# Supplementary material for: Targeting Ras-binding domain of ELMO1 by computational nanobody design
Source: Commun Biol. 2023 Mar 17;6:284. doi: 10.1038/s42003-023-04657-w (PMC10023680; doi:10.1038/s42003-023-04657-w)
Supplement: Supplementary file 3 — Supplementary Data 1 [file 42003_2023_4657_MOESM3_ESM.xlsx]

## Sheet: Fig. 1d
RhoG (micromolar)	WT	WT	WT	WT	WT	WT	WT	WT Average	WT SD	N58A	N58A	N58A	N58A Average	N58A SD	L21A	L21A	L21A	L21A Average	L21A SD	K20E	K20E	K20E	K20E Average	K20E SD	Y18A	Y18A	Y18A	Y18A Average	Y18A SD	E13A	E13A	E13A	E13A Average	E13A SD	K9A	K9A	K9A Average	K9A SD
2.22	21.2	15	19.5	30.153	25.501	18.541	21.618	21.645	4.9303	16.4	20.7	19.6	18.9	1.2897	-0.355	1.79	2.55	1.3283	0.86979	9.89	12.8	9.85	10.847	0.97673	6.76	10.5	4.65	7.3033	1.7105	3.2374	7.3766	3.8798	4.8313	2.2276	0.9561	0.49892	0.72751	0.22859
4.44	36.2	27.1	32.8	46.494	40.832	31.23	35.213	35.696	6.399	28.8	33.5	32.7	31.667	1.4518	0.205	4.7	3.46	2.7883	1.3403	19.8	22.6	18	20.133	1.3383	13.5	18.9	18.4	16.933	1.7227	6.4137	14.133	7.827	9.458	4.1101	0.84614	0.11015	0.46162	0.38452
8.87	51	43.3	48.9	63.586	57.861	48.884	52.139	52.239	6.636	44.4	49.7	49	47.7	1.6623	1.45	6.77	5.27	4.4967	1.5837	32.7	34.6	29.9	32.4	1.365	22.6	33.2	33.1	29.633	3.5168	12.36	25.796	14.855	17.67	7.147	0.65343	0.077967	0.354	0.29942
17.7	66.8	60.1	65.7	76.976	73.028	65.069	68.527	68.029	5.5355	61.2	66.5	65	64.233	1.5773	6.86	12.7	7.99	9.1833	1.7883	48.6	49.8	45.6	48	1.249	37.8	46.9	48	44.233	3.2323	22.366	42.216	25.503	30.029	10.671	0.44646	0.00889	0.22634	0.22012
35.5	83	74.8	79.7	85.984	84.966	78.328	81.568	81.192	3.9137	76.5	79.2	79.6	78.433	0.97354	13.8	24	15.7	17.833	3.1317	66.2	68.4	63.1	65.9	1.5373	53.8	61.3	63.2	59.433	2.8696	36.453	61.324	39.852	45.876	13.485	-0.085749	0.25835	0.04755	0.1333

## Sheet: Fig. 2c
	pose-5855	Nb01	Nb02
average_total_score	-640.202	-654.065	-647.795
average-sasa	991.195	1111.38	1088.32
min_ddg	-26.295	-34.01	-34.356

## Sheet: Fig. 2d
Time (s)	Response (RU)	Response (RU)
-60.06	-0.0332031	-0.0998535
-59.96	-0.0286254	-0.109436
-59.86	-0.0167236	-0.0936279
-59.76	-0.0231321	-0.0985718
-59.66	-0.0253296	-0.0983276
-59.56	-0.0169067	-0.0899048
-59.46	-0.0206296	-0.0982666
-59.36	-0.0185547	-0.0922852
-59.26	-0.0231323	-0.0907593
-59.16	-0.0294189	-0.0828857
-59.06	-0.027832	-0.0812988
-58.96	-0.024597	-0.0748901
-58.86	-0.0319214	-0.0846558
-58.76	-0.0305785	-0.0762329
-58.66	-0.0270996	-0.0773926
-58.56	-0.0303345	-0.0830688
-58.46	-0.034912	-0.0805664
-58.36	-0.0372314	-0.0828857
-58.26	-0.0329586	-0.083252
-58.16	-0.0245361	-0.0701904
-58.06	-0.0280151	-0.0807495
-57.96	-0.0333251	-0.0704346
-57.86	-0.0345459	-0.0848389
-57.76	-0.0346678	-0.0849609
-57.66	-0.0358276	-0.088562
-57.56	-0.0370483	-0.0873413
-57.46	-0.0352782	-0.0926514
-57.36	-0.0331421	-0.093689
-57.26	-0.0322263	-0.0942383
-57.16	-0.0180664	-0.0871582
-57.06	-0.0112305	-0.0803223
-56.96	-0.0153197	-0.0844116
-56.86	-0.0106812	-0.0829468
-56.76	-0.00482154	-0.074646
-56.66	-0.00012207	-0.0802002
-56.56	-0.00366211	-0.0820313
-56.46	-0.00946045	-0.0770874
-56.36	-0.0177002	-0.071167
-56.26	-0.0183103	-0.076416
-56.16	-0.0174561	-0.0780029
-56.06	-0.00817871	-0.0701904
-55.96	-0.0116576	-0.0690308
-55.86	-0.0098877	-0.0594482
-55.76	-0.00884998	-0.053772
-55.66	-0.0118408	-0.0574951
-55.56	-0.0130615	-0.0587158
-55.46	-0.00854492	-0.0620117
-55.36	0.00299072	-0.0426636
-55.26	-0.0012207	-0.046875
-55.16	-0.00732422	-0.0529785
-55.06	-0.00994873	-0.0438843
-54.96	-0.0153809	-0.0493164
-54.86	-0.0303345	-0.06427
-54.76	-0.0401609	-0.0662842
-54.66	-0.039917	-0.0614014
-54.56	-0.042114	-0.0611572
-54.46	-0.0368652	-0.0661621
-54.36	-0.0378418	-0.0686035
-54.26	-0.038208	-0.0760498
-54.16	-0.0325317	-0.0703739
-54.06	-0.0311888	-0.0690308
-53.96	-0.0423584	-0.0684814
-53.86	-0.0374146	-0.0635376
-53.76	-0.0350952	-0.0612183
-53.66	-0.0260618	-0.0639038
-53.56	-0.026062	-0.0639038
-53.46	-0.0390015	-0.0651245
-53.36	-0.0286865	-0.0665283
-53.26	-0.0307617	-0.0522461
-53.16	-0.0296019	-0.0440063
-53.06	-0.0276487	-0.0420532
-52.96	-0.0257568	-0.041626
-52.86	-0.0344849	-0.0527954
-52.76	-0.0327759	-0.0510864
-52.66	-0.0340576	-0.0523682
-52.56	-0.0411376	-0.0477295
-52.46	-0.0428467	-0.0596924
-52.36	-0.0471802	-0.0498657
-52.26	-0.0462646	-0.050415
-52.16	-0.0388181	-0.048584
-52.06	-0.0270385	-0.0336304
-51.96	-0.0323486	-0.0421143
-51.86	-0.034729	-0.0459595
-51.76	-0.0352783	-0.0301514
-51.66	-0.031311	-0.0293579
-51.56	-0.0372314	-0.0250244
-51.46	-0.0378418	-0.0327148
-51.36	-0.0296631	-0.0245361
-51.26	-0.0372314	-0.0367432
-51.16	-0.0286257	-0.0234987
-51.06	-0.0340575	-0.0360107
-50.96	-0.0263062	-0.0328979
-50.86	-0.0218506	-0.0252686
-50.76	-0.0157471	-0.0145264
-50.66	-0.00598133	-0.00476074
-50.56	-0.00769031	-0.00183105
-50.46	-0.0120239	0.000915527
-50.36	-0.00970459	0.0149536
-50.26	-0.0110474	0.010437
-50.16	-0.00500488	0.00720215
-50.06	-0.0102535	-0.000488281
-49.96	-0.00854492	-0.00805664
-49.86	-0.00817871	-0.0115967
-49.76	-0.0010376	-0.0100708
-49.66	-0.00518787	-0.0117798
-49.56	0.00372303	-0.00750732
-49.46	-0.00384521	-0.0150757
-49.36	0.0145264	-0.0115967
-49.26	0.00982666	-0.0162964
-49.16	0.0046382	-0.0168458
-49.06	6.09756e-05	-0.026062
-48.96	-0.00128174	-0.0195923
-48.86	0.00866699	-0.0174561
-48.76	0.000427246	-0.0108032
-48.66	0.00903332	-0.0124512
-48.56	0.00927752	-0.012207
-48.46	0.0144043	0.000732422
-48.36	0.0057373	-0.00549316
-48.26	0.00665283	-0.0162964
-48.16	0.000854373	-0.00891119
-48.06	-0.000121951	-0.0145264
-47.96	0.00952148	-0.0166016
-47.86	0.012146	-0.0139771
-47.76	0.0195923	-0.00262451
-47.66	0.0260625	0.000671506
-47.56	0.0344239	0.00756836
-47.46	0.0332642	0.0110474
-47.36	0.0426025	0.0157471
-47.26	0.0606689	0.0196533
-47.16	0.0545653	0.0284423
-47.06	0.0520631	0.0181274
-46.96	0.0525513	0.0171509
-46.86	0.0567017	0.0188599
-46.76	0.0661011	0.0282593
-46.66	0.0655518	0.0323486
-46.56	0.0590213	0.0375366
-46.46	0.0672607	0.0411377
-46.36	0.0668945	0.0407715
-46.26	0.0709839	0.0448608
-46.16	0.0725099	0.0463868
-46.06	0.0742799	0.0481567
-45.96	0.0740356	0.0464478
-45.86	0.0766602	0.0466309
-45.76	0.0813599	0.0559692
-45.66	0.0711669	0.0528564
-45.56	0.0772098	0.0479126
-45.46	0.0813599	0.0591431
-45.36	0.0760498	0.053833
-45.26	0.0739136	0.0563354
-45.16	0.0730589	0.0540161
-45.06	0.0649415	0.0458984
-44.96	0.0678101	0.0370483
-44.86	0.0802002	0.0321045
-44.76	0.074707	0.0290527
-44.66	0.073059	0.0376586
-44.56	0.0750731	0.0294189
-44.46	0.0725098	0.034668
-44.36	0.0776367	0.0515137
-44.26	0.0723877	0.0477295
-44.16	0.062378	0.0401611
-44.06	0.0664674	0.0513306
-43.96	0.0615845	0.0549927
-43.86	0.0611572	0.0577393
-43.76	0.0565186	0.0662842
-43.66	0.0542606	0.0640259
-43.56	0.0549318	0.0671387
-43.46	0.0479126	0.0725708
-43.36	0.0557251	0.0803833
-43.26	0.0574951	0.0743408
-43.16	0.0639648	0.0808104
-43.06	0.0642701	0.0842896
-42.96	0.0665283	0.0880127
-42.86	0.0748901	0.088562
-42.76	0.0701294	0.0823364
-42.66	0.0662841	0.0714111
-42.56	0.0637209	0.0688477
-42.46	0.0680542	0.0653687
-42.36	0.0616455	0.0714111
-42.26	0.0496826	0.0618896
-42.16	0.0508422	0.0606079
-42.06	0.0485228	0.0724487
-41.96	0.0436401	0.0604858
-41.86	0.0461426	0.0708008
-41.76	0.0579224	0.0755005
-41.66	0.0506591	0.0753174
-41.56	0.0485229	0.0731812
-41.46	0.0467529	0.0714111
-41.36	0.0521851	0.0675659
-41.26	0.0487061	0.0733643
-41.16	0.0648805	0.074646
-41.06	0.0650026	0.0747681
-40.96	0.0593872	0.067688
-40.86	0.057312	0.0819702
-40.76	0.0584717	0.0831299
-40.66	0.0713501	0.079651
-40.56	0.0714113	0.0577393
-40.46	0.0684204	0.0586548
-40.36	0.0654907	0.0588989
-40.26	0.0672607	0.0723877
-40.16	0.0611573	0.0648193
-40.06	0.0604859	0.0663452
-39.96	0.0545654	0.0675049
-39.86	0.0516357	0.0645752
-39.76	0.0527954	0.0657349
-39.66	0.0537722	0.0667114
-39.56	0.0667114	0.069397
-39.46	0.0602417	0.0653687
-39.36	0.0604248	0.0655518
-39.26	0.0602417	0.0653687
-39.16	0.067261	0.0567628
-39.06	0.0719604	0.0614624
-38.96	0.0705566	0.0600586
-38.86	0.0666504	0.0593262
-38.76	0.0643311	0.0570068
-38.66	0.0760499	0.0499268
-38.56	0.0743408	0.0528564
-38.46	0.0739136	0.039978
-38.36	0.0861816	0.0373535
-38.26	0.0845947	0.0491943
-38.16	0.07782	0.0485231
-38.06	0.0879514	0.0344849
-37.96	0.0817261	0.039978
-37.86	0.0805054	0.0341187
-37.76	0.0986938	0.0335083
-37.66	0.0966185	0.0438843
-37.56	0.0848388	0.0345459
-37.46	0.0827026	0.0221558
-37.36	0.0822754	0.0202637
-37.26	0.0780029	0.0206299
-37.16	0.078003	0.0206299
-37.06	0.0750734	0.0294189
-36.96	0.0721436	0.0147705
-36.86	0.0838623	0.0147705
-36.76	0.0844116	0.0153198
-36.66	0.0801395	0.0227661
-36.56	0.0977175	0.020813
-36.46	0.0985718	0.0216675
-36.36	0.0908813	0.0256958
-36.26	0.093811	0.0286255
-36.16	0.0955812	0.0272216
-36.06	0.095459	0.0270996
-35.96	0.0845947	0.0264893
-35.86	0.0871582	0.0290527
-35.76	0.0926514	0.0274658
-35.66	0.0868531	0.0263062
-35.56	0.082886	0.0247803
-35.46	0.0857544	0.0205688
-35.36	0.0838623	0.0264893
-35.26	0.0846558	0.0272827
-35.16	0.0889283	0.0315552
-35.06	0.0926515	0.0352783
-34.96	0.0921021	0.034729
-34.86	0.0859985	0.0254517
-34.76	0.0877686	0.022583
-34.66	0.0873415	0.0253296
-34.56	0.0985108	0.0294189
-34.46	0.0961914	0.043457
-34.36	0.0905151	0.0331421
-34.26	0.090332	0.0283203
-34.16	0.0926515	0.0235596
-34.06	0.104553	0.0276489
-33.96	0.103699	0.0299683
-33.86	0.1073	0.0350342
-33.76	0.112061	0.0351563
-33.66	0.108093	0.0311888
-33.56	0.107544	0.0352783
-33.46	0.0978394	0.0358276
-33.36	0.1026	0.0452271
-33.26	0.0997314	0.055542
-33.16	0.095032	0.048645
-33.06	0.0976565	0.0473633
-32.96	0.0910645	0.0532227
-32.86	0.0936279	0.0511475
-32.76	0.0948486	0.0499268
-32.66	0.0905151	0.0494995
-32.56	0.0877075	0.0452271
-32.46	0.0788574	0.0456543
-32.36	0.076416	0.0456543
-32.26	0.0819092	0.0440674
-32.16	0.0809937	0.0477905
-32.06	0.0740967	0.0479736
-31.96	0.0760499	0.0467529
-31.86	0.078125	0.0473633
-31.76	0.0770264	0.0462646
-31.66	0.0793458	0.0415039
-31.56	0.0852661	0.0357056
-31.46	0.0821534	0.0372314
-31.36	0.0785522	0.0375366
-31.26	0.0922241	0.0419311
-31.16	0.0887452	0.0384521
-31.06	0.0856934	0.0415039
-30.96	0.0828859	0.0294189
-30.86	0.0881348	0.0300293
-30.76	0.0887452	0.0235596
-30.66	0.0936279	0.0401611
-30.56	0.0924072	0.0421143
-30.46	0.0850831	0.0394287
-30.36	0.0820923	0.0332642
-30.26	0.098694	0.0335083
-30.16	0.103394	0.038208
-30.06	0.102173	0.0355225
-29.96	0.090332	0.0329589
-29.86	0.0862427	0.0335083
-29.76	0.0820924	0.0332642
-29.66	0.085022	0.0315552
-29.56	0.0841064	0.0352783
-29.46	0.0748291	0.0362548
-29.36	0.0842896	0.0339966
-29.26	0.0889284	0.0315552
-29.16	0.0883789	0.0356445
-29.06	0.081665	0.0360107
-28.96	0.077393	0.0317383
-28.86	0.0874023	0.0371094
-28.76	0.08667	0.0339355
-28.66	0.0830688	0.0327759
-28.56	0.0848389	0.0274658
-28.46	0.0881349	0.0307617
-28.36	0.0892944	0.0319214
-28.26	0.0858155	0.0284424
-28.16	0.0889282	0.0315552
-28.06	0.0872192	0.0344849
-27.96	0.0830689	0.0327759
-27.86	0.0856323	0.0282593
-27.76	0.0879518	0.0274048
-27.66	0.088501	0.0296631
-27.56	0.0848389	0.0352783
-27.46	0.0906981	0.0379639
-27.36	0.0877686	0.0303955
-27.26	0.0906984	0.0333252
-27.16	0.0944214	0.0370483
-27.06	0.0921021	0.034729
-26.96	0.0867923	0.029419
-26.86	0.1026	0.0374146
-26.76	0.105347	0.0401611
-26.66	0.102417	0.0340576
-26.56	0.101501	0.0331421
-26.46	0.107483	0.0344848
-26.36	0.109375	0.0349121
-26.26	0.095215	0.0300293
-26.16	0.0983276	0.0331421
-26.06	0.0977173	0.0293579
-25.96	0.100281	0.0272827
-25.86	0.112	0.0319214
-25.76	0.0985109	0.0325928
-25.66	0.0994263	0.0296021
-25.56	0.106506	0.0296021
-25.46	0.0965576	0.031372
-25.36	0.109863	0.032959
-25.26	0.112183	0.0352783
-25.16	0.102783	0.032959
-25.06	0.105164	0.0282593
-24.96	0.112793	0.0358886
-24.86	0.110474	0.038208
-24.76	0.103394	0.0467529
-24.66	0.105713	0.0444336
-24.56	0.109253	0.0479736
-24.46	0.1073	0.0343018
-24.36	0.104126	0.0343018
-24.26	0.100647	0.0354614
-24.16	0.0991211	0.041748
-24.06	0.104919	0.0475464
-23.96	0.106384	0.0536498
-23.86	0.108276	0.0384521
-23.76	0.10907	0.0321655
-23.66	0.112549	0.0356445
-23.56	0.119995	0.0430908
-23.46	0.122131	0.0374146
-23.36	0.122925	0.0350342
-23.26	0.11908	0.031189
-23.16	0.104187	0.0390015
-23.06	0.106506	0.0335083
-22.96	0.115906	0.0304565
-22.86	0.118774	0.0294189
-22.76	0.111572	0.0268555
-22.66	0.113159	0.0330811
-22.56	0.114746	0.0300293
-22.46	0.131897	0.0308227
-22.36	0.134827	0.0383911
-22.26	0.133911	0.0421143
-22.16	0.127808	0.0430908
-22.06	0.126587	0.0450439
-21.96	0.123108	0.0462037
-21.86	0.121033	0.0455933
-21.76	0.116882	0.0392456
-21.66	0.118042	0.0333252
-21.56	0.114258	0.0327148
-21.46	0.116272	0.034729
-21.36	0.119202	0.0305786
-21.26	0.127869	0.0321655
-21.16	0.125671	0.0338745
-21.06	0.121948	0.0255127
-20.96	0.123108	0.0266723
-20.86	0.121094	0.027832
-20.76	0.11322	0.0292358
-20.66	0.10614	0.0292358
-20.56	0.10553	0.0403442
-20.46	0.103027	0.0424804
-20.36	0.098938	0.0408325
-20.26	0.0961305	0.0341187
-20.16	0.0949707	0.0375977
-20.06	0.0975342	0.0401611
-19.96	0.0958251	0.0281982
-19.86	0.0881348	0.034668
-19.76	0.0916748	0.038208
-19.66	0.0765991	0.0411987
-19.56	0.0740967	0.0362549
-19.46	0.0775761	0.0397339
-19.36	0.0831299	0.0467529
-19.26	0.0897218	0.0440674
-19.16	0.090271	0.0431519
-19.06	0.0831299	0.038208
-18.96	0.0645145	0.0305787
-18.86	0.071167	0.0255127
-18.76	0.0728762	0.0303955
-18.66	0.0731201	0.0352783
-18.56	0.0671387	0.026123
-18.46	0.0676268	0.0219725
-18.36	0.0656738	0.0153809
-18.26	0.0692138	0.000854492
-18.16	0.0616455	-0.0113525
-18.06	0.0581055	-0.0148926
-17.96	0.0676271	-0.00537118
-17.86	0.0615845	-0.00286865
-17.76	0.0621949	-0.00689697
-17.66	0.0609741	-0.00958252
-17.56	0.0594482	-0.0135498
-17.46	0.0530397	-0.00750737
-17.36	0.0518188	-0.00164795
-17.26	0.0596314	0.00616455
-17.16	0.0584106	0.00811768
-17.06	0.0504761	0.0165405
-16.96	0.0456542	0.00463863
-16.86	0.0379639	-0.000610352
-16.76	0.0490725	0.000244141
-16.66	0.0517578	-0.0102539
-16.56	0.0514526	-0.0105591
-16.46	0.0479737	-0.0164795
-16.36	0.0366211	-0.020752
-16.26	0.0360109	-0.0213623
-16.16	0.0408936	-0.0164795
-16.06	0.0415039	-0.026123
-15.96	0.0285644	-0.0249024
-15.86	0.026001	-0.024292
-15.76	0.0250855	-0.0252075
-15.66	0.0192261	-0.0303345
-15.56	0.0147705	-0.0379639
-15.46	0.015503	-0.0333253
-15.36	0.00866699	-0.0330811
-15.26	0.00982707	-0.0319214
-15.16	0.0205688	-0.0211792
-15.06	0.0222778	-0.0162964
-14.96	0.0106201	-0.0115967
-14.86	0.024292	-0.0142822
-14.76	0.0336915	-0.0119629
-14.66	0.0360107	-0.00964355
-14.56	0.0305786	-0.010437
-14.46	0.0135499	-0.00866699
-14.36	0.0166626	-0.00872803
-14.26	0.0193481	-0.00750732
-14.16	0.00189209	-0.00787354
-14.06	0.00457764	0.00189209
-13.96	0.00689711	0.00421143
-13.86	0.00744629	0.0032959
-13.76	0.00280773	-0.00378418
-13.66	0.00891113	0.00378418
-13.56	0.00378418	-0.00354004
-13.46	0.00982676	-0.00457768
-13.36	0.0135498	-0.000854492
-13.26	0.0135498	-0.000854492
-13.16	0.0100708	0.000305176
-13.06	0.00360107	0.000915527
-12.96	0.00476066	0.0020752
-12.86	0.00262451	-6.10352e-05
-12.76	-0.00976537	-0.00146484
-12.66	6.10352e-05	0.0169067
-12.56	-0.00909424	0.015564
-12.46	0.00219729	0.0190429
-12.36	-0.000671387	0.020813
-12.26	-0.00598145	0.022583
-12.16	0.00256348	0.022583
-12.06	-0.00402832	0.0206299
-11.96	-0.00616446	0.013855
-11.86	-0.00769043	0.0098877
-11.76	-0.0139771	0.0106812
-11.66	-0.0157471	0.00891113
-11.56	-0.0145874	0.0100708
-11.46	-0.0120239	0.0126342
-11.36	-0.0108643	0.0106201
-11.26	-0.00756837	0.0124512
-11.16	0.00396729	0.0169067
-11.06	0.0057373	0.0233154
-10.96	0.000427179	0.0165405
-10.86	-0.00518799	0.015564
-10.76	-0.00482172	0.0159302
-10.66	-0.00341797	0.0126953
-10.56	-0.00286865	0.0178833
-10.46	-0.00573737	0.0196533
-10.36	-0.0128174	0.0196533
-10.26	-0.0116578	0.020813
-10.16	-0.0139771	0.0184937
-10.06	-0.00305176	0.0216064
-9.96	-0.00543208	0.0106812
-9.86	-0.00891113	0.0203857
-9.76	-0.00891102	0.0157471
-9.66	-0.0106201	0.0186768
-9.56	-0.0177002	0.0186768
-9.46	-0.0165405	0.0151978
-9.36	-0.0147705	0.0098877
-9.26	-0.00891113	0.00402832
-9.16	-0.00891113	0.0118408
-9.06	-0.0143433	0.0110474
-8.96	-0.0184937	0.00616455
-8.86	-0.0186768	0.0137939
-8.76	-0.0178833	0.0067749
-8.66	-0.00891113	0.00793457
-8.56	-0.00695801	0.00671387
-8.46	-0.00793476	0.00109857
-8.36	-0.0142212	-0.00665283
-8.26	-0.0206299	-0.0155029
-8.16	-0.0206299	-0.0155029
-8.06	-0.0217896	-0.0088501
-7.96	-0.0106201	-0.00476074
-7.86	-0.0177002	-0.00476074
-7.76	-0.0204467	0.0088501
-7.66	-0.0294189	0.0140381
-7.56	-0.0144043	0.0102539
-7.46	-0.014405	0.000976563
-7.36	-0.0219727	-0.0239258
-7.26	-0.0593266	-0.00415039
-7.16	-0.0675049	0.000854492
-7.06	-0.081543	-0.00146484
-6.96	-0.103882	-0.00646973
-6.86	-0.104736	-0.012207
-6.76	-0.0878892	-0.00927734
-6.66	0.0338135	0.0343018
-6.56	0.105713	0.0646973
-6.46	0.139526	0.0775146
-6.36	0.169189	0.0805664
-6.26	0.210816	0.0994873
-6.16	0.120361	-0.0065918
-6.06	-0.0350952	-0.186218
-5.96	-0.0737305	-0.185791
-5.86	-0.0544434	-0.182129
-5.76	-0.0023194	-0.126099
-5.66	0.0413208	-0.0934448
-5.56	0.0010376	-0.0602417
-5.46	0.00701998	-0.0361938
-5.36	0.0251465	-0.0119629
-5.26	0.0217289	0.000244141
-5.16	0.031311	0.0169067
-5.06	0.0293579	0.0305786
-4.96	0.0242315	0.027893
-4.86	0.0305786	0.0403442
-4.76	0.037964	0.0594482
-4.66	0.0323486	0.0928955
-4.56	0.0339966	0.0884399
-4.46	0.0477909	0.0700073
-4.36	0.0322876	0.0835571
-4.26	0.0274048	0.067688
-4.16	0.048645	0.0601196
-4.06	0.0384521	0.0606689
-3.96	0.0260009	0.038208
-3.86	0.0194092	0.0440674
-3.76	0.0328983	0.0458374
-3.66	0.0303345	0.0549927
-3.56	0.0598755	0.0820923
-3.46	0.0959474	0.119141
-3.36	0.115845	0.128784
-3.26	0.163026	0.164978
-3.16	0.219788	0.158508
-3.06	0.26532	0.137634
-2.96	0.260254	0.097412
-2.86	0.216248	0.0643921
-2.76	0.184449	0.0567627
-2.66	0.154175	0.038208
-2.56	0.139587	0.0282593
-2.46	0.145936	0.0104368
-2.36	0.117065	-0.00280762
-2.26	0.107912	-0.0354004
-2.16	0.0943604	-0.0574951
-2.06	0.0661011	-0.0921021
-1.96	0.0316734	-0.109192
-1.86	-0.0327148	-0.127686
-1.76	-0.0200221	-0.0976563
-1.66	0.0167847	-0.069397
-1.56	0.0124512	-0.0598145
-1.46	-0.0255756	-0.0634148
-1.36	-0.0145874	-0.0453491
-1.26	0.0292353	-0.0266724
-1.16	0.0935669	0.00811768
-1.06	0.0500488	0.0153809
-0.959999	0.106935	0.0502926
-0.860001	0.10791	0.0356445
-0.759998	0.113774	0.00878906
-0.66	0.210022	0.0713501
-0.560001	0.127319	-0.0228271
-0.459999	-0.0692085	0.127318
-0.360001	0.160156	0.240234
-0.259998	0.67667	0.178894
-0.16	-0.988831	-0.360413
-0.0600014	-3.10901	-0.898315
0.0400009	-2.52478	-1.4025
0.139999	0.331665	-1.5592
0.240002	0.215544	-1.22003
0.34	0.106873	-0.807678
0.439999	0.0557861	-0.671265
0.540001	0.266667	-0.406438
0.639999	0.412659	-0.394714
0.740002	0.417607	-0.142944
0.84	0.47229	0.0640869
0.939999	0.53833	0.195068
1.04	0.501587	0.266967
1.14	0.439941	0.328613
1.24	0.49347	0.34552
1.34	0.575317	0.38269
1.44	0.637939	0.42749
1.54	0.661194	0.431213
1.64	0.680542	0.459106
1.74	0.70166	0.44043
1.84	0.734619	0.450684
1.94	0.780945	0.473572
2.04	0.800049	0.512207
2.14	0.79724	0.525757
2.24	0.788574	0.544434
2.34	0.809265	0.567566
2.44	0.82428	0.598938
2.54	0.868774	0.630981
2.64	0.886657	0.639344
2.74	0.890869	0.657715
2.84	0.900329	0.682068
2.94	0.922669	0.680969
3.04	0.921387	0.684326
3.14	0.931091	0.694031
3.24	0.957702	0.713562
3.34	0.972595	0.736999
3.44	0.97876	0.752686
3.54	0.986817	0.753662
3.64	1.00653	0.761658
3.74	1.0188	0.781738
3.84	1.01965	0.79895
3.94	1.02832	0.824951
4.04	1.04889	0.835266
4.14	1.06891	0.840393
4.24	1.09393	0.867126
4.34	1.11334	0.88092
4.44	1.12549	0.880615
4.54	1.13855	0.893677
4.64	1.15283	0.907959
4.74	1.17273	0.916138
4.84	1.1911	0.931335
4.94	1.19476	0.933533
5.04	1.21454	0.941589
5.14	1.22937	0.950806
5.24	1.25317	0.967773
5.34	1.26276	0.974914
5.44	1.27124	0.984864
5.54	1.27405	0.985474
5.64	1.28931	0.996094
5.74	1.30676	1.00549
5.84	1.31311	1.0199
5.94	1.31812	1.0271
6.04	1.32501	1.02936
6.14	1.33563	1.03998
6.24	1.34857	1.05756
6.34	1.35431	1.07037
6.44	1.37415	1.06213
6.54	1.38965	1.07056
6.64	1.38879	1.08142
6.74	1.39771	1.09033
6.84	1.40442	1.09705
6.94	1.40863	1.1059
7.04	1.41693	1.12128
7.14	1.42364	1.12799
7.24	1.43701	1.13672
7.34	1.46271	1.1358
7.44	1.4679	1.14099
7.54	1.47913	1.15222
7.64	1.48822	1.1496
7.74	1.4975	1.15887
7.84	1.50629	1.16766
7.94	1.50616	1.17926
8.04	1.53363	1.18719
8.14	1.54095	1.19135
8.24	1.54773	1.20129
8.34	1.54791	1.2132
8.44	1.5553	1.21912
8.54	1.55695	1.2066
8.64	1.56042	1.21472
8.74	1.56256	1.22858
8.84	1.5661	1.23456
8.94	1.56964	1.22784
9.04	1.57996	1.24133
9.14	1.58087	1.24152
9.24	1.59155	1.24194
9.34	1.60706	1.26062
9.44	1.61627	1.26202
9.54	1.62256	1.26831
9.64	1.62567	1.27142
9.74	1.62897	1.27472
9.84	1.62897	1.27789
9.94	1.63739	1.27924
10.04	1.6405	1.28235
10.14	1.64209	1.28394
10.24	1.64343	1.28992
10.34	1.64948	1.30304
10.44	1.65881	1.30774
10.54	1.66589	1.31091
10.64	1.68469	1.32336
10.74	1.69141	1.32861
10.84	1.68933	1.33582
10.94	1.6911	1.34467
11.04	1.69153	1.34973
11.14	1.69031	1.35559
11.24	1.68915	1.36615
11.34	1.69537	1.37238
11.44	1.6991	1.36438
11.54	1.70789	1.37317
11.64	1.70868	1.37396
11.74	1.71448	1.37512
11.84	1.73816	1.39172
11.94	1.74286	1.39642
12.04	1.74615	1.39972
12.14	1.75378	1.40735
12.24	1.75555	1.3974
12.34	1.75964	1.40149
12.44	1.7774	1.41144
12.54	1.78113	1.41516
12.64	1.7796	1.41827
12.74	1.79089	1.42493
12.84	1.79675	1.43079
12.94	1.80164	1.42395
13.04	1.80243	1.42474
13.14	1.81042	1.43738
13.24	1.81042	1.44446
13.34	1.80872	1.45911
13.44	1.80847	1.46594
13.54	1.81158	1.46906
13.64	1.82703	1.47668
13.74	1.83112	1.48077
13.84	1.83484	1.4845
13.94	1.83655	1.48938
14.04	1.83405	1.49152
14.14	1.85223	1.49799
14.24	1.84247	1.49994
14.34	1.86121	1.51013
14.44	1.86688	1.52045
14.54	1.87408	1.52765
14.64	1.88391	1.5343
14.74	1.89026	1.53918
14.84	1.8866	1.53699
14.94	1.88934	1.5351
15.04	1.89459	1.54034
15.14	1.89636	1.54211
15.24	1.90125	1.547
15.34	1.89032	1.53607
15.44	1.90143	1.54718
15.54	1.9032	1.54895
15.64	1.9104	1.55151
15.74	1.90887	1.55463
15.84	1.90729	1.56085
15.94	1.90887	1.56244
16.04	1.91687	1.57043
16.14	1.93231	1.57806
16.24	1.93683	1.56769
16.34	1.94104	1.57043
16.44	1.94135	1.5722
16.54	1.9444	1.57843
16.64	1.94324	1.58191
16.74	1.95123	1.58917
16.84	1.96082	1.59875
16.94	1.96082	1.58704
17.04	1.94873	1.58667
17.14	1.95007	1.58337
17.24	1.96252	1.59583
17.34	1.96686	1.58917
17.44	1.97235	1.59467
17.54	1.97449	1.58899
17.64	1.98248	1.60162
17.74	1.99377	1.60364
17.84	2.00049	1.60327
17.94	2.00671	1.60095
18.04	2.00983	1.60089
18.14	1.9997	1.60712
18.24	2.01471	1.61749
18.34	2.00732	1.62183
18.44	2.00983	1.61261
18.54	2.02118	1.62714
18.64	2.02649	1.6261
18.74	2.02802	1.6308
18.84	2.02625	1.62195
18.94	2.03033	1.63312
19.04	2.02411	1.63861
19.14	2.02698	1.62903
19.24	2.02863	1.62433
19.34	2.0379	1.62823
19.44	2.04071	1.62006
19.54	2.05011	1.62311
19.64	2.05945	1.63489
19.74	2.05554	1.64587
19.84	2.05615	1.6394
19.94	2.06213	1.63293
20.04	2.07526	1.63898
20.14	2.07037	1.64581
20.24	2.0614	1.63293
20.34	2.06616	1.63452
20.44	2.07489	1.6308
20.54	2.07996	1.63586
20.64	2.07367	1.62958
20.74	2.08484	1.64075
20.84	2.07916	1.64606
20.94	2.08606	1.64661
21.04	2.08875	1.64929
21.14	2.09827	1.66125
21.24	2.10773	1.66681
21.34	2.10632	1.65833
21.44	2.11316	1.6698
21.54	2.11157	1.67529
21.64	2.12091	1.67999
21.74	2.1286	1.66888
21.84	2.13763	1.67157
21.94	2.13348	1.68158
22.04	2.13092	1.67511
22.14	2.13269	1.68005
22.24	2.13757	1.68958
22.34	2.13367	1.68958
22.44	2.13562	1.69153
22.54	2.14612	1.69031
22.64	2.15338	1.69757
22.74	2.15887	1.70306
22.84	2.14832	1.69641
22.94	2.15521	1.70331
23.04	2.16296	1.69934
23.14	2.1684	1.70795
23.24	2.17877	1.69952
23.34	2.17938	1.70477
23.44	2.18481	1.70947
23.54	2.17859	1.71814
23.64	2.18372	1.71301
23.74	2.18329	1.70795
23.84	2.18524	1.7099
23.94	2.17487	1.69952
24.04	2.18579	1.70581
24.14	2.20007	1.70984
24.24	2.19421	1.70715
24.34	2.20123	1.71417
24.44	2.20459	1.70581
24.54	2.21271	1.70929
24.64	2.21338	1.70996
24.74	2.21588	1.7171
24.84	2.21844	1.70795
24.94	2.21497	1.71301
25.04	2.22546	1.72351
25.14	2.22955	1.72687
25.24	2.22839	1.7218
25.34	2.23187	1.72528
25.44	2.24518	1.73077
25.54	2.23444	1.73492
25.64	2.24231	1.73254
25.74	2.24402	1.72961
25.84	2.2489	1.72742
25.94	2.23505	1.73236
26.04	2.23621	1.7218
26.14	2.245	1.72595
26.24	2.24579	1.73138
26.34	2.24109	1.7345
26.44	2.24109	1.72278
26.54	2.25006	1.72858
26.64	2.26135	1.73059
26.74	2.25787	1.73175
26.84	2.26453	1.73059
26.94	2.25732	1.73438
27.04	2.25867	1.72864
27.14	2.25867	1.74036
27.24	2.26044	1.73431
27.34	2.25983	1.72198
27.44	2.25104	1.72955
27.54	2.25574	1.72961
27.64	2.25574	1.72961
27.74	2.25165	1.7287
27.84	2.24908	1.73077
27.94	2.25494	1.72955
28.04	2.25867	1.74036
28.14	2.27045	1.74896
28.24	2.26453	1.74695
28.34	2.26917	1.74231
28.44	2.27295	1.74683
28.54	2.27429	1.74036
28.64	2.27625	1.74231
28.74	2.2821	1.73645
28.84	2.27332	1.74255
28.94	2.27625	1.7384
29.04	2.27899	1.74115
29.14	2.27429	1.74426
29.24	2.27917	1.74597
29.34	2.28113	1.755
29.44	2.27435	1.74506
29.54	2.28345	1.7417
29.64	2.28522	1.74347
29.74	2.29071	1.74896
29.84	2.29694	1.74347
29.94	2.29266	1.75018
30.04	2.2879	1.75714
30.14	2.30145	1.76361
30.24	2.29871	1.75769
30.34	2.29266	1.75873
30.44	2.29382	1.75989
30.54	2.29968	1.75793
30.64	2.29089	1.76013
30.74	2.29968	1.76184
30.84	2.29755	1.7597
30.94	2.30823	1.76575
31.04	2.30499	1.76007
31.14	2.2995	1.7663
31.24	2.3075	1.77356
31.34	2.30005	1.77393
31.44	2.28992	1.76379
31.54	2.29657	1.77045
31.64	2.29968	1.76575
31.74	2.30554	1.77625
31.84	2.30945	1.77551
31.94	2.30927	1.78314
32.04	2.31042	1.78748
32.14	2.31726	1.79114
32.24	2.30554	1.77942
32.34	2.31042	1.7843
32.44	2.31122	1.77728
32.54	2.3194	1.77374
32.64	2.32233	1.77667
32.74	2.32312	1.77747
32.84	2.31512	1.77411
32.94	2.31805	1.78412
33.04	2.32056	1.77881
33.14	2.32581	1.78723
33.24	2.34167	1.79602
33.34	2.3421	1.78473
33.44	2.34973	1.79236
33.54	2.34302	1.78955
33.64	2.35144	1.79797
33.74	2.34595	1.80029
33.84	2.35632	1.79895
33.94	2.36414	1.80359
34.04	2.36707	1.80188
34.14	2.37097	1.79797
34.24	2.37683	1.80383
34.34	2.36804	1.79504
34.44	2.37	1.797
34.54	2.37585	1.80603
34.64	2.37195	1.79968
34.74	2.37488	1.80115
34.84	2.36981	1.81244
34.94	2.37	1.80945
35.04	2.36884	1.79901
35.14	2.37506	1.8067
35.24	2.38269	1.80969
35.34	2.38757	1.80286
35.44	2.38733	1.79797
35.54	2.37683	1.79993
35.64	2.37292	1.80774
35.74	2.37292	1.79602
35.84	2.37781	1.8009
35.94	2.37701	1.79547
36.04	2.3761	1.79211
36.14	2.37781	1.8009
36.24	2.38171	1.80481
36.34	2.38544	1.80536
36.44	2.38464	1.80701
36.54	2.38757	1.81458
36.64	2.38483	1.80475
36.74	2.38489	1.80481
36.84	2.37939	1.8064
36.94	2.3819	1.8089
37.04	2.38074	1.81946
37.14	2.38367	1.82239
37.24	2.38251	1.82123
37.34	2.37976	1.81848
37.44	2.38562	1.8197
37.54	2.38873	1.81573
37.64	2.38849	1.80695
37.74	2.39404	1.81714
37.84	2.39557	1.81866
37.94	2.38269	1.8175
38.04	2.3913	1.82147
38.14	2.3985	1.82159
38.24	2.3985	1.82941
38.34	2.4032	1.83411
38.44	2.4032	1.83093
38.54	2.40808	1.83435
38.64	2.39929	1.84192
38.74	2.40222	1.84485
38.84	2.40497	1.8327
38.94	2.40826	1.84308
39.04	2.41119	1.84601
39.14	2.41278	1.84369
39.24	2.39545	1.83807
39.34	2.39362	1.84088
39.44	2.3985	1.84821
39.54	2.40222	1.83704
39.64	2.38733	1.84167
39.74	2.38855	1.85461
39.84	2.38855	1.86243
39.94	2.39539	1.86926
40.04	2.39075	1.85754
40.14	2.39148	1.86536
40.24	2.39148	1.85754
40.34	2.40222	1.86829
40.44	2.40381	1.86987
40.54	2.41003	1.87146
40.64	2.40436	1.87042
40.74	2.40613	1.86511
40.84	2.41199	1.87341
40.94	2.41669	1.87103
41.04	2.40802	1.87335
41.14	2.40924	1.8714
41.24	2.42023	1.87921
41.34	2.4137	1.87122
41.44	2.41394	1.8761
41.54	2.41473	1.87689
41.64	2.41419	1.87317
41.74	2.41199	1.87805
41.84	2.42096	1.88702
41.94	2.41608	1.87823
42.04	2.42194	1.88409
42.14	2.42664	1.88879
42.24	2.41687	1.89539
42.34	2.41882	1.90442
42.44	2.42255	1.89178
42.54	2.42743	1.88959
42.64	2.42859	1.88293
42.74	2.41681	1.88287
42.84	2.43427	1.88861
42.94	2.43658	1.89093
43.04	2.43311	1.88745
43.14	2.43366	1.888
43.24	2.44733	1.90167
43.34	2.44525	1.90424
43.44	2.44208	1.89569
43.54	2.44635	1.89288
43.64	2.44812	1.89465
43.74	2.45337	1.8999
43.84	2.45984	1.90637
43.94	2.4552	1.89148
44.04	2.45166	1.89038
44.14	2.45557	1.89429
44.24	2.46289	1.90479
44.34	2.46667	1.9054
44.44	2.46588	1.91241
44.54	2.47192	1.90674
44.64	2.47742	1.90759
44.74	2.47937	1.90247
44.84	2.48236	1.9101
44.94	2.4776	1.9007
45.04	2.48523	1.90833
45.14	2.49377	1.90759
45.24	2.4895	1.91333
45.34	2.49304	1.91931
45.44	2.49036	1.90637
45.54	2.49188	1.91498
45.64	2.49597	1.91907
45.74	2.49793	1.92102
45.84	2.50256	1.92566
45.94	2.50281	1.9259
46.04	2.50104	1.91949
46.14	2.51141	1.92279
46.24	2.51282	1.92566
46.34	2.50983	1.92511
46.44	2.51434	1.92963
46.54	2.51862	1.9339
46.64	2.52118	1.93646
46.74	2.52179	1.93707
46.84	2.52173	1.93701
46.94	2.52313	1.93842
47.04	2.5321	1.94739
47.14	2.52893	1.94421
47.24	2.5329	1.94818
47.34	2.54327	1.95856
47.44	2.53406	1.96106
47.54	2.53204	1.95905
47.64	2.53406	1.96106
47.74	2.5448	1.96716
47.84	2.55365	1.96185
47.94	2.54828	1.96356
48.04	2.55042	1.9657
48.14	2.54968	1.96497
48.24	2.54877	1.96869
48.34	2.53308	1.96716
48.44	2.54071	1.96771
48.54	2.5545	1.96832
48.64	2.5528	1.96417
48.74	2.55188	1.97571
48.84	2.54773	1.97864
48.94	2.55145	1.97455
49.04	2.55536	1.98627
49.14	2.56061	1.98834
49.24	2.56647	1.98956
49.34	2.58405	1.99542
49.44	2.57941	1.99542
49.54	2.57642	1.99487
49.64	2.58051	1.98724
49.74	2.57861	1.98682
49.84	2.57977	1.98334
49.94	2.58093	1.9845
50.04	2.58643	1.98218
50.14	2.58167	1.98059
50.24	2.57996	1.98352
50.34	2.57819	1.98639
50.44	2.58154	1.98511
50.54	2.5921	1.98395
50.64	2.59149	1.98798
50.74	2.5979	1.99683
50.84	2.59729	2.00403
50.94	2.59656	2.00793
51.04	2.59656	2.00476
51.14	2.60553	2.00128
51.24	2.60657	2.00232
51.34	2.60065	1.9964
51.44	2.60693	1.99805
51.54	2.62256	1.99487
51.64	2.62286	1.99518
51.74	2.62115	2.00519
51.84	2.62238	2.01105
51.94	2.61823	2.01398
52.04	2.61829	2.01404
52.14	2.61035	2.00928
52.24	2.61279	2.01318
52.34	2.62103	2.01361
52.44	2.61591	2.02338
52.54	2.61389	2.0199
52.64	2.60809	2.0163
52.74	2.59967	2.02277
52.84	2.61005	2.02216
52.94	2.61176	2.01459
53.04	2.60907	2.0119
53.14	2.6239	2.00793
53.24	2.62738	2.01141
53.34	2.62042	2.01617
53.44	2.61591	2.01166
53.54	2.61786	2.01825
53.64	2.62177	2.01752
53.74	2.62701	2.02277
53.84	2.6319	2.01984
53.94	2.62939	2.02515
54.04	2.63232	2.02808
54.14	2.64319	2.02722
54.24	2.64227	2.02631
54.34	2.6485	2.03253
54.44	2.64795	2.02417
54.54	2.64246	2.01868
54.64	2.64319	2.02258
54.74	2.63684	2.02551
54.84	2.62451	2.02881
54.94	2.63184	2.03467
55.04	2.63074	2.03821
55.14	2.62842	2.03589
55.24	2.61707	2.04016
55.34	2.62622	2.04468
55.44	2.62469	2.04462
55.54	2.62549	2.04541
55.64	2.62427	2.05127
55.74	2.62396	2.05096
55.84	2.61761	2.04779
55.94	2.62018	2.05499
56.04	2.62567	2.06757
56.14	2.62335	2.06281
56.24	2.61914	2.06567
56.34	2.62622	2.07275
56.44	2.62573	2.0769
56.54	2.62665	2.08026
56.64	2.62579	2.0755
56.74	2.62604	2.08038
56.84	2.62787	2.08368
56.94	2.62292	2.08118
57.04	2.63171	2.08997
57.14	2.63446	2.08807
57.24	2.63678	2.07159
57.34	2.63971	2.07452
57.44	2.64423	2.07587
57.54	2.64417	2.07434
57.64	2.64441	2.07922
57.74	2.66101	2.08411
57.84	2.66162	2.08936
57.94	2.6618	2.09198
58.04	2.66589	2.08899
58.14	2.66864	2.08392
58.24	2.67102	2.08777
58.34	2.66705	2.08624
58.44	2.65686	2.07922
58.54	2.65808	2.08044
58.64	2.65772	2.08936
58.74	2.65527	2.08545
58.84	2.6579	2.09271
58.94	2.65442	2.08923
59.04	2.64404	2.08667
59.14	2.64636	2.08582
59.24	2.64459	2.08722
59.34	2.63385	2.07648
59.44	2.63837	2.07635
59.54	2.64423	2.07513
59.64	2.64655	2.07428
59.74	2.64563	2.07336
59.84	2.65009	2.07709
59.94	2.64929	2.07947
60.04	2.65125	2.07434
60.14	2.65436	2.07745
60.24	2.65704	2.08331
60.34	2.65906	2.08679
60.44	2.66394	2.08704
60.54	2.66595	2.08905
60.64	2.66003	2.07532
60.74	2.66492	2.0802
60.84	2.66608	2.08136
60.94	2.67194	2.08722
61.04	2.67426	2.09271
61.14	2.67975	2.10284
61.24	2.68268	2.09406
61.34	2.6944	2.10577
61.44	2.69617	2.10291
61.54	2.68933	2.0929
61.64	2.69598	2.09955
61.74	2.703	2.10339
61.84	2.69836	2.08704
61.94	2.70087	2.09662
62.04	2.70282	2.09857
62.14	2.70807	2.10382
62.24	2.71063	2.09393
62.34	2.71179	2.09583
62.44	2.70978	2.08527
62.54	2.71375	2.09387
62.64	2.70477	2.08881
62.74	2.70654	2.09521
62.84	2.70496	2.08582
62.94	2.711	2.08722
63.04	2.71472	2.07922
63.14	2.71845	2.08295
63.24	2.72919	2.08588
63.34	2.72449	2.08435
63.44	2.72638	2.07062
63.54	2.71765	2.07825
63.64	2.71845	2.07587
63.74	2.7218	2.07141
63.84	2.70416	2.07257
63.94	2.71198	2.08038
64.04	2.7077	2.07928
64.14	2.70825	2.07275
64.24	2.71588	2.06866
64.34	2.72333	2.07611
64.44	2.72644	2.07605
64.54	2.73291	2.07788
64.64	2.72546	2.08215
64.74	2.73132	2.08801
64.84	2.72668	2.0802
64.94	2.72778	2.08374
65.04	2.73828	2.0708
65.14	2.74622	2.07629
65.24	2.74268	2.07983
65.34	2.75079	2.08331
65.44	2.75281	2.08997
65.54	2.75769	2.07849
65.64	2.76166	2.08002
65.74	2.74908	2.08234
65.84	2.75049	2.07202
65.94	2.75122	2.06177
66.04	2.76257	2.06848
66.14	2.75842	2.0675
66.24	2.75964	2.07336
66.34	2.7616	2.07532
66.44	2.75989	2.07361
66.54	2.76568	2.07941
66.64	2.76843	2.08215
66.74	2.77118	2.08173
66.84	2.7594	2.06384
66.94	2.76178	2.06378
67.04	2.7597	2.06635
67.14	2.75531	2.06586
67.24	2.75745	2.06653
67.34	2.75555	2.06927
67.44	2.75208	2.07043
67.54	2.74579	2.06659
67.64	2.74579	2.06415
67.74	2.74634	2.07495
67.84	2.7442	2.07745
67.94	2.74249	2.07721
68.04	2.73993	2.08417
68.14	2.75256	2.07654
68.24	2.74927	2.06763
68.34	2.75189	2.07806
68.44	2.74188	2.07513
68.54	2.74298	2.07477
68.64	2.73627	2.08197
68.74	2.73791	2.08752
68.84	2.73993	2.0849
68.94	2.73608	2.08105
69.04	2.73126	2.07941
69.14	2.73016	2.07977
69.24	2.73798	2.09149
69.34	2.72949	2.08862
69.44	2.74286	2.091
69.54	2.74152	2.08722
69.64	2.73303	2.09753
69.74	2.73395	2.09528
69.84	2.73267	2.09644
69.94	2.74042	2.08539
70.04	2.73883	2.09161
70.14	2.72998	2.0874
70.24	2.73419	2.08698
70.34	2.73779	2.09766
70.44	2.73486	2.09229
70.54	2.73694	2.09363
70.64	2.73627	2.10077
70.74	2.72577	2.10516
70.84	2.72723	2.10663
70.94	2.73743	2.10266
71.04	2.72522	2.10535
71.14	2.73169	2.11572
71.24	2.73273	2.13312
71.34	2.72632	2.13379
71.44	2.71954	2.13483
71.54	2.71881	2.12946
71.64	2.72162	2.14154
71.74	2.72479	2.14789
71.84	2.71985	2.14294
71.94	2.7196	2.14661
72.04	2.72742	2.14734
72.14	2.71881	2.14899
72.24	2.71283	2.13593
72.34	2.72052	2.14362
72.44	2.72394	2.14703
72.54	2.73144	2.15771
72.64	2.72748	2.15204
72.74	2.72546	2.15955
72.84	2.73517	2.15826
72.94	2.73138	2.1662
73.04	2.72778	2.1626
73.14	2.73322	2.16656
73.24	2.73822	2.17059
73.34	2.72607	2.16089
73.44	2.72522	2.16003
73.54	2.73639	2.16656
73.64	2.73236	2.1601
73.74	2.73614	2.16632
73.84	2.74133	2.16589
73.94	2.73499	2.16052
74.04	2.74072	2.16382
74.14	2.74084	2.16394
74.24	2.73138	2.1662
74.34	2.73682	2.16138
74.44	2.73615	2.16632
74.54	2.73804	2.16113
74.64	2.73163	2.16644
74.74	2.73218	2.16699
74.84	2.73773	2.16473
74.94	2.74927	2.16772
75.04	2.7456	2.17334
75.14	2.74152	2.17316
75.24	2.7309	2.17596
75.34	2.73566	2.17975
75.44	2.73987	2.17712
75.54	2.73975	2.17212
75.64	2.72296	2.17267
75.74	2.72327	2.17297
75.84	2.7428	2.17371
75.94	2.74329	2.16321
76.04	2.73743	2.16907
76.14	2.74182	2.17517
76.24	2.74127	2.17291
76.34	2.74408	2.17889
76.44	2.74377	2.17004
76.54	2.75439	2.18213
76.64	2.74988	2.18933
76.74	2.76569	2.19586
76.84	2.76428	2.19055
76.94	2.75909	2.19391
77.04	2.75165	2.1911
77.14	2.7583	2.18604
77.24	2.75842	2.19568
77.34	2.76147	2.19385
77.44	2.75684	2.19019
77.54	2.75305	2.18933
77.64	2.75946	2.18646
77.74	2.75964	2.18665
77.84	2.75024	2.19214
77.94	2.75537	2.19165
78.04	2.76233	2.1925
78.14	2.75739	2.1922
78.24	2.74707	2.19678
78.34	2.75787	2.19586
78.44	2.76959	2.18951
78.54	2.76556	2.1972
78.64	2.76257	2.19739
78.74	2.75439	2.19702
78.84	2.75024	2.20386
78.94	2.75	2.19653
79.04	2.74817	2.19543
79.14	2.75403	2.19666
79.24	2.76532	2.20013
79.34	2.75647	2.20618
79.44	2.7489	2.20007
79.54	2.74774	2.20209
79.64	2.7514	2.1972
79.74	2.74585	2.21265
79.84	2.7442	2.20563
79.94	2.7475	2.20648
80.04	2.76214	2.20795
80.14	2.75403	2.22083
80.24	2.75671	2.21814
80.34	2.75671	2.2196
80.44	2.76721	2.21692
80.54	2.7663	2.22382
80.64	2.77057	2.2132
80.74	2.76807	2.21216
80.84	2.76929	2.2041
80.94	2.76373	2.21027
81.04	2.76233	2.21667
81.14	2.76471	2.2027
81.24	2.76477	2.19568
81.34	2.75726	2.20306
81.44	2.75537	2.19482
81.54	2.75537	2.198
81.64	2.75006	2.19269
81.74	2.74475	2.1991
81.84	2.74854	2.19116
81.94	2.75067	2.1933
82.04	2.74969	2.18915
82.14	2.75439	2.19312
82.24	2.75146	2.198
82.34	2.75354	2.20007
82.44	2.76178	2.19196
82.54	2.75403	2.18176
82.64	2.75568	2.19293
82.74	2.74731	2.18994
82.84	2.76453	2.19226
82.94	2.7644	2.1875
83.04	2.75299	2.17291
83.14	2.76233	2.16833
83.24	2.75305	2.17297
83.34	2.745	2.172
83.44	2.75922	2.18231
83.54	2.76398	2.17535
83.64	2.75903	2.17749
83.74	2.76575	2.17395
83.84	2.76074	2.18384
83.94	2.75458	2.16986
84.04	2.76746	2.1593
84.14	2.77271	2.15991
84.24	2.77087	2.16418
84.34	2.77075	2.16187
84.44	2.77423	2.15045
84.54	2.77039	2.15832
84.64	2.76556	2.16132
84.74	2.77136	2.1554
84.84	2.76953	2.16382
84.94	2.77277	2.15826
85.04	2.77448	2.15387
85.14	2.76727	2.14813
85.24	2.77386	2.1369
85.34	2.76611	2.14307
85.44	2.75867	2.1427
85.54	2.76318	2.14404
85.64	2.76886	2.13336
85.74	2.76117	2.13031
85.84	2.76959	2.13654
85.94	2.76123	2.13037
86.04	2.75555	2.12714
86.14	2.76837	2.12897
86.24	2.77527	2.13977
86.34	2.76691	2.13141
86.44	2.76367	2.13135
86.54	2.77045	2.13251
86.64	2.76239	2.13397
86.74	2.75891	2.12805
86.84	2.7641	2.13251
86.94	2.77502	2.1427
87.04	2.7702	2.13934
87.14	2.77454	2.13123
87.24	2.78033	2.13702
87.34	2.77759	2.13281
87.44	2.7821	2.12781
87.54	2.77863	2.12433
87.64	2.77252	2.12067
87.74	2.77972	2.11615
87.84	2.7782	2.12781
87.94	2.78741	2.12067
88.04	2.78619	2.11945
88.14	2.78656	2.12689
88.24	2.77783	2.11572
88.34	2.76727	2.12543
88.44	2.7796	2.13629
88.54	2.77038	2.13415
88.64	2.77716	2.12067
88.74	2.77545	2.12506
88.84	2.77258	2.13
88.94	2.77466	2.12988
89.04	2.77173	2.13623
89.14	2.77527	2.1366
89.24	2.78522	2.13019
89.34	2.78491	2.14233
89.44	2.78717	2.13922
89.54	2.7793	2.12744
89.64	2.7851	2.13934
89.74	2.78088	2.14075
89.84	2.77466	2.14233
89.94	2.77356	2.14734
90.04	2.77704	2.1369
90.14	2.77142	2.13593
90.24	2.77057	2.12726
90.34	2.77112	2.13562
90.44	2.77081	2.12823
90.54	2.77191	2.14813
90.64	2.77991	2.14685
90.74	2.77472	2.14386
90.84	2.78607	2.14349
90.94	2.78131	2.15289
91.04	2.78516	2.14502
91.14	2.78528	2.13953
91.24	2.78094	2.133
91.34	2.79211	2.13782
91.44	2.78479	2.13611
91.54	2.78735	2.13696
91.64	2.78821	2.13782
91.74	2.7821	2.13416
91.84	2.78888	2.13312
91.94	2.77997	2.13739
92.04	2.78625	2.13123
92.14	2.7782	2.13489
92.24	2.77936	2.13287
92.34	2.78406	2.13611
92.44	2.7832	2.13135
92.54	2.78333	2.12903
92.64	2.77527	2.12805
92.74	2.77368	2.13818
92.84	2.76086	2.13318
92.94	2.75378	2.1261
93.04	2.76355	2.12805
93.14	2.78015	2.14001
93.24	2.77667	2.13092
93.34	2.76959	2.12628
93.44	2.77112	2.13098
93.54	2.76062	2.1283
93.64	2.75775	2.12299
93.74	2.75763	2.12531
93.84	2.76959	2.13873
93.94	2.77234	2.13684
94.04	2.78308	2.13123
94.14	2.77728	2.12299
94.24	2.77625	2.11804
94.34	2.77423	2.12628
94.44	2.76788	2.12457
94.54	2.77509	2.12787
94.64	2.77112	2.1239
94.74	2.76868	2.11365
94.84	2.76453	2.1095
94.94	2.76453	2.1095
95.04	2.77472	2.10797
95.14	2.76544	2.11359
95.24	2.7727	2.12231
95.34	2.78796	2.12122
95.44	2.78217	2.13177
95.54	2.77173	2.12695
95.64	2.76764	2.12042
95.74	2.76477	2.11902
95.84	2.76959	2.11847
95.94	2.7655	2.10974
96.04	2.77741	2.11066
96.14	2.78174	2.11499
96.24	2.78168	2.11493
96.34	2.7774	2.11066
96.44	2.77374	2.12335
96.54	2.76611	2.12744
96.64	2.76337	2.12714
96.74	2.76251	2.12238
96.84	2.77039	2.11853
96.94	2.77216	2.11786
97.04	2.77411	2.11517
97.14	2.7804	2.12537
97.24	2.7774	2.12238
97.34	2.77307	2.11804
97.44	2.77332	2.11829
97.54	2.76984	2.11945
97.64	2.77704	2.11737
97.74	2.77606	2.11786
97.84	2.77521	2.11554
97.94	2.78015	2.11267
98.04	2.7735	2.10675
98.14	2.78326	2.1087
98.24	2.78137	2.11926
98.34	2.77802	2.11981
98.44	2.77716	2.11749
98.54	2.7655	2.11365
98.64	2.77838	2.11163
98.74	2.78003	2.11792
98.84	2.7735	2.11847
98.94	2.77527	2.12732
99.04	2.77759	2.12256
99.14	2.77728	2.12372
99.24	2.77075	2.11963
99.34	2.78284	2.12317
99.44	2.77704	2.11737
99.54	2.7782	2.11926
99.64	2.76727	2.12006
99.74	2.77075	2.12036
99.84	2.77142	2.12103
99.94	2.76843	2.13684
100.04	2.76605	2.13763
100.14	2.76294	2.13452
100.24	2.77411	2.12689
100.34	2.77606	2.12885
100.44	2.77917	2.13196
100.54	2.76318	2.12915
100.64	2.77136	2.12805
100.74	2.77447	2.12653
100.84	2.76862	2.12531
100.94	2.77313	2.13763
101.04	2.76917	2.12903
101.14	2.76453	2.12585
101.24	2.76532	2.11737
101.34	2.76459	2.1142
101.44	2.7641	2.11615
101.54	2.7677	2.11731
101.64	2.76178	2.11383
101.74	2.76178	2.10675
101.84	2.76764	2.10944
101.94	2.7666	2.10693
102.04	2.76746	2.11243
102.14	2.77039	2.11536
102.24	2.76416	2.11694
102.34	2.77136	2.11633
102.44	2.76672	2.11633
102.54	2.7616	2.11829
102.64	2.76569	2.12238
102.74	2.76282	2.12415
102.84	2.75653	2.1203
102.94	2.75067	2.11517
103.04	2.75476	2.11609
103.14	2.75903	2.104
103.24	2.76257	2.11926
103.34	2.76056	2.12042
103.44	2.75476	2.11926
103.54	2.75537	2.12451
103.64	2.74207	2.11829
103.74	2.74499	2.11658
103.84	2.75238	2.10834
103.94	2.73523	2.10754
104.04	2.74969	2.11884
104.14	2.74969	2.10956
104.24	2.75397	2.10675
104.34	2.7511	2.10852
104.44	2.75299	2.10504
104.54	2.74963	2.09778
104.64	2.74579	2.0954
104.74	2.74426	2.09387
104.84	2.74011	2.0968
104.94	2.74323	2.09991
105.04	2.74231	2.10681
105.14	2.73816	2.09949
105.24	2.73383	2.09369
105.34	2.73346	2.09332
105.44	2.7395	2.09229
105.54	2.74304	2.09583
105.64	2.74225	2.09503
105.74	2.74017	2.0976
105.84	2.73779	2.09912
105.94	2.75262	2.10931
106.04	2.75098	2.09448
106.14	2.73932	2.10382
106.24	2.73914	2.10046
106.34	2.74988	2.09485
106.44	2.74384	2.09589
106.54	2.74231	2.09192
106.64	2.73932	2.09137
106.74	2.74225	2.09503
106.84	2.74164	2.0976
106.94	2.73853	2.09595
107.04	2.74206	2.09021
107.14	2.7431	2.10052
107.24	2.75317	2.10278
107.34	2.75262	2.0976
107.44	2.7514	2.09955
107.54	2.74792	2.10779
107.64	2.75201	2.1048
107.74	2.74719	2.10461
107.84	2.73444	2.1153
107.94	2.75085	2.11072
108.04	2.75281	2.10559
108.14	2.74799	2.10541
108.24	2.74005	2.10455
108.34	2.745	2.09705
108.44	2.74908	2.10577
108.54	2.74811	2.1048
108.64	2.74969	2.1142
108.74	2.75378	2.11365
108.84	2.76166	2.10419
108.94	2.75964	2.10461
109.04	2.7547	2.11456
109.14	2.75104	2.1109
109.24	2.74817	2.10559
109.34	2.74225	2.11139
109.44	2.74268	2.09937
109.54	2.75458	2.10736
109.64	2.76044	2.10858
109.74	2.77057	2.11554
109.84	2.77209	2.12024
109.94	2.77173	2.12451
110.04	2.77234	2.12195
110.14	2.7735	2.11847
110.24	2.77551	2.13684
110.34	2.76837	2.13531
110.44	2.77551	2.13293
110.54	2.77002	2.13452
110.64	2.77429	2.13416
110.74	2.76337	2.13568
110.84	2.76746	2.13196
110.94	2.76746	2.1366
111.04	2.76746	2.13196
111.14	2.77234	2.13684
111.24	2.77032	2.138
111.34	2.7655	2.13318
111.44	2.76086	2.1261
111.54	2.75494	2.12726
111.64	2.75946	2.13177
111.74	2.75946	2.1286
111.84	2.75806	2.12256
111.94	2.76453	2.12903
112.04	2.76532	2.12982
112.14	2.76007	2.14093
112.24	2.75476	2.1427
112.34	2.75787	2.14581
112.44	2.75647	2.14758
112.54	2.76843	2.15247
112.64	2.77136	2.1554
112.74	2.7702	2.15424
112.84	2.77332	2.15735
112.94	2.77545	2.15485
113.04	2.7724	2.14935
113.14	2.76941	2.15344
113.24	2.77411	2.15814
113.34	2.77209	2.1593
113.44	2.76666	2.15851
113.54	2.76843	2.1571
113.64	2.77936	2.15558
113.74	2.78699	2.16321
113.84	2.78528	2.16614
113.94	2.76746	2.14685
114.04	2.76862	2.15265
114.14	2.7782	2.15051
114.24	2.76648	2.15051
114.34	2.77136	2.1554
114.44	2.77588	2.15674
114.54	2.77698	2.15637
114.64	2.77429	2.15833
114.74	2.7774	2.16144
114.84	2.77826	2.15448
114.94	2.76941	2.14563
115.04	2.77368	2.1499
115.14	2.77722	2.15344
115.24	2.77039	2.15833
115.34	2.77545	2.15167
115.44	2.77917	2.16711
115.54	2.7829	2.15912
115.64	2.7821	2.15833
115.74	2.78406	2.15564
115.84	2.78406	2.15637
115.94	2.78522	2.15753
116.04	2.78931	2.15845
116.14	2.79797	2.1593
116.24	2.78796	2.15637
116.34	2.78931	2.16089
116.44	2.78406	2.15564
116.54	2.78485	2.14935
116.64	2.79498	2.15948
116.74	2.79889	2.16339
116.84	2.79187	2.1571
116.94	2.79266	2.16034
117.04	2.80316	2.16376
117.14	2.80554	2.16296
117.24	2.81006	2.16284
117.34	2.81067	2.16809
117.44	2.80457	2.16125
117.54	2.80432	2.16418
117.64	2.80688	2.16675
117.74	2.81238	2.16516
117.84	2.81354	2.1546
117.94	2.82117	2.16223
118.04	2.8114	2.16419
118.14	2.81885	2.17163
118.24	2.81586	2.16547
118.34	2.82202	2.16382
118.44	2.83698	2.16949
118.54	2.8385	2.18347
118.64	2.828	2.18079
118.74	2.81921	2.18372
118.84	2.82123	2.19745
118.94	2.82898	2.18567
119.04	2.83557	2.18372
119.14	2.84186	2.17511
119.24	2.84271	2.16498
119.34	2.85059	2.17212
119.44	2.83954	2.16034
119.54	2.83862	2.11011
119.64	2.88965	2.12061
119.74	2.94762	2.10974
119.84	2.88843	2.07642
119.94	2.80841	1.99957
120.04	2.63742	1.83001
120.14	1.59723	0.699036
120.24	3.75992	2.18939
120.34	2.94391	2.13556
120.44	3.01056	2.15948
120.54	2.57801	1.65343
120.64	2.41284	1.58447
120.74	2.34657	1.60242
120.84	2.3736	1.65924
120.94	2.34424	1.65088
121.04	2.36213	1.62042
121.14	2.35248	1.58173
121.24	2.29084	1.52496
121.34	2.27216	1.50385
121.44	2.26709	1.48853
121.54	2.22705	1.45874
121.64	2.20178	1.42175
121.74	2.17786	1.41028
121.84	2.16797	1.40674
121.94	2.10577	1.41241
122.04	2.09564	1.42572
122.14	2.08423	1.41748
122.24	2.10119	1.44153
122.34	2.10455	1.44952
122.44	2.08289	1.44031
122.54	2.07977	1.45599
122.64	2.06531	1.4408
122.74	2.06042	1.4054
122.84	2.06647	1.39972
122.94	2.05316	1.38641
123.04	2.03894	1.38001
123.14	2.01318	1.36914
123.24	1.99994	1.35028
123.34	2.00238	1.34271
123.44	2.01215	1.30634
123.54	2.00342	1.30542
123.64	1.99438	1.28394
123.74	1.98858	1.2608
123.84	1.97626	1.25092
123.94	1.96863	1.24719
124.04	1.95959	1.24133
124.14	1.94128	1.22766
124.24	1.92938	1.21185
124.34	1.90808	1.21863
124.44	1.89697	1.22241
124.54	1.8966	1.23059
124.64	1.88678	1.22711
124.74	1.86609	1.22278
124.84	1.85358	1.20636
124.94	1.84167	1.20618
125.04	1.83539	1.2038
125.14	1.85455	1.19489
125.24	1.84363	1.19324
125.34	1.8327	1.17767
125.44	1.81219	1.16498
125.54	1.80377	1.16046
125.64	1.78815	1.16437
125.74	1.79187	1.16809
125.84	1.7901	1.16168
125.94	1.78033	1.15656
126.04	1.77038	1.14734
126.14	1.7655	1.14954
126.24	1.77215	1.14838
126.34	1.76154	1.14484
126.44	1.76276	1.12726
126.54	1.76062	1.12512
126.64	1.74384	1.12006
126.74	1.75403	1.11853
126.84	1.74768	1.11536
126.94	1.73602	1.10516
127.04	1.71686	1.08917
127.14	1.703	1.07068
127.24	1.69696	1.05756
127.34	1.6864	1.047
127.44	1.65515	1.03918
127.54	1.66003	1.02771
127.64	1.64954	1.01477
127.74	1.64069	1.00519
127.84	1.62677	1.02179
127.94	1.6153	1.02667
128.04	1.62311	1.02667
128.14	1.62158	1.03296
128.24	1.61902	1.04211
128.34	1.60736	1.02802
128.44	1.59753	1.02454
128.54	1.59283	1.02765
128.64	1.5907	1.02551
128.74	1.58173	1.0119
128.84	1.57428	0.997375
128.94	1.56726	0.982544
129.04	1.5614	0.984498
129.14	1.54596	0.985413
129.24	1.55261	0.979614
129.34	1.5567	0.983704
129.44	1.54895	0.980591
129.54	1.55438	0.981384
129.64	1.54169	0.980408
129.74	1.55457	0.981567
129.84	1.54163	0.991333
129.94	1.53424	0.988586
130.04	1.53015	0.984498
130.14	1.53387	0.98822
130.24	1.53326	0.98761
130.34	1.53015	0.996216
130.44	1.52411	0.997986
130.54	1.52295	0.996826
130.64	1.50458	0.990173
130.74	1.50256	1.00305
130.84	1.49908	1.00885
130.94	1.50281	1.01965
131.04	1.49792	1.0304
131.14	1.495	1.03064
131.24	1.49188	1.02899
131.34	1.48816	1.0011
131.44	1.487	0.980408
131.54	1.47388	0.970459
131.64	1.47919	0.965515
131.74	1.47742	0.966187
131.84	1.46454	0.931335
131.94	1.46375	0.937622
132.04	1.46375	0.937622
132.14	1.48035	0.937866
132.24	1.48151	0.924133
132.34	1.46881	0.911438
132.44	1.4696	0.92395
132.54	1.46924	0.923584
132.64	1.47156	0.914185
132.74	1.46863	0.911255
132.84	1.46667	0.896851
132.94	1.45691	0.887817
133.04	1.45319	0.896545
133.14	1.45282	0.895447
133.24	1.45807	0.881165
133.34	1.44482	0.875732
133.44	1.45282	0.868103
133.54	1.45435	0.869629
133.64	1.45691	0.872192
133.74	1.45404	0.862244
133.84	1.45575	0.859314
133.94	1.45319	0.845032
134.04	1.45105	0.835083
134.14	1.4483	0.832336
134.24	1.45123	0.835266
134.34	1.45148	0.840149
134.44	1.43622	0.846863
134.54	1.44122	0.851868
134.64	1.4444	0.847961
134.74	1.42743	0.842712
134.84	1.42358	0.823975
134.94	1.43073	0.826477
135.04	1.43012	0.813416
135.14	1.43677	0.798096
135.24	1.43445	0.786499
135.34	1.42645	0.783875
135.44	1.42957	0.781616
135.54	1.435	0.763611
135.64	1.42859	0.766479
135.74	1.43469	0.779663
135.84	1.43756	0.78717
135.94	1.43542	0.792114
136.04	1.42468	0.792358
136.14	1.42664	0.795776
136.24	1.42017	0.796387
136.34	1.41669	0.792908
136.44	1.41418	0.802124
136.54	1.42603	0.802246
136.64	1.41962	0.795837
136.74	1.42053	0.796753
136.84	1.42645	0.805847
136.94	1.41901	0.80304
137.04	1.41785	0.80188
137.14	1.40906	0.80481
137.24	1.41766	0.789978
137.34	1.41394	0.786255
137.44	1.41492	0.787231
137.54	1.41785	0.7948
137.64	1.4093	0.80188
137.74	1.43054	0.806763
137.84	1.41357	0.801514
137.94	1.41858	0.805054
138.04	1.42194	0.80597
138.14	1.42603	0.826416
138.24	1.42255	0.830017
138.34	1.41791	0.833191
138.44	1.40869	0.83252
138.54	1.40979	0.815796
138.64	1.41235	0.820557
138.74	1.40363	0.818909
138.84	1.39557	0.810852
138.94	1.38928	0.796021
139.04	1.39636	0.800659
139.14	1.39325	0.799988
139.24	1.37921	0.799133
139.34	1.37958	0.787781
139.44	1.37463	0.800171
139.54	1.37524	0.810791
139.64	1.37726	0.808899
139.74	1.37665	0.80365
[truncated: 13,483 more rows]

## Sheet: Fig. 3a
MM/PBSA (kJ/mol)	Δ FlexddG (REU)
	selected	not selected	nano-79 (binding)	nano-70 (not binding)
-131.117	-0.072673
-121.176	-0.209581
-117.299	-0.114235
-109.215	-0.248119
-59.664	-0.350965
-57.47	-0.0629924
-56.663	-0.1173
-54.375	-0.0255945
-49.755	-0.192572
-46.584	-0.0901198
-34.905	-0.23162
-27.934	-0.318081
-24.16	-0.297104
3.244	-0.183055
7.687	-0.181705
-112.924	3.22643
-107.85	0.171357
-98.676	0.732914
-97.59	0.363497
-89.608	0.431808
-86.436		0.186567
-79.154		0.49642
-78.688		0.853687
-77.144		0.796961
-75.353		1.06352
-70.851		0.298019
-66.472		0.377831
-66.283		0.0776608
-66.266		0.89383
-65.633		1.96287
-64.832		0.44506
-63.857		0.14813
-62.65		0.666121
-61.088		0.515118
-59.978		0.159906
-59.558		0.316842
-58.147		0.726716
-54.375		0.426862
-53.975		0.439877
-51.205		0.0149613
-49.353		6.2357
-48.15		2.05897
-46.437		0.34029
-45.378		0.0950339
-44.548		0.283302
-40.872		0.420961
-39.927		1.44602
-38.966		0.553856
-37.609		0.20368
-36.467		0.10155
-35.325		0.442284
-31.31		0.398632
-30.611		7.11294
-26.471		0.212778
-25.843		0.567835
-22.63		0.705306
-20.687		0.255311
-18.032		5.7391
-13.833		0.260476
-12.298		1.18354
-11.134		0.0664916
-10.962		-0.0500177
-8.574		-0.121537
-7.047		-0.172669
-6.576		-0.0874452
1.505		7.51051
5.435		0.48901
6.726		0.180238
7.479		3.7699
9.69		0.426787
13.089		0.162682
14.562		-0.159048
16.464		3.96126
18.517		2.65154
29.39		-0.159314
34.96		3.72483
36.353		3.87894
37.944		2.95399
47.226		1.18012
50.396		-0.151396
53.131		0.199062
56.22		2.89481
61.654		4.50314
101.277		4.2623
-45.764		3.74613
-39.821		0.869323
58.69		4.57074
-29.142			3.86823
-83.406				0.303459

## Sheet: Fig. 3b
seq_name	PC1	PC2	group	Cluster
2nd_design_61	29.0405	17.509	not_selected	-1
2nd_design_10	14.9305	-13.2311	selected	1
2nd_design_11	14.5837	-12.6371	selected	1
2nd_design_12	14.1513	-14.2739	selected	1
2nd_design_13	13.8537	-13.8668	selected	1
2nd_design_21	17.5797	-7.28296	not_selected	1
2nd_design_22	17.9266	-7.87693	not_selected	1
2nd_design_25	16.5029	-7.91868	not_selected	1
2nd_design_26	17.3723	-8.53914	not_selected	1
2nd_design_27	15.5162	-10.2176	not_selected	1
2nd_design_28	15.9486	-8.58089	not_selected	1
2nd_design_29	17.0255	-7.94517	not_selected	1
2nd_design_30	12.5202	-15.5718	not_selected	1
2nd_design_31	12.8571	-11.3736	not_selected	1
2nd_design_57	18.2827	-22.24	not_selected	1
2nd_design_58	13.0079	-16.8641	not_selected	1
2nd_design_59	17.8503	-23.8768	not_selected	1
2nd_design_62	13.1691	-15.0304	not_selected	1
2nd_design_63	13.5069	-13.2728	not_selected	1
2nd_design_65	12.9526	-13.9351	not_selected	1
2nd_design_66	13.7257	-14.0045	not_selected	1
nano-70	17.1473	-8.91971	1st_design	1
nano-79	13.0745	-14.9096	1st_design	1
2nd_design_1	-22.9084	-3.70384	selected	2
2nd_design_14	-9.36014	0.0795273	selected	2
2nd_design_15	-17.7906	-2.2426	selected	2
2nd_design_16	-6.94978	2.42024	selected	2
2nd_design_17	-18.223	-3.87935	selected	2
2nd_design_18	-10.2926	-2.33997	selected	2
2nd_design_19	-11.3829	-5.61022	selected	2
2nd_design_2	-16.7282	-4.93143	selected	2
2nd_design_20	-20.5113	2.17813	selected	2
2nd_design_3	-5.65854	2.96157	selected	2
2nd_design_4	-17.2256	6.82674	selected	2
2nd_design_5	-22.3434	5.3655	selected	2
2nd_design_6	-21.0075	-2.21774	selected	2
2nd_design_7	1.82073	-5.34863	selected	2
2nd_design_8	-4.52938	-4.70655	selected	2
2nd_design_9	-7.25014	-0.285823	selected	2
2nd_design_32	-12.3561	-5.27464	not_selected	2
2nd_design_33	-10.8044	6.09366	not_selected	2
2nd_design_34	-11.3695	-2.97568	not_selected	2
2nd_design_35	-18.7773	-4.54156	not_selected	2
2nd_design_36	-11.8019	-4.61243	not_selected	2
2nd_design_37	-4.45431	5.45158	not_selected	2
2nd_design_38	-18.2895	-5.83384	not_selected	2
2nd_design_41	-0.456523	1.28333	not_selected	2
2nd_design_42	-4.96181	-6.3433	not_selected	2
2nd_design_45	-3.4101	5.025	not_selected	2
2nd_design_46	-3.84252	3.38825	not_selected	2
2nd_design_48	-11.9237	-3.63789	not_selected	2
2nd_design_49	-23.0303	-2.7293	not_selected	2
2nd_design_50	-11.5048	-4.63568	not_selected	2
2nd_design_51	-23.7282	2.20299	not_selected	2
2nd_design_52	-23.4627	-4.36605	not_selected	2
2nd_design_53	-14.6574	-2.85982	not_selected	2
2nd_design_54	-18.3448	-2.90481	not_selected	2
2nd_design_55	-4.31057	-5.43817	not_selected	2
2nd_design_56	-5.21826	-4.76119	not_selected	2
2nd_design_64	3.86885	-12.5149	not_selected	2
2nd_design_67	-7.2966	3.0142	not_selected	2
2nd_design_72	-2.08764	-0.0145946	not_selected	2
2nd_design_74	-14.7946	3.11157	not_selected	2
2nd_design_75	-5.51607	-7.00551	not_selected	2
2nd_design_77	-8.92772	1.71628	not_selected	2
2nd_design_78	-11.8684	-6.56692	not_selected	2
2nd_design_79	-18.0563	3.32883	not_selected	2
2nd_design_81	-8.80588	0.741737	not_selected	2
2nd_design_82	-8.37346	2.37849	not_selected	2
2nd_design_68	0.979163	15.6922	selected	3
2nd_design_47	10.9371	16.2381	not_selected	3
2nd_design_69	7.81924	13.9613	not_selected	3
2nd_design_70	-5.44196	16.4253	not_selected	3
2nd_design_71	-0.619289	18.2423	not_selected	3
2nd_design_76	-3.81084	17.7232	not_selected	3
2nd_design_80	-3.73984	17.6322	not_selected	3
2nd_design_83	-1.17355	17.5801	not_selected	3
2nd_design_84	2.61028	16.9901	not_selected	3
2nd_design_23	25.216	2.8573	selected	4
2nd_design_24	25.8296	2.56443	not_selected	4
2nd_design_60	25.8961	4.51892	not_selected	4
2nd_design_43	17.5332	33.6675	selected	5
2nd_design_39	18.042	36.836	not_selected	5
2nd_design_40	14.4127	33.0574	not_selected	5
2nd_design_44	20.7628	32.4153	not_selected	5
2nd_design_73	11.1247	33.1732	not_selected	5

## Sheet: Fig. 3d
Nb29					Nb01
Time (s)	Response (RU)	Response (RU)			Time (s)	Response (RU)	Response (RU)
-60.06	-0.149292	-0.153198			-59.96	-0.0928344	-0.18634
-59.96	-0.144409	-0.148315			-59.86	-0.0965576	-0.182251
-59.86	-0.144409	-0.148315			-59.76	-0.102356	-0.183411
-59.76	-0.14209	-0.141357			-59.66	-0.108643	-0.182617
-59.66	-0.137756	-0.129944			-59.56	-0.116272	-0.183167
-59.56	-0.140442	-0.132629			-59.46	-0.116272	-0.190247
-59.46	-0.156921	-0.13739			-59.36	-0.114685	-0.200378
-59.36	-0.154358	-0.142639			-59.26	-0.105164	-0.190857
-59.26	-0.14325	-0.131531			-59.16	-0.101624	-0.187317
-59.16	-0.144409	-0.13269			-59.06	-0.11145	-0.181519
-59.06	-0.143616	-0.131897			-58.96	-0.11023	-0.181031
-58.96	-0.147949	-0.128418			-58.86	-0.111572	-0.189453
-58.86	-0.147339	-0.144165			-58.76	-0.113525	-0.179688
-58.76	-0.152222	-0.144409			-58.66	-0.116211	-0.177734
-58.66	-0.147705	-0.139893			-58.56	-0.125061	-0.191223
-58.56	-0.148315	-0.140503			-58.46	-0.116333	-0.175415
-58.46	-0.153198	-0.137573			-58.36	-0.104553	-0.170715
-58.36	-0.146179	-0.145447			-58.26	-0.108032	-0.169556
-58.26	-0.143616	-0.135803			-58.16	-0.113342	-0.167786
-58.16	-0.142456	-0.134644			-58.06	-0.129028	-0.168579
-58.06	-0.140137	-0.136963			-57.96	-0.136963	-0.175781
-57.96	-0.146362	-0.13855			-57.86	-0.133484	-0.172302
-57.86	-0.130371	-0.134277			-57.76	-0.133789	-0.167969
-57.76	-0.126038	-0.129944			-57.66	-0.139709	-0.159729
-57.66	-0.124878	-0.128784			-57.56	-0.138916	-0.166016
-57.56	-0.122925	-0.126831			-57.46	-0.136597	-0.163696
-57.46	-0.123718	-0.127625			-57.36	-0.132874	-0.171692
-57.36	-0.122314	-0.126221			-57.26	-0.127014	-0.165833
-57.26	-0.113159	-0.120239			-57.16	-0.123291	-0.162109
-57.16	-0.110352	-0.117432			-57.06	-0.13678	-0.167053
-57.06	-0.115112	-0.115112			-56.96	-0.13562	-0.170532
-56.96	-0.117065	-0.117065			-56.86	-0.133057	-0.167969
-56.86	-0.11792	-0.119385			-56.76	-0.131531	-0.166443
-56.76	-0.122742	-0.114929			-56.66	-0.133057	-0.160889
-56.66	-0.125671	-0.117859			-56.56	-0.123108	-0.15802
-56.56	-0.117249	-0.109436			-56.46	-0.126037	-0.172668
-56.46	-0.117065	-0.112426			-56.36	-0.121948	-0.168579
-56.36	-0.122681	-0.106323			-56.26	-0.128357	-0.16571
-56.26	-0.107971	-0.100891			-56.16	-0.12915	-0.164063
-56.16	-0.105896	-0.101257			-56.06	-0.129578	-0.173767
-56.06	-0.110962	-0.0992432			-55.96	-0.129944	-0.176575
-55.96	-0.109497	-0.0992429			-55.86	-0.135803	-0.170715
-55.86	-0.108276	-0.100464			-55.76	-0.139099	-0.169373
-55.76	-0.108887	-0.101074			-55.66	-0.141479	-0.164673
-55.66	-0.101257	-0.0966187			-55.56	-0.138916	-0.165283
-55.56	-0.0975342	-0.0975339			-55.46	-0.131714	-0.16272
-55.46	-0.0943604	-0.0897217			-55.36	-0.129944	-0.153137
-55.36	-0.10437	-0.0926514			-55.26	-0.128601	-0.148621
-55.26	-0.100647	-0.0889282			-55.16	-0.130921	-0.15094
-55.16	-0.0858154	-0.090454			-55.06	-0.132873	-0.167786
-55.06	-0.0828857	-0.0946045			-54.96	-0.134644	-0.157104
-54.96	-0.0820923	-0.0984497			-54.86	-0.129761	-0.14978
-54.86	-0.0788574	-0.102295			-54.76	-0.132873	-0.152161
-54.76	-0.0845947	-0.103394			-54.66	-0.129761	-0.15686
-54.66	-0.0926514	-0.10437			-54.56	-0.12677	-0.141419
-54.56	-0.0897217	-0.106079			-54.46	-0.135986	-0.143555
-54.46	-0.0897217	-0.113159			-54.36	-0.144592	-0.148254
-54.36	-0.0869751	-0.110413			-54.26	-0.135864	-0.144165
-54.26	-0.0905151	-0.093689			-54.16	-0.125854	-0.133423
-54.16	-0.0887451	-0.0965576			-54.06	-0.124084	-0.131653
-54.06	-0.0802002	-0.108276			-53.96	-0.12793	-0.130859
-53.96	-0.0926514	-0.09729			-53.86	-0.126282	-0.12677
-53.86	-0.0791626	-0.1026			-53.76	-0.116028	-0.118958
-53.76	-0.0897217	-0.10144			-53.66	-0.121948	-0.122437
-53.66	-0.0914917	-0.106384			-53.56	-0.118225	-0.125793
-53.56	-0.0877686	-0.0994871			-53.46	-0.112366	-0.119934
-53.46	-0.0756226	-0.0944214			-53.36	-0.115295	-0.126038
-53.36	-0.0838623	-0.10022			-53.26	-0.117432	-0.132813
-53.26	-0.0830688	-0.0947876			-53.16	-0.116455	-0.131836
-53.16	-0.0842285	-0.0913085			-53.06	-0.112366	-0.120667
-53.06	-0.0897217	-0.0897217			-52.96	-0.107361	-0.12738
-52.96	-0.088562	-0.0853882			-52.86	-0.101379	-0.12384
-52.86	-0.0821533	-0.0906982			-52.76	-0.10553	-0.113098
-52.76	-0.0819092	-0.0889893			-52.66	-0.111389	-0.122131
-52.66	-0.0848389	-0.0965576			-52.56	-0.111999	-0.12738
-52.56	-0.0848389	-0.0965577			-52.46	-0.108459	-0.12384
-52.46	-0.0912476	-0.0866089			-52.36	-0.106873	-0.122253
-52.36	-0.0957642	-0.0840454			-52.26	-0.102966	-0.122986
-52.26	-0.0930176	-0.0812988			-52.16	-0.0994872	-0.126587
-52.16	-0.0821533	-0.0836182			-52.06	-0.0965575	-0.111938
-52.06	-0.086792	-0.0906982			-51.96	-0.0830688	-0.113342
-51.96	-0.086792	-0.0860596			-51.86	-0.0819092	-0.116821
-51.86	-0.090271	-0.0895386			-51.76	-0.0789796	-0.106079
-51.76	-0.0975342	-0.0897217			-51.66	-0.0686036	-0.103516
-51.66	-0.0977173	-0.0945435			-51.56	-0.0752563	-0.106995
-51.56	-0.10907	-0.101257			-51.46	-0.0742798	-0.113098
-51.46	-0.108459	-0.0889282			-51.36	-0.0684814	-0.115112
-51.36	-0.1073	-0.0877686			-51.26	-0.0731202	-0.108032
-51.26	-0.10907	-0.0895386			-51.16	-0.0744629	-0.109375
-51.16	-0.10614	-0.0866089			-51.06	-0.0754395	-0.110352
-51.06	-0.109497	-0.0750734			-50.96	-0.0806885	-0.0992432
-50.96	-0.117065	-0.0780029			-50.86	-0.083252	-0.0947266
-50.86	-0.114502	-0.0754395			-50.76	-0.0783693	-0.0944825
-50.76	-0.115112	-0.0760498			-50.66	-0.0800171	-0.0922241
-50.66	-0.119385	-0.0788573			-50.56	-0.0723267	-0.0916138
-50.56	-0.112976	-0.0785524			-50.46	-0.0731201	-0.0924072
-50.46	-0.116455	-0.0891113			-50.36	-0.0789185	-0.0740356
-50.36	-0.117065	-0.0897217			-50.26	-0.0866089	-0.0792847
-50.26	-0.120605	-0.0932617			-50.16	-0.077637	-0.0820314
-50.16	-0.108459	-0.0889283			-50.06	-0.0726926	-0.0756224
-50.06	-0.116821	-0.0809324			-49.96	-0.0750122	-0.0779419
-49.96	-0.1073	-0.0760498			-49.86	-0.0768433	-0.0805054
-49.86	-0.109253	-0.0811768			-49.76	-0.0799562	-0.0804445
-49.76	-0.111267	-0.0768433			-49.66	-0.0707396	-0.0783081
-49.66	-0.104553	-0.0818483			-49.56	-0.0750732	-0.0748292
-49.56	-0.106323	-0.0906982			-49.46	-0.0779419	-0.0762329
-49.46	-0.110962	-0.0906982			-49.36	-0.085022	-0.0808716
-49.36	-0.118042	-0.0906982			-49.26	-0.0830688	-0.0789185
-49.26	-0.12085	-0.090332			-49.16	-0.0715332	-0.0681152
-49.16	-0.121155	-0.0859984			-49.06	-0.0803221	-0.0761718
-49.06	-0.12384	-0.0840454			-48.96	-0.0823364	-0.0750122
-48.96	-0.123901	-0.0894775			-48.86	-0.0756836	-0.074707
-48.86	-0.120789	-0.0817261			-48.76	-0.0762329	-0.0845336
-48.76	-0.123901	-0.0848389			-48.66	-0.0733033	-0.0886841
-48.66	-0.124146	-0.0850831			-48.56	-0.0758665	-0.0944214
-48.56	-0.136963	-0.0932616			-48.46	-0.0699463	-0.0853271
-48.46	-0.139709	-0.0889282			-48.36	-0.0718994	-0.0872803
-48.36	-0.132935	-0.0906982			-48.26	-0.0752564	-0.0906373
-48.26	-0.138733	-0.0964966			-48.16	-0.07843	-0.0906373
-48.16	-0.136536	-0.0967404			-48.06	-0.07666	-0.0842286
-48.06	-0.130615	-0.0883787			-47.96	-0.0705566	-0.0827637
-47.96	-0.117065	-0.0819092			-47.86	-0.0761719	-0.0939941
-47.86	-0.119995	-0.0880127			-47.76	-0.0809327	-0.0963135
-47.76	-0.118835	-0.0914917			-47.66	-0.0805053	-0.0958862
-47.66	-0.114685	-0.0873412			-47.56	-0.0781862	-0.0818481
-47.56	-0.115479	-0.0834961			-47.46	-0.0811157	-0.0847778
-47.46	-0.129761	-0.0758057			-47.36	-0.0823364	-0.0828247
-47.36	-0.129578	-0.0944214			-47.26	-0.086792	-0.0872803
-47.26	-0.127625	-0.0924683			-47.16	-0.0856323	-0.0932008
-47.16	-0.125061	-0.0899047			-47.06	-0.0859377	-0.0888673
-47.06	-0.127747	-0.0957642			-46.96	-0.0946045	-0.0936279
-46.96	-0.146179	-0.0953979			-46.86	-0.0949707	-0.0986328
-46.86	-0.151672	-0.0977173			-46.76	-0.0910645	-0.0947266
-46.76	-0.141479	-0.0946045			-46.66	-0.0781862	-0.093567
-46.66	-0.14032	-0.0966187			-46.56	-0.0838011	-0.0991821
-46.56	-0.14032	-0.0934447			-46.46	-0.086792	-0.102173
-46.46	-0.136597	-0.0897217			-46.36	-0.0841064	-0.0963135
-46.36	-0.138306	-0.0946045			-46.26	-0.083252	-0.0908204
-46.26	-0.135071	-0.0935669			-46.16	-0.0850217	-0.095764
-46.16	-0.130676	-0.0986938			-46.06	-0.0855713	-0.0963136
-46.06	-0.135437	-0.0963743			-45.96	-0.0900879	-0.09375
-45.96	-0.142456	-0.0916748			-45.86	-0.0880127	-0.088501
-45.86	-0.126648	-0.0875854			-45.76	-0.0926514	-0.088501
-45.76	-0.126648	-0.0875854			-45.66	-0.0859985	-0.0818482
-45.66	-0.132874	-0.0852661			-45.56	-0.0888673	-0.0800781
-45.56	-0.123169	-0.088745			-45.46	-0.0916748	-0.0882568
-45.46	-0.124878	-0.0858154			-45.36	-0.092041	-0.0957031
-45.36	-0.122925	-0.10022			-45.26	-0.0911255	-0.0916138
-45.26	-0.119995	-0.0926514			-45.16	-0.0938107	-0.101379
-45.16	-0.118835	-0.0914915			-45.06	-0.0906374	-0.0982057
-45.06	-0.113159	-0.0975341			-44.96	-0.0975342	-0.105103
-44.96	-0.124084	-0.0967407			-44.86	-0.0928345	-0.103577
-44.86	-0.123474	-0.0914917			-44.76	-0.0928345	-0.108215
-44.76	-0.126831	-0.0877686			-44.66	-0.093689	-0.113709
-44.66	-0.126831	-0.0877686			-44.56	-0.083069	-0.110169
-44.56	-0.126831	-0.0877684			-44.46	-0.0838623	-0.115601
-44.46	-0.121582	-0.0871582			-44.36	-0.0842285	-0.123047
-44.36	-0.122986	-0.0924683			-44.26	-0.0877076	-0.121887
-44.26	-0.123901	-0.0919189			-44.16	-0.0822754	-0.121094
-44.16	-0.125061	-0.0977174			-44.06	-0.0822753	-0.121094
-44.06	-0.127991	-0.108459			-43.96	-0.0783691	-0.117188
-43.96	-0.131104	-0.10376			-43.86	-0.0772095	-0.13092
-43.86	-0.125854	-0.0985107			-43.76	-0.0760498	-0.122681
-43.76	-0.125854	-0.0985107			-43.66	-0.0674437	-0.121887
-43.66	-0.126831	-0.0994871			-43.56	-0.0689697	-0.118774
-43.56	-0.132141	-0.0930784			-43.46	-0.069458	-0.116821
-43.46	-0.127625	-0.088562			-43.36	-0.0535278	-0.115051
-43.36	-0.128723	-0.085022			-43.26	-0.0527954	-0.115051
-43.26	-0.13562	-0.0848389			-43.16	-0.0492554	-0.111511
-43.16	-0.131897	-0.0857542			-43.06	-0.0459595	-0.112854
-43.06	-0.126648	-0.0875854			-42.96	-0.0497437	-0.120544
-42.96	-0.124695	-0.0809937			-42.86	-0.0467529	-0.112915
-42.86	-0.119995	-0.0738525			-42.76	-0.048462	-0.109985
-42.76	-0.131714	-0.0809326			-42.66	-0.0408936	-0.107056
-42.66	-0.125122	-0.0789793			-42.56	-0.0422974	-0.105286
-42.56	-0.113159	-0.0772705			-42.46	-0.046936	-0.0974731
-42.46	-0.113159	-0.0819092			-42.36	-0.0412598	-0.102783
-42.36	-0.118958	-0.0830688			-42.26	-0.0393066	-0.105469
-42.26	-0.13269	-0.0819092			-42.16	-0.0264285	-0.104309
-42.16	-0.133667	-0.0828858			-42.06	-0.0351562	-0.0966797
-42.06	-0.134827	-0.0840454			-41.96	-0.0410767	-0.100159
-41.96	-0.133667	-0.0828857			-41.86	-0.0410767	-0.1026
-41.86	-0.130737	-0.0799561			-41.76	-0.0430909	-0.0989991
-41.76	-0.139404	-0.0854492			-41.66	-0.0361938	-0.114075
-41.66	-0.13855	-0.0799559			-41.56	-0.0350341	-0.112915
-41.56	-0.133301	-0.0864257			-41.46	-0.0367432	-0.109985
-41.46	-0.126587	-0.0828857			-41.36	-0.029541	-0.110596
-41.36	-0.121155	-0.0703735			-41.26	-0.0264283	-0.100403
-41.26	-0.111389	-0.0684204			-41.16	-0.0249024	-0.0957031
-41.16	-0.106506	-0.0635375			-41.06	-0.0234374	-0.101318
-41.06	-0.104553	-0.0615844			-40.96	-0.0293579	-0.107239
-40.96	-0.103394	-0.0604248			-40.86	-0.0252686	-0.103149
-40.86	-0.0963745	-0.0534058			-40.76	-0.0287476	-0.10199
-40.76	-0.0981445	-0.0668945			-40.66	-0.0246584	-0.0986328
-40.66	-0.0928345	-0.0662232			-40.56	-0.0293579	-0.103333
-40.56	-0.0946045	-0.0750731			-40.46	-0.0293579	-0.103333
-40.46	-0.0914917	-0.0719604			-40.36	-0.0305786	-0.101379
-40.36	-0.0908813	-0.0713501			-40.26	-0.0303345	-0.0964966
-40.26	-0.0897217	-0.0584717			-40.16	-0.0283812	-0.0945435
-40.16	-0.0955811	-0.0565184			-40.06	-0.0254517	-0.0916138
-40.06	-0.0950317	-0.0527952			-39.96	-0.0244751	-0.0952759
-39.96	-0.0877686	-0.0487061			-39.86	-0.0236816	-0.101563
-39.86	-0.0955811	-0.0518799			-39.76	-0.0213623	-0.0906982
-39.76	-0.0913086	-0.0522461			-39.66	-0.0300901	-0.111145
-39.66	-0.0895386	-0.0504761			-39.56	-0.0369872	-0.110962
-39.56	-0.0899048	-0.0508422			-39.46	-0.0322876	-0.106262
-39.46	-0.0887451	-0.0496826			-39.36	-0.0314941	-0.105469
-39.36	-0.0871582	-0.0527344			-39.26	-0.0291748	-0.0960693
-39.26	-0.0836792	-0.0563354			-39.16	-0.0250854	-0.110779
-39.16	-0.0807495	-0.0534057			-39.06	-0.0247192	-0.107239
-39.06	-0.0786133	-0.0512693			-38.96	-0.0285645	-0.106445
-38.96	-0.0769653	-0.0496216			-38.86	-0.0274048	-0.105286
-38.86	-0.0836792	-0.0595093			-38.76	-0.0232544	-0.0964966
-38.76	-0.0877686	-0.0682373			-38.66	-0.0295409	-0.0957031
-38.66	-0.0956421	-0.0612181			-38.56	-0.0260618	-0.0922242
-38.56	-0.0894775	-0.0574949			-38.46	-0.0187988	-0.0849609
-38.46	-0.0899048	-0.0508423			-38.36	-0.0176392	-0.0869751
-38.36	-0.0879517	-0.0488892			-38.26	-0.00671387	-0.0806885
-38.26	-0.0864258	-0.0473633			-38.16	-0.00714111	-0.0779419
-38.16	-0.0928345	-0.0459594			-38.06	-0.0117797	-0.0779419
-38.06	-0.0905151	-0.0436401			-37.96	-0.0106201	-0.0845947
-37.96	-0.0809326	-0.0465088			-37.86	-0.00769043	-0.0863037
-37.86	-0.0789795	-0.0548096			-37.76	-0.0101318	-0.0911865
-37.76	-0.0734863	-0.0422363			-37.66	-0.001831	-0.0875245
-37.66	-0.0709839	-0.0514525			-37.56	0.000732481	-0.0771484
-37.56	-0.0672607	-0.052368			-37.46	-0.00274658	-0.0869751
-37.46	-0.0643311	-0.0565186			-37.36	-0.0057373	-0.0875244
-37.36	-0.0631714	-0.0553589			-37.26	-0.00598145	-0.0814209
-37.26	-0.0602417	-0.0524292			-37.16	-0.00805652	-0.0859376
-37.16	-0.0568848	-0.0490722			-37.06	-0.00396752	-0.0818483
-37.06	-0.0545654	-0.046753			-36.96	-0.00689697	-0.0925903
-36.96	-0.0553589	-0.0507202			-36.86	-0.0108032	-0.0886841
-36.86	-0.0567017	-0.0567017			-36.76	-0.00494391	-0.0828248
-36.76	-0.0368042	-0.0531616			-36.66	-0.00457758	-0.0856324
-36.66	-0.0412598	-0.0600585			-36.56	-0.00567639	-0.0867311
-36.56	-0.0457764	-0.0457764			-36.46	-0.0115967	-0.09021
-36.46	-0.0465698	-0.0614624			-36.36	-0.0090332	-0.0947266
-36.36	-0.0432739	-0.0479126			-36.26	-0.00946045	-0.09198
-36.26	-0.045166	-0.0568848			-36.16	-0.022705	-0.0966797
-36.16	-0.0391235	-0.0437621			-36.06	-0.00787354	-0.0982056
-36.06	-0.0360107	-0.0594482			-35.96	-0.00671387	-0.1073
-35.96	-0.0336914	-0.0571289			-35.86	-0.00280762	-0.108032
-35.86	-0.0291748	-0.057251			-35.76	-0.00866705	-0.102173
-35.76	-0.0280151	-0.0663452			-35.66	-0.00866687	-0.0943603
-35.66	-0.0387573	-0.0582885			-35.56	-0.0115355	-0.0925903
-35.56	-0.0369873	-0.0565185			-35.46	-0.00415039	-0.0898438
-35.46	-0.0400391	-0.0595703			-35.36	-0.00183105	-0.0875244
-35.36	-0.0479736	-0.0643311			-35.26	-0.0109864	-0.084961
-35.26	-0.0518188	-0.0667114			-35.16	-0.0168453	-0.0954589
-35.16	-0.0603638	-0.0752561			-35.06	-0.0096435	-0.095337
-35.06	-0.0524902	-0.0734861			-34.96	0.0067749	-0.093811
-34.96	-0.0524292	-0.0758667			-34.86	0.0098877	-0.0953369
-34.86	-0.0475464	-0.0709839			-34.76	0.0122069	-0.0898439
-34.76	-0.0457764	-0.0614014			-34.66	0.00988781	-0.0921631
-34.66	-0.0465088	-0.0457763			-34.56	0.0101319	-0.0943605
-34.56	-0.0514526	-0.0468139			-34.46	0.00775146	-0.0974731
-34.46	-0.0496826	-0.0496826			-34.36	0.00561523	-0.102783
-34.36	-0.0500488	-0.0546875			-34.26	0.00933838	-0.0958862
-34.26	-0.0527954	-0.0567017			-34.16	0.0159303	-0.0971069
-34.16	-0.0621948	-0.0543823			-34.06	0.0194702	-0.093567
-34.06	-0.0604248	-0.0557861			-33.96	0.0174561	-0.0924072
-33.96	-0.0592651	-0.0592651			-33.86	0.00701904	-0.0935669
-33.86	-0.0518188	-0.0596313			-33.76	0.0116577	-0.0982056
-33.76	-0.0552979	-0.0631104			-33.66	0.0175172	-0.107239
-33.66	-0.0541992	-0.0620115			-33.56	0.0214234	-0.0955201
-33.56	-0.0401611	-0.0565184			-33.46	0.020874	-0.0914307
-33.46	-0.0407104	-0.0524292			-33.36	0.0180664	-0.0917969
-33.36	-0.0420532	-0.053772			-33.26	0.0218506	-0.0911865
-33.26	-0.036438	-0.0527954			-33.16	0.0348512	-0.0984497
-33.16	-0.0369263	-0.0479125			-33.06	0.0333252	-0.095337
-33.06	-0.0362549	-0.0447999			-32.96	0.0177612	-0.0977173
-32.96	-0.031311	-0.046936			-32.86	0.0192261	-0.102356
-32.86	-0.0339966	-0.0449829			-32.76	0.0175171	-0.0994263
-32.76	-0.0387573	-0.0458374			-32.66	0.0175173	-0.0994262
-32.66	-0.0366211	-0.0483397			-32.56	0.0166015	-0.100342
-32.56	-0.0322876	-0.0440064			-32.46	0.0098877	-0.107056
-32.46	-0.0330811	-0.0494385			-32.36	0.00927734	-0.0959473
-32.36	-0.0383911	-0.046936			-32.26	0.00579834	-0.0994263
-32.26	-0.0410767	-0.0449829			-32.16	0.013672	-0.0986328
-32.16	-0.0360107	-0.0430908			-32.06	0.0100709	-0.0951539
-32.06	-0.0350342	-0.0467529			-31.96	0.0115967	-0.0904541
-31.96	-0.0327148	-0.0444335			-31.86	0.00952148	-0.0800781
-31.86	-0.038147	-0.0427856			-31.76	0.0106812	-0.0789185
-31.76	-0.0389404	-0.0506591			-31.66	0.00915533	-0.0804443
-31.66	-0.0401001	-0.0471801			-31.56	0.00384521	-0.0857544
-31.56	-0.0447998	-0.0479736			-31.46	-0.000243843	-0.0898436
-31.46	-0.0483398	-0.0576169			-31.36	0.00500488	-0.0877686
-31.36	-0.0465698	-0.0465698			-31.26	0.00213623	-0.0906373
-31.26	-0.0436401	-0.04364			-31.16	-0.00415039	-0.0898438
-31.16	-0.0437622	-0.0391235			-31.06	-0.00268561	-0.0781251
-31.06	-0.0465698	-0.0348511			-30.96	-0.00201416	-0.0798951
-30.96	-0.0418701	-0.0269775			-30.86	-0.00311279	-0.076355
-30.86	-0.0450439	-0.0340576			-30.76	0.00286847	-0.0711061
-30.76	-0.041626	-0.0291747			-30.66	-0.0022583	-0.0730591
-30.66	-0.0393677	-0.0315552			-30.56	-0.00378418	-0.0699463
-30.56	-0.0397339	-0.0319214			-30.46	-0.000854492	-0.0670167
-30.46	-0.0387573	-0.0309447			-30.36	-0.00256348	-0.0672607
-30.36	-0.0482788	-0.0280151			-30.26	-0.0100096	-0.0722656
-30.26	-0.0557251	-0.0283813			-30.16	-0.0112305	-0.0671387
-30.16	-0.0584106	-0.0264282			-30.06	-0.0181886	-0.0718995
-30.06	-0.0565186	-0.0252686			-29.96	-0.00982654	-0.072815
-29.96	-0.0684814	-0.0262449			-29.86	-0.010376	-0.0640869
-29.86	-0.0690308	-0.0267944			-29.76	-0.0186765	-0.0621338
-29.76	-0.0641479	-0.0172727			-29.66	-0.015686	-0.0576782
-29.66	-0.0584717	-0.0147705			-29.56	-0.0186156	-0.0769652
-29.56	-0.0606079	-0.0215454			-29.46	-0.0138549	-0.0753785
-29.46	-0.0586548	-0.019592			-29.36	-0.0206299	-0.0601807
-29.36	-0.0568848	-0.0131836			-29.26	-0.0197754	-0.0546875
-29.26	-0.0616455	-0.00769043			-29.16	-0.0194092	-0.0543213
-29.16	-0.0662842	-0.0123291			-29.06	-0.013733	-0.0486451
-29.06	-0.0635376	-0.0166626			-28.96	-0.0181884	-0.0484619
-28.96	-0.0524292	-0.0250854			-28.86	-0.0244751	-0.0476685
-28.86	-0.0551147	-0.0145874			-28.76	-0.0195923	-0.0349733
-28.76	-0.0563354	-0.0133666			-28.66	-0.00494385	-0.0366821
-28.66	-0.0615845	-0.0108032			-28.56	-0.0231323	-0.0502319
-28.56	-0.0615845	-0.022522			-28.46	-0.0300902	-0.0525513
-28.46	-0.0592651	-0.0202025			-28.36	-0.0336914	-0.0490723
-28.36	-0.0543823	-0.0153198			-28.26	-0.031311	-0.0513306
-28.26	-0.0514526	-0.01239			-28.16	-0.0305786	-0.0545044
-28.16	-0.0488892	-0.0144653			-28.06	-0.0361328	-0.0585938
-28.06	-0.0465698	-0.0192261			-27.96	-0.0420532	-0.0527955
-27.96	-0.0471802	-0.0166625			-27.86	-0.0408936	-0.0445557
-27.86	-0.0494995	-0.00262451			-27.76	-0.0402832	-0.048584
-27.76	-0.0488892	-0.00201416			-27.66	-0.0455322	-0.0562744
-27.66	-0.0604248	-0.00500488			-27.56	-0.0500488	-0.0568848
-27.56	-0.0613403	-0.00592041			-27.46	-0.0518188	-0.0632935
-27.46	-0.0690308	-0.0111693			-27.36	-0.0498657	-0.0542603
-27.36	-0.0696411	-0.0274048			-27.26	-0.0420532	-0.053528
-27.26	-0.0707397	-0.00750721			-27.16	-0.0501099	-0.0505981
-27.16	-0.0748901	-0.00921631			-27.06	-0.0535889	-0.0494385
-27.06	-0.0719604	-0.0133667			-26.96	-0.0420531	-0.0379029
-26.96	-0.0664673	-0.00787365			-26.86	-0.0368042	-0.045105
-26.86	-0.0738525	-0.0106201			-26.76	-0.0332642	-0.0486451
-26.76	-0.0750732	-0.00793451			-26.66	-0.0324707	-0.0510254
-26.66	-0.0742798	-0.0117798			-26.56	-0.0328369	-0.0513916
-26.56	-0.0720215	-0.00634766			-26.46	-0.0319211	-0.0480347
-26.46	-0.0703735	-6.08563e-05			-26.36	-0.0230713	-0.041626
-26.36	-0.0709229	0.00402832			-26.26	-0.0358274	-0.0394897
-26.26	-0.0768433	0.000549495			-26.16	-0.0325317	-0.03302
-26.16	-0.0721436	-0.0135498			-26.06	-0.046936	-0.0474243
-26.06	-0.0595093	-0.00946045			-25.96	-0.0440065	-0.0515748
-25.96	-0.0615845	-0.00689691			-25.86	-0.0499878	-0.0529175
-25.86	-0.0596313	-0.00494385			-25.76	-0.0551758	-0.0541992
-25.76	-0.0609741	-0.0016481			-25.66	-0.0440063	-0.0593872
-25.66	-0.0721436	-0.0057373			-25.56	-0.0407104	-0.0529175
-25.56	-0.0684204	-0.00201416			-25.46	-0.046753	-0.0543213
-25.46	-0.0733643	-0.00695798			-25.36	-0.0490723	-0.0683594
-25.36	-0.0772095	-0.0108032			-25.26	-0.0513914	-0.0543213
-25.26	-0.0756836	-0.0139157			-25.16	-0.0518188	-0.0640259
-25.16	-0.0690308	-0.0143433			-25.06	-0.0434572	-0.0673829
-25.06	-0.0672607	-0.0125732			-24.96	-0.0432129	-0.0625001
-24.96	-0.0670166	-0.00769031			-24.86	-0.0418701	-0.0689697
-24.86	-0.0709839	-0.00457764			-24.76	-0.0455321	-0.0679932
-24.76	-0.0692139	-0.00280738			-24.66	-0.0477295	-0.0662842
-24.66	-0.0631714	0.00323486			-24.56	-0.0407105	-0.0639039
-24.56	-0.0557251	0.0223999			-24.46	-0.0344239	-0.0576174
-24.46	-0.0526123	0.022339			-24.36	-0.0321045	-0.0552979
-24.36	-0.0531616	0.0171509			-24.26	-0.0303345	-0.0535278
-24.26	-0.0494995	0.0130007			-24.16	-0.0303345	-0.0581665
-24.16	-0.0449829	0.0143433			-24.06	-0.0216674	-0.0753783
-24.06	-0.0401001	0.0145874			-23.96	-0.0227052	-0.0693361
-23.96	-0.0467529	0.0157472			-23.86	-0.0192261	-0.0658569
-23.86	-0.0464478	0.0145874			-23.76	-0.0335082	-0.0698851
-23.76	-0.0361938	0.0145874			-23.66	-0.038147	-0.0769653
-23.66	-0.0396729	0.0235596			-23.56	-0.0236816	-0.0773926
-23.56	-0.0432129	0.0270996			-23.46	-0.0283203	-0.0820313
-23.46	-0.0428467	0.0196534			-23.36	-0.0338745	-0.0805054
-23.36	-0.041687	0.020813			-23.26	-0.0335084	-0.0816041
-23.26	-0.0430908	0.0225831			-23.16	-0.0369873	-0.0875244
-23.16	-0.0328979	0.0288696			-23.06	-0.0352173	-0.0889282
-23.06	-0.0303345	0.024353			-22.96	-0.0349731	-0.0886842
-22.96	-0.0321045	0.0194094			-22.86	-0.036377	-0.0830078
-22.86	-0.026062	0.020813			-22.76	-0.0343018	-0.0777589
-22.76	-0.0213623	0.0255127			-22.66	-0.0371704	-0.0884399
-22.66	-0.0248413	0.0266724			-22.56	-0.0410156	-0.0947266
-22.56	-0.0170898	0.0290527			-22.46	-0.0584715	-0.0855712
-22.46	-0.010376	0.0286866			-22.36	-0.0430298	-0.0818481
-22.36	-0.0139771	0.0368042			-22.26	-0.0399168	-0.0819091
-22.26	-0.00866699	0.0421143			-22.16	-0.0408325	-0.0828247
-22.16	-0.0148926	0.0405273			-22.06	-0.0446778	-0.0810547
-22.06	-0.0114136	0.0393677			-21.96	-0.03949	-0.0783083
-21.96	-0.00592041	0.0448609			-21.86	-0.0393066	-0.078125
-21.86	-0.0067749	0.0471802			-21.76	-0.0381469	-0.0769654
-21.76	-0.00848389	0.0501099			-21.66	-0.0358276	-0.074646
-21.66	-0.0131226	0.0454712			-21.56	-0.043213	-0.0585938
-21.56	-0.0168457	0.041748			-21.46	-0.0379638	-0.0682374
-21.46	-0.0115967	0.0469971			-21.36	-0.0350342	-0.074585
-21.36	-0.00323486	0.0475464			-21.26	-0.0371093	-0.0791016
-21.26	0.000915527	0.0516969			-21.16	-0.0418701	-0.0767822
-21.16	0.00402832	0.0548096			-21.06	-0.032898	-0.0809937
-21.06	0.0098877	0.0606689			-20.96	-0.0418092	-0.0877076
-20.96	0.0110474	0.0586549			-20.86	-0.0477295	-0.0897217
-20.86	0.0151367	0.0581055			-20.76	-0.0410766	-0.0877077
-20.76	0.0178833	0.064026			-20.66	-0.0393677	-0.0874634
-20.66	0.0175171	0.0682983			-20.56	-0.0420533	-0.0957642
-20.56	0.0217896	0.0679321			-20.46	-0.0393064	-0.0859376
-20.46	0.0192871	0.0629885			-20.36	-0.0357666	-0.0823975
-20.36	0.0223389	0.0567627			-20.26	-0.0408934	-0.0875245
-20.26	0.0245972	0.0565798			-20.16	-0.0279541	-0.081665
-20.16	0.0239258	0.0629883			-20.06	-0.031311	-0.0928345
-20.06	0.0294189	0.0755615			-19.96	-0.0186154	-0.0855103
-19.96	0.0245361	0.0714113			-19.86	-0.0120239	-0.0828247
-19.86	0.0284424	0.0604248			-19.76	-0.0137329	-0.079895
-19.76	0.0350952	0.0624391			-19.66	-0.0164185	-0.0811157
-19.66	0.0393677	0.0620728			-19.56	-0.0182495	-0.0805054
-19.56	0.0413818	0.0616455			-19.46	-0.0198362	-0.0835571
-19.46	0.0430908	0.0626223			-19.36	-0.0184326	-0.0892334
-19.36	0.0459595	0.0686646			-19.26	-0.017578	-0.0830079
-19.26	0.046814	0.0709841			-19.16	-0.0178223	-0.0793457
-19.16	0.0438843	0.071228			-19.06	-0.0143433	-0.0687866
-19.06	0.0427246	0.0622559			-18.96	-0.00921643	-0.0682985
-18.96	0.0403442	0.0598757			-18.86	-0.0120239	-0.078186
-18.86	0.0420532	0.0647583			-18.76	-0.0211181	-0.070923
-18.76	0.0362549	0.060425			-18.66	-0.024292	-0.0670166
-18.66	0.0302124	0.0614624			-18.56	-0.0262451	-0.0704346
-18.56	0.0358887	0.0625			-18.46	-0.0326536	-0.0746461
-18.46	0.0493164	0.057129			-18.36	-0.0213623	-0.071167
-18.36	0.0476074	0.0600586			-18.26	-0.0174559	-0.0640871
-18.26	0.0274658	0.0587159			-18.16	-0.0265503	-0.0568237
-18.16	0.0302124	0.0582886			-18.06	-0.0162964	-0.0558471
-18.06	0.0360107	0.0579834			-17.96	-0.00964352	-0.0609133
-17.96	0.0354614	0.0549927			-17.86	-0.00396729	-0.0505981
-17.86	0.0370483	0.0402222			-17.76	-0.00146471	-0.0480958
-17.76	0.0390015	0.0350955			-17.66	-0.0108032	-0.050354
-17.66	0.0413818	0.0421143			-17.56	-0.0100098	-0.0598145
-17.56	0.0362549	0.0408936			-17.46	-0.0137327	-0.0635377
-17.46	0.0324707	0.0356447			-17.36	-0.0137329	-0.048645
-17.36	0.0333252	0.0411377			-17.26	-0.0145262	-0.0509034
-17.26	0.0324097	0.0402222			-17.16	-0.0012207	-0.0517578
-17.16	0.0272827	0.0319214			-17.06	0.00457759	-0.0459595
-17.06	0.0237427	0.0315552			-16.96	0.0116576	-0.0420533
-16.96	0.0296021	0.032776			-16.86	0.0128174	-0.0501709
-16.86	0.0278931	0.0254517			-16.76	0.015625	-0.0498049
-16.76	0.0205688	0.0191042			-16.66	0.0137939	-0.0445557
-16.66	0.0159912	0.0167236			-16.56	0.017517	-0.0322877
-16.56	0.0108643	0.0155029			-16.46	0.0172728	-0.0339966
-16.46	0.0149536	0.0149536			-16.36	0.0114746	-0.0397949
-16.36	0.0123901	0.0109253			-16.26	0.0111085	-0.0426027
-16.26	0.0134277	0.00952154			-16.16	-0.00183105	-0.0367432
-16.16	0.0151367	0.0112305			-16.06	0.0109253	-0.0310669
-16.06	0.0200806	0.00836182			-15.96	0.00793469	-0.0316163
-15.96	0.0130005	0.00128187			-15.86	0.0210571	-0.0333862
-15.86	0.0241699	0.00146484			-15.76	0.0153198	-0.0281373
-15.76	0.0166626	0.00811782			-15.66	0.0137939	-0.0281982
-15.66	0.0111084	-0.000610352			-15.56	0.015808	-0.0261842
-15.56	0.00891113	0.00183105			-15.46	0.0184934	-0.0164187
-15.46	0.0204468	-0.0037231			-15.36	0.0184937	-0.0164185
-15.36	0.0137939	-0.0174561			-15.26	0.00885014	-0.0158083
-15.26	0.015564	-0.011047			-15.16	0.00933838	-0.0131226
-15.16	0.0175171	0.00262451			-15.06	0.00994873	-0.0203247
-15.06	0.0155029	-0.00549316			-14.96	0.00482195	-0.0183716
-14.96	0.0098877	-0.0135497			-14.86	0.00689697	-0.0177612
-14.86	0.0137939	-0.0142822			-14.76	0.0028688	-0.024231
-14.76	0.0119019	-0.0186157			-14.66	0.00738525	-0.0197144
-14.66	0.00561523	-0.0209961			-14.56	0.0126343	-0.0144653
-14.56	0.00592041	-0.0267944			-14.46	0.0073854	-0.00726312
-14.46	0.00537109	-0.029785			-14.36	0.00250244	-0.00506592
-14.36	0.00970459	-0.0286255			-14.26	0.0077512	-0.00299092
-14.26	0.00817871	-0.0301512			-14.16	0.00598145	0.00231934
-14.16	0.00421143	-0.0153198			-14.06	0.00109863	-0.00646973
-14.06	0.00317383	-0.0178223			-13.96	0.00592038	0.00860588
-13.96	0.00616455	-0.017273			-13.86	0.00268555	0.00292969
-13.86	0.00115967	-0.0176392			-13.76	0.00579827	0.00604236
-13.76	-0.00476074	-0.0164794			-13.66	0.00695801	0.00720215
-13.66	-0.00244141	-0.0141602			-13.56	0.0098877	0.0101318
-13.56	-0.0020752	-0.0137939			-13.46	0.0060427	0.00775146
-13.46	-0.00592041	-0.0222777			-13.36	0.00482178	0.00897217
-13.36	-0.00744629	-0.0262451			-13.26	0.00933833	0.0134887
-13.26	-0.00787354	-0.0117799			-13.16	0.00872803	0.00823975
-13.16	-0.00964355	-0.0135498			-13.06	0.00488278	0.0019531
-13.06	-0.00964355	-0.0135498			-12.96	0.00128175	0.00543204
-12.96	0.00012207	-0.0115966			-12.86	0.00402832	0.00817871
-12.86	-0.00238037	-0.00946045			-12.76	0.00579824	0.00530999
-12.76	-0.00476074	-0.00793448			-12.66	0.0128174	0.00915527
-12.66	-0.00244141	-0.0102539			-12.56	0.0102539	-0.00195313
-12.56	0.00189209	-0.0105591			-12.46	0.0046388	-0.00610355
-12.46	-0.00396729	-0.0234983			-12.36	-0.00372314	-0.00665283
-12.36	0.00305176	-0.0164795			-12.26	-0.00805666	-0.00390628
-12.26	0.00500488	-0.0145262			-12.16	-0.0110474	-0.00372314
-12.16	0.0057373	-0.0106201			-12.06	-0.0108033	0.00115962
-12.06	0.00482178	-0.0115356			-11.96	-0.0067139	0.00524896
-11.96	0.00714111	-0.0162962			-11.86	-0.0220947	0.00622559
-11.86	0.00756836	-0.0112305			-11.76	-0.0274047	0.00799561
-11.76	0.00482178	-0.0100707			-11.66	-0.0159302	0.00628662
-11.66	0.0055542	-0.0108032			-11.56	-0.0302734	-0.00585938
-11.56	0.00189209	-0.00982666			-11.46	-0.033081	-0.00158703
-11.46	0.00421143	-0.00750714			-11.36	-0.0281982	0.0032959
-11.36	0.020813	-0.00726318			-11.26	-0.0178222	0.00268548
-11.26	0.0187378	-0.0117796			-11.16	-0.0169067	0.00213623
-11.16	0.00402832	-0.00769043			-11.06	-0.0192261	0.00445557
-11.06	0.00634766	-0.00537109			-10.96	-0.0156859	0.00799561
-10.96	0.0235596	-0.00305165			-10.86	-0.0111694	0.0125122
-10.86	0.0264893	-0.00476074			-10.76	-0.01178	0.000183016
-10.76	0.0211792	-0.00689688			-10.66	-0.0147095	-0.00738525
-10.66	0.0188599	-0.00457764			-10.56	-0.0164185	-0.0115356
-10.56	0.0206299	-0.00280762			-10.46	-0.0233152	-0.0113525
-10.46	0.0179443	-0.00549305			-10.36	-0.0186157	-0.00982666
-10.36	0.0020752	-0.00964355			-10.26	-0.0103759	-0.0133057
-10.26	0.0020752	-0.00964347			-10.16	-0.0145264	-0.010376
-10.16	0.00439453	0.00439453			-10.06	-0.0127563	-0.0164185
-10.06	0.00793457	-0.00378418			-9.96	-0.0098266	-0.0134888
-9.96	0.0108643	0.0108643			-9.86	-0.0114136	-0.0165405
-9.86	0.0108643	0.0108643			-9.76	-0.0147094	-0.0222779
-9.76	0.0106812	-0.00103749			-9.66	-0.0117798	-0.0193481
-9.66	0.00579834	0.0136108			-9.56	-0.00280762	-0.0181885
-9.56	-0.000732422	0.00244141			-9.46	-0.00476044	-0.0201414
-9.46	0.0110474	0.0156861			-9.36	-0.00183105	-0.0172119
-9.36	0.00933838	0.0022583			-9.26	0.00189212	-0.0134889
-9.26	0.00775146	0.0109253			-9.16	0.00561523	-0.00976563
-9.16	0.00756836	0.012207			-9.06	0.00756836	-0.0124512
-9.06	0.00384521	0.0233765			-8.96	0.00488283	-0.0097657
-8.96	0.00640869	0.0227662			-8.86	0.00866699	-0.00744629
-8.86	0.0022583	0.0256958			-8.76	0.00579843	-0.00567631
-8.76	0.00579834	0.0175172			-8.66	0.00927734	-0.00219727
-8.66	0.00512695	0.0153809			-8.56	0.0145874	-6.10352e-05
-8.56	0.00695801	0.0147705			-8.46	0.00994873	-0.00469971
-8.46	-0.000854492	0.0147704			-8.36	0.00286865	-0.0125122
-8.36	0.00518799	0.0130005			-8.26	0.000488386	-0.0117188
-8.26	0.00775146	0.015564			-8.16	-0.00140381	-0.00897217
-8.16	0.00970459	0.0175171			-8.06	0.00170894	-0.00585942
-8.06	0.0098877	0.0098877			-7.96	0.000915676	-0.0112915
-7.96	0.00500488	0.0206299			-7.86	-0.000610352	-0.0152588
-7.86	0.000366211	0.0174561			-7.76	-0.00555394	-0.0131226
-7.76	-0.00439453	0.0073244			-7.66	0.00427246	-0.0181885
-7.66	0.00811768	0.0198364			-7.56	-0.00103766	-0.00469977
-7.56	-0.00109863	0.0169678			-7.46	-0.00732409	-0.00781238
-7.46	-0.0057373	0.00988775			-7.36	-0.0117798	-0.00762939
-7.36	-0.00878906	0.0114746			-7.26	-0.00823969	-0.00408943
-7.26	-0.013916	0.00878931			-7.16	-0.00476074	-0.000610352
-7.16	0.000488281	0.00512695			-7.06	-0.00183105	0.00231934
-7.06	0.00518799	0.00518799			-6.96	0.00402816	0.00817867
-6.96	0.00476074	0.00793438			-6.86	-0.00372314	0.00506592
-6.86	-0.0172119	0.00305176			-6.76	-0.00378418	0.0120848
-6.76	-0.0123901	0.00714134			-6.66	0.000305176	0.0130005
-6.66	-0.00634766	0.0131836			-6.56	0.00384521	0.0119019
-6.56	-0.00860596	0.015564			-6.46	0.00659188	0.0146484
-6.46	-0.0129395	0.0183107			-6.36	0.0106812	0.0140991
-6.36	-0.0204468	0.0171509			-6.26	0.0044556	0.00860593
-6.26	-0.0193481	0.0126343			-6.16	0.00598145	0.0101318
-6.16	-0.0153198	0.0088501			-6.06	0.00714107	0.0112915
-6.06	-0.0175171	0.00518799			-5.96	0.00970484	0.013855
-5.96	-0.0176392	0.00970455			-5.86	0.0131836	0.017334
-5.86	-0.0108032	0.00872803			-5.76	0.0183107	0.0146484
-5.76	-0.0162964	0.0110474			-5.66	0.0153809	0.0273438
-5.66	-0.0199585	0.0151978			-5.56	0.0165406	0.0285035
-5.56	-0.0206299	0.0216064			-5.46	0.0253295	0.0372923
-5.46	-0.022522	0.00946071			-5.36	0.0282593	0.027771
-5.36	-0.0274048	0.0148315			-5.26	0.0263062	0.0187378
-5.26	-0.0301514	0.0167238			-5.16	0.0282593	0.0206909
-5.16	-0.0270386	0.0198364			-5.06	0.0233765	0.0204468
-5.06	-0.0301514	0.0167236			-4.96	0.0128175	0.0286865
-4.96	-0.0289917	0.0178834			-4.86	0.0292358	0.0287476
-4.86	-0.0252686	0.0184326			-4.76	0.0140383	0.0228271
-4.76	-0.0233154	0.0157473			-4.66	0.0130005	0.0335083
-4.66	-0.0140991	0.0139771			-4.56	0.0144041	0.0498045
-4.56	-0.00964355	0.0216064			-4.46	0.00872824	0.0558471
-4.46	-0.0145264	0.0167239			-4.36	0.00756836	0.0703125
-4.36	-0.0188599	0.0116577			-4.26	0.00500499	0.0716551
-4.26	-0.0139771	0.0133671			-4.16	0.0124512	0.0673828
-4.16	-0.013916	0.0251465			-4.06	0.0038451	0.062683
-4.06	-0.0125732	0.0147705			-3.96	0.00262459	0.0482787
-3.96	-0.0172119	0.00695819			-3.86	0.0020752	0.0374756
-3.86	-0.031311	0.0116577			-3.76	-0.000793293	0.0392455
-3.76	-0.0213623	-0.00183091			-3.66	-0.00201416	0.0380249
-3.66	-0.0172729	0.0022583			-3.56	-0.0012207	0.060791
-3.56	-0.0100708	0.000183105			-3.46	-0.0110471	0.0744018
-3.46	-0.00158691	-0.00866683			-3.36	-0.0194092	0.074585
-3.36	0.00415039	-0.00439453			-3.26	-0.027954	0.0816651
-3.26	-0.0100098	-0.00219719			-3.16	-0.0318604	0.0823975
-3.16	-0.00469971	-0.00787354			-3.06	-0.0364381	0.0919798
-3.06	-0.00183105	-0.0167236			-2.96	-0.0399167	0.0931396
-2.96	0.00012207	-0.0272215			-2.86	-0.0314941	0.0820313
-2.86	-0.00109863	-0.0330811			-2.76	-0.0379635	0.0802001
-2.76	0.0151978	-0.0387568			-2.66	-0.0437622	0.0744019
-2.66	0.0126343	-0.0505981			-2.56	-0.0399171	0.0806884
-2.56	0.0254517	-0.0643921			-2.46	-0.042053	0.0682983
-2.46	0.0196533	-0.0552974			-2.36	-0.0646973	0.0605469
-2.36	0.0231323	-0.0635376			-2.26	-0.0565183	0.0640864
-2.26	0.0319824	-0.0766598			-2.16	-0.0645142	0.0731812
-2.16	0.0360107	-0.0975342			-2.06	-0.063904	0.0645139
-2.06	0.0643921	-0.0371704			-1.96	-0.0674443	0.0585331
-1.96	0.0905762	0.0319816			-1.86	-0.0498657	0.0831909
-1.86	0.101074	0.0432129			-1.76	-0.0682386	0.0999762
-1.76	0.118103	0.0516953			-1.66	-0.0819092	0.0855713
-1.66	0.156189	0.0265503			-1.56	-0.0582879	0.0825812
-1.56	0.176208	0.0231323			-1.46	-0.0498062	0.0996106
-1.46	0.170532	-0.00378689			-1.36	-0.0795898	0.0878906
-1.36	0.148499	-0.0123901			-1.26	-0.0830704	0.0695205
-1.26	0.157715	-0.0312537			-1.16	-0.0637207	0.0739746
-1.16	0.150146	-0.0483398			-1.06	-0.0775757	0.0437622
-1.06	0.192261	-0.10144			-0.959999	-0.0592653	0.00201601
-0.960003	0.214294	-0.140445			-0.860001	-0.0418701	-0.00183105
-0.860001	0.177368	-0.152222			-0.759998	-0.0489492	-0.00720343
-0.760002	0.128235	-0.0819672			-0.66	-0.0511475	-0.0118408
-0.66	-0.0985718	-0.00872803			-0.560001	-0.0188619	-0.0296041
-0.560001	0.0614014	-0.0128174			-0.459999	-0.24591	-0.119686
-0.460003	-0.0236206	-0.135201			-0.360001	0.629517	0.332886
-0.360001	1.0506	0.0801392			-0.259998	2.37672	1.53564
-0.260002	3.78052	1.98049			-0.16	-0.661499	0.304321
-0.16	5.10632	4.88269			-0.0600014	-1.92133	-0.590759
-0.0600014	9.29517	6.01855			0.0400009	-0.87012	0.0129423
0.0399971	13.4185	10.1028			0.139999	-0.101318	0.79126
0.139999	16.0367	14.0243			0.240002	0.510925	1.20746
0.239998	17.8315	16.3918			0.34	0.885376	1.42151
0.34	18.4541	17.4424			0.439999	1.08746	1.43073
0.439999	18.7712	18.0117			0.539997	1.26056	1.55988
0.539997	18.7803	18.1921			0.640003	1.41998	1.73199
0.639996	18.7301	18.5153			0.740002	1.57977	1.81757
0.740002	18.7849	18.5669			0.84	1.71979	1.94806
0.84	18.8594	18.6875			0.939999	1.81018	2.01208
0.939999	18.9473	18.7864			1.04	1.92871	2.07105
1.04	19.0488	18.894			1.14	1.97143	2.07715
1.14	19.1415	18.9806			1.24	2.04791	2.10602
1.24	19.2468	19.082			1.34	2.10565	2.12225
1.34	19.3093	19.1687			1.44	2.12146	2.15686
1.44	19.3148	19.2609			1.54	2.13348	2.19159
1.54	19.3781	19.3453			1.64	2.16473	2.20795
1.64	19.4365	19.4443			1.74	2.21173	2.21588
1.74	19.4721	19.579			1.84	2.21814	2.23474
1.84	19.5176	19.6295			1.94	2.23682	2.24487
1.94	19.587	19.6659			2.04	2.25641	2.25275
2.04	19.6664	19.7281			2.14	2.25378	2.28381
2.14	19.6738	19.812			2.24	2.26306	2.29919
2.24	19.7203	19.8797			2.34	2.27844	2.32166
2.34	19.7894	19.923			2.44	2.31927	2.34296
2.44	19.8528	19.9685			2.54	2.32458	2.33337
2.54	19.9064	20.029			2.64	2.34192	2.3656
2.64	19.9409	20.1082			2.74	2.37842	2.38574
2.74	20.0012	20.1574			2.84	2.39569	2.40131
2.84	20.0261	20.2065			2.94	2.42273	2.41052
2.94	20.0765	20.2711			3.04	2.44525	2.42987
3.04	20.1177	20.3123			3.14	2.46612	2.43439
3.14	20.1414	20.3679			3.24	2.47754	2.43555
3.24	20.1946	20.4095			3.34	2.49426	2.45544
3.34	20.241	20.4526			3.44	2.49371	2.46661
3.44	20.2742	20.4805			3.54	2.51398	2.48688
3.54	20.2974	20.5161			3.64	2.53296	2.49487
3.64	20.3904	20.5623			3.74	2.54523	2.51031
3.74	20.4638	20.602			3.84	2.56732	2.51996
3.84	20.5007	20.6789			3.94	2.58173	2.53436
3.94	20.5743	20.7423			4.04	2.60034	2.5459
4.04	20.5701	20.7896			4.14	2.60736	2.56854
4.14	20.5884	20.8384			4.24	2.62201	2.59491
4.24	20.6457	20.884			4.34	2.64172	2.59827
4.34	20.6788	20.9398			4.44	2.66382	2.61328
4.44	20.7426	21.0051			4.54	2.68964	2.63593
4.54	20.779	21.0485			4.64	2.70929	2.64777
4.64	20.8234	21.0929			4.74	2.71753	2.66309
4.74	20.858	21.1353			4.84	2.72784	2.68829
4.84	20.8962	21.1806			4.94	2.73645	2.70154
4.94	20.973	21.2027			5.04	2.74255	2.69275
5.04	20.9826	21.2138			5.14	2.75403	2.7074
5.14	21.0283	21.2502			5.24	2.75854	2.73535
5.24	21.0707	21.287			5.34	2.76105	2.74103
5.34	21.11	21.321			5.44	2.77039	2.74255
5.44	21.1857	21.3615			5.54	2.78864	2.76935
5.54	21.2015	21.4008			5.64	2.80756	2.79999
5.64	21.2416	21.4454			5.74	2.82745	2.81989
5.74	21.2853	21.5072			5.84	2.83899	2.83606
5.84	21.3148	21.564			5.94	2.84174	2.84589
5.94	21.3412	21.5997			6.04	2.86383	2.86334
6.04	21.3491	21.6492			6.14	2.87317	2.87732
6.14	21.4135	21.7103			6.24	2.87433	2.88629
6.24	21.4821	21.7524			6.34	2.88098	2.90466
6.34	21.5088	21.8025			6.44	2.90326	2.91986
6.44	21.5183	21.866			6.54	2.90564	2.91687
6.54	21.4919	21.9248			6.64	2.91992	2.92871
6.64	21.5256	21.9567			6.74	2.9433	2.93964
6.74	21.5663	22.0062			6.84	2.93781	2.94196
6.84	21.5963	22.0385			6.94	2.95599	2.95551
6.94	21.6313	22.0774			7.04	2.9726	2.95721
7.04	21.67	22.1295			7.14	2.9726	2.97675
7.14	21.6844	22.1773			7.24	2.9884	2.98547
7.24	21.702	22.213			7.34	2.99524	2.99475
7.34	21.7049	22.261			7.44	3.00775	3.01654
7.44	21.7507	22.3007			7.54	3.01459	3.02264
7.54	21.7923	22.3423			7.64	3.03491	3.03125
7.64	21.8561	22.4044			7.74	3.04602	3.04553
7.74	21.8788	22.4523			7.84	3.05634	3.04803
7.84	21.9025	22.5033			7.94	3.07709	3.06171
7.94	21.9592	22.5388			8.04	3.08295	3.06366
8.04	21.9869	22.5845			8.14	3.09155	3.08398
8.14	21.9833	22.6224			8.24	3.10364	3.09607
8.24	22.0234	22.6421			8.34	3.10834	3.0976
8.34	22.0525	22.7009			8.44	3.12415	3.10876
8.44	22.0941	22.7261			8.54	3.13159	3.12793
8.54	22.1365	22.7622			8.64	3.13495	3.13593
8.64	22.1476	22.8			8.74	3.13605	3.15192
8.74	22.1799	22.8035			8.84	3.16028	3.15979
8.84	22.2503	22.8511			8.94	3.16986	3.1662
8.94	22.2941	22.8964			9.04	3.17749	3.16992
9.04	22.3199	22.9371			9.14	3.17529	3.18262
9.14	22.3607	22.9794			9.24	3.1925	3.20447
9.24	22.4257	23.0258			9.34	3.20111	3.21381
9.34	22.4681	23.0821			9.44	3.21069	3.21484
9.44	22.5033	23.1205			9.54	3.23981	3.23297
9.54	22.5461	23.1868			9.64	3.25183	3.23499
9.64	22.5906	23.2375			9.74	3.24408	3.23651
9.74	22.6324	23.2589			9.84	3.25269	3.24512
9.84	22.6439	23.3119			9.94	3.26245	3.25488
9.94	22.6591	23.342			10.04	3.27045	3.2746
10.04	22.6964	23.3885			10.14	3.28217	3.28632
10.14	22.7286	23.4357			10.24	3.28137	3.29333
10.24	22.7517	23.4626			10.34	3.28882	3.30469
10.34	22.7844	23.5109			10.44	3.29413	3.30756
10.44	22.8096	23.5511			10.54	3.29877	3.31464
10.54	22.8433	23.5941			10.64	3.30463	3.33221
10.64	22.874	23.6467			10.74	3.31555	3.34314
10.74	22.9279	23.6903			10.84	3.33801	3.35388
10.84	22.9669	23.7247			10.94	3.34467	3.37225
10.94	23.0125	23.7656			11.04	3.35931	3.3869
11.04	23.0451	23.8388			11.14	3.35638	3.37933
11.14	23.0763	23.87			11.24	3.3689	3.39258
11.24	23.1152	23.9308			11.34	3.37866	3.40234
11.34	23.1484	23.996			11.44	3.38098	3.42102
11.44	23.1978	24.0384			11.54	3.38959	3.44452
11.54	23.2072	24.0861			11.64	3.39014	3.45215
11.64	23.2533	24.14			11.74	3.38898	3.46344
11.74	23.2864	24.1888			11.84	3.38959	3.47577
11.84	23.3188	24.229			11.94	3.38959	3.48358
11.94	23.3525	24.3017			12.04	3.40131	3.4953
12.04	23.3702	24.3507			12.14	3.42029	3.5033
12.14	23.4073	24.3956			12.24	3.4267	3.51288
12.24	23.433	24.4572			12.34	3.43335	3.51489
12.34	23.4865	24.5045			12.44	3.43915	3.54022
12.44	23.5576	24.5224			12.54	3.46167	3.54395
12.54	23.5861	24.572			12.64	3.46283	3.55682
12.64	23.6396	24.6154			12.74	3.46948	3.56421
12.74	23.6704	24.6438			12.84	3.46344	3.57697
12.84	23.7009	24.6799			12.94	3.48035	3.58923
12.94	23.7583	24.7271			13.04	3.48627	3.59979
13.04	23.8217	24.7521			13.14	3.49487	3.6084
13.14	23.8766	24.7978			13.24	3.49603	3.60956
13.24	23.9193	24.8466			13.34	3.50702	3.61737
13.34	23.9443	24.9084			13.44	3.51166	3.62909
13.44	23.9898	24.9671			13.54	3.52338	3.6369
13.54	24.0175	25.0167			13.64	3.53003	3.65527
13.64	24.0558	25.059			13.74	3.5321	3.66052
13.74	24.0965	25.1214			13.84	3.54608	3.66425
13.84	24.1194	25.1898			13.94	3.54248	3.65991
13.94	24.1691	25.2394			14.04	3.5636	3.66931
14.04	24.1962	25.2963			14.14	3.5683	3.68182
14.14	24.2341	25.356			14.24	3.56714	3.69238
14.24	24.274	25.4076			14.34	3.56812	3.70508
14.34	24.2923	25.4642			14.44	3.58173	3.70624
14.44	24.3387	25.5138			14.54	3.59082	3.71289
14.54	24.3908	25.5517			14.64	3.59662	3.72577
14.64	24.4208	25.5841			14.74	3.60126	3.73358
14.74	24.4642	25.6205			14.84	3.61475	3.73999
14.84	24.5005	25.649			14.94	3.63165	3.74908
14.94	24.5436	25.6874			15.04	3.63391	3.73962
15.04	24.5923	25.7259			15.14	3.6474	3.76093
15.14	24.631	25.7716			15.24	3.65814	3.77631
15.24	24.6769	25.7941			15.34	3.65985	3.79218
15.34	24.7159	25.8448			15.44	3.67651	3.80176
15.44	24.7492	25.8859			15.54	3.67847	3.81543
15.54	24.7943	25.9395			15.64	3.68158	3.81854
15.64	24.8146	26.006			15.74	3.69525	3.82831
15.74	24.8632	26.0609			15.84	3.68964	3.83124
15.84	24.9044	26.1161			15.94	3.7052	3.84216
15.94	24.9456	26.1761			16.04	3.71185	3.85663
16.04	25.0079	26.2181			16.14	3.71845	3.86176
16.14	25.0406	26.2648			16.24	3.73138	3.88397
16.24	25.0831	26.3182			16.34	3.73334	3.88593
16.34	25.1172	26.3729			16.44	3.7453	3.8869
16.44	25.1623	26.4052			16.54	3.7478	3.8894
16.54	25.2042	26.4425			16.64	3.75867	3.90271
16.64	25.2435	26.4739			16.74	3.76929	3.91724
16.74	25.2615	26.5029			16.84	3.77374	3.92633
16.84	25.3044	26.552			16.94	3.77142	3.93573
16.94	25.3427	26.5927			17.04	3.77722	3.93689
17.04	25.3761	26.6293			17.14	3.78687	3.95117
17.14	25.405	26.6675			17.24	3.78607	3.95819
17.24	25.4519	26.7136			17.34	3.78882	3.96094
17.34	25.4921	26.7421			17.44	3.80579	3.96619
17.44	25.547	26.7853			17.54	3.81561	3.98456
17.54	25.5811	26.8179			17.64	3.82104	3.98535
17.64	25.6195	26.8624			17.74	3.80853	3.99237
17.74	25.671	26.9093			17.84	3.82684	3.99432
17.84	25.6827	26.9437			17.94	3.82434	4.01282
17.94	25.723	26.9738			18.04	3.841	4.02167
18.04	25.7858	27.0273			18.14	3.84467	4.0285
18.14	25.824	27.0794			18.24	3.84644	4.04199
18.24	25.8583	27.1154			18.34	3.85132	4.04688
18.34	25.9013	27.1818			18.44	3.8515	4.04706
18.44	25.9551	27.2488			18.54	3.8515	4.05487
18.54	25.9933	27.2948			18.64	3.86084	4.05957
18.64	26.0511	27.3323			18.74	3.86713	4.05878
18.74	26.0829	27.4064			18.84	3.86536	4.05701
18.84	26.1322	27.4454			18.94	3.85168	4.05505
18.94	26.1771	27.4857			19.04	3.85626	4.05646
19.04	26.2198	27.5433			19.14	3.86591	4.07172
19.14	26.2697	27.6056			19.24	3.87219	4.07556
19.24	26.2916	27.6602			19.34	3.8736	4.08868
19.34	26.3359	27.7055			19.44	3.87592	4.10345
19.44	26.3632	27.7421			19.54	3.87592	4.11053
19.54	26.4052	27.7958			19.64	3.87714	4.11176
19.64	26.4388	27.8568			19.74	3.88489	4.12415
19.74	26.4661	27.9271			19.84	3.88666	4.133
19.84	26.4913	27.9515			19.94	3.88959	4.14764
19.94	26.5432	28.0212			20.04	3.89697	4.15503
20.04	26.5673	28.0673			20.14	3.90289	4.16095
20.14	26.6015	28.1125			20.24	3.90265	4.16388
20.24	26.6407	28.1415			20.34	3.90033	4.1662
20.34	26.6849	28.1967			20.44	3.91278	4.17401
20.44	26.7259	28.2337			20.54	3.91418	4.1886
20.54	26.7581	28.2808			20.64	3.91809	4.20276
20.64	26.8165	28.3361			20.74	3.91895	4.20508
20.74	26.8687	28.378			20.84	3.92261	4.2041
20.84	26.8945	28.4094			20.94	3.92767	4.21381
20.94	26.944	28.4636			21.04	3.91577	4.2207
21.04	26.9877	28.5118			21.14	3.92938	4.21796
21.14	27.0175	28.5441			21.24	3.93414	4.21881
21.24	27.0576	28.6044			21.34	3.93665	4.22595
21.34	27.1009	28.6431			21.44	3.94293	4.22906
21.44	27.139	28.6788			21.54	3.94446	4.22595
21.54	27.1761	28.7464			21.64	3.95538	4.2486
21.64	27.2317	28.7949			21.74	3.96301	4.25623
21.74	27.261	28.8314			21.84	3.96185	4.25507
21.84	27.2823	28.848			21.94	3.95953	4.26056
21.94	27.3328	28.9077			22.04	3.9541	4.26685
22.04	27.3563	28.9447			22.14	3.97528	4.28339
22.14	27.4158	28.9883			22.24	3.97766	4.28723
22.24	27.4598	29.0287			22.34	3.98511	4.30493
22.34	27.5009	29.0595			22.44	3.98663	4.3111
22.44	27.538	29.113			22.54	3.98822	4.31268
22.54	27.5634	29.176			22.64	3.99268	4.32495
22.64	27.6044	29.2184			22.74	4.00385	4.33612
22.74	27.6339	29.2738			22.84	4.02045	4.341
22.84	27.6867	29.3085			22.94	4.0224	4.34296
22.94	27.7482	29.3739			23.04	4.02637	4.36011
23.04	27.7874	29.439			23.14	4.03137	4.36755
23.14	27.8263	29.506			23.24	4.03528	4.37463
23.24	27.8463	29.5728			23.34	4.04364	4.383
23.34	27.8934	29.6317			23.44	4.05878	4.38788
23.44	27.9345	29.6923			23.54	4.06421	4.39331
23.54	27.9806	29.7533			23.64	4.07214	4.40686
23.64	28.0381	29.7732			23.74	4.08197	4.40717
23.74	28.0929	29.8312			23.84	4.08081	4.41309
23.84	28.1148	29.8648			23.94	4.08105	4.41016
23.94	28.1601	29.9179			24.04	4.09351	4.42114
24.04	28.2079	29.9611			24.14	4.09583	4.4281
24.14	28.273	29.9964			24.24	4.10614	4.4455
24.24	28.3083	30.042			24.34	4.11499	4.44727
24.34	28.3763	30.0716			24.44	4.11713	4.46185
24.44	28.425	30.114			24.54	4.12415	4.46814
24.54	28.4603	30.1548			24.64	4.13495	4.47577
24.64	28.5077	30.1991			24.74	4.14136	4.47754
24.74	28.5333	30.2506			24.84	4.14697	4.48169
24.84	28.5527	30.2839			24.94	4.1601	4.49237
24.94	28.6154	30.3341			25.04	4.16791	4.50018
25.04	28.6368	30.3751			25.14	4.16827	4.50055
25.14	28.6724	30.4153			25.24	4.17358	4.50586
25.24	28.7161	30.4497			25.34	4.18231	4.50995
25.34	28.7765	30.5031			25.44	4.19135	4.52362
25.44	28.8011	30.5707			25.54	4.19745	4.53119
25.54	28.8236	30.6219			25.64	4.20795	4.54413
25.64	28.8757	30.7031			25.74	4.2019	4.5459
25.74	28.9306	30.7502			25.84	4.21063	4.54999
25.84	28.975	30.8195			25.94	4.22278	4.55505
25.94	29.0247	30.8435			26.04	4.2326	4.55389
26.04	29.0608	30.8833			26.14	4.24213	4.55878
26.14	29.0967	30.9468			26.24	4.25092	4.58002
26.24	29.1474	31.0029			26.34	4.25555	4.5871
26.34	29.1742	31.0499			26.44	4.26282	4.58728
26.44	29.2208	31.0834			26.54	4.26459	4.58905
26.54	29.2596	31.1073			26.64	4.2724	4.60858
26.64	29.3004	31.13			26.74	4.2724	4.60858
26.74	29.3394	31.1628			26.84	4.28021	4.61957
26.84	29.3638	31.2231			26.94	4.2959	4.625
26.94	29.4091	31.2592			27.04	4.30054	4.63672
27.04	29.4418	31.3182			27.14	4.3064	4.64258
27.14	29.4712	31.3799			27.24	4.31219	4.65155
27.24	29.5199	31.423			27.34	4.30969	4.65369
27.34	29.5562	31.4592			27.44	4.31262	4.65662
27.44	29.5923	31.4908			27.54	4.31891	4.6629
27.54	29.6503	31.5292			27.64	4.32123	4.66986
27.64	29.6818	31.5756			27.74	4.32635	4.69061
27.74	29.7267	31.6298			27.84	4.33313	4.69592
27.84	29.7657	31.6595			27.94	4.34326	4.70215
27.94	29.799	31.6989			28.04	4.34296	4.70331
28.04	29.8304	31.7327			28.14	4.34796	4.70367
28.14	29.8755	31.7771			28.24	4.35577	4.70685
28.24	29.9011	31.8144			28.34	4.3681	4.7121
28.34	29.9681	31.8627			28.44	4.3739	4.71326
28.44	30.0136	31.9362			28.54	4.37866	4.71875
28.54	30.0471	31.9814			28.64	4.36926	4.72571
28.64	30.1006	32.0211			28.74	4.37616	4.73651
28.74	30.1566	32.0675			28.84	4.3808	4.73651
28.84	30.1808	32.1215			28.94	4.39056	4.74628
28.94	30.2333	32.1779			29.04	4.39697	4.74805
29.04	30.2885	32.2352			29.14	4.40149	4.74548
29.14	30.3126	32.2845			29.24	4.40112	4.74512
29.24	30.3353	32.3282			29.34	4.40912	4.76483
29.34	30.3905	32.371			29.44	4.41479	4.77368
29.44	30.4387	32.4223			29.54	4.41028	4.78162
29.54	30.4896	32.4512			29.64	4.40833	4.77966
29.64	30.522	32.5056			29.74	4.414	4.78534
29.74	30.5619	32.5712			29.84	4.41321	4.78455
29.84	30.6024	32.6205			29.94	4.4187	4.79004
29.94	30.6495	32.6698			30.04	4.42499	4.79315
30.04	30.6859	32.7133			30.14	4.43335	4.79688
30.14	30.715	32.7469			30.24	4.43042	4.79858
30.24	30.7354	32.7815			30.34	4.43542	4.80603
30.34	30.7756	32.8225			30.44	4.44135	4.80487
30.44	30.809	32.8644			30.54	4.4472	4.81073
30.54	30.8661	32.9084			30.64	4.45233	4.8205
30.64	30.9022	32.9413			30.74	4.44818	4.8266
30.74	30.9486	32.9838			30.84	4.4632	4.84625
30.84	30.9815	33.0355			30.94	4.4646	4.84766
30.94	31.0179	33.0616			31.04	4.45575	4.85052
31.04	31.0566	33.1183			31.14	4.46558	4.86035
31.14	31.093	33.164			31.24	4.46381	4.85858
31.24	31.1349	33.2098			31.34	4.46869	4.86346
31.34	31.1815	33.2543			31.44	4.47455	4.87396
31.44	31.2272	33.2982			31.54	4.48315	4.88965
31.54	31.2626	33.3329			31.64	4.48602	4.88788
31.64	31.3048	33.3829			31.74	4.49603	4.89081
31.74	31.35	33.4398			31.84	4.51013	4.89001
31.84	31.3681	33.4853			31.94	4.51733	4.90039
31.94	31.4025	33.536			32.04	4.52533	4.91156
32.04	31.4498	33.5858			32.14	4.52533	4.9162
32.14	31.5028	33.6317			32.24	4.52728	4.91815
32.24	31.5382	33.6898			32.34	4.52728	4.91815
32.34	31.6019	33.7401			32.44	4.5368	4.93475
32.44	31.6259	33.7924			32.54	4.54602	4.92981
32.54	31.6761	33.8612			32.64	4.54486	4.94745
32.64	31.7323	33.9222			32.74	4.56171	4.95648
32.74	31.7738	33.9613			32.84	4.56635	4.96112
32.84	31.8292	34.0096			32.94	4.55969	4.96228
32.94	31.899	34.0521			33.04	4.55737	4.95996
33.04	31.9489	34.0927			33.14	4.55872	4.9613
33.14	31.9874	34.1359			33.24	4.56537	4.9726
33.24	32.0344	34.175			33.34	4.57275	4.98242
33.34	32.0803	34.2216			33.44	4.58313	4.98572
33.44	32.1438	34.2798			33.54	4.58081	4.9834
33.54	32.164	34.3234			33.64	4.58899	4.99158
33.64	32.2027	34.3604			33.74	4.58221	5.00507
33.74	32.2438	34.4142			33.84	4.58685	5.00507
33.84	32.2865	34.4755			33.94	4.58649	5.0047
33.94	32.3251	34.5111			34.04	4.5849	5.00629
34.04	32.3422	34.5507			34.14	4.59247	5.01385
34.14	32.3917	34.6058			34.24	4.59979	5.02655
34.24	32.4134	34.6446			34.34	4.60028	5.02948
34.34	32.4551	34.6809			34.44	4.60852	5.03528
34.44	32.4903	34.7286			34.54	4.61713	5.05096
34.54	32.5267	34.7618			34.64	4.6214	5.05524
34.64	32.554	34.7877			34.74	4.63043	5.07916
34.74	32.588	34.8309			34.84	4.62982	5.08319
34.84	32.605	34.8746			34.94	4.63275	5.09393
34.94	32.6581	34.9261			35.04	4.62866	5.08984
35.04	32.6865	34.9489			35.14	4.64563	5.09509
35.14	32.7065	35.0002			35.24	4.64331	5.09741
35.24	32.7399	35.0407			35.34	4.64777	5.10895
35.34	32.7749	35.0867			35.44	4.65234	5.11035
35.44	32.8275	35.129			35.54	4.65717	5.11053
35.54	32.8602	35.1962			35.64	4.65717	5.12225
35.64	32.8939	35.2564			35.74	4.66302	5.12811
35.74	32.932	35.3007			35.84	4.66205	5.13495
35.84	32.9652	35.3636			35.94	4.67474	5.13983
35.94	32.996	35.4125			36.04	4.67999	5.15216
36.04	33.0496	35.4769			36.14	4.68762	5.15735
36.14	33.0829	35.5072			36.24	4.68939	5.1662
36.24	33.108	35.5704			36.34	4.69525	5.17206
36.34	33.1388	35.62			36.44	4.69214	5.16895
36.44	33.1603	35.6635			36.54	4.69446	5.18298
36.54	33.2112	35.7081			36.64	4.70227	5.19397
36.64	33.2531	35.7484			36.74	4.70697	5.20331
36.74	33.2943	35.7872			36.84	4.70697	5.21112
36.84	33.3351	35.8383			36.94	4.70892	5.21307
36.94	33.3773	35.9			37.04	4.72357	5.216
37.04	33.4135	35.9423			37.14	4.72089	5.21796
37.14	33.4431	35.965			37.24	4.71844	5.21796
37.24	33.4879	36.0284			37.34	4.72729	5.23145
37.34	33.5156	36.0773			37.44	4.7345	5.23083
37.44	33.5423	36.1368			37.54	4.73883	5.24298
37.54	33.5937	36.1945			37.64	4.74133	5.24548
37.64	33.6255	36.2435			37.74	4.74524	5.24939
37.74	33.6716	36.2795			37.84	4.74292	5.24707
37.84	33.7101	36.3288			37.94	4.75934	5.25177
37.94	33.7449	36.3691			38.04	4.73962	5.26013
38.04	33.7944	36.4147			38.14	4.74408	5.25995
38.14	33.8379	36.4644			38.24	4.73822	5.26581
38.24	33.8895	36.4896			38.34	4.73914	5.2699
38.34	33.9168	36.5355			38.44	4.73999	5.2832
38.44	33.952	36.5677			38.54	4.73822	5.28143
38.54	33.9982	36.6083			38.64	4.74432	5.28436
38.64	34.049	36.6537			38.74	4.75403	5.28943
38.74	34.0998	36.6872			38.84	4.75562	5.29102
38.84	34.1343	36.7078			38.94	4.75769	5.30798
38.94	34.1654	36.7645			39.04	4.75507	5.2951
39.04	34.2059	36.8107			39.14	4.75653	5.30682
39.14	34.2346	36.8557			39.24	4.76172	5.31348
39.24	34.2697	36.8829			39.34	4.76221	5.3125
39.34	34.3359	36.9406			39.44	4.77362	5.32147
39.44	34.3895	36.9677			39.54	4.77942	5.32263
39.54	34.4193	37.0287			39.64	4.78314	5.32635
39.64	34.465	37.0829			39.74	4.78687	5.33008
39.74	34.5118	37.1205			39.84	4.78705	5.34198
39.84	34.5556	37.165			39.94	4.79053	5.34082
39.94	34.5946	37.2025			40.04	4.80872	5.34021
40.04	34.6166	37.2509			40.14	4.81305	5.34454
40.14	34.6573	37.3058			40.24	4.81067	5.35388
40.24	34.6964	37.3331			40.34	4.82123	5.36444
40.34	34.764	37.3851			40.44	4.82123	5.36444
40.44	34.7999	37.4171			40.54	4.82239	5.3656
40.54	34.8365	37.4654			40.64	4.82397	5.375
40.64	34.8837	37.4963			40.74	4.83215	5.37537
40.74	34.9185	37.545			40.84	4.82983	5.37305
40.84	34.9585	37.5781			40.94	4.8327	5.37128
40.94	35.0023	37.6124			41.04	4.84387	5.37537
41.04	35.0247	37.6685			41.14	4.85266	5.39587
41.14	35.0756	37.7137			41.24	4.85333	5.40118
41.24	35.124	37.7451			41.34	4.8468	5.40173
41.34	35.1467	37.7795			41.44	4.84857	5.41132
41.44	35.1688	37.8392			41.54	4.8515	5.41425
41.54	35.2115	37.877			41.64	4.86615	5.41718
41.64	35.2374	37.9125			41.74	4.86267	5.41833
41.74	35.2831	37.9581			41.84	4.86011	5.42285
41.84	35.3306	38.0001			41.94	4.87079	5.42889
41.94	35.3622	38.0451			42.04	4.87787	5.44061
42.04	35.391	38.0785			42.14	4.87732	5.4447
42.14	35.4563	38.1438			42.24	4.88855	5.45056
42.24	35.4847	38.1808			42.34	4.88983	5.45721
42.34	35.5284	38.2035			42.44	4.88354	5.45801
42.44	35.5643	38.2518			42.54	4.8847	5.45917
42.54	35.6035	38.3058			42.64	4.88824	5.46271
42.64	35.6281	38.3444			42.74	4.90051	5.47498
42.74	35.6927	38.3724			42.84	4.90906	5.47888
42.84	35.7352	38.4103			42.94	4.91327	5.48065
42.94	35.7845	38.4493			43.04	4.91376	5.48358
43.04	35.8251	38.4916			43.14	4.92377	5.48651
43.14	35.8793	38.537			43.24	4.92633	5.48907
43.24	35.9227	38.5814			43.34	4.93781	5.50055
43.34	35.9686	38.6114			43.44	4.94446	5.51892
43.44	35.9796	38.6624			43.54	4.94568	5.52942
43.54	36.0306	38.7103			43.64	4.94037	5.53827
43.64	36.0784	38.7549			43.74	4.95093	5.53247
43.74	36.1232	38.7943			43.84	4.9386	5.52478
43.84	36.1669	38.8419			43.94	4.95465	5.52911
43.94	36.2092	38.8701			44.04	4.96259	5.53241
44.04	36.2551	38.9035			44.14	4.97668	5.53943
44.14	36.2751	38.947			44.24	4.97675	5.55585
44.24	36.3189	38.9837			44.34	4.97357	5.55975
44.34	36.3508	39.0408			44.44	4.98315	5.56934
44.44	36.3904	39.0903			44.54	4.98138	5.56757
44.54	36.4242	39.1312			44.64	4.98254	5.56873
44.64	36.4642	39.1744			44.74	4.98627	5.58417
44.74	36.4999	39.1991			44.84	4.99915	5.58533
44.84	36.5425	39.2496			44.94	5.00366	5.58984
44.94	36.5869	39.3032			45.04	5.00482	5.59882
45.04	36.6306	39.3525			45.14	5.00482	5.59882
45.14	36.6732	39.3998			45.24	5.00281	5.61169
45.24	36.702	39.4318			45.34	5.01947	5.62128
45.34	36.7496	39.4971			45.44	5.02161	5.62341
45.44	36.7831	39.5511			45.54	5.02032	5.62677
45.54	36.8267	39.5938			45.64	5.01868	5.64001
45.64	36.8558	39.6285			45.74	5.01929	5.64063
45.74	36.8917	39.6722			45.84	5.02942	5.65466
45.84	36.9164	39.7225			45.94	5.03192	5.66034
45.94	36.9606	39.7678			46.04	5.03021	5.66327
46.04	36.9924	39.8102			46.14	5.03021	5.66327
46.14	37.0411	39.8599			46.24	5.04309	5.66443
46.24	37.0539	39.8945			46.34	5.04486	5.6662
46.34	37.0921	39.9249			46.44	5.04486	5.6662
46.44	37.1183	39.9652			46.54	5.04883	5.66382
46.54	37.1562	40.028			46.64	5.0445	5.67365
46.64	37.1691	40.0519			46.74	5.04974	5.67889
46.74	37.2059	40.0958			46.84	5.04797	5.67712
46.84	37.2339	40.137			46.94	5.05286	5.68201
46.94	37.262	40.1831			47.04	5.06519	5.69043
47.04	37.2932	40.208			47.14	5.0614	5.68982
47.14	37.3165	40.2422			47.24	5.0658	5.69568
47.24	37.3488	40.2863			47.34	5.07397	5.69922
47.34	37.3806	40.3298			47.44	5.07336	5.71033
47.44	37.4167	40.3691			47.54	5.07532	5.71228
47.54	37.44	40.397			47.64	5.07709	5.72186
47.64	37.4699	40.4479			47.74	5.07904	5.71918
47.74	37.5057	40.5043			47.84	5.07983	5.71289
47.84	37.5521	40.5489			47.94	5.08392	5.7287
47.94	37.5798	40.5759			48.04	5.08197	5.72675
48.04	37.5953	40.6343			48.14	5.08765	5.73242
48.14	37.6318	40.6755			48.24	5.09662	5.74139
48.24	37.679	40.733			48.34	5.09894	5.74371
48.34	37.7198	40.7948			48.44	5.10815	5.75293
48.44	37.7617	40.8351			48.54	5.10522	5.76172
48.54	37.8002	40.8829			48.64	5.12042	5.76056
48.64	37.8223	40.9271			48.74	5.12103	5.75873
48.74	37.8781	40.968			48.84	5.12335	5.76349
48.84	37.9083	41.0208			48.94	5.11517	5.76776
48.94	37.9556	41.086			49.04	5.11597	5.76855
49.04	38.0096	41.1176			49.14	5.12085	5.77026
49.14	38.0394	41.1659			49.24	5.12494	5.78143
49.24	38.0884	41.2126			49.34	5.12494	5.78143
49.34	38.1259	41.2595			49.44	5.13489	5.79138
49.44	38.1627	41.2916			49.54	5.13959	5.80389
49.54	38.194	41.341			49.64	5.14252	5.80219
49.64	38.2455	41.3641			49.74	5.14252	5.80682
49.74	38.2989	41.3951			49.84	5.14447	5.80878
49.84	38.332	41.439			49.94	5.15228	5.80878
49.94	38.3716	41.4693			50.04	5.15344	5.81458
50.04	38.4196	41.5009			50.14	5.15521	5.81171
50.14	38.4474	41.5529			50.24	5.16577	5.82227
50.24	38.4755	41.5927			50.34	5.16772	5.82422
50.34	38.524	41.6216			50.44	5.16791	5.8244
50.44	38.5529	41.6552			50.54	5.18256	5.82733
50.54	38.579	41.7032			50.64	5.18567	5.83826
50.64	38.5912	41.7396			50.74	5.1933	5.8576
50.74	38.6251	41.786			50.84	5.1933	5.8576
50.84	38.6478	41.8275			50.94	5.20111	5.86542
50.94	38.6766	41.8563			51.04	5.20111	5.86078
51.04	38.7193	41.9068			51.14	5.2085	5.86816
51.14	38.7518	41.951			51.24	5.21387	5.87109
51.24	38.79	42.008			51.34	5.20813	5.86926
51.34	38.8179	42.0367			51.44	5.22046	5.86523
51.44	38.8468	42.0897			51.54	5.22449	5.86462
51.54	38.8858	42.139			51.64	5.24231	5.87927
51.64	38.9283	42.1861			51.74	5.23944	5.88104
51.74	38.9515	42.2186			51.84	5.23431	5.88617
51.84	38.989	42.2609			51.94	5.24603	5.89081
51.94	39.0345	42.3087			52.04	5.24835	5.89313
52.04	39.0751	42.3595			52.14	5.25073	5.90332
52.14	39.1166	42.3986			52.24	5.25092	5.90033
52.24	39.1628	42.4401			52.34	5.25464	5.89941
52.34	39.1978	42.4869			52.44	5.25812	5.89825
52.44	39.2335	42.5179			52.54	5.27045	5.90033
52.54	39.2599	42.5614			52.64	5.26929	5.91333
52.64	39.2982	42.6099			52.74	5.28119	5.90643
52.74	39.3412	42.6395			52.84	5.28314	5.90839
52.84	39.3964	42.6957			52.94	5.28723	5.92029
52.94	39.4279	42.7294			53.04	5.30463	5.92133
53.04	39.4534	42.7784			53.14	5.31421	5.92773
53.14	39.485	42.8156			53.24	5.32025	5.9306
53.24	39.5306	42.8588			53.34	5.33197	5.92596
53.34	39.5609	42.8905			53.44	5.33197	5.93768
53.44	39.6163	42.928			53.54	5.34192	5.93982
53.54	39.6478	42.9564			53.64	5.34052	5.93695
53.64	39.6774	42.986			53.74	5.34875	5.93884
53.74	39.7213	43.0181			53.84	5.35327	5.94019
53.84	39.7538	43.0624			53.94	5.36029	5.94647
53.94	39.7885	43.1049			54.04	5.36932	5.94843
54.04	39.8224	43.131			54.14	5.36493	5.95428
54.14	39.877	43.1661			54.24	5.37396	5.9516
54.24	39.9234	43.2007			54.34	5.36932	5.95624
54.34	39.9447	43.222			54.44	5.37201	5.95819
54.44	39.9743	43.2516			54.54	5.37573	5.96191
54.54	39.9982	43.2834			54.64	5.38	5.974
54.64	40.0294	43.338			54.74	5.39349	5.98749
54.74	40.0726	43.389			54.84	5.39465	5.98547
54.84	40.0882	43.4327			54.94	5.40814	5.99042
54.94	40.127	43.4771			55.04	5.40753	5.98981
55.04	40.1685	43.5091			55.14	5.40967	6.00684
55.14	40.199	43.5708			55.24	5.41479	6.00415
55.24	40.2328	43.6071			55.34	5.41052	5.99744
55.34	40.2608	43.6397			55.44	5.40228	5.99628
55.44	40.2978	43.6884			55.54	5.40601	6.01172
55.54	40.348	43.7238			55.64	5.42297	6.01697
55.64	40.3868	43.7657			55.74	5.43414	6.02814
55.74	40.4284	43.798			55.84	5.43311	6.0271
55.84	40.4633	43.8312			55.94	5.43823	6.03223
55.94	40.4828	43.8944			56.04	5.4425	6.0365
56.04	40.5145	43.9271			56.14	5.45331	6.04022
56.14	40.5607	43.9591			56.24	5.44507	6.03906
56.24	40.608	43.9947			56.34	5.44623	6.05194
56.34	40.6397	44.0303			56.44	5.4552	6.06091
56.44	40.6861	44.0533			56.54	5.46844	6.06561
56.54	40.7313	44.0985			56.64	5.4646	6.06641
56.64	40.7736	44.1454			56.74	5.46973	6.0769
56.74	40.8036	44.1927			56.84	5.47687	6.07477
56.84	40.8451	44.2216			56.94	5.4751	6.08716
56.94	40.8826	44.249			57.04	5.47552	6.10858
57.04	40.9124	44.2679			57.14	5.48804	6.10938
57.14	40.9492	44.321			57.24	5.4892	6.11053
57.24	40.9755	44.3739			57.34	5.49994	6.12128
57.34	41.005	44.4379			57.44	5.50189	6.12006
57.44	41.0326	44.463			57.54	5.49939	6.12927
57.54	41.0548	44.4994			57.64	5.51147	6.14844
57.64	41.1028	44.5411			57.74	5.51263	6.1496
57.74	41.1168	44.5901			57.84	5.51886	6.15582
57.84	41.1614	44.6419			57.94	5.51929	6.15625
57.94	41.1913	44.6898			58.04	5.52124	6.1582
58.04	41.2113	44.7355			58.14	5.53235	6.16931
58.14	41.2352	44.7743			58.24	5.53705	6.18182
58.24	41.2601	44.8116			58.34	5.54193	6.18671
58.34	41.3077	44.8617			58.44	5.54053	6.2002
58.44	41.3337	44.904			58.54	5.53961	6.19611
58.54	41.3656	44.9562			58.64	5.53607	6.19257
58.64	41.388	44.9927			58.74	5.53491	6.19922
58.74	41.4213	45.0275			58.84	5.5509	6.21521
58.84	41.4471	45.0682			58.94	5.54803	6.21698
58.94	41.4691	45.098			59.04	5.55444	6.23047
59.04	41.4919	45.1435			59.14	5.55933	6.24316
59.14	41.5275	45.1954			59.24	5.56512	6.24432
59.24	41.556	45.231			59.34	5.56244	6.258
59.34	41.5883	45.2609			59.44	5.57727	6.26111
59.44	41.6136	45.2979			59.54	5.57904	6.27069
59.54	41.652	45.3349			59.64	5.591	6.2912
59.64	41.6959	45.3716			59.74	5.59448	6.29004
59.74	41.7236	45.4111			59.84	5.59271	6.30072
59.84	41.746	45.4335			59.94	5.59546	6.30591
59.94	41.7699	45.462			60.04	5.61322	6.31342
60.04	41.8087	45.5033			60.14	5.61981	6.33026
60.14	41.8469	45.5312			60.24	5.62006	6.33514
60.24	41.8837	45.5712			60.34	5.63373	6.34882
60.34	41.9047	45.6007			60.44	5.64276	6.36249
60.44	41.9442	45.6466			60.54	5.65326	6.36835
60.54	41.9816	45.6957			60.64	5.66614	6.38513
60.64	42.022	45.7142			60.74	5.66675	6.39355
60.74	42.0546	45.7538			60.84	5.67841	6.39667
60.84	42.0782	45.7885			60.94	5.67688	6.4115
60.94	42.1274	45.8149			61.04	5.68939	6.42401
61.04	42.1488	45.8495			61.14	5.6925	6.43884
61.14	42.1698	45.8839			61.24	5.6972	6.44354
61.24	42.2072	45.9259			61.34	5.6947	6.45349
61.34	42.2562	45.9633			61.44	5.7077	6.46893
61.44	42.2843	45.9999			61.54	5.71014	6.46893
61.54	42.3202	46.0148			61.64	5.70483	6.47852
61.64	42.3546	46.0538			61.74	5.71576	6.49335
61.74	42.4034	46.0988			61.84	5.7312	6.49707
61.84	42.4506	46.142			61.94	5.73627	6.51385
61.94	42.4951	46.163			62.04	5.7392	6.51678
62.04	42.5216	46.1864			62.14	5.73602	6.51996
62.14	42.5519	46.2238			62.24	5.74524	6.51892
62.24	42.6046	46.2523			62.34	5.75189	6.53729
62.34	42.6239	46.2872			62.44	5.76361	6.5451
62.44	42.6488	46.3214			62.54	5.76556	6.54706
62.54	42.6718	46.3561			62.64	5.78412	6.56561
62.64	42.7208	46.3763			62.74	5.78998	6.57928
62.74	42.7401	46.4034			62.84	5.79779	6.57928
62.84	42.7697	46.4454			62.94	5.79803	6.59125
62.94	42.7911	46.4904			63.04	5.79663	6.58984
63.04	42.8253	46.5011			63.14	5.81067	6.60388
63.14	42.8609	46.5413			63.24	5.81128	6.60913
63.24	42.8954	46.5751			63.34	5.82159	6.60699
63.34	42.9117	46.6155			63.44	5.83099	6.61639
63.44	42.9376	46.647			63.54	5.83685	6.63397
63.54	42.9765	46.6804			63.64	5.84857	6.64178
63.64	43.0013	46.7052			63.74	5.85132	6.65625
63.74	43.0175	46.7363			63.84	5.85596	6.66089
63.84	43.045	46.7623			63.94	5.8656	6.66736
63.94	43.0601	46.7796			64.04	5.87201	6.67694
64.04	43.0775	46.8157			64.14	5.87848	6.69049
64.14	43.1188	46.8493			64.24	5.89111	6.6875
64.24	43.1478	46.8907			64.34	5.89563	6.69666
64.34	43.17	46.9154			64.44	5.90442	6.70544
64.44	43.1962	46.9572			64.54	5.90814	6.72089
64.54	43.2141	46.996			64.64	5.9101	6.71967
64.64	43.2443	47.0184			64.74	5.91968	6.72461
64.74	43.2769	47.0433			64.84	5.92108	6.73846
64.84	43.3107	47.0873			64.94	5.92065	6.74512
64.94	43.3417	47.1027			65.04	5.93335	6.75
65.04	43.371	47.1406			65.14	5.94055	6.76892
65.14	43.4153	47.1802			65.24	5.94525	6.78143
65.24	43.4457	47.2081			65.34	5.95892	6.7951
65.34	43.4816	47.2316			65.44	5.95984	6.79456
65.44	43.5116	47.2726			65.54	5.96478	6.79706
65.54	43.5411	47.2919			65.64	5.96948	6.81348
65.64	43.5707	47.3331			65.74	5.98157	6.81067
65.74	43.597	47.3665			65.84	5.98529	6.80975
65.84	43.6276	47.4003			65.94	5.98938	6.82166
65.94	43.639	47.4288			66.04	6.00092	6.8371
66.04	43.6693	47.463			66.14	5.98962	6.84534
66.14	43.6858	47.489			66.24	5.99408	6.84198
66.24	43.7242	47.5257			66.34	6.00793	6.85193
66.34	43.736	47.5563			66.44	6.01929	6.85864
66.44	43.7592	47.5802			66.54	6.02588	6.86133
66.54	43.7919	47.6122			66.64	6.01935	6.87262
66.64	43.822	47.6408			66.74	6.02747	6.87146
66.74	43.838	47.6622			66.84	6.04114	6.88513
66.84	43.8648	47.6898			66.94	6.0423	6.89337
66.94	43.8858	47.7171			67.04	6.0556	6.8996
67.04	43.9033	47.7477			67.14	6.05554	6.90735
67.14	43.9326	47.777			67.24	6.05664	6.90527
67.24	43.957	47.8117			67.34	6.06653	6.92224
67.34	43.9872	47.8419			67.44	6.07105	6.93457
67.44	44.0183	47.8809			67.54	6.08124	6.94867
67.54	44.0355	47.9034			67.64	6.07941	6.93512
67.64	44.0597	47.9393			67.74	6.08252	6.96094
67.74	44.0776	47.9761			67.84	6.08789	6.96069
67.84	44.1155	48.0062			67.94	6.08777	6.96155
67.94	44.132	48.0305			68.04	6.09741	6.96875
68.04	44.1561	48.046			68.14	6.10693	6.98218
68.14	44.1929	48.0811			68.24	6.11816	6.99097
68.24	44.204	48.1095			68.34	6.12085	7.00317
68.34	44.2298	48.1282			68.44	6.13251	6.99921
68.44	44.2679	48.171			68.54	6.13531	7.01447
68.54	44.2958	48.2092			68.64	6.13275	7.02362
68.64	44.3114	48.2325			68.74	6.14313	7.03864
68.74	44.3384	48.2657			68.84	6.13739	7.04388
68.84	44.3629	48.2925			68.94	6.13458	7.04889
68.94	44.3718	48.3242			69.04	6.13989	7.06519
69.04	44.4095	48.3555			69.14	6.15234	7.07593
69.14	44.439	48.3812			69.24	6.16791	7.08221
69.24	44.4862	48.4261			69.34	6.18488	7.10162
69.34	44.5097	48.4589			69.44	6.18982	7.10876
69.44	44.5562	48.4937			69.54	6.19562	7.12628
69.54	44.5931	48.5111			69.64	6.20068	7.13696
69.64	44.6202	48.535			69.74	6.21521	7.14197
69.74	44.6503	48.5519			69.84	6.22168	7.16479
69.84	44.6793	48.5855			69.94	6.23114	7.18695
69.94	44.7	48.603			70.04	6.23975	7.20483
70.04	44.7177	48.6325			70.14	6.25818	7.21155
70.14	44.7491	48.6695			70.24	6.26843	7.22961
70.24	44.7672	48.6976			70.34	6.26917	7.25842
70.34	44.8001	48.733			70.44	6.27875	7.28534
70.44	44.8259	48.7649			70.54	6.29163	7.30505
70.54	44.8528	48.7896			70.64	6.29071	7.32465
70.64	44.8875	48.8218			70.74	6.30072	7.35638
70.74	44.9017	48.8509			70.84	6.30719	7.37457
70.84	44.9395	48.8646			70.94	6.32593	7.39575
70.94	44.9734	48.9031			71.04	6.34058	7.42749
71.04	44.994	48.9073			71.14	6.36243	7.45496
71.14	45.0344	48.9343			71.24	6.37555	7.48663
71.24	45.0589	48.9644			71.34	6.38641	7.51483
71.34	45.076	48.9745			71.44	6.39893	7.52734
71.44	45.1062	49.0015			71.54	6.41736	7.55188
71.54	45.1368	49.0338			71.64	6.42365	7.57306
71.64	45.1619	49.0486			71.74	6.45184	7.61469
71.74	45.1939	49.0775			71.84	6.45856	7.63214
71.84	45.2228	49.0939			71.94	6.4671	7.65338
71.94	45.2583	49.1162			72.04	6.48279	7.68298
72.04	45.2771	49.134			72.14	6.50287	7.70306
72.14	45.2999	49.1671			72.24	6.51477	7.73303
72.24	45.3323	49.1949			72.34	6.51727	7.75043
72.34	45.3523	49.2241			72.44	6.53064	7.77454
72.44	45.3813	49.2485			72.54	6.53705	7.79901
72.54	45.3929	49.2789			72.64	6.53766	7.8277
72.64	45.4299	49.3017			72.74	6.56378	7.86725
72.74	45.4637	49.3309			72.84	6.57263	7.88684
72.84	45.4868	49.3533			72.94	6.60187	7.90216
72.94	45.5175	49.3776			73.04	6.61652	7.92462
73.04	45.5286	49.3958			73.14	6.63513	7.94934
73.14	45.5345	49.4298			73.24	6.64935	7.96918
73.24	45.5648	49.4586			73.34	6.66217	7.99445
73.34	45.5777	49.4808			73.44	6.69061	8.02289
73.44	45.604	49.5173			73.54	6.69562	8.04279
73.54	45.6206	49.5386			73.64	6.70929	8.06818
73.64	45.6302	49.5724			73.74	6.74335	8.0849
73.74	45.6547	49.6025			73.84	6.75818	8.10681
73.84	45.662	49.6269			73.94	6.76221	8.14063
73.94	45.6896	49.6677			74.04	6.77844	8.16077
74.04	45.7081	49.6917			74.14	6.797	8.17297
74.14	45.7339	49.7386			74.24	6.80933	8.2002
74.24	45.7578	49.7609			74.34	6.82556	8.22034
74.34	45.7769	49.7847			74.44	6.83368	8.22845
74.44	45.7897	49.8203			74.54	6.84332	8.25055
74.54	45.8101	49.8467			74.64	6.85779	8.27917
74.64	45.8293	49.8652			74.74	6.88281	8.29004
74.74	45.8558	49.8941			74.84	6.89563	8.29749
74.84	45.8806	49.9033			74.94	6.91431	8.30908
74.94	45.8989	49.9263			75.04	6.92694	8.33807
75.04	45.9288	49.964			75.14	6.93488	8.35162
75.14	45.958	49.9868			75.24	6.95227	8.3634
75.24	45.9659	49.9972			75.34	6.97479	8.38983
75.34	46.0007	50.0436			75.44	6.97845	8.41937
75.44	46.0244	50.0673			75.54	7.00476	8.43005
75.54	46.0409	50.087			75.64	7.01752	8.43964
75.64	46.0823	50.1246			75.74	7.04626	8.45349
75.74	46.1132	50.1406			75.84	7.05072	8.47357
75.84	46.1312	50.1586			75.94	7.06885	8.4856
75.94	46.1577	50.1655			76.04	7.07031	8.49707
76.04	46.1974	50.1935			76.14	7.07654	8.51038
76.14	46.2158	50.2236			76.24	7.08234	8.52399
76.24	46.244	50.2472			76.34	7.09052	8.54388
76.34	46.2642	50.2618			76.44	7.10272	8.56073
76.44	46.2816	50.2816			76.54	7.11108	8.59106
76.54	46.3066	50.3066			76.64	7.11688	8.60468
76.64	46.3358	50.3304			76.74	7.12103	8.6181
76.74	46.3451	50.3536			76.84	7.13257	8.62891
76.84	46.3578	50.382			76.94	7.13788	8.64203
76.94	46.3691	50.4003			77.04	7.15033	8.6662
77.04	46.3948	50.4222			77.14	7.1571	8.66907
77.14	46.4169	50.4294			77.24	7.16437	8.68341
77.24	46.4411	50.4528			77.34	7.17578	8.7002
77.34	46.4679	50.4828			77.44	7.19019	8.71387
77.44	46.4904	50.5099			77.54	7.20111	8.73334
77.54	46.5087	50.5283			77.64	7.21259	8.75116
77.64	46.5403	50.5513			77.74	7.21558	8.77832
77.74	46.548	50.5753			77.84	7.22162	8.79608
77.84	46.5618	50.597			77.94	7.23334	8.80316
77.94	46.5916	50.615			78.04	7.24603	8.81732
78.04	46.6154	50.6388			78.14	7.24921	8.81659
78.14	46.631	50.6466			78.24	7.24792	8.82947
78.24	46.654	50.6696			78.34	7.25952	8.83716
78.34	46.6816	50.6972			78.44	7.27649	8.84705
78.44	46.7006	50.7177			78.54	7.29858	8.86597
78.54	46.7109	50.7375			78.64	7.30603	8.86096
78.64	46.7249	50.7569			78.74	7.3136	8.87634
78.74	46.7571	50.7767			78.84	7.31787	8.8877
78.84	46.7791	50.7986			78.94	7.33179	8.89453
78.94	46.8042	50.8237			79.04	7.34784	8.91522
79.04	46.8281	50.8476			79.14	7.35168	8.91907
79.14	46.845	50.8646			79.24	7.35925	8.92908
79.24	46.8704	50.89			79.34	7.36694	8.94141
79.34	46.8818	50.9138			79.44	7.3808	8.95062
79.44	46.9052	50.9443			79.54	7.39197	8.95935
79.54	46.9312	50.9624			79.64	7.38824	8.96588
79.64	46.9597	50.9894			79.74	7.40857	8.97595
79.74	46.9816	51.0167			79.84	7.4021	8.97656
79.84	47.0023	51.0296			79.94	7.40808	8.97473
79.94	47.0138	51.0529			80.04	7.42865	8.97968
80.04	47.0267	51.0657			80.14	7.43762	8.99255
80.14	47.0374	51.0882			80.24	7.43671	9.00409
80.24	47.0701	51.1052			80.34	7.45209	9.01874
80.34	47.0781	51.1296			80.44	7.46771	9.02972
80.44	47.1064	51.1572			80.54	7.46747	9.03339
80.54	47.1193	51.1779			80.64	7.48547	9.04504
80.64	47.1423	51.204			80.74	7.50189	9.05292
80.74	47.1712	51.2376			80.84	7.50702	9.06659
80.84	47.1847	51.2511			80.94	7.49799	9.07245
80.94	47.1906	51.257			81.04	7.51984	9.08649
81.04	47.2062	51.2772			81.14	7.53076	9.09595
81.14	47.2185	51.3083			81.24	7.52649	9.09705
81.24	47.2415	51.3235			81.34	7.53381	9.11292
81.34	47.2675	51.3456			81.44	7.53778	9.12323
81.44	47.2759	51.3657			81.54	7.54211	9.13293
81.54	47.299	51.3771			81.64	7.55328	9.1402
81.64	47.3138	51.4036			81.74	7.56262	9.15662
81.74	47.3362	51.4144			81.84	7.56836	9.15918
81.84	47.3474	51.4404			81.94	7.57178	9.16431
81.94	47.3615	51.4591			82.04	7.5769	9.1709
82.04	47.3849	51.4794			82.14	7.59003	9.17694
82.14	47.4083	51.506			82.24	7.59485	9.18958
82.24	47.4348	51.52			82.34	7.60596	9.19531
82.34	47.4407	51.5267			82.44	7.60675	9.20782
82.44	47.4669	51.5575			82.54	7.6308	9.21307
82.54	47.4812	51.5789			82.64	7.62695	9.21387
82.64	47.4933	51.5909			82.74	7.63507	9.22906
82.74	47.5123	51.6146			82.84	7.6413	9.23846
82.84	47.5187	51.6202			82.94	7.65149	9.23694
82.94	47.5417	51.6432			83.04	7.66131	9.24823
83.04	47.5607	51.6622			83.14	7.66302	9.24994
83.14	47.5663	51.6757			83.24	7.66791	9.25409
83.24	47.587	51.6847			83.34	7.68213	9.27148
83.34	47.5964	51.698			83.44	7.68982	9.28455
83.44	47.6194	51.721			83.54	7.68475	9.29047
83.54	47.6321	51.7478			83.64	7.67767	9.2912
83.64	47.6494	51.7665			83.74	7.68445	9.29797
83.74	47.68	51.7855			83.84	7.69019	9.30371
83.84	47.7	51.7937			83.94	7.7041	9.31763
83.94	47.7238	51.8097			84.04	7.7038	9.31268
84.04	47.7454	51.8314			84.14	7.71088	9.33221
84.14	47.7601	51.846			84.24	7.70856	9.33453
84.24	47.7814	51.8556			84.34	7.70123	9.34918
84.34	47.7944	51.8687			84.44	7.70801	9.36523
84.44	47.8191	51.8855			84.54	7.71423	9.37146
84.54	47.8328	51.907			84.64	7.72375	9.38342
84.64	47.8558	51.9417			84.74	7.7232	9.39215
84.74	47.8774	51.9634			84.84	7.72748	9.40033
84.84	47.8986	51.9728			84.94	7.729	9.39575
84.94	47.9161	51.9911			85.04	7.74097	9.40527
85.04	47.9513	52.0099			85.14	7.74176	9.39825
85.14	47.9652	52.0284			85.24	7.7511	9.40369
85.24	47.9829	52.0532			85.34	7.76068	9.414
85.34	48.0028	52.0763			85.44	7.76843	9.41638
85.44	48.0209	52.0958			85.54	7.76477	9.42444
85.54	48.046	52.1194			85.64	7.78339	9.42108
85.64	48.0634	52.1415			85.74	7.78937	9.43024
85.74	48.0753	52.1613			85.84	7.77655	9.43378
85.84	48.099	52.17			85.94	7.77356	9.43713
85.94	48.1085	52.1866			86.04	7.7876	9.44019
86.04	48.1333	52.2114			86.14	7.79993	9.45959
86.14	48.1532	52.222			86.24	7.80853	9.46576
86.24	48.1718	52.2382			86.34	7.82227	9.46704
86.34	48.1866	52.2531			86.44	7.8111	9.46051
86.44	48.2027	52.2737			86.54	7.82513	9.48163
86.54	48.2294	52.3005			86.64	7.82214	9.47717
86.64	48.2509	52.3244			86.74	7.83099	9.48358
86.74	48.2779	52.3489			86.84	7.84174	9.49115
86.84	48.2935	52.3638			86.94	7.85132	9.49609
86.94	48.3134	52.3806			87.04	7.86145	9.49377
87.04	48.3397	52.3937			87.14	7.8808	9.50214
87.14	48.3499	52.4202			87.24	7.88318	9.50598
87.24	48.3812	52.4398			87.34	7.88373	9.50897
87.34	48.3976	52.4609			87.44	7.90247	9.52771
87.44	48.4124	52.4944			87.54	7.91186	9.53711
87.54	48.452	52.5177			87.64	7.9198	9.54358
87.64	48.4794	52.5497			87.74	7.92181	9.53534
87.74	48.4935	52.5685			87.84	7.91949	9.54938
87.84	48.4997	52.5778			87.94	7.92358	9.55664
87.94	48.5255	52.588			88.04	7.93451	9.57147
88.04	48.5466	52.6083			88.14	7.93896	9.57202
88.14	48.5576	52.624			88.24	7.94257	9.5639
88.24	48.5748	52.6575			88.34	7.93939	9.56464
88.34	48.587	52.6886			88.44	7.95422	9.56458
88.44	48.6056	52.7072			88.54	7.95715	9.57068
88.54	48.6378	52.7308			88.64	7.96063	9.5766
88.64	48.6515	52.7445			88.74	7.9693	9.57111
88.74	48.6726	52.7507			88.84	7.97473	9.58435
88.84	48.6976	52.7757			88.94	7.98376	9.59729
88.94	48.7218	52.7999			89.04	7.99133	9.59314
89.04	48.7542	52.8206			89.14	7.9978	9.59644
89.14	48.7734	52.8366			89.24	8.00293	9.60156
89.24	48.7828	52.857			89.34	8.00757	9.61328
89.34	48.7822	52.8766			89.44	8.01453	9.61877
89.44	48.8146	52.8927			89.54	8.02222	9.6123
89.54	48.8341	52.9154			89.64	8.01752	9.61615
89.64	48.8556	52.9501			89.74	8.02417	9.61499
89.74	48.8774	52.9673			89.84	8.03094	9.62347
89.84	48.8939	52.9947			89.94	8.03412	9.62811
89.94	48.9122	53.0099			90.04	8.04407	9.63806
90.04	48.9179	53.0273			90.14	8.04602	9.64465
90.14	48.9327	53.0421			90.24	8.06152	9.66016
90.24	48.9619	53.0712			90.34	8.05359	9.66565
90.34	48.9829	53.0774			90.44	8.05933	9.66577
90.44	49.0031	53.0929			90.54	8.06873	9.68689
90.54	49.0223	53.1075			90.64	8.07202	9.69263
90.64	49.039	53.1249			90.74	8.07141	9.69666
90.74	49.0433	53.1378			90.84	8.08569	9.69922
90.84	49.0558	53.1573			90.94	8.08337	9.69836
90.94	49.0728	53.1704			91.04	8.09369	9.71112
91.04	49.0966	53.1896			91.14	8.10516	9.72113
91.14	49.1155	53.2132			91.24	8.10834	9.72577
91.24	49.1339	53.2284			91.34	8.10345	9.7287
91.34	49.1544	53.2396			91.44	8.12024	9.73376
91.44	49.1691	53.2667			91.54	8.11951	9.7572
91.54	49.1935	53.2911			91.64	8.12537	9.75378
91.64	49.2148	53.3046			91.74	8.12567	9.75018
91.74	49.2384	53.3165			91.84	8.12885	9.75873
91.84	49.2493	53.3275			91.94	8.13	9.76306
91.94	49.2685	53.3317			92.04	8.12714	9.77655
92.04	49.2911	53.3497			92.14	8.13373	9.77386
92.14	49.3126	53.3712			92.24	8.1405	9.76892
92.24	49.3265	53.3937			92.34	8.13788	9.78339
92.34	49.3399	53.4056			92.44	8.14429	9.7937
92.44	49.3648	53.4312			92.54	8.14361	9.79156
92.54	49.3821	53.4571			92.64	8.14819	9.80005
92.64	49.4041	53.4744			92.74	8.14935	9.80194
92.74	49.4232	53.4857			92.84	8.15839	9.80389
92.84	49.4489	53.499			92.94	8.15131	9.80072
92.94	49.4681	53.5071			93.04	8.17108	9.8205
93.04	49.4933	53.5323			93.14	8.16296	9.81799
93.14	49.5245	53.5441			93.24	8.15875	9.82306
93.24	49.5495	53.5527			93.34	8.17474	9.82733
93.34	49.5781	53.5663			93.44	8.18665	9.83923
93.44	49.6082	53.5894			93.54	8.18494	9.85388
93.54	49.6224	53.6028			93.64	8.19739	9.85706
93.64	49.636	53.6314			93.74	8.19916	9.86346
93.74	49.6581	53.6581			93.84	8.19519	9.86731
93.84	49.6874	53.6788			93.94	8.20502	9.86932
93.94	49.7072	53.7032			94.04	8.22028	9.87286
94.04	49.7275	53.7158			94.14	8.2226	9.87518
94.14	49.7465	53.7394			94.24	8.22668	9.89099
94.24	49.7747	53.763			94.34	8.23859	9.89508
94.34	49.7983	53.7866			94.44	8.23553	9.89984
94.44	49.8085	53.8046			94.54	8.22845	9.89276
94.54	49.8234	53.8148			94.64	8.24097	9.89355
94.64	49.8402	53.8378			94.74	8.23975	9.90723
94.74	49.8439	53.8588			94.84	8.2511	9.9115
94.84	49.8712	53.8641			94.94	8.25684	9.91406
94.94	49.8933	53.8848			95.04	8.25171	9.92383
95.04	49.8967	53.9208			95.14	8.25092	9.92303
95.14	49.8993	53.9298			95.24	8.26886	9.93781
95.24	49.9271	53.9435			95.34	8.27295	9.94043
95.34	49.9476	53.9671			95.44	8.27844	9.94275
95.44	49.973	53.9925			95.54	8.28021	9.94452
95.54	49.9865	54.006			95.64	8.29309	9.94568
95.64	50.0071	54.0235			95.74	8.29938	9.94733
95.74	50.033	54.0479			95.84	8.3017	9.95038
95.84	50.0428	54.0585			95.94	8.30402	9.9527
95.94	50.0472	54.0784			96.04	8.31537	9.95624
96.04	50.0685	54.0997			96.14	8.31445	9.97168
96.14	50.0839	54.1113			96.24	8.32684	9.97479
96.24	50.1046	54.132			96.34	8.33221	9.97455
96.34	50.1156	54.1632			96.44	8.32593	9.98242
96.44	50.1349	54.1857			96.54	8.32825	9.98474
96.54	50.1592	54.2054			96.64	8.33783	9.99432
96.64	50.1906	54.2343			96.74	8.34918	9.9986
96.74	50.1938	54.2563			96.84	8.34076	9.99725
96.84	50.1991	54.2765			96.94	8.35248	9.99725
96.94	50.2084	54.2833			97.04	8.3595	10.0035
97.04	50.2208	54.2982			97.14	8.36414	10.0121
97.14	50.2404	54.3185			97.24	8.36322	10.0158
97.24	50.2542	54.3441			97.34	8.37891	10.0166
97.34	50.2745	54.3722			97.44	8.38702	10.0201
97.44	50.2864	54.388			97.54	8.39838	10.0236
97.54	50.3024	54.3954			97.64	8.39874	10.0389
97.64	50.315	54.4212			97.74	8.41028	10.0433
97.74	50.3378	54.4425			97.84	8.41284	10.0459
97.84	50.3615	54.4677			97.94	8.414	10.0549
97.94	50.3751	54.4759			98.04	8.41693	10.0578
98.04	50.3945	54.4999			98.14	8.41809	10.0675
98.14	50.4088	54.5267			98.24	8.42688	10.0638
98.24	50.4208	54.5333			98.34	8.43121	10.0682
98.34	50.4426	54.5566			98.44	8.43982	10.0697
98.44	50.4667	54.5792			98.54	8.43237	10.0693
98.54	50.4726	54.5976			98.64	8.43646	10.0812
98.64	50.4933	54.6222			98.74	8.43842	10.0832
98.74	50.5121	54.6456			98.84	8.44135	10.0978
98.84	50.5167	54.6534			98.94	8.4425	10.099
98.94	50.5251	54.6767			99.04	8.45361	10.1086
99.04	50.5452	54.6937			99.14	8.45013	10.1027
99.14	50.5782	54.715			99.24	8.45795	10.1183
99.24	50.5941	54.7354			99.34	8.45715	10.1176
99.34	50.6078	54.7413			99.44	8.45599	10.1164
99.44	50.6053	54.7609			99.54	8.46539	10.1133
99.54	50.6251	54.7853			99.64	8.47064	10.1232
99.64	50.64	54.797			99.74	8.46967	10.1223
99.74	50.6583	54.8138			99.84	8.47064	10.1279
99.84	50.6826	54.8193			99.94	8.47479	10.1203
99.94	50.7023	54.8312			100.04	8.47064	10.1232
100.04	50.7177	54.8536			100.14	8.4765	10.133
100.14	50.7484	54.8773			100.24	8.48157	10.1459
100.24	50.7853	54.8994			100.34	8.48334	10.1547
100.34	50.8015	54.9109			100.44	8.48016	10.1476
100.44	50.8234	54.921			100.54	8.48413	10.168
100.54	50.8553	54.9484			100.64	8.48608	10.1777
100.64	50.8839	54.9738			100.74	8.48724	10.1757
100.74	50.9034	54.9816			100.84	8.48767	10.1879
100.84	50.9214	55.012			100.94	8.49408	10.1974
100.94	50.9368	55.0267			101.04	8.49329	10.1967
101.04	50.9581	55.048			101.14	8.49799	10.2014
101.14	50.9852	55.0704			101.24	8.51166	10.2189
101.24	51.0118	55.0978			101.34	8.51166	10.2143
101.34	51.0325	55.1138			101.44	8.51166	10.215
101.44	51.048	55.1261			101.54	8.52246	10.2188
101.54	51.0675	55.1456			101.64	8.51654	10.2316
101.64	51.0792	55.1581			101.74	8.52045	10.2355
101.74	51.098	55.1808			101.84	8.52045	10.2355
101.84	51.1154	55.2052			101.94	8.52826	10.2355
101.94	51.129	55.2267			102.04	8.52747	10.2316
102.04	51.1519	55.2417			102.14	8.54095	10.2287
102.14	51.1812	55.25			102.24	8.53699	10.2279
102.24	51.2015	55.2679			102.34	8.53119	10.2299
102.34	51.2111	55.2775			102.44	8.53412	10.2258
102.44	51.2325	55.299			102.54	8.53784	10.2412
102.54	51.2491	55.3156			102.64	8.53314	10.2365
102.64	51.266	55.337			102.74	8.54211	10.2455
102.74	51.2763	55.3622			102.84	8.53711	10.2568
102.84	51.2979	55.3714			102.94	8.53333	10.2648
102.94	51.3224	55.3935			103.04	8.53217	10.259
103.04	51.3177	55.4036			103.14	8.53687	10.2754
103.14	51.3408	55.4313			103.24	8.54541	10.2754
103.24	51.3593	55.4492			103.34	8.54486	10.2748
103.34	51.3763	55.4739			103.44	8.54974	10.2726
103.44	51.3954	55.4853			103.54	8.54895	10.2719
103.54	51.4048	55.5063			103.64	8.5451	10.2726
103.64	51.4249	55.5265			103.74	8.53687	10.2668
103.74	51.4492	55.5351			103.84	8.5517	10.2746
103.84	51.4678	55.5491			103.94	8.55951	10.2714
103.94	51.4736	55.5634			104.04	8.5556	10.2629
104.04	51.4974	55.5841			104.14	8.55792	10.273
104.14	51.5397	55.61			104.24	8.56146	10.2883
104.24	51.5654	55.624			104.34	8.56458	10.2914
104.34	51.6009	55.64			104.44	8.5675	10.2943
104.44	51.618	55.6603			104.54	8.57568	10.3018
104.54	51.6367	55.6835			104.64	8.57104	10.2971
104.64	51.6683	55.7034			104.74	8.573	10.3037
104.74	51.6892	55.7166			104.84	8.58197	10.3017
104.84	51.7064	55.7384			104.94	8.5929	10.2963
104.94	51.7189	55.7462			105.04	8.58826	10.308
105.04	51.7524	55.772			105.14	8.59351	10.3125
105.14	51.7745	55.7823			105.24	8.59546	10.3176
105.24	51.7949	55.798			105.34	8.60559	10.309
105.34	51.8116	55.8155			105.44	8.60815	10.3115
105.44	51.8427	55.8583			105.54	8.62103	10.3127
105.54	51.8675	55.8753			105.64	8.62042	10.3238
105.64	51.8878	55.891			105.74	8.62103	10.3244
105.74	51.9174	55.9064			105.84	8.62964	10.3252
105.84	51.9329	55.929			105.94	8.64307	10.3379
105.94	51.9658	55.9548			106.04	8.63495	10.3391
106.04	51.9916	55.9799			106.14	8.63977	10.3549
106.14	51.9974	55.9935			106.24	8.63977	10.3549
106.24	52.0245	56.0159			106.34	8.6369	10.3566
106.34	52.0499	56.0382			106.44	8.6427	10.3624
106.44	52.0695	56.046			106.54	8.64252	10.3693
106.54	52.0734	56.0624			106.64	8.64563	10.3646
106.64	52.0843	56.0772			106.74	8.65674	10.3743
106.74	52.1149	56.0869			106.84	8.65442	10.3773
106.84	52.1388	56.1075			106.94	8.65326	10.3879
106.94	52.147	56.1282			107.04	8.664	10.3947
107.04	52.163	56.1466			107.14	8.66229	10.3976
107.14	52.1898	56.1827			107.24	8.66461	10.4063
107.24	52.206	56.206			107.34	8.66003	10.3947
107.34	52.2384	56.2189			107.44	8.65912	10.4016
107.44	52.2571	56.233			107.54	8.67181	10.4025
107.54	52.2687	56.2452			107.64	8.6759	10.4105
107.64	52.2821	56.2618			107.74	8.67303	10.4123
107.74	52.2966	56.2856			107.84	8.6806	10.4184
107.84	52.3115	56.3044			107.94	8.67938	10.4133
107.94	52.3286	56.3286			108.04	8.67499	10.4189
108.04	52.3441	56.3488			108.14	8.66986	10.4162
108.14	52.355	56.3621			108.24	8.68158	10.4279
108.24	52.3691	56.3808			108.34	8.68451	10.4387
108.34	52.4015	56.3898			108.44	8.69312	10.4395
108.44	52.4214	56.4097			108.54	8.70636	10.4481
108.54	52.4357	56.4435			108.64	8.70789	10.4535
108.64	52.4535	56.4535			108.74	8.71033	10.4535
108.74	52.4741	56.4624			108.84	8.71069	10.4648
108.84	52.4952	56.4866			108.94	8.71344	10.4871
108.94	52.5005	56.5084			109.04	8.71204	10.4857
109.04	52.5284	56.5167			109.14	8.72089	10.4953
109.14	52.5453	56.5382			109.24	8.71185	10.4933
109.24	52.5607	56.5653			109.34	8.71783	10.5032
109.34	52.5784	56.5706			109.44	8.71478	10.5002
109.44	52.6006	56.5914			109.54	8.72089	10.5063
109.54	52.6154	56.5919			109.64	8.7226	10.508
109.64	52.6302	56.6115			109.74	8.72998	10.5068
109.74	52.6394	56.6277			109.84	8.72296	10.5162
109.84	52.6605	56.6441			109.94	8.73083	10.5255
109.94	52.6946	56.6563			110.04	8.7359	10.533
110.04	52.7106	56.6708			110.14	8.74384	10.5278
110.14	52.7103	56.6939			110.24	8.74115	10.5305
110.24	52.74	56.7048			110.34	8.74585	10.5391
110.34	52.7581	56.723			110.44	8.74432	10.5375
110.44	52.7923	56.7454			110.54	8.75793	10.5316
110.54	52.8171	56.7639			110.64	8.75739	10.5474
110.64	52.8341	56.7833			110.74	8.76068	10.5539
110.74	52.8515	56.789			110.84	8.75751	10.5539
110.84	52.8687	56.8062			110.94	8.76147	10.5664
110.94	52.8834	56.8209			111.04	8.76263	10.5676
111.04	52.9044	56.845			111.14	8.77356	10.5746
111.14	52.9173	56.8516			111.24	8.78235	10.5685
111.24	52.9329	56.8626			111.34	8.78125	10.5791
111.34	52.9512	56.8855			111.44	8.78119	10.5861
111.44	52.9628	56.9027			111.54	8.77118	10.5793
111.54	52.9786	56.9122			111.64	8.77826	10.591
111.64	52.9771	56.9388			111.74	8.78552	10.5873
111.74	52.9894	56.9581			111.84	8.77728	10.5744
111.84	53.0145	56.9747			111.94	8.78314	10.5764
111.94	53.0294	56.995			112.04	8.78644	10.575
112.04	53.0398	57.021			112.14	8.79291	10.5783
112.14	53.0491	57.0328			112.24	8.80701	10.5807
112.24	53.0728	57.0611			112.34	8.80359	10.589
112.34	53.087	57.0738			112.44	8.81085	10.5963
112.44	53.0972	57.098			112.54	8.82123	10.5903
112.54	53.1122	57.1169			112.64	8.81561	10.5939
112.64	53.1245	57.144			112.74	8.81793	10.5963
112.74	53.1478	57.172			112.84	8.82062	10.5943
112.84	53.1671	57.2015			112.94	8.82214	10.6029
112.94	53.1786	57.2091			113.04	8.83099	10.6047
113.04	53.1964	57.2316			113.14	8.83026	10.6039
113.14	53.2091	57.2443			113.24	8.82788	10.6133
113.24	53.2299	57.2782			113.34	8.8382	10.6072
113.34	53.2366	57.2874			113.44	8.84857	10.6105
113.44	53.2579	57.3072			113.54	8.84338	10.6217
113.54	53.2852	57.3289			113.64	8.85187	10.6224
113.64	53.2999	57.3585			113.74	8.85144	10.6244
113.74	53.3109	57.3773			113.84	8.85852	10.6244
113.84	53.3333	57.3997			113.94	8.85291	10.6312
113.94	53.3322	57.4221			114.04	8.85834	10.632
114.04	53.3427	57.4326			114.14	8.86285	10.6241
114.14	53.3673	57.4501			114.24	8.85846	10.6126
114.24	53.3952	57.4772			114.34	8.8681	10.6176
114.34	53.4069	57.507			114.44	8.87109	10.6104
114.44	53.4344	57.5172			114.54	8.86304	10.6172
114.54	53.4522	57.5289			114.64	8.87274	10.6152
114.64	53.4683	57.5542			114.74	8.87531	10.6099
114.74	53.4846	57.5798			114.84	8.87494	10.6213
114.84	53.5079	57.5939			114.94	8.88397	10.6264
114.94	53.5278	57.613			115.04	8.8761	10.6185
115.04	53.5404	57.631			115.14	8.88348	10.6291
115.14	53.5485	57.6415			115.24	8.87964	10.6252
115.24	53.5677	57.6622			115.34	8.88513	10.6322
115.34	53.6079	57.6736			115.44	8.88159	10.624
115.44	53.6154	57.6935			115.54	8.88196	10.629
115.54	53.6443	57.699			115.64	8.88336	10.6226
115.64	53.6609	57.717			115.74	8.87939	10.636
115.74	53.6777	57.7363			115.84	8.88452	10.6238
115.84	53.6903	57.7513			115.94	8.90265	10.6255
115.94	53.7023	57.7687			116.04	8.90326	10.6215
116.04	53.7142	57.7853			116.14	8.914	10.622
116.14	53.7277	57.8051			116.24	8.91895	10.634
116.24	53.7579	57.8212			116.34	8.9187	10.6189
116.34	53.7704	57.8243			116.44	8.92883	10.6276
116.44	53.7864	57.8404			116.54	8.93134	10.6262
116.54	53.7943	57.8544			116.64	8.9339	10.6341
116.64	53.803	57.8734			116.74	8.9328	10.633
116.74	53.8331	57.8917			116.84	8.93628	10.635
116.84	53.8513	57.913			116.94	8.93744	10.6259
116.94	53.8736	57.9244			117.04	8.94598	10.6284
117.04	53.8984	57.9538			117.14	8.94836	10.6322
117.14	53.927	57.9841			117.24	8.95136	10.6249
117.24	53.9415	57.9969			117.34	8.95892	10.6349
117.34	53.9601	58.0234			117.44	8.95624	10.6369
117.44	53.9786	58.0294			117.54	8.94812	10.6344
117.54	53.9982	58.0521			117.64	8.95111	10.6232
117.64	54.0131	58.0763			117.74	8.95874	10.623
117.74	54.0361	58.0947			117.84	8.96796	10.6252
117.84	54.0518	58.1104			117.94	8.96869	10.6369
117.94	54.0636	58.1293			118.04	8.97437	10.6309
118.04	54.0829	58.1447			118.14	8.99341	10.6367
118.14	54.1002	58.1595			118.24	8.98492	10.6258
118.24	54.1053	58.1866			118.34	9.00232	10.6173
118.34	54.098	58.2081			118.44	9.01495	10.6317
118.44	54.1264	58.2514			118.54	9.03076	10.6326
118.54	54.1484	58.2898			118.64	9.04956	10.6357
118.64	54.17	58.3107			118.74	9.05853	10.644
118.74	54.1992	58.3234			118.84	9.05676	10.6359
118.84	54.2056	58.347			118.94	9.09058	10.6448
118.94	54.178	58.3538			119.04	9.09686	10.6572
119.04	54.175	58.3593			119.14	9.08856	10.6545
119.14	54.1718	58.3781			119.24	9.08356	10.6619
119.24	54.1844	58.4			119.34	9.04803	10.6779
119.34	54.161	58.39			119.44	9.07239	10.6547
119.44	54.1946	58.3751			119.54	9.073	10.6677
119.54	54.2236	58.3962			119.64	9.04266	10.686
119.64	54.2687	58.4437			119.74	9.0329	10.6503
119.74	54.3067	58.4786			119.84	9.078	10.6635
119.84	54.3857	58.4028			119.94	9.17742	10.7089
119.94	54.3317	58.4262			120.04	9.12997	10.6576
120.04	53.0231	58.2308			120.14	7.05645	9.53497
120.14	49.3306	56.4261			120.24	6.71009	8.88054
120.24	50.107	53.9461			120.34	8.6128	9.92798
120.34	48.2537	53.7818			120.44	8.20862	9.43078
120.44	44.8436	51.1351			120.54	7.21873	8.76587
120.54	42.6841	48.3794			120.64	6.72522	8.3153
120.64	41.3284	46.3128			120.74	6.74066	8.34955
120.74	40.6103	45.1806			120.84	6.51019	8.26117
120.84	40.0118	44.5697			120.94	6.46259	8.24799
120.94	39.6853	43.9907			121.04	6.5318	8.20709
121.04	39.4714	43.8605			121.14	6.5578	8.26971
121.14	39.3575	43.6675			121.24	6.50934	8.25568
121.24	39.1813	43.5283			121.34	6.50055	8.19928
121.34	39.0187	43.41			121.44	6.47809	8.15094
121.44	38.8925	43.2714			121.54	6.4718	8.1283
121.54	38.7853	43.1752			121.64	6.46075	8.11725
121.64	38.6579	43.0563			121.74	6.44836	8.11267
121.74	38.5291	42.9321			121.84	6.43542	8.10999
121.84	38.4534	42.8362			121.94	6.45483	8.04565
121.94	38.3618	42.7205			122.04	6.46753	8.03345
122.04	38.3099	42.6107			122.14	6.46814	8.00818
122.14	38.2624	42.5038			122.24	6.45618	8.01111
122.24	38.1645	42.3762			122.34	6.45288	8.00781
122.34	38.0826	42.2804			122.44	6.43506	7.9978
122.44	38.0464	42.1956			122.54	6.42261	7.98853
122.54	37.9716	42.1013			122.64	6.43628	7.97314
122.64	37.8699	42.0332			122.74	6.45154	7.9635
122.74	37.7847	41.9573			122.84	6.4331	7.95532
122.84	37.7097	41.8698			122.94	6.40601	7.93433
122.94	37.6232	41.7833			123.04	6.40192	7.89435
123.04	37.5776	41.741			123.14	6.38452	7.88477
123.14	37.5326	41.6786			123.24	6.36889	7.89722
123.24	37.4546	41.6069			123.34	6.35382	7.87286
123.34	37.3973	41.5677			123.44	6.35327	7.86987
123.44	37.3361	41.497			123.54	6.32709	7.85468
123.54	37.2509	41.4384			123.64	6.30145	7.8681
123.64	37.1646	41.3794			123.74	6.31073	7.86884
123.74	37.1267	41.3174			123.84	6.29193	7.87421
123.84	37.0945	41.2671			123.94	6.27399	7.87262
123.94	37.0189	41.2376			124.04	6.24072	7.85742
124.04	36.9572	41.1805			124.14	6.21851	7.85938
124.14	36.9425	41.1183			124.24	6.19775	7.85034
124.24	36.8976	41.0577			124.34	6.18732	7.84454
124.34	36.8722	41.0011			124.44	6.16864	7.83612
124.44	36.8354	40.9409			124.54	6.15039	7.83179
124.54	36.8062	40.9085			124.64	6.13348	7.81976
124.64	36.7612	40.8449			124.74	6.13312	7.81305
124.74	36.7414	40.8171			124.84	6.12805	7.80481
124.84	36.6893	40.7706			124.94	6.11053	7.78656
124.94	36.6569	40.707			125.04	6.11499	7.7793
125.04	36.6377	40.6516			125.14	6.1087	7.78082
125.14	36.5897	40.6124			125.24	6.09424	7.76172
125.24	36.5199	40.5753			125.34	6.07758	7.74335
125.34	36.4575	40.5458			125.44	6.06549	7.72833
125.44	36.4073	40.4855			125.54	6.04492	7.71069
125.54	36.3777	40.4441			125.64	6.03668	7.69318
125.64	36.3115	40.3943			125.74	6.01532	7.66718
125.74	36.2805	40.3618			125.84	5.99817	7.6554
125.84	36.2324	40.3268			125.94	5.99036	7.63831
125.94	36.2079	40.29			126.04	5.97772	7.6225
126.04	36.1844	40.2548			126.14	5.97119	7.61597
126.14	36.1335	40.2156			126.24	5.95343	7.60138
126.24	36.1353	40.1665			126.34	5.93909	7.59314
126.34	36.1159	40.1113			126.44	5.91382	7.57495
126.44	36.0992	40.0562			126.54	5.90845	7.56348
126.54	36.0741	40.0201			126.64	5.91309	7.56714
126.64	36.048	39.9926			126.74	5.89227	7.55585
126.74	36.0011	39.9581			126.84	5.87457	7.53033
126.84	35.9624	39.9397			126.94	5.86243	7.52283
126.94	35.9169	39.9005			127.04	5.84845	7.5025
127.04	35.8703	39.8586			127.14	5.8407	7.49646
127.14	35.8281	39.8015			127.24	5.8302	7.48596
127.24	35.8124	39.7805			127.34	5.80524	7.47736
127.34	35.7792	39.7363			127.44	5.797	7.47375
127.44	35.7548	39.7118			127.54	5.78857	7.46777
127.54	35.7202	39.6694			127.64	5.77612	7.45142
127.64	35.6804	39.6147			127.74	5.76599	7.44275
127.74	35.6407	39.558			127.84	5.74683	7.42285
127.84	35.5974	39.5036			127.94	5.74036	7.41248
127.94	35.5836	39.4554			128.04	5.72845	7.40521
128.04	35.5468	39.4374			128.14	5.72003	7.39459
128.14	35.5348	39.4012			128.24	5.71655	7.37695
128.24	35.5195	39.3672			128.34	5.69623	7.37299
128.34	35.494	39.3221			128.44	5.68964	7.3703
128.44	35.4769	39.305			128.54	5.69324	7.35291
128.54	35.44	39.2845			128.64	5.68878	7.34137
128.64	35.4151	39.2628			128.74	5.67188	7.33374
128.74	35.3994	39.2267			128.84	5.66302	7.34296
128.84	35.3718	39.2148			128.94	5.66241	7.32599
128.94	35.3469	39.1765			129.04	5.6593	7.3158
129.04	35.3077	39.1429			129.14	5.6554	7.29163
129.14	35.2903	39.1185			129.24	5.6474	7.29218
129.24	35.251	39.0688			129.34	5.64508	7.28595
129.34	35.2136	39.0246			129.44	5.6347	7.26776
129.44	35.1895	38.9864			129.54	5.63055	7.25897
129.54	35.1622	38.9708			129.64	5.62128	7.25189
129.64	35.1197	38.94			129.74	5.61475	7.24316
129.74	35.0867	38.9045			129.84	5.61517	7.24042
129.84	35.0466	38.8771			129.94	5.61304	7.22974
129.94	35.024	38.8536			130.04	5.60657	7.22791
130.04	34.9991	38.8226			130.14	5.59192	7.21326
130.14	34.9846	38.8049			130.24	5.5849	7.20624
130.24	34.955	38.787			130.34	5.57922	7.19348
130.34	34.9309	38.7622			130.44	5.56927	7.1828
130.44	34.9016	38.739			130.54	5.57123	7.18475
130.54	34.8815	38.7082			130.64	5.55914	7.17267
130.64	34.8583	38.6943			130.74	5.55444	7.15161
130.74	34.83	38.6823			130.84	5.54681	7.1369
130.84	34.8177	38.6505			130.94	5.53137	7.13318
130.94	34.7909	38.6222			131.04	5.53412	7.12421
131.04	34.7772	38.5858			131.14	5.52728	7.10956
131.14	34.7476	38.5367			131.24	5.5224	7.0976
131.24	34.7296	38.5186			131.34	5.51459	7.09686
131.34	34.7198	38.4855			131.44	5.51288	7.09198
131.44	34.6945	38.4554			131.54	5.4892	7.07538
131.54	34.6798	38.4305			131.64	5.48724	7.06952
131.64	34.6552	38.413			131.74	5.47748	7.06366
131.74	34.6304	38.3897			131.84	5.47064	7.05682
131.84	34.613	38.3654			131.94	5.46478	7.05096
131.94	34.5812	38.3358			132.04	5.45599	7.04218
132.04	34.5693	38.3107			132.14	5.44434	7.02344
132.14	34.5292	38.2675			132.24	5.4306	7.0285
132.24	34.5089	38.2504			132.34	5.4386	7.02014
132.34	34.4749	38.2256			132.44	5.43414	7.01642
132.44	34.4465	38.194			132.54	5.42474	7.01093
132.54	34.4278	38.1763			132.64	5.42102	7.0033
132.64	34.4025	38.1501			132.74	5.40906	6.99133
132.74	34.3819	38.1304			132.84	5.40698	6.98926
132.84	34.3478	38.1219			132.94	5.41302	6.98749
132.94	34.3138	38.0912			133.04	5.40326	6.96991
133.04	34.2899	38.0673			133.14	5.40033	6.96307
133.14	34.2657	38.0548			133.24	5.39154	6.95819
133.24	34.2559	38.0286			133.34	5.38666	6.9494
133.34	34.2318	37.9872			133.44	5.37805	6.93298
133.44	34.2118	37.9603			133.54	5.37201	6.92303
133.54	34.1915	37.9149			133.64	5.36517	6.9201
133.64	34.1564	37.9017			133.74	5.35815	6.91235
133.74	34.1366	37.8749			133.84	5.35541	6.92596
133.84	34.1136	37.8488			133.94	5.3595	6.91516
133.94	34.0944	37.8085			134.04	5.35266	6.91931
134.04	34.0958	37.795			134.14	5.35638	6.91132
134.14	34.0734	37.7538			134.24	5.3465	6.90216
134.24	34.049	37.7287			134.34	5.32922	6.89587
134.34	34.0227	37.7024			134.44	5.32709	6.89447
134.44	34.0138	37.681			134.54	5.315	6.89337
134.54	34.0016	37.6384			134.64	5.31866	6.88531
134.64	33.9713	37.6197			134.74	5.32318	6.88983
134.74	33.9637	37.6122			134.84	5.31262	6.87927
134.84	33.9545	37.5717			134.94	5.31635	6.87128
134.94	33.9352	37.5524			135.04	5.30463	6.86664
135.04	33.9142	37.5204			135.14	5.29681	6.85956
135.14	33.8846	37.4862			135.24	5.29272	6.85938
135.24	33.8857	37.4709			135.34	5.28778	6.8537
135.34	33.8743	37.4493			135.44	5.28687	6.84961
135.44	33.8419	37.4232			135.54	5.27649	6.83923
135.54	33.8114	37.3973			135.64	5.27161	6.83435
135.64	33.7896	37.3646			135.74	5.26929	6.83203
135.74	33.7741	37.3398			135.84	5.26984	6.83258
135.84	33.7659	37.316			135.94	5.26849	6.81952
135.94	33.7501	37.3016			136.04	5.25757	6.80859
136.04	33.7357	37.2958			136.14	5.26147	6.80469
136.14	33.7148	37.2687			136.24	5.24823	6.79608
136.24	33.6973	37.2442			136.34	5.23822	6.79315
136.34	33.6708	37.2286			136.44	5.23938	6.78259
136.44	33.6447	37.1884			136.54	5.24036	6.76404
136.54	33.6321	37.1595			136.64	5.23413	6.76953
136.64	33.6154	37.1388			136.74	5.23041	6.7619
136.74	33.5968	37.1046			136.84	5.23315	6.75684
136.84	33.5729	37.08			136.94	5.2226	6.758
136.94	33.5607	37.049			137.04	5.21771	6.74921
137.04	33.5452	37.0218			137.14	5.22296	6.74664
137.14	33.5228	36.9993			137.24	5.22961	6.74158
137.24	33.5003	36.9769			137.34	5.22083	6.74451
137.34	33.4738	36.9354			137.44	5.22943	6.7453
137.44	33.4503	36.9097			137.54	5.21808	6.73322
137.54	33.4338	36.8923			137.64	5.20813	6.72791
137.64	33.421	36.8687			137.74	5.21069	6.72266
137.74	33.3962	36.8384			137.84	5.20422	6.72791
137.84	33.3707	36.805			137.94	5.20038	6.71698
137.94	33.3505	36.7731			138.04	5.19037	6.71405
138.04	33.3212	36.7431			138.14	5.18353	6.71576
138.14	33.2911	36.7115			138.24	5.18353	6.6994
138.24	33.264	36.6913			138.34	5.17572	6.68695
138.34	33.2303	36.6625			138.44	5.17944	6.68359
138.44	33.2281	36.6475			138.54	5.17297	6.67712
138.54	33.2042	36.6441			138.64	5.17865	6.67499
138.64	33.1864	36.6239			138.74	5.16968	6.66211
138.74	33.1669	36.5927			138.84	5.1535	6.66229
138.84	33.1537	36.5677			138.94	5.14935	6.6535
138.94	33.1237	36.5417			139.04	5.15167	6.65118
139.04	33.1066	36.5253			139.14	5.14545	6.6496
139.14	33.088	36.5013			139.24	5.14227	6.64179
139.24	33.0685	36.4747			139.34	5.1347	6.64667
139.34	33.049	36.452			139.44	5.14545	6.64569
139.44	33.0343	36.4359			139.54	5.13666	6.64545
139.54	33.0071	36.418			139.64	5.12885	6.633
139.64	32.9894	36.3995			139.74	5.1347	6.63885
[truncated: 2,805 more rows]

## Sheet: Fig. 3e
designs	Kd (M)
Nb17	2.74e-06
Nb18	4.07e-06
Nb19	1.1e-05
Nb20	0.000211
Nb21	4.06e-06
Nb22	4.39e-06
Nb23	2.48e-06
Nb24	2.98e-06
Nb25	3.9e-06
Nb26	2.57e-06
Nb27	2.61e-06
Nb28	2.62e-06
Nb29	2.02e-06
Nb30	3.69e-06
Nb31	3.45e-06
Nb32	5.18e-06
Nb33	3.12e-06
Nb34	2.31e-06
Nb35	3.84e-06
Nb36	1.48e-05
Nb37	3.97e-06
Nb38	3.72e-06
Nb39	0.000299

## Sheet: Fig. 3g
Frame	Time (ps)	CDR2																CDR3
		Nb01_apo_repeat1	Nb01_apo_repeat2	Nb01_apo_repeat3	Nb01_apo_repeat4	Nb01_apo_repeat5	rmsd_mean	rmsd_min	rmsd_max	Nb29_apo_repeat1	Nb29_apo_repeat2	Nb29_apo_repeat3	Nb29_apo_repeat4	Nb29_apo_repeat5	rmsd_mean	rmsd_min	rmsd_max	Nb01_apo_repeat1	Nb01_apo_repeat2	Nb01_apo_repeat3	Nb01_apo_repeat4	Nb01_apo_repeat5	rmsd_mean	rmsd_min	rmsd_max	Nb29_apo_repeat1	Nb29_apo_repeat2	Nb29_apo_repeat3	Nb29_apo_repeat4	Nb29_apo_repeat5	rmsd_mean	rmsd_min	rmsd_max
0	0	0	0	0	0	0	0	0	0	0	0	0	0	0	0	0	0	0	0	0	0	0	0	0	0	0	0	0	0	0	0	0	0
1	10	0.964762	0.654619	0.598943	0.549704	0.603021	0.67421	0.549704	0.964762	0.750566	0.897153	1.04581	0.691951	0.484584	0.774013	0.484584	1.04581	0.465961	0.465954	0.839528	0.499359	0.725332	0.599227	0.465954	0.839528	0.49419	0.741038	0.560206	0.578351	0.896204	0.653998	0.49419	0.896204
2	20	0.747673	0.817369	0.962533	0.70982	0.618824	0.771244	0.618824	0.962533	1.29025	1.07022	0.819022	0.592383	0.485967	0.851569	0.485967	1.29025	0.520106	0.592452	0.719628	0.760146	1.00251	0.718968	0.520106	1.00251	0.732221	0.696305	0.762979	0.530553	0.850889	0.714589	0.530553	0.850889
3	30	0.676252	0.569234	0.821561	1.22663	0.647624	0.788261	0.569234	1.22663	1.09341	1.33912	1.16197	0.47191	0.628029	0.938888	0.47191	1.33912	0.678434	0.578521	0.704775	0.571329	1.06387	0.719385	0.571329	1.06387	0.734312	1.18205	0.797607	0.724929	1.14479	0.916739	0.724929	1.18205
4	40	0.50352	0.704527	0.793291	1.26046	0.871234	0.826607	0.50352	1.26046	1.18882	1.19027	1.00063	1.07037	0.721228	1.03426	0.721228	1.19027	0.59778	0.660411	0.686069	0.679726	0.67745	0.660287	0.59778	0.686069	0.846573	0.846882	0.783234	0.722978	0.830167	0.805967	0.722978	0.846882
5	50	0.710052	0.700115	0.925829	1.05889	0.914392	0.861856	0.700115	1.05889	1.40176	1.34105	1.10601	0.913462	0.924269	1.13731	0.913462	1.40176	0.565393	0.758445	0.830698	0.805141	0.656233	0.723182	0.565393	0.830698	0.820138	1.03138	0.781555	1.01144	1.07336	0.943575	0.781555	1.07336
6	60	0.817916	0.808864	0.926571	1.34828	0.697069	0.91974	0.697069	1.34828	1.16582	1.07797	1.23964	0.993121	0.832644	1.06184	0.832644	1.23964	0.583461	0.814765	1.1176	1.05524	0.822974	0.878808	0.583461	1.1176	0.609531	0.798198	1.41421	0.84096	0.960187	0.924617	0.609531	1.41421
7	70	0.707829	1.06583	0.676369	1.1059	0.896867	0.890559	0.676369	1.1059	1.03831	1.26587	1.04427	0.815804	0.885342	1.00992	0.815804	1.26587	0.754491	0.864187	0.908255	0.716582	0.784434	0.80559	0.716582	0.908255	0.539497	0.634068	0.807803	0.704246	1.02306	0.741734	0.539497	1.02306
8	80	0.694648	1.00657	1.0724	1.30162	0.851627	0.985375	0.694648	1.30162	1.18244	0.989483	1.18204	0.684982	0.923017	0.992393	0.684982	1.18244	0.708453	0.857633	1.03625	0.700081	0.723244	0.805132	0.700081	1.03625	0.839239	0.677522	0.673955	0.714007	0.930592	0.767063	0.673955	0.930592
9	90	0.688955	1.06696	1.12392	1.18333	0.639096	0.940452	0.639096	1.18333	1.12797	1.41733	1.02252	0.862298	1.04611	1.09525	0.862298	1.41733	0.872579	0.827169	1.22038	0.763769	0.851632	0.907105	0.763769	1.22038	0.798393	0.849775	0.663967	0.728463	1.09046	0.826211	0.663967	1.09046
10	100	0.695865	1.06616	1.08789	0.862291	0.565508	0.855544	0.565508	1.08789	1.12589	1.6216	1.30343	0.914241	1.30818	1.25467	0.914241	1.6216	0.739702	0.831237	1.18843	0.801117	0.668078	0.845713	0.668078	1.18843	0.566222	0.480831	0.67676	0.691412	0.7903	0.641105	0.480831	0.7903
11	110	0.769393	0.956312	1.04913	1.1683	0.640665	0.91676	0.640665	1.1683	0.901154	1.0504	1.16921	1.46131	1.18355	1.15313	0.901154	1.46131	0.797721	0.764894	1.37062	0.749377	0.692135	0.874949	0.692135	1.37062	0.651852	0.621445	0.635635	0.878723	0.816048	0.720741	0.621445	0.878723
12	120	0.721703	0.962722	0.744703	1.25498	0.965736	0.929968	0.721703	1.25498	0.952964	1.47467	1.1224	1.0561	0.873524	1.09593	0.873524	1.47467	0.839267	0.750634	1.12588	0.768988	0.822858	0.861526	0.750634	1.12588	0.66473	0.800934	0.630776	0.75608	0.9325	0.757004	0.630776	0.9325
13	130	0.663278	0.853883	1.21478	1.39621	1.08134	1.0419	0.663278	1.39621	1.09236	1.51778	1.0275	0.766372	1.00644	1.08209	0.766372	1.51778	0.706932	0.872689	1.14804	0.737575	0.782611	0.84957	0.706932	1.14804	0.745266	0.802525	0.83077	0.874957	0.719221	0.794548	0.719221	0.874957
14	140	0.795215	1.28503	0.604377	1.2567	0.703639	0.928993	0.604377	1.28503	1.36683	1.31699	1.24442	1.13112	0.733329	1.15854	0.733329	1.36683	0.722935	0.868972	1.38726	0.826238	0.819777	0.925036	0.722935	1.38726	0.597811	0.946889	0.593461	0.877683	0.804943	0.764157	0.593461	0.946889
15	150	0.729441	0.977152	0.734972	1.32907	1.07727	0.96958	0.729441	1.32907	1.29113	1.22955	0.939371	1.10498	1.06942	1.12689	0.939371	1.29113	0.838995	0.77315	1.0876	0.940347	0.859262	0.899871	0.77315	1.0876	0.811092	0.756516	0.862384	0.833237	0.788827	0.810411	0.756516	0.862384
16	160	0.825603	1.26341	0.792626	1.08357	0.984733	0.989989	0.792626	1.26341	1.33658	1.59672	1.3491	1.11909	0.59345	1.19899	0.59345	1.59672	0.972751	0.973428	1.0636	0.76757	0.655348	0.886539	0.655348	1.0636	0.752378	0.578435	0.841398	0.859655	0.876259	0.781625	0.578435	0.876259
17	170	0.760904	1.36033	1.01702	1.29007	0.780247	1.04171	0.760904	1.36033	1.06802	1.48903	1.11395	0.656703	0.826759	1.03089	0.656703	1.48903	0.871988	1.12896	0.902357	0.883964	0.698898	0.897233	0.698898	1.12896	0.892461	0.613487	0.756124	0.786887	0.654043	0.7406	0.613487	0.892461
18	180	0.912319	1.196	0.846263	1.2028	1.01701	1.03488	0.846263	1.2028	1.3433	1.31139	1.2408	0.988846	1.01307	1.17948	0.988846	1.3433	0.784198	0.904812	1.10893	0.826319	0.631421	0.851137	0.631421	1.10893	1.03517	0.617352	0.871417	0.589646	0.758096	0.774336	0.589646	1.03517
19	190	1.23624	1.10501	0.984917	1.09972	1.11972	1.10912	0.984917	1.23624	1.15028	1.16989	1.20298	0.839974	1.12513	1.09765	0.839974	1.20298	0.716528	0.647464	1.02214	0.986188	0.878947	0.850254	0.647464	1.02214	0.940802	0.546699	1.12403	0.644372	0.855881	0.822358	0.546699	1.12403
20	200	0.938603	1.14461	1.1751	1.25862	1.15654	1.13469	0.938603	1.25862	1.25791	0.801127	1.33367	0.747589	0.926732	1.01341	0.747589	1.33367	0.920364	0.763815	0.760601	0.856465	0.725469	0.805343	0.725469	0.920364	0.966689	0.591809	0.89881	0.703679	0.739755	0.780149	0.591809	0.966689
21	210	0.812441	1.10815	1.05009	1.31266	0.950424	1.04675	0.812441	1.31266	1.38249	1.03252	1.20183	0.911676	1.01759	1.10922	0.911676	1.38249	0.784892	0.840765	0.769455	0.924547	0.542856	0.772503	0.542856	0.924547	0.794819	0.706117	0.963038	0.4853	0.543601	0.698575	0.4853	0.963038
22	220	1.05796	1.38373	0.766076	0.994268	0.938218	1.02805	0.766076	1.38373	1.19871	1.09925	1.54455	1.1384	1.01502	1.19919	1.01502	1.54455	0.829839	0.888166	1.00797	0.878541	0.919777	0.904859	0.829839	1.00797	0.744679	0.669705	1.04852	0.556915	0.51596	0.707155	0.51596	1.04852
23	230	0.879105	1.27211	0.865333	1.06787	1.05741	1.02837	0.865333	1.27211	1.38886	1.24451	1.28712	1.23085	1.09809	1.24988	1.09809	1.38886	0.78516	0.758147	0.867451	0.957809	0.703605	0.814434	0.703605	0.957809	0.970311	0.735153	0.917457	0.72275	0.923318	0.853798	0.72275	0.970311
24	240	0.740122	1.18485	0.789062	1.32427	1.20327	1.04831	0.740122	1.32427	1.07892	1.4376	1.08402	1.19598	1.12023	1.18335	1.07892	1.4376	0.635916	0.623712	1.04374	1.00661	0.880371	0.83807	0.623712	1.04374	0.740021	0.69141	0.862749	0.669752	0.891404	0.771067	0.669752	0.891404
25	250	1.03792	0.599303	1.01238	1.01331	1.30736	0.994056	0.599303	1.30736	1.18693	1.20168	1.18375	1.09925	0.912732	1.11687	0.912732	1.20168	0.756255	0.840002	1.02233	1.13543	0.918078	0.934418	0.756255	1.13543	0.778762	0.898145	0.664349	0.694274	0.797981	0.766702	0.664349	0.898145
26	260	0.821947	1.04538	0.920802	0.901397	1.37229	1.01236	0.821947	1.37229	0.945999	1.18781	1.24418	1.20846	1.1177	1.14083	0.945999	1.24418	0.730193	0.700205	0.664618	1.16206	1.06527	0.864469	0.664618	1.16206	0.949515	0.695903	0.899689	0.59094	0.767647	0.780739	0.59094	0.949515
27	270	1.07053	1.03366	1.37468	1.20563	1.30588	1.19808	1.03366	1.37468	0.971981	1.03268	0.94765	1.12738	1.31034	1.07801	0.94765	1.31034	0.893737	0.802798	0.838081	1.37149	1.11139	1.0035	0.802798	1.37149	1.01148	0.654182	0.79038	0.740593	0.854481	0.810224	0.654182	1.01148
28	280	1.21185	1.08864	1.20319	0.936764	1.21032	1.13015	0.936764	1.21185	0.856829	1.34879	1.30404	1.23135	1.1276	1.17372	0.856829	1.34879	0.888599	0.712975	1.08418	1.26548	1.09085	1.00842	0.712975	1.26548	0.67783	0.773209	0.546728	0.595464	0.952243	0.709095	0.546728	0.952243
29	290	1.20266	1.13207	1.27594	1.11597	1.4451	1.23435	1.11597	1.4451	0.82651	1.27108	1.58631	1.16852	1.29267	1.22902	0.82651	1.58631	0.969255	0.619168	1.04673	1.04754	1.06632	0.949801	0.619168	1.06632	0.838423	0.888104	0.749547	0.789897	1.28145	0.909484	0.749547	1.28145
30	300	1.247	1.09252	1.20283	1.17015	1.12673	1.16785	1.09252	1.247	1.00062	1.40729	1.25102	0.86491	1.04299	1.11336	0.86491	1.40729	0.900627	0.763729	0.892202	1.19018	1.03256	0.95586	0.763729	1.19018	0.788034	0.886985	0.985523	0.828351	1.23476	0.944731	0.788034	1.23476
31	310	0.90335	0.817881	1.2311	1.67183	1.06807	1.13845	0.817881	1.67183	1.00442	1.12346	1.04984	1.14161	1.33358	1.13058	1.00442	1.33358	0.819882	0.772085	1.02111	1.22269	0.831031	0.933359	0.772085	1.22269	0.87081	0.901564	0.81541	0.734795	1.04446	0.873408	0.734795	1.04446
32	320	0.786017	0.665595	0.97174	1.46142	1.28872	1.0347	0.665595	1.46142	0.874002	1.33042	1.09816	0.687206	1.29851	1.05766	0.687206	1.33042	0.807571	0.781707	0.963151	1.08764	1.2824	0.984494	0.781707	1.2824	0.739061	0.956198	0.592076	0.548118	0.895083	0.746107	0.548118	0.956198
33	330	0.877738	0.74505	1.4231	1.48808	1.5061	1.20801	0.74505	1.5061	1.04887	1.13261	1.0113	1.06534	1.34729	1.12108	1.0113	1.34729	0.815467	0.786198	0.823415	0.875873	1.07043	0.874277	0.786198	1.07043	0.707441	0.988367	0.671988	0.89613	1.11767	0.87632	0.671988	1.11767
34	340	1.10529	1.00834	1.00559	1.24015	1.32794	1.13746	1.00559	1.32794	1.0878	1.51054	1.01484	0.837981	1.43157	1.17655	0.837981	1.51054	0.846007	0.737149	0.721275	1.0262	1.28386	0.922899	0.721275	1.28386	0.592439	0.947653	0.966742	0.810143	0.889325	0.84126	0.592439	0.966742
35	350	0.898509	0.978483	0.811049	1.23906	1.30555	1.04653	0.811049	1.30555	1.02022	0.770018	1.00774	0.881314	1.42154	1.02017	0.770018	1.42154	0.959227	1.04389	0.880241	0.826737	1.24594	0.991205	0.826737	1.24594	0.788625	1.02639	0.812674	0.547865	0.756627	0.786436	0.547865	1.02639
36	360	1.09204	0.697531	1.18224	1.19874	1.10236	1.05458	0.697531	1.19874	0.962468	1.17551	1.15173	1.01441	1.37891	1.13661	0.962468	1.37891	0.891828	0.977291	0.973181	0.928572	1.18104	0.990383	0.891828	1.18104	0.798975	1.0189	1.04415	0.884526	0.837326	0.916775	0.798975	1.04415
37	370	1.39157	1.01582	1.15999	1.42826	1.25639	1.25041	1.01582	1.42826	0.831071	1.44903	1.10974	0.748484	1.36621	1.10091	0.748484	1.44903	0.764085	1.36647	0.785066	1.01136	1.27875	1.04114	0.764085	1.36647	0.682245	0.876755	0.999597	0.693228	0.985613	0.847487	0.682245	0.999597
38	380	1.43579	0.846888	1.34212	1.35481	1.28936	1.25379	0.846888	1.43579	0.665654	1.49521	1.58169	0.80976	1.63616	1.2377	0.665654	1.63616	1.09804	1.08181	0.920844	1.19303	1.36708	1.13216	0.920844	1.36708	1.0346	1.04874	1.12914	0.600651	0.73846	0.910317	0.600651	1.12914
39	390	1.03229	0.925277	1.35678	1.7202	1.13173	1.23326	0.925277	1.7202	1.14928	1.17631	1.31494	0.65401	1.32302	1.12351	0.65401	1.32302	1.04653	1.07281	0.955201	0.69578	1.50771	1.05561	0.69578	1.50771	0.883639	1.04096	0.857491	0.897195	0.670675	0.869991	0.670675	1.04096
40	400	1.11025	0.712827	1.13938	1.5619	1.3423	1.17333	0.712827	1.5619	1.1086	1.20949	1.5145	0.716847	0.923384	1.09457	0.716847	1.5145	0.653008	0.912775	0.819157	1.12334	1.12995	0.927648	0.653008	1.12995	0.90689	1.00392	0.684639	0.810255	0.981083	0.877358	0.684639	1.00392
41	410	1.11786	0.809541	1.36066	1.52831	1.54424	1.27212	0.809541	1.54424	0.915823	1.4076	1.39478	0.785594	1.11945	1.12465	0.785594	1.4076	0.703699	1.03456	0.889044	1.02142	1.20489	0.970722	0.703699	1.20489	0.695598	0.794718	0.741677	1.04486	1.14893	0.885158	0.695598	1.14893
42	420	1.12658	1.31935	0.960405	1.46889	1.33018	1.24108	0.960405	1.46889	1.04962	1.1866	1.17295	1.0309	1.26392	1.1408	1.0309	1.26392	0.693628	1.05448	0.664936	1.29721	1.17869	0.977789	0.664936	1.29721	0.798201	0.940725	0.787375	0.884663	0.966015	0.875396	0.787375	0.966015
43	430	1.25841	1.23642	1.14615	1.41825	1.64903	1.34165	1.14615	1.64903	1.15293	1.6549	1.21018	1.11075	1.39562	1.30488	1.11075	1.6549	0.853742	0.978656	0.64424	0.878148	1.25248	0.921453	0.64424	1.25248	0.822594	1.06507	0.898504	0.853744	1.21199	0.970379	0.822594	1.21199
44	440	1.1363	1.26739	1.133	1.46444	1.65791	1.33181	1.133	1.65791	1.21545	1.57045	1.0699	0.841326	1.32835	1.20509	0.841326	1.57045	0.952707	0.984886	0.706649	0.782612	1.31838	0.949047	0.706649	1.31838	0.958791	1.13447	0.900836	0.842894	1.08912	0.985221	0.842894	1.13447
45	450	1.2306	1.08967	1.39844	1.58425	1.51532	1.36366	1.08967	1.58425	1.05348	1.30748	1.54321	0.906714	1.07302	1.17678	0.906714	1.54321	0.833559	0.922498	0.819542	1.03811	1.22708	0.968158	0.819542	1.22708	1.00462	1.39423	0.861644	1.05969	1.02214	1.06846	0.861644	1.39423
46	460	1.29601	1.0527	1.26223	1.18769	1.5446	1.26864	1.0527	1.5446	1.08859	1.75582	1.55198	1.08467	1.0445	1.30511	1.0445	1.75582	0.735086	1.08907	0.750448	0.844446	1.10523	0.904855	0.735086	1.10523	1.06766	1.33673	0.665464	0.850538	0.896098	0.963297	0.665464	1.33673
47	470	1.32781	0.824094	1.22621	1.30464	1.59174	1.2549	0.824094	1.59174	1.08961	1.14238	1.14542	1.02692	1.08409	1.09769	1.02692	1.14542	0.77181	1.12362	0.765395	1.17731	0.932454	0.954118	0.765395	1.17731	0.874802	1.22736	0.958099	0.808608	1.06411	0.986597	0.808608	1.22736
48	480	0.609814	1.26503	1.53234	1.4302	1.50379	1.26824	0.609814	1.53234	1.08239	1.43579	1.69004	0.801982	1.53459	1.30896	0.801982	1.69004	0.660781	1.25736	0.764098	0.850922	1.37465	0.981562	0.660781	1.37465	1.10715	1.49741	0.648908	0.836698	1.14124	1.04628	0.648908	1.49741
49	490	0.633313	1.2854	1.4549	1.40531	1.43886	1.24356	0.633313	1.4549	1.15508	1.33458	1.62368	1.15155	1.18907	1.29079	1.15155	1.62368	0.794928	1.22489	0.66261	0.875601	1.42344	0.996294	0.66261	1.42344	0.898258	1.37121	0.793059	0.859716	0.659667	0.916382	0.659667	1.37121
50	500	0.867496	1.50823	1.72685	1.35617	1.42058	1.37587	0.867496	1.72685	0.992424	1.30136	1.45093	1.01602	1.3937	1.23089	0.992424	1.45093	0.730525	1.08506	0.701644	1.0993	1.32806	0.988918	0.701644	1.32806	0.708725	1.55127	0.85635	0.998199	0.75767	0.974443	0.708725	1.55127
51	510	0.881338	1.03784	1.78466	1.24243	1.3858	1.26641	0.881338	1.78466	1.02055	1.53486	1.36033	0.959393	1.31471	1.23797	0.959393	1.53486	0.776612	0.88301	0.747607	1.0081	1.29378	0.941824	0.747607	1.29378	1.03623	1.97534	0.741796	0.952344	0.794395	1.10002	0.741796	1.97534
52	520	1.20352	1.31893	1.74655	1.40599	1.32078	1.39916	1.20352	1.74655	1.00443	1.49734	1.87918	1.08617	1.05574	1.30457	1.00443	1.87918	0.898369	0.658547	0.867535	0.840633	1.22422	0.897861	0.658547	1.22422	0.736527	1.73721	0.990783	0.673676	0.901958	1.00803	0.673676	1.73721
53	530	1.01521	1.1018	1.96658	1.42397	1.36229	1.37397	1.01521	1.96658	0.686182	1.48732	1.88774	1.01594	1.02579	1.22059	0.686182	1.88774	0.787653	0.901298	0.849438	0.842959	0.81015	0.8383	0.787653	0.901298	0.810436	1.6517	0.927783	0.636425	0.719236	0.949116	0.636425	1.6517
54	540	0.729226	1.30255	1.72514	1.50232	1.41142	1.33413	0.729226	1.72514	0.881791	1.53291	1.84183	1.04751	1.07974	1.27675	0.881791	1.84183	0.939837	0.96128	1.01248	0.840481	0.828464	0.916509	0.828464	1.01248	1.06196	1.99506	0.623526	0.741388	0.949563	1.0743	0.623526	1.99506
55	550	1.02644	1.15114	1.70759	1.06643	1.66693	1.32371	1.02644	1.70759	0.989075	1.44752	1.85218	0.966433	1.16252	1.28354	0.966433	1.85218	0.897888	0.77729	0.876075	1.0666	0.970236	0.917619	0.77729	1.0666	1.11011	1.92595	0.559896	0.604966	0.876015	1.01539	0.559896	1.92595
56	560	0.979799	0.857843	1.75083	1.1206	1.29676	1.20117	0.857843	1.75083	0.894092	1.4132	1.9555	1.16179	1.13892	1.3127	0.894092	1.9555	1.06424	0.510686	0.852863	0.861558	1.12417	0.882703	0.510686	1.12417	1.03011	1.62485	0.697148	0.847504	0.707428	0.981407	0.697148	1.62485
57	570	0.664877	1.08695	1.42591	1.07621	1.32553	1.1159	0.664877	1.42591	0.879931	1.54125	1.82803	1.15062	1.21796	1.32356	0.879931	1.82803	0.867927	0.823615	0.770041	0.816905	1.15581	0.886859	0.770041	1.15581	1.00215	1.77668	0.854248	0.955265	0.638188	1.04531	0.638188	1.77668
58	580	1.01599	1.14599	1.53384	1.43855	1.31204	1.28928	1.01599	1.53384	0.981596	1.47258	1.15189	0.97518	1.36974	1.1902	0.97518	1.47258	0.641905	0.723314	0.876174	0.780034	1.30298	0.864881	0.641905	1.30298	1.06843	1.23948	1.0972	0.723998	0.704956	0.966812	0.704956	1.23948
59	590	1.42893	1.14531	1.57595	1.17017	1.50459	1.36499	1.14531	1.57595	1.11418	1.36342	1.48332	0.896036	1.15421	1.20223	0.896036	1.48332	0.959784	0.762652	0.749726	0.883714	0.962007	0.863576	0.749726	0.962007	0.987546	1.22544	0.959202	0.732108	0.740534	0.928966	0.732108	1.22544
60	600	0.832259	1.19475	1.27756	1.46864	1.37829	1.2303	0.832259	1.46864	1.10605	1.52255	1.1368	0.862627	1.26667	1.17894	0.862627	1.52255	0.814601	0.760247	0.984433	1.0294	1.20081	0.9579	0.760247	1.20081	0.774344	1.18404	0.858073	0.688984	0.857828	0.872654	0.688984	1.18404
61	610	1.08546	1.35714	1.84327	1.29372	1.4559	1.4071	1.08546	1.84327	1.23411	1.60823	1.34632	0.90776	1.29816	1.27892	0.90776	1.60823	0.881596	0.735012	0.978463	1.18238	1.04467	0.964424	0.735012	1.18238	0.968785	1.30652	0.923421	0.730501	0.624567	0.910759	0.624567	1.30652
62	620	1.40463	1.38726	1.59206	1.28139	1.40112	1.41329	1.28139	1.59206	0.847518	1.3689	1.47986	1.098	0.924816	1.14382	0.847518	1.47986	0.939635	0.641499	0.872544	0.833888	1.1858	0.894673	0.641499	1.1858	1.1183	1.35521	0.75176	0.602099	0.774005	0.920275	0.602099	1.35521
63	630	1.39764	1.32992	1.61441	1.32271	1.32846	1.39863	1.32271	1.61441	0.810326	1.32182	1.27981	1.0278	1.41866	1.17168	0.810326	1.41866	0.945782	0.715357	0.823415	0.96146	1.02544	0.894291	0.715357	1.02544	0.85527	1.41411	0.731676	0.755394	0.848702	0.92103	0.731676	1.41411
64	640	1.497	1.44256	1.45219	1.167	1.37166	1.38608	1.167	1.497	1.07475	1.74643	1.17848	0.800365	1.16479	1.19296	0.800365	1.74643	0.886266	0.785394	1.05829	0.75233	0.968811	0.890218	0.75233	1.05829	0.96713	1.03262	0.76792	0.782431	0.642505	0.838521	0.642505	1.03262
65	650	1.32341	1.24693	1.78182	1.32119	1.55312	1.44529	1.24693	1.78182	1.28797	1.31078	1.26188	1.04489	1.17229	1.21556	1.04489	1.31078	0.709586	0.806973	0.855369	0.789843	0.805218	0.793398	0.709586	0.855369	0.805294	1.24944	0.549491	0.746931	0.760337	0.822298	0.549491	1.24944
66	660	1.31503	1.32934	1.76818	1.21845	1.70807	1.46782	1.21845	1.76818	0.998438	1.58586	0.929091	1.12422	1.12035	1.15159	0.929091	1.58586	0.844195	0.973595	1.0621	0.61448	0.96371	0.891616	0.61448	1.0621	0.791957	1.13204	0.776152	0.733465	0.727087	0.83214	0.727087	1.13204
67	670	1.39722	1.49762	1.84277	1.12909	1.87358	1.54806	1.12909	1.87358	0.971293	1.58823	1.24258	0.916983	1.13686	1.17119	0.916983	1.58823	0.881532	1.02661	1.05207	0.665795	1.29474	0.984149	0.665795	1.29474	0.903451	1.19351	0.613513	0.860849	0.627154	0.839695	0.613513	1.19351
68	680	1.52828	1.48787	1.72783	1.20736	1.59055	1.50838	1.20736	1.72783	0.963456	1.50347	1.11516	1.00121	1.14798	1.14625	0.963456	1.50347	1.00557	1.02165	1.01652	0.845161	0.867852	0.95135	0.845161	1.02165	1.07821	1.24557	0.737026	0.761412	0.687808	0.902005	0.687808	1.24557
69	690	1.31608	1.54045	1.48657	1.34633	1.44197	1.42628	1.31608	1.54045	0.678519	1.37288	0.978696	1.04085	0.99537	1.01326	0.678519	1.37288	1.04304	1.11409	1.28949	0.803905	0.986878	1.04748	0.803905	1.28949	0.643428	1.02926	0.915462	0.762773	0.64398	0.79898	0.643428	1.02926
70	700	1.45146	1.27155	1.61802	1.54205	1.64119	1.50485	1.27155	1.64119	0.875454	1.47108	1.03968	0.793361	1.04038	1.04399	0.793361	1.47108	0.853325	1.10724	1.06238	0.732831	0.690352	0.889225	0.690352	1.10724	0.824853	1.37234	0.841005	0.74644	0.749027	0.906733	0.74644	1.37234
71	710	1.42715	1.55642	1.18988	1.73513	1.65158	1.51203	1.18988	1.73513	0.895855	1.41805	1.13382	1.11782	0.794651	1.07204	0.794651	1.41805	1.07802	1.30356	0.85208	0.706954	1.01129	0.990379	0.706954	1.30356	0.567291	1.34891	0.677999	0.922725	1.11793	0.92697	0.567291	1.34891
72	720	1.1585	1.81924	1.48422	1.61535	1.62717	1.54089	1.1585	1.81924	0.973217	1.26279	1.03157	0.988682	1.03337	1.05793	0.973217	1.26279	0.791753	1.05527	0.956328	0.552087	0.862154	0.843518	0.552087	1.05527	0.656572	1.53332	0.671432	0.857562	0.7883	0.901438	0.656572	1.53332
73	730	1.39235	1.10408	1.49445	1.16262	1.40204	1.31111	1.10408	1.49445	0.833883	1.35072	0.948052	1.09444	1.23298	1.09202	0.833883	1.35072	1.01289	0.954044	0.72678	0.669351	0.986581	0.86993	0.669351	1.01289	0.636515	1.16747	0.615398	0.776698	0.772238	0.793663	0.615398	1.16747
74	740	1.14448	1.17369	1.31971	1.24702	1.58096	1.29317	1.14448	1.58096	0.937671	1.1517	1.04691	1.01287	1.05365	1.04056	0.937671	1.1517	1.149	0.904752	0.770486	0.748346	0.781389	0.870794	0.748346	1.149	0.678055	1.19809	0.770493	0.749112	0.666926	0.812535	0.666926	1.19809
75	750	1.37481	1.3198	1.40107	1.3531	1.81258	1.45227	1.3198	1.81258	1.0618	1.14976	1.01603	1.10967	1.29733	1.12692	1.01603	1.29733	1.38811	0.920287	0.915417	0.819849	0.914845	0.991702	0.819849	1.38811	0.758378	1.34509	0.660521	0.737403	0.896914	0.879661	0.660521	1.34509
76	760	1.40622	1.4602	1.47642	1.51107	1.93202	1.55719	1.40622	1.93202	0.978635	1.31344	0.979776	0.8742	1.1784	1.06489	0.8742	1.31344	1.18845	1.06743	0.706299	1.31603	1.25243	1.10613	0.706299	1.31603	0.580109	1.23482	0.872266	0.777159	0.70682	0.834235	0.580109	1.23482
77	770	1.4087	1.15674	1.3366	1.55203	1.97283	1.48538	1.15674	1.97283	1.08037	1.09314	0.905038	1.09131	0.87457	1.00889	0.87457	1.09314	1.13002	0.943686	0.606207	1.07979	1.26653	1.00525	0.606207	1.26653	0.653164	1.30485	0.617067	0.853479	1.16205	0.918123	0.617067	1.30485
78	780	1.51445	1.26385	1.53467	1.82135	1.86759	1.60038	1.26385	1.86759	1.29646	1.47845	1.01106	1.11033	1.1776	1.21478	1.01106	1.47845	1.26636	0.740434	0.835046	1.28906	1.04816	1.03581	0.740434	1.28906	0.542482	0.963126	0.879504	1.20701	1.39875	0.998174	0.542482	1.39875
79	790	1.21328	1.21228	1.53652	1.54568	1.36862	1.37528	1.21228	1.54568	0.756362	1.34854	0.855545	0.859158	1.30278	1.02448	0.756362	1.34854	1.41219	0.624696	0.880213	1.33952	0.83406	1.01814	0.624696	1.41219	0.50775	1.19034	0.550122	0.92186	1.2524	0.884493	0.50775	1.2524
80	800	1.44763	1.1878	1.47208	1.39609	1.57809	1.41634	1.1878	1.57809	0.984056	1.18176	0.760243	0.967341	1.38377	1.05543	0.760243	1.38377	0.931814	0.712406	1.02511	1.63671	1.10846	1.0829	0.712406	1.63671	0.475172	1.34248	1.02502	1.10353	1.0871	1.00666	0.475172	1.34248
81	810	1.67675	0.995312	1.2433	1.79999	1.78254	1.49958	0.995312	1.79999	0.872012	1.24238	0.986033	0.959952	1.32069	1.07621	0.872012	1.32069	1.11055	0.804572	0.733905	1.8521	1.10922	1.12207	0.733905	1.8521	0.687883	1.02143	0.987308	0.90231	1.4599	1.01177	0.687883	1.4599
82	820	1.47597	1.03146	1.24731	1.68243	1.30461	1.34836	1.03146	1.68243	0.961823	1.61616	1.19745	1.04681	1.32375	1.2292	0.961823	1.61616	1.17942	0.764158	0.897409	1.62466	1.0302	1.09917	0.764158	1.62466	0.427217	1.38429	0.897069	1.1976	1.50125	1.08149	0.427217	1.50125
83	830	1.71877	1.05369	1.30639	1.47981	1.83885	1.4795	1.05369	1.83885	0.938116	1.45227	1.11332	1.06319	0.829731	1.07932	0.829731	1.45227	1.08748	0.78067	0.726463	1.82657	1.1728	1.1188	0.726463	1.82657	0.637104	1.33182	0.811226	0.986411	0.970685	0.94745	0.637104	1.33182
84	840	1.69634	0.878511	1.32223	1.4283	1.56394	1.37786	0.878511	1.69634	0.977879	1.2667	1.26055	0.843754	0.997994	1.06937	0.843754	1.2667	0.8853	1.16983	0.904958	1.91563	1.01461	1.17807	0.8853	1.91563	0.538187	1.34335	0.790443	1.15768	1.26539	1.01901	0.538187	1.34335
85	850	1.75816	1.16511	1.10359	1.60096	1.50559	1.42668	1.10359	1.75816	1.06029	1.46451	1.28968	0.907802	1.03614	1.15168	0.907802	1.46451	1.2548	0.83232	0.765272	1.66512	0.917499	1.087	0.765272	1.66512	0.527141	1.20867	0.625705	0.569442	1.47728	0.881646	0.527141	1.47728
86	860	1.51024	0.920565	1.60445	1.3466	1.71155	1.41868	0.920565	1.71155	1.14679	1.05851	1.19835	0.939773	1.1377	1.09622	0.939773	1.19835	1.61239	0.896339	0.823016	1.98097	0.998652	1.26227	0.823016	1.98097	0.613516	1.19102	0.975019	0.705967	1.19623	0.936351	0.613516	1.19623
87	870	1.48067	1.21273	1.3926	1.57457	1.68653	1.46942	1.21273	1.68653	1.28679	1.35488	1.25888	0.755883	1.0566	1.14261	0.755883	1.35488	1.20772	0.994594	0.755037	1.96404	1.22214	1.22871	0.755037	1.96404	0.626789	1.34471	0.522528	0.735206	1.45796	0.937438	0.522528	1.45796
88	880	1.06058	1.36688	1.34504	1.59361	1.55467	1.38416	1.06058	1.59361	0.983908	1.39164	1.10191	0.929133	0.959356	1.07319	0.929133	1.39164	1.30052	1.02484	0.736293	2.17244	1.36307	1.31943	0.736293	2.17244	0.832714	1.08543	0.86851	0.651497	1.46551	0.980731	0.651497	1.46551
89	890	1.56415	1.48859	1.24273	1.77615	1.81504	1.57733	1.24273	1.81504	1.26898	1.69694	1.15085	1.126	1.21063	1.29068	1.126	1.69694	1.22221	0.945049	0.944942	2.00535	1.46638	1.31679	0.944942	2.00535	0.739702	1.35958	0.709062	0.730513	1.2558	0.958932	0.709062	1.35958
90	900	1.33373	1.0717	1.1342	1.3576	1.78922	1.33729	1.0717	1.78922	1.14491	1.60014	1.35784	1.11504	0.970549	1.23769	0.970549	1.60014	1.17436	1.08939	0.772776	2.25913	1.27983	1.3151	0.772776	2.25913	0.728228	1.20378	0.913108	0.695566	1.1335	0.934837	0.695566	1.20378
91	910	1.6339	1.39739	1.46709	1.81834	1.73192	1.60973	1.39739	1.81834	1.14908	1.26332	0.947196	0.99922	0.966242	1.06501	0.947196	1.26332	1.26067	1.0757	0.878574	2.09155	1.30599	1.3225	0.878574	2.09155	0.611266	0.934679	0.689774	0.861406	1.01757	0.82294	0.611266	1.01757
92	920	1.29923	1.17658	1.11271	1.55671	1.57753	1.34455	1.11271	1.57753	1.15412	1.57818	1.11351	0.820617	0.836981	1.10068	0.820617	1.57818	1.17741	0.672674	0.835211	2.33694	1.14522	1.23349	0.672674	2.33694	0.663737	1.032	0.474565	0.844702	0.979517	0.798903	0.474565	1.032
93	930	0.904777	1.12333	1.62264	1.57134	1.69635	1.38369	0.904777	1.69635	1.34507	1.40376	0.927937	0.983816	1.22355	1.17683	0.927937	1.40376	1.11264	0.698988	0.852721	2.25886	1.19298	1.22324	0.698988	2.25886	0.654813	0.919794	0.566152	0.725563	1.0985	0.792965	0.566152	1.0985
94	940	0.886884	1.41904	1.65374	1.52697	1.50128	1.39758	0.886884	1.65374	1.14497	1.41709	1.05824	0.821263	1.00107	1.08853	0.821263	1.41709	1.07198	0.913048	0.858039	2.0563	1.14972	1.20982	0.858039	2.0563	0.705818	0.961369	0.478767	0.91151	1.13862	0.839217	0.478767	1.13862
95	950	0.738867	1.54137	1.62858	1.4088	1.56022	1.37557	0.738867	1.62858	1.4202	1.50752	1.0408	1.0165	1.045	1.206	1.0165	1.50752	1.04193	1.10904	1.21363	2.17446	1.26219	1.36025	1.04193	2.17446	0.944908	1.19329	0.634116	0.923445	1.2848	0.996112	0.634116	1.2848
96	960	1.37196	1.49221	1.46988	1.60048	1.47158	1.48122	1.37196	1.60048	1.36623	1.37341	0.958114	1.12909	1.28895	1.22316	0.958114	1.37341	1.36662	0.999974	1.10895	2.42037	1.035	1.38618	0.999974	2.42037	0.781529	1.40028	0.609753	0.827277	1.37886	0.999539	0.609753	1.40028
97	970	1.38455	1.37946	1.64666	1.69054	1.68731	1.5577	1.37946	1.69054	1.45468	1.51152	0.883079	1.04672	1.25959	1.23112	0.883079	1.51152	1.16409	0.886452	1.06106	2.38422	1.16566	1.3323	0.886452	2.38422	0.750861	1.44934	0.710467	0.988305	1.31432	1.04266	0.710467	1.44934
98	980	1.01349	1.54422	1.7187	1.78512	1.6556	1.54343	1.01349	1.78512	1.1321	1.4819	0.936521	0.781969	0.974703	1.06144	0.781969	1.4819	1.01034	0.864956	1.11687	2.70194	1.19406	1.37763	0.864956	2.70194	0.971384	1.47022	0.767898	0.815652	1.27605	1.06024	0.767898	1.47022
99	990	0.569907	1.27511	1.47318	1.69006	1.69258	1.34017	0.569907	1.69258	1.21735	1.51745	1.04316	0.904817	1.37936	1.21243	0.904817	1.51745	0.878462	0.877247	1.01578	2.59438	1.28265	1.3297	0.877247	2.59438	0.802608	1.38603	0.834078	0.85635	1.17594	1.011	0.802608	1.38603
100	1000	0.856941	1.12619	1.83167	1.65418	1.62831	1.41946	0.856941	1.83167	1.27924	1.57401	0.927491	1.01847	1.34413	1.22867	0.927491	1.57401	0.895115	0.832142	1.17056	2.17965	1.2468	1.26485	0.832142	2.17965	1.37284	1.61206	0.601321	0.690268	1.16662	1.08862	0.601321	1.61206
101	1010	0.673811	1.32289	1.62845	1.51716	1.17405	1.26327	0.673811	1.62845	1.26805	1.55043	1.19223	0.990334	1.41843	1.28389	0.990334	1.55043	1.12319	0.804948	0.774893	2.08032	1.25734	1.20814	0.774893	2.08032	1.02819	1.25574	0.459949	0.776489	1.09979	0.92403	0.459949	1.25574
102	1020	0.906353	1.23769	1.80106	1.64479	1.55215	1.42841	0.906353	1.80106	1.13448	1.59308	0.992371	0.968898	1.30611	1.19899	0.968898	1.59308	0.952073	0.798591	0.884011	1.95404	1.17296	1.15234	0.798591	1.95404	1.03662	1.41647	0.523738	0.724614	1.17536	0.97536	0.523738	1.41647
103	1030	1.09373	1.50221	1.69417	1.62139	1.61304	1.50491	1.09373	1.69417	1.20005	1.48506	0.933213	1.07444	1.62093	1.26274	0.933213	1.62093	0.955609	0.896262	1.01644	2.34672	1.46628	1.33626	0.896262	2.34672	1.11175	1.18674	0.541924	0.792901	1.0727	0.941204	0.541924	1.18674
104	1040	1.33902	1.29395	1.70441	1.58321	1.52932	1.48998	1.29395	1.70441	1.22758	1.45653	0.827756	1.05509	1.28977	1.17135	0.827756	1.45653	1.24515	0.849099	1.11985	2.05194	1.39046	1.3313	0.849099	2.05194	1.02104	1.29124	0.643222	0.925094	1.29668	1.03545	0.643222	1.29668
105	1050	1.13728	1.37715	1.9064	1.69019	1.86958	1.59612	1.13728	1.9064	1.15748	1.79991	1.12638	0.877235	1.07323	1.20685	0.877235	1.79991	0.896268	0.802647	1.0869	2.24448	1.4006	1.28618	0.802647	2.24448	1.03909	1.26753	0.634163	0.852542	1.04177	0.96702	0.634163	1.26753
106	1060	1.25943	1.3949	1.43982	1.76361	1.75305	1.52216	1.25943	1.76361	1.54897	1.24514	1.15737	0.745253	1.17875	1.1751	0.745253	1.54897	0.938151	0.813326	1.02767	2.27425	1.28226	1.26713	0.813326	2.27425	1.17298	1.51049	0.510026	0.7841	1.40107	1.07573	0.510026	1.51049
107	1070	1.29371	1.27095	1.43365	1.39732	1.97305	1.47374	1.27095	1.97305	1.29756	1.62836	1.13456	0.895967	1.12098	1.21549	0.895967	1.62836	1.06209	0.687507	1.35295	2.00396	1.3537	1.29204	0.687507	2.00396	1.13655	1.37857	0.713257	0.684594	1.36845	1.05628	0.684594	1.37857
108	1080	1.07976	0.846766	1.17182	1.56071	1.56682	1.24517	0.846766	1.56682	1.28216	1.59989	1.10723	1.14105	1.0196	1.22999	1.0196	1.59989	0.634386	0.887727	1.15531	2.16062	1.06555	1.18072	0.634386	2.16062	1.17505	1.57536	0.564903	0.812292	1.091	1.04372	0.564903	1.57536
109	1090	1.06032	0.868351	1.91001	1.57112	1.66792	1.41555	0.868351	1.91001	1.59528	1.47688	0.997134	1.0083	0.900943	1.19571	0.900943	1.59528	0.711957	0.833385	1.30501	2.12094	1.49105	1.29247	0.711957	2.12094	1.24624	1.38382	0.533537	0.69108	1.21538	1.01401	0.533537	1.38382
110	1100	1.19561	0.99337	1.9947	1.33881	1.47528	1.39955	0.99337	1.9947	1.1404	1.60722	0.9959	0.84919	1.51581	1.22171	0.84919	1.60722	0.891305	0.613235	1.07684	2.22045	1.44044	1.24845	0.613235	2.22045	1.35646	1.23646	0.718785	0.664562	1.46992	1.08924	0.664562	1.46992
111	1110	1.22519	0.915542	1.5541	1.17435	1.51559	1.27695	0.915542	1.5541	1.35524	1.61745	1.43855	0.903498	1.01481	1.26591	0.903498	1.61745	1.01115	0.9383	0.763959	2.00076	1.06235	1.1553	0.763959	2.00076	1.26606	1.29595	0.974087	0.714551	1.11016	1.07216	0.714551	1.29595
112	1120	1.48392	0.90513	1.57522	1.16749	1.79234	1.38482	0.90513	1.79234	1.70588	1.7299	0.860305	1.03603	1.45074	1.35657	0.860305	1.7299	0.601444	0.947834	1.83805	1.77408	1.41591	1.31547	0.601444	1.83805	0.92343	1.32846	0.870215	0.747932	1.06392	0.986792	0.747932	1.32846
113	1130	1.36791	1.13304	1.51144	1.33613	1.64626	1.39896	1.13304	1.64626	1.61298	1.44065	0.828032	1.06246	1.19468	1.22776	0.828032	1.61298	0.765818	0.971353	1.50785	2.08411	1.19055	1.30394	0.765818	2.08411	1.29952	1.29342	0.824456	0.76907	1.1488	1.06705	0.76907	1.29952
114	1140	1.25291	1.29482	1.60219	1.40206	2.10019	1.53043	1.25291	2.10019	1.25639	1.25101	0.963525	0.99536	1.18041	1.12934	0.963525	1.25639	0.841026	0.87055	1.34134	2.42486	1.14537	1.32463	0.841026	2.42486	1.10437	1.34822	0.917613	1.0181	1.05096	1.08785	0.917613	1.34822
115	1150	1.3672	0.756785	1.59282	1.3058	1.70589	1.3457	0.756785	1.70589	1.10541	1.24183	1.10611	0.897246	1.03396	1.07691	0.897246	1.24183	0.956411	0.79414	1.31204	2.75887	1.53737	1.47177	0.79414	2.75887	0.896175	1.35728	1.01884	0.8822	1.2966	1.09022	0.8822	1.35728
116	1160	1.02604	1.10288	2.04532	1.45477	2.22402	1.5706	1.02604	2.22402	1.34737	1.11525	0.776274	0.861739	0.892847	0.998695	0.776274	1.34737	0.719766	1.15937	1.27173	2.8611	1.40523	1.48344	0.719766	2.8611	1.01574	1.09568	0.764542	0.668198	1.06759	0.922349	0.668198	1.09568
117	1170	0.985319	1.1374	1.63656	1.11823	1.78254	1.33201	0.985319	1.78254	1.19153	1.11577	0.995306	0.920443	0.957158	1.03604	0.920443	1.19153	0.864832	1.16276	1.59899	2.73018	1.50438	1.57223	0.864832	2.73018	1.26115	1.39511	0.948525	0.622643	0.956369	1.03676	0.622643	1.39511
118	1180	1.40948	1.38386	1.48046	1.46783	1.85983	1.52029	1.38386	1.85983	1.12273	1.33747	1.17467	0.877854	1.11909	1.12636	0.877854	1.33747	0.964142	1.30714	1.03965	2.74314	1.3396	1.47873	0.964142	2.74314	1.06408	1.38974	0.672176	0.797376	0.989152	0.982505	0.672176	1.38974
119	1190	1.21487	1.31416	1.62238	1.30276	2.0604	1.50291	1.21487	2.0604	1.14255	1.10933	0.727273	0.759332	0.962871	0.940271	0.727273	1.14255	0.796725	1.08002	0.986241	2.97433	1.32391	1.43225	0.796725	2.97433	0.872199	0.876467	0.931141	0.689213	0.766044	0.827013	0.689213	0.931141
120	1200	1.08004	1.35942	1.88123	1.33539	2.12935	1.55709	1.08004	2.12935	1.43605	1.00336	0.619765	0.893816	1.0314	0.996879	0.619765	1.43605	0.830561	1.28119	1.12296	2.5736	1.53364	1.46839	0.830561	2.5736	1.22544	1.1551	1.0697	0.711169	1.16785	1.06585	0.711169	1.22544
121	1210	1.07611	1.39372	1.52551	1.71536	2.08315	1.55877	1.07611	2.08315	1.24937	1.25369	0.784143	0.980252	0.993228	1.05214	0.784143	1.25369	0.906974	1.06785	1.26798	2.92663	1.379	1.50969	0.906974	2.92663	1.34503	1.282	0.980048	0.826046	1.08845	1.10432	0.826046	1.34503
122	1220	1.12458	1.14544	1.51754	1.28062	1.96353	1.40634	1.12458	1.96353	1.37829	1.2409	0.956795	0.899913	0.994075	1.09399	0.899913	1.37829	0.975843	0.881813	1.12506	3.07327	1.45964	1.50312	0.881813	3.07327	1.32547	1.2038	1.23491	0.984525	1.13658	1.17706	0.984525	1.32547
123	1230	1.35113	0.798031	1.3752	1.31904	1.74956	1.31859	0.798031	1.74956	1.1937	1.55472	0.926807	0.969656	1.16403	1.16178	0.926807	1.55472	1.09676	0.895073	1.20929	2.90931	1.23789	1.46967	0.895073	2.90931	1.27271	1.15224	1.14898	1.0497	0.937022	1.11213	0.937022	1.27271
124	1240	1.23032	1.02122	1.15083	1.45516	1.75692	1.32289	1.02122	1.75692	1.26891	1.09872	0.922042	1.11699	1.4126	1.16385	0.922042	1.4126	1.11417	0.742931	1.21799	3.01341	1.2507	1.46784	0.742931	3.01341	1.2707	1.26063	1.2407	0.786415	1.35248	1.18218	0.786415	1.35248
125	1250	1.39326	0.895353	1.53062	1.36854	1.65882	1.36932	0.895353	1.65882	1.3307	1.1959	0.880164	0.861898	1.49498	1.15273	0.861898	1.49498	0.777115	0.771603	1.0649	2.63574	1.40218	1.33031	0.771603	2.63574	1.17277	1.13949	1.38824	0.87424	0.957084	1.10636	0.87424	1.38824
126	1260	1.21265	1.06621	1.37234	0.928814	1.56758	1.22952	0.928814	1.56758	1.45738	1.31627	1.10228	0.787207	1.02999	1.13863	0.787207	1.45738	1.09493	0.97138	1.22815	2.47367	1.19438	1.3925	0.97138	2.47367	1.32445	1.15895	1.09029	0.894388	0.849112	1.06344	0.849112	1.32445
127	1270	1.6279	1.11504	1.29076	0.784993	1.64902	1.29354	0.784993	1.64902	1.04882	1.03783	0.977327	0.89271	1.27775	1.04689	0.89271	1.27775	0.813416	0.942343	1.42778	2.45907	1.57056	1.44263	0.813416	2.45907	1.15997	1.3515	0.94615	1.11989	0.98859	1.11322	0.94615	1.3515
128	1280	1.27074	1.05429	1.31301	1.00493	1.61362	1.25132	1.00493	1.61362	1.13724	1.17241	0.991757	0.741752	1.11069	1.03077	0.741752	1.17241	0.8291	0.893259	0.844733	2.4281	1.17846	1.23473	0.8291	2.4281	1.09595	1.15041	1.07584	0.785685	1.12988	1.04755	0.785685	1.15041
129	1290	1.31666	0.746472	1.57842	1.43075	1.48336	1.31113	0.746472	1.57842	1.21209	1.49042	1.05977	0.776152	1.29709	1.1671	0.776152	1.49042	0.714273	0.782038	1.28196	2.42686	1.24264	1.28955	0.714273	2.42686	1.28655	1.27235	1.23818	0.790246	0.992813	1.11603	0.790246	1.28655
130	1300	1.25139	0.95237	1.23437	1.06324	1.46386	1.19305	0.95237	1.46386	1.27807	1.28103	1.01812	0.964254	1.35633	1.17956	0.964254	1.35633	0.692786	0.893382	1.56685	2.63558	1.17476	1.39267	0.692786	2.63558	1.13108	1.33893	0.993394	0.823106	0.990006	1.0553	0.823106	1.33893
131	1310	1.17483	0.984287	1.3422	1.02878	1.55902	1.21783	0.984287	1.55902	1.2424	1.4633	1.06905	0.999889	1.06212	1.16735	0.999889	1.4633	0.797374	0.869905	1.35433	2.66797	1.09171	1.35626	0.797374	2.66797	0.874626	1.25503	0.649807	0.896155	1.1841	0.971945	0.649807	1.25503
132	1320	1.17574	1.075	1.62711	1.07301	1.39093	1.26836	1.07301	1.62711	1.23527	1.63758	0.973414	1.08622	1.21985	1.23047	0.973414	1.63758	0.556393	0.711373	1.92285	2.25452	1.2017	1.32937	0.556393	2.25452	1.24931	1.19732	0.548879	0.519283	0.922089	0.887377	0.519283	1.24931
133	1330	0.934516	1.21512	1.46616	1.05127	1.64777	1.26297	0.934516	1.64777	1.48992	1.38349	0.96401	0.873424	1.14482	1.17113	0.873424	1.48992	0.748167	0.930049	1.37617	2.14254	1.2505	1.28948	0.748167	2.14254	1.21242	1.30971	0.721246	0.764717	1.13405	1.02843	0.721246	1.30971
134	1340	1.21129	1.19583	1.59	1.1368	1.57798	1.34238	1.1368	1.59	0.986673	1.52281	0.974221	1.13999	0.976453	1.12003	0.974221	1.52281	0.700707	0.874107	1.57751	2.27449	0.965003	1.27836	0.700707	2.27449	1.08477	1.13439	0.678706	0.762234	1.07057	0.946133	0.678706	1.13439
135	1350	0.932985	0.776137	1.33117	1.29458	1.57264	1.1815	0.776137	1.57264	0.917419	1.62301	0.92288	0.954165	1.19825	1.12315	0.917419	1.62301	0.656575	0.80873	1.40814	2.5245	1.40701	1.36099	0.656575	2.5245	1.15302	1.22561	0.70414	0.898017	1.28602	1.05336	0.70414	1.28602
136	1360	1.18181	0.939224	1.39495	1.42937	1.6772	1.32451	0.939224	1.6772	1.08443	1.41995	0.869535	0.973141	1.05065	1.07954	0.869535	1.41995	0.634661	0.985813	1.25334	2.87798	1.44739	1.43984	0.634661	2.87798	1.03156	1.2915	0.523137	0.633824	0.930581	0.882121	0.523137	1.2915
137	1370	1.20589	1.31605	1.50862	1.36124	1.65813	1.40999	1.20589	1.65813	1.22483	1.6335	0.844493	0.946841	1.06194	1.14232	0.844493	1.6335	0.554168	0.843717	1.54555	2.7233	1.32941	1.39923	0.554168	2.7233	1.02512	1.4796	0.551411	0.776732	1.11136	0.988843	0.551411	1.4796
138	1380	1.54685	1.19935	1.30755	1.56881	1.55741	1.43599	1.19935	1.56881	0.884041	1.34158	1.11464	0.855243	1.3821	1.11552	0.855243	1.3821	0.64552	0.6758	1.54774	3.00536	1.15963	1.40681	0.64552	3.00536	1.08041	1.33909	0.691014	0.647185	1.02172	0.955884	0.647185	1.33909
139	1390	1.62508	1.58103	1.45195	1.42166	1.66339	1.54862	1.42166	1.66339	1.15459	1.04514	0.812976	0.932061	1.29194	1.04734	0.812976	1.29194	0.694462	0.80532	1.45938	2.84275	1.23561	1.40751	0.694462	2.84275	0.888859	1.55702	0.808554	0.720672	0.972656	0.989553	0.720672	1.55702
140	1400	1.23303	1.24263	1.36314	1.36985	1.67088	1.37591	1.23303	1.67088	0.918539	0.969636	0.747517	1.00268	1.45303	1.01828	0.747517	1.45303	0.755009	0.764211	1.48707	2.64654	1.12063	1.35469	0.755009	2.64654	1.03171	1.2951	0.512827	0.876491	1.33675	1.01058	0.512827	1.33675
141	1410	1.54551	0.83505	1.55888	1.21495	1.25838	1.28255	0.83505	1.55888	0.800289	0.98077	1.04979	0.842701	1.22851	0.980413	0.800289	1.22851	0.89316	0.940807	1.50737	2.90575	1.15913	1.48124	0.89316	2.90575	0.927384	1.30568	0.607646	0.794486	0.978117	0.922662	0.607646	1.30568
142	1420	1.23291	1.25555	1.35502	1.08029	1.37462	1.25968	1.08029	1.37462	0.761026	0.811904	0.917509	0.773647	1.22609	0.898034	0.761026	1.22609	0.872178	0.828337	1.50649	2.94103	1.19838	1.46928	0.828337	2.94103	0.911128	1.06638	0.719646	1.0052	0.973692	0.93521	0.719646	1.06638
143	1430	1.23423	1.26847	1.34444	1.17643	1.49501	1.30372	1.17643	1.49501	0.818375	0.720202	1.21671	0.901414	0.819681	0.895276	0.720202	1.21671	0.696757	1.22419	1.29046	3.11006	1.39273	1.54284	0.696757	3.11006	0.937802	1.20187	0.705932	1.01738	0.806544	0.933906	0.705932	1.20187
144	1440	1.04281	1.28252	1.36166	1.06259	1.69524	1.28896	1.04281	1.69524	0.813941	0.769331	1.30114	0.894116	0.762326	0.908171	0.762326	1.30114	0.728741	0.994473	1.00924	3.31062	1.36773	1.48216	0.728741	3.31062	1.2045	1.08916	0.894782	0.816238	0.729051	0.946745	0.729051	1.2045
145	1450	1.02581	1.44414	1.40393	0.959063	1.54217	1.27502	0.959063	1.54217	0.887617	0.63832	0.716751	0.762703	0.813611	0.763801	0.63832	0.887617	0.64619	0.709854	1.07858	3.106	1.37239	1.3826	0.64619	3.106	1.31246	1.2834	0.728369	0.78275	0.821296	0.985654	0.728369	1.31246
146	1460	1.25153	1.34211	1.52931	1.11277	1.36534	1.32021	1.11277	1.52931	0.846376	1.08543	0.906564	0.996543	1.06991	0.980964	0.846376	1.08543	0.690726	0.765053	0.978979	2.86264	1.39221	1.33792	0.690726	2.86264	1.24106	1.30937	0.718577	1.0367	0.801732	1.02149	0.718577	1.30937
147	1470	1.26763	1.20469	1.08124	1.22581	1.34037	1.22395	1.08124	1.34037	0.824193	0.964766	1.2261	0.847781	1.03708	0.979984	0.824193	1.2261	0.505484	0.860368	0.970768	3.13988	1.26902	1.3491	0.505484	3.13988	1.49795	0.964164	0.758248	0.577061	0.686444	0.896773	0.577061	1.49795
148	1480	1.27003	1.27224	1.40136	1.36271	1.33212	1.32769	1.27003	1.40136	0.870798	1.0271	1.08781	0.977768	1.17561	1.02782	0.870798	1.17561	0.773278	0.687675	0.867893	2.80886	1.15929	1.2594	0.687675	2.80886	0.974061	1.07779	0.70169	0.886747	0.72668	0.873393	0.70169	1.07779
149	1490	1.30386	1.11425	1.50436	1.331	1.64653	1.38	1.11425	1.64653	0.716042	0.849376	1.0699	0.736035	1.05051	0.884371	0.716042	1.0699	0.857007	0.664093	0.923712	2.38398	1.17219	1.20019	0.664093	2.38398	0.975049	1.30378	0.813001	0.798523	0.870149	0.9521	0.798523	1.30378
150	1500	1.20942	1.19239	1.30515	1.29386	1.56515	1.31319	1.19239	1.56515	1.1422	0.676537	1.13401	0.951942	1.1311	1.00716	0.676537	1.1422	0.601604	0.862152	0.776665	2.93117	1.07789	1.2499	0.601604	2.93117	0.837338	1.29097	0.860625	0.718238	1.03024	0.947482	0.718238	1.29097
151	1510	1.26661	0.814052	1.62086	1.18965	1.61941	1.30212	0.814052	1.62086	0.93113	0.826766	1.08815	1.00841	1.42079	1.05505	0.826766	1.42079	0.762614	0.941989	0.902765	2.74261	1.19883	1.30976	0.762614	2.74261	0.803094	1.52082	1.01223	1.04704	0.801998	1.03704	0.801998	1.52082
152	1520	1.18534	1.07009	1.69405	1.32989	1.29069	1.31401	1.07009	1.69405	1.15293	0.829858	1.00274	0.879249	1.31268	1.03549	0.829858	1.31268	0.617795	0.904285	0.92655	2.45139	1.16845	1.21369	0.617795	2.45139	1.1625	1.47519	0.723858	0.758774	1.08775	1.04161	0.723858	1.47519
153	1530	0.983569	1.03076	1.40866	1.28438	1.5002	1.24151	0.983569	1.5002	0.947555	1.0679	1.25951	1.00109	1.0642	1.06805	0.947555	1.25951	0.697715	0.958128	0.883011	2.34018	0.86769	1.14934	0.697715	2.34018	1.26082	1.43326	1.10455	0.932542	1.06862	1.15996	0.932542	1.43326
154	1540	1.20925	1.08924	1.62977	1.09148	1.42666	1.28928	1.08924	1.62977	0.911815	1.25548	0.753324	0.98702	1.00779	0.983085	0.753324	1.25548	0.858675	1.01528	0.754875	2.75532	0.790813	1.23499	0.754875	2.75532	1.07756	1.43109	0.692478	0.869597	0.875448	0.989235	0.692478	1.43109
155	1550	1.30361	1.20908	1.42721	1.24914	1.5172	1.34125	1.20908	1.5172	0.977109	1.11391	0.962744	0.843844	1.14892	1.00931	0.843844	1.14892	0.692128	0.88378	1.05764	2.85359	1.05899	1.30923	0.692128	2.85359	0.881186	1.14468	0.51961	0.731305	1.06716	0.86879	0.51961	1.14468
156	1560	1.43298	1.29431	1.34444	1.35928	1.3482	1.35584	1.29431	1.43298	0.787728	1.02848	0.88814	0.895923	1.12512	0.945078	0.787728	1.12512	0.866402	0.680062	0.678649	2.79714	0.973843	1.19922	0.678649	2.79714	1.1055	1.30031	0.628323	0.856278	0.931847	0.964451	0.628323	1.30031
157	1570	1.35398	1.49341	1.38763	1.1467	1.3943	1.3552	1.1467	1.49341	0.785873	1.03514	0.904673	0.674484	1.18542	0.917119	0.674484	1.18542	0.899634	1.01752	0.704865	2.75572	1.05525	1.2866	0.704865	2.75572	1.14453	1.23599	0.763617	0.833075	0.770479	0.949537	0.763617	1.23599
158	1580	1.37269	1.29907	1.31448	1.11427	1.57822	1.33574	1.11427	1.57822	0.812182	0.718248	0.974682	1.02291	1.06255	0.918115	0.718248	1.06255	0.76309	0.80483	0.700095	2.70398	0.9348	1.18136	0.700095	2.70398	0.942827	1.29029	0.884358	0.980914	0.696015	0.958882	0.696015	1.29029
159	1590	1.51737	0.962708	1.37174	1.41141	1.20365	1.29338	0.962708	1.51737	1.04953	0.997806	1.11565	1.01574	1.10065	1.05587	0.997806	1.11565	0.830455	0.933855	0.829073	3.11089	0.968176	1.33449	0.829073	3.11089	0.789129	1.28953	1.1246	0.814981	1.23452	1.05055	0.789129	1.28953
160	1600	1.58766	1.43297	1.37401	1.20693	1.35954	1.39222	1.20693	1.58766	0.737207	0.857345	1.16662	0.993911	1.20603	0.992223	0.737207	1.20603	0.846202	0.769337	0.751898	2.96309	1.27694	1.32149	0.751898	2.96309	0.908248	1.15893	0.792647	0.869496	0.857122	0.917288	0.792647	1.15893
161	1610	1.36009	1.51372	1.44348	1.15802	1.54476	1.40401	1.15802	1.54476	0.83133	1.44664	0.997719	0.794327	1.3062	1.07524	0.794327	1.44664	0.897606	0.737284	0.704054	2.82409	1.35002	1.30261	0.704054	2.82409	0.795226	1.33647	0.724376	0.724497	0.799037	0.875921	0.724376	1.33647
162	1620	1.87552	1.13254	1.46896	1.35328	1.50779	1.46762	1.13254	1.87552	0.832509	1.23763	0.592976	0.940061	1.03081	0.926798	0.592976	1.23763	0.705644	0.789801	0.752741	2.88232	1.09752	1.2456	0.705644	2.88232	0.653602	1.51761	0.74796	0.808002	0.756558	0.896747	0.653602	1.51761
163	1630	1.40125	1.3354	1.63966	1.40519	1.18824	1.39395	1.18824	1.63966	0.947668	1.29882	1.04273	1.04687	1.06769	1.08076	0.947668	1.29882	0.791408	0.885056	0.878712	2.91123	1.03032	1.29934	0.791408	2.91123	1.24777	1.49671	0.652801	0.76849	0.703621	0.973879	0.652801	1.49671
164	1640	1.8951	1.53972	1.42969	1.36893	1.26064	1.49881	1.26064	1.8951	1.01402	1.35738	0.7058	1.08392	0.746825	0.981589	0.7058	1.35738	0.997088	0.825768	0.780172	3.19603	1.0038	1.36057	0.780172	3.19603	0.963371	1.45396	0.847639	0.705652	0.763683	0.94686	0.705652	1.45396
165	1650	1.81967	1.27702	1.09283	1.439	1.19985	1.36567	1.09283	1.81967	0.800197	1.18489	0.984882	1.03158	1.10994	1.0223	0.800197	1.18489	0.982723	0.809152	0.861449	3.08482	1.09123	1.36587	0.809152	3.08482	1.24018	1.23727	0.654201	0.646447	0.931708	0.94196	0.646447	1.24018
166	1660	1.7127	1.45992	1.42223	1.42638	1.39497	1.48324	1.39497	1.7127	1.01381	1.22857	0.901899	1.11097	1.10827	1.0727	0.901899	1.22857	0.611219	0.896834	1.04102	3.04723	1.31767	1.3828	0.611219	3.04723	1.03889	1.5515	0.595209	0.859911	1.17296	1.04369	0.595209	1.5515
167	1670	1.30403	1.05481	1.35401	1.35485	1.36298	1.28613	1.05481	1.36298	0.998761	0.978174	0.880186	1.28608	0.948247	1.01829	0.880186	1.28608	0.907483	0.671336	0.970129	2.65249	1.35637	1.31156	0.671336	2.65249	1.07072	1.28433	0.750778	0.736525	0.925656	0.953602	0.736525	1.28433
168	1680	1.56024	1.09856	1.42977	1.32254	1.58045	1.39831	1.09856	1.58045	0.886541	0.982686	1.1735	1.21282	1.13474	1.07806	0.886541	1.21282	0.681476	1.00298	0.864768	3.19219	1.41364	1.43101	0.681476	3.19219	1.28415	1.37354	0.577781	0.913539	0.99671	1.02915	0.577781	1.37354
169	1690	1.33995	1.30419	1.57965	1.27406	1.6639	1.43235	1.27406	1.6639	0.772277	1.43924	0.994456	1.11826	1.12264	1.08937	0.772277	1.43924	0.675085	0.969017	0.933024	3.10695	1.18514	1.37384	0.675085	3.10695	1.29773	1.47139	0.680739	1.11774	1.2687	1.16726	0.680739	1.47139
170	1700	1.47631	0.993833	1.29345	1.88536	1.66585	1.46296	0.993833	1.88536	0.747659	1.15197	0.97617	1.23171	1.1927	1.06004	0.747659	1.23171	0.811369	0.694879	0.511276	2.87537	1.1383	1.20624	0.511276	2.87537	1.33364	1.73424	0.754667	0.97437	1.03003	1.16539	0.754667	1.73424
171	1710	1.33168	1.12897	1.44985	1.73309	1.12578	1.35387	1.12578	1.73309	0.900221	1.25068	0.992063	0.946469	0.878106	0.993508	0.878106	1.25068	0.700235	0.723459	0.680563	2.86098	1.1598	1.22501	0.680563	2.86098	0.906015	1.52448	0.56752	1.00101	0.835218	0.96685	0.56752	1.52448
172	1720	1.61507	0.920256	1.74314	1.68512	1.10697	1.41411	0.920256	1.74314	0.978147	0.936575	0.742278	0.928239	1.10412	0.937872	0.742278	1.10412	0.840286	0.886972	0.781283	2.82382	0.882396	1.24295	0.781283	2.82382	1.0501	1.31139	0.710593	0.814621	1.06628	0.990596	0.710593	1.31139
173	1730	1.46937	0.819105	1.77701	1.38064	0.934838	1.27619	0.819105	1.77701	1.05006	1.438	0.826111	0.884582	1.17145	1.07404	0.826111	1.438	1.07645	0.952053	0.969829	3.11983	0.953898	1.41441	0.952053	3.11983	1.09412	1.73933	0.736095	0.75027	0.884885	1.04094	0.736095	1.73933
174	1740	1.69328	0.742601	1.23303	1.24034	1.18273	1.2184	0.742601	1.69328	0.902257	1.41886	0.96077	0.756966	1.0862	1.02501	0.756966	1.41886	0.887457	0.714201	1.07241	2.79298	0.824903	1.25839	0.714201	2.79298	1.10489	1.69386	0.642022	0.753415	1.33628	1.10609	0.642022	1.69386
175	1750	1.64123	0.822956	1.43452	1.09449	1.30072	1.25878	0.822956	1.64123	0.776791	1.06984	1.10961	1.00413	1.28173	1.04842	0.776791	1.28173	0.941785	0.845139	1.05534	2.77283	0.872028	1.29742	0.845139	2.77283	0.844224	1.21292	0.608418	1.02014	1.00333	0.937807	0.608418	1.21292
176	1760	1.41431	0.861241	1.41506	1.15415	1.44512	1.25798	0.861241	1.44512	0.777568	0.927181	0.975242	1.08082	1.5202	1.0562	0.777568	1.5202	0.787684	0.92684	1.25802	3.12601	0.960225	1.41175	0.787684	3.12601	0.990019	1.14163	0.528327	0.912957	1.39238	0.993063	0.528327	1.39238
177	1770	1.41438	0.884765	1.42772	1.18631	1.19349	1.22133	0.884765	1.42772	0.944892	1.10176	0.845439	1.07065	1.10251	1.01305	0.845439	1.10251	0.593961	0.736497	1.04845	2.8273	0.794673	1.20018	0.593961	2.8273	0.918269	1.23071	0.909206	0.696948	1.62478	1.07598	0.696948	1.62478
178	1780	1.63083	1.10652	1.37435	1.36002	1.0096	1.29626	1.0096	1.63083	0.803263	1.08141	1.19446	0.897464	1.12092	1.0195	0.803263	1.19446	0.791974	0.767655	1.06329	2.9708	0.740708	1.26689	0.740708	2.9708	1.08272	1.26708	0.961769	0.728672	1.28051	1.06415	0.728672	1.28051
179	1790	1.27542	0.942088	1.35243	1.04171	1.30842	1.18401	0.942088	1.35243	0.933361	1.13716	1.21361	0.895777	1.04248	1.04448	0.895777	1.21361	0.65938	0.866454	1.10515	2.94166	0.717745	1.25808	0.65938	2.94166	1.13622	1.01965	0.812106	0.844693	1.48653	1.05984	0.812106	1.48653
180	1800	1.51222	0.97273	1.33182	1.08927	1.15136	1.21148	0.97273	1.51222	0.829533	0.951061	0.952461	0.840183	0.639232	0.842494	0.639232	0.952461	0.679786	0.646959	1.22541	2.87899	0.672583	1.22075	0.646959	2.87899	1.02305	1.35015	1.22655	0.83578	1.39564	1.16623	0.83578	1.39564
181	1810	1.33098	1.09658	1.27105	1.31613	1.31055	1.26506	1.09658	1.33098	0.854754	1.17216	1.0638	0.76265	1.00784	0.972241	0.76265	1.17216	0.743136	0.848046	1.07025	2.5159	1.01355	1.23818	0.743136	2.5159	1.02989	1.35094	1.17927	0.728795	1.40162	1.1381	0.728795	1.40162
182	1820	1.44541	1.19452	1.27494	1.39802	1.35174	1.33293	1.19452	1.44541	0.916556	1.12473	1.02478	0.936127	1.13375	1.02719	0.916556	1.13375	0.685683	0.770358	0.985822	3.05229	0.804694	1.25977	0.685683	3.05229	0.973606	1.5401	1.0313	0.873837	1.39494	1.16276	0.873837	1.5401
183	1830	1.58427	1.46201	1.36802	1.69388	1.28623	1.47888	1.28623	1.69388	0.909348	0.976061	0.887182	0.893139	1.19621	0.972388	0.887182	1.19621	0.644862	0.822324	0.940538	3.12648	1.16143	1.33913	0.644862	3.12648	0.988111	1.65963	0.519496	0.876344	1.2831	1.06534	0.519496	1.65963
184	1840	1.33178	1.04944	1.39843	1.61552	1.39379	1.35779	1.04944	1.61552	0.99792	0.898803	0.954384	1.07395	1.03347	0.991705	0.898803	1.07395	0.707466	0.848729	0.844209	3.1244	0.93741	1.29244	0.707466	3.1244	1.13005	1.34444	0.632944	0.60983	1.49778	1.04301	0.60983	1.49778
185	1850	1.39153	1.3052	1.18829	1.65723	1.16319	1.34109	1.16319	1.65723	0.883191	1.35642	0.909911	1.15287	1.00309	1.0611	0.883191	1.35642	0.675082	0.727177	0.864129	3.34221	1.04203	1.33013	0.675082	3.34221	0.997479	1.56515	0.592108	0.798835	1.26286	1.04329	0.592108	1.56515
186	1860	1.66681	1.19662	1.24682	1.68718	1.51264	1.46201	1.19662	1.68718	0.755777	1.1106	0.879541	1.0017	0.978623	0.94525	0.755777	1.1106	0.753269	0.902788	1.03905	3.33132	1.08831	1.42295	0.753269	3.33132	1.09491	1.74449	0.527215	0.880946	1.47944	1.1454	0.527215	1.74449
187	1870	1.58573	1.20665	1.47183	1.73469	1.35167	1.47011	1.20665	1.73469	0.931383	1.37447	0.914655	0.796461	1.13298	1.02999	0.796461	1.37447	0.931928	0.813649	0.783388	3.21236	1.14331	1.37693	0.783388	3.21236	1.01776	1.42858	0.593157	0.708812	1.60722	1.07111	0.593157	1.60722
188	1880	1.79645	1.24157	1.40014	1.70487	1.27249	1.4831	1.24157	1.79645	0.919953	1.36304	0.967729	0.956783	1.08996	1.05949	0.919953	1.36304	1.19349	0.891995	0.526871	3.09229	1.16999	1.37493	0.526871	3.09229	1.08114	1.58276	0.584651	0.800741	1.29308	1.06847	0.584651	1.58276
189	1890	1.75069	1.1938	1.20181	1.82952	1.26997	1.44916	1.1938	1.82952	0.877438	0.82919	0.910299	0.950376	1.1821	0.949881	0.82919	1.1821	0.766462	0.743439	0.815031	3.1355	1.32344	1.35677	0.743439	3.1355	1.13006	1.37546	0.601639	0.653982	0.989846	0.950196	0.601639	1.37546
190	1900	1.68949	1.11162	1.24657	1.58911	1.35809	1.39898	1.11162	1.68949	0.936856	1.1849	0.837686	1.06029	1.1227	1.02849	0.837686	1.1849	0.619536	0.782272	0.775339	3.2152	1.28262	1.33499	0.619536	3.2152	1.05365	1.13186	0.535928	0.486107	1.22718	0.886945	0.486107	1.22718
191	1910	1.55576	1.15145	1.44053	1.6335	1.17574	1.3914	1.15145	1.6335	1.00168	1.00718	0.76744	0.980802	1.14462	0.980343	0.76744	1.14462	0.780546	0.918338	0.789948	3.17451	1.29548	1.39176	0.780546	3.17451	1.124	1.09438	0.497913	0.845762	1.14836	0.942082	0.497913	1.14836
192	1920	1.41766	1.05312	1.36873	1.38494	1.2541	1.29571	1.05312	1.41766	0.796078	0.891929	1.24115	1.07035	1.05296	1.01049	0.796078	1.24115	0.740134	0.821015	0.795493	3.06812	1.10437	1.30583	0.740134	3.06812	0.856349	1.35335	0.622875	0.846167	1.50128	1.036	0.622875	1.50128
193	1930	1.44182	1.12911	1.10635	1.45691	1.13644	1.25413	1.10635	1.45691	1.14933	0.806114	0.934726	1.06607	1.08826	1.0089	0.806114	1.14933	0.784584	0.884601	0.834393	2.96973	1.40107	1.37488	0.784584	2.96973	0.993231	1.29088	0.493867	0.622502	1.56094	0.992284	0.493867	1.56094
194	1940	1.66501	1.40317	1.25859	1.44086	1.14404	1.38234	1.14404	1.66501	1.11261	0.823534	1.10634	1.02891	0.90092	0.994462	0.823534	1.11261	0.568918	0.757203	0.873006	3.42343	1.29051	1.38261	0.568918	3.42343	1.27425	1.0686	0.570521	0.598751	1.37565	0.977556	0.570521	1.37565
195	1950	1.60187	1.1436	1.17463	1.66912	1.2981	1.37746	1.1436	1.66912	1.00836	0.867158	0.84744	0.861303	1.15716	0.948284	0.84744	1.15716	0.871203	0.86367	1.10817	3.11589	1.46667	1.48512	0.86367	3.11589	1.04922	1.22847	0.533426	0.684699	1.36742	0.972646	0.533426	1.36742
196	1960	1.64286	1.29458	1.35563	1.26638	1.50396	1.41268	1.26638	1.64286	0.999152	0.934097	1.05444	0.989635	1.25379	1.04622	0.934097	1.25379	0.588999	1.00815	0.952434	3.05506	1.55524	1.43198	0.588999	3.05506	0.947044	1.11544	0.801102	0.86424	1.32676	1.01092	0.801102	1.32676
197	1970	1.4904	1.46398	1.24762	1.25009	1.11759	1.31393	1.11759	1.4904	0.749257	0.964729	1.09052	0.743358	0.888998	0.887372	0.743358	1.09052	0.918781	0.722985	0.71246	3.3097	1.3707	1.40693	0.71246	3.3097	0.840962	1.32532	0.702234	0.58343	1.43716	0.977822	0.58343	1.43716
198	1980	1.32043	1.23588	1.21498	1.47936	1.37247	1.32462	1.21498	1.47936	0.867943	0.908316	1.03837	0.781406	0.804031	0.880013	0.781406	1.03837	0.670308	0.566831	0.741492	2.9547	1.33267	1.2532	0.566831	2.9547	0.59566	1.21964	0.773535	0.756646	1.37093	0.943283	0.59566	1.37093
199	1990	1.80072	1.01532	1.24282	1.53548	1.26038	1.37094	1.01532	1.80072	0.732014	0.836492	0.754841	0.868233	1.13336	0.864989	0.732014	1.13336	0.911793	0.898768	0.76798	3.64472	1.61607	1.56787	0.76798	3.64472	0.941857	1.30311	0.742044	0.722594	1.4194	1.0258	0.722594	1.4194
200	2000	1.82187	1.22268	1.18284	1.51545	1.46781	1.44213	1.18284	1.82187	0.752962	0.926136	0.846666	0.691077	1.03784	0.850937	0.691077	1.03784	0.988474	1.05118	0.775489	3.23326	1.62232	1.53414	0.775489	3.23326	0.959434	1.51614	0.890183	0.863007	1.36447	1.11865	0.863007	1.51614
201	2010	1.51831	0.933476	1.29218	1.28208	1.30179	1.26557	0.933476	1.51831	0.888577	1.03425	0.780453	0.973814	1.27488	0.990395	0.780453	1.27488	1.20192	0.742824	0.915532	3.34752	1.61541	1.56464	0.742824	3.34752	0.967247	1.42205	0.929807	0.880205	1.316	1.10306	0.880205	1.42205
202	2020	1.59458	1.31953	1.30857	1.61938	1.18989	1.40639	1.18989	1.61938	1.0812	1.24143	1.10533	0.835546	1.21424	1.09555	0.835546	1.24143	1.01367	0.93418	0.827817	3.26497	1.49001	1.50613	0.827817	3.26497	0.901272	1.35402	0.660875	0.857702	1.31565	1.0179	0.660875	1.35402
203	2030	1.81436	1.04731	1.46047	1.5005	1.21718	1.40796	1.04731	1.81436	0.986074	1.03968	0.872805	0.967561	1.09951	0.993127	0.872805	1.09951	1.05442	0.915262	0.793382	3.23844	1.34386	1.46907	0.793382	3.23844	1.22235	1.43102	0.740897	0.583462	1.36093	1.06773	0.583462	1.43102
204	2040	1.26337	0.961363	1.4585	1.71643	1.37236	1.3544	0.961363	1.71643	0.880282	1.36703	1.1838	1.05745	1.1202	1.12175	0.880282	1.36703	0.919849	0.905903	0.863811	3.16361	1.48597	1.46783	0.863811	3.16361	0.9629	1.27452	0.744343	0.605294	1.27291	0.971995	0.605294	1.27452
205	2050	1.28883	1.09278	1.57683	1.8704	1.58961	1.48369	1.09278	1.8704	0.73271	1.4381	1.09897	0.928701	1.29213	1.09812	0.73271	1.4381	0.786447	1.02145	1.0036	3.04417	1.69251	1.50964	0.786447	3.04417	0.816089	1.44832	0.759129	0.637714	1.22043	0.976336	0.637714	1.44832
206	2060	1.65233	1.0014	1.17321	1.88468	1.34213	1.41075	1.0014	1.88468	0.836255	1.57182	1.0296	1.00464	1.14543	1.11755	0.836255	1.57182	1.2351	1.03321	1.03332	2.95235	1.38591	1.52798	1.03321	2.95235	0.881543	1.32762	0.873204	0.606403	1.42492	1.02274	0.606403	1.42492
207	2070	1.72493	1.01663	1.1808	1.66678	1.29946	1.37772	1.01663	1.72493	0.798616	1.50405	0.956162	0.838791	1.28164	1.07585	0.798616	1.50405	1.10283	1.0645	0.959442	2.8358	1.32816	1.45815	0.959442	2.8358	0.79122	1.24401	0.644819	0.756344	1.45858	0.978996	0.644819	1.45858
208	2080	1.529	1.21234	1.48277	1.55291	1.23296	1.402	1.21234	1.55291	0.81615	1.42098	1.12132	0.760198	1.34342	1.09241	0.760198	1.42098	1.22304	1.05129	0.837959	2.81196	1.33512	1.45188	0.837959	2.81196	0.699456	1.50076	0.543945	0.709779	1.3331	0.957408	0.543945	1.50076
209	2090	1.38983	1.1144	1.25758	1.58104	1.16387	1.30134	1.1144	1.58104	0.747392	1.67589	1.01075	0.956361	1.13519	1.10512	0.747392	1.67589	1.33062	1.04968	0.61955	2.85883	1.18189	1.40812	0.61955	2.85883	1.15365	1.43333	0.719083	0.790044	1.42021	1.10326	0.719083	1.43333
210	2100	1.29126	1.30413	1.08801	1.48838	0.959216	1.2262	0.959216	1.48838	0.834587	2.0327	1.03926	0.814013	0.97508	1.13913	0.814013	2.0327	1.18969	1.03556	0.704303	2.83621	1.31245	1.41564	0.704303	2.83621	0.845328	1.14759	0.743853	0.640698	1.33568	0.94263	0.640698	1.33568
211	2110	1.42185	1.37159	1.54862	1.6727	1.1354	1.43003	1.1354	1.6727	0.881089	1.76991	1.01739	0.872752	1.25408	1.15904	0.872752	1.76991	0.826564	1.05203	0.843009	2.97453	1.33464	1.40615	0.826564	2.97453	0.939312	1.10692	0.834614	0.800578	1.44669	1.02562	0.800578	1.44669
212	2120	1.27155	1.01443	1.36916	1.7478	1.10409	1.30141	1.01443	1.7478	0.96723	1.88765	0.897857	1.12801	1.07098	1.19035	0.897857	1.88765	0.844482	1.02781	1.06361	2.91442	1.19899	1.40986	0.844482	2.91442	1.10811	1.08231	0.801695	0.956192	1.2563	1.04092	0.801695	1.2563
213	2130	1.23629	1.23206	1.49699	1.54231	1.08691	1.31891	1.08691	1.54231	0.883743	1.9338	1.22934	1.00493	1.04707	1.21978	0.883743	1.9338	0.85725	1.09101	0.878541	2.9549	1.00896	1.35813	0.85725	2.9549	0.816209	1.24888	0.61395	0.839768	1.59902	1.02356	0.61395	1.59902
214	2140	1.39117	0.896952	1.23713	1.6734	1.2516	1.29005	0.896952	1.6734	0.914219	1.55061	1.13535	1.19207	1.04546	1.16754	0.914219	1.55061	0.58937	1.01217	0.902298	2.97271	0.822622	1.25983	0.58937	2.97271	0.826544	1.49887	0.835605	0.845224	1.42953	1.08715	0.826544	1.49887
215	2150	1.59736	1.16023	1.38765	1.77961	1.24919	1.43481	1.16023	1.77961	0.984541	2.02974	0.644669	1.2994	0.967365	1.18514	0.644669	2.02974	0.9164	0.990788	0.672664	2.78468	0.881867	1.24928	0.672664	2.78468	1.02966	1.42136	0.812148	0.782388	1.33038	1.07519	0.782388	1.42136
216	2160	1.18789	0.851536	1.22372	1.59206	1.10133	1.19131	0.851536	1.59206	1.02863	1.51097	0.89551	1.14421	1.11171	1.13821	0.89551	1.51097	0.885029	0.934798	0.934345	3.22425	0.894785	1.37464	0.885029	3.22425	0.791028	1.47185	0.693842	0.777513	1.28419	1.00369	0.693842	1.47185
217	2170	1.19698	1.00652	1.31674	1.21868	1.40323	1.22843	1.00652	1.40323	1.07651	1.73828	1.01194	1.00352	0.966742	1.1594	0.966742	1.73828	0.617495	0.850168	0.774084	3.13655	0.930058	1.26167	0.617495	3.13655	0.913941	1.69144	0.796139	0.672801	1.08138	1.03114	0.672801	1.69144
218	2180	1.44725	1.29235	1.30172	1.43632	1.33991	1.36351	1.29235	1.44725	0.790578	1.72704	1.03496	0.794762	1.01557	1.07258	0.790578	1.72704	0.619018	0.877418	0.678683	3.25466	0.887527	1.26346	0.619018	3.25466	0.907464	1.3304	1.00865	0.620201	1.12491	0.998323	0.620201	1.3304
219	2190	1.34073	1.03343	1.50308	1.68889	1.3336	1.37995	1.03343	1.68889	0.919406	1.57059	1.09312	1.29072	0.805608	1.13589	0.805608	1.57059	0.755347	1.14205	0.910536	3.18048	1.11847	1.42138	0.755347	3.18048	1.04598	1.23724	0.589193	0.77817	1.44032	1.01818	0.589193	1.44032
220	2200	1.26381	1.13427	1.45105	1.72073	1.33841	1.38165	1.13427	1.72073	1.02147	1.51803	1.10647	1.09063	1.03978	1.15528	1.02147	1.51803	0.692769	0.983817	0.750195	3.12469	1.10922	1.33214	0.692769	3.12469	0.952458	1.37124	0.767727	0.670834	1.34534	1.02152	0.670834	1.37124
221	2210	1.61615	1.25799	1.42018	1.67337	1.27784	1.44911	1.25799	1.67337	0.875598	1.35127	1.1024	1.07422	1.04992	1.09068	0.875598	1.35127	0.775955	1.08476	1.03807	3.33682	0.955595	1.43824	0.775955	3.33682	1.12686	1.47505	0.617761	0.837382	0.886839	0.988779	0.617761	1.47505
222	2220	1.24885	1.13485	1.26311	1.58754	1.23214	1.2933	1.13485	1.58754	1.08211	1.39139	1.10563	1.19421	1.33964	1.22259	1.08211	1.39139	0.852624	0.951669	0.729318	3.22985	1.05739	1.36417	0.729318	3.22985	1.1528	1.35045	0.644942	0.815716	0.941919	0.981166	0.644942	1.35045
223	2230	1.3571	1.00056	1.147	1.49903	1.41932	1.2846	1.00056	1.49903	1.04255	1.11306	0.974414	1.32361	1.04519	1.09976	0.974414	1.32361	0.731756	0.939158	0.742978	3.46914	1.35997	1.4486	0.731756	3.46914	1.13593	1.23119	0.550167	0.920039	0.827845	0.933033	0.550167	1.23119
224	2240	1.54414	0.983148	1.22317	1.85495	1.39063	1.39921	0.983148	1.85495	1.00801	1.16827	1.20665	0.778364	0.917199	1.0157	0.778364	1.20665	0.809237	1.2131	0.82502	3.36964	0.935783	1.43056	0.809237	3.36964	0.882989	1.11895	0.972481	0.80664	1.09443	0.975099	0.80664	1.11895
225	2250	1.33624	1.10516	1.28154	1.86015	1.59455	1.43552	1.10516	1.86015	1.04282	1.08605	1.13868	1.06328	0.995519	1.06527	0.995519	1.13868	0.839742	1.0699	0.929201	3.43138	1.08455	1.47095	0.839742	3.43138	1.08533	1.3247	0.919519	0.625579	0.913898	0.973806	0.625579	1.3247
226	2260	1.35561	1.25692	1.53224	1.83795	1.32865	1.46228	1.25692	1.83795	0.960463	1.14933	0.707796	1.20394	0.919311	0.98817	0.707796	1.20394	0.773031	1.04323	1.01969	3.47377	1.43725	1.54939	0.773031	3.47377	0.926053	1.44972	0.879933	0.646601	1.01261	0.982985	0.646601	1.44972
227	2270	1.15742	1.35326	1.51693	1.65549	1.50195	1.43701	1.15742	1.65549	0.843964	1.26152	0.820081	1.00333	0.791069	0.943993	0.791069	1.26152	0.775195	1.16688	1.01849	3.4284	1.20393	1.51858	0.775195	3.4284	1.22345	1.13056	0.704042	0.758818	1.05842	0.975058	0.704042	1.22345
228	2280	1.42616	1.36894	1.60458	1.92715	1.56027	1.57742	1.36894	1.92715	1.09612	1.35392	0.843751	0.938959	0.806535	1.00786	0.806535	1.35392	0.912425	1.13031	0.982175	3.27223	1.29614	1.51866	0.912425	3.27223	1.09805	1.21511	0.80049	0.774946	0.762062	0.93013	0.762062	1.21511
229	2290	1.39547	1.2632	1.32996	1.54603	1.24203	1.35534	1.24203	1.54603	1.01666	1.28227	0.957767	1.15947	0.999073	1.08305	0.957767	1.28227	0.710252	1.23017	0.894028	3.16101	1.18597	1.43628	0.710252	3.16101	0.922604	1.51437	0.789788	0.816549	0.826202	0.973903	0.789788	1.51437
230	2300	1.42081	0.988216	1.33792	1.64462	1.26878	1.33207	0.988216	1.64462	1.13941	1.21681	1.04488	1.09836	0.747988	1.04949	0.747988	1.21681	1.00994	1.27909	0.903695	3.31185	1.3297	1.56686	0.903695	3.31185	0.821915	1.64301	0.725602	0.72566	0.844227	0.952083	0.725602	1.64301
231	2310	1.57636	1.10618	1.26274	1.84369	1.50799	1.45939	1.10618	1.84369	1.1559	1.24715	0.986951	1.07448	1.00305	1.09351	0.986951	1.24715	0.841999	1.02229	1.01466	3.17243	1.26868	1.46401	0.841999	3.17243	0.947355	1.38954	0.858592	0.68029	0.913935	0.957942	0.68029	1.38954
232	2320	1.55102	1.20788	1.35013	1.7559	1.02419	1.37782	1.02419	1.7559	0.949018	1.22254	1.18632	0.965976	0.789794	1.02273	0.789794	1.22254	1.09908	1.12483	0.821976	3.38055	1.36748	1.55878	0.821976	3.38055	0.843453	1.26264	0.866608	0.70365	0.756354	0.886541	0.70365	1.26264
233	2330	1.28902	1.40866	1.16165	1.65412	1.09913	1.32251	1.09913	1.65412	1.04189	1.31332	1.01153	1.23236	1.12927	1.14567	1.01153	1.31332	0.843354	0.821482	0.915154	2.89894	1.42778	1.38134	0.821482	2.89894	0.778168	1.21165	0.799026	0.76739	0.796794	0.870606	0.76739	1.21165
234	2340	1.34417	1.21238	1.57409	1.93359	1.10075	1.43299	1.10075	1.93359	0.917709	1.62717	1.02277	0.855224	0.931676	1.07091	0.855224	1.62717	0.850631	0.881647	1.07754	3.22992	1.30955	1.46986	0.850631	3.22992	0.921172	1.26936	0.788086	0.737938	1.07167	0.957645	0.737938	1.26936
235	2350	1.45278	1.12928	1.36955	1.5142	1.31424	1.35601	1.12928	1.5142	1.061	1.62284	0.940769	1.04615	0.734778	1.08111	0.734778	1.62284	0.757007	0.719618	1.07221	3.2413	1.28198	1.41442	0.719618	3.2413	0.980467	1.33214	0.773072	1.03642	1.05026	1.03447	0.773072	1.33214
236	2360	1.81294	1.32444	1.54983	1.59012	1.08441	1.47235	1.08441	1.81294	0.94514	1.1461	0.864765	0.795757	0.99165	0.948683	0.795757	1.1461	0.810529	0.805943	1.07246	2.94151	1.43109	1.41231	0.805943	2.94151	0.988316	1.05291	0.9698	1.04165	0.934537	0.997444	0.934537	1.05291
237	2370	1.70095	1.21905	1.32234	1.47332	1.15883	1.3749	1.15883	1.70095	0.863945	1.24386	0.714428	1.21053	0.977329	1.00202	0.714428	1.24386	0.70623	0.722971	1.24067	3.26626	1.26414	1.44005	0.70623	3.26626	1.03691	1.15661	0.593344	0.957644	1.00565	0.950031	0.593344	1.15661
238	2380	1.3345	0.835579	1.49977	1.64188	1.27856	1.31806	0.835579	1.64188	1.00271	0.947382	0.935939	1.13965	0.954471	0.996032	0.935939	1.13965	0.788256	0.805532	0.824993	3.00028	1.21692	1.3272	0.788256	3.00028	1.33575	1.41225	1.00975	1.0609	0.918371	1.14741	0.918371	1.41225
239	2390	1.49665	0.769652	1.42676	1.42055	1.18767	1.26026	0.769652	1.49665	0.837665	1.42411	0.855884	1.00617	0.543857	0.933538	0.543857	1.42411	0.579223	0.801411	1.16292	2.97717	1.12508	1.32916	0.579223	2.97717	0.98025	1.21688	0.920952	0.799803	0.743316	0.932239	0.743316	1.21688
240	2400	1.50022	1.00017	1.50366	1.55154	1.09828	1.33077	1.00017	1.55154	0.959114	1.44978	0.819048	1.14465	0.807109	1.03594	0.807109	1.44978	0.725628	0.726026	1.16752	3.27085	1.27892	1.43379	0.725628	3.27085	1.22073	1.48879	0.708918	1.06084	0.62491	1.02084	0.62491	1.48879
241	2410	1.51194	0.968226	1.62657	1.61826	1.36868	1.41874	0.968226	1.62657	1.08374	1.36816	0.693511	1.05572	0.85696	1.01162	0.693511	1.36816	1.23926	0.743393	1.06101	3.35004	1.20343	1.51943	0.743393	3.35004	1.05444	1.13764	0.861956	0.818024	0.967235	0.967859	0.818024	1.13764
242	2420	1.38295	0.953667	1.45979	1.59023	1.20324	1.31798	0.953667	1.59023	0.8986	1.48936	1.0056	1.05062	0.827243	1.05428	0.827243	1.48936	1.32776	0.787373	0.934138	3.17982	1.46963	1.53974	0.787373	3.17982	1.23152	1.11485	0.563606	0.995685	1.1257	1.00627	0.563606	1.23152
243	2430	1.26563	1.21506	1.45356	1.5708	1.29254	1.35952	1.21506	1.5708	1.11054	1.49911	0.891916	0.99596	0.681324	1.03577	0.681324	1.49911	0.95267	0.725795	1.28553	3.16183	1.32872	1.49091	0.725795	3.16183	1.05252	1.44902	0.765566	0.691952	0.925227	0.976858	0.691952	1.44902
244	2440	1.60366	1.32322	1.42569	1.65558	1.35546	1.47272	1.32322	1.65558	1.16459	1.75047	0.805975	1.23738	0.700043	1.13169	0.700043	1.75047	1.1113	0.895578	1.08906	3.21027	1.52639	1.56652	0.895578	3.21027	1.09471	1.0406	0.773433	0.877868	0.79377	0.916077	0.773433	1.09471
245	2450	1.46454	1.19205	1.56075	1.77631	1.30863	1.46045	1.19205	1.77631	0.94515	1.91802	0.915934	0.944374	0.941216	1.13294	0.915934	1.91802	1.25879	1.07123	1.05726	3.26323	1.1674	1.56358	1.05726	3.26323	1.01163	0.688518	0.851438	0.687053	0.865259	0.820781	0.687053	1.01163
246	2460	1.44564	0.905546	1.57122	1.61483	1.1631	1.34007	0.905546	1.61483	1.0983	2.05183	0.616845	1.47764	1.1215	1.27322	0.616845	2.05183	1.21029	0.85439	1.07545	3.41324	1.37989	1.58665	0.85439	3.41324	1.37531	0.980322	0.898489	0.818126	0.946888	1.00383	0.818126	1.37531
247	2470	1.60631	0.624207	1.63482	1.49719	1.2676	1.32603	0.624207	1.63482	1.00201	1.5863	0.744351	1.29956	1.27127	1.1807	0.744351	1.5863	1.0676	0.881435	1.14527	3.17783	1.36368	1.52716	0.881435	3.17783	0.919039	1.10473	0.559411	0.867728	0.771068	0.844395	0.559411	1.10473
248	2480	1.44848	0.683746	1.456	1.64198	1.2415	1.29434	0.683746	1.64198	0.753798	1.53482	0.701443	1.14229	0.970947	1.02066	0.701443	1.53482	1.21126	0.901812	1.30406	3.30348	1.28759	1.60164	0.901812	3.30348	0.685333	1.11601	0.842871	0.74866	0.836972	0.845969	0.685333	1.11601
249	2490	1.51096	0.902125	1.83656	1.65252	1.17835	1.4161	0.902125	1.83656	0.984451	1.50679	0.968196	1.20773	0.883911	1.11022	0.883911	1.50679	1.00647	0.681586	1.23037	3.31583	1.19871	1.48659	0.681586	3.31583	0.894642	1.11241	0.922932	0.814969	0.96458	0.941906	0.814969	1.11241
250	2500	1.48719	1.09238	1.54223	1.30266	1.21122	1.32714	1.09238	1.54223	1.17345	1.40288	0.91147	1.34991	1.49984	1.26751	0.91147	1.49984	1.28637	0.856228	1.61511	3.15095	1.41521	1.66477	0.856228	3.15095	0.831093	0.977371	0.726903	0.912481	1.08934	0.907437	0.726903	1.08934
251	2510	1.53533	0.857015	1.65605	1.60358	1.3659	1.40358	0.857015	1.65605	1.11937	1.69062	0.867026	1.36596	1.33349	1.27529	0.867026	1.69062	0.836358	0.792096	1.08937	3.13155	1.36693	1.44326	0.792096	3.13155	0.962141	1.4597	0.690045	0.713108	0.72682	0.910362	0.690045	1.4597
252	2520	1.48141	1.09855	1.4851	1.44377	1.07389	1.31654	1.07389	1.4851	0.979328	1.5761	0.811209	1.36076	1.40544	1.22657	0.811209	1.5761	0.974231	0.679142	0.814784	3.20654	1.12553	1.36004	0.679142	3.20654	0.969824	1.35812	0.739383	0.8555	0.762021	0.936969	0.739383	1.35812
253	2530	1.60192	0.984984	1.32028	1.39276	1.04563	1.26911	0.984984	1.60192	0.997159	1.50312	0.686342	1.25923	1.41717	1.17261	0.686342	1.50312	1.21854	0.745335	0.82014	3.03983	1.29193	1.42315	0.745335	3.03983	1.07241	1.36298	0.739005	0.83139	0.82238	0.965632	0.739005	1.36298
254	2540	1.46149	0.926415	1.45821	1.59183	1.20444	1.32848	0.926415	1.59183	0.852798	1.37804	0.81833	0.909917	1.60691	1.1132	0.81833	1.60691	1.28854	0.845787	0.926776	3.13239	1.27661	1.49402	0.845787	3.13239	0.91767	1.12832	0.895638	0.85474	0.838734	0.92702	0.838734	1.12832
255	2550	1.51484	1.07149	1.21278	1.47328	1.28131	1.31074	1.07149	1.51484	0.918555	1.46038	0.884045	0.875802	1.19328	1.06641	0.875802	1.46038	1.20863	0.808834	0.584858	3.09049	1.34413	1.40739	0.584858	3.09049	0.841416	1.14354	0.826821	0.601486	0.648111	0.812274	0.601486	1.14354
256	2560	1.50509	1.00853	1.35356	1.37127	1.03469	1.25463	1.00853	1.50509	0.915462	1.80505	0.87883	0.93679	1.37314	1.18185	0.87883	1.80505	1.18735	0.735481	0.870918	3.00813	0.985174	1.35741	0.735481	3.00813	0.77241	1.13571	0.862301	0.544635	1.06498	0.876007	0.544635	1.13571
257	2570	1.56273	1.09125	1.55272	1.67811	1.05813	1.38859	1.05813	1.67811	1.08451	1.56508	1.06686	0.935278	1.12836	1.15602	0.935278	1.56508	1.45067	0.7476	0.83696	3.4162	1.36222	1.56273	0.7476	3.4162	0.87	1.07826	0.815603	0.724424	0.846662	0.86699	0.724424	1.07826
258	2580	1.44473	0.813915	1.61394	1.27769	1.27462	1.28498	0.813915	1.61394	1.15968	1.6209	1.00297	1.00716	1.19211	1.19656	1.00297	1.6209	1.42716	0.737873	0.856492	3.20221	1.14587	1.47392	0.737873	3.20221	0.722175	1.07263	0.984986	0.774799	0.799954	0.870908	0.722175	1.07263
259	2590	1.72207	0.867245	1.40264	1.42808	1.06762	1.29753	0.867245	1.72207	1.25846	1.41198	0.841635	0.993317	1.18216	1.13751	0.841635	1.41198	1.23121	1.05882	1.01188	3.11288	0.989618	1.48088	0.989618	3.11288	1.13668	1.2903	0.810006	0.67179	0.714944	0.924744	0.67179	1.2903
260	2600	1.57746	0.693257	1.6539	1.83525	1.04429	1.36083	0.693257	1.83525	0.973999	1.26224	0.827798	1.19058	1.02026	1.05498	0.827798	1.26224	1.22396	0.894087	0.775749	3.36522	0.876914	1.42719	0.775749	3.36522	1.19034	1.094	0.679943	0.797786	0.851416	0.922697	0.679943	1.19034
261	2610	1.39715	1.03539	1.6319	1.79626	0.880165	1.34817	0.880165	1.79626	1.12539	1.78805	0.841205	1.25876	1.01454	1.20559	0.841205	1.78805	1.00841	0.751938	0.884562	3.1046	0.68086	1.28607	0.68086	3.1046	0.877231	1.1288	0.852247	0.627043	0.72063	0.841191	0.627043	1.1288
262	2620	1.49763	0.970752	1.46946	1.57756	1.13645	1.33037	0.970752	1.57756	0.937007	1.52548	0.866243	1.18023	0.877843	1.07736	0.866243	1.52548	0.80347	0.867139	0.856734	3.19624	0.751642	1.29505	0.751642	3.19624	0.941634	1.25344	0.905762	0.893138	0.823273	0.963449	0.823273	1.25344
263	2630	1.16322	1.11491	1.44296	1.68447	1.27132	1.33538	1.11491	1.68447	0.946093	1.85335	1.10874	1.24292	0.975857	1.22539	0.946093	1.85335	0.801614	1.09549	0.806473	3.18889	0.958175	1.37013	0.801614	3.18889	0.983166	1.21672	0.859651	0.732268	0.75144	0.908649	0.732268	1.21672
264	2640	1.15724	0.933024	1.37714	1.79728	1.14727	1.28239	0.933024	1.79728	0.895182	1.51695	1.04146	0.950314	1.04151	1.08908	0.895182	1.51695	1.10911	1.08918	0.683872	3.09807	1.3025	1.45654	0.683872	3.09807	1.25305	0.923736	0.871741	0.654346	0.800147	0.900603	0.654346	1.25305
265	2650	1.30331	0.915415	1.31567	1.50267	1.23713	1.25484	0.915415	1.50267	0.922591	1.23334	0.845973	1.06288	0.909309	0.994819	0.845973	1.23334	1.15998	0.877519	0.819635	3.25049	1.35166	1.49186	0.819635	3.25049	0.851029	0.907927	0.958577	0.821994	0.77027	0.861959	0.77027	0.958577
266	2660	1.4581	1.17373	1.62133	1.12539	0.910969	1.2579	0.910969	1.62133	1.04521	1.48764	0.718716	1.06978	1.07496	1.07926	0.718716	1.48764	1.06777	0.771253	0.759223	3.06175	1.31186	1.39437	0.759223	3.06175	1.07531	1.11365	0.785646	0.760987	1.27305	1.00173	0.760987	1.27305
267	2670	1.5017	1.12672	1.37831	1.42832	1.00969	1.28895	1.00969	1.5017	1.08155	1.10347	0.980769	1.25853	1.12265	1.10939	0.980769	1.25853	1.0331	0.978982	0.693876	3.31458	1.26115	1.45634	0.693876	3.31458	0.718616	1.12415	0.849081	0.700306	1.43246	0.964922	0.700306	1.43246
268	2680	1.44393	1.3473	1.36573	1.33744	1.13783	1.32645	1.13783	1.44393	0.869985	1.83567	0.942754	1.08043	1.06635	1.15904	0.869985	1.83567	1.20945	0.900689	0.957798	3.24077	1.34527	1.53079	0.900689	3.24077	0.878174	1.0861	0.894067	0.682404	1.3294	0.974029	0.682404	1.3294
269	2690	1.49578	1.00823	1.37278	1.39505	1.31766	1.3179	1.00823	1.49578	0.786445	1.60944	0.729806	0.79276	1.11759	1.00721	0.729806	1.60944	1.26388	0.735583	1.11661	3.20438	1.22002	1.50809	0.735583	3.20438	0.652872	1.08352	0.706078	0.645306	1.02938	0.823432	0.645306	1.08352
270	2700	1.65089	1.28013	1.31382	1.44313	1.10455	1.3585	1.10455	1.65089	1.30549	1.82886	0.924826	1.17114	1.21861	1.28979	0.924826	1.82886	1.17093	0.8667	0.806688	3.14357	1.19036	1.43565	0.806688	3.14357	0.688637	1.27189	0.79586	0.500458	1.30988	0.913346	0.500458	1.30988
271	2710	1.46213	1.08383	1.52025	1.39497	1.26055	1.34435	1.08383	1.52025	0.988648	1.49952	0.781843	1.07826	1.09217	1.08809	0.781843	1.49952	1.13542	0.782662	0.698525	2.9527	1.35596	1.38505	0.698525	2.9527	0.662009	1.38825	0.725419	0.597593	1.06237	0.887127	0.597593	1.38825
272	2720	1.51707	0.860331	1.37827	1.40325	1.45887	1.32356	0.860331	1.51707	0.875521	1.76703	1.07384	0.937834	1.10498	1.15184	0.875521	1.76703	1.03356	0.934633	0.65024	3.11356	1.31426	1.40925	0.65024	3.11356	0.997418	1.193	0.695653	0.708993	1.00065	0.919142	0.695653	1.193
273	2730	1.50234	0.960005	1.44597	1.51859	1.26639	1.33866	0.960005	1.51859	0.940918	1.70045	0.831635	0.894281	1.10585	1.09463	0.831635	1.70045	0.955409	0.80929	0.921912	3.0908	1.18427	1.39233	0.80929	3.0908	0.875191	1.14178	0.858773	0.905295	0.923525	0.940913	0.858773	1.14178
274	2740	1.36409	0.896095	1.35739	1.51034	1.05485	1.23655	0.896095	1.51034	1.08857	1.76925	0.94299	0.979902	1.01238	1.15862	0.94299	1.76925	0.886092	0.688206	0.741696	3.21207	1.20141	1.34589	0.688206	3.21207	0.872151	1.09336	0.992561	0.734164	0.986922	0.935831	0.734164	1.09336
275	2750	1.84309	0.974309	1.4179	1.67039	1.29849	1.44084	0.974309	1.84309	1.03814	1.7321	0.830793	0.888264	0.844157	1.06669	0.830793	1.7321	1.03026	0.708171	0.839457	3.20482	1.36377	1.4293	0.708171	3.20482	0.805147	1.51005	0.830229	0.780525	0.898195	0.96483	0.780525	1.51005
276	2760	1.87821	0.929015	1.25771	1.58344	0.963267	1.32233	0.929015	1.87821	0.848246	1.82959	0.956748	1.07568	1.09877	1.1618	0.848246	1.82959	1.14583	0.712226	0.78939	3.24722	1.1966	1.41825	0.712226	3.24722	0.726772	1.25557	0.70661	0.823367	0.793157	0.861096	0.70661	1.25557
277	2770	1.71444	1.27045	1.18565	1.61966	1.18155	1.39435	1.18155	1.71444	0.991624	1.74637	0.721971	0.89216	0.947876	1.06	0.721971	1.74637	1.17936	1.03948	0.736078	3.28355	1.44315	1.53632	0.736078	3.28355	0.868985	1.28141	0.74796	0.765407	1.08741	0.950234	0.74796	1.28141
278	2780	1.66288	1.21419	1.28953	1.67428	1.21407	1.41099	1.21407	1.67428	1.24477	1.99115	0.882148	0.880968	0.876002	1.17501	0.876002	1.99115	1.28736	0.970976	0.833732	3.07585	1.23672	1.48093	0.833732	3.07585	0.766929	1.27757	0.740036	0.78169	0.812035	0.875652	0.740036	1.27757
279	2790	1.71474	1.11366	1.16649	1.52608	1.23183	1.35056	1.11366	1.71474	0.852428	2.00714	0.915675	0.970476	0.856392	1.12042	0.852428	2.00714	1.45568	0.788263	0.745373	3.34466	1.4774	1.56228	0.745373	3.34466	0.810383	0.987177	0.82677	0.776312	0.757027	0.831534	0.757027	0.987177
280	2800	1.929	1.10799	1.51034	1.68617	1.66444	1.57959	1.10799	1.929	1.06398	1.79133	0.701833	1.25119	0.893393	1.14035	0.701833	1.79133	1.27677	0.885396	0.839476	3.33823	1.50038	1.56805	0.839476	3.33823	0.630678	1.25871	0.739531	0.893825	0.758413	0.856232	0.630678	1.25871
281	2810	2.0617	0.884359	1.33862	1.60299	1.064	1.39033	0.884359	2.0617	1.0733	1.78386	0.927502	0.793558	0.699021	1.05545	0.699021	1.78386	1.15797	0.738381	0.858382	3.12769	1.41854	1.46019	0.738381	3.12769	0.716388	1.02051	0.669613	0.861295	1.10463	0.874487	0.669613	1.10463
282	2820	1.85275	0.921374	1.55077	1.40741	0.993982	1.34526	0.921374	1.85275	0.864063	1.54536	0.922658	0.928286	1.00051	1.05217	0.864063	1.54536	1.05465	0.79195	1.11702	3.32025	1.31329	1.51943	0.79195	3.32025	0.784942	0.905156	0.913005	0.64838	0.80965	0.812227	0.64838	0.913005
283	2830	1.56728	0.945214	1.42754	1.68594	1.11331	1.34786	0.945214	1.68594	0.845467	1.99904	1.07726	1.02063	0.753207	1.13912	0.753207	1.99904	1.15733	1.37696	0.882768	3.04035	1.21453	1.53439	0.882768	3.04035	0.975982	0.884957	0.63066	0.779444	0.966749	0.847558	0.63066	0.975982
284	2840	1.7452	1.27011	1.38327	1.55148	1.17663	1.42534	1.17663	1.7452	0.707936	1.76732	1.20418	1.12853	1.00099	1.16179	0.707936	1.76732	1.22937	1.41259	0.764891	2.94324	0.972041	1.46443	0.764891	2.94324	0.876017	1.14807	0.698356	0.917708	0.980599	0.924151	0.698356	1.14807
285	2850	1.61736	1.16802	1.2212	1.50374	1.03453	1.30897	1.03453	1.61736	0.888554	1.75601	0.913245	0.786528	1.01199	1.07127	0.786528	1.75601	1.04053	1.00402	0.75734	3.17045	0.967923	1.38805	0.75734	3.17045	0.644233	1.05896	0.681016	0.642412	0.77179	0.759681	0.642412	1.05896
286	2860	1.4087	0.998778	1.34124	1.50064	1.27039	1.30395	0.998778	1.50064	1.08141	1.58106	0.883561	0.974925	1.16102	1.1364	0.883561	1.58106	1.03949	1.04532	0.829861	3.21286	0.673103	1.36013	0.673103	3.21286	0.960444	0.630762	0.592347	0.938622	0.979419	0.820319	0.592347	0.979419
287	2870	1.29843	0.809884	1.19225	1.15103	1.07081	1.10448	0.809884	1.29843	1.00694	1.68132	1.0793	0.866002	0.995134	1.12574	0.866002	1.68132	0.972597	0.879351	0.738008	3.04385	0.991454	1.32505	0.738008	3.04385	1.21236	0.970335	0.653851	0.889581	1.2012	0.985467	0.653851	1.21236
288	2880	1.67884	0.819799	1.15603	1.3794	1.30361	1.26754	0.819799	1.67884	0.870853	1.70933	1.11898	1.03887	0.934821	1.13457	0.870853	1.70933	0.675035	1.1749	0.77588	3.33938	0.783731	1.34978	0.675035	3.33938	0.789995	1.32382	0.677305	0.831696	0.938192	0.912202	0.677305	1.32382
289	2890	1.56727	0.728912	1.03526	1.52006	1.23099	1.2165	0.728912	1.56727	0.918105	1.57613	0.937307	0.84083	0.998084	1.05409	0.84083	1.57613	0.937726	0.947887	1.10045	3.05144	0.757059	1.35891	0.757059	3.05144	1.04994	1.1726	0.606901	0.808147	0.880276	0.903572	0.606901	1.1726
290	2900	1.85493	1.08264	0.989286	0.996604	1.32266	1.24922	0.989286	1.85493	1.01558	1.83585	1.13834	1.09653	1.32651	1.28256	1.01558	1.83585	1.03299	1.03505	0.890264	3.34198	0.851691	1.43039	0.851691	3.34198	1.19595	1.45735	0.494638	0.654552	1.12214	0.984928	0.494638	1.45735
291	2910	1.96575	0.915823	1.23135	1.09801	1.3781	1.31781	0.915823	1.96575	1.02291	1.37723	1.31302	0.903157	1.29725	1.18272	0.903157	1.37723	1.2612	0.973697	0.976333	3.30636	1.05551	1.51462	0.973697	3.30636	0.863267	1.29102	0.663142	0.83691	1.31299	0.993466	0.663142	1.31299
292	2920	1.5376	0.832137	1.28989	0.950179	1.27197	1.17636	0.832137	1.5376	0.873475	1.66221	0.980376	0.957342	1.16317	1.12731	0.873475	1.66221	1.09201	0.933401	0.702306	3.096	0.800921	1.32493	0.702306	3.096	1.21938	1.27449	0.47265	0.732539	1.1282	0.96545	0.47265	1.27449
293	2930	1.495	0.766123	1.38242	1.51948	1.09865	1.25233	0.766123	1.51948	1.05946	1.58682	0.750972	0.84267	0.942514	1.03649	0.750972	1.58682	1.17612	0.736508	1.14879	3.52951	0.950829	1.50835	0.736508	3.52951	0.946547	1.02363	0.739868	0.634279	1.24777	0.918418	0.634279	1.24777
294	2940	1.28541	1.12328	1.54271	1.47604	0.968866	1.27926	0.968866	1.54271	0.650256	1.58279	0.820364	0.82987	1.23975	1.02461	0.650256	1.58279	0.929253	0.745909	1.04463	2.89991	0.867108	1.29736	0.745909	2.89991	0.897634	1.1633	0.809014	0.807164	1.28486	0.992394	0.807164	1.28486
295	2950	1.21746	0.858983	1.4426	1.43113	1.00596	1.19123	0.858983	1.4426	0.916912	1.65063	0.773125	0.826361	1.17598	1.0686	0.773125	1.65063	1.18872	0.837984	0.876528	3.15516	1.03442	1.41856	0.837984	3.15516	0.685484	1.28393	0.68669	0.780066	1.1204	0.911313	0.685484	1.28393
296	2960	1.49922	0.838772	1.63178	1.27673	1.13844	1.27699	0.838772	1.63178	0.754687	1.67601	0.802095	0.94216	1.04039	1.04307	0.754687	1.67601	0.955669	0.859005	0.764882	2.90755	1.52459	1.40234	0.764882	2.90755	0.796695	1.09622	0.69599	0.891789	1.13638	0.923415	0.69599	1.13638
297	2970	1.62467	0.680161	1.16617	1.57433	1.20799	1.25066	0.680161	1.62467	0.942202	1.62	0.720674	1.06501	0.827137	1.035	0.720674	1.62	1.07815	0.758589	0.789299	2.76019	1.25046	1.32734	0.758589	2.76019	1.02141	1.05765	0.752236	0.687335	0.873703	0.878466	0.687335	1.05765
298	2980	1.52487	1.08731	1.26008	1.57118	1.17677	1.32404	1.08731	1.57118	1.0203	1.51763	0.684397	1.01294	0.889489	1.02495	0.684397	1.51763	1.15343	1.04324	0.828948	2.84661	1.23044	1.42053	0.828948	2.84661	1.01957	1.00365	0.484014	0.599266	0.940161	0.809332	0.484014	1.01957
299	2990	1.64004	1.21312	1.20512	1.42593	1.13293	1.32343	1.13293	1.64004	0.836995	1.65667	0.872004	0.888344	0.960543	1.04291	0.836995	1.65667	1.25618	0.856444	1.03109	2.71423	0.947317	1.36105	0.856444	2.71423	0.7923	1.00338	0.537417	0.588447	1.10138	0.804586	0.537417	1.10138
300	3000	1.72913	0.957683	1.23081	1.57281	1.07355	1.3128	0.957683	1.72913	0.924434	1.63487	0.754542	1.18596	1.18574	1.13711	0.754542	1.63487	1.57111	0.768625	0.963335	2.59164	0.969147	1.37277	0.768625	2.59164	1.02349	1.17104	0.707397	0.76386	1.28131	0.989418	0.707397	1.28131
301	3010	1.7994	1.04854	1.23559	1.34658	1.23251	1.33252	1.04854	1.7994	0.975269	1.60624	0.912803	0.911937	0.821246	1.0455	0.821246	1.60624	1.75583	1.04665	0.824173	3.35131	1.15697	1.62699	0.824173	3.35131	0.722152	1.12113	0.864771	0.868878	1.38942	0.993269	0.722152	1.38942
302	3020	1.42477	0.970827	1.42679	1.60134	1.16063	1.31687	0.970827	1.60134	0.923862	1.42294	0.810327	0.893746	0.923724	0.994919	0.810327	1.42294	1.67122	0.969267	0.919995	3.42252	0.978196	1.59224	0.919995	3.42252	0.847033	1.06197	0.867381	0.806972	1.43196	1.00306	0.806972	1.43196
303	3030	1.39805	0.853685	1.13037	1.83823	1.21071	1.28621	0.853685	1.83823	0.719245	1.65736	0.920645	0.913838	1.05837	1.05389	0.719245	1.65736	1.21813	1.08413	0.768935	2.92598	0.974791	1.39439	0.768935	2.92598	1.02861	1.0267	0.771177	0.724098	1.40587	0.991292	0.724098	1.40587
304	3040	1.4291	0.646456	1.25578	1.42023	1.33603	1.21752	0.646456	1.4291	0.767084	1.71227	0.941895	0.746146	0.925231	1.01853	0.746146	1.71227	1.21112	0.964883	0.958974	2.87439	0.781489	1.35817	0.781489	2.87439	0.849098	1.30527	0.790708	0.687919	1.44501	1.0156	0.687919	1.44501
305	3050	1.27826	0.949439	1.24623	1.43593	1.08647	1.19926	0.949439	1.43593	0.79287	1.44327	0.865994	0.870085	1.09819	1.01408	0.79287	1.44327	1.07759	1.07751	0.998076	3.06134	0.803244	1.40355	0.803244	3.06134	0.75501	0.962246	0.895934	0.870274	1.10705	0.918102	0.75501	1.10705
306	3060	1.42571	0.799263	1.21458	1.40535	0.978701	1.16472	0.799263	1.42571	0.904058	1.58777	0.905629	1.17061	1.02461	1.11854	0.904058	1.58777	1.16482	1.1122	0.802317	2.84804	1.06491	1.39846	0.802317	2.84804	0.874912	0.93767	0.585543	0.80421	1.24166	0.888799	0.585543	1.24166
307	3070	1.39712	1.00258	1.20484	1.60316	1.23494	1.28853	1.00258	1.60316	0.967585	1.25747	0.760576	1.26758	0.926414	1.03592	0.760576	1.26758	1.06147	1.18408	0.756614	2.95132	1.14984	1.42067	0.756614	2.95132	0.811111	0.814346	0.760039	0.832944	1.10715	0.865118	0.760039	1.10715
308	3080	1.38646	0.659303	1.49119	1.51196	1.22477	1.25474	0.659303	1.51196	0.705131	1.54409	0.778878	0.832638	0.852958	0.94274	0.705131	1.54409	1.14217	1.09979	0.709707	3.1609	0.991114	1.42074	0.709707	3.1609	0.747437	0.924739	0.729897	0.774498	0.826449	0.800604	0.729897	0.924739
309	3090	1.57328	0.684001	1.2295	1.28421	1.10999	1.17619	0.684001	1.57328	0.928751	1.46419	0.953661	0.881465	1.15685	1.07698	0.881465	1.46419	1.55828	1.1274	0.871654	3.41492	0.785364	1.55152	0.785364	3.41492	0.718424	1.05006	0.850558	0.894196	1.07513	0.917673	0.718424	1.07513
310	3100	1.83802	0.867402	1.33876	1.1183	1.08403	1.2493	0.867402	1.83802	0.791692	1.58903	1.20521	0.883285	1.07595	1.10903	0.791692	1.58903	1.25088	1.10931	0.957487	3.07174	1.12962	1.50381	0.957487	3.07174	0.67696	1.01303	1.03477	0.673305	0.987671	0.877147	0.673305	1.03477
311	3110	1.29172	1.04107	1.3294	1.55575	0.903591	1.22431	0.903591	1.55575	0.895935	1.60676	0.958647	0.942345	0.873951	1.05553	0.873951	1.60676	1.41746	1.06849	1.1325	3.35127	0.989661	1.59188	0.989661	3.35127	0.775793	1.38332	0.694274	0.94773	0.751193	0.910462	0.694274	1.38332
312	3120	1.07176	0.95004	1.3469	1.20949	1.22042	1.15972	0.95004	1.3469	1.07428	1.74073	0.997005	1.02484	0.918402	1.15105	0.918402	1.74073	1.27504	1.15256	1.21502	3.20246	0.991903	1.5674	0.991903	3.20246	0.826055	1.27073	0.551451	0.797447	1.09449	0.908036	0.551451	1.27073
313	3130	1.46463	1.32053	0.889834	1.35407	0.956798	1.19717	0.889834	1.46463	0.997994	1.74572	0.785181	0.825429	1.0454	1.07994	0.785181	1.74572	1.0631	1.01516	0.816745	3.00483	1.03118	1.3862	0.816745	3.00483	0.768703	1.09996	0.720645	0.762726	0.744644	0.819336	0.720645	1.09996
314	3140	1.33769	0.958394	0.836824	1.27084	1.02579	1.08591	0.836824	1.33769	0.941376	1.85243	1.12511	0.759333	0.932304	1.12211	0.759333	1.85243	0.725562	1.10713	0.91754	2.9691	0.848351	1.31354	0.725562	2.9691	0.865601	1.16416	0.639419	0.694627	0.953311	0.863424	0.639419	1.16416
315	3150	1.13099	0.739939	0.920816	1.14408	1.19497	1.02616	0.739939	1.19497	0.929253	1.77011	0.940412	0.640228	0.826431	1.02129	0.640228	1.77011	0.840668	1.19832	1.06492	2.71135	0.721283	1.30731	0.721283	2.71135	0.958206	1.25618	0.58322	0.861976	0.76078	0.884072	0.58322	1.25618
316	3160	1.16781	1.16533	0.788807	1.05597	1.18153	1.07189	0.788807	1.18153	0.88694	1.45745	0.895317	0.692261	0.998619	0.986118	0.692261	1.45745	0.784853	1.26882	0.733981	3.28498	0.756133	1.36575	0.733981	3.28498	0.735632	1.0493	0.567357	0.79368	0.985119	0.826218	0.567357	1.0493
317	3170	1.2668	0.647109	1.05489	1.33119	1.16896	1.09379	0.647109	1.33119	0.675761	1.64826	0.964467	1.10532	0.998174	1.0784	0.675761	1.64826	1.28143	0.932872	0.873629	3.26511	0.808	1.43221	0.808	3.26511	0.766772	1.17148	0.510157	0.780406	0.996998	0.845164	0.510157	1.17148
318	3180	1.39139	0.864523	0.966587	1.22078	1.05745	1.10015	0.864523	1.39139	0.780476	1.57308	0.843101	0.752928	0.846652	0.959247	0.752928	1.57308	1.36714	1.1231	0.685855	2.86106	0.818157	1.37106	0.685855	2.86106	0.963818	1.2321	0.693799	0.767552	0.976081	0.926671	0.693799	1.2321
319	3190	1.39753	0.840356	0.840997	1.26342	1.11545	1.09155	0.840356	1.39753	0.848915	1.51542	0.702815	1.03787	0.864688	0.993942	0.702815	1.51542	1.20244	1.05916	0.740773	3.36112	0.646904	1.40208	0.646904	3.36112	0.966781	1.01045	1.06768	0.629714	1.15193	0.965311	0.629714	1.15193
320	3200	1.22948	0.842491	1.03231	1.41816	1.16916	1.13832	0.842491	1.41816	0.928184	1.15661	0.882314	1.10518	0.819489	0.978355	0.819489	1.15661	1.24846	0.982397	0.947386	2.99425	0.744367	1.38337	0.744367	2.99425	0.760188	1.032	0.781706	0.669703	1.0673	0.86218	0.669703	1.0673
321	3210	1.25671	1.06811	1.05948	1.44548	1.30749	1.22746	1.05948	1.44548	1.01451	1.311	0.839046	1.05831	1.13306	1.07119	0.839046	1.311	1.38705	0.894804	0.708339	3.22784	1.04217	1.45204	0.708339	3.22784	0.856783	1.27613	0.721198	0.739837	1.17582	0.953954	0.721198	1.27613
322	3220	1.39781	1.08743	0.840055	1.45465	1.14137	1.18426	0.840055	1.45465	0.955377	1.25257	0.928092	0.931688	0.774836	0.968512	0.774836	1.25257	1.11362	0.963121	0.807458	3.04724	0.857303	1.35775	0.807458	3.04724	0.697199	1.09089	0.771337	0.733935	1.02982	0.864635	0.697199	1.09089
323	3230	1.53499	1.38753	1.13835	1.11571	1.05834	1.24698	1.05834	1.53499	0.846645	1.24345	0.893735	1.01594	0.736688	0.947292	0.736688	1.24345	1.07343	0.743723	0.574049	2.96599	0.771905	1.22582	0.574049	2.96599	0.77185	0.892288	0.800715	0.646027	1.08097	0.83837	0.646027	1.08097
324	3240	1.21423	1.07497	0.63288	1.13083	1.16966	1.04451	0.63288	1.21423	0.906341	1.19972	0.731566	1.08908	1.10925	1.00719	0.731566	1.19972	0.999281	1.07822	0.68551	3.4928	0.873256	1.42581	0.68551	3.4928	0.789292	1.01189	0.671666	0.894271	0.983104	0.870044	0.671666	1.01189
325	3250	1.17055	1.00892	1.09372	1.35967	1.15956	1.15848	1.00892	1.35967	0.910112	1.38035	0.909948	1.13878	0.956112	1.05906	0.909948	1.38035	1.10858	1.08195	1.32527	3.33652	0.85888	1.54224	0.85888	3.33652	0.859042	1.36581	0.737149	0.919748	0.801135	0.936576	0.737149	1.36581
326	3260	1.47965	1.0877	0.984889	1.32778	1.39001	1.25401	0.984889	1.47965	0.938806	1.32128	0.738999	0.962404	0.828585	0.958015	0.738999	1.32128	1.27007	1.13932	1.09598	3.38009	1.09008	1.5951	1.09008	3.38009	0.929376	1.44275	0.835632	0.96612	0.844267	1.00363	0.835632	1.44275
327	3270	1.50168	1.43471	1.00142	1.22182	1.39781	1.31149	1.00142	1.50168	1.18983	1.35807	1.05927	1.00446	1.02788	1.1279	1.00446	1.35807	1.05919	1.07011	1.07106	3.37411	1.06442	1.52778	1.05919	3.37411	0.897665	1.32691	0.788564	0.788582	0.778949	0.916133	0.778949	1.32691
328	3280	1.55697	1.11997	1.24887	1.2649	1.25061	1.28826	1.11997	1.55697	1.02517	1.51617	0.906996	0.766434	1.18511	1.07998	0.766434	1.51617	1.53171	1.12646	1.09637	3.30607	0.839079	1.57994	0.839079	3.30607	0.826662	1.27543	0.559672	0.678506	0.834301	0.834914	0.559672	1.27543
329	3290	1.30228	1.00504	1.39521	1.31738	1.38165	1.28031	1.00504	1.39521	0.811137	1.62283	0.826972	0.847013	0.789588	0.979508	0.789588	1.62283	1.45423	1.29932	0.849042	3.31708	0.750347	1.534	0.750347	3.31708	0.811033	1.50288	0.658924	0.644251	0.719196	0.867257	0.644251	1.50288
330	3300	1.4244	1.13898	1.41124	1.17384	1.58183	1.34606	1.13898	1.58183	0.810181	1.62253	0.614218	0.971344	1.34523	1.0727	0.614218	1.62253	1.52108	1.243	0.94372	3.62615	0.850139	1.63682	0.850139	3.62615	0.799985	1.32836	0.585691	0.643988	0.717975	0.8152	0.585691	1.32836
331	3310	1.46004	1.10763	1.64469	1.08978	1.49403	1.35923	1.08978	1.64469	0.942635	1.51105	0.798701	0.724426	0.989419	0.993245	0.724426	1.51105	1.49809	1.48167	0.972669	3.27687	0.856048	1.61707	0.856048	3.27687	0.785148	1.32187	0.630633	0.818628	0.544033	0.820062	0.544033	1.32187
332	3320	1.45948	1.23164	1.24006	1.07303	1.31358	1.26356	1.07303	1.45948	1.0141	1.52585	0.907231	1.12418	0.924777	1.09923	0.907231	1.52585	1.29878	1.43552	0.777361	3.08785	0.962057	1.51231	0.777361	3.08785	1.08763	1.06577	0.637133	0.696189	0.816685	0.860682	0.637133	1.08763
333	3330	1.56502	0.897153	1.44689	1.18252	1.26799	1.27192	0.897153	1.56502	0.889893	1.42852	0.786974	1.09988	0.684412	0.977937	0.684412	1.42852	1.40801	1.52621	0.722288	3.18442	0.946466	1.55748	0.722288	3.18442	0.893139	0.966522	0.78387	0.720298	0.661399	0.805046	0.661399	0.966522
334	3340	1.64244	0.968475	1.42916	0.926906	1.06391	1.20618	0.926906	1.64244	1.00342	1.63837	0.65642	1.02508	1.23155	1.11097	0.65642	1.63837	1.33698	1.6486	0.861994	3.10179	0.62981	1.51583	0.62981	3.10179	0.95103	1.06865	0.738141	0.715173	0.62275	0.819148	0.62275	1.06865
335	3350	1.37602	1.31614	1.83557	1.26502	1.07736	1.37402	1.07736	1.83557	0.888728	1.66256	0.911874	1.06563	0.938127	1.09338	0.888728	1.66256	1.34519	1.15291	0.630346	3.10497	0.554219	1.35753	0.554219	3.10497	0.80838	1.07496	0.79823	0.555413	0.628844	0.773166	0.555413	1.07496
336	3360	1.39647	1.13385	1.7195	1.20885	1.31228	1.35419	1.13385	1.7195	0.873774	1.74783	0.59664	0.983396	1.28257	1.09684	0.59664	1.74783	1.28201	1.36849	0.805036	2.89679	0.587813	1.38803	0.587813	2.89679	0.741557	1.2591	0.641045	0.686729	1.02764	0.871214	0.641045	1.2591
337	3370	1.4181	0.921279	1.59779	1.14503	1.09247	1.23493	0.921279	1.59779	0.737011	1.50687	0.766861	0.845265	1.2562	1.02244	0.737011	1.50687	1.34655	1.42515	0.655453	3.06469	0.631475	1.42466	0.631475	3.06469	0.661857	1.36003	0.479763	0.693495	0.900138	0.819056	0.479763	1.36003
338	3380	1.40764	0.903534	1.28306	1.27494	0.991046	1.17204	0.903534	1.40764	0.820615	1.45492	0.766586	0.927719	1.35606	1.06518	0.766586	1.45492	1.40264	1.11879	0.720642	3.46982	0.588599	1.4601	0.588599	3.46982	0.84921	1.57825	0.819561	0.874774	0.805703	0.985499	0.805703	1.57825
339	3390	1.52222	1.05984	1.53065	1.32938	0.97828	1.28408	0.97828	1.53065	1.0876	1.42908	0.905469	1.03809	1.26175	1.1444	0.905469	1.42908	1.40079	1.1091	0.886114	3.24963	0.628705	1.45487	0.628705	3.24963	0.860056	1.3059	0.753134	1.00708	1.08205	1.00164	0.753134	1.3059
340	3400	1.41981	1.26634	1.57823	1.33576	1.22607	1.36524	1.22607	1.57823	1.03911	1.22703	0.732535	0.899733	0.961825	0.972045	0.732535	1.22703	1.29939	1.15033	0.793331	3.35747	0.896968	1.4995	0.793331	3.35747	0.701523	1.06052	0.989058	0.718066	0.989953	0.891825	0.701523	1.06052
341	3410	1.48929	0.849066	1.36	1.22523	1.28366	1.24145	0.849066	1.48929	1.10316	1.49016	0.873916	1.1205	0.955633	1.10867	0.873916	1.49016	1.23144	1.44929	0.846553	3.15859	0.701073	1.47739	0.701073	3.15859	0.994875	1.02346	0.909975	1.00636	1.10306	1.00755	0.909975	1.10306
342	3420	1.34231	0.861063	1.57694	1.16698	1.08067	1.20559	0.861063	1.57694	0.961866	1.58711	0.904086	0.753764	1.28391	1.09815	0.753764	1.58711	1.1569	1.24421	0.743384	3.15007	0.883511	1.43561	0.743384	3.15007	1.06459	1.07751	0.823417	0.854793	1.35079	1.03422	0.823417	1.35079
343	3430	1.65104	1.15882	1.50571	1.00151	1.20782	1.30498	1.00151	1.65104	0.936833	1.33529	0.691218	1.06088	0.917311	0.988306	0.691218	1.33529	1.21141	0.983035	0.851331	3.26656	0.940125	1.45049	0.851331	3.26656	0.822718	1.16518	0.756108	0.972627	1.16324	0.975973	0.756108	1.16518
344	3440	1.73897	1.40292	1.44186	1.24742	1.04136	1.37451	1.04136	1.73897	1.04357	1.65985	0.954589	1.10055	1.14808	1.18133	0.954589	1.65985	1.27615	0.924045	0.856128	3.11491	0.865366	1.40732	0.856128	3.11491	0.67101	1.00827	0.702022	0.643789	1.18064	0.841148	0.643789	1.18064
345	3450	1.92061	0.919581	1.55176	1.15174	0.78011	1.26476	0.78011	1.92061	1.30155	1.58666	0.77652	1.21485	0.981733	1.17226	0.77652	1.58666	1.40651	0.997663	0.953305	3.42005	0.67985	1.49148	0.67985	3.42005	0.638135	1.30413	0.647899	0.644186	1.07935	0.862741	0.638135	1.30413
346	3460	1.85584	1.1612	1.14798	1.37269	1.1047	1.32848	1.1047	1.85584	1.18147	1.46436	0.967088	1.13983	1.02646	1.15584	0.967088	1.46436	1.25253	0.983199	0.835762	3.70214	0.591163	1.47296	0.591163	3.70214	0.620931	1.11871	0.77685	0.650882	1.20187	0.873847	0.620931	1.20187
347	3470	1.8851	1.42847	1.19343	1.16228	1.11699	1.35725	1.11699	1.8851	0.987628	1.43274	0.829323	0.80972	1.11071	1.03402	0.80972	1.43274	1.32659	0.880258	0.744763	2.97874	0.617946	1.30966	0.617946	2.97874	0.781704	1.05088	0.956487	0.773969	0.954903	0.903589	0.773969	1.05088
348	3480	2.04926	1.36964	1.63383	0.943806	1.14577	1.42846	0.943806	2.04926	0.883352	1.63998	0.914473	0.969614	1.23105	1.12769	0.883352	1.63998	1.43894	0.922701	0.83459	2.97806	0.714136	1.37769	0.714136	2.97806	0.775316	1.33611	0.60263	0.804155	1.1476	0.933162	0.60263	1.33611
349	3490	1.65429	1.30849	1.31361	1.15382	0.98138	1.28232	0.98138	1.65429	0.875289	1.54272	0.916682	1.06517	0.978341	1.07564	0.875289	1.54272	1.45885	0.828445	0.951878	3.00024	0.626446	1.37317	0.626446	3.00024	0.659818	1.16476	0.798545	0.624763	1.3608	0.921739	0.624763	1.3608
350	3500	1.85289	1.07217	1.37933	1.07319	1.04575	1.28467	1.04575	1.85289	1.01229	1.53089	0.951275	1.07142	0.83665	1.0805	0.83665	1.53089	1.13741	0.655304	0.856587	3.28173	0.728987	1.332	0.655304	3.28173	1.04563	1.12935	0.914282	0.868421	1.2716	1.04586	0.868421	1.2716
351	3510	1.82507	1.0504	1.18588	1.00365	1.22038	1.25708	1.00365	1.82507	1.04373	1.92605	0.799466	1.14093	1.25103	1.23224	0.799466	1.92605	1.33359	0.705234	0.824951	3.08357	0.865168	1.3625	0.705234	3.08357	0.959214	1.06247	1.01352	0.768474	1.1249	0.985716	0.768474	1.1249
352	3520	1.6606	1.37175	1.16553	1.0501	1.04093	1.25778	1.04093	1.6606	1.14571	1.87023	0.857307	1.13571	0.901148	1.18202	0.857307	1.87023	1.50502	0.815037	0.736587	3.25596	1.01545	1.46561	0.736587	3.25596	0.650067	0.993127	0.6102	0.806156	0.896911	0.791292	0.6102	0.993127
353	3530	1.71043	1.16038	1.5944	1.08223	1.13482	1.33645	1.08223	1.71043	0.971878	1.58251	0.97046	0.930599	1.03665	1.09842	0.930599	1.58251	1.59413	0.884423	0.883259	2.93424	1.00101	1.45941	0.883259	2.93424	0.782689	1.01051	0.638971	0.623933	0.967693	0.80476	0.623933	1.01051
354	3540	1.57521	1.06626	1.40426	0.995025	1.16133	1.24042	0.995025	1.57521	0.876224	1.51897	0.776604	0.862809	1.22108	1.05114	0.776604	1.51897	1.2577	0.92085	0.702817	2.95309	0.941625	1.35522	0.702817	2.95309	0.771734	1.13292	0.662785	0.725953	0.97911	0.854501	0.662785	1.13292
355	3550	1.53024	1.38345	1.3967	0.86272	1.27944	1.29051	0.86272	1.53024	0.882224	1.41909	1.12419	1.01697	1.00576	1.08965	0.882224	1.41909	1.2538	0.962217	0.736532	3.16974	0.830132	1.39048	0.736532	3.16974	0.786493	1.15244	0.597415	0.629135	0.825509	0.798198	0.597415	1.15244
356	3560	1.64152	0.992235	1.38591	1.27079	1.15376	1.28884	0.992235	1.64152	0.986485	1.58656	1.06224	1.15614	0.91602	1.14149	0.91602	1.58656	1.1887	0.64448	0.601798	3.04956	0.908896	1.27869	0.601798	3.04956	0.780773	1.20174	0.683503	0.650049	0.781209	0.819454	0.650049	1.20174
357	3570	1.52548	0.934271	1.4907	1.12071	1.05433	1.2251	0.934271	1.52548	1.15646	1.34268	0.842903	1.06746	1.17236	1.11637	0.842903	1.34268	1.06478	0.593366	0.908809	2.81212	0.866488	1.24911	0.593366	2.81212	0.850024	0.993257	0.638214	0.585555	1.27899	0.869208	0.585555	1.27899
358	3580	1.70215	1.10387	1.24121	1.03469	1.25723	1.26783	1.03469	1.70215	1.10141	1.59794	1.02191	1.2314	1.18111	1.22675	1.02191	1.59794	1.14734	0.725605	0.820183	2.82726	1.17514	1.33911	0.725605	2.82726	0.812087	1.19652	0.710683	0.77484	0.94394	0.887614	0.710683	1.19652
359	3590	1.68081	1.06919	1.49827	1.25455	1.02631	1.30583	1.02631	1.68081	1.20424	1.37004	1.32126	1.09671	1.26662	1.25178	1.09671	1.37004	1.41965	0.754007	0.799436	3.20389	0.916112	1.41862	0.754007	3.20389	0.893381	0.858885	0.610652	0.640618	1.08872	0.818451	0.610652	1.08872
360	3600	1.47855	1.04955	1.42447	1.14591	1.23093	1.26588	1.04955	1.47855	1.15233	1.42594	0.770016	0.930733	0.907414	1.03729	0.770016	1.42594	1.26153	0.710409	0.806361	3.09946	0.774325	1.33042	0.710409	3.09946	1.00453	0.882399	0.673775	0.771733	1.07759	0.882004	0.673775	1.07759
361	3610	1.62341	1.10434	1.58732	1.1005	1.42506	1.36812	1.1005	1.62341	1.12212	1.46364	0.827165	1.05081	1.14342	1.12143	0.827165	1.46364	1.45523	0.85032	0.967447	3.32638	1.07824	1.53552	0.85032	3.32638	0.889349	0.868763	0.600808	0.639292	0.999547	0.799552	0.600808	0.999547
362	3620	1.64127	1.44537	1.5557	1.27204	1.18704	1.42028	1.18704	1.64127	0.95624	1.43807	1.14103	1.1379	1.20056	1.17476	0.95624	1.43807	1.26823	0.791993	0.754166	3.14808	0.919375	1.37637	0.754166	3.14808	0.88328	0.959465	0.822352	0.615161	0.908982	0.837848	0.615161	0.959465
363	3630	1.70145	1.1955	1.77689	1.06759	1.10001	1.36829	1.06759	1.77689	1.09909	1.43345	0.924456	1.31521	1.15372	1.18518	0.924456	1.43345	1.35337	0.499953	0.722719	2.80865	0.853068	1.24755	0.499953	2.80865	0.836431	0.881907	1.06409	0.721386	1.18642	0.938046	0.721386	1.18642
364	3640	1.81969	1.22312	1.56838	1.40037	1.18146	1.4386	1.18146	1.81969	0.989541	1.38216	1.05944	1.21986	1.20381	1.17096	0.989541	1.38216	1.43737	1.01059	0.849355	3.04136	0.92081	1.4519	0.849355	3.04136	0.745336	1.31015	0.925934	0.551765	1.3356	0.973758	0.551765	1.3356
365	3650	1.53183	0.760692	1.57338	1.26886	1.47721	1.3224	0.760692	1.57338	1.04678	1.39177	1.39231	0.82474	1.35954	1.20303	0.82474	1.39231	1.23274	0.785909	0.830148	3.04184	0.871035	1.35234	0.785909	3.04184	0.678917	1.04861	1.11384	0.573539	1.18859	0.9207	0.573539	1.18859
366	3660	1.61865	0.885627	1.47388	1.28794	1.33103	1.31943	0.885627	1.61865	1.1258	1.57037	1.39986	0.890921	1.10388	1.21816	0.890921	1.57037	1.33548	0.85782	0.603591	3.259	0.947605	1.4007	0.603591	3.259	0.723862	1.06087	1.01958	0.490338	0.879105	0.83475	0.490338	1.06087
367	3670	1.74845	0.855927	1.38044	1.42918	1.47095	1.37699	0.855927	1.74845	1.11465	1.52002	1.24396	0.934734	1.10412	1.1835	0.934734	1.52002	1.31347	0.914695	0.90503	3.36577	0.936646	1.48712	0.90503	3.36577	0.696148	1.23241	1.24308	0.835031	0.934339	0.988202	0.696148	1.24308
368	3680	1.38191	1.08907	1.44248	1.1186	1.17943	1.2423	1.08907	1.44248	0.981399	1.60221	1.02285	1.18927	0.99192	1.15753	0.981399	1.60221	1.15171	0.600688	0.937626	2.80712	0.768551	1.25314	0.600688	2.80712	0.599248	1.14085	1.1676	0.650113	0.927479	0.897059	0.599248	1.1676
369	3690	1.08914	1.1025	1.3456	1.40845	1.28738	1.24662	1.08914	1.40845	1.01211	1.41062	1.10486	0.873904	1.18401	1.1171	0.873904	1.41062	1.17731	0.76872	0.941658	3.06945	0.879953	1.36742	0.76872	3.06945	0.792802	1.17163	1.0426	0.900959	1.07162	0.995923	0.792802	1.17163
370	3700	1.14303	1.23937	1.4591	1.37316	1.13248	1.26943	1.13248	1.4591	0.983644	1.44349	1.16583	1.09455	0.917797	1.12106	0.917797	1.44349	1.24715	0.683416	0.794127	3.2199	0.874411	1.3638	0.683416	3.2199	0.755051	1.10563	1.15885	0.842199	0.78817	0.92998	0.755051	1.15885
371	3710	1.65416	1.08232	1.52116	1.21375	1.143	1.32288	1.08232	1.65416	1.04008	1.73893	1.00376	1.04335	1.49187	1.2636	1.00376	1.73893	1.16369	0.892505	0.929792	3.21436	0.932431	1.42655	0.892505	3.21436	0.727383	1.09952	0.856874	0.592974	0.945165	0.844384	0.592974	1.09952
372	3720	1.57053	1.10187	1.53072	1.32466	1.18566	1.34269	1.10187	1.57053	1.05418	1.44178	0.957479	1.19666	1.23827	1.17767	0.957479	1.44178	1.06933	0.833026	0.815658	3.20805	0.662301	1.31767	0.662301	3.20805	0.705978	1.12397	1.07423	0.678203	0.801744	0.876825	0.678203	1.12397
373	3730	1.68969	1.16145	1.34921	1.28131	1.09991	1.31631	1.09991	1.68969	0.94022	1.64067	1.09837	0.920568	1.2821	1.17639	0.920568	1.64067	0.937275	0.817972	0.777278	3.37768	0.790647	1.34017	0.777278	3.37768	0.885159	0.994429	0.988998	0.670403	0.974025	0.902603	0.670403	0.994429
374	3740	1.60871	1.06047	1.26558	1.19847	1.28357	1.28336	1.06047	1.60871	1.06858	1.52307	0.900321	0.927072	1.23409	1.13063	0.900321	1.52307	0.866777	0.757843	0.907712	2.99314	0.786791	1.26245	0.757843	2.99314	0.905541	0.855809	0.864195	0.788277	1.25889	0.934543	0.788277	1.25889
375	3750	1.722	0.925302	1.13128	1.20273	1.37667	1.2716	0.925302	1.722	1.09461	1.66334	0.959324	1.08665	1.28784	1.21835	0.959324	1.66334	0.8602	0.74112	0.677019	3.13074	0.817529	1.24532	0.677019	3.13074	1.05706	1.17313	0.870654	0.693384	0.912531	0.941352	0.693384	1.17313
376	3760	1.62415	1.13335	1.39147	1.21374	1.20143	1.31283	1.13335	1.62415	1.03867	1.51152	0.970443	0.99077	1.1007	1.12242	0.970443	1.51152	0.846917	0.860706	0.751047	3.13196	0.738415	1.26581	0.738415	3.13196	0.511028	1.0023	0.814437	0.774234	1.08198	0.836795	0.511028	1.08198
377	3770	1.69349	0.987958	1.39475	1.33766	1.12368	1.30751	0.987958	1.69349	0.849148	1.57445	0.974486	0.907104	1.1861	1.09826	0.849148	1.57445	1.0465	0.713277	0.863148	2.85838	1.11717	1.31969	0.713277	2.85838	0.739762	1.12796	1.03727	0.561285	1.26255	0.945766	0.561285	1.26255
378	3780	1.30448	1.10061	1.66395	1.3173	1.0836	1.29399	1.0836	1.66395	0.911073	1.66707	0.920738	0.982064	1.44259	1.18471	0.911073	1.66707	0.80799	0.986769	0.849502	3.17775	0.863477	1.3371	0.80799	3.17775	0.79876	0.975468	0.966727	0.698357	0.930041	0.873871	0.698357	0.975468
379	3790	1.58519	1.09274	1.44252	1.28163	1.07425	1.29527	1.07425	1.58519	0.933282	1.35207	1.31461	0.922433	1.48612	1.2017	0.922433	1.48612	0.796256	1.01469	0.630575	3.0775	0.96852	1.29751	0.630575	3.0775	0.71587	1.0402	0.7997	0.653357	1.16966	0.875757	0.653357	1.16966
380	3800	1.5226	0.972822	1.55217	1.33428	1.11002	1.29838	0.972822	1.55217	1.07776	1.52974	0.958131	0.900505	1.43053	1.17933	0.900505	1.52974	0.847231	0.906487	0.800959	3.16592	0.964661	1.33705	0.800959	3.16592	0.83775	1.04656	0.809462	0.803333	1.08186	0.915792	0.803333	1.08186
381	3810	1.32678	0.762151	1.51336	1.43341	1.30793	1.26873	0.762151	1.51336	1.21404	1.59982	0.875942	0.886784	1.3335	1.18202	0.875942	1.59982	0.642703	0.837852	0.685683	3.19109	0.899613	1.25139	0.642703	3.19109	0.882542	1.01014	0.64052	0.855745	0.988445	0.875479	0.64052	1.01014
382	3820	1.51744	1.00045	1.13974	1.33149	1.18652	1.23513	1.00045	1.51744	0.893161	1.44971	1.10277	0.918673	1.22329	1.11752	0.893161	1.44971	0.971207	0.721488	0.625224	3.04472	0.804485	1.23342	0.625224	3.04472	0.760958	0.92824	0.719565	0.718978	1.11444	0.848437	0.718978	1.11444
383	3830	1.53798	0.840006	1.24628	1.19665	1.32699	1.22958	0.840006	1.53798	1.25014	1.45296	0.941545	0.929746	1.13986	1.14285	0.929746	1.45296	0.926562	0.787912	0.770708	2.97213	0.905127	1.27249	0.770708	2.97213	0.65248	1.25242	0.708489	0.907701	1.30651	0.96552	0.65248	1.30651
384	3840	1.6541	0.860768	1.25997	1.19077	1.31229	1.25558	0.860768	1.6541	1.15748	1.64729	1.0684	1.04457	1.0375	1.19105	1.0375	1.64729	0.70253	0.882202	0.5691	3.28639	0.816749	1.2514	0.5691	3.28639	0.762588	1.32582	0.726037	0.837281	1.01913	0.93417	0.726037	1.32582
385	3850	1.55526	0.783683	1.19725	1.0999	1.36957	1.20113	0.783683	1.55526	1.26454	1.75774	0.973416	0.893347	1.35501	1.24881	0.893347	1.75774	0.678397	0.830569	0.743634	3.22601	0.652632	1.22625	0.652632	3.22601	0.617823	1.38904	0.676401	0.774906	1.23871	0.939376	0.617823	1.38904
386	3860	1.63828	0.864934	1.19729	1.22393	1.4445	1.27379	0.864934	1.63828	0.954971	1.75314	0.780687	1.04172	1.30892	1.16789	0.780687	1.75314	0.846721	0.968106	0.794057	3.17166	0.763868	1.30888	0.763868	3.17166	0.488877	1.00533	0.718426	0.76454	1.0265	0.800734	0.488877	1.0265
387	3870	1.43695	0.874751	0.99824	1.17765	1.60064	1.21765	0.874751	1.60064	1.0159	1.8284	1.01065	0.721524	1.05166	1.12563	0.721524	1.8284	0.940991	0.763713	0.818429	3.34142	1.02545	1.378	0.763713	3.34142	0.690374	1.20518	0.865435	1.1187	1.02311	0.98056	0.690374	1.20518
388	3880	1.64568	1.0031	0.930458	1.19046	1.49314	1.25257	0.930458	1.64568	1.21711	1.48007	0.844268	0.817851	1.54751	1.18136	0.817851	1.54751	0.845912	0.784497	0.918918	3.3627	0.991032	1.38061	0.784497	3.3627	0.594589	1.63484	0.814526	0.703677	1.11554	0.972636	0.594589	1.63484
389	3890	1.48672	0.940786	0.997076	1.3301	1.42212	1.23536	0.940786	1.48672	0.980154	1.5013	1.22001	0.69299	0.944346	1.06776	0.69299	1.5013	0.795602	0.736337	0.868296	3.23667	0.807936	1.28897	0.736337	3.23667	0.988524	1.29122	0.9736	0.593069	1.14878	0.999039	0.593069	1.29122
390	3900	1.52107	1.2132	1.05895	1.36523	1.27276	1.28624	1.05895	1.52107	0.853923	1.66881	0.778998	0.963885	1.14395	1.08191	0.778998	1.66881	0.969241	0.702401	0.730282	3.20472	0.871494	1.29563	0.702401	3.20472	0.725858	1.0631	0.596483	0.674346	0.998134	0.811585	0.596483	1.0631
391	3910	1.45396	0.937388	0.975122	1.20134	1.11949	1.13746	0.937388	1.45396	0.96569	1.23934	1.34515	0.74313	1.08993	1.07665	0.74313	1.34515	0.889573	0.628997	0.758517	3.17247	1.26211	1.34233	0.628997	3.17247	0.746371	1.14912	0.913057	0.686463	0.871151	0.873232	0.686463	1.14912
392	3920	1.59955	0.805982	1.0729	1.16527	1.24755	1.17825	0.805982	1.59955	0.907158	1.65741	1.12434	1.02994	1.12287	1.16834	0.907158	1.65741	0.956912	0.778649	0.808748	2.84606	0.948094	1.26769	0.778649	2.84606	0.686731	1.36088	0.689094	0.820093	0.822079	0.875775	0.686731	1.36088
393	3930	1.43004	0.977838	1.31362	1.52	1.42663	1.33363	0.977838	1.52	0.998213	1.50559	0.802744	0.991075	1.21035	1.10159	0.802744	1.50559	0.801403	1.01412	0.766224	3.13103	0.828807	1.30832	0.766224	3.13103	0.606368	1.22087	0.708758	0.652084	0.899298	0.817476	0.606368	1.22087
394	3940	1.44749	1.08799	1.22416	1.32749	1.42514	1.30245	1.08799	1.44749	1.36692	1.38168	0.865103	0.870439	1.44232	1.18529	0.865103	1.44232	0.795502	0.835237	0.697016	3.04693	0.996126	1.27416	0.697016	3.04693	0.732725	1.07305	0.673648	0.835012	0.851558	0.833199	0.673648	1.07305
395	3950	1.59554	1.27524	1.21811	1.21974	1.06444	1.27461	1.06444	1.59554	1.31444	1.65646	0.880044	0.917478	1.36018	1.22572	0.880044	1.65646	0.904969	0.824678	0.91641	3.26134	0.620396	1.30556	0.620396	3.26134	0.712477	1.35844	0.609631	0.80407	1.18757	0.934437	0.609631	1.35844
396	3960	1.37674	0.936555	1.20428	1.34389	1.21406	1.21511	0.936555	1.37674	1.21664	1.72141	1.11992	1.05791	1.09971	1.24312	1.05791	1.72141	0.743236	0.898661	0.942152	3.24533	0.812202	1.32832	0.743236	3.24533	0.635642	1.07708	0.671148	0.922075	1.20342	0.901873	0.635642	1.20342
397	3970	1.41648	1.18829	1.53284	1.61889	1.16634	1.38457	1.16634	1.61889	1.25095	1.32944	0.876544	1.01945	1.21602	1.13848	0.876544	1.32944	0.799045	0.982138	0.98834	3.29483	0.700687	1.35301	0.700687	3.29483	0.733392	1.13886	0.606767	0.809864	1.14526	0.886828	0.606767	1.14526
398	3980	1.50047	1.23138	1.30864	1.38979	1.15761	1.31758	1.15761	1.50047	1.13504	1.55893	1.26915	1.0294	1.31388	1.26128	1.0294	1.55893	1.28393	0.962702	0.716215	3.47097	0.689317	1.42463	0.689317	3.47097	0.936482	1.19178	0.726831	0.911607	1.45033	1.0434	0.726831	1.45033
399	3990	1.37339	1.21925	1.26644	1.53547	1.18987	1.31688	1.18987	1.53547	0.916968	1.64918	1.03556	0.992749	1.30329	1.17955	0.916968	1.64918	1.14543	0.849315	0.665721	3.0453	0.835185	1.30819	0.665721	3.0453	0.892261	1.20175	0.810157	0.844962	1.43094	1.03601	0.810157	1.43094
400	4000	1.28608	1.41063	1.28695	1.19011	1.00067	1.23489	1.00067	1.41063	0.829046	1.60312	1.1228	0.704091	1.17212	1.08624	0.704091	1.60312	1.07198	1.04357	0.853615	3.01758	0.918295	1.38101	0.853615	3.01758	0.823248	1.18856	0.501582	0.841262	1.07744	0.886417	0.501582	1.18856
401	4010	1.26239	1.38963	1.14836	1.32505	1.31662	1.28841	1.14836	1.38963	1.18223	1.66584	0.980382	0.949564	1.17679	1.19096	0.949564	1.66584	1.22179	0.834582	0.843153	3.35518	0.987393	1.44842	0.834582	3.35518	0.894904	1.34545	0.918193	0.924067	1.21084	1.05869	0.894904	1.34545
402	4020	1.54704	1.20784	1.3765	1.1114	1.24023	1.2966	1.1114	1.54704	1.08819	1.84984	0.952294	0.927934	0.976802	1.15901	0.927934	1.84984	1.18323	0.714851	0.859274	3.3263	1.05413	1.42756	0.714851	3.3263	0.772406	1.29149	0.708631	0.817849	1.29023	0.976123	0.708631	1.29149
403	4030	1.52032	0.999157	1.32411	1.14869	1.12366	1.22319	0.999157	1.52032	1.09977	1.54083	0.937094	1.02584	1.02997	1.1267	0.937094	1.54083	1.26721	0.936685	0.762337	3.73867	1.14173	1.56933	0.762337	3.73867	0.77545	1.22687	1.20806	0.830114	0.916976	0.991494	0.77545	1.22687
404	4040	1.60658	0.929031	1.3385	1.09646	1.31489	1.25709	0.929031	1.60658	1.17829	1.40291	1.02075	1.0137	1.14386	1.1519	1.0137	1.40291	0.984802	0.960107	0.908023	3.39537	0.717132	1.39309	0.717132	3.39537	0.701979	0.990318	0.705868	1.18132	1.31335	0.978568	0.701979	1.31335
405	4050	1.52455	0.868326	1.26888	1.14088	1.28078	1.21668	0.868326	1.52455	1.04405	1.5006	0.995652	1.11439	0.972191	1.12538	0.972191	1.5006	1.41948	0.861491	0.677922	3.19112	0.808283	1.39166	0.677922	3.19112	0.80621	1.22607	0.650608	0.967526	1.1261	0.955303	0.650608	1.22607
406	4060	1.70047	0.911107	1.69749	1.25155	1.14739	1.3416	0.911107	1.70047	1.06708	1.54971	1.05472	0.986778	0.969065	1.12547	0.969065	1.54971	1.24601	0.829068	0.81402	3.28063	0.751584	1.38426	0.751584	3.28063	0.666218	1.41886	1.00215	0.88282	0.812791	0.956568	0.666218	1.41886
407	4070	1.7543	0.857908	1.50816	1.41078	1.17625	1.34148	0.857908	1.7543	0.905742	1.67927	0.72958	0.990554	1.1544	1.09191	0.72958	1.67927	1.17321	0.917468	0.622503	3.14845	1.15551	1.40343	0.622503	3.14845	0.743338	1.35208	0.839103	0.667708	1.01903	0.924253	0.667708	1.35208
408	4080	1.72914	0.97925	1.34415	1.23855	0.926285	1.24347	0.926285	1.72914	0.994496	1.64736	0.859295	0.773873	1.24885	1.10477	0.773873	1.64736	1.24308	0.713343	0.717711	3.09528	0.959541	1.34579	0.713343	3.09528	0.641528	1.12319	0.989144	0.745453	0.869305	0.873725	0.641528	1.12319
409	4090	1.73199	1.19808	1.64784	1.20346	1.39702	1.43568	1.19808	1.73199	0.857166	1.67055	1.00533	0.808279	1.07818	1.0839	0.808279	1.67055	1.21386	0.817043	0.859773	3.05213	1.07109	1.40278	0.817043	3.05213	0.661976	1.07187	1.01473	0.703573	1.07816	0.906062	0.661976	1.07816
410	4100	1.56152	0.785049	1.5337	1.15092	1.26686	1.25961	0.785049	1.56152	0.931684	1.95986	0.995833	0.943821	1.10177	1.18659	0.931684	1.95986	1.22919	0.780464	1.0137	2.94768	0.530784	1.30036	0.530784	2.94768	0.645312	1.20587	0.867005	0.654702	0.99345	0.873267	0.645312	1.20587
411	4110	1.50516	1.05843	1.57389	1.27634	1.07513	1.29779	1.05843	1.57389	1.00299	1.88712	0.947547	0.672554	1.00391	1.10282	0.672554	1.88712	1.18434	0.946831	0.798709	3.24877	0.844643	1.40466	0.798709	3.24877	0.832845	1.15144	0.845474	0.939122	0.846212	0.923019	0.832845	1.15144
412	4120	1.5443	0.947563	1.59749	1.12467	0.890188	1.22084	0.890188	1.59749	1.25102	1.5682	0.896487	1.01074	1.18249	1.18179	0.896487	1.5682	1.11986	0.652565	0.656187	2.91818	0.715956	1.21255	0.652565	2.91818	0.761046	1.17645	1.06798	0.631776	0.764493	0.880349	0.631776	1.17645
413	4130	1.53427	1.18838	1.59357	1.20367	0.985563	1.30109	0.985563	1.59357	1.0195	1.52803	0.844575	0.891342	0.9741	1.05151	0.844575	1.52803	0.892704	0.705809	0.787222	3.28944	0.60907	1.25685	0.60907	3.28944	0.889486	1.00929	0.715261	0.618231	0.925261	0.831505	0.618231	1.00929
414	4140	1.37114	1.1435	1.66589	1.56192	1.15549	1.37959	1.1435	1.66589	0.844079	1.58329	1.21552	1.05025	0.962246	1.13108	0.844079	1.58329	0.941099	0.705317	1.00413	3.00458	0.801704	1.29136	0.705317	3.00458	0.941788	1.36427	0.992402	1.02158	1.18349	1.10071	0.941788	1.36427
415	4150	1.45267	1.17094	1.39155	1.24745	0.987125	1.24995	0.987125	1.45267	0.963908	1.51892	1.14207	1.01465	1.07684	1.14328	0.963908	1.51892	0.989893	0.771083	0.836236	3.02551	0.779542	1.28045	0.771083	3.02551	0.741329	1.03181	0.956968	0.807351	1.0524	0.917971	0.741329	1.0524
416	4160	1.58181	1.1922	1.84135	1.02084	1.16176	1.35959	1.02084	1.84135	1.23231	1.50645	0.700206	0.979489	1.22843	1.12938	0.700206	1.50645	1.07715	0.635801	0.798166	2.77812	0.774269	1.2127	0.635801	2.77812	1.22246	1.01072	1.12487	0.55867	1.08441	1.00023	0.55867	1.22246
417	4170	1.20368	1.09195	1.8833	1.28551	1.14146	1.32118	1.09195	1.8833	1.16267	1.56029	1.23824	1.03264	0.966418	1.19205	0.966418	1.56029	1.03733	0.79347	0.895687	2.88061	0.993455	1.32011	0.79347	2.88061	0.672715	1.1601	0.792449	0.623193	0.890727	0.827838	0.623193	1.1601
418	4180	1.41299	1.02658	1.71778	1.44242	1.02213	1.32438	1.02213	1.71778	1.17931	1.49773	0.855056	1.05489	1.17736	1.15287	0.855056	1.49773	1.05464	0.602611	0.775419	2.90529	0.96147	1.25989	0.602611	2.90529	0.752846	1.46014	0.729498	0.83584	0.87073	0.92981	0.729498	1.46014
419	4190	1.33728	1.17374	1.60719	1.66408	0.765831	1.30962	0.765831	1.66408	0.928566	1.59097	0.822559	1.10557	1.09826	1.10918	0.822559	1.59097	0.941833	0.678068	1.0082	3.16186	0.888787	1.33575	0.678068	3.16186	0.867122	1.30906	0.657908	0.583817	0.74981	0.833543	0.583817	1.30906
420	4200	1.75074	1.3777	1.3967	1.34369	0.826791	1.33912	0.826791	1.75074	1.01773	1.64199	1.04519	0.892648	1.15491	1.15049	0.892648	1.64199	0.737469	0.818102	0.869348	2.90346	0.736921	1.21306	0.736921	2.90346	0.723855	1.24857	0.631768	0.850002	0.996858	0.890211	0.631768	1.24857
421	4210	1.54772	1.04938	1.22832	1.22611	0.916019	1.19351	0.916019	1.54772	0.906032	1.71354	1.0362	0.630315	1.16343	1.0899	0.630315	1.71354	0.978902	0.957061	0.729917	3.03657	0.852596	1.31101	0.729917	3.03657	0.923079	1.13106	0.890741	0.813962	0.885556	0.928879	0.813962	1.13106
422	4220	1.34114	1.36549	1.22251	1.16628	0.785751	1.17623	0.785751	1.36549	1.05575	1.74521	0.858687	0.997785	1.23365	1.17822	0.858687	1.74521	0.855138	0.705709	0.802835	3.28412	0.782341	1.28603	0.705709	3.28412	0.821248	0.967638	0.844725	1.0573	1.30112	0.998406	0.821248	1.30112
423	4230	1.21242	1.39046	1.19176	1.30776	0.915398	1.20356	0.915398	1.39046	0.825763	1.7528	0.934997	0.720955	0.999817	1.04687	0.720955	1.7528	0.834887	0.790252	0.992434	3.10204	0.788767	1.30168	0.788767	3.10204	0.763134	1.30305	0.790709	0.968626	1.09001	0.983104	0.763134	1.30305
424	4240	1.63669	1.08526	1.10753	1.26806	0.902129	1.19993	0.902129	1.63669	0.957836	1.36924	0.895968	0.810486	1.2725	1.06121	0.810486	1.36924	0.727025	0.750183	0.728926	3.17324	0.754182	1.22671	0.727025	3.17324	0.732602	1.1926	0.550235	0.732868	1.08769	0.859199	0.550235	1.1926
425	4250	1.03429	1.11358	1.18945	1.24931	1.20897	1.15912	1.03429	1.24931	1.02055	1.46988	0.953592	0.870288	1.19425	1.10171	0.870288	1.46988	0.833401	0.677202	0.603047	3.21852	1.28801	1.32403	0.603047	3.21852	0.582215	1.34115	0.770768	0.756561	0.980248	0.886189	0.582215	1.34115
426	4260	1.55124	1.09039	1.25107	1.06897	1.03587	1.19951	1.03587	1.55124	0.885394	1.80359	1.01491	0.802598	1.44177	1.18965	0.802598	1.80359	0.985904	0.546606	0.932752	3.20316	0.962638	1.32621	0.546606	3.20316	0.581269	1.45554	0.725886	0.696535	1.29343	0.950532	0.581269	1.45554
427	4270	1.32282	1.20603	1.31583	1.21859	0.968448	1.20634	0.968448	1.32282	0.934378	1.41185	0.704405	1.011	1.30593	1.07351	0.704405	1.41185	0.729899	0.845203	0.90053	2.6957	1.10237	1.25474	0.729899	2.6957	0.574656	1.407	0.601517	0.583564	1.13704	0.860756	0.574656	1.407
428	4280	1.58582	1.07363	0.973722	1.19743	1.05915	1.17795	0.973722	1.58582	1.06312	1.5553	0.895261	0.868605	1.19092	1.11464	0.868605	1.5553	1.03062	0.837728	0.835763	3.19517	0.990442	1.37794	0.835763	3.19517	0.594175	1.31302	0.773198	0.720634	1.12291	0.904787	0.594175	1.31302
429	4290	1.67918	0.888949	1.25925	1.22583	1.14818	1.24028	0.888949	1.67918	1.27673	1.71589	0.926507	0.641788	1.30899	1.17398	0.641788	1.71589	1.02531	0.77096	0.649075	2.87613	0.713984	1.20709	0.649075	2.87613	0.72785	1.11737	0.705036	0.662871	0.883413	0.819308	0.662871	1.11737
430	4300	1.0701	1.28886	0.915664	0.946946	1.22317	1.08895	0.915664	1.28886	1.35541	1.81723	1.27754	0.845575	0.900989	1.23935	0.845575	1.81723	1.04736	0.899131	0.646915	3.04557	0.867657	1.30133	0.646915	3.04557	0.70118	1.25971	1.10855	0.518379	0.834568	0.884477	0.518379	1.25971
431	4310	1.36274	1.38782	0.888323	1.13594	1.08588	1.17214	0.888323	1.38782	1.14458	1.82065	1.09618	0.855603	1.21346	1.22609	0.855603	1.82065	0.786246	0.892194	0.736487	2.45111	0.827462	1.1387	0.736487	2.45111	0.634656	1.16382	0.782613	0.613075	0.84447	0.807727	0.613075	1.16382
432	4320	1.33105	1.38703	0.97744	1.15255	1.1781	1.20523	0.97744	1.38703	1.2014	1.52216	1.15971	0.706613	0.971643	1.11231	0.706613	1.52216	0.904781	0.95852	0.710496	2.90308	0.686039	1.23258	0.686039	2.90308	0.566999	1.3204	0.907641	0.66836	0.869385	0.866557	0.566999	1.3204
433	4330	1.3458	1.04351	1.02109	1.3254	1.49612	1.24638	1.02109	1.49612	1.01329	1.45446	1.3076	0.928868	1.11997	1.16484	0.928868	1.45446	1.01349	1.10874	0.760799	3.07525	1.09998	1.41165	0.760799	3.07525	0.914373	1.27895	0.822632	0.58837	0.869717	0.894809	0.58837	1.27895
434	4340	1.59271	1.50004	1.25426	0.977489	1.41844	1.34859	0.977489	1.59271	0.813015	1.5675	0.872485	0.984801	0.685322	0.984625	0.685322	1.5675	0.883907	0.947538	0.791828	3.244	1.02866	1.37919	0.791828	3.244	0.963275	1.11445	0.7342	0.771995	0.695861	0.855956	0.695861	1.11445
435	4350	1.43174	1.30287	0.883523	1.02142	1.44356	1.21662	0.883523	1.44356	0.85492	1.54155	0.998006	0.808353	0.943367	1.02924	0.808353	1.54155	0.899487	1.11859	0.607888	2.8509	0.954722	1.28632	0.607888	2.8509	0.80977	1.36418	0.630024	0.983543	1.09735	0.976974	0.630024	1.36418
436	4360	1.53944	1.04809	1.00274	1.51582	1.0952	1.24026	1.00274	1.53944	0.822368	1.34293	1.08064	1.06382	0.742476	1.01045	0.742476	1.34293	0.807196	1.01083	0.752591	2.59859	0.926338	1.21911	0.752591	2.59859	0.713402	1.18325	0.653414	0.703228	1.11163	0.872986	0.653414	1.18325
437	4370	1.62408	1.03014	0.997093	1.18007	1.22057	1.21039	0.997093	1.62408	1.07898	1.30685	1.27164	1.00408	1.11191	1.15469	1.00408	1.30685	0.880943	0.994635	0.841775	2.62004	0.963549	1.26019	0.841775	2.62004	0.828073	1.06013	0.746275	0.578277	1.19862	0.882275	0.578277	1.19862
438	4380	1.55799	1.08685	0.849351	1.55345	1.29919	1.26937	0.849351	1.55799	0.998384	1.44912	1.20852	0.739221	1.23069	1.12519	0.739221	1.44912	1.02491	1.15505	0.699924	2.67785	1.01755	1.31506	0.699924	2.67785	0.89366	1.07588	0.752852	0.747393	1.14747	0.923452	0.747393	1.14747
439	4390	1.5188	1.37598	1.09889	1.25333	0.907611	1.23092	0.907611	1.5188	0.757929	1.3355	1.37071	0.723134	1.29257	1.09597	0.723134	1.37071	0.830462	0.879538	0.822412	3.19716	0.899667	1.32585	0.822412	3.19716	0.89717	1.24129	0.560099	0.797322	0.931617	0.8855	0.560099	1.24129
440	4400	1.22032	1.17271	0.960224	1.37628	1.17498	1.1809	0.960224	1.37628	0.892716	0.953991	0.948655	0.894241	1.32447	1.00281	0.892716	1.32447	0.923486	0.890316	0.851308	2.77681	0.97775	1.28393	0.851308	2.77681	0.732732	1.21823	0.524589	0.676007	1.06301	0.842914	0.524589	1.21823
441	4410	1.47128	1.33624	0.955662	1.20945	1.11246	1.21702	0.955662	1.47128	0.824907	1.4063	1.10331	0.5906	1.23266	1.03156	0.5906	1.4063	1.03558	0.822355	0.884344	2.82328	0.935535	1.30022	0.822355	2.82328	0.897189	1.0405	0.627331	0.668024	1.10677	0.867963	0.627331	1.10677
442	4420	1.34473	0.940292	1.14873	1.68152	1.22765	1.26859	0.940292	1.68152	0.797692	1.57105	1.24047	0.923465	1.14684	1.1359	0.797692	1.57105	0.736982	0.679414	0.874024	2.73485	0.787171	1.16249	0.679414	2.73485	0.517755	1.33252	0.887167	0.836504	0.930969	0.900983	0.517755	1.33252
443	4430	1.51701	1.28586	1.14529	1.61507	1.24401	1.36145	1.14529	1.61507	0.978659	1.1199	1.14235	0.909696	1.07009	1.04414	0.909696	1.14235	0.821038	0.919429	0.943646	3.08363	1.24232	1.40201	0.821038	3.08363	0.683486	1.05047	0.667321	0.655488	0.947903	0.800934	0.655488	1.05047
444	4440	1.4245	0.898069	1.27084	1.30158	1.08653	1.19631	0.898069	1.4245	1.18355	1.27606	0.896539	0.868495	1.13628	1.07219	0.868495	1.27606	1.04324	0.681758	0.900046	2.61005	0.922711	1.23156	0.681758	2.61005	0.785879	1.35868	0.852313	0.831608	0.892792	0.944254	0.785879	1.35868
445	4450	1.39038	1.03552	1.07953	1.59074	1.36299	1.29183	1.03552	1.59074	0.969693	1.64067	0.592759	0.922272	1.11887	1.04885	0.592759	1.64067	0.977153	0.680183	1.01092	3.13541	0.848053	1.33034	0.680183	3.13541	0.661533	1.19832	0.823355	0.684085	0.786169	0.830693	0.661533	1.19832
446	4460	1.29676	1.20806	1.23543	1.28587	1.24716	1.25466	1.20806	1.29676	1.00378	1.26231	0.887603	0.898659	1.42063	1.0946	0.887603	1.42063	0.88396	0.668725	0.953481	2.83644	0.807526	1.23003	0.668725	2.83644	0.639982	1.36317	0.79999	0.716814	0.771655	0.858322	0.639982	1.36317
447	4470	1.26626	1.1873	1.03712	1.11738	1.2216	1.16593	1.03712	1.26626	0.834522	1.06573	0.967025	0.720255	1.34854	0.987215	0.720255	1.34854	1.09125	0.84622	1.01806	3.09915	0.790985	1.36913	0.790985	3.09915	1.04085	0.994695	0.715307	1.02279	0.904464	0.935621	0.715307	1.04085
448	4480	1.17122	1.08347	1.23185	1.38367	1.32234	1.23851	1.08347	1.38367	1.0099	1.33741	1.07594	0.804045	1.2898	1.10342	0.804045	1.33741	1.12525	0.795426	0.870169	3.08211	0.916009	1.35779	0.795426	3.08211	1.19528	1.07397	0.644102	0.938447	0.753762	0.921111	0.644102	1.19528
449	4490	1.27641	1.08464	1.29899	1.28795	1.35077	1.25975	1.08464	1.35077	0.815314	1.54822	0.987977	0.769283	1.20366	1.06489	0.769283	1.54822	0.912369	0.78181	0.960534	2.9113	0.71251	1.2557	0.71251	2.9113	0.794276	1.10581	0.806581	0.771257	0.93823	0.88323	0.771257	1.10581
450	4500	1.47692	1.10971	1.35384	1.47577	1.31254	1.34576	1.10971	1.47692	1.2901	1.37035	1.51081	0.589522	1.18851	1.18986	0.589522	1.51081	1.03245	0.925034	0.782954	3.16757	0.84447	1.3505	0.782954	3.16757	0.81441	0.982699	0.735622	0.719874	0.879136	0.826348	0.719874	0.982699
451	4510	1.93728	1.329	1.59697	1.39618	1.15897	1.48368	1.15897	1.93728	1.31771	1.4782	1.07461	0.749801	0.85965	1.09599	0.749801	1.4782	0.907427	1.0138	0.833823	3.13918	1.04629	1.3881	0.833823	3.13918	0.568713	1.25693	0.731036	0.675091	0.74734	0.795821	0.568713	1.25693
452	4520	1.56049	1.17903	1.29721	1.30478	1.30482	1.32927	1.17903	1.56049	1.13323	1.63627	1.16779	0.759066	1.03001	1.14527	0.759066	1.63627	0.776035	0.945894	0.776801	2.8099	1.03273	1.26827	0.776035	2.8099	0.878267	1.24397	0.57813	0.546917	1.01066	0.851588	0.546917	1.24397
453	4530	1.57573	1.16868	1.18247	1.39826	1.37299	1.33963	1.16868	1.57573	1.05069	1.95069	0.861689	0.676103	1.34834	1.1775	0.676103	1.95069	0.785132	0.79397	0.997422	2.95032	1.16437	1.33824	0.785132	2.95032	0.656413	1.09895	0.663054	0.67143	0.974361	0.812841	0.656413	1.09895
454	4540	1.40542	1.18129	0.993407	1.47112	1.25579	1.26141	0.993407	1.47112	0.968714	1.90934	1.10254	0.845205	1.14185	1.19353	0.845205	1.90934	0.925561	0.843841	0.774909	2.54889	0.995226	1.21769	0.774909	2.54889	0.66659	1.16884	0.719434	0.647869	0.942019	0.82895	0.647869	1.16884
455	4550	1.18055	1.28371	1.22734	1.53418	1.16527	1.27821	1.16527	1.53418	0.847345	1.8668	1.11676	0.669916	1.20385	1.14094	0.669916	1.8668	0.785913	0.617674	0.700545	2.66442	0.908174	1.13535	0.617674	2.66442	0.643525	1.24864	0.754212	0.741425	0.830809	0.843722	0.643525	1.24864
456	4560	1.28565	0.978944	0.806201	1.47306	1.41065	1.1909	0.806201	1.47306	0.984304	1.65392	0.942638	0.801213	1.18165	1.11274	0.801213	1.65392	0.826269	0.765837	0.761725	2.6178	1.02932	1.20019	0.761725	2.6178	0.72792	1.14077	0.791111	0.744259	0.923544	0.86552	0.72792	1.14077
457	4570	1.48639	1.0141	0.972367	1.51582	1.38153	1.27404	0.972367	1.51582	0.912294	1.70319	0.980212	0.790637	0.934952	1.06426	0.790637	1.70319	0.709456	0.659489	0.638846	2.61035	0.705864	1.0648	0.638846	2.61035	1.13863	1.05483	0.391058	0.931147	1.21954	0.947041	0.391058	1.21954
458	4580	1.00319	1.03074	0.765799	1.38634	1.61278	1.15977	0.765799	1.61278	0.882716	1.76196	1.05608	0.887192	1.04567	1.12672	0.882716	1.76196	0.8908	0.718589	0.800675	2.66803	1.03245	1.22211	0.718589	2.66803	1.04142	1.09403	0.560929	0.943953	0.872345	0.902535	0.560929	1.09403
459	4590	1.2592	1.22671	1.05634	1.27594	1.51373	1.26638	1.05634	1.51373	0.951528	1.51259	1.32515	0.70022	0.904203	1.07874	0.70022	1.51259	0.772647	0.804447	0.828339	2.69405	0.729221	1.16574	0.729221	2.69405	1.048	0.756297	0.664213	1.05481	0.723726	0.84941	0.664213	1.05481
460	4600	1.30932	1.00467	0.863476	1.24316	1.40954	1.16603	0.863476	1.40954	0.874943	1.72094	1.02524	0.802282	0.948832	1.07445	0.802282	1.72094	1.08956	0.946752	0.814385	2.49374	1.04822	1.27853	0.814385	2.49374	0.821992	0.769357	0.604285	1.01628	0.89609	0.821601	0.604285	1.01628
461	4610	1.06276	1.13182	1.23462	1.4054	1.35585	1.23809	1.06276	1.4054	1.00116	1.5791	0.811038	0.788725	1.14469	1.06494	0.788725	1.5791	1.10428	0.828715	0.820582	2.58879	0.820034	1.23248	0.820034	2.58879	1.21285	0.973781	0.687867	1.19685	0.812443	0.976757	0.687867	1.21285
462	4620	1.23604	1.21318	1.05023	1.33577	1.13461	1.19397	1.05023	1.33577	1.01897	1.45805	0.765373	0.887286	0.971805	1.0203	0.765373	1.45805	0.752146	1.04984	0.91315	3.33584	0.788622	1.36792	0.752146	3.33584	0.959302	1.34604	0.610287	0.99222	0.891943	0.959959	0.610287	1.34604
463	4630	1.33095	1.16253	1.21724	1.25005	1.18384	1.22892	1.16253	1.33095	0.889792	1.62555	1.07075	1.04384	1.19397	1.16478	0.889792	1.62555	0.9194	0.858375	0.924552	2.79737	0.957139	1.29137	0.858375	2.79737	0.824095	1.17639	0.42898	0.907336	0.981896	0.86374	0.42898	1.17639
464	4640	1.30728	1.15002	0.889345	1.07907	1.34168	1.15348	0.889345	1.34168	0.814618	1.55991	0.883306	0.858966	1.16272	1.05591	0.814618	1.55991	0.648296	0.720648	0.856603	3.23737	1.10875	1.31434	0.648296	3.23737	0.689859	1.07698	0.440783	0.820182	1.17374	0.840308	0.440783	1.17374
465	4650	1.28034	1.05131	1.1991	1.3931	1.32149	1.24907	1.05131	1.3931	1.00139	1.80785	0.80019	0.832655	1.18084	1.12458	0.80019	1.80785	1.17559	0.685262	1.24055	3.25471	1.06991	1.4852	0.685262	3.25471	1.00931	1.10106	0.671208	0.796214	1.26901	0.969359	0.671208	1.26901
466	4660	1.40692	1.04394	1.10715	0.96488	1.27607	1.15979	0.96488	1.40692	1.04808	1.48726	0.758353	0.767637	1.19081	1.05043	0.758353	1.48726	0.970831	0.725303	0.956481	3.05308	0.936381	1.32842	0.725303	3.05308	0.799078	1.22475	0.713963	0.790501	1.22515	0.950687	0.713963	1.22515
467	4670	1.2999	1.12654	1.30582	1.16654	1.16272	1.21231	1.12654	1.30582	0.942009	1.75289	0.969656	0.732159	1.14471	1.10828	0.732159	1.75289	1.25394	0.656252	0.766693	3.0311	1.06827	1.35525	0.656252	3.0311	1.02729	1.16453	0.548214	0.892831	1.0084	0.928251	0.548214	1.16453
468	4680	1.27153	1.16966	1.23578	0.949156	1.41188	1.2076	0.949156	1.41188	0.898776	1.60968	0.864477	0.691113	1.34368	1.08155	0.691113	1.60968	0.917982	0.714784	0.91947	3.12288	1.09382	1.35379	0.714784	3.12288	0.654838	1.27584	0.561148	1.16717	0.747365	0.881273	0.561148	1.27584
469	4690	1.52181	1.29248	1.7493	1.13431	1.04745	1.34907	1.04745	1.7493	0.947351	1.62621	0.704141	0.72818	1.33195	1.06757	0.704141	1.62621	0.878565	0.598175	0.923233	2.91968	0.746562	1.21324	0.598175	2.91968	0.909293	1.19484	0.593519	0.898518	0.986069	0.916448	0.593519	1.19484
470	4700	1.45894	1.33809	1.95746	1.29007	1.19337	1.44759	1.19337	1.95746	0.794413	1.49957	0.926389	0.949508	1.26629	1.08724	0.794413	1.49957	0.904489	0.831825	0.888844	3.06491	1.0207	1.34215	0.831825	3.06491	0.744217	1.26733	0.742091	0.825605	0.889196	0.893688	0.742091	1.26733
471	4710	1.39613	1.44418	1.84119	1.372	1.26744	1.46419	1.26744	1.84119	0.828806	1.39304	0.968514	0.975461	1.08365	1.04989	0.828806	1.39304	0.675556	0.793764	0.759204	2.77953	0.686659	1.13894	0.675556	2.77953	0.753268	1.25787	0.564187	0.892046	0.998927	0.893259	0.564187	1.25787
472	4720	1.08072	1.25745	1.48104	1.21557	1.33302	1.27356	1.08072	1.48104	1.01398	1.62092	0.902705	0.904471	1.16205	1.12082	0.902705	1.62092	0.994526	0.732168	0.748526	2.61139	0.675663	1.15246	0.675663	2.61139	0.782511	1.38556	0.62786	0.814183	0.805827	0.883188	0.62786	1.38556
473	4730	1.50791	1.52989	1.15818	1.09943	1.24246	1.30757	1.09943	1.52989	0.905744	1.72823	0.983859	1.0201	1.15472	1.15853	0.905744	1.72823	0.728673	0.960191	0.916952	2.70047	0.762581	1.21377	0.728673	2.70047	0.578666	1.50426	0.852587	0.741841	1.01446	0.938364	0.578666	1.50426
474	4740	1.24037	1.29238	1.37468	1.30043	1.1457	1.27071	1.1457	1.37468	0.693782	1.68744	1.04968	1.05858	1.00669	1.09924	0.693782	1.68744	0.684797	1.24333	0.817975	2.5262	0.741514	1.20276	0.684797	2.5262	0.911346	1.2213	0.502987	0.749721	1.04859	0.886789	0.502987	1.2213
475	4750	1.34346	1.24015	1.23296	1.25334	1.5032	1.31462	1.23296	1.5032	1.00655	1.69122	0.994964	1.00975	1.02744	1.14599	0.994964	1.69122	0.792092	1.10457	1.03637	2.51407	0.858842	1.26119	0.792092	2.51407	0.93994	1.34537	0.712454	0.626706	0.856625	0.896218	0.626706	1.34537
476	4760	1.69117	1.10334	1.48041	1.09586	1.34813	1.34378	1.09586	1.69117	1.01042	1.59558	0.886645	0.946144	1.18504	1.12477	0.886645	1.59558	0.840639	1.13848	0.992553	2.80462	0.986997	1.35266	0.840639	2.80462	0.771508	1.17891	0.619725	0.751922	1.17837	0.900087	0.619725	1.17891
477	4770	1.42347	1.21107	1.41602	1.05626	1.05416	1.23219	1.05416	1.42347	1.01984	1.63285	0.855386	0.901519	1.09101	1.10012	0.855386	1.63285	0.700641	1.22768	1.15399	2.83393	1.11449	1.40615	0.700641	2.83393	0.760767	1.09277	0.50515	0.65988	0.909056	0.785524	0.50515	1.09277
478	4780	1.60793	1.20558	1.47386	1.05312	1.1263	1.29336	1.05312	1.60793	0.985569	1.46246	0.69327	1.0908	1.15024	1.07647	0.69327	1.46246	0.738572	1.09295	0.936835	2.65128	0.980119	1.27995	0.738572	2.65128	0.818938	1.09984	0.666727	0.609531	0.904267	0.819861	0.609531	1.09984
479	4790	1.72832	1.18864	1.42356	1.33989	1.12637	1.36136	1.12637	1.72832	1.00076	1.60208	0.844436	0.964649	1.30511	1.14341	0.844436	1.60208	0.834181	1.01824	0.892595	3.08715	1.07009	1.38045	0.834181	3.08715	0.885763	1.04593	0.730487	0.637846	0.856291	0.831263	0.637846	1.04593
480	4800	1.55014	1.36418	1.17263	1.05083	1.15567	1.25869	1.05083	1.55014	1.13869	1.38119	0.971681	0.954313	1.169	1.12297	0.954313	1.38119	0.896316	1.22626	0.936601	2.49717	0.967524	1.30477	0.896316	2.49717	1.05081	1.24732	0.815915	0.694912	0.739306	0.909652	0.694912	1.24732
481	4810	1.64097	1.32586	1.22485	1.20448	1.30156	1.33954	1.20448	1.64097	1.11665	1.53221	0.829303	1.03536	1.40383	1.18347	0.829303	1.53221	0.807728	1.06923	1.00927	2.7944	0.852955	1.30672	0.807728	2.7944	0.925581	1.05315	0.506078	0.722456	0.877525	0.816958	0.506078	1.05315
482	4820	1.37367	1.59842	1.46452	1.0882	1.41538	1.38804	1.0882	1.59842	0.82523	1.47631	0.837205	0.869636	1.25606	1.05289	0.82523	1.47631	0.988829	1.30146	0.864478	2.61318	1.12148	1.37789	0.864478	2.61318	0.874853	1.10053	0.640438	0.800275	0.648069	0.812832	0.640438	1.10053
483	4830	1.45275	1.56901	1.30281	1.13575	1.65614	1.42329	1.13575	1.65614	0.880791	1.43423	1.1398	1.30122	1.41577	1.23437	0.880791	1.43423	0.864475	1.17593	1.00061	3.15709	1.22038	1.4837	0.864475	3.15709	0.929196	1.28837	0.665013	0.684788	1.16764	0.947	0.665013	1.28837
484	4840	1.51319	1.36263	1.06454	1.37443	1.42598	1.34815	1.06454	1.51319	1.00492	1.43232	1.08716	0.954122	1.17683	1.13107	0.954122	1.43232	0.686384	0.916119	0.780825	2.94178	1.36178	1.33738	0.686384	2.94178	1.04687	1.15929	0.687246	0.706841	0.893027	0.898655	0.687246	1.15929
485	4850	1.42533	1.20925	1.30093	1.20967	1.30791	1.29062	1.20925	1.42533	0.943082	1.54698	0.991374	1.25277	0.974772	1.1418	0.943082	1.54698	0.878138	1.10842	0.789606	2.96604	1.14863	1.37817	0.789606	2.96604	0.878537	1.0989	0.575725	0.715711	0.815529	0.81688	0.575725	1.0989
486	4860	1.67437	1.03783	1.50911	1.29111	1.23488	1.34946	1.03783	1.67437	0.990198	1.42339	0.922991	1.01953	0.997031	1.07063	0.922991	1.42339	0.750915	1.19571	0.775751	3.07511	1.35232	1.42996	0.750915	3.07511	1.17455	1.00343	0.646064	0.718211	0.754541	0.85936	0.646064	1.17455
487	4870	1.71244	1.1243	1.31289	1.31385	1.34289	1.36127	1.1243	1.71244	1.34655	1.63569	0.746928	1.00734	0.761329	1.09957	0.746928	1.63569	0.792967	1.06531	0.819751	3.04449	1.64152	1.47281	0.792967	3.04449	0.971636	1.23363	0.548055	0.596587	0.806154	0.831213	0.548055	1.23363
488	4880	1.98253	1.25015	1.07472	1.20998	1.17453	1.33838	1.07472	1.98253	1.16335	1.58019	0.94055	0.941657	1.24199	1.17355	0.94055	1.58019	0.81782	1.09401	0.752799	2.69285	1.31725	1.33495	0.752799	2.69285	0.703916	0.976548	0.433069	0.735664	0.662102	0.70226	0.433069	0.976548
489	4890	1.6004	1.31005	1.50907	1.27373	1.20562	1.37978	1.20562	1.6004	0.973225	1.66023	0.838724	0.918947	0.856761	1.04958	0.838724	1.66023	0.754563	1.14012	0.932696	3.20204	0.886299	1.38314	0.754563	3.20204	0.749905	1.21165	0.545994	0.701157	0.688134	0.779368	0.545994	1.21165
490	4900	1.66835	1.13299	1.14207	0.977093	1.64319	1.31274	0.977093	1.66835	0.839083	1.81336	0.883692	1.28346	1.10957	1.18583	0.839083	1.81336	0.812054	1.1642	0.894747	3.02798	1.10706	1.40121	0.812054	3.02798	0.822997	1.4053	0.532905	0.739586	0.770579	0.854273	0.532905	1.4053
491	4910	1.75323	1.24764	1.08456	1.05493	1.57472	1.34302	1.05493	1.75323	0.932504	1.58933	0.897793	0.998868	0.99327	1.08235	0.897793	1.58933	0.992299	0.929866	1.09402	2.9835	1.00059	1.40005	0.929866	2.9835	1.04416	1.07488	0.573043	0.624746	0.681255	0.799616	0.573043	1.07488
492	4920	1.51445	1.42124	1.03343	1.27123	1.585	1.36507	1.03343	1.585	0.990073	1.38901	0.836629	0.922487	0.969062	1.02145	0.836629	1.38901	0.969921	0.988249	0.911767	3.11726	1.06633	1.4107	0.911767	3.11726	0.671256	1.01771	0.621371	0.619196	0.845321	0.754971	0.619196	1.01771
493	4930	1.45274	1.22118	0.853005	1.30886	1.39857	1.24687	0.853005	1.45274	0.92007	1.61437	0.917103	0.883041	1.302	1.12732	0.883041	1.61437	0.917848	0.885348	0.731442	2.93025	1.0537	1.30372	0.731442	2.93025	0.908728	1.15129	0.597128	0.672167	1.08025	0.881914	0.597128	1.15129
494	4940	1.52146	1.0309	1.01984	1.47063	1.32561	1.27369	1.01984	1.52146	1.03666	1.5518	0.857264	0.95526	1.53957	1.18811	0.857264	1.5518	1.04284	0.857483	0.940784	2.68591	0.922811	1.28997	0.857483	2.68591	0.686485	1.30952	0.546744	0.550185	1.08798	0.836183	0.546744	1.30952
495	4950	1.34511	1.04329	0.875107	1.25491	1.15669	1.13502	0.875107	1.34511	0.886268	1.56139	0.774666	0.932326	1.22623	1.07618	0.774666	1.56139	0.896546	0.700774	0.820095	2.4816	1.0613	1.19206	0.700774	2.4816	0.638066	1.19172	0.49588	0.718836	1.04554	0.818008	0.49588	1.19172
496	4960	1.56043	0.761625	1.2308	1.60498	1.40241	1.31205	0.761625	1.60498	0.97115	1.44126	1.04792	0.794692	1.45126	1.14126	0.794692	1.45126	0.869156	0.859181	0.916884	3.01592	1.021	1.33643	0.859181	3.01592	0.819382	1.10872	0.575338	0.707361	1.20788	0.883736	0.575338	1.20788
497	4970	1.60601	1.06583	0.952753	1.32306	1.46582	1.28269	0.952753	1.60601	1.05812	1.52626	0.751947	1.08707	1.04123	1.09292	0.751947	1.52626	0.643748	0.681432	0.833575	2.9269	1.00292	1.21772	0.643748	2.9269	0.786076	1.29171	0.446903	0.508731	0.969896	0.800663	0.446903	1.29171
498	4980	1.81171	1.14445	1.0188	0.950265	1.59346	1.30374	0.950265	1.81171	1.04836	1.30423	1.02103	1.06624	1.08535	1.10504	1.02103	1.30423	0.9804	0.677969	0.646127	2.83809	0.981818	1.22488	0.646127	2.83809	0.908288	1.12422	0.751042	0.584955	0.800881	0.833877	0.584955	1.12422
499	4990	1.47158	1.07034	0.657256	1.18824	1.29104	1.13569	0.657256	1.47158	1.23558	1.38611	1.2186	1.1574	1.27233	1.254	1.1574	1.38611	0.869613	0.838881	0.62919	2.92378	1.00562	1.25342	0.62919	2.92378	0.865971	1.08881	0.586928	0.615529	0.626637	0.756775	0.586928	1.08881
500	5000	1.67592	1.32368	1.26528	1.17747	1.12621	1.31371	1.12621	1.67592	0.919427	1.42454	1.12249	1.07226	0.94721	1.09719	0.919427	1.42454	0.818133	0.820488	0.688543	3.00489	0.914704	1.24935	0.688543	3.00489	0.816811	1.07734	0.612243	0.912201	0.774462	0.838612	0.612243	1.07734
501	5010	1.46511	1.04054	1.00028	1.14504	1.16481	1.16316	1.00028	1.46511	0.926519	1.79905	0.855787	0.885416	0.86917	1.06719	0.855787	1.79905	0.79533	0.85308	0.903289	3.23827	0.987772	1.35555	0.79533	3.23827	0.771946	1.20211	0.501157	0.729153	1.06579	0.85403	0.501157	1.20211
502	5020	1.29232	1.03955	1.00078	1.05268	1.15397	1.10786	1.00078	1.29232	0.908998	1.58742	1.0148	1.07191	0.975096	1.11164	0.908998	1.58742	0.876407	0.767116	0.887626	3.10615	1.00138	1.32773	0.767116	3.10615	1.01006	1.1884	0.63341	0.652365	0.79781	0.85641	0.63341	1.1884
503	5030	1.52574	1.06416	0.843359	1.07452	1.17308	1.13617	0.843359	1.52574	0.96924	1.42741	0.977943	1.00374	0.987151	1.0731	0.96924	1.42741	1.0675	0.659051	0.799342	2.82371	1.08554	1.28703	0.659051	2.82371	0.519245	1.06954	0.785765	0.613833	0.874328	0.772542	0.519245	1.06954
504	5040	1.64632	0.783955	1.07375	1.10711	1.34473	1.19117	0.783955	1.64632	0.755465	1.52282	0.999588	1.13623	0.854915	1.0538	0.755465	1.52282	0.750531	0.749499	0.855248	3.12158	0.998214	1.29502	0.749499	3.12158	0.845056	1.12209	0.819212	0.747497	0.921548	0.891081	0.747497	1.12209
505	5050	1.60328	1.19375	1.09569	1.01103	1.0654	1.19383	1.01103	1.60328	0.956933	1.68363	0.815952	1.11058	1.00028	1.11347	0.815952	1.68363	0.817909	0.851173	0.974432	3.34494	0.911951	1.38008	0.817909	3.34494	0.76247	1.24339	0.458524	0.696803	0.887014	0.809641	0.458524	1.24339
506	5060	1.57703	0.747421	0.9164	1.04467	1.37935	1.13298	0.747421	1.57703	0.861856	1.45339	0.898301	0.80508	0.89902	0.983529	0.80508	1.45339	0.826888	0.830724	1.01908	2.77993	0.956007	1.28253	0.826888	2.77993	0.760967	1.13947	0.515926	0.769813	1.13637	0.864509	0.515926	1.13947
507	5070	1.60994	1.17028	1.06873	1.07948	1.40395	1.26648	1.06873	1.60994	0.848244	1.18809	0.925276	1.1455	1.01877	1.02518	0.848244	1.18809	0.692021	0.872227	0.766017	3.00079	1.03233	1.27268	0.692021	3.00079	0.848846	1.05051	0.787589	0.866088	0.947828	0.900172	0.787589	1.05051
508	5080	1.39861	1.06554	1.04036	1.24976	1.44981	1.24082	1.04036	1.44981	0.873237	1.49592	1.107	1.25929	1.25367	1.19782	0.873237	1.49592	0.932754	0.822933	0.721679	2.80723	0.797928	1.21651	0.721679	2.80723	0.812593	1.19698	0.607048	0.670402	0.817383	0.820881	0.607048	1.19698
509	5090	1.69727	1.13322	0.929789	1.10228	1.33107	1.23873	0.929789	1.69727	0.994714	1.49553	0.883837	1.03843	0.832508	1.049	0.832508	1.49553	0.845208	0.902712	0.885311	3.19949	0.720269	1.3106	0.720269	3.19949	0.614632	1.17659	0.741212	0.968823	0.92322	0.884896	0.614632	1.17659
510	5100	1.72242	1.0126	0.889308	1.32362	1.41655	1.2729	0.889308	1.72242	1.02917	1.64288	1.01667	0.979465	1.29707	1.19305	0.979465	1.64288	0.821465	1.00163	0.902151	3.11726	0.721195	1.31274	0.721195	3.11726	0.767678	1.26078	1.15239	0.669755	0.757572	0.921635	0.669755	1.26078
511	5110	1.62936	1.26799	1.35263	1.27104	1.19828	1.34386	1.19828	1.62936	1.02794	1.60971	1.25908	1.08598	1.28734	1.25401	1.02794	1.60971	0.969427	1.30307	1.02718	3.03609	0.699259	1.407	0.699259	3.03609	0.862431	1.10371	0.648097	0.667052	0.76854	0.809967	0.648097	1.10371
512	5120	1.72281	1.14815	1.46662	1.29504	1.1537	1.35726	1.14815	1.72281	0.848241	1.35769	1.16521	0.79952	1.04566	1.04327	0.79952	1.35769	0.896982	0.996225	1.24924	3.28407	0.795398	1.44438	0.795398	3.28407	0.637832	0.992525	0.643662	0.670388	0.630301	0.714942	0.630301	0.992525
513	5130	1.52031	1.05838	1.60979	1.1055	1.17741	1.29428	1.05838	1.60979	0.833417	1.41481	1.10533	0.658367	1.17935	1.03825	0.658367	1.41481	0.977668	1.12493	1.05708	3.05659	0.903767	1.42401	0.903767	3.05659	0.701637	1.06228	0.634174	0.762059	0.880629	0.808155	0.634174	1.06228
514	5140	1.49887	0.97286	1.41867	0.894533	1.09586	1.17616	0.894533	1.49887	0.806594	1.81636	1.20283	0.742677	1.54067	1.22183	0.742677	1.81636	1.05461	1.13614	1.1225	3.00112	0.844897	1.43185	0.844897	3.00112	0.696218	1.08976	0.898786	0.734962	1.23715	0.931376	0.696218	1.23715
515	5150	1.4738	1.08605	1.35411	1.24062	1.23628	1.27817	1.08605	1.4738	1.08787	1.62208	0.973586	0.686958	1.71725	1.21755	0.686958	1.71725	0.681515	0.959921	0.999179	3.19949	0.927661	1.35355	0.681515	3.19949	0.823335	1.01565	0.774078	0.616502	1.01658	0.849228	0.616502	1.01658
516	5160	1.55061	1.23352	1.55636	0.702902	1.43251	1.29518	0.702902	1.55636	0.889887	1.71013	1.13661	0.87256	1.27165	1.17617	0.87256	1.71013	1.21366	1.06089	0.921358	3.11916	1.08663	1.48034	0.921358	3.11916	0.589263	0.808445	0.630049	0.60845	1.20561	0.768364	0.589263	1.20561
517	5170	1.40194	1.55142	1.6236	1.14505	1.1107	1.36654	1.1107	1.6236	0.878605	1.82278	0.97392	0.796307	1.06746	1.10781	0.796307	1.82278	1.12414	1.1595	1.01908	2.6342	0.759637	1.33931	0.759637	2.6342	0.832413	1.15664	0.566068	0.781576	1.24582	0.916503	0.566068	1.24582
518	5180	1.57567	1.3208	1.54869	1.01769	1.15413	1.3234	1.01769	1.57567	1.12295	1.77109	0.878022	0.748018	0.988479	1.10171	0.748018	1.77109	1.00988	1.1138	1.2605	2.81668	0.923071	1.42479	0.923071	2.81668	0.640893	1.02135	0.566496	0.689202	1.21656	0.826899	0.566496	1.21656
519	5190	1.53451	1.11675	1.74473	1.03527	1.21572	1.32939	1.03527	1.74473	0.908729	1.68816	0.832294	0.899547	1.24079	1.11391	0.832294	1.68816	0.903992	1.05605	0.95048	2.81668	0.703693	1.28618	0.703693	2.81668	0.673189	1.24764	0.65991	0.775082	1.2781	0.926784	0.65991	1.2781
520	5200	1.35717	1.343	1.58495	1.13116	1.21418	1.32609	1.13116	1.58495	0.819411	1.72687	1.10865	0.970106	1.44984	1.21497	0.819411	1.72687	1.11328	1.16394	0.838269	3.14806	0.69285	1.39128	0.69285	3.14806	0.621613	1.12381	0.588657	0.573915	1.09112	0.799822	0.573915	1.12381
521	5210	1.49132	1.14364	1.57773	1.13572	1.12215	1.29411	1.12215	1.57773	0.966338	1.61631	0.858537	0.885235	1.43286	1.15186	0.858537	1.61631	0.988787	1.02427	0.734075	3.01352	0.766985	1.30553	0.734075	3.01352	0.667879	1.16013	0.600048	0.597007	0.899742	0.784961	0.597007	1.16013
522	5220	1.32188	1.23778	1.61621	1.12873	1.00519	1.26196	1.00519	1.61621	1.147	1.73576	1.03754	0.895982	1.19264	1.20178	0.895982	1.73576	1.02715	1.32528	1.02741	2.88259	1.05221	1.46293	1.02715	2.88259	0.697947	1.22889	0.651331	0.700471	0.880294	0.831786	0.651331	1.22889
523	5230	1.40425	1.28009	2.01816	0.725912	1.39649	1.36498	0.725912	2.01816	0.84523	1.39145	0.961024	0.995306	1.18584	1.07577	0.84523	1.39145	1.17575	1.15094	0.814047	3.16488	1.03257	1.46764	0.814047	3.16488	0.861903	1.06029	0.575701	0.795642	1.13531	0.88577	0.575701	1.13531
524	5240	1.35967	1.22039	1.68456	1.10266	1.06905	1.28727	1.06905	1.68456	0.757152	1.25094	0.873402	0.906584	1.24258	1.00613	0.757152	1.25094	1.44756	1.19632	0.838128	3.01309	0.786192	1.45626	0.786192	3.01309	0.648026	1.08028	0.634107	0.751923	1.13669	0.850206	0.634107	1.13669
525	5250	1.32958	1.03557	1.74065	1.15971	1.23024	1.29915	1.03557	1.74065	0.934839	1.29615	0.880054	1.01488	1.39096	1.10338	0.880054	1.39096	1.25548	1.113	1.02123	2.6866	0.891622	1.39359	0.891622	2.6866	0.73311	1.09923	0.681304	0.860939	1.14141	0.9032	0.681304	1.14141
526	5260	1.8129	1.36634	1.6276	0.907277	1.15733	1.37429	0.907277	1.8129	0.999193	1.34657	0.898725	1.04503	1.42161	1.14223	0.898725	1.42161	1.09657	1.01966	0.874781	2.76946	0.722081	1.29651	0.722081	2.76946	0.682975	1.17864	0.565733	0.588533	1.16916	0.837008	0.565733	1.17864
527	5270	1.87372	1.05044	1.67262	0.790997	1.23563	1.32468	0.790997	1.87372	1.13046	1.4971	1.11745	1.00352	1.49623	1.24895	1.00352	1.4971	1.36672	0.930251	0.956371	2.71608	0.702803	1.33445	0.702803	2.71608	0.751596	1.0581	0.707678	0.709042	1.23483	0.89225	0.707678	1.23483
528	5280	1.72859	1.23447	1.5758	0.949227	1.49101	1.39582	0.949227	1.72859	1.00568	1.38883	0.964118	1.0602	1.0981	1.10339	0.964118	1.38883	1.63115	0.815446	0.865107	3.04576	0.803811	1.43225	0.803811	3.04576	0.714243	0.978186	0.828521	0.588071	0.994637	0.820732	0.588071	0.994637
529	5290	1.68325	1.11735	2.067	0.942668	1.50047	1.46215	0.942668	2.067	1.02407	1.01156	0.936356	0.923466	1.44784	1.06866	0.923466	1.44784	1.60093	0.925432	0.964121	2.54934	0.824206	1.37281	0.824206	2.54934	0.593386	1.2066	0.727882	0.704892	1.14231	0.875015	0.593386	1.2066
530	5300	1.76787	1.17792	1.85966	1.02507	1.38792	1.44369	1.02507	1.85966	0.922872	1.37303	1.00004	0.99565	1.35438	1.12919	0.922872	1.37303	1.46544	1.18936	0.863208	3.03369	0.812952	1.47293	0.812952	3.03369	0.67762	1.25311	0.643718	0.749586	1.06619	0.878045	0.643718	1.25311
531	5310	1.39407	1.14978	1.99487	0.839953	1.05406	1.28654	0.839953	1.99487	0.909857	1.2734	0.921438	0.989422	1.29057	1.07694	0.909857	1.29057	1.20343	1.0011	1.00588	2.64755	0.794221	1.33044	0.794221	2.64755	0.76814	1.47402	0.889659	0.798146	0.934781	0.972949	0.76814	1.47402
532	5320	1.85541	0.982768	1.58236	1.09566	1.04491	1.31222	0.982768	1.85541	0.90807	1.22318	0.884064	0.93802	1.20897	1.03246	0.884064	1.22318	1.2129	1.12789	0.850556	2.94124	0.72405	1.37133	0.72405	2.94124	0.637583	1.47053	0.76441	0.564783	0.950152	0.877491	0.564783	1.47053
533	5330	1.79699	1.28746	1.70771	1.16536	1.25156	1.44182	1.16536	1.79699	1.00419	1.03456	0.87847	0.664989	1.36126	0.988693	0.664989	1.36126	1.3491	1.15386	1.01844	2.99673	0.815181	1.46666	0.815181	2.99673	0.745521	1.4093	0.764416	0.741393	0.933795	0.918885	0.741393	1.4093
534	5340	1.89453	1.34615	1.6844	1.16096	0.963722	1.40995	0.963722	1.89453	0.843584	1.03423	0.922843	0.789547	1.12034	0.942108	0.789547	1.12034	1.26067	1.2867	1.02509	3.10926	0.737832	1.48391	0.737832	3.10926	0.553777	1.18288	0.616521	0.643415	1.09304	0.817925	0.553777	1.18288
535	5350	1.84673	1.18489	1.55135	1.01151	1.0682	1.33254	1.01151	1.84673	0.752518	1.10087	0.867736	1.05942	1.25	1.00611	0.752518	1.25	1.28523	0.627095	0.820849	2.89298	0.624148	1.25006	0.624148	2.89298	0.790816	1.26235	0.623289	0.686188	1.05346	0.88322	0.623289	1.26235
536	5360	1.8695	1.26621	1.75628	0.964538	1.14735	1.40078	0.964538	1.8695	0.919834	1.01851	0.855359	1.2415	1.11398	1.02984	0.855359	1.2415	1.28231	0.686177	1.12491	3.24982	0.677227	1.40409	0.677227	3.24982	0.724463	1.17412	0.818637	0.593451	0.999636	0.862061	0.593451	1.17412
537	5370	1.79369	1.13541	1.45532	1.34252	1.42477	1.43034	1.13541	1.79369	0.879011	1.37661	1.06313	1.10111	1.35979	1.15593	0.879011	1.37661	1.41099	0.762928	0.816677	2.74649	0.800962	1.30761	0.762928	2.74649	0.652987	1.49474	0.943853	0.748373	1.29581	1.02715	0.652987	1.49474
538	5380	1.64639	1.37562	1.54729	1.35834	1.15521	1.41657	1.15521	1.64639	0.990517	1.66209	1.0988	0.952715	1.24233	1.18929	0.952715	1.66209	1.34312	0.858951	0.974149	3.02573	0.737941	1.38798	0.737941	3.02573	0.736125	1.23308	0.540629	0.68197	1.06095	0.850551	0.540629	1.23308
539	5390	1.62409	1.44293	1.80006	1.57013	1.29471	1.54639	1.29471	1.80006	1.33221	1.48006	1.0034	0.916181	1.09201	1.16477	0.916181	1.48006	1.1573	0.846965	0.789006	3.318	0.744678	1.37119	0.744678	3.318	0.65516	1.42151	0.782582	0.669496	1.06845	0.91944	0.65516	1.42151
540	5400	1.54869	1.30859	1.69169	1.43118	1.52297	1.50062	1.30859	1.69169	0.982793	1.71918	0.82861	0.932104	1.26805	1.14615	0.82861	1.71918	1.15341	1.06459	0.887538	3.27503	0.887525	1.45362	0.887525	3.27503	0.629709	1.09198	0.722532	0.686564	1.05162	0.83648	0.629709	1.09198
541	5410	1.59377	1.3298	1.66416	1.39504	1.46141	1.48884	1.3298	1.66416	0.80799	1.65515	0.889076	0.73565	1.43819	1.10521	0.73565	1.65515	1.05537	0.772064	0.821342	3.00104	0.736393	1.27724	0.736393	3.00104	0.686742	1.38336	0.848364	0.523194	1.06217	0.900766	0.523194	1.38336
542	5420	1.55473	1.2806	1.7213	1.50822	1.23303	1.45957	1.23303	1.7213	0.833717	1.80957	1.0319	0.716821	1.31197	1.1408	0.716821	1.80957	1.19671	0.871409	1.09524	2.87983	0.725449	1.35373	0.725449	2.87983	0.721691	1.52311	0.742015	0.695492	1.19562	0.975585	0.695492	1.52311
543	5430	1.65244	1.21881	1.86734	1.6398	1.45892	1.56746	1.21881	1.86734	0.903803	1.77977	0.929892	0.69969	1.14408	1.09145	0.69969	1.77977	1.13903	0.702028	0.797067	2.95318	0.857422	1.28975	0.702028	2.95318	0.708627	1.16476	0.897853	0.630975	0.769816	0.834407	0.630975	1.16476
544	5440	1.6689	1.2204	1.63124	1.26561	1.4845	1.45413	1.2204	1.6689	1.11668	1.7479	0.970017	0.836776	1.35562	1.2054	0.836776	1.7479	0.978897	0.67814	1.1387	3.0443	0.881154	1.34424	0.67814	3.0443	0.780391	1.36279	0.861072	0.645185	1.15852	0.96159	0.645185	1.36279
545	5450	1.63269	1.34022	1.84125	1.49294	1.21032	1.50348	1.21032	1.84125	1.13404	1.79804	0.873291	0.899789	1.3225	1.20553	0.873291	1.79804	0.944205	0.969911	1.05261	2.97399	0.767162	1.34158	0.767162	2.97399	1.06443	1.53069	0.701405	0.665837	0.998737	0.99222	0.665837	1.53069
546	5460	1.50346	1.27511	1.58973	1.1837	1.36398	1.38319	1.1837	1.58973	0.8414	2.06895	1.12777	0.927716	0.858223	1.16481	0.8414	2.06895	1.02677	0.939319	1.1647	2.93013	0.826274	1.37744	0.826274	2.93013	0.661229	1.24288	0.702823	0.691981	1.25389	0.910562	0.661229	1.25389
547	5470	1.55397	1.3461	1.37843	0.949947	1.21851	1.28939	0.949947	1.55397	0.982663	1.7224	0.931597	0.908961	1.37604	1.18433	0.908961	1.7224	1.0652	0.878336	1.1864	3.06246	0.866585	1.4118	0.866585	3.06246	0.588218	1.39874	0.821442	0.821602	1.02166	0.930333	0.588218	1.39874
548	5480	1.35672	0.99809	1.56716	0.878915	1.62751	1.28568	0.878915	1.62751	1.01015	1.6114	0.835547	0.931401	1.42238	1.16218	0.835547	1.6114	0.989489	0.944686	1.50056	2.82755	0.951196	1.44269	0.944686	2.82755	0.577255	1.23342	0.808921	0.671371	1.24983	0.90816	0.577255	1.24983
549	5490	1.47286	1.22311	1.51248	0.936744	1.35515	1.30007	0.936744	1.51248	0.741879	1.65265	0.707583	0.835953	1.50833	1.08928	0.707583	1.65265	1.06228	0.863146	0.81994	2.9796	0.990411	1.34307	0.81994	2.9796	0.830571	1.44159	0.945399	0.680942	1.13034	1.00577	0.680942	1.44159
550	5500	1.36421	1.19487	1.11082	1.11509	1.42023	1.24105	1.11082	1.42023	0.73724	1.57997	0.888812	0.687266	1.43659	1.06598	0.687266	1.57997	1.2493	0.993117	1.19484	2.96308	0.752785	1.43062	0.752785	2.96308	0.540395	1.40117	0.871544	0.687213	0.833491	0.866762	0.540395	1.40117
551	5510	1.4603	1.32877	1.48241	1.26872	1.40862	1.38976	1.26872	1.48241	1.0864	1.59556	0.950954	0.876104	1.19495	1.14079	0.876104	1.59556	1.16691	1.05329	1.11029	2.86115	0.873278	1.41298	0.873278	2.86115	0.753333	1.35508	0.8042	0.635536	0.916699	0.892971	0.635536	1.35508
552	5520	1.42109	1.34326	1.51713	1.34177	1.2915	1.38295	1.2915	1.51713	0.619616	1.53297	0.908389	0.872758	0.947613	0.97627	0.619616	1.53297	1.17892	0.98942	1.22947	2.93115	0.913954	1.44858	0.913954	2.93115	0.703697	1.21762	0.649339	0.736253	0.91444	0.844269	0.649339	1.21762
553	5530	1.33516	1.22288	1.46707	1.419	1.37445	1.36371	1.22288	1.46707	0.926654	1.44182	0.963266	1.03101	1.12073	1.09669	0.926654	1.44182	1.09888	0.817824	1.01016	3.04634	0.937905	1.38222	0.817824	3.04634	0.665882	1.23417	0.79954	0.766837	0.820977	0.85748	0.665882	1.23417
554	5540	1.40249	1.21493	1.48429	1.29315	1.29864	1.3387	1.21493	1.48429	0.812699	1.33699	1.12405	0.9953	1.0498	1.06377	0.812699	1.33699	1.17433	0.921085	0.909741	2.85485	0.942015	1.36041	0.909741	2.85485	0.448155	1.04748	0.822491	0.85326	1.07118	0.848515	0.448155	1.07118
555	5550	1.40219	1.08081	1.38957	1.06283	1.34822	1.25672	1.06283	1.40219	0.761455	1.22561	0.965126	0.76696	0.990162	0.941862	0.761455	1.22561	1.11431	0.886739	0.863713	3.16159	0.766378	1.35855	0.766378	3.16159	0.570218	1.06955	0.812743	0.73371	1.07372	0.851988	0.570218	1.07372
556	5560	1.44997	1.39091	1.40446	1.01508	1.32744	1.31757	1.01508	1.44997	1.05112	1.41367	1.21756	0.710816	1.10315	1.09926	0.710816	1.41367	1.09443	0.893105	1.04995	2.86177	0.740545	1.32796	0.740545	2.86177	0.702848	1.43263	0.946872	0.652309	0.875084	0.921948	0.652309	1.43263
557	5570	1.54582	1.00467	1.58467	0.998096	1.01004	1.22866	0.998096	1.58467	0.781426	1.7152	0.743655	0.890444	0.829263	0.991998	0.743655	1.7152	1.10738	1.10791	1.04656	2.96046	0.894928	1.42345	0.894928	2.96046	0.590158	1.04189	0.874413	0.841314	0.996795	0.868914	0.590158	1.04189
558	5580	1.59479	1.11453	1.35166	0.906781	1.36303	1.26616	0.906781	1.59479	1.02023	1.78147	1.0864	0.856805	1.12299	1.17358	0.856805	1.78147	1.16245	0.817853	1.0388	3.11586	1.0492	1.43683	0.817853	3.11586	0.720371	0.926845	1.03552	0.769965	1.1201	0.914561	0.720371	1.1201
559	5590	1.50488	1.10401	1.28293	1.05491	1.54724	1.29879	1.05491	1.54724	0.79708	1.53302	1.20743	1.0293	1.1543	1.14423	0.79708	1.53302	0.887356	1.00076	0.89514	3.0561	0.971469	1.36216	0.887356	3.0561	0.486918	0.864393	0.77182	0.846889	1.18655	0.831314	0.486918	1.18655
560	5600	1.32098	1.23938	1.35435	1.19383	1.2974	1.28119	1.19383	1.35435	1.00445	1.43941	1.06451	1.01263	1.04677	1.11355	1.00445	1.43941	0.863963	0.716898	0.960344	3.34198	0.85152	1.34694	0.716898	3.34198	0.61427	1.00171	0.894677	1.0582	0.981229	0.910015	0.61427	1.0582
561	5610	1.25339	1.26922	1.31844	1.23574	1.09009	1.23338	1.09009	1.31844	1.13941	1.32551	0.746906	0.985476	0.870372	1.01353	0.746906	1.32551	1.01063	0.829934	1.06623	3.22723	0.791648	1.38513	0.791648	3.22723	0.711169	1.01653	1.2503	1.05223	0.906193	0.987284	0.711169	1.2503
562	5620	1.42713	1.02072	1.54113	1.35633	1.54102	1.37727	1.02072	1.54113	0.930936	1.26215	0.839731	0.893996	0.850628	0.955487	0.839731	1.26215	0.741333	0.687543	0.913333	3.22221	0.879395	1.28876	0.687543	3.22221	0.821402	1.1697	1.26337	1.2538	0.956388	1.09293	0.821402	1.26337
563	5630	1.52635	1.076	1.40028	1.17448	1.21316	1.27805	1.076	1.52635	0.986899	1.14414	0.854565	0.659052	1.23952	0.976835	0.659052	1.23952	0.874937	0.85238	0.747081	2.90722	0.671944	1.21071	0.671944	2.90722	1.28324	0.937741	0.949561	1.03808	0.956142	1.03295	0.937741	1.28324
564	5640	1.29385	1.16855	1.63242	1.40472	1.07952	1.31581	1.07952	1.63242	1.09925	1.27361	1.02513	0.696651	1.11894	1.04272	0.696651	1.27361	0.802748	0.852402	0.994888	2.65544	0.79771	1.22064	0.79771	2.65544	1.11229	1.00624	0.79992	1.12283	0.830167	0.974288	0.79992	1.12283
565	5650	1.57484	1.25127	1.63602	1.026	1.09991	1.31761	1.026	1.63602	0.997106	1.09996	0.988998	0.985776	1.27636	1.06964	0.985776	1.27636	0.892954	0.848157	0.785959	2.78557	0.713295	1.20519	0.713295	2.78557	0.793261	1.05163	1.02711	1.43168	0.865982	1.03393	0.793261	1.43168
566	5660	1.34858	1.0819	1.69261	1.24512	1.32841	1.33932	1.0819	1.69261	1.02488	1.47204	1.04601	0.968513	1.21074	1.14444	0.968513	1.47204	0.864168	0.943851	0.875775	3.09997	0.79489	1.31573	0.79489	3.09997	0.535075	0.91108	1.00635	1.03218	1.01452	0.899842	0.535075	1.03218
567	5670	1.52466	0.826715	1.63847	1.17648	1.3816	1.30958	0.826715	1.63847	0.818414	1.55134	1.03404	0.934621	1.27641	1.12297	0.818414	1.55134	0.806237	0.711523	1.00128	3.11917	0.883506	1.30434	0.711523	3.11917	0.650486	0.995342	0.967979	1.01532	0.714321	0.868689	0.650486	1.01532
568	5680	1.32187	1.05433	1.5388	0.976065	1.43156	1.26452	0.976065	1.5388	0.826554	1.43831	0.939157	0.845689	0.996802	1.0093	0.826554	1.43831	0.848922	0.731108	0.969261	2.97412	0.90016	1.28471	0.731108	2.97412	0.633498	1.21498	0.978431	0.874207	0.803035	0.90083	0.633498	1.21498
569	5690	1.47488	1.2403	1.65928	1.27608	1.14201	1.35851	1.14201	1.65928	0.891367	1.69898	1.09645	0.975336	1.11273	1.15497	0.891367	1.69898	0.787035	0.668306	0.909554	2.88443	0.797186	1.2093	0.668306	2.88443	0.600965	1.01719	0.818905	0.997859	1.0379	0.894565	0.600965	1.0379
570	5700	1.5377	0.952852	1.77637	0.80728	1.31587	1.27801	0.80728	1.77637	0.707113	1.40622	0.916593	0.788654	1.32107	1.02793	0.707113	1.40622	0.70428	0.669651	0.935421	2.45233	0.674621	1.08726	0.669651	2.45233	0.792079	1.24623	0.937629	0.914635	0.773099	0.932735	0.773099	1.24623
571	5710	1.31158	1.09732	1.4822	1.01672	1.41571	1.26471	1.01672	1.4822	0.66175	1.60594	0.997665	0.852638	1.249	1.0734	0.66175	1.60594	0.964566	0.693495	0.837033	2.91515	0.985118	1.27907	0.693495	2.91515	0.573806	1.31893	0.899254	1.1292	0.755537	0.935346	0.573806	1.31893
572	5720	1.43717	1.26669	1.71577	1.24444	1.12459	1.35773	1.12459	1.71577	0.907173	1.56017	1.05988	1.03641	1.04535	1.1218	0.907173	1.56017	0.726302	0.5841	1.04731	3.07025	0.835014	1.2526	0.5841	3.07025	0.992313	1.29019	0.936231	0.986878	0.762288	0.993579	0.762288	1.29019
573	5730	1.59888	0.87829	1.92322	1.29347	1.23005	1.38478	0.87829	1.92322	0.804683	1.46325	1.05944	1.05134	0.9286	1.06146	0.804683	1.46325	0.733656	0.537195	1.04789	2.74565	0.848355	1.18255	0.537195	2.74565	0.720078	1.07362	0.795645	1.01051	0.681368	0.856244	0.681368	1.07362
574	5740	1.45738	1.21709	2.06131	1.18777	1.00349	1.38541	1.00349	2.06131	1.03334	1.78796	1.14444	1.00036	1.20932	1.23509	1.00036	1.78796	0.830646	0.697639	0.969735	3.14808	0.847088	1.29864	0.697639	3.14808	0.656255	1.37539	0.914165	0.919284	0.665889	0.906197	0.656255	1.37539
575	5750	1.54651	1.16557	1.94195	1.32912	1.39378	1.47538	1.16557	1.94195	1.22766	1.57108	1.02691	0.979854	1.11678	1.18446	0.979854	1.57108	1.0912	0.557867	1.05611	3.05996	1.03116	1.35926	0.557867	3.05996	0.693491	1.28325	0.793578	0.69748	0.748238	0.843207	0.693491	1.28325
576	5760	1.38816	1.04742	1.52245	0.865071	1.30753	1.22612	0.865071	1.52245	1.21923	1.63842	1.1191	0.79237	1.03912	1.16165	0.79237	1.63842	0.850858	0.482164	0.817221	3.53281	0.959698	1.32855	0.482164	3.53281	0.74147	1.26344	0.723975	0.840885	0.657948	0.845543	0.657948	1.26344
577	5770	1.33606	1.18737	1.63756	1.13996	1.42151	1.34449	1.13996	1.63756	0.817667	1.42116	0.864945	0.878723	0.853116	0.967122	0.817667	1.42116	0.870623	0.650755	1.06269	3.46541	1.12659	1.43521	0.650755	3.46541	0.434707	1.35767	0.673152	0.809074	0.6497	0.784861	0.434707	1.35767
578	5780	1.28603	1.08083	1.81533	1.08176	1.49078	1.35095	1.08083	1.81533	0.758068	1.6534	1.02258	1.03954	0.937409	1.0822	0.758068	1.6534	0.863845	0.812027	1.01703	3.56545	0.776185	1.40691	0.776185	3.56545	0.699003	0.92059	0.582984	1.03179	0.659487	0.77877	0.582984	1.03179
579	5790	1.19368	1.24036	1.8405	1.26569	0.969694	1.30198	0.969694	1.8405	1.14446	1.43978	0.990697	0.967628	1.03889	1.11629	0.967628	1.43978	0.727037	0.718567	1.29071	3.42245	0.739726	1.3797	0.718567	3.42245	0.798061	1.00919	0.610742	0.721276	0.749427	0.777739	0.610742	1.00919
580	5800	1.3796	1.23774	1.81242	1.25595	1.14512	1.36617	1.14512	1.81242	0.890701	1.43543	0.947088	1.14295	1.01729	1.08669	0.890701	1.43543	0.71792	0.656459	0.826705	3.3296	0.812139	1.26856	0.656459	3.3296	0.942106	1.07859	0.608166	0.896763	0.687981	0.842721	0.608166	1.07859
581	5810	1.34616	1.07878	1.95084	1.0539	1.06527	1.29899	1.0539	1.95084	1.01337	1.38505	0.929724	1.09135	1.07644	1.09919	0.929724	1.38505	0.639795	0.533618	0.950653	3.30498	0.988978	1.2836	0.533618	3.30498	0.829154	1.06864	0.434143	0.987632	0.767435	0.817401	0.434143	1.06864
582	5820	1.84538	1.23464	1.55274	0.985262	1.03448	1.3305	0.985262	1.84538	1.00216	1.58685	0.864575	1.12556	1.24368	1.16457	0.864575	1.58685	0.738262	0.770739	1.01011	2.87151	0.73596	1.22532	0.73596	2.87151	0.911228	1.32078	0.775984	0.916516	1.0062	0.986142	0.775984	1.32078
583	5830	1.76133	0.808264	1.66256	1.01037	1.31922	1.31235	0.808264	1.76133	0.884518	1.47432	1.11538	1.11736	1.14747	1.14781	0.884518	1.47432	1.01053	0.547876	0.827702	3.1463	0.836783	1.27384	0.547876	3.1463	1.01606	1.16523	0.675389	1.02097	1.02792	0.981114	0.675389	1.16523
584	5840	1.64973	1.06134	1.46263	1.3595	1.20363	1.34737	1.06134	1.64973	0.902572	1.39962	1.07503	0.914446	1.30066	1.11847	0.902572	1.39962	0.804938	0.979902	0.87514	3.0073	0.91187	1.31583	0.804938	3.0073	0.830454	1.28192	0.670225	0.800691	0.827628	0.882184	0.670225	1.28192
585	5850	1.69026	0.998222	1.50597	1.14055	1.37643	1.34229	0.998222	1.69026	0.873799	1.7703	1.17874	0.828037	1.16872	1.16392	0.828037	1.7703	0.808679	0.728427	0.968786	2.6309	0.801399	1.18764	0.728427	2.6309	0.878921	1.24107	0.577026	1.08683	0.806598	0.918089	0.577026	1.24107
586	5860	1.71935	1.18685	1.87103	1.22583	1.00829	1.40227	1.00829	1.87103	1.44599	1.61398	1.18171	1.04653	0.951995	1.24804	0.951995	1.61398	1.13168	0.884732	0.932961	3.13155	0.864808	1.38914	0.864808	3.13155	0.783213	1.25596	0.84781	0.941087	1.19406	1.00443	0.783213	1.25596
587	5870	1.56508	1.10182	1.98196	1.26693	1.17395	1.41795	1.10182	1.98196	1.1772	1.60872	0.977732	0.892211	0.900622	1.1113	0.892211	1.60872	0.9718	0.772957	0.876583	3.06757	0.923791	1.32254	0.772957	3.06757	0.977808	1.15185	0.762865	1.03299	0.943511	0.973806	0.762865	1.15185
588	5880	1.78867	1.22569	1.63874	1.17221	1.14661	1.39438	1.14661	1.78867	1.15189	1.62335	0.986414	0.897137	1.04459	1.14067	0.897137	1.62335	0.965106	0.795961	1.07035	3.22441	0.902111	1.39159	0.795961	3.22441	1.01916	1.39018	0.849983	1.03267	0.941902	1.04678	0.849983	1.39018
589	5890	1.95614	1.41604	1.83967	1.07916	1.14917	1.48803	1.07916	1.95614	1.31751	1.57377	0.961422	0.734848	0.6872	1.05495	0.6872	1.57377	0.900859	0.763471	0.811648	3.18022	0.862142	1.30367	0.763471	3.18022	0.86977	1.29385	0.599215	1.05733	0.830171	0.930067	0.599215	1.29385
590	5900	1.62735	1.14352	1.78937	1.29868	1.186	1.40898	1.14352	1.78937	1.20465	1.50331	0.975433	0.915342	0.681974	1.05614	0.681974	1.50331	0.666475	0.72031	0.88263	3.08761	0.7711	1.22562	0.666475	3.08761	0.862897	1.20476	0.58524	0.7604	0.619859	0.806631	0.58524	1.20476
591	5910	1.49123	1.23992	1.55228	1.22322	1.12861	1.32705	1.12861	1.55228	1.30768	1.7702	0.865711	0.912766	1.11575	1.19442	0.865711	1.7702	0.730504	0.750565	0.840773	3.24176	0.774259	1.26757	0.730504	3.24176	0.9788	1.04958	0.611826	0.490958	0.764983	0.779231	0.490958	1.04958
592	5920	1.71835	1.36214	1.36101	1.07816	1.01531	1.30699	1.01531	1.71835	1.32505	1.80257	0.922514	0.934272	0.861802	1.16924	0.861802	1.80257	0.833233	0.846061	0.743703	3.48272	0.853005	1.35174	0.743703	3.48272	1.03234	0.893034	0.680629	0.685098	0.548758	0.767972	0.548758	1.03234
593	5930	1.68364	1.25788	1.27721	1.25496	1.30467	1.35567	1.25496	1.68364	1.2431	1.66984	0.863362	0.990493	0.737977	1.10096	0.737977	1.66984	0.944496	0.653251	0.918303	3.24612	0.744643	1.30136	0.653251	3.24612	0.702588	0.879674	0.6792	0.705728	0.913609	0.77616	0.6792	0.913609
594	5940	1.44811	1.27747	1.51436	1.10292	1.16554	1.30168	1.10292	1.51436	0.933503	1.70617	0.864506	0.718216	1.09014	1.06251	0.718216	1.70617	0.790954	0.713696	0.925821	3.09147	0.628796	1.23015	0.628796	3.09147	0.807234	1.05671	0.471072	0.744377	0.924008	0.800679	0.471072	1.05671
595	5950	1.45654	0.9631	1.70994	0.970006	1.06425	1.23277	0.9631	1.70994	0.813438	1.83316	0.937435	0.823563	1.06066	1.09365	0.813438	1.83316	0.929655	0.662655	0.850517	3.21699	0.756449	1.28325	0.662655	3.21699	0.978901	1.00442	0.564555	0.858405	1.23908	0.929071	0.564555	1.23908
596	5960	1.6283	1.27045	1.64545	1.35623	1.1567	1.41143	1.1567	1.64545	0.995703	1.80812	1.07278	0.922931	0.978749	1.15566	0.922931	1.80812	0.955289	0.611797	0.784726	3.2423	0.66457	1.25174	0.611797	3.2423	1.22253	1.05028	0.403592	1.01183	1.2744	0.992528	0.403592	1.2744
597	5970	1.31102	1.1426	1.58905	1.2885	0.982371	1.26271	0.982371	1.58905	0.856237	1.65136	0.984133	0.873881	1.03046	1.07921	0.856237	1.65136	1.09225	0.733838	0.819577	2.9711	0.867702	1.29689	0.733838	2.9711	1.10796	0.842999	0.684046	0.949205	1.25572	0.967987	0.684046	1.25572
598	5980	1.34437	0.843375	1.57862	1.23667	1.23687	1.24798	0.843375	1.57862	1.1027	1.48006	1.12011	0.800645	0.837653	1.06823	0.800645	1.48006	0.894478	0.665971	0.65017	2.87758	0.883367	1.19431	0.65017	2.87758	1.32222	1.07102	0.869727	0.616674	0.95448	0.966824	0.616674	1.32222
599	5990	1.5579	1.22148	1.82254	1.28126	1.4035	1.45734	1.22148	1.82254	0.849786	1.6148	0.928238	0.85994	1.25756	1.10207	0.849786	1.6148	0.954954	0.798449	0.92691	3.2754	0.768758	1.34489	0.768758	3.2754	0.908901	1.16978	0.629659	0.547636	0.617603	0.774715	0.547636	1.16978
600	6000	1.58877	1.03214	1.83164	1.2933	1.35209	1.41959	1.03214	1.83164	0.963159	1.87827	1.01375	0.762122	0.891955	1.10185	0.762122	1.87827	0.780173	0.805055	0.927064	2.96556	0.863451	1.26826	0.780173	2.96556	1.25646	1.37916	0.561338	0.57776	0.938334	0.942612	0.561338	1.37916
601	6010	1.64734	1.34268	1.58618	1.18992	1.05862	1.36495	1.05862	1.64734	0.75793	1.71716	1.25604	0.966204	1.01998	1.14346	0.75793	1.71716	1.44761	0.925682	0.852594	2.9985	0.786139	1.40211	0.786139	2.9985	1.2542	1.04116	0.462033	0.646841	1.00119	0.881083	0.462033	1.2542
602	6020	1.82224	1.2803	1.36201	1.14379	1.3672	1.39511	1.14379	1.82224	0.895752	1.6499	1.01765	0.910057	1.12819	1.12031	0.895752	1.6499	1.03336	0.826202	0.977704	2.98265	0.700425	1.30407	0.700425	2.98265	0.962119	0.9965	0.494171	0.612405	0.945237	0.802086	0.494171	0.9965
603	6030	1.44737	1.11427	1.40682	1.24365	1.13675	1.26977	1.11427	1.44737	0.833061	1.44479	1.00999	0.789416	1.18129	1.05171	0.789416	1.44479	0.960965	1.03813	0.817912	2.81542	0.681454	1.26277	0.681454	2.81542	0.984734	1.02519	0.569899	0.642422	0.973751	0.839199	0.569899	1.02519
604	6040	1.51818	1.05593	1.35823	1.08613	1.17996	1.23968	1.05593	1.51818	0.955387	1.2285	1.06755	0.856438	0.9261	1.0068	0.856438	1.2285	1.00976	0.655247	0.945908	2.9007	0.635459	1.22941	0.635459	2.9007	1.32695	1.03353	0.586179	0.643075	0.825289	0.883004	0.586179	1.32695
605	6050	1.62162	1.06692	1.64889	1.11266	1.22233	1.33448	1.06692	1.64889	0.897649	1.63721	1.02273	1.0387	1.05643	1.13054	0.897649	1.63721	1.08901	0.546235	0.857818	3.10395	0.788704	1.27714	0.546235	3.10395	0.97408	1.12425	0.591213	0.706157	1.04721	0.888581	0.591213	1.12425
606	6060	1.52427	0.986321	1.57952	1.03799	1.25155	1.27593	0.986321	1.57952	0.611033	1.62678	1.04266	0.809281	0.801201	0.978193	0.611033	1.62678	1.2634	0.661514	1.04952	3.2346	0.789316	1.39967	0.661514	3.2346	0.898187	1.20866	0.676641	0.889466	0.853216	0.905234	0.676641	1.20866
607	6070	1.56004	0.995163	1.6836	0.946841	1.04619	1.24637	0.946841	1.6836	1.05147	1.45242	1.16271	0.722175	1.20239	1.11823	0.722175	1.45242	1.121	0.704118	0.849984	3.06853	0.914852	1.3317	0.704118	3.06853	0.788895	1.20435	0.664054	0.769859	0.769583	0.839348	0.664054	1.20435
608	6080	1.51843	1.49663	1.45947	1.22263	1.13898	1.36723	1.13898	1.51843	1.20515	1.42649	1.17807	0.72845	1.28347	1.16433	0.72845	1.42649	1.406	1.07023	1.019	3.48144	0.789639	1.55326	0.789639	3.48144	0.55873	1.112	0.647957	0.681635	0.86383	0.772831	0.55873	1.112
609	6090	1.50583	1.37748	1.34512	0.955934	1.15304	1.26748	0.955934	1.50583	1.23788	1.40133	1.0649	1.04165	1.23949	1.19705	1.04165	1.40133	1.46556	0.988799	0.897004	3.12052	0.847656	1.46391	0.847656	3.12052	0.672723	1.15485	0.54896	1.12627	0.953573	0.891276	0.54896	1.15485
610	6100	1.26815	1.26034	1.50078	1.12638	1.181	1.26733	1.12638	1.50078	1.07932	1.55224	0.802184	0.723885	1.30623	1.09277	0.723885	1.55224	1.59244	1.07103	0.917864	3.12499	0.864733	1.51421	0.864733	3.12499	0.599005	1.43375	0.512791	1.13217	0.979294	0.931402	0.512791	1.43375
611	6110	1.38987	1.16136	1.74854	0.783159	1.30198	1.27698	0.783159	1.74854	0.937081	1.61778	0.980343	0.946044	1.11449	1.11915	0.937081	1.61778	1.42605	0.863898	1.01963	2.85239	1.0584	1.44407	0.863898	2.85239	0.468081	1.39166	0.567524	0.776424	1.01704	0.844147	0.468081	1.39166
612	6120	1.37154	1.33041	1.42893	0.864934	1.21765	1.24269	0.864934	1.42893	1.03315	1.55531	1.00914	0.798276	1.36418	1.15201	0.798276	1.55531	1.33281	0.674441	0.86219	3.15191	0.999493	1.40417	0.674441	3.15191	0.718363	1.36001	0.615934	0.849354	1.02063	0.912857	0.615934	1.36001
613	6130	1.48239	1.16003	1.21603	1.16717	1.17414	1.23995	1.16003	1.48239	1.03347	1.61198	1.02001	1.18542	1.03938	1.17805	1.02001	1.61198	1.34696	0.790662	0.811173	3.03287	0.923521	1.38104	0.790662	3.03287	0.576854	1.1218	0.534515	0.905994	0.894621	0.806758	0.534515	1.1218
614	6140	1.36014	0.992177	1.49643	0.969143	1.40743	1.24506	0.969143	1.49643	0.903974	1.79119	0.965298	0.735872	0.96109	1.07148	0.735872	1.79119	1.22817	0.847099	0.72899	2.75472	0.905076	1.29281	0.72899	2.75472	0.746364	1.2837	0.54877	0.785876	0.971919	0.867325	0.54877	1.2837
615	6150	1.42048	1.27507	1.71429	1.23587	1.40448	1.41004	1.23587	1.71429	0.974674	1.33139	1.05244	0.90253	0.738364	0.99988	0.738364	1.33139	1.22367	0.845565	0.914497	2.875	1.01698	1.37514	0.845565	2.875	0.550851	1.11113	0.617971	0.755312	1.0074	0.808532	0.550851	1.11113
616	6160	1.58607	1.19762	1.73116	1.21998	1.38797	1.42456	1.19762	1.73116	0.990772	1.7061	0.852044	0.948072	0.972573	1.09391	0.852044	1.7061	1.28675	0.785072	1.07385	2.80741	0.819957	1.35461	0.785072	2.80741	0.714283	1.18722	0.709873	0.692201	1.24154	0.909023	0.692201	1.24154
617	6170	1.5269	1.28686	1.99467	1.17104	1.32468	1.46083	1.17104	1.99467	0.940378	1.61792	0.914835	0.901768	0.844667	1.04391	0.844667	1.61792	1.56856	0.845699	0.951143	2.7217	1.05806	1.42903	0.845699	2.7217	0.715253	1.16819	0.668949	0.574006	1.07541	0.840361	0.574006	1.16819
618	6180	1.58538	1.20135	1.76815	1.25896	1.25658	1.41408	1.20135	1.76815	1.03886	1.72225	0.980729	0.824262	0.68789	1.0508	0.68789	1.72225	1.39782	0.983496	1.10838	2.87522	0.728625	1.41871	0.728625	2.87522	0.705228	1.2731	0.631328	0.852688	1.16873	0.926215	0.631328	1.2731
619	6190	1.48365	1.41387	1.56571	1.11601	1.20564	1.35698	1.11601	1.56571	1.25564	1.71561	1.06427	0.736232	1.43096	1.24054	0.736232	1.71561	1.5241	0.804305	0.908805	3.20063	1.08555	1.50468	0.804305	3.20063	0.70924	1.35561	0.536158	0.942256	0.931116	0.894875	0.536158	1.35561
620	6200	1.64091	1.26397	1.80109	1.1322	1.05213	1.37806	1.05213	1.80109	1.04201	1.45453	0.969776	0.765913	1.27275	1.101	0.765913	1.45453	1.72969	0.910582	0.976289	3.51268	1.15839	1.65753	0.910582	3.51268	0.723018	1.11252	0.630282	0.695835	0.887531	0.809837	0.630282	1.11252
621	6210	1.19621	1.21691	1.625	1.23586	1.28228	1.31125	1.19621	1.625	1.02835	1.64128	0.988745	0.813603	0.82102	1.0586	0.813603	1.64128	1.34086	0.815106	0.725528	3.13801	0.869562	1.37782	0.725528	3.13801	0.59588	1.17048	0.538505	0.630264	0.899917	0.76701	0.538505	1.17048
622	6220	1.2769	1.06276	1.50151	1.12246	1.14861	1.22245	1.06276	1.50151	1.04675	1.67966	1.02186	0.786409	0.884486	1.08383	0.786409	1.67966	1.09956	0.842028	0.612451	2.98759	0.908311	1.28999	0.612451	2.98759	0.610224	1.48424	0.807314	0.495342	1.13453	0.90633	0.495342	1.48424
623	6230	1.00586	1.17964	1.81595	1.09022	1.1231	1.24295	1.00586	1.81595	1.23	1.32877	1.10304	0.985673	1.31636	1.19277	0.985673	1.32877	0.929639	0.700142	0.593556	3.12408	0.782684	1.22602	0.593556	3.12408	0.711515	1.28036	0.529568	0.742207	0.901085	0.832948	0.529568	1.28036
624	6240	1.07003	0.952182	1.76771	1.52235	1.19965	1.30238	0.952182	1.76771	0.956591	1.15745	1.18618	0.571079	0.854121	0.945084	0.571079	1.18618	1.17888	0.691981	0.696976	2.66349	0.90901	1.22807	0.691981	2.66349	0.790576	1.3323	0.500736	0.834341	1.04741	0.901072	0.500736	1.3323
625	6250	0.925862	1.40949	1.8095	1.48419	1.06305	1.33842	0.925862	1.8095	0.994556	1.31478	1.0375	0.784448	1.13095	1.05245	0.784448	1.31478	0.876841	0.818488	0.853188	2.75115	0.854929	1.23092	0.818488	2.75115	0.73071	1.02547	0.504526	0.903968	1.02395	0.837726	0.504526	1.02547
626	6260	0.994309	1.41713	1.79508	0.842539	1.25484	1.26078	0.842539	1.79508	0.96612	0.839765	0.936622	0.792718	1.0853	0.924105	0.792718	1.0853	0.850947	0.810474	0.787519	2.85188	0.872491	1.23466	0.787519	2.85188	0.474297	0.895844	0.574707	0.716319	1.19725	0.771683	0.474297	1.19725
627	6270	1.06202	1.41834	1.93871	1.03	1.29046	1.34791	1.03	1.93871	1.16678	1.18697	1.1526	0.66195	0.923614	1.01838	0.66195	1.18697	0.957793	1.10654	0.824339	2.82528	0.817932	1.30638	0.817932	2.82528	0.709838	1.2338	0.529612	0.595527	1.14788	0.843332	0.529612	1.2338
628	6280	1.10424	1.2428	1.49099	0.980526	1.04751	1.17322	0.980526	1.49099	1.34927	1.27277	1.13224	0.713888	1.37394	1.16842	0.713888	1.37394	0.774829	1.02131	0.72782	2.76068	0.625831	1.18209	0.625831	2.76068	0.717124	1.18467	0.548644	0.627935	1.00743	0.81716	0.548644	1.18467
629	6290	1.127	1.10444	1.74859	0.831025	1.05635	1.17348	0.831025	1.74859	1.19668	1.33166	1.06993	0.747012	1.08892	1.08684	0.747012	1.33166	0.842414	0.991501	0.578349	2.94194	0.806722	1.23219	0.578349	2.94194	0.631558	1.36561	0.678863	0.712757	1.08174	0.894106	0.631558	1.36561
630	6300	1.28152	1.16804	1.41747	0.940456	1.35226	1.23195	0.940456	1.41747	1.43753	1.25892	0.848127	0.900332	0.664754	1.02193	0.664754	1.43753	0.871756	0.913255	0.58687	2.87642	1.06653	1.26297	0.58687	2.87642	0.608968	1.28062	0.751752	0.631908	0.970244	0.848699	0.608968	1.28062
631	6310	1.21281	1.43403	1.69741	1.12886	1.17181	1.32898	1.12886	1.69741	1.28648	1.11313	1.03505	0.850797	0.858527	1.0288	0.850797	1.28648	1.00851	0.758433	0.60649	2.71875	0.94428	1.20729	0.60649	2.71875	0.738753	1.38832	0.712466	0.618988	1.05402	0.902509	0.618988	1.38832
632	6320	1.47858	1.26197	1.58389	1.4273	1.51911	1.45417	1.26197	1.58389	1.25707	1.03641	0.987421	0.826283	1.11879	1.04519	0.826283	1.25707	0.930953	0.752459	0.732385	2.78629	1.08425	1.25727	0.732385	2.78629	0.615792	1.47462	0.589208	0.64147	1.07559	0.879335	0.589208	1.47462
633	6330	1.48601	1.35976	1.42974	1.1625	1.37714	1.36303	1.1625	1.48601	1.23299	1.51602	1.00456	0.871157	1.16427	1.1578	0.871157	1.51602	0.972225	0.974311	0.809452	2.72008	1.1495	1.32511	0.809452	2.72008	0.713913	1.21084	0.550308	0.645036	1.05441	0.834901	0.550308	1.21084
634	6340	1.0785	1.6531	1.66422	1.22209	1.2516	1.3739	1.0785	1.66422	0.753611	1.27932	0.838114	1.00261	0.715732	0.917877	0.715732	1.27932	0.766924	0.838771	0.800746	2.82007	0.991144	1.24353	0.766924	2.82007	0.650556	1.02777	0.611487	0.895579	0.997077	0.836494	0.611487	1.02777
635	6350	1.06922	1.52732	1.6145	1.13276	1.30485	1.32973	1.06922	1.6145	1.23314	1.24878	1.03231	0.789199	1.09063	1.07881	0.789199	1.24878	0.733424	0.728134	0.675749	3.0722	0.89351	1.2206	0.675749	3.0722	0.713716	1.11818	0.803396	0.63794	1.02734	0.860114	0.63794	1.11818
636	6360	1.16714	1.27744	1.56479	1.29319	1.14482	1.28947	1.14482	1.56479	0.958871	1.33975	0.919235	0.839069	0.91831	0.995047	0.839069	1.33975	0.754799	0.720501	0.847658	3.00186	0.761878	1.21734	0.720501	3.00186	0.736818	1.07691	0.768615	0.572	1.04884	0.840635	0.572	1.07691
637	6370	1.1609	1.29835	1.88358	1.21834	1.30779	1.37379	1.1609	1.88358	1.25456	1.09891	1.03256	0.86168	1.06749	1.06304	0.86168	1.25456	0.724137	0.826651	0.906783	2.95694	0.916668	1.26624	0.724137	2.95694	0.811014	1.11379	0.659635	0.782301	0.951007	0.86355	0.659635	1.11379
638	6380	1.21474	1.25507	1.99422	1.25716	1.33134	1.4105	1.21474	1.99422	1.33338	1.34917	0.922484	0.740382	0.781878	1.02546	0.740382	1.34917	0.961813	0.880493	1.27768	2.88181	1.06897	1.41415	0.880493	2.88181	0.797834	1.16832	0.79161	0.77821	0.760901	0.859375	0.760901	1.16832
639	6390	1.02188	1.51552	1.60461	1.24576	1.54005	1.38556	1.02188	1.60461	0.994739	1.16593	1.00592	0.707563	1.05272	0.985376	0.707563	1.16593	0.844791	0.946439	0.8421	2.69133	1.05263	1.27546	0.8421	2.69133	0.850876	1.04447	0.659576	0.856246	1.01769	0.885772	0.659576	1.04447
640	6400	1.09128	1.58245	1.34104	1.05527	1.31813	1.27764	1.05527	1.58245	0.983344	1.28205	1.11907	0.775414	0.760746	0.984124	0.760746	1.28205	0.74702	0.873419	0.691021	2.89203	1.18356	1.27741	0.691021	2.89203	0.623833	1.13427	0.657568	1.03456	0.920334	0.874115	0.623833	1.13427
641	6410	0.987749	1.46807	1.44381	1.24423	1.19874	1.26852	0.987749	1.46807	1.08007	1.32066	1.00122	1.0123	0.909513	1.06475	0.909513	1.32066	0.738667	0.669327	1.01338	2.70727	1.18598	1.26293	0.669327	2.70727	0.598927	1.0509	0.637276	0.787687	0.965061	0.807971	0.598927	1.0509
642	6420	1.1612	1.39544	1.60988	1.23233	1.23407	1.32659	1.1612	1.60988	1.03092	1.19898	0.978673	0.699149	0.863314	0.954208	0.699149	1.19898	0.563042	0.842161	1.23638	2.71947	1.11159	1.29453	0.563042	2.71947	0.703714	1.19443	0.565414	0.784061	1.12672	0.874869	0.565414	1.19443
643	6430	1.26922	1.44632	1.58106	1.26824	1.37694	1.38835	1.26824	1.58106	1.3354	1.62774	0.901488	0.846735	0.936058	1.12949	0.846735	1.62774	0.703948	0.704502	1.11796	2.94559	0.999762	1.29435	0.703948	2.94559	0.843024	1.5911	0.510312	0.670727	1.14017	0.951067	0.510312	1.5911
644	6440	0.779654	1.6063	1.61105	1.29264	1.16875	1.29168	0.779654	1.61105	1.32574	1.6335	0.909767	0.931085	1.12398	1.18481	0.909767	1.6335	0.762734	0.906048	0.850856	2.70259	0.969058	1.23826	0.762734	2.70259	0.91589	1.47596	0.59067	1.10485	0.617336	0.940943	0.59067	1.47596
645	6450	1.003	1.64203	1.57969	1.04999	1.34004	1.32295	1.003	1.64203	1.01516	1.52064	0.94288	0.971935	1.14707	1.11954	0.94288	1.52064	0.730207	1.03282	0.892323	3.1072	0.961605	1.34483	0.730207	3.1072	0.9508	1.19786	0.539135	0.609054	1.11562	0.882495	0.539135	1.19786
646	6460	1.05537	1.19024	1.75493	1.21932	1.56712	1.3574	1.05537	1.75493	0.809824	2.03904	0.980576	0.836833	0.843313	1.10192	0.809824	2.03904	0.731516	1.08048	0.962327	3.09804	0.986758	1.37182	0.731516	3.09804	0.600938	0.886708	0.494407	0.696955	1.13181	0.762164	0.494407	1.13181
647	6470	1.48412	1.19934	1.49615	1.25519	1.10414	1.30779	1.10414	1.49615	0.944331	1.55661	1.11891	0.881561	1.25554	1.15139	0.881561	1.55661	0.902395	0.812381	0.779538	2.76934	0.992622	1.25126	0.779538	2.76934	0.657381	0.952593	0.470825	0.560806	0.986977	0.725716	0.470825	0.986977
648	6480	1.21808	1.26458	1.62522	1.26005	1.28773	1.33113	1.21808	1.62522	0.968372	1.53874	0.677032	0.821993	1.13746	1.02872	0.677032	1.53874	0.668633	0.855206	0.900262	2.53145	0.727726	1.13666	0.668633	2.53145	0.643278	0.687208	0.676226	1.01277	0.880297	0.779956	0.643278	1.01277
649	6490	1.18544	1.33951	1.67324	1.3865	1.43713	1.40436	1.18544	1.67324	1.19695	1.65448	0.946241	1.0874	1.34492	1.246	0.946241	1.65448	0.659556	0.765061	0.911366	2.7847	0.872389	1.19861	0.659556	2.7847	0.574319	0.90596	0.58312	0.644934	0.827527	0.707172	0.574319	0.90596
650	6500	1.42158	1.2656	1.38107	1.52357	1.26288	1.37094	1.26288	1.52357	1.03626	1.663	1.01616	0.771314	1.05942	1.10923	0.771314	1.663	0.505603	0.913724	0.917043	2.726	0.733907	1.15925	0.505603	2.726	0.699051	0.911896	0.834299	0.714885	1.0549	0.843007	0.699051	1.0549
651	6510	1.31297	1.14802	1.61915	1.39632	1.27876	1.35104	1.14802	1.61915	1.0054	1.61128	0.861817	0.899336	1.24001	1.12357	0.861817	1.61128	0.838159	0.786729	0.832153	3.03728	0.881581	1.27518	0.786729	3.03728	0.804528	0.747834	0.683029	0.904434	1.01312	0.830589	0.683029	1.01312
652	6520	1.4257	1.23871	1.53677	1.27659	1.38515	1.37258	1.23871	1.53677	0.998706	1.54547	0.983529	1.03397	1.38286	1.18891	0.983529	1.54547	0.811472	1.08238	0.898797	3.02437	0.851406	1.33369	0.811472	3.02437	1.11159	0.899987	0.707241	0.857361	0.71635	0.858506	0.707241	1.11159
653	6530	0.979032	1.25055	1.57081	1.12856	1.1691	1.21961	0.979032	1.57081	0.983065	1.47822	0.910915	0.850843	1.11941	1.06849	0.850843	1.47822	0.683195	1.13757	0.913134	2.91563	0.863104	1.30252	0.683195	2.91563	0.98942	1.15251	0.562605	0.711047	1.00912	0.88494	0.562605	1.15251
654	6540	0.818454	1.3821	1.44834	1.35533	1.20052	1.24095	0.818454	1.44834	0.925891	1.49363	1.17004	0.718549	0.958929	1.05341	0.718549	1.49363	0.788568	1.29509	0.931514	2.65554	0.856475	1.30544	0.788568	2.65554	1.27711	1.03335	0.702618	0.633	0.902738	0.909761	0.633	1.27711
655	6550	0.939406	1.26333	1.28957	1.17757	1.21654	1.17728	0.939406	1.28957	1.22989	1.48301	1.07485	0.629057	1.27962	1.13929	0.629057	1.48301	0.742462	1.1532	0.757318	2.7162	0.769177	1.22767	0.742462	2.7162	1.14667	1.00351	0.769376	0.700225	0.937701	0.911495	0.700225	1.14667
656	6560	1.0891	1.12288	1.347	1.08808	1.08637	1.14669	1.08637	1.347	0.960818	1.46592	1.02006	0.934804	1.08072	1.09246	0.934804	1.46592	0.808577	0.919404	0.816556	2.49189	0.759961	1.15928	0.759961	2.49189	0.829681	1.15429	0.925203	0.529887	0.831733	0.854159	0.529887	1.15429
657	6570	0.721456	0.858041	1.3175	1.0037	1.17421	1.01498	0.721456	1.3175	1.03606	1.33234	0.93271	0.840785	1.1423	1.05684	0.840785	1.33234	0.745496	1.04647	0.936627	2.62536	0.888764	1.24854	0.745496	2.62536	0.709857	1.37241	0.714328	0.54957	1.16352	0.901937	0.54957	1.37241
658	6580	1.20971	0.948512	1.59284	0.968093	1.13543	1.17092	0.948512	1.59284	0.673306	1.44675	0.92727	0.864525	0.974546	0.97728	0.673306	1.44675	1.0311	1.19086	0.734044	2.48772	0.90826	1.2704	0.734044	2.48772	0.728745	1.26272	0.543594	0.500786	0.783083	0.763785	0.500786	1.26272
659	6590	0.847584	1.11659	1.50449	1.15511	1.21137	1.16703	0.847584	1.50449	1.11317	1.42328	1.05078	0.710359	0.716554	1.00283	0.710359	1.42328	0.860698	1.29809	0.829243	2.15224	1.10487	1.24903	0.829243	2.15224	0.668473	1.14266	0.714367	0.60895	0.774682	0.781827	0.60895	1.14266
660	6600	1.50146	1.32733	1.63221	1.04807	1.55092	1.412	1.04807	1.63221	1.08961	1.50117	1.0697	0.69403	0.694952	1.00989	0.69403	1.50117	1.02681	1.18908	0.842846	2.49371	0.876401	1.28577	0.842846	2.49371	0.793115	1.15913	0.605215	0.549497	0.667758	0.754943	0.549497	1.15913
661	6610	1.44793	1.03464	1.54869	1.14694	1.58692	1.35302	1.03464	1.58692	0.982616	1.54453	0.925929	0.960674	0.886088	1.05997	0.886088	1.54453	1.06292	1.24679	0.881002	2.73904	0.819376	1.34982	0.819376	2.73904	0.944156	1.12569	0.550967	0.689572	0.751374	0.812351	0.550967	1.12569
662	6620	1.19174	1.36185	1.35399	1.00241	1.22074	1.22615	1.00241	1.36185	1.11629	1.53185	0.951351	0.878965	1.16034	1.12776	0.878965	1.53185	0.900162	1.13781	0.779655	2.67936	0.860784	1.27155	0.779655	2.67936	0.910305	1.33957	0.563597	0.646758	1.02885	0.897817	0.563597	1.33957
663	6630	1.10266	1.27848	1.65244	0.896422	1.3761	1.26122	0.896422	1.65244	1.13513	1.66978	0.906422	0.836078	0.678084	1.0451	0.678084	1.66978	0.828438	0.961876	0.891918	2.54382	0.733878	1.19199	0.733878	2.54382	1.29267	1.32519	0.847474	0.693492	0.928383	1.01744	0.693492	1.32519
664	6640	1.4501	1.04806	1.61712	1.15012	1.27613	1.30831	1.04806	1.61712	0.852279	1.34513	0.952129	0.679577	1.0658	0.978982	0.679577	1.34513	0.978045	1.0205	0.749219	2.3072	0.84038	1.17907	0.749219	2.3072	1.00192	1.16544	0.725933	0.634711	0.982449	0.90209	0.634711	1.16544
665	6650	1.52627	1.45289	1.61968	1.06549	1.28444	1.38975	1.06549	1.61968	0.981818	1.80602	0.95147	0.663474	0.943775	1.06931	0.663474	1.80602	0.932283	1.17996	0.804492	3.08816	0.759513	1.35288	0.759513	3.08816	0.742292	0.759711	0.746694	0.547715	0.656243	0.690531	0.547715	0.759711
666	6660	1.49214	1.61643	1.63066	1.47768	1.32767	1.50892	1.32767	1.63066	1.33083	1.54055	0.836804	0.820784	1.03566	1.11293	0.820784	1.54055	0.695828	1.10583	0.838544	2.63639	0.979438	1.25121	0.695828	2.63639	0.731517	0.955732	0.576697	0.593352	0.808042	0.733068	0.576697	0.955732
667	6670	1.5209	1.3418	1.55043	1.20209	1.55001	1.43305	1.20209	1.55043	1.1778	1.58162	1.06044	0.965441	0.793665	1.11579	0.793665	1.58162	0.883146	1.18704	0.782229	2.84981	0.901208	1.32069	0.782229	2.84981	0.739237	1.01056	0.582436	0.637085	0.740252	0.741915	0.582436	1.01056
668	6680	1.27946	1.25168	1.24804	1.31332	1.57607	1.33371	1.24804	1.57607	1.12401	1.61889	1.00802	0.773444	0.968455	1.09857	0.773444	1.61889	0.715129	1.15063	0.759459	2.82512	0.872236	1.26452	0.715129	2.82512	0.588877	1.2142	0.628071	0.48106	0.853538	0.753149	0.48106	1.2142
669	6690	1.4906	1.23029	1.40358	1.2411	1.29511	1.33213	1.23029	1.4906	1.01348	1.50674	1.06252	0.850568	0.912001	1.06906	0.850568	1.50674	0.951042	0.911427	0.848025	3.23066	0.754073	1.33905	0.754073	3.23066	0.832768	1.49883	0.515434	0.666584	0.58032	0.818787	0.515434	1.49883
670	6700	1.6592	1.1438	1.65154	1.14446	1.17724	1.35525	1.1438	1.6592	1.26993	1.40515	1.03316	0.6426	0.860562	1.04228	0.6426	1.40515	0.847928	1.22447	0.808318	2.99905	0.675565	1.31107	0.675565	2.99905	0.799297	0.970435	0.649972	0.528311	0.633127	0.716228	0.528311	0.970435
671	6710	1.58269	1.06378	1.57897	1.3397	1.29963	1.37295	1.06378	1.58269	1.08656	1.59898	0.906019	0.843681	0.98271	1.08359	0.843681	1.59898	0.831397	1.24229	0.954656	3.25602	0.854711	1.42781	0.831397	3.25602	0.779352	1.06291	0.77477	0.826719	0.635885	0.815927	0.635885	1.06291
672	6720	2.00192	1.12154	1.55326	1.2462	1.36154	1.45689	1.12154	2.00192	1.12991	1.5191	0.80386	0.830916	1.0442	1.0656	0.80386	1.5191	0.937417	1.09156	0.705134	2.89457	0.929145	1.31157	0.705134	2.89457	0.912862	1.18774	0.49516	0.519849	0.872573	0.797637	0.49516	1.18774
673	6730	1.50962	1.40336	1.73465	1.31045	1.3337	1.45836	1.31045	1.73465	1.35701	1.87675	1.03011	0.772159	1.24392	1.25599	0.772159	1.87675	1.10143	1.02655	0.752195	2.2805	0.902999	1.21274	0.752195	2.2805	0.701484	1.27057	0.420851	0.391982	0.77423	0.711823	0.391982	1.27057
674	6740	1.58019	1.29485	1.62922	1.38653	1.42753	1.46366	1.29485	1.62922	1.18969	1.76168	1.17784	0.838228	0.915611	1.17661	0.838228	1.76168	1.10616	1.09838	0.725242	2.59338	0.940401	1.29272	0.725242	2.59338	0.924983	1.14896	0.690066	0.62093	0.939933	0.864974	0.62093	1.14896
675	6750	1.45564	1.30159	1.36987	1.50577	1.26872	1.38032	1.26872	1.50577	1.31705	1.89626	0.859147	0.95308	1.27942	1.26099	0.859147	1.89626	1.08822	1.19058	0.554363	2.42552	0.84234	1.2202	0.554363	2.42552	1.19369	1.23274	0.651603	0.578606	0.963279	0.923983	0.578606	1.23274
676	6760	1.24007	1.45555	1.41879	1.16312	1.2767	1.31085	1.16312	1.45555	1.53318	1.78404	1.13081	0.83326	0.891575	1.23457	0.83326	1.78404	1.06607	1.34124	0.638075	2.63985	0.778602	1.29277	0.638075	2.63985	0.821244	0.945637	0.609465	0.535632	0.940412	0.770478	0.535632	0.945637
677	6770	1.57342	1.25597	1.30815	1.47907	1.17157	1.35764	1.17157	1.57342	1.1791	1.58729	0.981442	0.735163	1.13542	1.12368	0.735163	1.58729	1.21779	1.03201	0.678208	2.69072	0.962825	1.31631	0.678208	2.69072	0.675947	1.19512	0.619794	0.647059	1.102	0.847984	0.619794	1.19512
678	6780	1.46022	1.13924	1.53391	1.40532	1.36452	1.38064	1.13924	1.53391	1.05709	1.59839	1.1352	0.6673	1.18857	1.12931	0.6673	1.59839	0.841722	1.17621	0.584968	2.64843	0.99382	1.24903	0.584968	2.64843	0.678066	1.24934	0.799408	0.503729	0.863668	0.818842	0.503729	1.24934
679	6790	1.52447	1.16432	1.61117	1.34139	1.19438	1.36715	1.16432	1.61117	1.24476	1.52016	0.973068	0.791557	1.19189	1.14429	0.791557	1.52016	0.874751	1.17991	0.753285	2.37717	0.948615	1.22675	0.753285	2.37717	0.592878	1.19205	0.682844	0.570232	1.01552	0.810705	0.570232	1.19205
680	6800	1.46493	1.17382	1.25339	1.21287	1.49371	1.31974	1.17382	1.49371	0.723378	1.68317	1.32497	0.742378	1.16021	1.12682	0.723378	1.68317	0.810614	1.02796	0.556052	3.01526	0.775417	1.23706	0.556052	3.01526	0.608471	1.51626	0.553866	0.569099	0.856649	0.82087	0.553866	1.51626
681	6810	1.44103	1.25829	1.32232	1.21496	1.54321	1.35596	1.21496	1.54321	1.04559	1.64315	1.1568	0.725144	1.39363	1.19286	0.725144	1.64315	0.976537	0.899811	0.634365	2.86251	0.749238	1.22449	0.634365	2.86251	0.766321	1.56392	0.474604	0.619715	0.75343	0.835598	0.474604	1.56392
682	6820	1.60658	1.2795	1.58034	1.17017	1.47745	1.42281	1.17017	1.60658	0.979806	1.58213	0.861185	0.649388	1.20804	1.05611	0.649388	1.58213	0.99438	0.980741	0.734604	3.32492	0.761075	1.35914	0.734604	3.32492	0.771451	1.26319	0.65532	0.546587	0.767702	0.800849	0.546587	1.26319
683	6830	1.55418	1.33334	1.5495	1.32418	1.68773	1.48979	1.32418	1.68773	0.937037	1.77281	1.07581	0.714328	1.20336	1.14067	0.714328	1.77281	1.05358	0.759973	0.809041	2.90038	0.999206	1.30444	0.759973	2.90038	0.699383	1.25286	0.528135	0.612894	0.693432	0.757341	0.528135	1.25286
684	6840	1.59393	1.23372	1.65131	1.04067	1.37693	1.37931	1.04067	1.65131	1.11245	1.66447	0.970981	0.940689	1.05921	1.14956	0.940689	1.66447	0.927988	0.907496	0.83076	2.67169	0.980252	1.26364	0.83076	2.67169	0.685452	1.5552	0.585007	0.413282	0.671067	0.782001	0.413282	1.5552
685	6850	1.24875	1.27044	1.59035	1.25767	1.1741	1.30826	1.1741	1.59035	0.882517	1.45288	0.995591	0.7535	1.03375	1.02365	0.7535	1.45288	1.00035	1.15833	0.805133	3.0054	0.805693	1.35498	0.805133	3.0054	0.733582	1.42648	0.582737	0.534496	0.560097	0.767478	0.534496	1.42648
686	6860	1.35732	1.33057	1.62872	1.35618	1.57876	1.45031	1.33057	1.62872	1.07576	1.06313	0.941884	0.954348	1.02769	1.01256	0.941884	1.07576	0.746961	0.898294	0.70993	3.11512	0.786335	1.25133	0.70993	3.11512	0.662768	1.3589	0.618986	0.586494	0.77007	0.799443	0.586494	1.3589
687	6870	1.19932	0.932562	1.7163	1.24383	1.38764	1.29593	0.932562	1.7163	1.02957	1.13269	0.941645	0.879337	0.873351	0.97132	0.873351	1.13269	1.04478	1.07365	0.692831	2.97421	0.753057	1.30771	0.692831	2.97421	0.684303	1.47152	0.592045	0.542565	0.637662	0.785619	0.542565	1.47152
688	6880	1.54749	0.82289	1.50731	1.06862	1.26201	1.24167	0.82289	1.54749	1.18537	1.43136	0.999915	0.868336	1.10855	1.11871	0.868336	1.43136	0.883564	0.864983	0.477191	3.17092	0.787862	1.2369	0.477191	3.17092	0.710259	1.17827	0.510613	0.676379	0.649628	0.745031	0.510613	1.17827
689	6890	1.33151	0.944672	1.45889	0.804553	1.18805	1.14553	0.804553	1.45889	0.975069	1.5474	1.08619	0.924252	1.20844	1.14827	0.924252	1.5474	1.06732	1.01578	0.804169	3.10374	0.829804	1.36416	0.804169	3.10374	0.511411	1.17878	0.67639	0.477741	0.663929	0.701649	0.477741	1.17878
690	6900	1.09846	1.08153	1.27036	1.01231	1.73825	1.24018	1.01231	1.73825	1.20254	1.74019	1.05975	0.829061	1.0521	1.17673	0.829061	1.74019	0.765652	0.633165	0.78942	3.15093	1.0507	1.27797	0.633165	3.15093	0.543264	1.39409	0.65727	0.488769	0.837318	0.784142	0.488769	1.39409
691	6910	1.3809	1.11496	1.46331	0.925385	1.48722	1.27435	0.925385	1.48722	1.26151	1.22299	0.909393	0.855625	1.16217	1.08234	0.855625	1.26151	1.00366	0.910497	0.904378	3.54031	0.837625	1.43929	0.837625	3.54031	0.576903	1.16618	0.640488	0.760312	0.806639	0.790103	0.576903	1.16618
692	6920	1.49853	1.02109	1.40157	1.14871	1.45033	1.30405	1.02109	1.49853	1.07502	1.55235	0.848588	0.81044	1.1638	1.09004	0.81044	1.55235	0.92125	0.88123	0.912517	3.19152	0.758412	1.33299	0.758412	3.19152	0.623522	1.3626	0.558683	0.919261	0.864195	0.865652	0.558683	1.3626
693	6930	1.69764	1.12578	1.59472	1.19368	1.43536	1.40944	1.12578	1.69764	1.04224	1.41819	0.882166	0.97145	0.801722	1.02315	0.801722	1.41819	0.839407	0.864162	0.780771	3.34023	0.935487	1.35201	0.780771	3.34023	0.845324	1.24534	0.594798	0.57208	0.697598	0.791028	0.57208	1.24534
694	6940	1.88085	0.784671	1.73234	1.33299	1.24527	1.39522	0.784671	1.88085	0.991943	1.09843	0.933623	0.856862	0.937843	0.963741	0.856862	1.09843	1.14846	0.520978	0.59906	2.68921	0.867154	1.16497	0.520978	2.68921	0.946608	1.26593	0.651893	0.692598	0.758422	0.86309	0.651893	1.26593
695	6950	1.79652	0.72105	1.68837	1.31099	1.34955	1.3733	0.72105	1.79652	1.17965	1.08916	1.06001	0.893608	1.03616	1.05172	0.893608	1.17965	1.00144	0.714686	0.702745	2.84404	0.85973	1.22453	0.702745	2.84404	1.14783	1.11083	0.685217	0.552116	0.831146	0.865426	0.552116	1.14783
696	6960	1.76483	1.1029	1.64494	1.40393	1.33222	1.44976	1.1029	1.76483	0.979514	1.28828	0.930771	0.756729	0.90802	0.972663	0.756729	1.28828	1.09353	0.93157	0.572907	2.77164	0.979065	1.26974	0.572907	2.77164	0.748365	1.09652	0.719557	0.548259	0.951132	0.812766	0.548259	1.09652
697	6970	1.3589	0.957021	1.7167	1.36153	1.20669	1.32017	0.957021	1.7167	1.15777	1.0084	0.797219	0.811137	1.31478	1.01786	0.797219	1.31478	1.03811	0.860078	0.72971	3.01733	1.09341	1.34773	0.72971	3.01733	0.762478	1.05409	0.549543	0.683643	1.03212	0.816376	0.549543	1.05409
698	6980	1.439	1.17504	1.54987	1.47153	1.39082	1.40525	1.17504	1.54987	1.17466	1.34722	0.859046	0.797529	1.00134	1.03596	0.797529	1.34722	0.831736	0.89479	0.754945	3.14069	0.879909	1.30041	0.754945	3.14069	0.617434	1.19104	0.661222	0.74746	1.25109	0.893648	0.617434	1.25109
699	6990	1.30479	1.35961	1.1929	1.0655	1.28028	1.24062	1.0655	1.35961	0.978602	1.03585	0.890403	0.627668	1.18489	0.943482	0.627668	1.18489	0.867217	0.636765	0.597099	3.06653	1.01637	1.2368	0.597099	3.06653	0.813282	1.2587	0.581534	0.823481	0.813644	0.858128	0.581534	1.2587
700	7000	1.12191	1.18802	1.24776	1.02652	1.25143	1.16713	1.02652	1.25143	0.723497	1.05082	1.05554	0.765099	0.911345	0.90126	0.723497	1.05554	0.827766	0.878514	0.848108	2.95127	0.711274	1.24339	0.711274	2.95127	0.884479	1.01592	0.814002	0.863909	0.936356	0.902934	0.814002	1.01592
701	7010	1.10423	1.24871	1.19928	1.11148	1.21464	1.17567	1.10423	1.24871	0.868064	1.14804	0.950102	1.05604	0.912282	0.986906	0.868064	1.14804	0.879421	0.988945	0.804632	2.47789	1.15052	1.26028	0.804632	2.47789	1.05792	1.24783	0.708212	0.792588	0.829111	0.927132	0.708212	1.24783
702	7020	1.3017	1.27898	1.07309	1.15522	0.968385	1.15548	0.968385	1.3017	0.979232	1.2148	0.86228	0.898087	1.00153	0.991186	0.86228	1.2148	1.20119	0.699191	0.713897	2.3742	0.783293	1.15435	0.699191	2.3742	1.15849	1.50095	0.663499	0.92726	0.852725	1.02059	0.663499	1.50095
703	7030	1.04375	1.32472	1.25847	1.3802	1.48858	1.29915	1.04375	1.48858	1.11177	1.28397	0.941019	0.944476	1.11022	1.07829	0.941019	1.28397	0.918536	0.773246	0.880857	2.02955	0.798439	1.08012	0.773246	2.02955	0.706148	1.23461	0.578878	0.511732	0.819049	0.770083	0.511732	1.23461
704	7040	1.16427	1.14536	1.11804	1.38875	1.26115	1.21551	1.11804	1.38875	0.804455	1.64916	0.838456	0.995344	0.828685	1.02322	0.804455	1.64916	0.805969	0.897095	0.902531	2.17834	0.809742	1.11874	0.805969	2.17834	0.640298	1.5137	0.671823	0.761029	0.682318	0.853834	0.640298	1.5137
705	7050	1.03158	1.14037	1.3762	1.43737	1.41861	1.28083	1.03158	1.43737	1.03777	1.32679	0.953128	1.01337	0.940079	1.05423	0.940079	1.32679	0.978356	0.81341	0.734494	2.08348	0.819754	1.0859	0.734494	2.08348	0.58629	1.50132	0.767484	0.860654	0.778988	0.898947	0.58629	1.50132
706	7060	1.11998	1.10203	1.26228	1.23787	1.4294	1.23031	1.10203	1.4294	0.876506	0.943067	0.903213	0.961572	1.01283	0.939437	0.876506	1.01283	1.09293	1.01029	0.638508	2.40782	0.844728	1.19885	0.638508	2.40782	0.734119	1.29815	0.551905	0.757035	0.8664	0.841522	0.551905	1.29815
707	7070	0.951417	1.23184	1.47387	1.18745	1.61098	1.29111	0.951417	1.61098	1.35708	0.959532	0.95822	1.05214	1.1644	1.09827	0.95822	1.35708	1.11419	0.916014	0.776337	2.50733	0.996804	1.26214	0.776337	2.50733	0.781265	1.26966	0.55841	0.790593	0.973238	0.874633	0.55841	1.26966
708	7080	1.32833	0.807628	1.35183	1.11412	1.09949	1.14028	0.807628	1.35183	1.07871	1.26256	0.926623	0.862737	1.19943	1.06601	0.862737	1.26256	0.861951	0.860367	0.907597	2.52309	1.12133	1.25487	0.860367	2.52309	0.928996	1.19779	0.617414	0.55175	0.787538	0.816698	0.55175	1.19779
709	7090	1.21482	1.10269	1.39069	1.24034	1.24755	1.23922	1.10269	1.39069	1.12813	0.94179	0.830779	0.74746	1.09556	0.948743	0.74746	1.12813	0.787218	0.774416	1.05276	2.4715	0.870342	1.19125	0.774416	2.4715	0.922521	1.46768	0.545599	0.743726	0.922339	0.920373	0.545599	1.46768
710	7100	0.964413	1.14271	1.38624	1.1673	1.29747	1.19163	0.964413	1.38624	0.952185	0.922631	0.807108	0.993405	0.986461	0.932358	0.807108	0.993405	0.937562	0.768299	0.614884	2.21386	0.728378	1.0526	0.614884	2.21386	0.999136	0.905705	0.821979	0.684447	0.95914	0.874082	0.684447	0.999136
711	7110	1.1891	1.1778	1.23771	1.28411	1.43071	1.26389	1.1778	1.43071	1.12607	0.959788	0.881437	1.08856	1.09164	1.0295	0.881437	1.12607	1.26845	0.920259	0.74604	2.4218	1.14652	1.30061	0.74604	2.4218	1.14498	1.18142	0.767715	0.743196	0.751715	0.917806	0.743196	1.18142
712	7120	1.30817	1.23298	1.4054	1.55652	0.925679	1.28575	0.925679	1.55652	1.06719	1.0083	1.09753	0.958551	1.10203	1.04672	0.958551	1.10203	1.08095	0.960151	0.827757	2.30022	0.986321	1.23108	0.827757	2.30022	0.97456	1.31133	0.763562	0.64099	0.778528	0.893795	0.64099	1.31133
713	7130	0.999892	1.35527	1.50308	1.17458	0.986086	1.20378	0.986086	1.50308	1.2208	1.14037	0.794343	1.20922	1.13922	1.10079	0.794343	1.2208	1.18632	1.06936	0.887836	2.38358	1.02088	1.3096	0.887836	2.38358	0.912519	1.50829	0.525227	0.624639	1.00757	0.915649	0.525227	1.50829
714	7140	0.982943	0.857971	1.43861	1.16947	1.03614	1.09703	0.857971	1.43861	1.32388	0.880229	1.0101	1.19507	1.16863	1.11558	0.880229	1.32388	0.876856	0.61481	0.944039	1.92348	0.865104	1.04486	0.61481	1.92348	1.16137	1.35962	0.66988	0.593385	0.716651	0.900181	0.593385	1.35962
715	7150	1.38377	0.642076	1.3007	1.3984	1.1231	1.16961	0.642076	1.3984	1.07856	1.19076	0.862931	0.781204	0.776296	0.93795	0.776296	1.19076	0.827912	0.696562	0.899273	2.11441	0.826606	1.07295	0.696562	2.11441	1.15878	1.59501	0.5634	0.558746	0.737073	0.922603	0.558746	1.59501
716	7160	1.15547	1.24853	1.69161	1.50143	1.1152	1.34245	1.1152	1.69161	1.22445	1.25383	0.860408	0.773974	0.935377	1.00961	0.773974	1.25383	1.06642	0.611847	0.793453	1.94918	0.891022	1.06239	0.611847	1.94918	1.04416	1.53895	0.45518	0.781955	0.785831	0.921215	0.45518	1.53895
717	7170	1.32185	1.21628	1.42761	1.49861	1.17942	1.32875	1.17942	1.49861	0.934618	1.39748	0.920338	0.862311	1.0177	1.02649	0.862311	1.39748	0.627214	0.89641	0.808133	1.84976	0.714387	0.979181	0.627214	1.84976	1.09794	1.27575	0.616229	0.754322	0.757248	0.900298	0.616229	1.27575
718	7180	0.937186	1.31523	1.47496	1.26157	1.38854	1.2755	0.937186	1.47496	1.07236	1.49094	0.910861	0.80596	1.02102	1.06023	0.80596	1.49094	0.872136	0.840643	0.816	2.18338	0.698264	1.08209	0.698264	2.18338	1.02017	1.03152	0.702783	0.863543	0.806209	0.884846	0.702783	1.03152
719	7190	0.993613	1.10904	1.36388	1.22776	1.45827	1.23051	0.993613	1.45827	0.962801	1.3644	0.978812	0.626379	0.971095	0.980697	0.626379	1.3644	0.581423	0.657585	0.781883	2.50016	0.836235	1.07146	0.581423	2.50016	1.05592	1.16041	0.619304	0.678942	0.844827	0.871881	0.619304	1.16041
720	7200	0.889064	0.910916	1.55627	0.980967	1.33341	1.13412	0.889064	1.55627	1.0904	1.27187	1.03279	0.650078	1.07508	1.02404	0.650078	1.27187	0.730299	0.677493	0.820653	2.4187	1.11361	1.15215	0.677493	2.4187	0.726329	1.17064	0.745309	0.696868	0.996484	0.867125	0.696868	1.17064
721	7210	0.920557	0.960358	1.47175	1.3307	1.3546	1.20759	0.920557	1.47175	1.00211	1.27771	0.933061	0.830484	0.964003	1.00147	0.830484	1.27771	0.864639	0.821004	0.673704	2.34335	0.843363	1.10921	0.673704	2.34335	1.08838	1.30134	0.728645	0.593805	0.876398	0.917712	0.593805	1.30134
722	7220	0.984259	0.995256	1.30802	1.14504	1.34343	1.1552	0.984259	1.34343	1.23412	1.21156	0.911796	0.845159	1.17137	1.0748	0.845159	1.23412	0.761353	0.713109	0.80715	2.34729	0.994563	1.12469	0.713109	2.34729	0.902962	1.16372	0.659688	0.747771	1.02219	0.899267	0.659688	1.16372
723	7230	0.958766	0.76712	1.44875	1.08735	1.32331	1.11706	0.76712	1.44875	1.1438	1.34224	0.964855	0.988703	0.88723	1.06536	0.88723	1.34224	0.908661	0.826892	0.897274	2.22612	1.18233	1.20825	0.826892	2.22612	1.1367	1.27758	0.74991	0.773484	1.05979	0.999492	0.74991	1.27758
724	7240	0.999595	0.736078	1.45001	1.13769	1.70704	1.20608	0.736078	1.70704	0.883664	0.943092	1.06132	0.985865	0.983807	0.971549	0.883664	1.06132	0.880616	0.734822	0.75408	2.13555	1.04542	1.1101	0.734822	2.13555	0.93579	1.2137	0.608109	0.546078	0.950659	0.850867	0.546078	1.2137
725	7250	1.24421	0.694645	1.5026	1.08856	1.32014	1.17003	0.694645	1.5026	0.94663	1.06891	1.00157	0.758266	1.04987	0.96505	0.758266	1.06891	1.11083	0.792166	0.858534	2.37737	1.05369	1.23852	0.792166	2.37737	0.807226	1.54042	0.639343	0.591051	0.781808	0.87197	0.591051	1.54042
726	7260	0.889845	1.03724	1.72889	1.0087	1.38875	1.21068	0.889845	1.72889	0.799031	1.01848	0.885599	1.02049	1.14578	0.973877	0.799031	1.14578	0.891415	0.662805	0.843851	2.20875	0.840909	1.08955	0.662805	2.20875	1.10232	1.38763	0.681036	0.546487	0.669227	0.87734	0.546487	1.38763
727	7270	0.935915	0.930344	1.50286	0.839202	1.15767	1.0732	0.839202	1.50286	1.06009	1.29322	0.858463	0.871878	1.15581	1.04789	0.858463	1.29322	0.834572	0.687666	0.84668	2.06484	0.940625	1.07488	0.687666	2.06484	1.1647	1.07623	0.708775	0.58269	0.975324	0.901544	0.58269	1.1647
728	7280	0.974198	0.988948	1.50282	0.94442	1.10369	1.10281	0.94442	1.50282	1.04359	1.0649	0.767438	0.631945	0.956188	0.892813	0.631945	1.0649	0.809478	0.753452	0.736202	2.11703	0.985382	1.08031	0.736202	2.11703	1.01753	0.844625	0.713516	0.467622	0.845196	0.777698	0.467622	1.01753
729	7290	0.694744	1.10962	1.58875	0.820786	1.20436	1.08365	0.694744	1.58875	1.15848	1.04001	0.901978	0.797934	1.06618	0.992917	0.797934	1.15848	0.983982	0.658503	0.982651	2.47421	0.828802	1.18563	0.658503	2.47421	1.17696	0.913792	0.676067	0.654983	0.929652	0.870291	0.654983	1.17696
730	7300	0.885291	1.16306	1.62588	1.12962	1.58649	1.27807	0.885291	1.62588	0.917657	1.14553	0.998105	0.992844	0.907819	0.992392	0.907819	1.14553	0.597855	0.884296	0.716086	2.34304	1.12551	1.13336	0.597855	2.34304	1.40491	0.969849	0.680341	0.94849	0.667495	0.934217	0.667495	1.40491
731	7310	0.991885	1.21421	1.50978	0.776369	1.51721	1.20189	0.776369	1.51721	0.821105	1.31744	0.819729	0.654203	0.877451	0.897985	0.654203	1.31744	1.0253	0.687394	0.891142	1.87393	0.757655	1.04708	0.687394	1.87393	1.2963	0.849851	0.984881	0.542313	0.673547	0.869379	0.542313	1.2963
732	7320	0.984848	1.08904	1.60622	1.07313	1.26008	1.20266	0.984848	1.60622	0.947323	1.11636	0.921751	0.845468	1.02926	0.972032	0.845468	1.11636	0.936864	0.748977	0.725723	2.22466	0.807615	1.08877	0.725723	2.22466	1.1001	1.23521	0.912193	0.800925	0.695739	0.948834	0.695739	1.23521
733	7330	1.23547	1.44492	1.51214	1.36087	1.45922	1.40253	1.23547	1.51214	1.30324	1.09793	0.937688	1.03937	0.88515	1.05267	0.88515	1.30324	0.84722	0.5941	0.808571	2.21638	0.843136	1.06188	0.5941	2.21638	1.14187	1.23547	0.661458	0.631253	0.659596	0.865928	0.631253	1.23547
734	7340	1.11498	1.42046	1.16088	1.46298	1.50001	1.33186	1.11498	1.50001	0.793734	1.30744	1.04759	0.953271	0.769179	0.974244	0.769179	1.30744	1.2275	0.718447	0.804506	2.00007	0.773266	1.10476	0.718447	2.00007	0.963772	1.08956	0.627743	0.611478	0.828582	0.824227	0.611478	1.08956
735	7350	1.05732	1.15531	1.36985	1.23424	1.73003	1.30935	1.05732	1.73003	0.807085	0.902184	1.17663	0.915933	0.72854	0.906074	0.72854	1.17663	0.982501	0.9061	0.728333	2.06939	0.929331	1.12313	0.728333	2.06939	1.19939	1.35773	0.53238	0.722793	0.580319	0.878524	0.53238	1.35773
736	7360	0.998214	1.15684	1.41123	1.28273	1.49483	1.26877	0.998214	1.49483	0.868555	0.886234	0.92702	0.825205	0.805401	0.862483	0.805401	0.92702	0.866744	0.741895	0.72929	1.65226	0.810185	0.960074	0.72929	1.65226	0.971714	1.28344	0.589405	0.802536	0.781566	0.885731	0.589405	1.28344
737	7370	1.00554	0.99692	1.28064	1.12264	1.44598	1.17034	0.99692	1.44598	0.990417	1.07188	0.950314	0.572025	0.698424	0.856612	0.572025	1.07188	0.861083	0.641871	0.618175	1.9856	0.796245	0.980594	0.618175	1.9856	1.09483	1.47193	0.85481	0.667105	0.762791	0.970291	0.667105	1.47193
738	7380	1.29463	0.853885	1.27397	1.39616	1.6027	1.28427	0.853885	1.6027	1.08612	1.00286	1.03082	0.736064	0.845204	0.940214	0.736064	1.08612	0.831185	0.699947	0.854677	2.31624	1.00591	1.14159	0.699947	2.31624	1.08102	1.45867	0.87302	0.704996	0.681081	0.959758	0.681081	1.45867
739	7390	1.29693	1.16578	1.64772	0.909442	1.5044	1.30486	0.909442	1.64772	0.977642	0.752105	0.951647	0.757559	1.04901	0.897593	0.752105	1.04901	0.800825	0.730928	0.83631	2.52568	1.02675	1.1841	0.730928	2.52568	1.15743	1.08148	0.688827	0.700006	0.877068	0.900963	0.688827	1.15743
740	7400	1.53809	1.42776	1.59721	1.20884	1.20598	1.39558	1.20598	1.59721	0.832074	1.02078	0.903634	0.697467	0.873481	0.865488	0.697467	1.02078	0.8966	0.624686	0.720859	1.95569	0.83297	1.00616	0.624686	1.95569	0.957797	1.65315	0.60594	0.686265	0.70857	0.922345	0.60594	1.65315
741	7410	1.38884	1.25589	1.82441	1.13519	1.35907	1.39268	1.13519	1.82441	1.01761	0.846499	1.09373	0.758958	1.02547	0.948455	0.758958	1.09373	0.83749	0.633428	0.749271	1.86618	0.970104	1.0113	0.633428	1.86618	1.31011	1.23654	0.524272	0.904373	0.917588	0.978575	0.524272	1.31011
742	7420	1.43395	1.44188	1.62793	1.17458	1.22313	1.38029	1.17458	1.62793	0.968912	0.88989	1.01836	0.794904	0.721001	0.878613	0.721001	1.01836	0.645663	0.652532	0.780811	2.07378	1.09367	1.04929	0.645663	2.07378	1.13442	1.22214	0.736067	0.8128	0.950244	0.971133	0.736067	1.22214
743	7430	1.3974	1.2639	1.56598	1.29633	1.359	1.37652	1.2639	1.56598	0.832125	0.838259	1.00035	0.785951	0.739764	0.83929	0.739764	1.00035	0.80389	0.585509	0.909152	2.16758	0.864123	1.06605	0.585509	2.16758	0.981436	1.08347	0.644142	0.641465	0.794493	0.829002	0.641465	1.08347
744	7440	1.35188	1.01843	1.43054	1.18117	1.37507	1.27142	1.01843	1.43054	0.850401	0.879077	0.992846	0.831673	0.764637	0.863727	0.764637	0.992846	0.91343	0.678998	0.927719	1.88104	1.05561	1.09136	0.678998	1.88104	0.988103	1.08524	0.591935	0.610935	0.712672	0.797777	0.591935	1.08524
745	7450	1.30815	1.11482	1.41866	1.10566	1.37075	1.26361	1.10566	1.41866	0.869115	0.93961	0.979442	0.764203	0.825417	0.875557	0.764203	0.979442	0.810474	0.858356	0.939264	2.17114	0.934263	1.1427	0.810474	2.17114	1.25144	0.808293	0.623112	0.543858	0.614705	0.768282	0.543858	1.25144
746	7460	1.57031	1.19862	1.57963	1.52959	1.20539	1.41671	1.19862	1.57963	0.982339	0.818181	0.948464	0.923107	1.02856	0.940129	0.818181	1.02856	0.823471	0.963393	0.83166	1.89082	0.828609	1.06759	0.823471	1.89082	1.10145	1.29103	0.629598	0.422882	0.646144	0.81822	0.422882	1.29103
747	7470	1.19395	1.28982	1.59434	1.18489	1.588	1.3702	1.18489	1.59434	0.942044	1.0971	1.04726	0.982146	0.860519	0.985813	0.860519	1.0971	0.955558	0.890957	0.806147	1.98332	0.720214	1.07124	0.720214	1.98332	0.97823	1.30773	0.653314	0.503602	0.610901	0.810755	0.503602	1.30773
748	7480	1.09795	1.40964	1.63647	1.35038	1.2074	1.34037	1.09795	1.63647	0.930623	0.805353	0.760786	0.719092	0.969145	0.837	0.719092	0.969145	0.798642	0.958007	0.76087	2.55812	0.753686	1.16586	0.753686	2.55812	0.999732	1.10845	0.675041	0.501882	0.635654	0.784151	0.501882	1.10845
749	7490	1.0441	1.39156	1.40483	1.20868	1.12952	1.23574	1.0441	1.40483	0.94976	0.64195	0.882695	0.89483	1.1979	0.913427	0.64195	1.1979	0.794006	1.07854	0.706207	2.60929	0.732887	1.18419	0.706207	2.60929	1.14976	1.22433	0.616958	0.640395	0.781152	0.882519	0.616958	1.22433
750	7500	1.05606	1.70015	1.51248	1.41686	1.40456	1.41802	1.05606	1.70015	1.13069	0.866186	0.922326	1.03182	0.878837	0.965971	0.866186	1.13069	0.918987	0.776136	1.08731	2.46821	0.924948	1.23512	0.776136	2.46821	1.09439	1.18045	0.757217	0.723064	0.656082	0.88224	0.656082	1.18045
751	7510	1.41836	1.36923	1.45503	1.36363	1.45674	1.4126	1.36363	1.45674	0.801392	0.625854	0.861128	0.666808	0.821797	0.755396	0.625854	0.861128	0.814008	0.960499	0.779403	2.38407	1.13996	1.21559	0.779403	2.38407	1.01282	1.12034	0.578912	0.570297	0.922512	0.840976	0.570297	1.12034
752	7520	1.23969	1.28297	1.41919	1.40543	1.12874	1.2952	1.12874	1.41919	0.826585	0.871571	0.958912	0.698263	0.903795	0.851825	0.698263	0.958912	0.725777	1.11211	0.861356	2.31688	0.934874	1.1902	0.725777	2.31688	1.05202	1.34153	0.915369	0.552093	1.00879	0.973962	0.552093	1.34153
753	7530	1.32737	1.66782	1.65387	1.30495	1.17211	1.42522	1.17211	1.66782	0.849066	0.895617	1.01361	0.948469	1.04267	0.949887	0.849066	1.04267	0.667624	0.936543	0.850197	2.08609	1.01898	1.11189	0.667624	2.08609	1.12207	1.44021	0.651009	0.406442	0.756608	0.875268	0.406442	1.44021
754	7540	1.25038	1.12947	1.90947	1.36873	0.904624	1.31253	0.904624	1.90947	0.952939	1.20228	0.974051	1.10431	0.86548	1.01981	0.86548	1.20228	0.722437	0.942802	0.862454	2.08518	0.906509	1.10388	0.722437	2.08518	1.20787	1.12238	0.653184	0.550189	0.735744	0.853872	0.550189	1.20787
755	7550	1.46793	1.41877	1.84768	1.33048	1.21578	1.45613	1.21578	1.84768	0.815462	1.21721	0.871525	0.77327	1.20815	0.977124	0.77327	1.21721	0.819457	0.93125	0.93837	2.12824	0.838262	1.13112	0.819457	2.12824	1.18038	1.40072	0.654186	0.806758	0.661023	0.940614	0.654186	1.40072
756	7560	1.1621	1.23075	1.86027	1.48115	1.07441	1.36174	1.07441	1.86027	0.726769	1.07914	1.07675	0.827025	1.44401	1.03074	0.726769	1.44401	0.807487	0.859052	0.774476	2.38307	0.886481	1.14211	0.774476	2.38307	1.01032	1.31745	0.788391	0.562686	0.716146	0.879	0.562686	1.31745
757	7570	1.42559	1.49711	1.88821	1.11096	1.34159	1.45269	1.11096	1.88821	0.936113	0.784322	1.11784	0.757746	1.08448	0.9361	0.757746	1.11784	0.802369	1.02232	0.948793	2.18319	0.741161	1.13957	0.741161	2.18319	1.01601	1.29908	0.864636	0.836431	0.62202	0.927636	0.62202	1.29908
758	7580	1.4961	1.4278	1.77458	1.49482	1.43816	1.52629	1.4278	1.77458	1.07959	1.04024	0.995608	0.796281	1.11131	1.0046	0.796281	1.11131	0.663053	0.827046	1.05841	2.1623	0.806957	1.10355	0.663053	2.1623	0.938292	1.14394	0.549146	0.58792	0.594597	0.76278	0.549146	1.14394
759	7590	1.41107	1.1935	1.85252	1.30753	1.24442	1.40181	1.1935	1.85252	0.82634	0.699492	1.04452	0.830909	0.938743	0.868001	0.699492	1.04452	0.687591	0.861182	0.989369	1.85524	0.950574	1.06879	0.687591	1.85524	0.775251	1.13262	0.636299	0.656068	1.13692	0.867432	0.636299	1.13692
760	7600	1.42787	1.15091	1.25654	1.59232	1.44722	1.37497	1.15091	1.59232	0.84635	0.659094	1.13635	0.95657	1.12528	0.944728	0.659094	1.13635	0.653699	0.728028	0.751063	1.88584	1.02688	1.0091	0.653699	1.88584	0.766448	1.21179	0.783887	0.582559	0.914254	0.851789	0.582559	1.21179
761	7610	1.37384	1.15194	0.92102	1.28237	1.72394	1.29062	0.92102	1.72394	0.813137	1.0699	0.960849	0.895488	0.979767	0.943828	0.813137	1.0699	0.616799	0.872893	0.851045	1.88928	0.998106	1.04562	0.616799	1.88928	1.08024	1.27627	0.766209	0.695763	0.975418	0.95878	0.695763	1.27627
762	7620	1.59308	1.05392	1.40172	1.31549	1.20569	1.31398	1.05392	1.59308	1.13521	0.709584	1.01361	0.700994	0.953165	0.902513	0.700994	1.13521	0.692301	0.921778	0.796323	2.19364	1.01545	1.1239	0.692301	2.19364	0.780017	1.17679	0.779933	0.53578	0.903548	0.835214	0.53578	1.17679
763	7630	1.67115	1.30839	1.33108	1.23077	1.32654	1.37359	1.23077	1.67115	1.06875	0.893001	0.990395	0.796271	1.17257	0.984199	0.796271	1.17257	0.738669	0.923798	0.981154	1.72337	1.00671	1.07474	0.738669	1.72337	0.519842	1.27063	0.637443	0.578342	0.85554	0.77236	0.519842	1.27063
764	7640	1.47214	1.59663	1.40559	1.20237	1.20798	1.37694	1.20237	1.59663	1.03919	0.930898	0.912994	0.680806	0.939569	0.900691	0.680806	1.03919	0.780838	0.815641	0.881664	1.75102	1.21839	1.08951	0.780838	1.75102	0.80838	1.15735	0.80362	0.760283	0.906682	0.887262	0.760283	1.15735
765	7650	1.37585	1.40623	1.57992	1.32247	1.18332	1.37356	1.18332	1.57992	0.882115	0.774328	0.815275	0.786128	0.764077	0.804385	0.764077	0.882115	0.70038	0.845407	1.12596	1.62168	0.939721	1.04663	0.70038	1.62168	0.728618	1.3586	0.572716	0.495162	0.636495	0.758319	0.495162	1.3586
766	7660	1.25954	1.5183	1.30753	1.45717	0.827937	1.2741	0.827937	1.5183	0.788805	0.649107	0.858107	1.01192	0.858946	0.833377	0.649107	1.01192	0.581273	0.783784	1.00288	1.59771	0.922002	0.97753	0.581273	1.59771	0.960719	1.30227	0.674407	0.648717	0.716411	0.860504	0.648717	1.30227
767	7670	1.26986	1.42933	1.33615	0.974359	1.25125	1.25219	0.974359	1.42933	0.770696	0.735891	0.771728	0.906091	0.809896	0.798861	0.735891	0.906091	0.765395	0.680732	0.903635	1.34461	1.02741	0.944356	0.680732	1.34461	1.01899	1.04165	0.754995	0.72219	0.96677	0.900917	0.72219	1.04165
768	7680	1.58599	1.38118	0.864193	1.40309	1.13944	1.27478	0.864193	1.58599	1.02551	0.901373	0.868644	0.937201	1.08963	0.964471	0.868644	1.08963	0.878031	0.918515	0.79628	1.46148	1.02285	1.01543	0.79628	1.46148	0.817065	1.25398	0.787765	0.852342	0.938875	0.930006	0.787765	1.25398
769	7690	1.59989	1.3762	0.721022	1.69627	1.20104	1.31888	0.721022	1.69627	1.07705	0.773115	0.755788	0.643358	0.936326	0.837128	0.643358	1.07705	0.939367	1.01365	0.659573	1.95047	0.990953	1.1108	0.659573	1.95047	0.88221	1.37129	0.760308	0.579118	0.992539	0.917093	0.579118	1.37129
770	7700	1.43472	1.14677	0.886945	1.49408	1.10704	1.21391	0.886945	1.49408	0.960064	1.14777	0.820855	0.888948	1.10528	0.984584	0.820855	1.14777	0.810783	1.02104	0.861105	2.03623	1.04077	1.15399	0.810783	2.03623	1.01698	0.827235	0.786513	0.672082	0.636651	0.787892	0.636651	1.01698
771	7710	1.71737	1.26284	1.13164	1.59543	1.25855	1.39316	1.13164	1.71737	0.939695	1.22173	0.774883	0.963722	1.19541	1.01909	0.774883	1.22173	0.860987	1.05814	0.801936	2.17477	1.422	1.26357	0.801936	2.17477	0.990728	1.05875	0.679214	0.98359	0.923225	0.927102	0.679214	1.05875
772	7720	1.24153	1.53773	1.12955	1.20592	1.2293	1.26881	1.12955	1.53773	0.79617	1.30202	0.851454	0.929534	1.19672	1.01518	0.79617	1.30202	0.868913	1.13	1.22994	2.14468	1.29787	1.33428	0.868913	2.14468	1.15415	1.06643	0.871607	0.769258	0.727152	0.91772	0.727152	1.15415
773	7730	1.15746	1.47296	1.20765	1.42431	0.884005	1.22928	0.884005	1.47296	1.26482	1.3109	0.900697	0.83856	1.07671	1.07834	0.83856	1.3109	0.815343	0.989107	0.862668	2.13615	1.37092	1.23484	0.815343	2.13615	0.961485	0.845869	0.690913	0.467333	0.698441	0.732808	0.467333	0.961485
774	7740	1.34458	1.58264	1.30729	1.4725	1.0658	1.35456	1.0658	1.58264	1.26797	1.60126	0.899937	0.752439	0.938557	1.09203	0.752439	1.60126	0.771364	1.03252	0.834929	2.3772	1.40013	1.28323	0.771364	2.3772	1.00898	0.894739	0.86343	0.691143	0.760032	0.843665	0.691143	1.00898
775	7750	0.871576	1.45392	1.4783	1.0037	1.39528	1.24056	0.871576	1.4783	1.17319	1.48211	0.950502	0.856924	1.07846	1.10824	0.856924	1.48211	0.868939	0.968105	0.701591	2.12134	1.09048	1.15009	0.701591	2.12134	0.962872	0.970561	0.724935	0.662964	0.60342	0.78495	0.60342	0.970561
776	7760	0.88754	1.26241	1.29342	1.20355	1.284	1.18618	0.88754	1.29342	1.07681	1.52067	1.04016	0.775365	1.14981	1.11256	0.775365	1.52067	0.838171	0.804426	0.744704	2.24704	1.13013	1.15289	0.744704	2.24704	0.88353	1.00357	0.74662	0.630685	0.703368	0.793554	0.630685	1.00357
777	7770	0.69433	1.38346	1.09194	1.15157	1.24997	1.11425	0.69433	1.38346	1.30228	1.58912	1.0254	1.00083	1.13285	1.2101	1.00083	1.58912	0.740387	0.783159	0.970405	2.1266	0.830035	1.09012	0.740387	2.1266	1.07098	1.07475	0.613307	0.626404	0.478338	0.772756	0.478338	1.07475
778	7780	0.968488	1.26558	1.28557	1.19266	1.51594	1.24565	0.968488	1.51594	1.0521	1.03367	1.01497	0.639641	1.0852	0.965116	0.639641	1.0852	0.574947	0.788806	0.93868	2.46714	0.98232	1.15038	0.574947	2.46714	0.697172	0.762056	0.484514	0.682874	0.672848	0.659893	0.484514	0.762056
779	7790	1.20247	1.34888	1.15155	1.15816	1.41118	1.25445	1.15155	1.41118	1.06935	1.07445	0.972808	0.689687	1.24918	1.01109	0.689687	1.24918	0.782697	0.803723	0.845227	2.64219	1.07266	1.2293	0.782697	2.64219	0.927663	1.09428	0.830656	0.663396	0.77467	0.858133	0.663396	1.09428
780	7800	1.10304	1.63534	1.23603	1.30174	1.528	1.36083	1.10304	1.63534	1.22133	1.23305	0.891839	0.878398	0.990119	1.04295	0.878398	1.23305	0.86406	0.75623	1.07146	2.42705	1.01345	1.22645	0.75623	2.42705	0.742418	0.953238	0.794081	0.913333	0.754501	0.831514	0.742418	0.953238
781	7810	1.49467	1.306	1.42382	1.37877	1.08007	1.33667	1.08007	1.49467	1.32401	1.39044	0.808441	1.13661	1.16536	1.16497	0.808441	1.39044	0.697733	0.805429	0.86508	2.40005	0.837035	1.12107	0.697733	2.40005	0.965196	1.13046	0.612988	0.648368	0.805997	0.832603	0.612988	1.13046
782	7820	0.939124	1.58328	1.56362	1.00686	1.45137	1.30885	0.939124	1.58328	1.26402	1.33796	1.0508	1.11272	0.956641	1.14443	0.956641	1.33796	0.674691	0.783474	0.967551	2.67669	1.17255	1.25499	0.674691	2.67669	0.827004	1.05188	0.569665	0.768379	0.733319	0.790049	0.569665	1.05188
783	7830	1.08823	1.37438	1.71631	1.27774	1.33266	1.35786	1.08823	1.71631	1.32463	1.52653	0.958278	0.900075	1.16852	1.17561	0.900075	1.52653	0.749081	0.758477	0.88033	2.8018	0.966713	1.23128	0.749081	2.8018	0.97375	1.09618	0.556601	0.826211	0.82082	0.854713	0.556601	1.09618
784	7840	0.937004	1.40889	1.37531	1.13114	1.28425	1.22732	0.937004	1.40889	1.21499	1.23889	1.05874	0.764582	1.10201	1.07584	0.764582	1.23889	0.99197	0.974896	0.680637	2.48775	1.56328	1.33971	0.680637	2.48775	0.685072	1.22441	0.73162	0.635002	0.702562	0.795733	0.635002	1.22441
785	7850	0.845157	1.28852	1.77371	1.65923	0.928891	1.2991	0.845157	1.77371	1.3966	1.27374	0.803802	0.642555	0.987775	1.0209	0.642555	1.3966	1.03357	0.871812	1.0035	2.48689	1.23178	1.32551	0.871812	2.48689	0.916223	1.1104	0.605755	0.665775	0.692816	0.798194	0.605755	1.1104
786	7860	1.19391	1.44293	1.50394	1.4325	1.13333	1.34132	1.13333	1.50394	1.36303	1.28016	0.964868	0.76543	1.13218	1.10113	0.76543	1.36303	0.939749	0.952735	0.680661	2.48388	1.14003	1.23941	0.680661	2.48388	0.751765	1.36576	0.686072	0.509821	0.613854	0.785455	0.509821	1.36576
787	7870	0.997635	1.45764	1.90559	1.35836	0.836276	1.3111	0.836276	1.90559	1.30252	1.33736	1.04877	0.591847	0.785999	1.0133	0.591847	1.33736	0.787529	0.951944	1.0027	2.10203	1.09813	1.18847	0.787529	2.10203	0.639907	1.2588	0.826339	0.770745	0.688574	0.836873	0.639907	1.2588
788	7880	0.884597	1.6046	1.28485	1.18382	1.31159	1.25389	0.884597	1.6046	1.27934	1.24745	1.11172	0.814146	1.11257	1.11305	0.814146	1.27934	0.734265	0.801489	0.783244	2.2124	1.20058	1.1464	0.734265	2.2124	0.795418	0.775871	0.696904	0.846619	0.709253	0.764813	0.696904	0.846619
789	7890	0.937751	1.71026	1.48554	1.3556	1.26754	1.35134	0.937751	1.71026	1.33042	1.37431	0.898424	0.657054	1.15919	1.08388	0.657054	1.37431	1.01417	0.952741	0.757436	1.91812	1.11725	1.15194	0.757436	1.91812	0.659665	0.819217	0.761363	0.65324	0.883377	0.755372	0.65324	0.883377
790	7900	1.04458	1.55939	1.61038	1.54538	1.25344	1.40263	1.04458	1.61038	1.23401	1.30397	0.863199	0.840348	0.959654	1.04024	0.840348	1.30397	0.789303	0.715855	0.864585	1.94826	1.2162	1.10684	0.715855	1.94826	0.775145	0.68901	0.658898	0.567638	0.742162	0.686571	0.567638	0.775145
791	7910	0.829863	1.56343	1.4027	1.3024	1.14723	1.24912	0.829863	1.56343	1.0296	1.20282	0.804905	0.565914	1.24031	0.968711	0.565914	1.24031	0.973847	0.739152	0.779597	2.02658	1.2363	1.1511	0.739152	2.02658	0.962482	0.70396	0.555217	0.743062	0.721622	0.737268	0.555217	0.962482
792	7920	1.24088	1.60195	1.54529	1.29961	1.33993	1.40553	1.24088	1.60195	1.29088	1.23862	0.957939	0.778959	1.49959	1.1532	0.778959	1.49959	0.855828	0.962057	0.828627	1.96698	1.11658	1.14601	0.828627	1.96698	0.883813	1.2211	0.699616	0.66374	0.650181	0.823689	0.650181	1.2211
793	7930	1.0508	1.3171	1.29347	1.23025	1.21254	1.22083	1.0508	1.3171	1.34983	0.976789	1.11516	0.666569	1.04138	1.02995	0.666569	1.34983	1.04781	0.892911	0.843967	1.73739	0.960545	1.09652	0.843967	1.73739	0.851539	0.970609	0.735645	0.64063	0.740723	0.787829	0.64063	0.970609
794	7940	1.27544	1.35688	1.24082	1.15149	1.22485	1.2499	1.15149	1.35688	1.08243	1.18446	1.02602	0.788427	0.743917	0.96505	0.743917	1.18446	0.889762	1.03368	0.914117	1.92303	0.943517	1.14082	0.889762	1.92303	0.825429	1.07925	0.884557	0.773031	0.565142	0.825481	0.565142	1.07925
795	7950	1.23543	1.37732	1.25242	1.32582	1.16423	1.27105	1.16423	1.37732	1.10494	1.29458	0.995288	0.88337	1.18955	1.09355	0.88337	1.29458	1.06041	1.03285	0.870288	1.79377	0.787488	1.10896	0.787488	1.79377	0.682047	0.993343	0.674249	0.655793	0.733573	0.747801	0.655793	0.993343
796	7960	1.29199	1.49539	1.26375	1.30105	1.27891	1.32622	1.26375	1.49539	1.1388	1.40915	0.954545	0.822375	1.13902	1.09278	0.822375	1.40915	0.991876	0.994385	0.90203	1.95037	0.947441	1.15722	0.90203	1.95037	0.658067	0.71903	0.758719	0.612563	0.700091	0.689694	0.612563	0.758719
797	7970	1.21795	1.46799	1.47088	1.36173	1.38046	1.3798	1.21795	1.47088	0.980805	1.44486	0.849584	0.684416	1.15737	1.02341	0.684416	1.44486	0.884653	1.11192	1.07365	1.68516	1.06062	1.1632	0.884653	1.68516	0.684594	1.13168	0.718075	0.555994	0.741911	0.766451	0.555994	1.13168
798	7980	1.03305	1.66523	1.42321	1.11083	0.91321	1.22911	0.91321	1.66523	1.13689	1.43463	0.864694	0.769035	1.08652	1.05835	0.769035	1.43463	0.665805	1.29217	0.790987	1.62033	1.0857	1.091	0.665805	1.62033	0.907901	1.04124	0.825368	0.618469	0.84515	0.847626	0.618469	1.04124
799	7990	1.05457	1.14459	1.62028	1.5638	1.20926	1.3185	1.05457	1.62028	1.39474	1.28297	0.880611	0.772088	1.21025	1.10813	0.772088	1.39474	0.761194	0.951273	0.890051	1.74196	0.836399	1.03617	0.761194	1.74196	0.871769	0.990195	0.958446	0.642907	0.817565	0.856176	0.642907	0.990195
800	8000	1.0942	1.44817	1.58102	1.46385	1.16772	1.35099	1.0942	1.58102	1.29109	1.53172	0.971167	0.999579	1.1503	1.18877	0.971167	1.53172	0.811493	0.963749	0.915115	1.46063	0.762187	0.982634	0.762187	1.46063	0.939916	1.04418	0.78873	0.734686	0.585698	0.818642	0.585698	1.04418
801	8010	0.780441	1.42866	1.42161	1.31518	1.34162	1.2575	0.780441	1.42866	1.10785	1.36389	0.99847	0.646096	0.893931	1.00205	0.646096	1.36389	0.73253	1.16687	0.685171	1.77304	0.832704	1.03806	0.685171	1.77304	0.948808	0.941546	0.810843	0.777742	0.737593	0.843306	0.737593	0.948808
802	8020	1.09111	1.37777	1.49995	1.29158	1.30202	1.31248	1.09111	1.49995	1.04772	1.43307	0.895259	0.777297	0.992741	1.02922	0.777297	1.43307	0.732376	0.815545	0.831038	1.79314	0.831573	1.00073	0.732376	1.79314	0.80082	1.23632	0.735252	0.511822	0.54431	0.765705	0.511822	1.23632
803	8030	1.01648	1.42907	1.56977	1.24192	1.20356	1.29216	1.01648	1.56977	0.906715	1.14349	0.950552	0.72918	1.15342	0.976672	0.72918	1.15342	0.812019	1.07041	0.942314	1.73291	0.861579	1.08385	0.812019	1.73291	0.911958	1.23197	0.523298	0.604604	0.744535	0.803272	0.523298	1.23197
804	8040	1.21026	0.943965	1.51798	1.23938	1.12748	1.20781	0.943965	1.51798	0.803997	1.13595	0.979779	1.16385	0.656074	0.94793	0.656074	1.16385	0.964196	0.981124	0.974878	1.76138	0.881506	1.11262	0.881506	1.76138	0.716857	1.04689	0.74946	0.640102	0.600177	0.750697	0.600177	1.04689
805	8050	1.06307	1.24631	1.70492	1.28594	1.05392	1.27083	1.05392	1.70492	0.966343	0.980754	0.982554	0.837341	0.773124	0.908023	0.773124	0.982554	0.999852	0.824578	0.901503	1.61611	0.902746	1.04896	0.824578	1.61611	0.753818	1.07285	0.785072	0.924851	0.878465	0.883011	0.753818	1.07285
806	8060	1.57633	0.936876	1.39142	1.46015	1.07676	1.28831	0.936876	1.57633	1.07483	1.23465	0.909692	0.910824	0.788159	0.983632	0.788159	1.23465	0.856411	0.818831	0.810819	1.61257	0.904964	1.00072	0.810819	1.61257	0.728786	1.19281	0.521073	0.99841	0.60522	0.80926	0.521073	1.19281
807	8070	1.30401	1.19719	1.57459	1.56519	1.03331	1.33486	1.03331	1.57459	0.999517	1.45622	1.0241	0.880052	1.08199	1.08838	0.880052	1.45622	0.920299	0.615556	1.11526	1.71825	1.05206	1.08428	0.615556	1.71825	0.621036	1.14567	0.632281	0.812862	0.88675	0.819719	0.621036	1.14567
808	8080	1.21369	1.05484	1.36411	1.17693	1.03489	1.16889	1.03489	1.36411	1.28988	1.05036	1.16616	0.821942	1.21634	1.10894	0.821942	1.28988	0.897956	0.691896	0.851799	1.57914	1.03264	1.01069	0.691896	1.57914	0.60506	0.913474	0.491693	0.613293	0.941758	0.713055	0.491693	0.941758
809	8090	1.37077	1.25347	1.71324	1.51565	1.54245	1.47912	1.25347	1.71324	0.952267	1.403	1.03118	1.08413	1.34412	1.16294	0.952267	1.403	1.31416	0.906641	1.04667	1.76626	1.03979	1.2147	0.906641	1.76626	0.693226	1.09594	0.865936	0.551845	0.845852	0.810561	0.551845	1.09594
810	8100	1.22526	1.04984	1.57303	1.33858	1.33449	1.30424	1.04984	1.57303	1.248	1.10938	0.992743	1.09781	0.858523	1.06129	0.858523	1.248	0.877294	0.789039	0.683744	2.01079	0.786316	1.02944	0.683744	2.01079	0.933403	1.11782	0.667002	0.496017	0.631931	0.769235	0.496017	1.11782
811	8110	1.17156	1.09417	1.54476	1.58588	1.51185	1.38165	1.09417	1.58588	1.2149	1.42863	0.800925	1.04051	0.766482	1.05029	0.766482	1.42863	0.689915	0.773066	1.10757	1.92724	0.985907	1.09674	0.689915	1.92724	0.873372	1.12224	0.733513	0.557793	0.747983	0.806981	0.557793	1.12224
812	8120	1.0445	1.03028	1.64021	1.30989	1.74303	1.35358	1.03028	1.74303	1.23521	1.4031	0.881513	1.03205	0.885846	1.08754	0.881513	1.4031	0.819583	0.748768	1.03639	1.87924	1.01248	1.09929	0.748768	1.87924	0.809657	1.05417	0.755428	0.57857	0.93339	0.826244	0.57857	1.05417
813	8130	1.15669	1.30917	1.63942	1.24662	1.67173	1.40473	1.15669	1.67173	1.07192	1.51975	0.965606	0.765732	0.82219	1.02904	0.765732	1.51975	1.18064	0.908039	1.06754	1.82171	0.941074	1.1838	0.908039	1.82171	0.983454	1.1478	0.546322	0.584746	0.665366	0.785537	0.546322	1.1478
814	8140	0.98275	1.44138	1.47646	1.3491	1.61354	1.37265	0.98275	1.61354	0.794412	1.16833	1.24529	0.861565	0.820007	0.977921	0.794412	1.24529	0.938364	0.809804	1.05938	1.66353	1.10784	1.11578	0.809804	1.66353	0.814499	0.989792	0.680037	0.545783	0.769465	0.759915	0.545783	0.989792
815	8150	1.00766	1.15791	1.36496	1.30401	1.43818	1.25455	1.00766	1.43818	1.14677	1.3837	1.09717	0.844352	1.30985	1.15637	0.844352	1.3837	1.01011	0.827081	0.744756	1.80709	0.91709	1.06122	0.744756	1.80709	0.624212	1.40519	0.582959	0.66725	0.845397	0.825002	0.582959	1.40519
816	8160	1.00933	1.44057	1.55992	1.53214	1.4489	1.39817	1.00933	1.55992	1.09204	1.06949	0.886476	0.904663	0.949349	0.980403	0.886476	1.09204	1.04836	0.884606	0.844585	1.96391	0.917502	1.13179	0.844585	1.96391	0.39189	1.08403	0.860051	0.582293	0.848421	0.753338	0.39189	1.08403
817	8170	1.07182	1.2293	1.59939	1.6351	1.403	1.38772	1.07182	1.6351	1.08552	0.896303	0.841738	0.781322	1.25487	0.971949	0.781322	1.25487	0.868689	0.859619	0.875458	1.87588	1.1715	1.13023	0.859619	1.87588	0.706877	1.18907	0.5708	0.682114	0.68218	0.766208	0.5708	1.18907
818	8180	1.25782	1.53322	1.82915	1.33361	1.2328	1.43732	1.2328	1.82915	0.73906	0.963975	1.0208	0.770238	1.06665	0.912143	0.73906	1.06665	0.861188	0.646945	0.698113	2.07496	0.958239	1.04789	0.646945	2.07496	0.890286	1.14352	0.737504	0.539709	0.629129	0.788029	0.539709	1.14352
819	8190	1.09627	1.50523	1.49102	1.23062	1.37253	1.33913	1.09627	1.50523	1.10747	0.80788	1.02516	0.783823	1.08363	0.961592	0.783823	1.10747	0.841774	0.704971	0.780563	1.92664	0.904911	1.03177	0.704971	1.92664	1.0114	1.16695	0.627277	0.522219	0.510152	0.767599	0.510152	1.16695
820	8200	1.56527	1.43325	1.83974	1.40599	1.32119	1.51309	1.32119	1.83974	1.09664	0.729282	1.16032	0.866559	0.840509	0.938662	0.729282	1.16032	0.847749	0.72145	0.841762	1.84737	0.69522	0.990711	0.69522	1.84737	0.852298	1.16088	0.685404	0.667469	0.426636	0.758538	0.426636	1.16088
821	8210	1.40519	1.63906	1.77333	1.77896	1.39932	1.59917	1.39932	1.77896	1.09392	0.80209	0.913423	0.664863	0.971484	0.889156	0.664863	1.09392	0.904941	0.79524	0.867205	1.73829	0.647182	0.990572	0.647182	1.73829	0.626047	1.22539	0.55603	0.654224	0.632964	0.738931	0.55603	1.22539
822	8220	1.30668	1.34434	1.6265	1.57175	1.345	1.43885	1.30668	1.6265	0.853917	1.25435	1.0072	0.792525	0.894785	0.960555	0.792525	1.25435	0.785006	0.784883	0.873517	1.70279	0.800188	0.989277	0.784883	1.70279	0.810246	1.43315	0.571181	0.495069	0.633666	0.788663	0.495069	1.43315
823	8230	1.08197	1.64552	1.6133	1.81547	1.46012	1.52327	1.08197	1.81547	0.902359	0.971749	0.928714	0.923302	0.776949	0.900615	0.776949	0.971749	0.786797	0.833268	0.754051	1.62266	0.729065	0.945167	0.729065	1.62266	0.648876	1.09672	0.616005	0.565496	0.684596	0.722339	0.565496	1.09672
824	8240	1.13161	1.75177	1.90856	1.26169	1.36132	1.48299	1.13161	1.90856	1.30575	1.2242	1.05561	0.955885	0.828807	1.07405	0.828807	1.30575	0.891688	1.09522	0.994516	1.64491	0.954426	1.11615	0.891688	1.64491	0.746366	1.11824	0.638871	0.582558	0.659743	0.749156	0.582558	1.11824
825	8250	1.12077	1.62591	1.38073	1.2951	1.36078	1.35666	1.12077	1.62591	0.951874	1.22475	1.05596	0.92245	0.97291	1.02559	0.92245	1.22475	0.849731	1.06253	1.11829	1.7605	0.819323	1.12207	0.819323	1.7605	1.11062	1.28041	0.529405	0.578349	0.782846	0.856327	0.529405	1.28041
826	8260	1.32942	1.49022	1.80055	1.19375	1.6217	1.48713	1.19375	1.80055	1.07976	1.1277	0.957359	0.799008	0.744253	0.941617	0.744253	1.1277	0.778693	0.984907	0.88706	1.7597	1.4785	1.17777	0.778693	1.7597	0.915978	1.3078	0.608698	0.589449	0.712104	0.826806	0.589449	1.3078
827	8270	1.22334	1.45153	1.41538	1.48048	1.16697	1.34754	1.16697	1.48048	0.95135	1.16676	1.00955	1.11976	1.0704	1.06356	0.95135	1.16676	0.680683	0.651448	0.929038	1.72223	0.878072	0.972294	0.651448	1.72223	1.16784	1.61368	0.557051	0.697942	0.704123	0.948126	0.557051	1.61368
828	8280	1.25049	1.2476	1.58408	1.24075	1.20716	1.30602	1.20716	1.58408	1.45265	0.990177	0.896088	0.871731	0.975354	1.0372	0.871731	1.45265	0.869741	0.52724	0.745516	1.29982	1.06484	0.901431	0.52724	1.29982	0.914965	1.31966	0.766068	0.53924	0.886926	0.885371	0.53924	1.31966
829	8290	1.61868	1.14893	1.57822	1.51024	1.34685	1.44058	1.14893	1.61868	0.786741	1.04765	0.88202	0.657867	0.809771	0.836809	0.657867	1.04765	0.934075	0.743804	0.869854	1.60306	0.868281	1.00381	0.743804	1.60306	0.732717	1.33519	0.634735	0.667715	1.05054	0.884179	0.634735	1.33519
830	8300	1.3753	1.15898	1.6294	1.46852	1.37999	1.40244	1.15898	1.6294	1.17538	1.05298	0.856389	0.996154	0.84428	0.985036	0.84428	1.17538	0.685068	0.715772	0.978098	1.43914	0.779816	0.919579	0.685068	1.43914	1.11185	1.18877	0.805909	0.931533	1.01755	1.01112	0.805909	1.18877
831	8310	1.17665	1.14148	1.69042	1.45643	1.2141	1.33582	1.14148	1.69042	1.14578	1.32949	0.94242	0.695763	1.06769	1.03623	0.695763	1.32949	0.646431	0.945362	1.03948	1.48615	0.970568	1.0176	0.646431	1.48615	1.00167	1.12081	0.600158	0.663908	0.851454	0.847602	0.600158	1.12081
832	8320	1.39405	1.30576	1.77253	1.21876	1.50024	1.43827	1.21876	1.77253	0.819082	1.57718	1.13399	0.883832	1.10024	1.10286	0.819082	1.57718	0.872951	0.687811	0.991736	1.72802	1.06728	1.06956	0.687811	1.72802	1.02604	1.12996	0.478528	0.823225	0.806036	0.852758	0.478528	1.12996
833	8330	1.62768	0.848293	1.46861	1.36931	1.3055	1.32388	0.848293	1.62768	1.16793	1.46412	0.963087	0.81218	1.09482	1.10043	0.81218	1.46412	0.734393	0.594088	0.823671	1.56534	0.67517	0.878533	0.594088	1.56534	1.0441	1.05899	0.594462	0.719732	0.906765	0.86481	0.594462	1.05899
834	8340	1.67291	0.970908	1.49946	1.06057	1.17041	1.27485	0.970908	1.67291	0.788061	1.36828	1.0265	0.762689	0.917425	0.972591	0.762689	1.36828	0.912076	0.797844	0.629244	1.31617	0.812127	0.893492	0.629244	1.31617	1.07648	0.874714	0.837795	0.535617	0.791898	0.823302	0.535617	1.07648
835	8350	1.62818	0.836927	1.68944	1.49113	1.30209	1.38955	0.836927	1.68944	0.983232	1.4597	0.880437	0.92912	0.76971	1.00444	0.76971	1.4597	0.836151	0.919289	0.777105	1.50659	0.961213	1.00007	0.777105	1.50659	0.891003	1.07388	0.575333	0.65428	0.91505	0.82191	0.575333	1.07388
836	8360	2.06852	1.264	1.89892	1.3085	1.36713	1.58142	1.264	2.06852	1.12081	1.64369	0.876228	0.989511	0.870909	1.10023	0.870909	1.64369	0.71515	0.890036	0.819838	1.18962	0.711511	0.865231	0.711511	1.18962	0.845397	1.03745	0.583485	0.631305	0.860783	0.791684	0.583485	1.03745
837	8370	2.01569	1.01604	1.65323	0.917926	1.53902	1.42838	0.917926	2.01569	0.694193	1.41453	0.85779	0.779886	0.86533	0.922347	0.694193	1.41453	0.846349	0.768815	0.85197	1.49518	0.877562	0.967976	0.768815	1.49518	0.95107	0.914272	0.563238	0.701441	0.775866	0.781178	0.563238	0.95107
838	8380	2.22978	1.39835	1.56191	1.49206	1.4895	1.63432	1.39835	2.22978	0.966458	1.52156	0.948065	1.05039	0.994018	1.0961	0.948065	1.52156	0.858	0.770258	0.731008	1.60363	0.842766	0.961133	0.731008	1.60363	0.774279	0.940338	0.549698	0.63769	0.790897	0.738581	0.549698	0.940338
839	8390	2.0521	1.11411	1.76019	1.54109	1.10519	1.51454	1.10519	2.0521	0.752507	1.11683	0.840893	0.948891	1.08241	0.948306	0.752507	1.11683	0.804188	0.812933	0.749045	1.39073	0.795156	0.910411	0.749045	1.39073	0.867994	0.963613	0.710762	0.712744	0.972275	0.845478	0.710762	0.972275
840	8400	1.86486	1.01873	1.44245	1.47165	1.16632	1.3928	1.01873	1.86486	0.733263	1.41857	0.889019	1.13407	0.927857	1.02056	0.733263	1.41857	0.766656	0.915884	0.664513	1.59237	0.834699	0.954825	0.664513	1.59237	0.691282	0.914882	0.509354	0.923574	0.97939	0.803697	0.509354	0.97939
841	8410	1.83247	1.23394	1.4958	1.14074	1.61927	1.46444	1.14074	1.83247	1.16614	1.46317	1.10763	1.00982	1.28118	1.20559	1.00982	1.46317	0.583678	0.730121	1.11424	1.4068	0.80875	0.928716	0.583678	1.4068	0.920689	0.899891	0.661755	0.761462	0.830737	0.814907	0.661755	0.920689
842	8420	1.74269	1.3328	1.56223	1.23583	1.51093	1.4769	1.23583	1.74269	1.08895	1.13145	0.871432	0.993205	0.957424	1.00849	0.871432	1.13145	0.619495	0.799675	0.734568	1.83235	0.67161	0.931539	0.619495	1.83235	0.901204	0.815581	0.681688	0.565772	0.855995	0.764048	0.565772	0.901204
843	8430	1.42891	1.36786	1.79933	1.43869	1.26391	1.45974	1.26391	1.79933	0.752016	1.20084	0.836886	0.950763	0.845527	0.917206	0.752016	1.20084	0.547179	1.04221	0.978346	1.87151	0.651378	1.01812	0.547179	1.87151	0.721985	0.635113	0.587187	0.803596	0.604874	0.670551	0.587187	0.803596
844	8440	1.59845	1.53991	1.48477	1.6024	1.46296	1.5377	1.46296	1.6024	0.753629	1.33806	0.876777	1.10981	1.12104	1.03986	0.753629	1.33806	0.616667	0.850762	0.884739	1.4872	0.861434	0.940161	0.616667	1.4872	0.946869	0.854439	0.54152	0.80392	0.824995	0.794349	0.54152	0.946869
845	8450	1.40456	1.44573	1.49622	1.26782	1.68377	1.45962	1.26782	1.68377	0.828329	1.37323	0.985459	1.3006	0.883163	1.07416	0.828329	1.37323	0.592888	0.855437	0.813624	1.34388	0.877036	0.896574	0.592888	1.34388	0.77335	0.744857	0.810397	0.941833	0.95174	0.844435	0.744857	0.95174
846	8460	1.50303	1.41147	1.45038	1.26042	1.46656	1.41837	1.26042	1.50303	0.937769	1.43842	0.861473	1.1278	1.55116	1.18332	0.861473	1.55116	0.689294	0.807144	0.875667	1.62999	1.23125	1.04667	0.689294	1.62999	1.06121	0.885489	0.614637	0.688226	0.989658	0.847844	0.614637	1.06121
847	8470	1.67024	1.1243	1.5417	1.38222	0.919563	1.32761	0.919563	1.67024	1.03232	1.50125	0.78398	1.06964	1.27048	1.13153	0.78398	1.50125	0.782105	0.783572	0.877475	1.20703	0.837209	0.897478	0.782105	1.20703	0.756174	0.684323	0.811243	0.681141	0.993304	0.785237	0.681141	0.993304
848	8480	1.69503	1.22728	1.45639	1.16639	1.16251	1.34152	1.16251	1.69503	1.14032	1.02211	0.981752	0.792306	1.03471	0.994238	0.792306	1.14032	0.769848	0.73472	0.923496	1.49376	0.821207	0.948606	0.73472	1.49376	0.915464	0.769894	0.521456	0.692274	0.962858	0.772389	0.521456	0.962858
849	8490	1.67539	1.26327	1.59909	1.32793	1.35381	1.44389	1.26327	1.67539	0.812326	1.43804	0.875708	0.898954	0.71635	0.948275	0.71635	1.43804	0.782984	0.868492	1.12456	1.30966	1.18	1.05314	0.782984	1.30966	0.96177	1.02163	0.629992	0.593761	0.7292	0.78727	0.593761	1.02163
850	8500	1.17494	1.26122	1.41305	1.1893	1.50289	1.30828	1.17494	1.50289	1.06675	1.5574	0.953358	1.1067	1.01475	1.13979	0.953358	1.5574	0.497421	0.886787	1.26647	1.46652	1.21553	1.06655	0.497421	1.46652	1.01836	1.05326	0.803826	0.588827	0.876139	0.86808	0.588827	1.05326
851	8510	1.25382	1.16807	1.57335	1.28612	1.33907	1.32409	1.16807	1.57335	0.942057	1.487	1.05611	0.904252	0.901717	1.05823	0.901717	1.487	0.616296	0.980911	0.837642	1.4083	0.97681	0.963992	0.616296	1.4083	0.951544	0.941746	0.624682	0.531345	0.947443	0.799352	0.531345	0.951544
852	8520	1.53351	1.15202	1.59032	1.17373	1.69005	1.42793	1.15202	1.69005	0.863078	1.49791	0.919149	0.908871	1.09184	1.05617	0.863078	1.49791	0.748033	0.904162	0.913459	1.35918	1.08168	1.0013	0.748033	1.35918	0.964387	1.22099	0.80985	0.646332	1.28634	0.98558	0.646332	1.28634
853	8530	1.78804	1.10164	1.60835	1.27251	1.36343	1.42679	1.10164	1.78804	1.02148	1.40073	0.945356	0.815393	1.09501	1.05559	0.815393	1.40073	0.623224	0.937853	0.930922	1.14388	0.903881	0.907952	0.623224	1.14388	0.735208	0.753752	0.810958	0.542707	1.39222	0.84697	0.542707	1.39222
854	8540	1.51669	1.61564	1.52712	1.30761	1.47253	1.48792	1.30761	1.61564	1.21349	1.71088	0.913323	1.08777	1.11827	1.20875	0.913323	1.71088	0.654083	0.946195	0.810449	1.43767	0.712564	0.912193	0.654083	1.43767	0.799996	1.03998	0.578517	0.605204	1.08293	0.821324	0.578517	1.08293
855	8550	1.30071	1.3244	1.41204	1.18071	1.15424	1.27442	1.15424	1.41204	1.10504	1.73489	1.01191	1.01581	1.03341	1.18021	1.01191	1.73489	0.671497	1.13339	0.781766	1.47271	1.00731	1.01333	0.671497	1.47271	0.769636	0.932512	0.741192	0.55627	1.0756	0.815042	0.55627	1.0756
856	8560	1.37386	1.40099	1.60605	1.27484	1.17258	1.36566	1.17258	1.60605	1.03532	1.41703	0.77297	0.797986	0.946315	0.993924	0.77297	1.41703	0.653538	0.899756	0.908154	1.43091	0.8621	0.950892	0.653538	1.43091	1.06094	0.884556	0.741411	0.663	1.09319	0.888619	0.663	1.09319
857	8570	0.972174	1.45532	1.54675	1.20026	1.07118	1.24914	0.972174	1.54675	1.25333	1.65393	0.955841	0.692699	1.09591	1.13034	0.692699	1.65393	0.585278	1.12888	1.20801	1.39039	0.951575	1.05283	0.585278	1.39039	1.03038	0.994112	0.888067	0.608011	0.786569	0.861429	0.608011	1.03038
858	8580	1.09217	1.64099	1.52133	1.20788	1.08424	1.30932	1.08424	1.64099	1.30924	1.76236	0.850376	0.844517	0.907697	1.13484	0.844517	1.76236	0.632814	1.2229	1.28586	1.27485	0.830948	1.04948	0.632814	1.28586	0.917059	0.977216	0.815546	0.821054	0.979497	0.902075	0.815546	0.979497
859	8590	1.49062	1.21198	1.54761	1.27686	1.03075	1.31156	1.03075	1.54761	1.21346	1.53816	0.842626	0.878104	0.927204	1.07991	0.842626	1.53816	0.642958	1.37871	0.978625	1.09683	0.657519	0.950928	0.642958	1.37871	0.847458	0.865552	0.670734	0.705255	0.750965	0.767993	0.670734	0.865552
860	8600	1.20834	1.29015	1.74907	1.29723	1.07606	1.32417	1.07606	1.74907	0.988257	1.09026	0.983599	0.880271	0.996811	0.987839	0.880271	1.09026	0.611654	1.04993	1.26363	1.07827	0.793019	0.9593	0.611654	1.26363	0.860717	0.728578	0.555506	0.765459	0.994003	0.780853	0.555506	0.994003
861	8610	1.13188	1.29591	1.80651	1.07749	1.41062	1.34448	1.07749	1.80651	1.27846	1.23932	1.05213	0.777227	0.763311	1.02209	0.763311	1.27846	0.653287	1.16032	1.44113	0.947079	0.635818	0.967527	0.635818	1.44113	0.785271	0.809272	0.714566	0.664401	1.17746	0.830193	0.664401	1.17746
862	8620	1.03774	1.33078	1.59904	1.04673	1.13369	1.22959	1.03774	1.59904	1.07287	1.36806	0.977457	0.962278	0.783665	1.03287	0.783665	1.36806	0.694747	1.08952	1.24444	1.20487	0.922851	1.03129	0.694747	1.24444	0.712948	0.805332	0.837242	0.720837	1.06328	0.827928	0.712948	1.06328
863	8630	1.21842	1.26469	1.41816	1.44949	1.20376	1.31091	1.20376	1.44949	1.10638	1.3788	0.814167	0.826059	1.00799	1.02668	0.814167	1.3788	0.667008	0.899435	1.02657	1.08561	0.837803	0.903284	0.667008	1.08561	0.80268	0.872397	0.720156	0.687	1.16701	0.849848	0.687	1.16701
864	8640	1.45333	1.36148	1.46086	1.13896	1.31676	1.34628	1.13896	1.46086	1.15198	1.34372	0.991313	0.644684	0.874109	1.00116	0.644684	1.34372	0.821507	0.947186	1.0793	1.12597	0.718566	0.938505	0.718566	1.12597	0.80906	0.869482	1.08372	0.55142	1.02029	0.866794	0.55142	1.08372
865	8650	1.45399	1.42856	1.5256	1.15397	1.22699	1.35782	1.15397	1.5256	0.957941	1.36621	0.95249	0.77035	0.73741	0.956879	0.73741	1.36621	0.740579	0.777036	1.12649	1.22726	0.893266	0.952926	0.740579	1.22726	0.714804	0.836877	0.835822	0.537767	0.96015	0.777084	0.537767	0.96015
866	8660	1.43146	1.44615	1.67388	1.25467	1.39689	1.44061	1.25467	1.67388	0.824989	1.65007	0.838855	0.672	0.807103	0.958604	0.672	1.65007	0.783246	0.991666	0.923137	1.34075	0.898295	0.987419	0.783246	1.34075	0.894607	0.930535	0.757419	0.579016	0.903015	0.812919	0.579016	0.930535
867	8670	1.41503	1.44718	1.80017	0.910987	1.56652	1.42798	0.910987	1.80017	0.829275	1.58744	0.881256	0.774886	0.822881	0.979147	0.774886	1.58744	0.726349	0.847875	0.86544	1.07372	0.91252	0.885182	0.726349	1.07372	1.18429	0.97315	0.531312	0.745136	1.32476	0.951728	0.531312	1.32476
868	8680	1.47101	1.39157	1.63035	1.13983	1.50908	1.42837	1.13983	1.63035	0.975075	1.52141	0.970276	0.918904	0.819024	1.04094	0.819024	1.52141	0.764409	0.832998	0.732476	0.854924	0.817379	0.800437	0.732476	0.854924	1.1418	0.931694	0.762266	0.544987	1.07847	0.891844	0.544987	1.1418
869	8690	1.30259	1.42045	1.84681	1.22003	1.17968	1.39391	1.17968	1.84681	0.900598	1.74212	0.74256	0.820183	0.766164	0.994326	0.74256	1.74212	0.853139	0.738241	0.857561	0.97048	0.810124	0.845909	0.738241	0.97048	1.09147	0.924486	0.837967	0.550876	1.20022	0.921004	0.550876	1.20022
870	8700	1.46302	1.29753	1.57237	1.07918	1.38116	1.35865	1.07918	1.57237	0.958217	1.30643	0.946853	0.919901	0.601253	0.946531	0.601253	1.30643	0.728452	0.970175	0.928366	1.02145	0.851924	0.900074	0.728452	1.02145	1.10971	0.808863	0.766129	0.555278	0.94708	0.837413	0.555278	1.10971
871	8710	1.2836	1.51367	1.16015	1.33494	1.39405	1.33728	1.16015	1.51367	1.09374	1.15934	0.988549	0.828136	0.935437	1.00104	0.828136	1.15934	0.651846	0.887846	0.697029	1.16254	0.673976	0.814647	0.651846	1.16254	0.836654	0.820378	0.672787	0.570457	1.16988	0.814031	0.570457	1.16988
872	8720	1.194	1.31093	1.46758	1.48436	1.45635	1.38264	1.194	1.48436	1.04105	1.26917	0.941669	0.814766	0.890589	0.991449	0.814766	1.26917	0.774639	0.728175	0.605278	1.25409	0.995511	0.871539	0.605278	1.25409	0.839715	0.523438	0.727627	0.561065	1.17	0.76437	0.523438	1.17
873	8730	1.45012	1.36448	1.56008	1.40336	1.35197	1.42601	1.35197	1.56008	0.786887	1.26453	0.943851	1.00652	0.933601	0.987079	0.786887	1.26453	0.853157	0.762962	0.823803	1.45336	0.875258	0.953709	0.762962	1.45336	0.861658	0.620679	0.590994	0.599194	0.963481	0.727201	0.590994	0.963481
874	8740	1.38935	1.26821	1.59441	1.2903	1.45427	1.39931	1.26821	1.59441	1.29352	1.18743	1.0208	0.906708	0.823975	1.04649	0.823975	1.29352	0.663297	0.881384	0.773801	1.35709	0.93772	0.922658	0.663297	1.35709	0.704413	0.864081	0.819893	0.65354	1.30052	0.868489	0.65354	1.30052
875	8750	1.5892	1.06719	1.52873	1.45708	1.49325	1.42709	1.06719	1.5892	1.26359	1.3486	0.936998	0.900176	0.854183	1.06071	0.854183	1.3486	0.77722	0.834324	0.647845	1.45311	0.988756	0.94025	0.647845	1.45311	0.657647	0.832333	0.692956	0.570981	0.912193	0.733222	0.570981	0.912193
876	8760	1.51913	1.33404	1.5609	1.43039	1.5995	1.48879	1.33404	1.5995	0.844233	1.15859	0.999697	0.869794	0.846013	0.943665	0.844233	1.15859	0.697143	0.708958	0.799446	1.28782	0.866542	0.871982	0.697143	1.28782	0.788606	0.765984	0.671891	0.587231	0.948892	0.752521	0.587231	0.948892
[truncated: 124 more rows]

## Sheet: Fig. 3h
Without Nb29			With Nb29
Time (s)	Response unit (RU)		Time (s)	Response unit (RU)
-60.06	-0.0365601		-60.06	0.123413
-59.96	-0.0287476		-59.96	0.119507
-59.86	-0.0201416		-59.86	0.119507
-59.76	-0.0248413		-59.76	0.121826
[truncated: 7,798 more rows]

## Sheet: Fig. 3i
	Without Nb29	With Nb29			Without Nb29		With Nb29
[truncated: 3 more rows]

[truncated: 1 more sheets: Fig. 4c]
