# Supplementary material for: Targeting Ras-binding domain of ELMO1 by computational nanobody design
Source: Commun Biol. 2023 Mar 17;6:284. doi: 10.1038/s42003-023-04657-w (PMC10023680; doi:10.1038/s42003-023-04657-w)
Supplement: Supplementary file 4 — Supplementary Data 2 [file 42003_2023_4657_MOESM4_ESM.zip]

Archive with 1,240 entries (1,236 files):
- MD_input_output/
- __MACOSX/._MD_input_output
- MD_input_output/.DS_Store
- __MACOSX/MD_input_output/._.DS_Store
- MD_input_output/MD_input/
- __MACOSX/MD_input_output/._MD_input
- MD_input_output/Nb01_snapshot/
- __MACOSX/MD_input_output/._Nb01_snapshot
- MD_input_output/Nb29_snapshot/
- __MACOSX/MD_input_output/._Nb29_snapshot
- MD_input_output/MD_input/mdout.mdp
- __MACOSX/MD_input_output/MD_input/._mdout.mdp
- MD_input_output/MD_input/Nb01_apo.pdb
- __MACOSX/MD_input_output/MD_input/._Nb01_apo.pdb
- MD_input_output/MD_input/em.mdp
- __MACOSX/MD_input_output/MD_input/._em.mdp
- MD_input_output/MD_input/md.mdp
- __MACOSX/MD_input_output/MD_input/._md.mdp
- MD_input_output/MD_input/ions.mdp
- __MACOSX/MD_input_output/MD_input/._ions.mdp
- MD_input_output/MD_input/nvt.mdp
- __MACOSX/MD_input_output/MD_input/._nvt.mdp
- MD_input_output/MD_input/Nb29_apo.pdb
- __MACOSX/MD_input_output/MD_input/._Nb29_apo.pdb
- MD_input_output/MD_input/npt.mdp
- __MACOSX/MD_input_output/MD_input/._npt.mdp
- MD_input_output/MD_input/pbsa.mdp
- __MACOSX/MD_input_output/MD_input/._pbsa.mdp
- MD_input_output/Nb01_snapshot/snapshot_090000.pdb
- __MACOSX/MD_input_output/Nb01_snapshot/._snapshot_090000.pdb
- MD_input_output/Nb01_snapshot/snapshot_021000_CDR2.pdb
- __MACOSX/MD_input_output/Nb01_snapshot/._snapshot_021000_CDR2.pdb
- MD_input_output/Nb01_snapshot/snapshot_051000_CDR2.pdb
- __MACOSX/MD_input_output/Nb01_snapshot/._snapshot_051000_CDR2.pdb
- MD_input_output/Nb01_snapshot/snapshot_082000.pdb
- __MACOSX/MD_input_output/Nb01_snapshot/._snapshot_082000.pdb
- MD_input_output/Nb01_snapshot/snapshot_013000_CDR3.pdb
- __MACOSX/MD_input_output/Nb01_snapshot/._snapshot_013000_CDR3.pdb
- MD_input_output/Nb01_snapshot/snapshot_063000_CDR3.pdb
- __MACOSX/MD_input_output/Nb01_snapshot/._snapshot_063000_CDR3.pdb
- MD_input_output/Nb01_snapshot/snapshot_082000_CDR2.pdb
- __MACOSX/MD_input_output/Nb01_snapshot/._snapshot_082000_CDR2.pdb
- MD_input_output/Nb01_snapshot/snapshot_082000_CDR3.pdb
- __MACOSX/MD_input_output/Nb01_snapshot/._snapshot_082000_CDR3.pdb
- MD_input_output/Nb01_snapshot/snapshot_063000_CDR2.pdb
- __MACOSX/MD_input_output/Nb01_snapshot/._snapshot_063000_CDR2.pdb
- MD_input_output/Nb01_snapshot/snapshot_013000_CDR2.pdb
- __MACOSX/MD_input_output/Nb01_snapshot/._snapshot_013000_CDR2.pdb
- MD_input_output/Nb01_snapshot/snapshot_051000_CDR3.pdb
- __MACOSX/MD_input_output/Nb01_snapshot/._snapshot_051000_CDR3.pdb
- MD_input_output/Nb01_snapshot/snapshot_021000_CDR3.pdb
- __MACOSX/MD_input_output/Nb01_snapshot/._snapshot_021000_CDR3.pdb
- MD_input_output/Nb01_snapshot/snapshot_044000_CDR3.pdb
- __MACOSX/MD_input_output/Nb01_snapshot/._snapshot_044000_CDR3.pdb
- MD_input_output/Nb01_snapshot/snapshot_012000.pdb
- __MACOSX/MD_input_output/Nb01_snapshot/._snapshot_012000.pdb
- MD_input_output/Nb01_snapshot/snapshot_058000_CDR2.pdb
- __MACOSX/MD_input_output/Nb01_snapshot/._snapshot_058000_CDR2.pdb
- MD_input_output/Nb01_snapshot/snapshot_034000_CDR3.pdb
- __MACOSX/MD_input_output/Nb01_snapshot/._snapshot_034000_CDR3.pdb
- MD_input_output/Nb01_snapshot/snapshot_028000_CDR2.pdb
- __MACOSX/MD_input_output/Nb01_snapshot/._snapshot_028000_CDR2.pdb
- MD_input_output/Nb01_snapshot/snapshot_071000.pdb
- __MACOSX/MD_input_output/Nb01_snapshot/._snapshot_071000.pdb
- MD_input_output/Nb01_snapshot/snapshot_000000.pdb
- __MACOSX/MD_input_output/Nb01_snapshot/._snapshot_000000.pdb
- MD_input_output/Nb01_snapshot/snapshot_097000_CDR3.pdb
- __MACOSX/MD_input_output/Nb01_snapshot/._snapshot_097000_CDR3.pdb
- MD_input_output/Nb01_snapshot/snapshot_100000.pdb
- __MACOSX/MD_input_output/Nb01_snapshot/._snapshot_100000.pdb
- MD_input_output/Nb01_snapshot/snapshot_076000_CDR2.pdb
- __MACOSX/MD_input_output/Nb01_snapshot/._snapshot_076000_CDR2.pdb
- MD_input_output/Nb01_snapshot/snapshot_063000.pdb
- __MACOSX/MD_input_output/Nb01_snapshot/._snapshot_063000.pdb
- MD_input_output/Nb01_snapshot/snapshot_006000_CDR2.pdb
- __MACOSX/MD_input_output/Nb01_snapshot/._snapshot_006000_CDR2.pdb
- MD_input_output/Nb01_snapshot/snapshot_036000.pdb
- __MACOSX/MD_input_output/Nb01_snapshot/._snapshot_036000.pdb
- MD_input_output/Nb01_snapshot/snapshot_006000_CDR3.pdb
- __MACOSX/MD_input_output/Nb01_snapshot/._snapshot_006000_CDR3.pdb
- MD_input_output/Nb01_snapshot/snapshot_076000_CDR3.pdb
- __MACOSX/MD_input_output/Nb01_snapshot/._snapshot_076000_CDR3.pdb
- MD_input_output/Nb01_snapshot/snapshot_028000.pdb
- __MACOSX/MD_input_output/Nb01_snapshot/._snapshot_028000.pdb
- MD_input_output/Nb01_snapshot/snapshot_097000_CDR2.pdb
- __MACOSX/MD_input_output/Nb01_snapshot/._snapshot_097000_CDR2.pdb
- MD_input_output/Nb01_snapshot/snapshot_055000.pdb
- __MACOSX/MD_input_output/Nb01_snapshot/._snapshot_055000.pdb
- MD_input_output/Nb01_snapshot/snapshot_024000.pdb
- __MACOSX/MD_input_output/Nb01_snapshot/._snapshot_024000.pdb
- MD_input_output/Nb01_snapshot/snapshot_028000_CDR3.pdb
- __MACOSX/MD_input_output/Nb01_snapshot/._snapshot_028000_CDR3.pdb
- MD_input_output/Nb01_snapshot/snapshot_034000_CDR2.pdb
- __MACOSX/MD_input_output/Nb01_snapshot/._snapshot_034000_CDR2.pdb
- MD_input_output/Nb01_snapshot/snapshot_059000.pdb
- __MACOSX/MD_input_output/Nb01_snapshot/._snapshot_059000.pdb
- MD_input_output/Nb01_snapshot/snapshot_058000_CDR3.pdb
- __MACOSX/MD_input_output/Nb01_snapshot/._snapshot_058000_CDR3.pdb
- MD_input_output/Nb01_snapshot/snapshot_044000_CDR2.pdb
- __MACOSX/MD_input_output/Nb01_snapshot/._snapshot_044000_CDR2.pdb
- MD_input_output/Nb01_snapshot/snapshot_047000.pdb
- __MACOSX/MD_input_output/Nb01_snapshot/._snapshot_047000.pdb
- MD_input_output/Nb01_snapshot/snapshot_003000_CDR2.pdb
- __MACOSX/MD_input_output/Nb01_snapshot/._snapshot_003000_CDR2.pdb
- MD_input_output/Nb01_snapshot/snapshot_061000.pdb
- __MACOSX/MD_input_output/Nb01_snapshot/._snapshot_061000.pdb
- MD_input_output/Nb01_snapshot/snapshot_002000.pdb
- __MACOSX/MD_input_output/Nb01_snapshot/._snapshot_002000.pdb
- MD_input_output/Nb01_snapshot/snapshot_073000_CDR2.pdb
- __MACOSX/MD_input_output/Nb01_snapshot/._snapshot_073000_CDR2.pdb
- MD_input_output/Nb01_snapshot/snapshot_092000_CDR3.pdb
- __MACOSX/MD_input_output/Nb01_snapshot/._snapshot_092000_CDR3.pdb
- MD_input_output/Nb01_snapshot/snapshot_031000_CDR3.pdb
- __MACOSX/MD_input_output/Nb01_snapshot/._snapshot_031000_CDR3.pdb
- MD_input_output/Nb01_snapshot/snapshot_073000.pdb
- __MACOSX/MD_input_output/Nb01_snapshot/._snapshot_073000.pdb
- MD_input_output/Nb01_snapshot/snapshot_010000.pdb
- __MACOSX/MD_input_output/Nb01_snapshot/._snapshot_010000.pdb
- MD_input_output/Nb01_snapshot/snapshot_041000_CDR3.pdb
- __MACOSX/MD_input_output/Nb01_snapshot/._snapshot_041000_CDR3.pdb
- MD_input_output/Nb01_snapshot/snapshot_041000_CDR2.pdb
- __MACOSX/MD_input_output/Nb01_snapshot/._snapshot_041000_CDR2.pdb
- MD_input_output/Nb01_snapshot/snapshot_038000.pdb
- __MACOSX/MD_input_output/Nb01_snapshot/._snapshot_038000.pdb
- MD_input_output/Nb01_snapshot/snapshot_045000.pdb
- __MACOSX/MD_input_output/Nb01_snapshot/._snapshot_045000.pdb
- MD_input_output/Nb01_snapshot/snapshot_031000_CDR2.pdb
- __MACOSX/MD_input_output/Nb01_snapshot/._snapshot_031000_CDR2.pdb
- MD_input_output/Nb01_snapshot/snapshot_026000.pdb
- __MACOSX/MD_input_output/Nb01_snapshot/._snapshot_026000.pdb
- MD_input_output/Nb01_snapshot/snapshot_092000_CDR2.pdb
- __MACOSX/MD_input_output/Nb01_snapshot/._snapshot_092000_CDR2.pdb
- MD_input_output/Nb01_snapshot/snapshot_057000.pdb
- __MACOSX/MD_input_output/Nb01_snapshot/._snapshot_057000.pdb
- MD_input_output/Nb01_snapshot/snapshot_073000_CDR3.pdb
- __MACOSX/MD_input_output/Nb01_snapshot/._snapshot_073000_CDR3.pdb
- MD_input_output/Nb01_snapshot/snapshot_034000.pdb
- __MACOSX/MD_input_output/Nb01_snapshot/._snapshot_034000.pdb
- MD_input_output/Nb01_snapshot/snapshot_003000_CDR3.pdb
- __MACOSX/MD_input_output/Nb01_snapshot/._snapshot_003000_CDR3.pdb
- MD_input_output/Nb01_snapshot/snapshot_049000.pdb
- __MACOSX/MD_input_output/Nb01_snapshot/._snapshot_049000.pdb
- MD_input_output/Nb01_snapshot/snapshot_087000_CDR2.pdb
- __MACOSX/MD_input_output/Nb01_snapshot/._snapshot_087000_CDR2.pdb
- MD_input_output/Nb01_snapshot/snapshot_066000_CDR3.pdb
- __MACOSX/MD_input_output/Nb01_snapshot/._snapshot_066000_CDR3.pdb
- MD_input_output/Nb01_snapshot/snapshot_080000.pdb
- __MACOSX/MD_input_output/Nb01_snapshot/._snapshot_080000.pdb
- MD_input_output/Nb01_snapshot/snapshot_016000_CDR3.pdb
- __MACOSX/MD_input_output/Nb01_snapshot/._snapshot_016000_CDR3.pdb
- MD_input_output/Nb01_snapshot/snapshot_054000_CDR2.pdb
- __MACOSX/MD_input_output/Nb01_snapshot/._snapshot_054000_CDR2.pdb
- MD_input_output/Nb01_snapshot/snapshot_048000_CDR3.pdb
- __MACOSX/MD_input_output/Nb01_snapshot/._snapshot_048000_CDR3.pdb
- MD_input_output/Nb01_snapshot/snapshot_024000_CDR2.pdb
- __MACOSX/MD_input_output/Nb01_snapshot/._snapshot_024000_CDR2.pdb
- MD_input_output/Nb01_snapshot/snapshot_038000_CDR3.pdb
- __MACOSX/MD_input_output/Nb01_snapshot/._snapshot_038000_CDR3.pdb
- MD_input_output/Nb01_snapshot/snapshot_092000.pdb
- __MACOSX/MD_input_output/Nb01_snapshot/._snapshot_092000.pdb
- MD_input_output/Nb01_snapshot/snapshot_038000_CDR2.pdb
- __MACOSX/MD_input_output/Nb01_snapshot/._snapshot_038000_CDR2.pdb
- MD_input_output/Nb01_snapshot/snapshot_024000_CDR3.pdb
- __MACOSX/MD_input_output/Nb01_snapshot/._snapshot_024000_CDR3.pdb
- MD_input_output/Nb01_snapshot/snapshot_048000_CDR2.pdb
- __MACOSX/MD_input_output/Nb01_snapshot/._snapshot_048000_CDR2.pdb
- MD_input_output/Nb01_snapshot/snapshot_054000_CDR3.pdb
- __MACOSX/MD_input_output/Nb01_snapshot/._snapshot_054000_CDR3.pdb
- MD_input_output/Nb01_snapshot/snapshot_016000_CDR2.pdb
- __MACOSX/MD_input_output/Nb01_snapshot/._snapshot_016000_CDR2.pdb
- MD_input_output/Nb01_snapshot/snapshot_066000_CDR2.pdb
- __MACOSX/MD_input_output/Nb01_snapshot/._snapshot_066000_CDR2.pdb
- MD_input_output/Nb01_snapshot/snapshot_087000_CDR3.pdb
- __MACOSX/MD_input_output/Nb01_snapshot/._snapshot_087000_CDR3.pdb
- MD_input_output/Nb01_snapshot/snapshot_053000.pdb
- __MACOSX/MD_input_output/Nb01_snapshot/._snapshot_053000.pdb
- MD_input_output/Nb01_snapshot/snapshot_015000_CDR2.pdb
- __MACOSX/MD_input_output/Nb01_snapshot/._snapshot_015000_CDR2.pdb
- MD_input_output/Nb01_snapshot/snapshot_009000_CDR3.pdb
- __MACOSX/MD_input_output/Nb01_snapshot/._snapshot_009000_CDR3.pdb
- MD_input_output/Nb01_snapshot/snapshot_084000_CDR3.pdb
- __MACOSX/MD_input_output/Nb01_snapshot/._snapshot_084000_CDR3.pdb
- MD_input_output/Nb01_snapshot/snapshot_098000_CDR2.pdb
- __MACOSX/MD_input_output/Nb01_snapshot/._snapshot_098000_CDR2.pdb
- MD_input_output/Nb01_snapshot/snapshot_065000_CDR2.pdb
- __MACOSX/MD_input_output/Nb01_snapshot/._snapshot_065000_CDR2.pdb
- MD_input_output/Nb01_snapshot/snapshot_030000.pdb
- __MACOSX/MD_input_output/Nb01_snapshot/._snapshot_030000.pdb
- MD_input_output/Nb01_snapshot/snapshot_079000_CDR3.pdb
- __MACOSX/MD_input_output/Nb01_snapshot/._snapshot_079000_CDR3.pdb
- MD_input_output/Nb01_snapshot/snapshot_027000_CDR3.pdb
- __MACOSX/MD_input_output/Nb01_snapshot/._snapshot_027000_CDR3.pdb
- MD_input_output/Nb01_snapshot/snapshot_041000.pdb
- __MACOSX/MD_input_output/Nb01_snapshot/._snapshot_041000.pdb
- MD_input_output/Nb01_snapshot/snapshot_057000_CDR3.pdb
- __MACOSX/MD_input_output/Nb01_snapshot/._snapshot_057000_CDR3.pdb
- MD_input_output/Nb01_snapshot/snapshot_022000.pdb
- __MACOSX/MD_input_output/Nb01_snapshot/._snapshot_022000.pdb
- MD_input_output/Nb01_snapshot/snapshot_077000.pdb
- __MACOSX/MD_input_output/Nb01_snapshot/._snapshot_077000.pdb
- MD_input_output/Nb01_snapshot/snapshot_057000_CDR2.pdb
- __MACOSX/MD_input_output/Nb01_snapshot/._snapshot_057000_CDR2.pdb
- MD_input_output/Nb01_snapshot/snapshot_069000.pdb
- __MACOSX/MD_input_output/Nb01_snapshot/._snapshot_069000.pdb
- MD_input_output/Nb01_snapshot/snapshot_014000.pdb
- __MACOSX/MD_input_output/Nb01_snapshot/._snapshot_014000.pdb
- MD_input_output/Nb01_snapshot/snapshot_027000_CDR2.pdb
- __MACOSX/MD_input_output/Nb01_snapshot/._snapshot_027000_CDR2.pdb
- MD_input_output/Nb01_snapshot/snapshot_079000_CDR2.pdb
- __MACOSX/MD_input_output/Nb01_snapshot/._snapshot_079000_CDR2.pdb
- MD_input_output/Nb01_snapshot/snapshot_065000_CDR3.pdb
- __MACOSX/MD_input_output/Nb01_snapshot/._snapshot_065000_CDR3.pdb
- MD_input_output/Nb01_snapshot/snapshot_065000.pdb
- __MACOSX/MD_input_output/Nb01_snapshot/._snapshot_065000.pdb
- MD_input_output/Nb01_snapshot/snapshot_018000.pdb
- __MACOSX/MD_input_output/Nb01_snapshot/._snapshot_018000.pdb
- MD_input_output/Nb01_snapshot/snapshot_098000_CDR3.pdb
- __MACOSX/MD_input_output/Nb01_snapshot/._snapshot_098000_CDR3.pdb
- MD_input_output/Nb01_snapshot/snapshot_084000_CDR2.pdb
- __MACOSX/MD_input_output/Nb01_snapshot/._snapshot_084000_CDR2.pdb
- MD_input_output/Nb01_snapshot/snapshot_009000_CDR2.pdb
- __MACOSX/MD_input_output/Nb01_snapshot/._snapshot_009000_CDR2.pdb
- MD_input_output/Nb01_snapshot/snapshot_015000_CDR3.pdb
- __MACOSX/MD_input_output/Nb01_snapshot/._snapshot_015000_CDR3.pdb
- MD_input_output/Nb01_snapshot/snapshot_006000.pdb
- __MACOSX/MD_input_output/Nb01_snapshot/._snapshot_006000.pdb
- MD_input_output/Nb01_snapshot/snapshot_070000_CDR3.pdb
- __MACOSX/MD_input_output/Nb01_snapshot/._snapshot_070000_CDR3.pdb
- MD_input_output/Nb01_snapshot/snapshot_091000_CDR2.pdb
- __MACOSX/MD_input_output/Nb01_snapshot/._snapshot_091000_CDR2.pdb
- MD_input_output/Nb01_snapshot/snapshot_000000_CDR3.pdb
- __MACOSX/MD_input_output/Nb01_snapshot/._snapshot_000000_CDR3.pdb
- MD_input_output/Nb01_snapshot/snapshot_042000_CDR2.pdb
- __MACOSX/MD_input_output/Nb01_snapshot/._snapshot_042000_CDR2.pdb
- MD_input_output/Nb01_snapshot/snapshot_032000_CDR2.pdb
- __MACOSX/MD_input_output/Nb01_snapshot/._snapshot_032000_CDR2.pdb
- MD_input_output/Nb01_snapshot/snapshot_032000_CDR3.pdb
- __MACOSX/MD_input_output/Nb01_snapshot/._snapshot_032000_CDR3.pdb
- MD_input_output/Nb01_snapshot/snapshot_088000.pdb
- __MACOSX/MD_input_output/Nb01_snapshot/._snapshot_088000.pdb
- MD_input_output/Nb01_snapshot/snapshot_042000_CDR3.pdb
- __MACOSX/MD_input_output/Nb01_snapshot/._snapshot_042000_CDR3.pdb
- MD_input_output/Nb01_snapshot/snapshot_096000.pdb
- __MACOSX/MD_input_output/Nb01_snapshot/._snapshot_096000.pdb
- MD_input_output/Nb01_snapshot/snapshot_000000_CDR2.pdb
- __MACOSX/MD_input_output/Nb01_snapshot/._snapshot_000000_CDR2.pdb
- MD_input_output/Nb01_snapshot/snapshot_091000_CDR3.pdb
- __MACOSX/MD_input_output/Nb01_snapshot/._snapshot_091000_CDR3.pdb
- MD_input_output/Nb01_snapshot/snapshot_084000.pdb
- __MACOSX/MD_input_output/Nb01_snapshot/._snapshot_084000.pdb
- MD_input_output/Nb01_snapshot/snapshot_070000_CDR2.pdb
- __MACOSX/MD_input_output/Nb01_snapshot/._snapshot_070000_CDR2.pdb
- MD_input_output/Nb01_snapshot/snapshot_037000_CDR2.pdb
- __MACOSX/MD_input_output/Nb01_snapshot/._snapshot_037000_CDR2.pdb
- MD_input_output/Nb01_snapshot/snapshot_047000_CDR2.pdb
- __MACOSX/MD_input_output/Nb01_snapshot/._snapshot_047000_CDR2.pdb
- MD_input_output/Nb01_snapshot/snapshot_005000_CDR3.pdb
- __MACOSX/MD_input_output/Nb01_snapshot/._snapshot_005000_CDR3.pdb
- MD_input_output/Nb01_snapshot/snapshot_019000_CDR2.pdb
- __MACOSX/MD_input_output/Nb01_snapshot/._snapshot_019000_CDR2.pdb
- MD_input_output/Nb01_snapshot/snapshot_094000_CDR2.pdb
- __MACOSX/MD_input_output/Nb01_snapshot/._snapshot_094000_CDR2.pdb
- MD_input_output/Nb01_snapshot/snapshot_088000_CDR3.pdb
- __MACOSX/MD_input_output/Nb01_snapshot/._snapshot_088000_CDR3.pdb
- MD_input_output/Nb01_snapshot/snapshot_075000_CDR3.pdb
- __MACOSX/MD_input_output/Nb01_snapshot/._snapshot_075000_CDR3.pdb
- MD_input_output/Nb01_snapshot/snapshot_069000_CDR2.pdb
- __MACOSX/MD_input_output/Nb01_snapshot/._snapshot_069000_CDR2.pdb
- MD_input_output/Nb01_snapshot/snapshot_069000_CDR3.pdb
- __MACOSX/MD_input_output/Nb01_snapshot/._snapshot_069000_CDR3.pdb
- MD_input_output/Nb01_snapshot/snapshot_075000_CDR2.pdb
- __MACOSX/MD_input_output/Nb01_snapshot/._snapshot_075000_CDR2.pdb
- MD_input_output/Nb01_snapshot/snapshot_088000_CDR2.pdb
- __MACOSX/MD_input_output/Nb01_snapshot/._snapshot_088000_CDR2.pdb
- MD_input_output/Nb01_snapshot/snapshot_094000_CDR3.pdb
- __MACOSX/MD_input_output/Nb01_snapshot/._snapshot_094000_CDR3.pdb
- MD_input_output/Nb01_snapshot/snapshot_086000.pdb
- __MACOSX/MD_input_output/Nb01_snapshot/._snapshot_086000.pdb
- MD_input_output/Nb01_snapshot/snapshot_019000_CDR3.pdb
- __MACOSX/MD_input_output/Nb01_snapshot/._snapshot_019000_CDR3.pdb
- MD_input_output/Nb01_snapshot/snapshot_005000_CDR2.pdb
- __MACOSX/MD_input_output/Nb01_snapshot/._snapshot_005000_CDR2.pdb
- MD_input_output/Nb01_snapshot/snapshot_098000.pdb
- __MACOSX/MD_input_output/Nb01_snapshot/._snapshot_098000.pdb
- MD_input_output/Nb01_snapshot/snapshot_047000_CDR3.pdb
- __MACOSX/MD_input_output/Nb01_snapshot/._snapshot_047000_CDR3.pdb
- MD_input_output/Nb01_snapshot/snapshot_094000.pdb
- __MACOSX/MD_input_output/Nb01_snapshot/._snapshot_094000.pdb
- MD_input_output/Nb01_snapshot/snapshot_037000_CDR3.pdb
- __MACOSX/MD_input_output/Nb01_snapshot/._snapshot_037000_CDR3.pdb
- MD_input_output/Nb01_snapshot/snapshot_052000_CDR3.pdb
- __MACOSX/MD_input_output/Nb01_snapshot/._snapshot_052000_CDR3.pdb
- MD_input_output/Nb01_snapshot/snapshot_020000.pdb
- __MACOSX/MD_input_output/Nb01_snapshot/._snapshot_020000.pdb
- MD_input_output/Nb01_snapshot/snapshot_043000.pdb
- __MACOSX/MD_input_output/Nb01_snapshot/._snapshot_043000.pdb
- MD_input_output/Nb01_snapshot/snapshot_022000_CDR3.pdb
- __MACOSX/MD_input_output/Nb01_snapshot/._snapshot_022000_CDR3.pdb
- MD_input_output/Nb01_snapshot/snapshot_060000_CDR2.pdb
- __MACOSX/MD_input_output/Nb01_snapshot/._snapshot_060000_CDR2.pdb
[truncated: 940 more entries]
