# Supplementary material for: Targeting Ras-binding domain of ELMO1 by computational nanobody design
Source: Commun Biol. 2023 Mar 17;6:284. doi: 10.1038/s42003-023-04657-w (PMC10023680; doi:10.1038/s42003-023-04657-w)
Supplement: Supplementary file 4 — Supplementary Data 2 [file 42003_2023_4657_MOESM4_ESM.zip › MD_input_output/MD_input/Nb01_apo.pdb]

ATOM      1  N   VAL H   2     -10.965   0.820  15.690  1.00  0.00           N  
ATOM      2  CA  VAL H   2      -9.709   0.889  16.456  1.00  0.00           C  
ATOM      3  C   VAL H   2      -9.636  -0.238  17.486  1.00  0.00           C  
ATOM      4  O   VAL H   2     -10.535  -0.388  18.321  1.00  0.00           O  
ATOM      5  CB  VAL H   2      -9.590   2.245  17.177  1.00  0.00           C  
ATOM      6  CG1 VAL H   2      -8.304   2.307  17.987  1.00  0.00           C  
ATOM      7  CG2 VAL H   2      -9.642   3.377  16.162  1.00  0.00           C  
ATOM      8 1H   VAL H   2     -10.992   1.565  15.024  1.00  0.00           H  
ATOM      9 2H   VAL H   2     -11.017  -0.056  15.211  1.00  0.00           H  
ATOM     10 3H   VAL H   2     -11.742   0.905  16.315  1.00  0.00           H  
ATOM     11  HA  VAL H   2      -8.874   0.789  15.760  1.00  0.00           H  
ATOM     12  HB  VAL H   2     -10.417   2.347  17.879  1.00  0.00           H  
ATOM     13 1HG1 VAL H   2      -8.236   3.272  18.490  1.00  0.00           H  
ATOM     14 2HG1 VAL H   2      -8.304   1.510  18.731  1.00  0.00           H  
ATOM     15 3HG1 VAL H   2      -7.449   2.184  17.323  1.00  0.00           H  
ATOM     16 1HG2 VAL H   2      -9.558   4.333  16.678  1.00  0.00           H  
ATOM     17 2HG2 VAL H   2      -8.818   3.272  15.456  1.00  0.00           H  
ATOM     18 3HG2 VAL H   2     -10.589   3.338  15.622  1.00  0.00           H  
ATOM     19  N   GLN H   3      -8.545  -1.014  17.449  1.00  0.00           N  
ATOM     20  CA  GLN H   3      -8.340  -2.114  18.369  1.00  0.00           C  
ATOM     21  C   GLN H   3      -7.090  -1.862  19.201  1.00  0.00           C  
ATOM     22  O   GLN H   3      -6.053  -1.510  18.641  1.00  0.00           O  
ATOM     23  CB  GLN H   3      -8.224  -3.439  17.613  1.00  0.00           C  
ATOM     24  CG  GLN H   3      -8.028  -4.651  18.508  1.00  0.00           C  
ATOM     25  CD  GLN H   3      -7.990  -5.950  17.724  1.00  0.00           C  
ATOM     26  NE2 GLN H   3      -8.181  -7.064  18.420  1.00  0.00           N  
ATOM     27  OE1 GLN H   3      -7.793  -5.951  16.506  1.00  0.00           O  
ATOM     28  H   GLN H   3      -7.842  -0.819  16.752  1.00  0.00           H  
ATOM     29  HA  GLN H   3      -9.200  -2.171  19.037  1.00  0.00           H  
ATOM     30 1HB  GLN H   3      -9.125  -3.602  17.021  1.00  0.00           H  
ATOM     31 2HB  GLN H   3      -7.382  -3.392  16.922  1.00  0.00           H  
ATOM     32 1HG  GLN H   3      -7.082  -4.546  19.041  1.00  0.00           H  
ATOM     33 2HG  GLN H   3      -8.851  -4.704  19.218  1.00  0.00           H  
ATOM     34 1HE2 GLN H   3      -8.166  -7.952  17.958  1.00  0.00           H  
ATOM     35 2HE2 GLN H   3      -8.337  -7.019  19.406  1.00  0.00           H  
ATOM     36  N   LEU H   4      -7.203  -1.994  20.532  1.00  0.00           N  
ATOM     37  CA  LEU H   4      -6.076  -1.889  21.450  1.00  0.00           C  
ATOM     38  C   LEU H   4      -5.993  -3.207  22.191  1.00  0.00           C  
ATOM     39  O   LEU H   4      -7.033  -3.706  22.631  1.00  0.00           O  
ATOM     40  CB  LEU H   4      -6.256  -0.725  22.433  1.00  0.00           C  
ATOM     41  CG  LEU H   4      -6.428   0.661  21.798  1.00  0.00           C  
ATOM     42  CD1 LEU H   4      -6.710   1.687  22.888  1.00  0.00           C  
ATOM     43  CD2 LEU H   4      -5.173   1.022  21.018  1.00  0.00           C  
ATOM     44  H   LEU H   4      -8.125  -2.175  20.904  1.00  0.00           H  
ATOM     45  HA  LEU H   4      -5.173  -1.706  20.869  1.00  0.00           H  
ATOM     46 1HB  LEU H   4      -7.134  -0.921  23.045  1.00  0.00           H  
ATOM     47 2HB  LEU H   4      -5.384  -0.685  23.086  1.00  0.00           H  
ATOM     48  HG  LEU H   4      -7.284   0.648  21.122  1.00  0.00           H  
ATOM     49 1HD1 LEU H   4      -6.833   2.672  22.437  1.00  0.00           H  
ATOM     50 2HD1 LEU H   4      -7.624   1.414  23.416  1.00  0.00           H  
ATOM     51 3HD1 LEU H   4      -5.877   1.711  23.589  1.00  0.00           H  
ATOM     52 1HD2 LEU H   4      -5.295   2.006  20.566  1.00  0.00           H  
ATOM     53 2HD2 LEU H   4      -4.316   1.036  21.694  1.00  0.00           H  
ATOM     54 3HD2 LEU H   4      -5.005   0.282  20.236  1.00  0.00           H  
ATOM     55  N   VAL H   5      -4.794  -3.821  22.243  1.00  0.00           N  
ATOM     56  CA  VAL H   5      -4.634  -5.125  22.903  1.00  0.00           C  
ATOM     57  C   VAL H   5      -3.580  -5.068  24.002  1.00  0.00           C  
ATOM     58  O   VAL H   5      -2.398  -4.834  23.722  1.00  0.00           O  
ATOM     59  CB  VAL H   5      -4.232  -6.202  21.878  1.00  0.00           C  
ATOM     60  CG1 VAL H   5      -4.065  -7.550  22.559  1.00  0.00           C  
ATOM     61  CG2 VAL H   5      -5.276  -6.279  20.774  1.00  0.00           C  
ATOM     62  H   VAL H   5      -3.990  -3.379  21.823  1.00  0.00           H  
ATOM     63  HA  VAL H   5      -5.588  -5.406  23.350  1.00  0.00           H  
ATOM     64  HB  VAL H   5      -3.266  -5.936  21.446  1.00  0.00           H  
ATOM     65 1HG1 VAL H   5      -3.780  -8.299  21.818  1.00  0.00           H  
ATOM     66 2HG1 VAL H   5      -3.286  -7.480  23.319  1.00  0.00           H  
ATOM     67 3HG1 VAL H   5      -5.005  -7.842  23.026  1.00  0.00           H  
ATOM     68 1HG2 VAL H   5      -4.985  -7.041  20.052  1.00  0.00           H  
ATOM     69 2HG2 VAL H   5      -6.243  -6.539  21.206  1.00  0.00           H  
ATOM     70 3HG2 VAL H   5      -5.349  -5.315  20.274  1.00  0.00           H  
ATOM     71  N   GLU H   6      -4.001  -5.309  25.243  1.00  0.00           N  
ATOM     72  CA  GLU H   6      -3.078  -5.272  26.373  1.00  0.00           C  
ATOM     73  C   GLU H   6      -2.449  -6.649  26.578  1.00  0.00           C  
ATOM     74  O   GLU H   6      -3.081  -7.701  26.335  1.00  0.00           O  
ATOM     75  CB  GLU H   6      -3.775  -4.866  27.693  1.00  0.00           C  
ATOM     76  CG  GLU H   6      -4.362  -3.464  27.736  1.00  0.00           C  
ATOM     77  CD  GLU H   6      -5.790  -3.321  27.243  1.00  0.00           C  
ATOM     78  OE1 GLU H   6      -6.370  -4.307  26.718  1.00  0.00           O  
ATOM     79  OE2 GLU H   6      -6.342  -2.211  27.412  1.00  0.00           O1-
ATOM     80  H   GLU H   6      -4.973  -5.523  25.409  1.00  0.00           H  
ATOM     81  HA  GLU H   6      -2.289  -4.552  26.152  1.00  0.00           H  
ATOM     82 1HB  GLU H   6      -4.590  -5.559  27.901  1.00  0.00           H  
ATOM     83 2HB  GLU H   6      -3.065  -4.939  28.516  1.00  0.00           H  
ATOM     84 1HG  GLU H   6      -4.340  -3.104  28.764  1.00  0.00           H  
ATOM     85 2HG  GLU H   6      -3.740  -2.803  27.134  1.00  0.00           H  
ATOM     86  N   SER H   7      -1.225  -6.644  27.106  1.00  0.00           N  
ATOM     87  CA  SER H   7      -0.591  -7.851  27.623  1.00  0.00           C  
ATOM     88  C   SER H   7       0.510  -7.496  28.614  1.00  0.00           C  
ATOM     89  O   SER H   7       0.930  -6.330  28.698  1.00  0.00           O  
ATOM     90  CB  SER H   7      -0.018  -8.673  26.484  1.00  0.00           C  
ATOM     91  OG  SER H   7       1.052  -8.006  25.873  1.00  0.00           O  
ATOM     92  H   SER H   7      -0.723  -5.769  27.150  1.00  0.00           H  
ATOM     93  HA  SER H   7      -1.346  -8.445  28.139  1.00  0.00           H  
ATOM     94 1HB  SER H   7       0.320  -9.636  26.865  1.00  0.00           H  
ATOM     95 2HB  SER H   7      -0.797  -8.868  25.749  1.00  0.00           H  
ATOM     96  HG  SER H   7       0.793  -7.082  25.821  1.00  0.00           H  
ATOM     97  N   GLY H   9       0.945  -8.498  29.368  1.00  0.00           N  
ATOM     98  CA  GLY H   9       2.096  -8.365  30.247  1.00  0.00           C  
ATOM     99  C   GLY H   9       1.839  -8.474  31.735  1.00  0.00           C  
ATOM    100  O   GLY H   9       2.787  -8.407  32.519  1.00  0.00           O  
ATOM    101  H   GLY H   9       0.457  -9.381  29.327  1.00  0.00           H  
ATOM    102 1HA  GLY H   9       2.833  -9.129  30.000  1.00  0.00           H  
ATOM    103 2HA  GLY H   9       2.569  -7.398  30.082  1.00  0.00           H  
ATOM    104  N   GLY H  10       0.573  -8.644  32.135  1.00  0.00           N  
ATOM    105  CA  GLY H  10       0.253  -8.808  33.545  1.00  0.00           C  
ATOM    106  C   GLY H  10       0.604 -10.178  34.106  1.00  0.00           C  
ATOM    107  O   GLY H  10       1.236 -11.008  33.438  1.00  0.00           O  
ATOM    108  H   GLY H  10      -0.173  -8.659  31.456  1.00  0.00           H  
ATOM    109 1HA  GLY H  10       0.784  -8.055  34.128  1.00  0.00           H  
ATOM    110 2HA  GLY H  10      -0.813  -8.640  33.698  1.00  0.00           H  
ATOM    111  N   GLY H  11       0.183 -10.406  35.340  1.00  0.00           N  
ATOM    112  CA  GLY H  11       0.532 -11.615  36.077  1.00  0.00           C  
ATOM    113  C   GLY H  11       0.773 -11.310  37.532  1.00  0.00           C  
ATOM    114  O   GLY H  11       0.521 -10.190  37.985  1.00  0.00           O  
ATOM    115  H   GLY H  11      -0.400  -9.711  35.782  1.00  0.00           H  
ATOM    116 1HA  GLY H  11      -0.273 -12.344  35.982  1.00  0.00           H  
ATOM    117 2HA  GLY H  11       1.424 -12.062  35.641  1.00  0.00           H  
ATOM    118  N   LEU H  12       1.305 -12.294  38.242  1.00  0.00           N  
ATOM    119  CA  LEU H  12       1.582 -12.195  39.672  1.00  0.00           C  
ATOM    120  C   LEU H  12       3.053 -11.919  39.887  1.00  0.00           C  
ATOM    121  O   LEU H  12       3.896 -12.707  39.431  1.00  0.00           O  
ATOM    122  CB  LEU H  12       1.182 -13.488  40.396  1.00  0.00           C  
ATOM    123  CG  LEU H  12       1.539 -13.553  41.886  1.00  0.00           C  
ATOM    124  CD1 LEU H  12       0.757 -12.488  42.643  1.00  0.00           C  
ATOM    125  CD2 LEU H  12       1.229 -14.944  42.421  1.00  0.00           C  
ATOM    126  H   LEU H  12       1.525 -13.151  37.757  1.00  0.00           H  
ATOM    127  HA  LEU H  12       0.995 -11.373  40.082  1.00  0.00           H  
ATOM    128 1HB  LEU H  12       0.105 -13.616  40.308  1.00  0.00           H  
ATOM    129 2HB  LEU H  12       1.669 -14.327  39.900  1.00  0.00           H  
ATOM    130  HG  LEU H  12       2.601 -13.343  42.016  1.00  0.00           H  
ATOM    131 1HD1 LEU H  12       1.011 -12.535  43.702  1.00  0.00           H  
ATOM    132 2HD1 LEU H  12       1.013 -11.504  42.253  1.00  0.00           H  
ATOM    133 3HD1 LEU H  12      -0.311 -12.664  42.518  1.00  0.00           H  
ATOM    134 1HD2 LEU H  12       1.483 -14.990  43.481  1.00  0.00           H  
ATOM    135 2HD2 LEU H  12       0.167 -15.155  42.294  1.00  0.00           H  
ATOM    136 3HD2 LEU H  12       1.814 -15.683  41.874  1.00  0.00           H  
ATOM    137  N   VAL H  13       3.365 -10.820  40.612  1.00  0.00           N  
ATOM    138  CA  VAL H  13       4.740 -10.448  40.949  1.00  0.00           C  
ATOM    139  C   VAL H  13       4.825 -10.222  42.458  1.00  0.00           C  
ATOM    140  O   VAL H  13       3.791 -10.212  43.135  1.00  0.00           O  
ATOM    141  CB  VAL H  13       5.167  -9.170  40.202  1.00  0.00           C  
ATOM    142  CG1 VAL H  13       5.074  -9.377  38.697  1.00  0.00           C  
ATOM    143  CG2 VAL H  13       4.299  -8.000  40.641  1.00  0.00           C  
ATOM    144  H   VAL H  13       2.605 -10.237  40.930  1.00  0.00           H  
ATOM    145  HA  VAL H  13       5.402 -11.261  40.649  1.00  0.00           H  
ATOM    146  HB  VAL H  13       6.211  -8.956  40.433  1.00  0.00           H  
ATOM    147 1HG1 VAL H  13       5.379  -8.466  38.185  1.00  0.00           H  
ATOM    148 2HG1 VAL H  13       5.729 -10.197  38.402  1.00  0.00           H  
ATOM    149 3HG1 VAL H  13       4.046  -9.619  38.426  1.00  0.00           H  
ATOM    150 1HG2 VAL H  13       4.607  -7.101  40.108  1.00  0.00           H  
ATOM    151 2HG2 VAL H  13       3.255  -8.216  40.414  1.00  0.00           H  
ATOM    152 3HG2 VAL H  13       4.414  -7.844  41.712  1.00  0.00           H  
ATOM    153  N   GLN H  14       6.056 -10.081  42.984  1.00  0.00           N  
ATOM    154  CA  GLN H  14       6.299  -9.837  44.391  1.00  0.00           C  
ATOM    155  C   GLN H  14       6.540  -8.334  44.598  1.00  0.00           C  
ATOM    156  O   GLN H  14       6.951  -7.629  43.660  1.00  0.00           O  
ATOM    157  CB  GLN H  14       7.497 -10.654  44.889  1.00  0.00           C  
ATOM    158  CG  GLN H  14       7.369 -12.149  44.653  1.00  0.00           C  
ATOM    159  CD  GLN H  14       6.244 -12.770  45.459  1.00  0.00           C  
ATOM    160  NE2 GLN H  14       5.310 -13.417  44.770  1.00  0.00           N  
ATOM    161  OE1 GLN H  14       6.212 -12.668  46.689  1.00  0.00           O  
ATOM    162  H   GLN H  14       6.841 -10.151  42.353  1.00  0.00           H  
ATOM    163  HA  GLN H  14       5.416 -10.141  44.953  1.00  0.00           H  
ATOM    164 1HB  GLN H  14       8.402 -10.311  44.391  1.00  0.00           H  
ATOM    165 2HB  GLN H  14       7.627 -10.491  45.958  1.00  0.00           H  
ATOM    166 1HG  GLN H  14       7.169 -12.324  43.595  1.00  0.00           H  
ATOM    167 2HG  GLN H  14       8.302 -12.632  44.942  1.00  0.00           H  
ATOM    168 1HE2 GLN H  14       4.543 -13.847  45.248  1.00  0.00           H  
ATOM    169 2HE2 GLN H  14       5.374 -13.475  43.774  1.00  0.00           H  
ATOM    170  N   ALA H  15       6.220  -7.819  45.804  1.00  0.00           N  
ATOM    171  CA  ALA H  15       6.600  -6.453  46.206  1.00  0.00           C  
ATOM    172  C   ALA H  15       8.113  -6.264  46.014  1.00  0.00           C  
ATOM    173  O   ALA H  15       8.892  -7.148  46.377  1.00  0.00           O  
ATOM    174  CB  ALA H  15       6.214  -6.213  47.664  1.00  0.00           C  
ATOM    175  H   ALA H  15       5.699  -8.396  46.450  1.00  0.00           H  
ATOM    176  HA  ALA H  15       6.071  -5.750  45.562  1.00  0.00           H  
ATOM    177 1HB  ALA H  15       6.499  -5.201  47.954  1.00  0.00           H  
ATOM    178 2HB  ALA H  15       5.136  -6.334  47.781  1.00  0.00           H  
ATOM    179 3HB  ALA H  15       6.731  -6.931  48.299  1.00  0.00           H  
ATOM    180  N   GLY H  16       8.488  -5.173  45.362  1.00  0.00           N  
ATOM    181  CA  GLY H  16       9.877  -4.877  45.037  1.00  0.00           C  
ATOM    182  C   GLY H  16      10.260  -5.228  43.611  1.00  0.00           C  
ATOM    183  O   GLY H  16      11.277  -4.741  43.118  1.00  0.00           O  
ATOM    184  H   GLY H  16       7.768  -4.521  45.083  1.00  0.00           H  
ATOM    185 1HA  GLY H  16      10.069  -3.815  45.193  1.00  0.00           H  
ATOM    186 2HA  GLY H  16      10.533  -5.424  45.712  1.00  0.00           H  
ATOM    187  N   ASP H  17       9.445  -6.060  42.922  1.00  0.00           N  
ATOM    188  CA  ASP H  17       9.690  -6.441  41.523  1.00  0.00           C  
ATOM    189  C   ASP H  17       9.383  -5.346  40.515  1.00  0.00           C  
ATOM    190  O   ASP H  17       8.600  -4.430  40.777  1.00  0.00           O  
ATOM    191  CB  ASP H  17       8.846  -7.665  41.141  1.00  0.00           C  
ATOM    192  CG  ASP H  17       9.333  -8.995  41.684  1.00  0.00           C  
ATOM    193  OD1 ASP H  17      10.515  -9.070  42.139  1.00  0.00           O  
ATOM    194  OD2 ASP H  17       8.534  -9.959  41.686  1.00  0.00           O1-
ATOM    195  H   ASP H  17       8.635  -6.432  43.399  1.00  0.00           H  
ATOM    196  HA  ASP H  17      10.748  -6.678  41.409  1.00  0.00           H  
ATOM    197 1HB  ASP H  17       7.824  -7.528  41.494  1.00  0.00           H  
ATOM    198 2HB  ASP H  17       8.805  -7.755  40.055  1.00  0.00           H  
ATOM    199  N   SER H  18      10.002  -5.482  39.341  1.00  0.00           N  
ATOM    200  CA  SER H  18       9.744  -4.668  38.163  1.00  0.00           C  
ATOM    201  C   SER H  18       8.855  -5.515  37.243  1.00  0.00           C  
ATOM    202  O   SER H  18       8.935  -6.746  37.251  1.00  0.00           O  
ATOM    203  CB  SER H  18      11.035  -4.279  37.467  1.00  0.00           C  
ATOM    204  OG  SER H  18      11.815  -3.451  38.288  1.00  0.00           O  
ATOM    205  H   SER H  18      10.698  -6.211  39.294  1.00  0.00           H  
ATOM    206  HA  SER H  18       9.235  -3.756  38.477  1.00  0.00           H  
ATOM    207 1HB  SER H  18      11.596  -5.177  37.212  1.00  0.00           H  
ATOM    208 2HB  SER H  18      10.805  -3.761  36.537  1.00  0.00           H  
ATOM    209  HG  SER H  18      11.844  -2.598  37.850  1.00  0.00           H  
ATOM    210  N   LEU H  19       7.986  -4.861  36.481  1.00  0.00           N  
ATOM    211  CA  LEU H  19       7.124  -5.494  35.496  1.00  0.00           C  
ATOM    212  C   LEU H  19       6.900  -4.539  34.336  1.00  0.00           C  
ATOM    213  O   LEU H  19       6.601  -3.370  34.586  1.00  0.00           O  
ATOM    214  CB  LEU H  19       5.782  -5.889  36.124  1.00  0.00           C  
ATOM    215  CG  LEU H  19       4.790  -6.589  35.187  1.00  0.00           C  
ATOM    216  CD1 LEU H  19       5.342  -7.950  34.787  1.00  0.00           C  
ATOM    217  CD2 LEU H  19       3.444  -6.728  35.883  1.00  0.00           C  
ATOM    218  H   LEU H  19       7.937  -3.859  36.607  1.00  0.00           H  
ATOM    219  HA  LEU H  19       7.617  -6.397  35.135  1.00  0.00           H  
ATOM    220 1HB  LEU H  19       5.973  -6.556  36.963  1.00  0.00           H  
ATOM    221 2HB  LEU H  19       5.299  -4.990  36.506  1.00  0.00           H  
ATOM    222  HG  LEU H  19       4.669  -5.998  34.278  1.00  0.00           H  
ATOM    223 1HD1 LEU H  19       4.636  -8.448  34.121  1.00  0.00           H  
ATOM    224 2HD1 LEU H  19       6.294  -7.820  34.273  1.00  0.00           H  
ATOM    225 3HD1 LEU H  19       5.490  -8.559  35.679  1.00  0.00           H  
ATOM    226 1HD2 LEU H  19       2.738  -7.225  35.217  1.00  0.00           H  
ATOM    227 2HD2 LEU H  19       3.563  -7.319  36.791  1.00  0.00           H  
ATOM    228 3HD2 LEU H  19       3.064  -5.739  36.142  1.00  0.00           H  
ATOM    229  N   ARG H  20       7.014  -5.035  33.089  1.00  0.00           N  
ATOM    230  CA  ARG H  20       6.741  -4.222  31.903  1.00  0.00           C  
ATOM    231  C   ARG H  20       5.435  -4.690  31.258  1.00  0.00           C  
ATOM    232  O   ARG H  20       5.230  -5.898  31.064  1.00  0.00           O  
ATOM    233  CB  ARG H  20       7.877  -4.322  30.895  1.00  0.00           C  
ATOM    234  CG  ARG H  20       7.681  -3.508  29.627  1.00  0.00           C  
ATOM    235  CD  ARG H  20       8.855  -3.607  28.723  1.00  0.00           C  
ATOM    236  NE  ARG H  20      10.035  -2.978  29.299  1.00  0.00           N  
ATOM    237  CZ  ARG H  20      11.175  -2.731  28.624  1.00  0.00           C  
ATOM    238  NH1 ARG H  20      11.275  -3.065  27.357  1.00  0.00           N1+
ATOM    239  NH2 ARG H  20      12.193  -2.154  29.238  1.00  0.00           N  
ATOM    240  H   ARG H  20       7.296  -5.998  32.970  1.00  0.00           H  
ATOM    241  HA  ARG H  20       6.646  -3.181  32.212  1.00  0.00           H  
ATOM    242 1HB  ARG H  20       8.805  -3.989  31.360  1.00  0.00           H  
ATOM    243 2HB  ARG H  20       8.015  -5.363  30.604  1.00  0.00           H  
ATOM    244 1HG  ARG H  20       6.806  -3.878  29.090  1.00  0.00           H  
ATOM    245 2HG  ARG H  20       7.532  -2.459  29.885  1.00  0.00           H  
ATOM    246 1HD  ARG H  20       9.086  -4.656  28.538  1.00  0.00           H  
ATOM    247 2HD  ARG H  20       8.631  -3.111  27.780  1.00  0.00           H  
ATOM    248  HE  ARG H  20       9.995  -2.707  30.272  1.00  0.00           H  
ATOM    249 1HH1 ARG H  20      10.497  -3.506  26.887  1.00  0.00           H  
ATOM    250 2HH1 ARG H  20      12.129  -2.879  26.853  1.00  0.00           H  
ATOM    251 1HH2 ARG H  20      12.116  -1.899  30.214  1.00  0.00           H  
ATOM    252 2HH2 ARG H  20      13.047  -1.969  28.734  1.00  0.00           H  
ATOM    253  N   LEU H  21       4.547  -3.736  30.961  1.00  0.00           N  
ATOM    254  CA  LEU H  21       3.297  -3.981  30.260  1.00  0.00           C  
ATOM    255  C   LEU H  21       3.438  -3.436  28.844  1.00  0.00           C  
ATOM    256  O   LEU H  21       4.211  -2.492  28.602  1.00  0.00           O  
ATOM    257  CB  LEU H  21       2.119  -3.313  30.979  1.00  0.00           C  
ATOM    258  CG  LEU H  21       1.962  -3.663  32.465  1.00  0.00           C  
ATOM    259  CD1 LEU H  21       0.751  -2.936  33.033  1.00  0.00           C  
ATOM    260  CD2 LEU H  21       1.819  -5.169  32.620  1.00  0.00           C  
ATOM    261  H   LEU H  21       4.774  -2.794  31.248  1.00  0.00           H  
ATOM    262  HA  LEU H  21       3.118  -5.055  30.237  1.00  0.00           H  
ATOM    263 1HB  LEU H  21       2.234  -2.232  30.904  1.00  0.00           H  
ATOM    264 2HB  LEU H  21       1.196  -3.596  30.474  1.00  0.00           H  
ATOM    265  HG  LEU H  21       2.842  -3.323  33.013  1.00  0.00           H  
ATOM    266 1HD1 LEU H  21       0.640  -3.184  34.089  1.00  0.00           H  
ATOM    267 2HD1 LEU H  21       0.890  -1.860  32.927  1.00  0.00           H  
ATOM    268 3HD1 LEU H  21      -0.144  -3.242  32.493  1.00  0.00           H  
ATOM    269 1HD2 LEU H  21       1.709  -5.418  33.676  1.00  0.00           H  
ATOM    270 2HD2 LEU H  21       0.939  -5.509  32.074  1.00  0.00           H  
ATOM    271 3HD2 LEU H  21       2.706  -5.662  32.222  1.00  0.00           H  
ATOM    272  N   SER H  22       2.666  -3.995  27.911  1.00  0.00           N  
ATOM    273  CA  SER H  22       2.691  -3.517  26.542  1.00  0.00           C  
ATOM    274  C   SER H  22       1.280  -3.436  25.967  1.00  0.00           C  
ATOM    275  O   SER H  22       0.358  -4.094  26.466  1.00  0.00           O  
ATOM    276  CB  SER H  22       3.549  -4.430  25.688  1.00  0.00           C  
ATOM    277  OG  SER H  22       2.983  -5.709  25.596  1.00  0.00           O  
ATOM    278  H   SER H  22       2.054  -4.761  28.153  1.00  0.00           H  
ATOM    279  HA  SER H  22       3.124  -2.516  26.533  1.00  0.00           H  
ATOM    280 1HB  SER H  22       3.653  -4.004  24.691  1.00  0.00           H  
ATOM    281 2HB  SER H  22       4.545  -4.501  26.120  1.00  0.00           H  
ATOM    282  HG  SER H  22       3.217  -6.161  26.411  1.00  0.00           H  
ATOM    283  N   CYS H  23       1.114  -2.609  24.939  1.00  0.00           N  
ATOM    284  CA  CYS H  23      -0.148  -2.493  24.226  1.00  0.00           C  
ATOM    285  C   CYS H  23       0.136  -2.468  22.751  1.00  0.00           C  
ATOM    286  O   CYS H  23       0.964  -1.654  22.336  1.00  0.00           O  
ATOM    287  CB  CYS H  23      -0.903  -1.225  24.625  1.00  0.00           C  
ATOM    288  SG  CYS H  23      -2.445  -0.967  23.713  1.00  0.00           S  
ATOM    289  H   CYS H  23       1.899  -2.044  24.649  1.00  0.00           H  
ATOM    290  HA  CYS H  23      -0.769  -3.352  24.479  1.00  0.00           H  
ATOM    291 1HB  CYS H  23      -1.143  -1.263  25.688  1.00  0.00           H  
ATOM    292 2HB  CYS H  23      -0.266  -0.356  24.464  1.00  0.00           H  
ATOM    293  N   ALA H  24      -0.581  -3.292  21.961  1.00  0.00           N  
ATOM    294  CA  ALA H  24      -0.529  -3.252  20.503  1.00  0.00           C  
ATOM    295  C   ALA H  24      -1.787  -2.523  19.997  1.00  0.00           C  
ATOM    296  O   ALA H  24      -2.886  -2.720  20.527  1.00  0.00           O  
ATOM    297  CB  ALA H  24      -0.460  -4.681  19.946  1.00  0.00           C  
ATOM    298  H   ALA H  24      -1.183  -3.967  22.412  1.00  0.00           H  
ATOM    299  HA  ALA H  24       0.360  -2.693  20.211  1.00  0.00           H  
ATOM    300 1HB  ALA H  24      -0.421  -4.645  18.857  1.00  0.00           H  
ATOM    301 2HB  ALA H  24       0.434  -5.177  20.324  1.00  0.00           H  
ATOM    302 3HB  ALA H  24      -1.342  -5.237  20.259  1.00  0.00           H  
ATOM    303  N   ALA H  25      -1.623  -1.650  18.999  1.00  0.00           N  
ATOM    304  CA  ALA H  25      -2.738  -0.902  18.416  1.00  0.00           C  
ATOM    305  C   ALA H  25      -2.835  -1.078  16.911  1.00  0.00           C  
ATOM    306  O   ALA H  25      -1.815  -1.073  16.210  1.00  0.00           O  
ATOM    307  CB  ALA H  25      -2.561   0.592  18.713  1.00  0.00           C  
ATOM    308  H   ALA H  25      -0.691  -1.505  18.638  1.00  0.00           H  
ATOM    309  HA  ALA H  25      -3.664  -1.286  18.844  1.00  0.00           H  
ATOM    310 1HB  ALA H  25      -3.390   1.150  18.279  1.00  0.00           H  
ATOM    311 2HB  ALA H  25      -2.543   0.748  19.791  1.00  0.00           H  
ATOM    312 3HB  ALA H  25      -1.624   0.939  18.281  1.00  0.00           H  
ATOM    313  N   SER H  26      -4.069  -1.117  16.396  1.00  0.00           N  
ATOM    314  CA  SER H  26      -4.311  -1.195  14.946  1.00  0.00           C  
ATOM    315  C   SER H  26      -5.653  -0.525  14.607  1.00  0.00           C  
ATOM    316  O   SER H  26      -6.460  -0.287  15.510  1.00  0.00           O  
ATOM    317  CB  SER H  26      -4.313  -2.639  14.483  1.00  0.00           C  
ATOM    318  OG  SER H  26      -5.390  -3.342  15.040  1.00  0.00           O  
ATOM    319  H   SER H  26      -4.857  -1.093  17.027  1.00  0.00           H  
ATOM    320  HA  SER H  26      -3.506  -0.667  14.432  1.00  0.00           H  
ATOM    321 1HB  SER H  26      -4.378  -2.673  13.396  1.00  0.00           H  
ATOM    322 2HB  SER H  26      -3.378  -3.115  14.771  1.00  0.00           H  
ATOM    323  HG  SER H  26      -5.470  -4.151  14.529  1.00  0.00           H  
ATOM    324  N   GLY H  27      -5.868  -0.180  13.340  1.00  0.00           N  
ATOM    325  CA  GLY H  27      -7.109   0.486  12.949  1.00  0.00           C  
ATOM    326  C   GLY H  27      -7.185   1.985  13.203  1.00  0.00           C  
ATOM    327  O   GLY H  27      -8.276   2.561  13.176  1.00  0.00           O  
ATOM    328  H   GLY H  27      -5.171  -0.373  12.636  1.00  0.00           H  
ATOM    329 1HA  GLY H  27      -7.282   0.336  11.883  1.00  0.00           H  
ATOM    330 2HA  GLY H  27      -7.947   0.032  13.477  1.00  0.00           H  
ATOM    331  N   LEU H  28      -6.044   2.634  13.485  1.00  0.00           N  
ATOM    332  CA  LEU H  28      -6.020   4.067  13.814  1.00  0.00           C  
ATOM    333  C   LEU H  28      -4.766   4.701  13.244  1.00  0.00           C  
ATOM    334  O   LEU H  28      -3.792   3.985  12.976  1.00  0.00           O  
ATOM    335  CB  LEU H  28      -6.027   4.338  15.323  1.00  0.00           C  
ATOM    336  CG  LEU H  28      -4.712   4.047  16.057  1.00  0.00           C  
ATOM    337  CD1 LEU H  28      -4.830   4.494  17.508  1.00  0.00           C  
ATOM    338  CD2 LEU H  28      -4.398   2.561  15.966  1.00  0.00           C  
ATOM    339  H   LEU H  28      -5.174   2.119  13.472  1.00  0.00           H  
ATOM    340  HA  LEU H  28      -6.891   4.523  13.344  1.00  0.00           H  
ATOM    341 1HB  LEU H  28      -6.273   5.386  15.487  1.00  0.00           H  
ATOM    342 2HB  LEU H  28      -6.805   3.728  15.783  1.00  0.00           H  
ATOM    343  HG  LEU H  28      -3.905   4.618  15.597  1.00  0.00           H  
ATOM    344 1HD1 LEU H  28      -3.895   4.288  18.030  1.00  0.00           H  
ATOM    345 2HD1 LEU H  28      -5.036   5.564  17.543  1.00  0.00           H  
ATOM    346 3HD1 LEU H  28      -5.642   3.952  17.991  1.00  0.00           H  
ATOM    347 1HD2 LEU H  28      -3.462   2.355  16.488  1.00  0.00           H  
ATOM    348 2HD2 LEU H  28      -5.203   1.990  16.428  1.00  0.00           H  
ATOM    349 3HD2 LEU H  28      -4.301   2.274  14.920  1.00  0.00           H  
ATOM    350  N   LEU H  29      -4.807   6.015  13.007  1.00  0.00           N  
ATOM    351  CA  LEU H  29      -3.646   6.753  12.504  1.00  0.00           C  
ATOM    352  C   LEU H  29      -2.762   6.990  13.722  1.00  0.00           C  
ATOM    353  O   LEU H  29      -2.680   8.109  14.235  1.00  0.00           O  
ATOM    354  CB  LEU H  29      -3.998   8.115  11.893  1.00  0.00           C  
ATOM    355  CG  LEU H  29      -4.923   8.076  10.670  1.00  0.00           C  
ATOM    356  CD1 LEU H  29      -5.258   9.498  10.241  1.00  0.00           C  
ATOM    357  CD2 LEU H  29      -4.244   7.311   9.544  1.00  0.00           C  
ATOM    358  H   LEU H  29      -5.669   6.512  13.181  1.00  0.00           H  
ATOM    359  HA  LEU H  29      -3.123   6.120  11.787  1.00  0.00           H  
ATOM    360 1HB  LEU H  29      -4.483   8.723  12.656  1.00  0.00           H  
ATOM    361 2HB  LEU H  29      -3.075   8.612  11.595  1.00  0.00           H  
ATOM    362  HG  LEU H  29      -5.857   7.580  10.935  1.00  0.00           H  
ATOM    363 1HD1 LEU H  29      -5.915   9.471   9.371  1.00  0.00           H  
ATOM    364 2HD1 LEU H  29      -5.760  10.017  11.058  1.00  0.00           H  
ATOM    365 3HD1 LEU H  29      -4.340  10.026   9.985  1.00  0.00           H  
ATOM    366 1HD2 LEU H  29      -4.902   7.282   8.675  1.00  0.00           H  
ATOM    367 2HD2 LEU H  29      -3.311   7.807   9.277  1.00  0.00           H  
ATOM    368 3HD2 LEU H  29      -4.032   6.293   9.873  1.00  0.00           H  
ATOM    369  N   PHE H  30      -2.136   5.908  14.194  1.00  0.00           N  
ATOM    370  CA  PHE H  30      -1.424   5.842  15.469  1.00  0.00           C  
ATOM    371  C   PHE H  30      -0.516   7.023  15.781  1.00  0.00           C  
ATOM    372  O   PHE H  30      -0.541   7.503  16.919  1.00  0.00           O  
ATOM    373  CB  PHE H  30      -0.554   4.598  15.576  1.00  0.00           C  
ATOM    374  CG  PHE H  30       0.100   4.350  16.911  1.00  0.00           C  
ATOM    375  CD1 PHE H  30      -0.585   3.687  17.930  1.00  0.00           C  
ATOM    376  CD2 PHE H  30       1.416   4.734  17.145  1.00  0.00           C  
ATOM    377  CE1 PHE H  30       0.040   3.386  19.146  1.00  0.00           C  
ATOM    378  CE2 PHE H  30       2.041   4.444  18.371  1.00  0.00           C  
ATOM    379  CZ  PHE H  30       1.341   3.776  19.370  1.00  0.00           C  
ATOM    380  H   PHE H  30      -2.172   5.085  13.608  1.00  0.00           H  
ATOM    381  HA  PHE H  30      -2.193   5.802  16.242  1.00  0.00           H  
ATOM    382 1HB  PHE H  30      -1.152   3.716  15.347  1.00  0.00           H  
ATOM    383 2HB  PHE H  30       0.246   4.647  14.837  1.00  0.00           H  
ATOM    384  HD1 PHE H  30      -1.625   3.398  17.773  1.00  0.00           H  
ATOM    385  HD2 PHE H  30       1.968   5.259  16.364  1.00  0.00           H  
ATOM    386  HE1 PHE H  30      -0.505   2.841  19.918  1.00  0.00           H  
ATOM    387  HE2 PHE H  30       3.073   4.747  18.538  1.00  0.00           H  
ATOM    388  HZ  PHE H  30       1.819   3.560  20.326  1.00  0.00           H  
ATOM    389  N   SER H  37       0.276   7.498  14.792  1.00  0.00           N  
ATOM    390  CA  SER H  37       1.200   8.600  15.070  1.00  0.00           C  
ATOM    391  C   SER H  37       0.501   9.968  15.228  1.00  0.00           C  
ATOM    392  O   SER H  37       1.194  10.961  15.449  1.00  0.00           O  
ATOM    393  CB  SER H  37       2.228   8.683  13.959  1.00  0.00           C  
ATOM    394  OG  SER H  37       1.623   9.011  12.739  1.00  0.00           O  
ATOM    395  H   SER H  37       0.241   7.106  13.862  1.00  0.00           H  
ATOM    396  HA  SER H  37       1.694   8.360  16.013  1.00  0.00           H  
ATOM    397 1HB  SER H  37       2.976   9.434  14.211  1.00  0.00           H  
ATOM    398 2HB  SER H  37       2.742   7.727  13.867  1.00  0.00           H  
ATOM    399  HG  SER H  37       0.957   9.672  12.943  1.00  0.00           H  
ATOM    400  N   PHE H  38      -0.849  10.019  15.168  1.00  0.00           N  
ATOM    401  CA  PHE H  38      -1.591  11.258  15.437  1.00  0.00           C  
ATOM    402  C   PHE H  38      -2.416  11.162  16.759  1.00  0.00           C  
ATOM    403  O   PHE H  38      -3.197  12.061  17.073  1.00  0.00           O  
ATOM    404  CB  PHE H  38      -2.575  11.613  14.320  1.00  0.00           C  
ATOM    405  CG  PHE H  38      -1.918  11.870  12.993  1.00  0.00           C  
ATOM    406  CD1 PHE H  38      -1.394  10.824  12.249  1.00  0.00           C  
ATOM    407  CD2 PHE H  38      -1.822  13.157  12.488  1.00  0.00           C  
ATOM    408  CE1 PHE H  38      -0.790  11.059  11.028  1.00  0.00           C  
ATOM    409  CE2 PHE H  38      -1.220  13.395  11.268  1.00  0.00           C  
ATOM    410  CZ  PHE H  38      -0.703  12.344  10.538  1.00  0.00           C  
ATOM    411  H   PHE H  38      -1.361   9.180  14.933  1.00  0.00           H  
ATOM    412  HA  PHE H  38      -0.854  12.054  15.546  1.00  0.00           H  
ATOM    413 1HB  PHE H  38      -3.290  10.801  14.194  1.00  0.00           H  
ATOM    414 2HB  PHE H  38      -3.137  12.503  14.599  1.00  0.00           H  
ATOM    415  HD1 PHE H  38      -1.464   9.807  12.636  1.00  0.00           H  
ATOM    416  HD2 PHE H  38      -2.231  13.988  13.065  1.00  0.00           H  
ATOM    417  HE1 PHE H  38      -0.382  10.228  10.453  1.00  0.00           H  
ATOM    418  HE2 PHE H  38      -1.152  14.412  10.882  1.00  0.00           H  
ATOM    419  HZ  PHE H  38      -0.226  12.531   9.576  1.00  0.00           H  
ATOM    420  N   TYR H  39      -2.223  10.080  17.514  1.00  0.00           N  
ATOM    421  CA  TYR H  39      -2.916   9.892  18.775  1.00  0.00           C  
ATOM    422  C   TYR H  39      -2.044  10.021  19.982  1.00  0.00           C  
ATOM    423  O   TYR H  39      -0.865   9.660  19.952  1.00  0.00           O  
ATOM    424  CB  TYR H  39      -3.591   8.522  18.870  1.00  0.00           C  
ATOM    425  CG  TYR H  39      -4.849   8.401  18.038  1.00  0.00           C  
ATOM    426  CD1 TYR H  39      -4.758   8.201  16.669  1.00  0.00           C  
ATOM    427  CD2 TYR H  39      -6.092   8.491  18.646  1.00  0.00           C  
ATOM    428  CE1 TYR H  39      -5.906   8.090  15.909  1.00  0.00           C  
ATOM    429  CE2 TYR H  39      -7.241   8.380  17.885  1.00  0.00           C  
ATOM    430  CZ  TYR H  39      -7.150   8.181  16.523  1.00  0.00           C  
ATOM    431  OH  TYR H  39      -8.294   8.071  15.766  1.00  0.00           O  
ATOM    432  H   TYR H  39      -1.574   9.371  17.198  1.00  0.00           H  
ATOM    433  HA  TYR H  39      -3.678  10.671  18.826  1.00  0.00           H  
ATOM    434 1HB  TYR H  39      -2.893   7.749  18.546  1.00  0.00           H  
ATOM    435 2HB  TYR H  39      -3.848   8.316  19.908  1.00  0.00           H  
ATOM    436  HD1 TYR H  39      -3.780   8.130  16.192  1.00  0.00           H  
ATOM    437  HD2 TYR H  39      -6.164   8.648  19.722  1.00  0.00           H  
ATOM    438  HE1 TYR H  39      -5.835   7.933  14.833  1.00  0.00           H  
ATOM    439  HE2 TYR H  39      -8.219   8.452  18.363  1.00  0.00           H  
ATOM    440  HH  TYR H  39      -9.063   8.152  16.337  1.00  0.00           H  
ATOM    441  N   ILE H  40      -2.639  10.560  21.052  1.00  0.00           N  
ATOM    442  CA  ILE H  40      -2.049  10.537  22.390  1.00  0.00           C  
ATOM    443  C   ILE H  40      -2.376   9.116  22.913  1.00  0.00           C  
ATOM    444  O   ILE H  40      -3.520   8.647  22.784  1.00  0.00           O  
ATOM    445  CB  ILE H  40      -2.660  11.567  23.358  1.00  0.00           C  
ATOM    446  CG1 ILE H  40      -2.386  12.990  22.865  1.00  0.00           C  
ATOM    447  CG2 ILE H  40      -2.107  11.371  24.761  1.00  0.00           C  
ATOM    448  CD1 ILE H  40      -3.157  14.054  23.612  1.00  0.00           C  
ATOM    449  H   ILE H  40      -3.538  11.001  20.917  1.00  0.00           H  
ATOM    450  HA  ILE H  40      -0.970  10.662  22.295  1.00  0.00           H  
ATOM    451  HB  ILE H  40      -3.742  11.445  23.383  1.00  0.00           H  
ATOM    452 1HG1 ILE H  40      -1.323  13.210  22.958  1.00  0.00           H  
ATOM    453 2HG1 ILE H  40      -2.642  13.065  21.808  1.00  0.00           H  
ATOM    454 1HG2 ILE H  40      -2.548  12.107  25.432  1.00  0.00           H  
ATOM    455 2HG2 ILE H  40      -2.351  10.369  25.111  1.00  0.00           H  
ATOM    456 3HG2 ILE H  40      -1.024  11.496  24.746  1.00  0.00           H  
ATOM    457 1HD1 ILE H  40      -2.911  15.035  23.206  1.00  0.00           H  
ATOM    458 2HD1 ILE H  40      -4.227  13.874  23.502  1.00  0.00           H  
ATOM    459 3HD1 ILE H  40      -2.890  14.022  24.668  1.00  0.00           H  
ATOM    460  N   MET H  41      -1.391   8.456  23.515  1.00  0.00           N  
ATOM    461  CA  MET H  41      -1.572   7.114  24.082  1.00  0.00           C  
ATOM    462  C   MET H  41      -1.268   7.158  25.558  1.00  0.00           C  
ATOM    463  O   MET H  41      -0.426   7.958  25.988  1.00  0.00           O  
ATOM    464  CB  MET H  41      -0.655   6.068  23.452  1.00  0.00           C  
ATOM    465  CG  MET H  41      -0.780   5.948  21.940  1.00  0.00           C  
ATOM    466  SD  MET H  41      -2.370   5.268  21.425  1.00  0.00           S  
ATOM    467  CE  MET H  41      -2.345   3.683  22.258  1.00  0.00           C  
ATOM    468  H   MET H  41      -0.487   8.901  23.585  1.00  0.00           H  
ATOM    469  HA  MET H  41      -2.617   6.837  23.942  1.00  0.00           H  
ATOM    470 1HB  MET H  41       0.382   6.307  23.683  1.00  0.00           H  
ATOM    471 2HB  MET H  41      -0.869   5.089  23.884  1.00  0.00           H  
ATOM    472 1HG  MET H  41      -0.662   6.931  21.486  1.00  0.00           H  
ATOM    473 2HG  MET H  41       0.011   5.301  21.559  1.00  0.00           H  
ATOM    474 1HE  MET H  41      -3.266   3.142  22.036  1.00  0.00           H  
ATOM    475 2HE  MET H  41      -1.489   3.103  21.910  1.00  0.00           H  
ATOM    476 3HE  MET H  41      -2.265   3.839  23.334  1.00  0.00           H  
ATOM    477  N   GLY H  42      -1.938   6.309  26.331  1.00  0.00           N  
ATOM    478  CA  GLY H  42      -1.633   6.241  27.752  1.00  0.00           C  
ATOM    479  C   GLY H  42      -2.208   5.045  28.464  1.00  0.00           C  
ATOM    480  O   GLY H  42      -2.933   4.235  27.868  1.00  0.00           O  
ATOM    481  H   GLY H  42      -2.658   5.710  25.953  1.00  0.00           H  
ATOM    482 1HA  GLY H  42      -0.552   6.224  27.891  1.00  0.00           H  
ATOM    483 2HA  GLY H  42      -2.006   7.137  28.247  1.00  0.00           H  
ATOM    484  N   TRP H  43      -1.850   4.916  29.742  1.00  0.00           N  
ATOM    485  CA  TRP H  43      -2.221   3.775  30.586  1.00  0.00           C  
ATOM    486  C   TRP H  43      -3.103   4.340  31.706  1.00  0.00           C  
ATOM    487  O   TRP H  43      -2.822   5.435  32.244  1.00  0.00           O  
ATOM    488  CB  TRP H  43      -0.991   3.072  31.163  1.00  0.00           C  
ATOM    489  CG  TRP H  43      -0.293   2.183  30.179  1.00  0.00           C  
ATOM    490  CD1 TRP H  43       0.713   2.538  29.332  1.00  0.00           C  
ATOM    491  CD2 TRP H  43      -0.546   0.778  29.934  1.00  0.00           C  
ATOM    492  CE2 TRP H  43       0.342   0.372  28.936  1.00  0.00           C  
ATOM    493  CE3 TRP H  43      -1.442  -0.152  30.475  1.00  0.00           C  
ATOM    494  NE1 TRP H  43       1.102   1.458  28.579  1.00  0.00           N  
ATOM    495  CZ2 TRP H  43       0.365  -0.929  28.459  1.00  0.00           C  
ATOM    496  CZ3 TRP H  43      -1.418  -1.457  29.998  1.00  0.00           C  
ATOM    497  CH2 TRP H  43      -0.538  -1.835  29.017  1.00  0.00           C  
ATOM    498  H   TRP H  43      -1.289   5.658  30.137  1.00  0.00           H  
ATOM    499  HA  TRP H  43      -2.765   3.055  29.974  1.00  0.00           H  
ATOM    500 1HB  TRP H  43      -0.280   3.817  31.518  1.00  0.00           H  
ATOM    501 2HB  TRP H  43      -1.288   2.467  32.021  1.00  0.00           H  
ATOM    502  HD1 TRP H  43       1.147   3.535  29.263  1.00  0.00           H  
ATOM    503  HE1 TRP H  43       1.827   1.461  27.876  1.00  0.00           H  
ATOM    504  HE3 TRP H  43      -2.142   0.142  31.257  1.00  0.00           H  
ATOM    505  HZ2 TRP H  43       1.057  -1.248  27.679  1.00  0.00           H  
ATOM    506  HZ3 TRP H  43      -2.120  -2.175  30.423  1.00  0.00           H  
ATOM    507  HH2 TRP H  43      -0.546  -2.867  28.665  1.00  0.00           H  
ATOM    508  N   PHE H  44      -4.135   3.539  32.099  1.00  0.00           N  
ATOM    509  CA  PHE H  44      -4.977   3.820  33.255  1.00  0.00           C  
ATOM    510  C   PHE H  44      -5.019   2.509  34.054  1.00  0.00           C  
ATOM    511  O   PHE H  44      -4.642   1.453  33.533  1.00  0.00           O  
ATOM    512  CB  PHE H  44      -6.381   4.264  32.844  1.00  0.00           C  
ATOM    513  CG  PHE H  44      -6.408   5.552  32.071  1.00  0.00           C  
ATOM    514  CD1 PHE H  44      -6.157   5.563  30.706  1.00  0.00           C  
ATOM    515  CD2 PHE H  44      -6.680   6.754  32.705  1.00  0.00           C  
ATOM    516  CE1 PHE H  44      -6.181   6.747  29.993  1.00  0.00           C  
ATOM    517  CE2 PHE H  44      -6.705   7.939  31.995  1.00  0.00           C  
ATOM    518  CZ  PHE H  44      -6.455   7.935  30.637  1.00  0.00           C  
ATOM    519  H   PHE H  44      -4.313   2.713  31.549  1.00  0.00           H  
ATOM    520  HA  PHE H  44      -4.522   4.630  33.827  1.00  0.00           H  
ATOM    521 1HB  PHE H  44      -6.843   3.491  32.232  1.00  0.00           H  
ATOM    522 2HB  PHE H  44      -6.998   4.390  33.734  1.00  0.00           H  
ATOM    523  HD1 PHE H  44      -5.942   4.623  30.197  1.00  0.00           H  
ATOM    524  HD2 PHE H  44      -6.877   6.757  33.778  1.00  0.00           H  
ATOM    525  HE1 PHE H  44      -5.983   6.741  28.922  1.00  0.00           H  
ATOM    526  HE2 PHE H  44      -6.922   8.877  32.506  1.00  0.00           H  
ATOM    527  HZ  PHE H  44      -6.473   8.869  30.077  1.00  0.00           H  
ATOM    528  N   ARG H  45      -5.417   2.592  35.305  1.00  0.00           N  
ATOM    529  CA  ARG H  45      -5.592   1.366  36.096  1.00  0.00           C  
ATOM    530  C   ARG H  45      -6.806   1.479  36.982  1.00  0.00           C  
ATOM    531  O   ARG H  45      -7.197   2.576  37.385  1.00  0.00           O  
ATOM    532  CB  ARG H  45      -4.370   1.090  36.959  1.00  0.00           C  
ATOM    533  CG  ARG H  45      -4.165   2.063  38.108  1.00  0.00           C  
ATOM    534  CD  ARG H  45      -2.942   1.743  38.888  1.00  0.00           C  
ATOM    535  NE  ARG H  45      -2.779   2.629  40.029  1.00  0.00           N  
ATOM    536  CZ  ARG H  45      -1.743   2.586  40.889  1.00  0.00           C  
ATOM    537  NH1 ARG H  45      -0.788   1.698  40.724  1.00  0.00           N1+
ATOM    538  NH2 ARG H  45      -1.686   3.437  41.899  1.00  0.00           N  
ATOM    539  H   ARG H  45      -5.608   3.486  35.734  1.00  0.00           H  
ATOM    540  HA  ARG H  45      -5.724   0.528  35.411  1.00  0.00           H  
ATOM    541 1HB  ARG H  45      -4.441   0.090  37.383  1.00  0.00           H  
ATOM    542 2HB  ARG H  45      -3.473   1.119  36.338  1.00  0.00           H  
ATOM    543 1HG  ARG H  45      -4.067   3.075  37.715  1.00  0.00           H  
ATOM    544 2HG  ARG H  45      -5.022   2.017  38.781  1.00  0.00           H  
ATOM    545 1HD  ARG H  45      -3.001   0.720  39.257  1.00  0.00           H  
ATOM    546 2HD  ARG H  45      -2.066   1.848  38.249  1.00  0.00           H  
ATOM    547  HE  ARG H  45      -3.494   3.326  40.190  1.00  0.00           H  
ATOM    548 1HH1 ARG H  45      -0.832   1.048  39.953  1.00  0.00           H  
ATOM    549 2HH1 ARG H  45      -0.011   1.665  41.369  1.00  0.00           H  
ATOM    550 1HH2 ARG H  45      -2.421   4.120  42.026  1.00  0.00           H  
ATOM    551 2HH2 ARG H  45      -0.910   3.404  42.544  1.00  0.00           H  
ATOM    552  N   GLN H  46      -7.358   0.333  37.337  1.00  0.00           N  
ATOM    553  CA  GLN H  46      -8.451   0.264  38.289  1.00  0.00           C  
ATOM    554  C   GLN H  46      -8.047  -0.749  39.360  1.00  0.00           C  
ATOM    555  O   GLN H  46      -7.929  -1.963  39.111  1.00  0.00           O  
ATOM    556  CB  GLN H  46      -9.764  -0.140  37.613  1.00  0.00           C  
ATOM    557  CG  GLN H  46     -10.965  -0.155  38.543  1.00  0.00           C  
ATOM    558  CD  GLN H  46     -12.270  -0.375  37.802  1.00  0.00           C  
ATOM    559  NE2 GLN H  46     -13.219  -1.033  38.458  1.00  0.00           N  
ATOM    560  OE1 GLN H  46     -12.422   0.038  36.648  1.00  0.00           O  
ATOM    561  H   GLN H  46      -7.007  -0.522  36.928  1.00  0.00           H  
ATOM    562  HA  GLN H  46      -8.588   1.251  38.730  1.00  0.00           H  
ATOM    563 1HB  GLN H  46      -9.979   0.550  36.797  1.00  0.00           H  
ATOM    564 2HB  GLN H  46      -9.660  -1.135  37.182  1.00  0.00           H  
ATOM    565 1HG  GLN H  46     -10.840  -0.962  39.266  1.00  0.00           H  
ATOM    566 2HG  GLN H  46     -11.024   0.803  39.061  1.00  0.00           H  
ATOM    567 1HE2 GLN H  46     -14.101  -1.209  38.020  1.00  0.00           H  
ATOM    568 2HE2 GLN H  46     -13.053  -1.351  39.392  1.00  0.00           H  
ATOM    569  N   ALA H  47      -7.809  -0.228  40.567  1.00  0.00           N  
ATOM    570  CA  ALA H  47      -7.358  -1.042  41.685  1.00  0.00           C  
ATOM    571  C   ALA H  47      -8.540  -1.431  42.593  1.00  0.00           C  
ATOM    572  O   ALA H  47      -9.559  -0.724  42.623  1.00  0.00           O  
ATOM    573  CB  ALA H  47      -6.324  -0.257  42.505  1.00  0.00           C  
ATOM    574  H   ALA H  47      -7.950   0.762  40.706  1.00  0.00           H  
ATOM    575  HA  ALA H  47      -6.928  -1.960  41.283  1.00  0.00           H  
ATOM    576 1HB  ALA H  47      -5.985  -0.864  43.342  1.00  0.00           H  
ATOM    577 2HB  ALA H  47      -5.475  -0.001  41.871  1.00  0.00           H  
ATOM    578 3HB  ALA H  47      -6.782   0.657  42.883  1.00  0.00           H  
ATOM    579  N   PRO H  48      -8.408  -2.544  43.351  1.00  0.00           N  
ATOM    580  CA  PRO H  48      -9.469  -2.916  44.308  1.00  0.00           C  
ATOM    581  C   PRO H  48      -9.873  -1.768  45.256  1.00  0.00           C  
ATOM    582  O   PRO H  48      -9.003  -1.121  45.860  1.00  0.00           O  
ATOM    583  CB  PRO H  48      -8.827  -4.070  45.082  1.00  0.00           C  
ATOM    584  CG  PRO H  48      -7.889  -4.691  44.104  1.00  0.00           C  
ATOM    585  CD  PRO H  48      -7.293  -3.522  43.364  1.00  0.00           C  
ATOM    586  HA  PRO H  48     -10.355  -3.255  43.752  1.00  0.00           H  
ATOM    587 1HB  PRO H  48      -8.315  -3.685  45.978  1.00  0.00           H  
ATOM    588 2HB  PRO H  48      -9.601  -4.768  45.431  1.00  0.00           H  
ATOM    589 1HG  PRO H  48      -7.132  -5.290  44.629  1.00  0.00           H  
ATOM    590 2HG  PRO H  48      -8.434  -5.378  43.440  1.00  0.00           H  
ATOM    591 1HD  PRO H  48      -6.424  -3.140  43.920  1.00  0.00           H  
ATOM    592 2HD  PRO H  48      -6.999  -3.838  42.353  1.00  0.00           H  
ATOM    593  N   GLY H  49     -11.183  -1.526  45.358  1.00  0.00           N  
ATOM    594  CA  GLY H  49     -11.773  -0.467  46.175  1.00  0.00           C  
ATOM    595  C   GLY H  49     -11.646   0.939  45.625  1.00  0.00           C  
ATOM    596  O   GLY H  49     -12.126   1.892  46.260  1.00  0.00           O  
ATOM    597  H   GLY H  49     -11.789  -2.132  44.825  1.00  0.00           H  
ATOM    598 1HA  GLY H  49     -12.836  -0.665  46.314  1.00  0.00           H  
ATOM    599 2HA  GLY H  49     -11.314  -0.471  47.163  1.00  0.00           H  
ATOM    600  N   ARG H  50     -11.026   1.085  44.434  1.00  0.00           N  
ATOM    601  CA  ARG H  50     -10.789   2.413  43.859  1.00  0.00           C  
ATOM    602  C   ARG H  50     -11.372   2.534  42.480  1.00  0.00           C  
ATOM    603  O   ARG H  50     -11.500   1.532  41.769  1.00  0.00           O  
ATOM    604  CB  ARG H  50      -9.284   2.723  43.771  1.00  0.00           C  
ATOM    605  CG  ARG H  50      -8.600   2.801  45.141  1.00  0.00           C  
ATOM    606  CD  ARG H  50      -7.093   3.015  45.017  1.00  0.00           C  
ATOM    607  NE  ARG H  50      -6.740   4.302  44.405  1.00  0.00           N  
ATOM    608  CZ  ARG H  50      -6.621   5.439  45.083  1.00  0.00           C  
ATOM    609  NH1 ARG H  50      -6.856   5.467  46.391  1.00  0.00           N1+
ATOM    610  NH2 ARG H  50      -6.286   6.561  44.455  1.00  0.00           N  
ATOM    611  H   ARG H  50     -10.720   0.267  43.925  1.00  0.00           H  
ATOM    612  HA  ARG H  50     -11.264   3.157  44.499  1.00  0.00           H  
ATOM    613 1HB  ARG H  50      -8.788   1.953  43.183  1.00  0.00           H  
ATOM    614 2HB  ARG H  50      -9.137   3.672  43.257  1.00  0.00           H  
ATOM    615 1HG  ARG H  50      -9.014   3.635  45.709  1.00  0.00           H  
ATOM    616 2HG  ARG H  50      -8.767   1.872  45.687  1.00  0.00           H  
ATOM    617 1HD  ARG H  50      -6.637   2.985  46.006  1.00  0.00           H  
ATOM    618 2HD  ARG H  50      -6.665   2.228  44.396  1.00  0.00           H  
ATOM    619  HE  ARG H  50      -6.577   4.320  43.407  1.00  0.00           H  
ATOM    620 1HH1 ARG H  50      -7.126   4.622  46.874  1.00  0.00           H  
ATOM    621 2HH1 ARG H  50      -6.765   6.334  46.902  1.00  0.00           H  
ATOM    622 1HH2 ARG H  50      -6.120   6.551  43.458  1.00  0.00           H  
ATOM    623 2HH2 ARG H  50      -6.197   7.421  44.974  1.00  0.00           H  
ATOM    624  N   GLU H  51     -11.662   3.781  42.076  1.00  0.00           N  
ATOM    625  CA  GLU H  51     -12.163   4.052  40.739  1.00  0.00           C  
ATOM    626  C   GLU H  51     -10.965   4.048  39.779  1.00  0.00           C  
ATOM    627  O   GLU H  51      -9.814   4.219  40.228  1.00  0.00           O  
ATOM    628  CB  GLU H  51     -12.901   5.393  40.687  1.00  0.00           C  
ATOM    629  CG  GLU H  51     -14.154   5.454  41.547  1.00  0.00           C  
ATOM    630  CD  GLU H  51     -14.865   6.775  41.452  1.00  0.00           C  
ATOM    631  OE1 GLU H  51     -14.286   7.704  40.944  1.00  0.00           O  
ATOM    632  OE2 GLU H  51     -15.989   6.856  41.889  1.00  0.00           O1-
ATOM    633  H   GLU H  51     -11.531   4.549  42.717  1.00  0.00           H  
ATOM    634  HA  GLU H  51     -12.866   3.264  40.466  1.00  0.00           H  
ATOM    635 1HB  GLU H  51     -12.231   6.188  41.014  1.00  0.00           H  
ATOM    636 2HB  GLU H  51     -13.189   5.609  39.659  1.00  0.00           H  
ATOM    637 1HG  GLU H  51     -14.836   4.664  41.236  1.00  0.00           H  
ATOM    638 2HG  GLU H  51     -13.879   5.268  42.585  1.00  0.00           H  
ATOM    639  N   ARG H  52     -11.240   3.898  38.467  1.00  0.00           N  
ATOM    640  CA  ARG H  52     -10.197   3.888  37.446  1.00  0.00           C  
ATOM    641  C   ARG H  52      -9.453   5.235  37.522  1.00  0.00           C  
ATOM    642  O   ARG H  52     -10.077   6.290  37.699  1.00  0.00           O  
ATOM    643  CB  ARG H  52     -10.786   3.683  36.057  1.00  0.00           C  
ATOM    644  CG  ARG H  52      -9.770   3.358  34.974  1.00  0.00           C  
ATOM    645  CD  ARG H  52     -10.426   2.885  33.728  1.00  0.00           C  
ATOM    646  NE  ARG H  52     -11.111   3.963  33.032  1.00  0.00           N  
ATOM    647  CZ  ARG H  52     -12.082   3.788  32.115  1.00  0.00           C  
ATOM    648  NH1 ARG H  52     -12.473   2.573  31.797  1.00  0.00           N1+
ATOM    649  NH2 ARG H  52     -12.643   4.836  31.539  1.00  0.00           N  
ATOM    650  H   ARG H  52     -12.204   3.790  38.188  1.00  0.00           H  
ATOM    651  HA  ARG H  52      -9.517   3.061  37.655  1.00  0.00           H  
ATOM    652 1HB  ARG H  52     -11.510   2.870  36.085  1.00  0.00           H  
ATOM    653 2HB  ARG H  52     -11.318   4.584  35.750  1.00  0.00           H  
ATOM    654 1HG  ARG H  52      -9.189   4.250  34.739  1.00  0.00           H  
ATOM    655 2HG  ARG H  52      -9.100   2.573  35.327  1.00  0.00           H  
ATOM    656 1HD  ARG H  52      -9.678   2.467  33.057  1.00  0.00           H  
ATOM    657 2HD  ARG H  52     -11.160   2.118  33.973  1.00  0.00           H  
ATOM    658  HE  ARG H  52     -10.837   4.912  33.253  1.00  0.00           H  
ATOM    659 1HH1 ARG H  52     -12.045   1.772  32.238  1.00  0.00           H  
ATOM    660 2HH1 ARG H  52     -13.201   2.442  31.108  1.00  0.00           H  
ATOM    661 1HH2 ARG H  52     -12.343   5.768  31.784  1.00  0.00           H  
ATOM    662 2HH2 ARG H  52     -13.371   4.703  30.852  1.00  0.00           H  
ATOM    663  N   GLU H  53      -8.120   5.179  37.481  1.00  0.00           N  
ATOM    664  CA  GLU H  53      -7.310   6.393  37.562  1.00  0.00           C  
ATOM    665  C   GLU H  53      -6.174   6.442  36.572  1.00  0.00           C  
ATOM    666  O   GLU H  53      -5.702   5.412  36.054  1.00  0.00           O  
ATOM    667  CB  GLU H  53      -6.740   6.544  38.975  1.00  0.00           C  
ATOM    668  CG  GLU H  53      -5.776   5.438  39.385  1.00  0.00           C  
ATOM    669  CD  GLU H  53      -5.303   5.572  40.806  1.00  0.00           C  
ATOM    670  OE1 GLU H  53      -5.777   6.447  41.491  1.00  0.00           O  
ATOM    671  OE2 GLU H  53      -4.467   4.798  41.208  1.00  0.00           O1-
ATOM    672  H   GLU H  53      -7.659   4.284  37.391  1.00  0.00           H  
ATOM    673  HA  GLU H  53      -7.947   7.250  37.344  1.00  0.00           H  
ATOM    674 1HB  GLU H  53      -6.211   7.493  39.054  1.00  0.00           H  
ATOM    675 2HB  GLU H  53      -7.555   6.562  39.696  1.00  0.00           H  
ATOM    676 1HG  GLU H  53      -6.274   4.476  39.269  1.00  0.00           H  
ATOM    677 2HG  GLU H  53      -4.916   5.454  38.718  1.00  0.00           H  
ATOM    678  N   PHE H  54      -5.730   7.663  36.317  1.00  0.00           N  
ATOM    679  CA  PHE H  54      -4.630   7.950  35.438  1.00  0.00           C  
ATOM    680  C   PHE H  54      -3.276   7.442  35.969  1.00  0.00           C  
ATOM    681  O   PHE H  54      -2.904   7.756  37.106  1.00  0.00           O  
ATOM    682  CB  PHE H  54      -4.558   9.459  35.197  1.00  0.00           C  
ATOM    683  CG  PHE H  54      -3.477   9.869  34.236  1.00  0.00           C  
ATOM    684  CD1 PHE H  54      -3.615   9.637  32.876  1.00  0.00           C  
ATOM    685  CD2 PHE H  54      -2.321  10.483  34.691  1.00  0.00           C  
ATOM    686  CE1 PHE H  54      -2.622  10.014  31.991  1.00  0.00           C  
ATOM    687  CE2 PHE H  54      -1.327  10.862  33.809  1.00  0.00           C  
ATOM    688  CZ  PHE H  54      -1.478  10.626  32.457  1.00  0.00           C  
ATOM    689  H   PHE H  54      -6.205   8.428  36.776  1.00  0.00           H  
ATOM    690  HA  PHE H  54      -4.804   7.442  34.488  1.00  0.00           H  
ATOM    691 1HB  PHE H  54      -5.511   9.811  34.805  1.00  0.00           H  
ATOM    692 2HB  PHE H  54      -4.383   9.970  36.142  1.00  0.00           H  
ATOM    693  HD1 PHE H  54      -4.521   9.154  32.506  1.00  0.00           H  
ATOM    694  HD2 PHE H  54      -2.201  10.669  35.759  1.00  0.00           H  
ATOM    695  HE1 PHE H  54      -2.744   9.826  30.924  1.00  0.00           H  
ATOM    696  HE2 PHE H  54      -0.423  11.345  34.179  1.00  0.00           H  
ATOM    697  HZ  PHE H  54      -0.694  10.921  31.761  1.00  0.00           H  
ATOM    698  N   VAL H  55      -2.493   6.753  35.103  1.00  0.00           N  
ATOM    699  CA  VAL H  55      -1.139   6.293  35.472  1.00  0.00           C  
ATOM    700  C   VAL H  55      -0.100   7.110  34.699  1.00  0.00           C  
ATOM    701  O   VAL H  55       0.784   7.712  35.313  1.00  0.00           O  
ATOM    702  CB  VAL H  55      -0.958   4.797  35.156  1.00  0.00           C  
ATOM    703  CG1 VAL H  55       0.460   4.352  35.480  1.00  0.00           C  
ATOM    704  CG2 VAL H  55      -1.973   3.977  35.938  1.00  0.00           C  
ATOM    705  H   VAL H  55      -2.848   6.547  34.180  1.00  0.00           H  
ATOM    706  HA  VAL H  55      -1.005   6.438  36.544  1.00  0.00           H  
ATOM    707  HB  VAL H  55      -1.108   4.640  34.088  1.00  0.00           H  
ATOM    708 1HG1 VAL H  55       0.570   3.292  35.250  1.00  0.00           H  
ATOM    709 2HG1 VAL H  55       1.167   4.926  34.882  1.00  0.00           H  
ATOM    710 3HG1 VAL H  55       0.660   4.516  36.539  1.00  0.00           H  
ATOM    711 1HG2 VAL H  55      -1.840   2.920  35.710  1.00  0.00           H  
ATOM    712 2HG2 VAL H  55      -1.826   4.139  37.006  1.00  0.00           H  
ATOM    713 3HG2 VAL H  55      -2.981   4.284  35.659  1.00  0.00           H  
ATOM    714  N   ALA H  56      -0.165   7.085  33.348  1.00  0.00           N  
ATOM    715  CA  ALA H  56       0.815   7.833  32.535  1.00  0.00           C  
ATOM    716  C   ALA H  56       0.331   7.977  31.110  1.00  0.00           C  
ATOM    717  O   ALA H  56      -0.457   7.158  30.644  1.00  0.00           O  
ATOM    718  CB  ALA H  56       2.155   7.091  32.518  1.00  0.00           C  
ATOM    719  H   ALA H  56      -0.887   6.554  32.883  1.00  0.00           H  
ATOM    720  HA  ALA H  56       0.920   8.830  32.963  1.00  0.00           H  
ATOM    721 1HB  ALA H  56       2.873   7.649  31.916  1.00  0.00           H  
ATOM    722 2HB  ALA H  56       2.532   6.997  33.538  1.00  0.00           H  
ATOM    723 3HB  ALA H  56       2.016   6.100  32.090  1.00  0.00           H  
ATOM    724  N   SER H  57       0.831   9.006  30.395  1.00  0.00           N  
ATOM    725  CA  SER H  57       0.544   9.128  28.972  1.00  0.00           C  
ATOM    726  C   SER H  57       1.768   9.689  28.255  1.00  0.00           C  
ATOM    727  O   SER H  57       2.660  10.268  28.888  1.00  0.00           O  
ATOM    728  CB  SER H  57      -0.657  10.024  28.746  1.00  0.00           C  
ATOM    729  OG  SER H  57      -0.392  11.335  29.164  1.00  0.00           O  
ATOM    730  H   SER H  57       1.411   9.701  30.841  1.00  0.00           H  
ATOM    731  HA  SER H  57       0.317   8.136  28.578  1.00  0.00           H  
ATOM    732 1HB  SER H  57      -0.918  10.023  27.687  1.00  0.00           H  
ATOM    733 2HB  SER H  57      -1.513   9.630  29.292  1.00  0.00           H  
ATOM    734  HG  SER H  57      -0.762  11.908  28.489  1.00  0.00           H  
ATOM    735  N   ILE H  58       1.810   9.470  26.944  1.00  0.00           N  
ATOM    736  CA  ILE H  58       2.869  10.008  26.092  1.00  0.00           C  
ATOM    737  C   ILE H  58       2.198  10.549  24.836  1.00  0.00           C  
ATOM    738  O   ILE H  58       1.445   9.832  24.154  1.00  0.00           O  
ATOM    739  CB  ILE H  58       3.904   8.952  25.661  1.00  0.00           C  
ATOM    740  CG1 ILE H  58       4.971   9.587  24.765  1.00  0.00           C  
ATOM    741  CG2 ILE H  58       3.220   7.799  24.945  1.00  0.00           C  
ATOM    742  CD1 ILE H  58       6.203   8.729  24.582  1.00  0.00           C  
ATOM    743  H   ILE H  58       1.080   8.910  26.526  1.00  0.00           H  
ATOM    744  HA  ILE H  58       3.348  10.826  26.629  1.00  0.00           H  
ATOM    745  HB  ILE H  58       4.420   8.568  26.540  1.00  0.00           H  
ATOM    746 1HG1 ILE H  58       4.548   9.788  23.781  1.00  0.00           H  
ATOM    747 2HG1 ILE H  58       5.282  10.542  25.188  1.00  0.00           H  
ATOM    748 1HG2 ILE H  58       3.966   7.062  24.647  1.00  0.00           H  
ATOM    749 2HG2 ILE H  58       2.498   7.332  25.613  1.00  0.00           H  
ATOM    750 3HG2 ILE H  58       2.706   8.173  24.059  1.00  0.00           H  
ATOM    751 1HD1 ILE H  58       6.913   9.245  23.936  1.00  0.00           H  
ATOM    752 2HD1 ILE H  58       6.665   8.544  25.554  1.00  0.00           H  
ATOM    753 3HD1 ILE H  58       5.923   7.781  24.128  1.00  0.00           H  
ATOM    754  N   LYS H  59       2.412  11.847  24.563  1.00  0.00           N  
ATOM    755  CA  LYS H  59       1.743  12.444  23.412  1.00  0.00           C  
ATOM    756  C   LYS H  59       2.434  12.091  22.104  1.00  0.00           C  
ATOM    757  O   LYS H  59       3.624  11.737  22.099  1.00  0.00           O  
ATOM    758  CB  LYS H  59       1.685  13.971  23.489  1.00  0.00           C  
ATOM    759  CG  LYS H  59       0.873  14.511  24.658  1.00  0.00           C  
ATOM    760  CD  LYS H  59       0.836  16.032  24.648  1.00  0.00           C  
ATOM    761  CE  LYS H  59       0.042  16.575  25.828  1.00  0.00           C  
ATOM    762  NZ  LYS H  59       0.007  18.063  25.838  1.00  0.00           N1+
ATOM    763  H   LYS H  59       3.023  12.419  25.128  1.00  0.00           H  
ATOM    764  HA  LYS H  59       0.731  12.038  23.388  1.00  0.00           H  
ATOM    765 1HB  LYS H  59       2.697  14.369  23.571  1.00  0.00           H  
ATOM    766 2HB  LYS H  59       1.252  14.365  22.570  1.00  0.00           H  
ATOM    767 1HG  LYS H  59      -0.147  14.131  24.600  1.00  0.00           H  
ATOM    768 2HG  LYS H  59       1.315  14.173  25.595  1.00  0.00           H  
ATOM    769 1HD  LYS H  59       1.853  16.422  24.696  1.00  0.00           H  
ATOM    770 2HD  LYS H  59       0.375  16.379  23.723  1.00  0.00           H  
ATOM    771 1HE  LYS H  59      -0.979  16.200  25.782  1.00  0.00           H  
ATOM    772 2HE  LYS H  59       0.491  16.228  26.759  1.00  0.00           H  
ATOM    773 1HZ  LYS H  59      -0.527  18.382  26.634  1.00  0.00           H  
ATOM    774 2HZ  LYS H  59       0.950  18.422  25.899  1.00  0.00           H  
ATOM    775 3HZ  LYS H  59      -0.425  18.396  24.988  1.00  0.00           H  
ATOM    776  N   TRP H  60       1.695  12.164  20.982  1.00  0.00           N  
ATOM    777  CA  TRP H  60       2.367  11.995  19.701  1.00  0.00           C  
ATOM    778  C   TRP H  60       3.507  13.001  19.540  1.00  0.00           C  
ATOM    779  O   TRP H  60       4.445  12.727  18.800  1.00  0.00           O  
ATOM    780  CB  TRP H  60       1.427  12.182  18.509  1.00  0.00           C  
ATOM    781  CG  TRP H  60       0.889  13.575  18.383  1.00  0.00           C  
ATOM    782  CD1 TRP H  60      -0.303  14.034  18.856  1.00  0.00           C  
ATOM    783  CD2 TRP H  60       1.526  14.704  17.738  1.00  0.00           C  
ATOM    784  CE2 TRP H  60       0.658  15.790  17.869  1.00  0.00           C  
ATOM    785  CE3 TRP H  60       2.746  14.877  17.072  1.00  0.00           C  
ATOM    786  NE1 TRP H  60      -0.453  15.363  18.551  1.00  0.00           N  
ATOM    787  CZ2 TRP H  60       0.965  17.041  17.355  1.00  0.00           C  
ATOM    788  CZ3 TRP H  60       3.055  16.130  16.558  1.00  0.00           C  
ATOM    789  CH2 TRP H  60       2.187  17.184  16.697  1.00  0.00           C  
ATOM    790  H   TRP H  60       0.700  12.332  20.999  1.00  0.00           H  
ATOM    791  HA  TRP H  60       2.786  10.989  19.690  1.00  0.00           H  
ATOM    792 1HB  TRP H  60       1.955  11.933  17.587  1.00  0.00           H  
ATOM    793 2HB  TRP H  60       0.585  11.496  18.598  1.00  0.00           H  
ATOM    794  HD1 TRP H  60      -1.032  13.432  19.397  1.00  0.00           H  
ATOM    795  HE1 TRP H  60      -1.250  15.936  18.789  1.00  0.00           H  
ATOM    796  HE3 TRP H  60       3.440  14.044  16.961  1.00  0.00           H  
ATOM    797  HZ2 TRP H  60       0.289  17.890  17.455  1.00  0.00           H  
ATOM    798  HZ3 TRP H  60       4.006  16.257  16.040  1.00  0.00           H  
ATOM    799  HH2 TRP H  60       2.461  18.155  16.283  1.00  0.00           H  
ATOM    800  N   ALA H  61       3.446  14.144  20.257  1.00  0.00           N  
ATOM    801  CA  ALA H  61       4.491  15.163  20.135  1.00  0.00           C  
ATOM    802  C   ALA H  61       5.766  14.831  20.938  1.00  0.00           C  
ATOM    803  O   ALA H  61       6.766  15.565  20.841  1.00  0.00           O  
ATOM    804  CB  ALA H  61       4.024  16.534  20.602  1.00  0.00           C  
ATOM    805  H   ALA H  61       2.673  14.303  20.886  1.00  0.00           H  
ATOM    806  HA  ALA H  61       4.757  15.211  19.078  1.00  0.00           H  
ATOM    807 1HB  ALA H  61       4.829  17.257  20.467  1.00  0.00           H  
ATOM    808 2HB  ALA H  61       3.158  16.842  20.017  1.00  0.00           H  
ATOM    809 3HB  ALA H  61       3.752  16.486  21.655  1.00  0.00           H  
ATOM    810  N   GLY H  65       5.719  13.741  21.719  1.00  0.00           N  
ATOM    811  CA  GLY H  65       6.847  13.296  22.521  1.00  0.00           C  
ATOM    812  C   GLY H  65       6.907  13.779  23.954  1.00  0.00           C  
ATOM    813  O   GLY H  65       7.887  13.497  24.649  1.00  0.00           O  
ATOM    814  H   GLY H  65       4.857  13.215  21.745  1.00  0.00           H  
ATOM    815 1HA  GLY H  65       6.789  12.207  22.544  1.00  0.00           H  
ATOM    816 2HA  GLY H  65       7.740  13.661  22.015  1.00  0.00           H  
ATOM    817  N   ASP H  66       5.882  14.492  24.420  1.00  0.00           N  
ATOM    818  CA  ASP H  66       5.878  14.971  25.804  1.00  0.00           C  
ATOM    819  C   ASP H  66       5.130  13.976  26.697  1.00  0.00           C  
ATOM    820  O   ASP H  66       3.960  13.641  26.426  1.00  0.00           O  
ATOM    821  CB  ASP H  66       5.199  16.333  25.965  1.00  0.00           C  
ATOM    822  CG  ASP H  66       6.040  17.482  25.426  1.00  0.00           C  
ATOM    823  OD1 ASP H  66       7.202  17.273  25.168  1.00  0.00           O  
ATOM    824  OD2 ASP H  66       5.514  18.559  25.280  1.00  0.00           O1-
ATOM    825  H   ASP H  66       5.097  14.710  23.824  1.00  0.00           H  
ATOM    826  HA  ASP H  66       6.917  15.027  26.131  1.00  0.00           H  
ATOM    827 1HB  ASP H  66       4.243  16.327  25.442  1.00  0.00           H  
ATOM    828 2HB  ASP H  66       4.993  16.514  27.021  1.00  0.00           H  
ATOM    829  N   ARG H  67       5.803  13.499  27.755  1.00  0.00           N  
ATOM    830  CA  ARG H  67       5.211  12.487  28.655  1.00  0.00           C  
ATOM    831  C   ARG H  67       4.606  13.151  29.892  1.00  0.00           C  
ATOM    832  O   ARG H  67       5.157  14.143  30.413  1.00  0.00           O  
ATOM    833  CB  ARG H  67       6.226  11.463  29.143  1.00  0.00           C  
ATOM    834  CG  ARG H  67       6.893  10.650  28.045  1.00  0.00           C  
ATOM    835  CD  ARG H  67       7.780   9.597  28.603  1.00  0.00           C  
ATOM    836  NE  ARG H  67       8.937  10.165  29.277  1.00  0.00           N  
ATOM    837  CZ  ARG H  67       9.943   9.442  29.808  1.00  0.00           C  
ATOM    838  NH1 ARG H  67       9.920   8.130  29.737  1.00  0.00           N1+
ATOM    839  NH2 ARG H  67      10.953  10.054  30.401  1.00  0.00           N  
ATOM    840  H   ARG H  67       6.736  13.838  27.940  1.00  0.00           H  
ATOM    841  HA  ARG H  67       4.415  11.988  28.100  1.00  0.00           H  
ATOM    842 1HB  ARG H  67       7.011  11.967  29.703  1.00  0.00           H  
ATOM    843 2HB  ARG H  67       5.738  10.762  29.822  1.00  0.00           H  
ATOM    844 1HG  ARG H  67       6.129  10.166  27.435  1.00  0.00           H  
ATOM    845 2HG  ARG H  67       7.494  11.309  27.419  1.00  0.00           H  
ATOM    846 1HD  ARG H  67       7.225   8.999  29.325  1.00  0.00           H  
ATOM    847 2HD  ARG H  67       8.135   8.956  27.798  1.00  0.00           H  
ATOM    848  HE  ARG H  67       8.991  11.172  29.351  1.00  0.00           H  
ATOM    849 1HH1 ARG H  67       9.147   7.662  29.284  1.00  0.00           H  
ATOM    850 2HH1 ARG H  67      10.673   7.589  30.135  1.00  0.00           H  
ATOM    851 1HH2 ARG H  67      10.972  11.064  30.456  1.00  0.00           H  
ATOM    852 2HH2 ARG H  67      11.707   9.513  30.800  1.00  0.00           H  
ATOM    853  N   THR H  68       3.488  12.570  30.389  1.00  0.00           N  
ATOM    854  CA  THR H  68       2.763  13.046  31.560  1.00  0.00           C  
ATOM    855  C   THR H  68       2.571  11.850  32.506  1.00  0.00           C  
ATOM    856  O   THR H  68       2.229  10.752  32.059  1.00  0.00           O  
ATOM    857  CB  THR H  68       1.405  13.666  31.182  1.00  0.00           C  
ATOM    858  CG2 THR H  68       0.661  14.120  32.428  1.00  0.00           C  
ATOM    859  OG1 THR H  68       1.615  14.792  30.319  1.00  0.00           O  
ATOM    860  H   THR H  68       3.151  11.752  29.901  1.00  0.00           H  
ATOM    861  HA  THR H  68       3.361  13.817  32.046  1.00  0.00           H  
ATOM    862  HB  THR H  68       0.802  12.928  30.654  1.00  0.00           H  
ATOM    863  HG1 THR H  68       2.536  15.059  30.361  1.00  0.00           H  
ATOM    864 1HG2 THR H  68      -0.296  14.555  32.142  1.00  0.00           H  
ATOM    865 2HG2 THR H  68       0.490  13.264  33.081  1.00  0.00           H  
ATOM    866 3HG2 THR H  68       1.255  14.865  32.955  1.00  0.00           H  
ATOM    867  N   TYR H  69       2.786  12.068  33.815  1.00  0.00           N  
ATOM    868  CA  TYR H  69       2.580  11.035  34.823  1.00  0.00           C  
ATOM    869  C   TYR H  69       1.611  11.471  35.914  1.00  0.00           C  
ATOM    870  O   TYR H  69       1.484  12.663  36.207  1.00  0.00           O  
ATOM    871  CB  TYR H  69       3.921  10.634  35.445  1.00  0.00           C  
ATOM    872  CG  TYR H  69       4.881   9.998  34.465  1.00  0.00           C  
ATOM    873  CD1 TYR H  69       5.715  10.796  33.694  1.00  0.00           C  
ATOM    874  CD2 TYR H  69       4.930   8.618  34.338  1.00  0.00           C  
ATOM    875  CE1 TYR H  69       6.593  10.215  32.799  1.00  0.00           C  
ATOM    876  CE2 TYR H  69       5.808   8.037  33.443  1.00  0.00           C  
ATOM    877  CZ  TYR H  69       6.636   8.831  32.675  1.00  0.00           C  
ATOM    878  OH  TYR H  69       7.511   8.254  31.785  1.00  0.00           O  
ATOM    879  H   TYR H  69       3.101  12.982  34.105  1.00  0.00           H  
ATOM    880  HA  TYR H  69       2.140  10.163  34.340  1.00  0.00           H  
ATOM    881 1HB  TYR H  69       4.401  11.515  35.873  1.00  0.00           H  
ATOM    882 2HB  TYR H  69       3.747   9.929  36.257  1.00  0.00           H  
ATOM    883  HD1 TYR H  69       5.676  11.881  33.795  1.00  0.00           H  
ATOM    884  HD2 TYR H  69       4.273   7.992  34.942  1.00  0.00           H  
ATOM    885  HE1 TYR H  69       7.247  10.841  32.194  1.00  0.00           H  
ATOM    886  HE2 TYR H  69       5.845   6.953  33.341  1.00  0.00           H  
ATOM    887  HH  TYR H  69       8.208   8.878  31.570  1.00  0.00           H  
ATOM    888  N   GLY H  70       0.957  10.489  36.506  1.00  0.00           N  
ATOM    889  CA  GLY H  70      -0.036  10.693  37.550  1.00  0.00           C  
ATOM    890  C   GLY H  70       0.606  11.067  38.882  1.00  0.00           C  
ATOM    891  O   GLY H  70       1.826  11.182  38.980  1.00  0.00           O  
ATOM    892  H   GLY H  70       1.168   9.548  36.205  1.00  0.00           H  
ATOM    893 1HA  GLY H  70      -0.725  11.482  37.248  1.00  0.00           H  
ATOM    894 2HA  GLY H  70      -0.623   9.784  37.676  1.00  0.00           H  
ATOM    895  N   THR H  71      -0.212  11.170  39.932  1.00  0.00           N  
ATOM    896  CA  THR H  71       0.228  11.630  41.244  1.00  0.00           C  
ATOM    897  C   THR H  71       0.930  10.583  42.098  1.00  0.00           C  
ATOM    898  O   THR H  71       0.935   9.392  41.786  1.00  0.00           O  
ATOM    899  CB  THR H  71      -0.971  12.184  42.037  1.00  0.00           C  
ATOM    900  CG2 THR H  71      -1.639  13.314  41.270  1.00  0.00           C  
ATOM    901  OG1 THR H  71      -1.921  11.136  42.265  1.00  0.00           O  
ATOM    902  H   THR H  71      -1.180  10.913  39.799  1.00  0.00           H  
ATOM    903  HA  THR H  71       0.958  12.427  41.104  1.00  0.00           H  
ATOM    904  HB  THR H  71      -0.626  12.559  43.000  1.00  0.00           H  
ATOM    905  HG1 THR H  71      -1.850  10.831  43.173  1.00  0.00           H  
ATOM    906 1HG2 THR H  71      -2.483  13.693  41.846  1.00  0.00           H  
ATOM    907 2HG2 THR H  71      -0.921  14.117  41.105  1.00  0.00           H  
ATOM    908 3HG2 THR H  71      -1.994  12.941  40.311  1.00  0.00           H  
ATOM    909  N   ASP H  72       1.555  11.104  43.168  1.00  0.00           N  
ATOM    910  CA  ASP H  72       2.370  10.490  44.204  1.00  0.00           C  
ATOM    911  C   ASP H  72       3.545   9.642  43.720  1.00  0.00           C  
ATOM    912  O   ASP H  72       4.467  10.153  43.072  1.00  0.00           O  
ATOM    913  CB  ASP H  72       1.475   9.622  45.093  1.00  0.00           C  
ATOM    914  CG  ASP H  72       0.390  10.422  45.802  1.00  0.00           C  
ATOM    915  OD1 ASP H  72       0.671  11.513  46.234  1.00  0.00           O  
ATOM    916  OD2 ASP H  72      -0.710   9.932  45.903  1.00  0.00           O1-
ATOM    917  H   ASP H  72       1.386  12.098  43.199  1.00  0.00           H  
ATOM    918  HA  ASP H  72       2.819  11.281  44.805  1.00  0.00           H  
ATOM    919 1HB  ASP H  72       1.002   8.849  44.488  1.00  0.00           H  
ATOM    920 2HB  ASP H  72       2.087   9.121  45.846  1.00  0.00           H  
ATOM    921  N   SER H  73       3.530   8.373  44.093  1.00  0.00           N  
ATOM    922  CA  SER H  73       4.557   7.395  43.811  1.00  0.00           C  
ATOM    923  C   SER H  73       4.535   6.847  42.365  1.00  0.00           C  
ATOM    924  O   SER H  73       4.492   5.637  42.154  1.00  0.00           O  
ATOM    925  CB  SER H  73       4.417   6.249  44.793  1.00  0.00           C  
ATOM    926  OG  SER H  73       4.599   6.691  46.110  1.00  0.00           O  
ATOM    927  H   SER H  73       2.714   8.092  44.620  1.00  0.00           H  
ATOM    928  HA  SER H  73       5.531   7.869  43.940  1.00  0.00           H  
ATOM    929 1HB  SER H  73       3.429   5.799  44.690  1.00  0.00           H  
ATOM    930 2HB  SER H  73       5.152   5.480  44.560  1.00  0.00           H  
ATOM    931  HG  SER H  73       5.081   5.994  46.559  1.00  0.00           H  
ATOM    932  N   VAL H  74       4.606   7.744  41.366  1.00  0.00           N  
ATOM    933  CA  VAL H  74       4.621   7.347  39.952  1.00  0.00           C  
ATOM    934  C   VAL H  74       5.862   7.902  39.227  1.00  0.00           C  
ATOM    935  O   VAL H  74       6.536   7.143  38.540  1.00  0.00           O  
ATOM    936  CB  VAL H  74       3.348   7.849  39.246  1.00  0.00           C  
ATOM    937  CG1 VAL H  74       3.407   7.541  37.758  1.00  0.00           C  
ATOM    938  CG2 VAL H  74       2.119   7.214  39.880  1.00  0.00           C  
ATOM    939  H   VAL H  74       4.649   8.725  41.602  1.00  0.00           H  
ATOM    940  HA  VAL H  74       4.646   6.258  39.899  1.00  0.00           H  
ATOM    941  HB  VAL H  74       3.290   8.933  39.348  1.00  0.00           H  
ATOM    942 1HG1 VAL H  74       2.500   7.903  37.275  1.00  0.00           H  
ATOM    943 2HG1 VAL H  74       4.274   8.035  37.318  1.00  0.00           H  
ATOM    944 3HG1 VAL H  74       3.490   6.464  37.613  1.00  0.00           H  
ATOM    945 1HG2 VAL H  74       1.223   7.573  39.377  1.00  0.00           H  
ATOM    946 2HG2 VAL H  74       2.180   6.129  39.784  1.00  0.00           H  
ATOM    947 3HG2 VAL H  74       2.075   7.481  40.936  1.00  0.00           H  
ATOM    948  N   LYS H  75       6.145   9.219  39.359  1.00  0.00           N  
ATOM    949  CA  LYS H  75       7.223   9.914  38.632  1.00  0.00           C  
ATOM    950  C   LYS H  75       8.595   9.302  38.938  1.00  0.00           C  
ATOM    951  O   LYS H  75       9.478   9.296  38.073  1.00  0.00           O  
ATOM    952  CB  LYS H  75       7.231  11.404  38.977  1.00  0.00           C  
ATOM    953  CG  LYS H  75       6.044  12.183  38.426  1.00  0.00           C  
ATOM    954  CD  LYS H  75       6.095  13.643  38.853  1.00  0.00           C  
ATOM    955  CE  LYS H  75       4.890  14.415  38.335  1.00  0.00           C  
ATOM    956  NZ  LYS H  75       4.910  15.836  38.773  1.00  0.00           N1+
ATOM    957  H   LYS H  75       5.568   9.743  40.000  1.00  0.00           H  
ATOM    958  HA  LYS H  75       7.044   9.805  37.562  1.00  0.00           H  
ATOM    959 1HB  LYS H  75       7.237  11.527  40.060  1.00  0.00           H  
ATOM    960 2HB  LYS H  75       8.141  11.863  38.591  1.00  0.00           H  
ATOM    961 1HG  LYS H  75       6.050  12.131  37.336  1.00  0.00           H  
ATOM    962 2HG  LYS H  75       5.117  11.740  38.789  1.00  0.00           H  
ATOM    963 1HD  LYS H  75       6.115  13.703  39.942  1.00  0.00           H  
ATOM    964 2HD  LYS H  75       7.004  14.104  38.466  1.00  0.00           H  
ATOM    965 1HE  LYS H  75       4.878  14.381  37.247  1.00  0.00           H  
ATOM    966 2HE  LYS H  75       3.976  13.948  38.700  1.00  0.00           H  
ATOM    967 1HZ  LYS H  75       4.097  16.312  38.409  1.00  0.00           H  
ATOM    968 2HZ  LYS H  75       4.902  15.879  39.783  1.00  0.00           H  
ATOM    969 3HZ  LYS H  75       5.745  16.286  38.423  1.00  0.00           H  
ATOM    970  N   GLY H  76       8.738   8.781  40.154  1.00  0.00           N  
ATOM    971  CA  GLY H  76       9.953   8.109  40.584  1.00  0.00           C  
ATOM    972  C   GLY H  76       9.978   6.618  40.355  1.00  0.00           C  
ATOM    973  O   GLY H  76      10.957   5.966  40.735  1.00  0.00           O  
ATOM    974  H   GLY H  76       7.964   8.858  40.797  1.00  0.00           H  
ATOM    975 1HA  GLY H  76      10.810   8.538  40.063  1.00  0.00           H  
ATOM    976 2HA  GLY H  76      10.106   8.282  41.649  1.00  0.00           H  
ATOM    977  N   ARG H  77       8.899   6.038  39.770  1.00  0.00           N  
ATOM    978  CA  ARG H  77       8.875   4.591  39.598  1.00  0.00           C  
ATOM    979  C   ARG H  77       8.528   4.117  38.203  1.00  0.00           C  
ATOM    980  O   ARG H  77       9.065   3.099  37.780  1.00  0.00           O  
ATOM    981  CB  ARG H  77       7.928   3.911  40.604  1.00  0.00           C  
ATOM    982  CG  ARG H  77       8.333   4.028  42.071  1.00  0.00           C  
ATOM    983  CD  ARG H  77       7.467   3.119  42.932  1.00  0.00           C  
ATOM    984  NE  ARG H  77       6.048   3.453  42.789  1.00  0.00           N  
ATOM    985  CZ  ARG H  77       5.042   2.591  42.924  1.00  0.00           C  
ATOM    986  NH1 ARG H  77       5.282   1.320  43.211  1.00  0.00           N1+
ATOM    987  NH2 ARG H  77       3.790   2.996  42.751  1.00  0.00           N  
ATOM    988  H   ARG H  77       8.112   6.584  39.453  1.00  0.00           H  
ATOM    989  HA  ARG H  77       9.870   4.200  39.813  1.00  0.00           H  
ATOM    990 1HB  ARG H  77       6.931   4.336  40.508  1.00  0.00           H  
ATOM    991 2HB  ARG H  77       7.854   2.847  40.373  1.00  0.00           H  
ATOM    992 1HG  ARG H  77       9.377   3.737  42.187  1.00  0.00           H  
ATOM    993 2HG  ARG H  77       8.206   5.060  42.403  1.00  0.00           H  
ATOM    994 1HD  ARG H  77       7.614   2.083  42.628  1.00  0.00           H  
ATOM    995 2HD  ARG H  77       7.747   3.233  43.978  1.00  0.00           H  
ATOM    996  HE  ARG H  77       5.811   4.411  42.569  1.00  0.00           H  
ATOM    997 1HH1 ARG H  77       6.231   0.999  43.329  1.00  0.00           H  
ATOM    998 2HH1 ARG H  77       4.513   0.673  43.312  1.00  0.00           H  
ATOM    999 1HH2 ARG H  77       3.597   3.960  42.517  1.00  0.00           H  
ATOM   1000 2HH2 ARG H  77       3.031   2.338  42.855  1.00  0.00           H  
ATOM   1001  N   PHE H  78       7.601   4.802  37.508  1.00  0.00           N  
ATOM   1002  CA  PHE H  78       7.100   4.323  36.213  1.00  0.00           C  
ATOM   1003  C   PHE H  78       7.693   5.076  35.039  1.00  0.00           C  
ATOM   1004  O   PHE H  78       8.050   6.248  35.168  1.00  0.00           O  
ATOM   1005  CB  PHE H  78       5.575   4.437  36.160  1.00  0.00           C  
ATOM   1006  CG  PHE H  78       4.869   3.604  37.191  1.00  0.00           C  
ATOM   1007  CD1 PHE H  78       5.572   2.697  37.970  1.00  0.00           C  
ATOM   1008  CD2 PHE H  78       3.501   3.725  37.383  1.00  0.00           C  
ATOM   1009  CE1 PHE H  78       4.922   1.930  38.920  1.00  0.00           C  
ATOM   1010  CE2 PHE H  78       2.850   2.960  38.332  1.00  0.00           C  
ATOM   1011  CZ  PHE H  78       3.562   2.062  39.101  1.00  0.00           C  
ATOM   1012  H   PHE H  78       7.241   5.667  37.885  1.00  0.00           H  
ATOM   1013  HA  PHE H  78       7.377   3.273  36.102  1.00  0.00           H  
ATOM   1014 1HB  PHE H  78       5.284   5.476  36.304  1.00  0.00           H  
ATOM   1015 2HB  PHE H  78       5.222   4.132  35.176  1.00  0.00           H  
ATOM   1016  HD1 PHE H  78       6.647   2.593  37.828  1.00  0.00           H  
ATOM   1017  HD2 PHE H  78       2.939   4.435  36.776  1.00  0.00           H  
ATOM   1018  HE1 PHE H  78       5.487   1.221  39.525  1.00  0.00           H  
ATOM   1019  HE2 PHE H  78       1.774   3.065  38.473  1.00  0.00           H  
ATOM   1020  HZ  PHE H  78       3.049   1.456  39.848  1.00  0.00           H  
ATOM   1021  N   ALA H  79       7.779   4.399  33.880  1.00  0.00           N  
ATOM   1022  CA  ALA H  79       8.180   5.068  32.644  1.00  0.00           C  
ATOM   1023  C   ALA H  79       7.297   4.600  31.497  1.00  0.00           C  
ATOM   1024  O   ALA H  79       7.033   3.402  31.360  1.00  0.00           O  
ATOM   1025  CB  ALA H  79       9.651   4.794  32.334  1.00  0.00           C  
ATOM   1026  H   ALA H  79       7.564   3.413  33.860  1.00  0.00           H  
ATOM   1027  HA  ALA H  79       8.041   6.141  32.779  1.00  0.00           H  
ATOM   1028 1HB  ALA H  79       9.928   5.300  31.409  1.00  0.00           H  
ATOM   1029 2HB  ALA H  79      10.270   5.166  33.151  1.00  0.00           H  
ATOM   1030 3HB  ALA H  79       9.807   3.722  32.221  1.00  0.00           H  
ATOM   1031  N   ILE H  80       6.815   5.551  30.697  1.00  0.00           N  
ATOM   1032  CA  ILE H  80       5.986   5.248  29.537  1.00  0.00           C  
ATOM   1033  C   ILE H  80       6.759   5.653  28.271  1.00  0.00           C  
ATOM   1034  O   ILE H  80       7.511   6.639  28.264  1.00  0.00           O  
ATOM   1035  CB  ILE H  80       4.636   5.985  29.600  1.00  0.00           C  
ATOM   1036  CG1 ILE H  80       3.711   5.502  28.478  1.00  0.00           C  
ATOM   1037  CG2 ILE H  80       4.845   7.489  29.511  1.00  0.00           C  
ATOM   1038  CD1 ILE H  80       2.276   5.948  28.636  1.00  0.00           C  
ATOM   1039  H   ILE H  80       7.037   6.513  30.907  1.00  0.00           H  
ATOM   1040  HA  ILE H  80       5.788   4.177  29.524  1.00  0.00           H  
ATOM   1041  HB  ILE H  80       4.138   5.751  30.541  1.00  0.00           H  
ATOM   1042 1HG1 ILE H  80       4.080   5.869  27.521  1.00  0.00           H  
ATOM   1043 2HG1 ILE H  80       3.726   4.413  28.437  1.00  0.00           H  
ATOM   1044 1HG2 ILE H  80       3.881   7.994  29.557  1.00  0.00           H  
ATOM   1045 2HG2 ILE H  80       5.467   7.818  30.343  1.00  0.00           H  
ATOM   1046 3HG2 ILE H  80       5.339   7.733  28.570  1.00  0.00           H  
ATOM   1047 1HD1 ILE H  80       1.683   5.568  27.804  1.00  0.00           H  
ATOM   1048 2HD1 ILE H  80       1.875   5.562  29.573  1.00  0.00           H  
ATOM   1049 3HD1 ILE H  80       2.232   7.037  28.643  1.00  0.00           H  
ATOM   1050  N   SER H  81       6.593   4.861  27.216  1.00  0.00           N  
ATOM   1051  CA  SER H  81       7.227   5.151  25.928  1.00  0.00           C  
ATOM   1052  C   SER H  81       6.393   4.551  24.799  1.00  0.00           C  
ATOM   1053  O   SER H  81       5.451   3.796  25.058  1.00  0.00           O  
ATOM   1054  CB  SER H  81       8.637   4.594  25.890  1.00  0.00           C  
ATOM   1055  OG  SER H  81       8.624   3.193  25.895  1.00  0.00           O  
ATOM   1056  H   SER H  81       6.015   4.038  27.305  1.00  0.00           H  
ATOM   1057  HA  SER H  81       7.278   6.233  25.803  1.00  0.00           H  
ATOM   1058 1HB  SER H  81       9.146   4.954  24.996  1.00  0.00           H  
ATOM   1059 2HB  SER H  81       9.195   4.958  26.753  1.00  0.00           H  
ATOM   1060  HG  SER H  81       8.710   2.925  24.977  1.00  0.00           H  
ATOM   1061  N   ARG H  82       6.736   4.878  23.557  1.00  0.00           N  
ATOM   1062  CA  ARG H  82       6.034   4.327  22.399  1.00  0.00           C  
ATOM   1063  C   ARG H  82       7.017   4.062  21.255  1.00  0.00           C  
ATOM   1064  O   ARG H  82       8.131   4.614  21.237  1.00  0.00           O  
ATOM   1065  CB  ARG H  82       4.943   5.276  21.926  1.00  0.00           C  
ATOM   1066  CG  ARG H  82       5.443   6.605  21.381  1.00  0.00           C  
ATOM   1067  CD  ARG H  82       4.367   7.628  21.354  1.00  0.00           C  
ATOM   1068  NE  ARG H  82       3.447   7.418  20.248  1.00  0.00           N  
ATOM   1069  CZ  ARG H  82       2.209   7.945  20.173  1.00  0.00           C  
ATOM   1070  NH1 ARG H  82       1.760   8.709  21.143  1.00  0.00           N1+
ATOM   1071  NH2 ARG H  82       1.447   7.694  19.123  1.00  0.00           N  
ATOM   1072  H   ARG H  82       7.498   5.523  23.408  1.00  0.00           H  
ATOM   1073  HA  ARG H  82       5.568   3.385  22.692  1.00  0.00           H  
ATOM   1074 1HB  ARG H  82       4.359   4.798  21.141  1.00  0.00           H  
ATOM   1075 2HB  ARG H  82       4.266   5.493  22.753  1.00  0.00           H  
ATOM   1076 1HG  ARG H  82       6.253   6.974  22.011  1.00  0.00           H  
ATOM   1077 2HG  ARG H  82       5.810   6.466  20.363  1.00  0.00           H  
ATOM   1078 1HD  ARG H  82       3.800   7.583  22.283  1.00  0.00           H  
ATOM   1079 2HD  ARG H  82       4.810   8.618  21.246  1.00  0.00           H  
ATOM   1080  HE  ARG H  82       3.757   6.835  19.482  1.00  0.00           H  
ATOM   1081 1HH1 ARG H  82       2.342   8.901  21.946  1.00  0.00           H  
ATOM   1082 2HH1 ARG H  82       0.832   9.104  21.086  1.00  0.00           H  
ATOM   1083 1HH2 ARG H  82       1.793   7.106  18.376  1.00  0.00           H  
ATOM   1084 2HH2 ARG H  82       0.520   8.088  19.065  1.00  0.00           H  
ATOM   1085  N   ASP H  83       6.593   3.226  20.290  1.00  0.00           N  
ATOM   1086  CA  ASP H  83       7.381   2.936  19.095  1.00  0.00           C  
ATOM   1087  C   ASP H  83       6.408   3.102  17.942  1.00  0.00           C  
ATOM   1088  O   ASP H  83       5.553   2.238  17.717  1.00  0.00           O  
ATOM   1089  CB  ASP H  83       7.978   1.527  19.116  1.00  0.00           C  
ATOM   1090  CG  ASP H  83       8.865   1.241  17.912  1.00  0.00           C  
ATOM   1091  OD1 ASP H  83       8.798   1.982  16.961  1.00  0.00           O  
ATOM   1092  OD2 ASP H  83       9.602   0.284  17.955  1.00  0.00           O1-
ATOM   1093  H   ASP H  83       5.691   2.785  20.404  1.00  0.00           H  
ATOM   1094  HA  ASP H  83       8.208   3.645  19.045  1.00  0.00           H  
ATOM   1095 1HB  ASP H  83       8.568   1.396  20.023  1.00  0.00           H  
ATOM   1096 2HB  ASP H  83       7.175   0.791  19.139  1.00  0.00           H  
ATOM   1097  N   ASN H  84       6.480   4.255  17.275  1.00  0.00           N  
ATOM   1098  CA  ASN H  84       5.567   4.539  16.179  1.00  0.00           C  
ATOM   1099  C   ASN H  84       5.753   3.628  14.974  1.00  0.00           C  
ATOM   1100  O   ASN H  84       4.816   3.503  14.189  1.00  0.00           O  
ATOM   1101  CB  ASN H  84       5.704   5.991  15.758  1.00  0.00           C  
ATOM   1102  CG  ASN H  84       5.163   6.944  16.785  1.00  0.00           C  
ATOM   1103  ND2 ASN H  84       5.540   8.194  16.679  1.00  0.00           N  
ATOM   1104  OD1 ASN H  84       4.404   6.550  17.678  1.00  0.00           O  
ATOM   1105  H   ASN H  84       7.173   4.943  17.528  1.00  0.00           H  
ATOM   1106  HA  ASN H  84       4.546   4.365  16.524  1.00  0.00           H  
ATOM   1107 1HB  ASN H  84       6.756   6.220  15.583  1.00  0.00           H  
ATOM   1108 2HB  ASN H  84       5.175   6.149  14.818  1.00  0.00           H  
ATOM   1109 1HD2 ASN H  84       5.212   8.873  17.335  1.00  0.00           H  
ATOM   1110 2HD2 ASN H  84       6.156   8.469  15.940  1.00  0.00           H  
ATOM   1111  N   ALA H  85       6.921   2.952  14.862  1.00  0.00           N  
ATOM   1112  CA  ALA H  85       7.198   2.026  13.748  1.00  0.00           C  
ATOM   1113  C   ALA H  85       6.498   0.679  13.960  1.00  0.00           C  
ATOM   1114  O   ALA H  85       6.312  -0.064  13.004  1.00  0.00           O  
ATOM   1115  CB  ALA H  85       8.703   1.824  13.575  1.00  0.00           C  
ATOM   1116  H   ALA H  85       7.625   3.093  15.573  1.00  0.00           H  
ATOM   1117  HA  ALA H  85       6.804   2.468  12.833  1.00  0.00           H  
ATOM   1118 1HB  ALA H  85       8.885   1.138  12.750  1.00  0.00           H  
ATOM   1119 2HB  ALA H  85       9.176   2.783  13.362  1.00  0.00           H  
ATOM   1120 3HB  ALA H  85       9.122   1.409  14.491  1.00  0.00           H  
ATOM   1121  N   LYS H  86       6.054   0.405  15.191  1.00  0.00           N  
ATOM   1122  CA  LYS H  86       5.364  -0.844  15.515  1.00  0.00           C  
ATOM   1123  C   LYS H  86       3.900  -0.615  15.922  1.00  0.00           C  
ATOM   1124  O   LYS H  86       3.154  -1.594  16.007  1.00  0.00           O  
ATOM   1125  CB  LYS H  86       6.108  -1.579  16.631  1.00  0.00           C  
ATOM   1126  CG  LYS H  86       7.536  -1.970  16.282  1.00  0.00           C  
ATOM   1127  CD  LYS H  86       8.200  -2.720  17.429  1.00  0.00           C  
ATOM   1128  CE  LYS H  86       9.657  -3.032  17.118  1.00  0.00           C  
ATOM   1129  NZ  LYS H  86      10.499  -1.805  17.106  1.00  0.00           N1+
ATOM   1130  H   LYS H  86       6.205   1.086  15.921  1.00  0.00           H  
ATOM   1131  HA  LYS H  86       5.353  -1.474  14.624  1.00  0.00           H  
ATOM   1132 1HB  LYS H  86       6.141  -0.951  17.521  1.00  0.00           H  
ATOM   1133 2HB  LYS H  86       5.565  -2.488  16.892  1.00  0.00           H  
ATOM   1134 1HG  LYS H  86       7.535  -2.608  15.397  1.00  0.00           H  
ATOM   1135 2HG  LYS H  86       8.116  -1.075  16.061  1.00  0.00           H  
ATOM   1136 1HD  LYS H  86       8.153  -2.114  18.335  1.00  0.00           H  
ATOM   1137 2HD  LYS H  86       7.669  -3.654  17.610  1.00  0.00           H  
ATOM   1138 1HE  LYS H  86      10.049  -3.720  17.867  1.00  0.00           H  
ATOM   1139 2HE  LYS H  86       9.725  -3.514  16.144  1.00  0.00           H  
ATOM   1140 1HZ  LYS H  86      11.455  -2.055  16.897  1.00  0.00           H  
ATOM   1141 2HZ  LYS H  86      10.156  -1.168  16.402  1.00  0.00           H  
ATOM   1142 3HZ  LYS H  86      10.458  -1.359  18.011  1.00  0.00           H  
ATOM   1143  N   ASN H  87       3.489   0.660  16.213  1.00  0.00           N  
ATOM   1144  CA  ASN H  87       2.137   0.962  16.750  1.00  0.00           C  
ATOM   1145  C   ASN H  87       1.941   0.254  18.097  1.00  0.00           C  
ATOM   1146  O   ASN H  87       0.917  -0.391  18.335  1.00  0.00           O  
ATOM   1147  CB  ASN H  87       1.052   0.557  15.769  1.00  0.00           C  
ATOM   1148  CG  ASN H  87       1.187   1.250  14.441  1.00  0.00           C  
ATOM   1149  ND2 ASN H  87       0.819   0.566  13.387  1.00  0.00           N  
ATOM   1150  OD1 ASN H  87       1.624   2.404  14.370  1.00  0.00           O  
ATOM   1151  H   ASN H  87       4.134   1.417  16.055  1.00  0.00           H  
ATOM   1152  HA  ASN H  87       2.063   2.037  16.917  1.00  0.00           H  
ATOM   1153 1HB  ASN H  87       1.089  -0.521  15.609  1.00  0.00           H  
ATOM   1154 2HB  ASN H  87       0.074   0.793  16.190  1.00  0.00           H  
ATOM   1155 1HD2 ASN H  87       0.888   0.977  12.476  1.00  0.00           H  
ATOM   1156 2HD2 ASN H  87       0.471  -0.365  13.491  1.00  0.00           H  
ATOM   1157  N   THR H  88       2.955   0.356  18.962  1.00  0.00           N  
ATOM   1158  CA  THR H  88       2.922  -0.249  20.282  1.00  0.00           C  
ATOM   1159  C   THR H  88       3.196   0.815  21.331  1.00  0.00           C  
ATOM   1160  O   THR H  88       3.833   1.839  21.049  1.00  0.00           O  
ATOM   1161  CB  THR H  88       3.945  -1.393  20.407  1.00  0.00           C  
ATOM   1162  CG2 THR H  88       3.642  -2.492  19.401  1.00  0.00           C  
ATOM   1163  OG1 THR H  88       5.264  -0.884  20.171  1.00  0.00           O  
ATOM   1164  H   THR H  88       3.775   0.877  18.681  1.00  0.00           H  
ATOM   1165  HA  THR H  88       1.927  -0.664  20.447  1.00  0.00           H  
ATOM   1166  HB  THR H  88       3.905  -1.809  21.414  1.00  0.00           H  
ATOM   1167  HG1 THR H  88       5.912  -1.497  20.529  1.00  0.00           H  
ATOM   1168 1HG2 THR H  88       4.375  -3.292  19.503  1.00  0.00           H  
ATOM   1169 2HG2 THR H  88       2.643  -2.889  19.584  1.00  0.00           H  
ATOM   1170 3HG2 THR H  88       3.690  -2.085  18.391  1.00  0.00           H  
ATOM   1171  N   MET H  89       2.718   0.565  22.542  1.00  0.00           N  
ATOM   1172  CA  MET H  89       3.010   1.418  23.685  1.00  0.00           C  
ATOM   1173  C   MET H  89       3.521   0.548  24.834  1.00  0.00           C  
ATOM   1174  O   MET H  89       3.162  -0.644  24.913  1.00  0.00           O  
ATOM   1175  CB  MET H  89       1.773   2.210  24.102  1.00  0.00           C  
ATOM   1176  CG  MET H  89       1.930   2.988  25.400  1.00  0.00           C  
ATOM   1177  SD  MET H  89       0.444   3.910  25.842  1.00  0.00           S  
ATOM   1178  CE  MET H  89      -0.780   2.603  25.838  1.00  0.00           C  
ATOM   1179  H   MET H  89       2.131  -0.247  22.671  1.00  0.00           H  
ATOM   1180  HA  MET H  89       3.790   2.123  23.400  1.00  0.00           H  
ATOM   1181 1HB  MET H  89       1.514   2.919  23.316  1.00  0.00           H  
ATOM   1182 2HB  MET H  89       0.928   1.529  24.219  1.00  0.00           H  
ATOM   1183 1HG  MET H  89       2.162   2.299  26.211  1.00  0.00           H  
ATOM   1184 2HG  MET H  89       2.756   3.693  25.304  1.00  0.00           H  
ATOM   1185 1HE  MET H  89      -1.755   3.017  26.094  1.00  0.00           H  
ATOM   1186 2HE  MET H  89      -0.825   2.151  24.846  1.00  0.00           H  
ATOM   1187 3HE  MET H  89      -0.504   1.844  26.570  1.00  0.00           H  
ATOM   1188  N   TYR H  90       4.419   1.094  25.652  1.00  0.00           N  
ATOM   1189  CA  TYR H  90       4.947   0.367  26.795  1.00  0.00           C  
ATOM   1190  C   TYR H  90       4.906   1.118  28.106  1.00  0.00           C  
ATOM   1191  O   TYR H  90       5.088   2.345  28.123  1.00  0.00           O  
ATOM   1192  CB  TYR H  90       6.389  -0.060  26.510  1.00  0.00           C  
ATOM   1193  CG  TYR H  90       6.565  -0.763  25.183  1.00  0.00           C  
ATOM   1194  CD1 TYR H  90       6.775  -0.022  24.028  1.00  0.00           C  
ATOM   1195  CD2 TYR H  90       6.517  -2.148  25.118  1.00  0.00           C  
ATOM   1196  CE1 TYR H  90       6.935  -0.665  22.815  1.00  0.00           C  
ATOM   1197  CE2 TYR H  90       6.677  -2.789  23.906  1.00  0.00           C  
ATOM   1198  CZ  TYR H  90       6.887  -2.053  22.758  1.00  0.00           C  
ATOM   1199  OH  TYR H  90       7.047  -2.693  21.550  1.00  0.00           O  
ATOM   1200  H   TYR H  90       4.740   2.034  25.474  1.00  0.00           H  
ATOM   1201  HA  TYR H  90       4.335  -0.522  26.952  1.00  0.00           H  
ATOM   1202 1HB  TYR H  90       7.037   0.818  26.519  1.00  0.00           H  
ATOM   1203 2HB  TYR H  90       6.733  -0.729  27.297  1.00  0.00           H  
ATOM   1204  HD1 TYR H  90       6.812   1.066  24.078  1.00  0.00           H  
ATOM   1205  HD2 TYR H  90       6.350  -2.730  26.025  1.00  0.00           H  
ATOM   1206  HE1 TYR H  90       7.101  -0.083  21.908  1.00  0.00           H  
ATOM   1207  HE2 TYR H  90       6.638  -3.877  23.855  1.00  0.00           H  
ATOM   1208  HH  TYR H  90       7.037  -3.642  21.689  1.00  0.00           H  
ATOM   1209  N   LEU H  91       4.766   0.355  29.204  1.00  0.00           N  
ATOM   1210  CA  LEU H  91       4.832   0.900  30.547  1.00  0.00           C  
ATOM   1211  C   LEU H  91       5.802   0.042  31.356  1.00  0.00           C  
ATOM   1212  O   LEU H  91       5.583  -1.173  31.496  1.00  0.00           O  
ATOM   1213  CB  LEU H  91       3.445   0.914  31.202  1.00  0.00           C  
ATOM   1214  CG  LEU H  91       3.397   1.426  32.647  1.00  0.00           C  
ATOM   1215  CD1 LEU H  91       3.773   2.901  32.676  1.00  0.00           C  
ATOM   1216  CD2 LEU H  91       2.005   1.204  33.219  1.00  0.00           C  
ATOM   1217  H   LEU H  91       4.612  -0.636  29.082  1.00  0.00           H  
ATOM   1218  HA  LEU H  91       5.193   1.926  30.487  1.00  0.00           H  
ATOM   1219 1HB  LEU H  91       2.786   1.543  30.606  1.00  0.00           H  
ATOM   1220 2HB  LEU H  91       3.047  -0.101  31.197  1.00  0.00           H  
ATOM   1221  HG  LEU H  91       4.126   0.884  33.250  1.00  0.00           H  
ATOM   1222 1HD1 LEU H  91       3.738   3.266  33.704  1.00  0.00           H  
ATOM   1223 2HD1 LEU H  91       4.780   3.028  32.280  1.00  0.00           H  
ATOM   1224 3HD1 LEU H  91       3.069   3.467  32.068  1.00  0.00           H  
ATOM   1225 1HD2 LEU H  91       1.970   1.568  34.247  1.00  0.00           H  
ATOM   1226 2HD2 LEU H  91       1.274   1.747  32.618  1.00  0.00           H  
ATOM   1227 3HD2 LEU H  91       1.769   0.141  33.203  1.00  0.00           H  
ATOM   1228  N   GLN H  92       6.872   0.666  31.862  1.00  0.00           N  
ATOM   1229  CA  GLN H  92       7.847  -0.038  32.696  1.00  0.00           C  
ATOM   1230  C   GLN H  92       7.543   0.393  34.125  1.00  0.00           C  
ATOM   1231  O   GLN H  92       7.624   1.581  34.424  1.00  0.00           O  
ATOM   1232  CB  GLN H  92       9.289   0.297  32.307  1.00  0.00           C  
ATOM   1233  CG  GLN H  92      10.340  -0.355  33.190  1.00  0.00           C  
ATOM   1234  CD  GLN H  92      10.458  -1.847  32.941  1.00  0.00           C  
ATOM   1235  NE2 GLN H  92      10.128  -2.642  33.952  1.00  0.00           N  
ATOM   1236  OE1 GLN H  92      10.840  -2.281  31.851  1.00  0.00           O  
ATOM   1237  H   GLN H  92       7.010   1.646  31.664  1.00  0.00           H  
ATOM   1238  HA  GLN H  92       7.706  -1.111  32.561  1.00  0.00           H  
ATOM   1239 1HB  GLN H  92       9.472  -0.015  31.280  1.00  0.00           H  
ATOM   1240 2HB  GLN H  92       9.437   1.376  32.353  1.00  0.00           H  
ATOM   1241 1HG  GLN H  92      11.308   0.102  32.985  1.00  0.00           H  
ATOM   1242 2HG  GLN H  92      10.068  -0.204  34.234  1.00  0.00           H  
ATOM   1243 1HE2 GLN H  92      10.187  -3.637  33.848  1.00  0.00           H  
ATOM   1244 2HE2 GLN H  92       9.823  -2.250  34.819  1.00  0.00           H  
ATOM   1245  N   MET H  93       7.180  -0.558  34.995  1.00  0.00           N  
ATOM   1246  CA  MET H  93       6.908  -0.254  36.404  1.00  0.00           C  
ATOM   1247  C   MET H  93       8.013  -0.843  37.286  1.00  0.00           C  
ATOM   1248  O   MET H  93       8.215  -2.049  37.257  1.00  0.00           O  
ATOM   1249  CB  MET H  93       5.540  -0.794  36.817  1.00  0.00           C  
ATOM   1250  CG  MET H  93       4.378  -0.268  35.986  1.00  0.00           C  
ATOM   1251  SD  MET H  93       2.774  -0.793  36.623  1.00  0.00           S  
ATOM   1252  CE  MET H  93       2.814  -2.542  36.240  1.00  0.00           C  
ATOM   1253  H   MET H  93       7.092  -1.510  34.672  1.00  0.00           H  
ATOM   1254  HA  MET H  93       6.905   0.829  36.530  1.00  0.00           H  
ATOM   1255 1HB  MET H  93       5.540  -1.880  36.741  1.00  0.00           H  
ATOM   1256 2HB  MET H  93       5.347  -0.538  37.861  1.00  0.00           H  
ATOM   1257 1HG  MET H  93       4.404   0.821  35.973  1.00  0.00           H  
ATOM   1258 2HG  MET H  93       4.475  -0.624  34.960  1.00  0.00           H  
ATOM   1259 1HE  MET H  93       1.888  -3.009  36.573  1.00  0.00           H  
ATOM   1260 2HE  MET H  93       2.922  -2.677  35.162  1.00  0.00           H  
ATOM   1261 3HE  MET H  93       3.659  -3.007  36.750  1.00  0.00           H  
ATOM   1262  N   ASN H  94       8.726   0.005  38.043  1.00  0.00           N  
ATOM   1263  CA  ASN H  94       9.774  -0.432  38.958  1.00  0.00           C  
ATOM   1264  C   ASN H  94       9.274  -0.370  40.405  1.00  0.00           C  
ATOM   1265  O   ASN H  94       8.396   0.440  40.716  1.00  0.00           O  
ATOM   1266  CB  ASN H  94      11.025   0.407  38.782  1.00  0.00           C  
ATOM   1267  CG  ASN H  94      11.701   0.166  37.461  1.00  0.00           C  
ATOM   1268  ND2 ASN H  94      12.110   1.226  36.811  1.00  0.00           N  
ATOM   1269  OD1 ASN H  94      11.853  -0.982  37.028  1.00  0.00           O  
ATOM   1270  H   ASN H  94       8.517   0.989  37.966  1.00  0.00           H  
ATOM   1271  HA  ASN H  94      10.018  -1.472  38.735  1.00  0.00           H  
ATOM   1272 1HB  ASN H  94      10.769   1.464  38.858  1.00  0.00           H  
ATOM   1273 2HB  ASN H  94      11.730   0.183  39.583  1.00  0.00           H  
ATOM   1274 1HD2 ASN H  94      12.566   1.124  35.927  1.00  0.00           H  
ATOM   1275 2HD2 ASN H  94      11.965   2.135  37.198  1.00  0.00           H  
ATOM   1276  N   SER H  95       9.859  -1.206  41.297  1.00  0.00           N  
ATOM   1277  CA  SER H  95       9.624  -1.175  42.748  1.00  0.00           C  
ATOM   1278  C   SER H  95       8.119  -1.221  43.080  1.00  0.00           C  
ATOM   1279  O   SER H  95       7.589  -0.355  43.791  1.00  0.00           O  
ATOM   1280  CB  SER H  95      10.243   0.072  43.346  1.00  0.00           C  
ATOM   1281  OG  SER H  95      11.627   0.099  43.131  1.00  0.00           O  
ATOM   1282  H   SER H  95      10.498  -1.889  40.917  1.00  0.00           H  
ATOM   1283  HA  SER H  95      10.094  -2.053  43.194  1.00  0.00           H  
ATOM   1284 1HB  SER H  95       9.786   0.956  42.900  1.00  0.00           H  
ATOM   1285 2HB  SER H  95      10.038   0.103  44.416  1.00  0.00           H  
ATOM   1286  HG  SER H  95      12.030  -0.165  43.961  1.00  0.00           H  
ATOM   1287  N   LEU H  96       7.432  -2.209  42.508  1.00  0.00           N  
ATOM   1288  CA  LEU H  96       5.997  -2.378  42.737  1.00  0.00           C  
ATOM   1289  C   LEU H  96       5.670  -2.694  44.194  1.00  0.00           C  
ATOM   1290  O   LEU H  96       6.413  -3.416  44.871  1.00  0.00           O  
ATOM   1291  CB  LEU H  96       5.452  -3.496  41.839  1.00  0.00           C  
ATOM   1292  CG  LEU H  96       5.328  -3.152  40.350  1.00  0.00           C  
ATOM   1293  CD1 LEU H  96       5.000  -4.414  39.563  1.00  0.00           C  
ATOM   1294  CD2 LEU H  96       4.251  -2.095  40.160  1.00  0.00           C  
ATOM   1295  H   LEU H  96       7.913  -2.858  41.901  1.00  0.00           H  
ATOM   1296  HA  LEU H  96       5.495  -1.445  42.483  1.00  0.00           H  
ATOM   1297 1HB  LEU H  96       6.108  -4.361  41.927  1.00  0.00           H  
ATOM   1298 2HB  LEU H  96       4.463  -3.778  42.199  1.00  0.00           H  
ATOM   1299  HG  LEU H  96       6.281  -2.770  39.984  1.00  0.00           H  
ATOM   1300 1HD1 LEU H  96       4.912  -4.170  38.504  1.00  0.00           H  
ATOM   1301 2HD1 LEU H  96       5.796  -5.146  39.701  1.00  0.00           H  
ATOM   1302 3HD1 LEU H  96       4.058  -4.830  39.919  1.00  0.00           H  
ATOM   1303 1HD2 LEU H  96       4.163  -1.850  39.101  1.00  0.00           H  
ATOM   1304 2HD2 LEU H  96       3.297  -2.477  40.524  1.00  0.00           H  
ATOM   1305 3HD2 LEU H  96       4.519  -1.198  40.718  1.00  0.00           H  
ATOM   1306  N   LYS H  97       4.566  -2.108  44.670  1.00  0.00           N  
ATOM   1307  CA  LYS H  97       4.060  -2.288  46.029  1.00  0.00           C  
ATOM   1308  C   LYS H  97       2.741  -3.058  46.003  1.00  0.00           C  
ATOM   1309  O   LYS H  97       2.050  -3.040  44.978  1.00  0.00           O  
ATOM   1310  CB  LYS H  97       3.872  -0.936  46.719  1.00  0.00           C  
ATOM   1311  CG  LYS H  97       5.135  -0.086  46.790  1.00  0.00           C  
ATOM   1312  CD  LYS H  97       6.195  -0.744  47.660  1.00  0.00           C  
ATOM   1313  CE  LYS H  97       7.420   0.147  47.810  1.00  0.00           C  
ATOM   1314  NZ  LYS H  97       8.471  -0.488  48.652  1.00  0.00           N1+
ATOM   1315  H   LYS H  97       4.065  -1.508  44.032  1.00  0.00           H  
ATOM   1316  HA  LYS H  97       4.787  -2.870  46.595  1.00  0.00           H  
ATOM   1317 1HB  LYS H  97       3.111  -0.359  46.193  1.00  0.00           H  
ATOM   1318 2HB  LYS H  97       3.518  -1.093  47.738  1.00  0.00           H  
ATOM   1319 1HG  LYS H  97       5.536   0.054  45.786  1.00  0.00           H  
ATOM   1320 2HG  LYS H  97       4.892   0.892  47.205  1.00  0.00           H  
ATOM   1321 1HD  LYS H  97       5.781  -0.947  48.649  1.00  0.00           H  
ATOM   1322 2HD  LYS H  97       6.500  -1.689  47.211  1.00  0.00           H  
ATOM   1323 1HE  LYS H  97       7.838   0.360  46.828  1.00  0.00           H  
ATOM   1324 2HE  LYS H  97       7.129   1.092  48.269  1.00  0.00           H  
ATOM   1325 1HZ  LYS H  97       9.264   0.133  48.727  1.00  0.00           H  
ATOM   1326 2HZ  LYS H  97       8.099  -0.672  49.573  1.00  0.00           H  
ATOM   1327 3HZ  LYS H  97       8.763  -1.356  48.227  1.00  0.00           H  
ATOM   1328  N   PRO H  98       2.353  -3.717  47.119  1.00  0.00           N  
ATOM   1329  CA  PRO H  98       1.024  -4.366  47.163  1.00  0.00           C  
ATOM   1330  C   PRO H  98      -0.116  -3.429  46.727  1.00  0.00           C  
ATOM   1331  O   PRO H  98      -1.084  -3.899  46.132  1.00  0.00           O  
ATOM   1332  CB  PRO H  98       0.889  -4.753  48.640  1.00  0.00           C  
ATOM   1333  CG  PRO H  98       2.293  -4.980  49.087  1.00  0.00           C  
ATOM   1334  CD  PRO H  98       3.085  -3.900  48.399  1.00  0.00           C  
ATOM   1335  HA  PRO H  98       1.034  -5.257  46.518  1.00  0.00           H  
ATOM   1336 1HB  PRO H  98       0.389  -3.948  49.195  1.00  0.00           H  
ATOM   1337 2HB  PRO H  98       0.260  -5.650  48.738  1.00  0.00           H  
ATOM   1338 1HG  PRO H  98       2.357  -4.918  50.183  1.00  0.00           H  
ATOM   1339 2HG  PRO H  98       2.624  -5.991  48.805  1.00  0.00           H  
ATOM   1340 1HD  PRO H  98       3.069  -2.986  49.011  1.00  0.00           H  
ATOM   1341 2HD  PRO H  98       4.118  -4.244  48.243  1.00  0.00           H  
ATOM   1342  N   GLU H  99       0.011  -2.094  46.967  1.00  0.00           N  
ATOM   1343  CA  GLU H  99      -1.041  -1.134  46.602  1.00  0.00           C  
ATOM   1344  C   GLU H  99      -1.099  -0.826  45.083  1.00  0.00           C  
ATOM   1345  O   GLU H  99      -1.943  -0.039  44.660  1.00  0.00           O  
ATOM   1346  CB  GLU H  99      -0.837   0.168  47.380  1.00  0.00           C  
ATOM   1347  CG  GLU H  99      -1.020   0.036  48.885  1.00  0.00           C  
ATOM   1348  CD  GLU H  99      -0.783   1.326  49.619  1.00  0.00           C  
ATOM   1349  OE1 GLU H  99      -0.461   2.300  48.980  1.00  0.00           O  
ATOM   1350  OE2 GLU H  99      -0.924   1.339  50.818  1.00  0.00           O1-
ATOM   1351  H   GLU H  99       0.854  -1.756  47.408  1.00  0.00           H  
ATOM   1352  HA  GLU H  99      -2.008  -1.562  46.870  1.00  0.00           H  
ATOM   1353 1HB  GLU H  99       0.169   0.546  47.197  1.00  0.00           H  
ATOM   1354 2HB  GLU H  99      -1.540   0.919  47.022  1.00  0.00           H  
ATOM   1355 1HG  GLU H  99      -2.035  -0.303  49.089  1.00  0.00           H  
ATOM   1356 2HG  GLU H  99      -0.332  -0.721  49.259  1.00  0.00           H  
ATOM   1357  N   ASP H 100      -0.215  -1.445  44.266  1.00  0.00           N  
ATOM   1358  CA  ASP H 100      -0.217  -1.299  42.800  1.00  0.00           C  
ATOM   1359  C   ASP H 100      -1.063  -2.409  42.132  1.00  0.00           C  
ATOM   1360  O   ASP H 100      -1.184  -2.433  40.901  1.00  0.00           O  
ATOM   1361  CB  ASP H 100       1.214  -1.337  42.259  1.00  0.00           C  
ATOM   1362  CG  ASP H 100       2.034  -0.119  42.662  1.00  0.00           C  
ATOM   1363  OD1 ASP H 100       1.556   0.977  42.490  1.00  0.00           O  
ATOM   1364  OD2 ASP H 100       3.129  -0.296  43.139  1.00  0.00           O1-
ATOM   1365  H   ASP H 100       0.478  -2.035  44.700  1.00  0.00           H  
ATOM   1366  HA  ASP H 100      -0.661  -0.335  42.550  1.00  0.00           H  
ATOM   1367 1HB  ASP H 100       1.718  -2.233  42.621  1.00  0.00           H  
ATOM   1368 2HB  ASP H 100       1.188  -1.395  41.168  1.00  0.00           H  
ATOM   1369  N   THR H 101      -1.648  -3.323  42.934  1.00  0.00           N  
ATOM   1370  CA  THR H 101      -2.539  -4.369  42.396  1.00  0.00           C  
ATOM   1371  C   THR H 101      -3.706  -3.691  41.678  1.00  0.00           C  
ATOM   1372  O   THR H 101      -4.396  -2.831  42.253  1.00  0.00           O  
ATOM   1373  CB  THR H 101      -3.067  -5.302  43.502  1.00  0.00           C  
ATOM   1374  CG2 THR H 101      -4.045  -6.313  42.924  1.00  0.00           C  
ATOM   1375  OG1 THR H 101      -1.969  -5.996  44.108  1.00  0.00           O  
ATOM   1376  H   THR H 101      -1.471  -3.291  43.929  1.00  0.00           H  
ATOM   1377  HA  THR H 101      -1.973  -4.975  41.688  1.00  0.00           H  
ATOM   1378  HB  THR H 101      -3.572  -4.711  44.266  1.00  0.00           H  
ATOM   1379  HG1 THR H 101      -1.733  -5.562  44.932  1.00  0.00           H  
ATOM   1380 1HG2 THR H 101      -4.407  -6.964  43.720  1.00  0.00           H  
ATOM   1381 2HG2 THR H 101      -4.886  -5.789  42.471  1.00  0.00           H  
ATOM   1382 3HG2 THR H 101      -3.542  -6.914  42.167  1.00  0.00           H  
ATOM   1383  N   ALA H 102      -3.907  -4.043  40.404  1.00  0.00           N  
ATOM   1384  CA  ALA H 102      -4.976  -3.415  39.602  1.00  0.00           C  
ATOM   1385  C   ALA H 102      -5.056  -4.072  38.255  1.00  0.00           C  
ATOM   1386  O   ALA H 102      -4.121  -4.766  37.841  1.00  0.00           O  
ATOM   1387  CB  ALA H 102      -4.624  -1.927  39.376  1.00  0.00           C  
ATOM   1388  H   ALA H 102      -3.323  -4.747  39.980  1.00  0.00           H  
ATOM   1389  HA  ALA H 102      -5.921  -3.561  40.124  1.00  0.00           H  
ATOM   1390 1HB  ALA H 102      -5.408  -1.453  38.784  1.00  0.00           H  
ATOM   1391 2HB  ALA H 102      -4.541  -1.421  40.337  1.00  0.00           H  
ATOM   1392 3HB  ALA H 102      -3.675  -1.855  38.846  1.00  0.00           H  
ATOM   1393  N   VAL H 103      -6.153  -3.793  37.527  1.00  0.00           N  
ATOM   1394  CA  VAL H 103      -6.228  -4.107  36.115  1.00  0.00           C  
ATOM   1395  C   VAL H 103      -5.717  -2.830  35.414  1.00  0.00           C  
ATOM   1396  O   VAL H 103      -6.185  -1.722  35.710  1.00  0.00           O  
ATOM   1397  CB  VAL H 103      -7.643  -4.482  35.640  1.00  0.00           C  
ATOM   1398  CG1 VAL H 103      -7.641  -4.740  34.129  1.00  0.00           C  
ATOM   1399  CG2 VAL H 103      -8.146  -5.720  36.405  1.00  0.00           C  
ATOM   1400  H   VAL H 103      -6.944  -3.354  37.976  1.00  0.00           H  
ATOM   1401  HA  VAL H 103      -5.600  -4.977  35.920  1.00  0.00           H  
ATOM   1402  HB  VAL H 103      -8.314  -3.643  35.829  1.00  0.00           H  
ATOM   1403 1HG1 VAL H 103      -8.649  -5.004  33.802  1.00  0.00           H  
ATOM   1404 2HG1 VAL H 103      -7.316  -3.842  33.606  1.00  0.00           H  
ATOM   1405 3HG1 VAL H 103      -6.961  -5.561  33.901  1.00  0.00           H  
ATOM   1406 1HG2 VAL H 103      -9.150  -5.976  36.064  1.00  0.00           H  
ATOM   1407 2HG2 VAL H 103      -7.475  -6.559  36.222  1.00  0.00           H  
ATOM   1408 3HG2 VAL H 103      -8.172  -5.503  37.474  1.00  0.00           H  
ATOM   1409  N   TYR H 104      -4.761  -3.003  34.508  1.00  0.00           N  
ATOM   1410  CA  TYR H 104      -4.120  -1.897  33.779  1.00  0.00           C  
ATOM   1411  C   TYR H 104      -4.620  -1.884  32.346  1.00  0.00           C  
ATOM   1412  O   TYR H 104      -4.645  -2.924  31.676  1.00  0.00           O  
ATOM   1413  CB  TYR H 104      -2.595  -2.020  33.816  1.00  0.00           C  
ATOM   1414  CG  TYR H 104      -1.987  -1.691  35.159  1.00  0.00           C  
ATOM   1415  CD1 TYR H 104      -2.064  -2.604  36.200  1.00  0.00           C  
ATOM   1416  CD2 TYR H 104      -1.350  -0.473  35.354  1.00  0.00           C  
ATOM   1417  CE1 TYR H 104      -1.510  -2.302  37.429  1.00  0.00           C  
ATOM   1418  CE2 TYR H 104      -0.795  -0.170  36.581  1.00  0.00           C  
ATOM   1419  CZ  TYR H 104      -0.873  -1.081  37.617  1.00  0.00           C  
ATOM   1420  OH  TYR H 104      -0.320  -0.780  38.840  1.00  0.00           O  
ATOM   1421  H   TYR H 104      -4.470  -3.951  34.318  1.00  0.00           H  
ATOM   1422  HA  TYR H 104      -4.398  -0.959  34.260  1.00  0.00           H  
ATOM   1423 1HB  TYR H 104      -2.306  -3.039  33.551  1.00  0.00           H  
ATOM   1424 2HB  TYR H 104      -2.158  -1.353  33.072  1.00  0.00           H  
ATOM   1425  HD1 TYR H 104      -2.565  -3.561  36.048  1.00  0.00           H  
ATOM   1426  HD2 TYR H 104      -1.290   0.247  34.537  1.00  0.00           H  
ATOM   1427  HE1 TYR H 104      -1.570  -3.021  38.246  1.00  0.00           H  
ATOM   1428  HE2 TYR H 104      -0.295   0.787  36.734  1.00  0.00           H  
ATOM   1429  HH  TYR H 104      -0.627  -1.414  39.494  1.00  0.00           H  
ATOM   1430  N   TYR H 105      -5.027  -0.685  31.874  1.00  0.00           N  
ATOM   1431  CA  TYR H 105      -5.700  -0.516  30.587  1.00  0.00           C  
ATOM   1432  C   TYR H 105      -4.865   0.321  29.626  1.00  0.00           C  
ATOM   1433  O   TYR H 105      -4.229   1.312  30.045  1.00  0.00           O  
ATOM   1434  CB  TYR H 105      -7.077   0.124  30.782  1.00  0.00           C  
ATOM   1435  CG  TYR H 105      -7.994  -0.669  31.686  1.00  0.00           C  
ATOM   1436  CD1 TYR H 105      -7.949  -0.477  33.060  1.00  0.00           C  
ATOM   1437  CD2 TYR H 105      -8.880  -1.587  31.144  1.00  0.00           C  
ATOM   1438  CE1 TYR H 105      -8.787  -1.200  33.887  1.00  0.00           C  
ATOM   1439  CE2 TYR H 105      -9.718  -2.310  31.970  1.00  0.00           C  
ATOM   1440  CZ  TYR H 105      -9.674  -2.119  33.336  1.00  0.00           C  
ATOM   1441  OH  TYR H 105     -10.509  -2.839  34.159  1.00  0.00           O  
ATOM   1442  H   TYR H 105      -4.854   0.126  32.448  1.00  0.00           H  
ATOM   1443  HA  TYR H 105      -5.833  -1.499  30.134  1.00  0.00           H  
ATOM   1444 1HB  TYR H 105      -6.958   1.121  31.207  1.00  0.00           H  
ATOM   1445 2HB  TYR H 105      -7.566   0.236  29.815  1.00  0.00           H  
ATOM   1446  HD1 TYR H 105      -7.252   0.245  33.487  1.00  0.00           H  
ATOM   1447  HD2 TYR H 105      -8.915  -1.738  30.065  1.00  0.00           H  
ATOM   1448  HE1 TYR H 105      -8.752  -1.048  34.965  1.00  0.00           H  
ATOM   1449  HE2 TYR H 105     -10.415  -3.032  31.543  1.00  0.00           H  
ATOM   1450  HH  TYR H 105     -11.028  -3.450  33.631  1.00  0.00           H  
ATOM   1451  N   CYS H 106      -4.992  -0.021  28.335  1.00  0.00           N  
ATOM   1452  CA  CYS H 106      -4.425   0.740  27.204  1.00  0.00           C  
ATOM   1453  C   CYS H 106      -5.577   1.611  26.656  1.00  0.00           C  
ATOM   1454  O   CYS H 106      -6.670   1.100  26.372  1.00  0.00           O  
ATOM   1455  CB  CYS H 106      -3.947  -0.227  26.108  1.00  0.00           C  
ATOM   1456  SG  CYS H 106      -3.303   0.613  24.647  1.00  0.00           S  
ATOM   1457  H   CYS H 106      -5.518  -0.863  28.148  1.00  0.00           H  
ATOM   1458  HA  CYS H 106      -3.598   1.347  27.574  1.00  0.00           H  
ATOM   1459 1HB  CYS H 106      -3.165  -0.872  26.509  1.00  0.00           H  
ATOM   1460 2HB  CYS H 106      -4.775  -0.867  25.802  1.00  0.00           H  
ATOM   1461  N   ALA H 107      -5.295   2.894  26.377  1.00  0.00           N  
ATOM   1462  CA  ALA H 107      -6.314   3.760  25.779  1.00  0.00           C  
ATOM   1463  C   ALA H 107      -5.701   4.698  24.734  1.00  0.00           C  
ATOM   1464  O   ALA H 107      -4.505   4.998  24.799  1.00  0.00           O  
ATOM   1465  CB  ALA H 107      -7.065   4.550  26.838  1.00  0.00           C  
ATOM   1466  H   ALA H 107      -4.379   3.275  26.575  1.00  0.00           H  
ATOM   1467  HA  ALA H 107      -7.041   3.125  25.271  1.00  0.00           H  
ATOM   1468 1HB  ALA H 107      -7.813   5.181  26.357  1.00  0.00           H  
ATOM   1469 2HB  ALA H 107      -7.555   3.862  27.525  1.00  0.00           H  
ATOM   1470 3HB  ALA H 107      -6.363   5.175  27.389  1.00  0.00           H  
ATOM   1471  N   ALA H 108      -6.520   5.138  23.770  1.00  0.00           N  
ATOM   1472  CA  ALA H 108      -6.063   6.088  22.732  1.00  0.00           C  
ATOM   1473  C   ALA H 108      -7.008   7.281  22.613  1.00  0.00           C  
ATOM   1474  O   ALA H 108      -8.234   7.120  22.711  1.00  0.00           O  
ATOM   1475  CB  ALA H 108      -5.967   5.447  21.340  1.00  0.00           C  
ATOM   1476  H   ALA H 108      -7.475   4.810  23.752  1.00  0.00           H  
ATOM   1477  HA  ALA H 108      -5.083   6.451  23.041  1.00  0.00           H  
ATOM   1478 1HB  ALA H 108      -5.627   6.191  20.619  1.00  0.00           H  
ATOM   1479 2HB  ALA H 108      -5.257   4.620  21.367  1.00  0.00           H  
ATOM   1480 3HB  ALA H 108      -6.945   5.074  21.041  1.00  0.00           H  
ATOM   1481  N   ASP H 109      -6.448   8.485  22.380  1.00  0.00           N  
ATOM   1482  CA  ASP H 109      -7.257   9.690  22.198  1.00  0.00           C  
ATOM   1483  C   ASP H 109      -6.397  10.740  21.514  1.00  0.00           C  
ATOM   1484  O   ASP H 109      -5.180  10.752  21.716  1.00  0.00           O  
ATOM   1485  CB  ASP H 109      -7.782  10.219  23.534  1.00  0.00           C  
ATOM   1486  CG  ASP H 109      -8.942  11.193  23.372  1.00  0.00           C  
ATOM   1487  OD1 ASP H 109     -10.056  10.743  23.246  1.00  0.00           O  
ATOM   1488  OD2 ASP H 109      -8.702  12.376  23.374  1.00  0.00           O1-
ATOM   1489  H   ASP H 109      -5.441   8.558  22.329  1.00  0.00           H  
ATOM   1490  HA  ASP H 109      -8.094   9.432  21.547  1.00  0.00           H  
ATOM   1491 1HB  ASP H 109      -8.112   9.384  24.152  1.00  0.00           H  
ATOM   1492 2HB  ASP H 109      -6.976  10.723  24.068  1.00  0.00           H  
ATOM   1493  N   ARG H 110      -7.011  11.632  20.747  1.00  0.00           N  
ATOM   1494  CA  ARG H 110      -6.236  12.720  20.134  1.00  0.00           C  
ATOM   1495  C   ARG H 110      -6.284  14.030  20.955  1.00  0.00           C  
ATOM   1496  O   ARG H 110      -5.485  14.939  20.691  1.00  0.00           O  
ATOM   1497  CB  ARG H 110      -6.718  13.061  18.732  1.00  0.00           C  
ATOM   1498  CG  ARG H 110      -6.633  11.919  17.731  1.00  0.00           C  
ATOM   1499  CD  ARG H 110      -6.923  12.378  16.349  1.00  0.00           C  
ATOM   1500  NE  ARG H 110      -5.834  13.170  15.801  1.00  0.00           N  
ATOM   1501  CZ  ARG H 110      -5.994  14.222  14.973  1.00  0.00           C  
ATOM   1502  NH1 ARG H 110      -7.202  14.594  14.609  1.00  0.00           N1+
ATOM   1503  NH2 ARG H 110      -4.938  14.879  14.528  1.00  0.00           N  
ATOM   1504  H   ARG H 110      -8.005  11.579  20.576  1.00  0.00           H  
ATOM   1505  HA  ARG H 110      -5.201  12.381  20.091  1.00  0.00           H  
ATOM   1506 1HB  ARG H 110      -7.757  13.386  18.773  1.00  0.00           H  
ATOM   1507 2HB  ARG H 110      -6.131  13.889  18.337  1.00  0.00           H  
ATOM   1508 1HG  ARG H 110      -5.629  11.495  17.749  1.00  0.00           H  
ATOM   1509 2HG  ARG H 110      -7.358  11.148  17.996  1.00  0.00           H  
ATOM   1510 1HD  ARG H 110      -7.074  11.514  15.703  1.00  0.00           H  
ATOM   1511 2HD  ARG H 110      -7.824  12.991  16.350  1.00  0.00           H  
ATOM   1512  HE  ARG H 110      -4.890  12.915  16.058  1.00  0.00           H  
ATOM   1513 1HH1 ARG H 110      -8.010  14.091  14.950  1.00  0.00           H  
ATOM   1514 2HH1 ARG H 110      -7.322  15.382  13.989  1.00  0.00           H  
ATOM   1515 1HH2 ARG H 110      -4.010  14.593  14.808  1.00  0.00           H  
ATOM   1516 2HH2 ARG H 110      -5.058  15.667  13.909  1.00  0.00           H  
ATOM   1517  N   PHE H 111      -7.211  14.151  21.928  1.00  0.00           N  
ATOM   1518  CA  PHE H 111      -7.326  15.415  22.669  1.00  0.00           C  
ATOM   1519  C   PHE H 111      -7.017  15.386  24.141  1.00  0.00           C  
ATOM   1520  O   PHE H 111      -6.603  16.415  24.696  1.00  0.00           O  
ATOM   1521  CB  PHE H 111      -8.726  16.020  22.549  1.00  0.00           C  
ATOM   1522  CG  PHE H 111      -9.140  16.311  21.134  1.00  0.00           C  
ATOM   1523  CD1 PHE H 111      -9.762  15.339  20.365  1.00  0.00           C  
ATOM   1524  CD2 PHE H 111      -8.909  17.557  20.570  1.00  0.00           C  
ATOM   1525  CE1 PHE H 111     -10.144  15.606  19.064  1.00  0.00           C  
ATOM   1526  CE2 PHE H 111      -9.290  17.827  19.270  1.00  0.00           C  
ATOM   1527  CZ  PHE H 111      -9.909  16.849  18.517  1.00  0.00           C  
ATOM   1528  H   PHE H 111      -7.831  13.388  22.157  1.00  0.00           H  
ATOM   1529  HA  PHE H 111      -6.614  16.097  22.202  1.00  0.00           H  
ATOM   1530 1HB  PHE H 111      -9.455  15.338  22.984  1.00  0.00           H  
ATOM   1531 2HB  PHE H 111      -8.769  16.950  23.114  1.00  0.00           H  
ATOM   1532  HD1 PHE H 111      -9.949  14.356  20.798  1.00  0.00           H  
ATOM   1533  HD2 PHE H 111      -8.420  18.328  21.166  1.00  0.00           H  
ATOM   1534  HE1 PHE H 111     -10.632  14.833  18.469  1.00  0.00           H  
ATOM   1535  HE2 PHE H 111      -9.104  18.810  18.839  1.00  0.00           H  
ATOM   1536  HZ  PHE H 111     -10.209  17.061  17.490  1.00  0.00           H  
ATOM   1537  N   LEU H 112      -7.272  14.252  24.801  1.00  0.00           N  
ATOM   1538  CA  LEU H 112      -7.172  14.196  26.244  1.00  0.00           C  
ATOM   1539  C   LEU H 112      -5.819  13.746  26.778  1.00  0.00           C  
ATOM   1540  O   LEU H 112      -5.083  13.035  26.090  1.00  0.00           O  
ATOM   1541  CB  LEU H 112      -8.257  13.255  26.782  1.00  0.00           C  
ATOM   1542  CG  LEU H 112      -9.702  13.646  26.447  1.00  0.00           C  
ATOM   1543  CD1 LEU H 112     -10.652  12.575  26.965  1.00  0.00           C  
ATOM   1544  CD2 LEU H 112     -10.018  15.001  27.063  1.00  0.00           C  
ATOM   1545  H   LEU H 112      -7.539  13.419  24.295  1.00  0.00           H  
ATOM   1546  HA  LEU H 112      -7.351  15.209  26.601  1.00  0.00           H  
ATOM   1547 1HB  LEU H 112      -8.083  12.258  26.382  1.00  0.00           H  
ATOM   1548 2HB  LEU H 112      -8.170  13.209  27.868  1.00  0.00           H  
ATOM   1549  HG  LEU H 112      -9.822  13.703  25.365  1.00  0.00           H  
ATOM   1550 1HD1 LEU H 112     -11.679  12.853  26.727  1.00  0.00           H  
ATOM   1551 2HD1 LEU H 112     -10.416  11.621  26.494  1.00  0.00           H  
ATOM   1552 3HD1 LEU H 112     -10.543  12.484  28.045  1.00  0.00           H  
ATOM   1553 1HD2 LEU H 112     -11.045  15.279  26.824  1.00  0.00           H  
ATOM   1554 2HD2 LEU H 112      -9.900  14.945  28.145  1.00  0.00           H  
ATOM   1555 3HD2 LEU H 112      -9.336  15.751  26.662  1.00  0.00           H  
ATOM   1556  N   THR H 113      -5.542  14.105  28.031  1.00  0.00           N  
ATOM   1557  CA  THR H 113      -4.317  13.677  28.723  1.00  0.00           C  
ATOM   1558  C   THR H 113      -4.670  12.921  29.996  1.00  0.00           C  
ATOM   1559  O   THR H 113      -4.746  11.689  29.985  1.00  0.00           O  
ATOM   1560  CB  THR H 113      -3.411  14.874  29.065  1.00  0.00           C  
ATOM   1561  CG2 THR H 113      -2.913  15.546  27.795  1.00  0.00           C  
ATOM   1562  OG1 THR H 113      -4.146  15.825  29.847  1.00  0.00           O  
ATOM   1563  H   THR H 113      -6.202  14.694  28.518  1.00  0.00           H  
ATOM   1564  HA  THR H 113      -3.783  13.004  28.050  1.00  0.00           H  
ATOM   1565  HB  THR H 113      -2.556  14.529  29.646  1.00  0.00           H  
ATOM   1566  HG1 THR H 113      -4.175  16.665  29.384  1.00  0.00           H  
ATOM   1567 1HG2 THR H 113      -2.274  16.390  28.056  1.00  0.00           H  
ATOM   1568 2HG2 THR H 113      -2.343  14.829  27.203  1.00  0.00           H  
ATOM   1569 3HG2 THR H 113      -3.763  15.902  27.214  1.00  0.00           H  
ATOM   1570  N   ARG H 132      -4.869  13.652  31.117  1.00  0.00           N  
ATOM   1571  CA  ARG H 132      -5.104  13.019  32.425  1.00  0.00           C  
ATOM   1572  C   ARG H 132      -6.512  12.470  32.604  1.00  0.00           C  
ATOM   1573  O   ARG H 132      -6.773  11.763  33.593  1.00  0.00           O  
ATOM   1574  CB  ARG H 132      -4.861  13.974  33.583  1.00  0.00           C  
ATOM   1575  CG  ARG H 132      -3.422  14.438  33.739  1.00  0.00           C  
ATOM   1576  CD  ARG H 132      -3.256  15.329  34.917  1.00  0.00           C  
ATOM   1577  NE  ARG H 132      -1.914  15.883  34.991  1.00  0.00           N  
ATOM   1578  CZ  ARG H 132      -0.850  15.242  35.514  1.00  0.00           C  
ATOM   1579  NH1 ARG H 132      -0.986  14.029  35.999  1.00  0.00           N1+
ATOM   1580  NH2 ARG H 132       0.331  15.833  35.536  1.00  0.00           N  
ATOM   1581  H   ARG H 132      -4.857  14.660  31.055  1.00  0.00           H  
ATOM   1582  HA  ARG H 132      -4.405  12.185  32.495  1.00  0.00           H  
ATOM   1583 1HB  ARG H 132      -5.482  14.861  33.458  1.00  0.00           H  
ATOM   1584 2HB  ARG H 132      -5.158  13.498  34.517  1.00  0.00           H  
ATOM   1585 1HG  ARG H 132      -2.773  13.571  33.871  1.00  0.00           H  
ATOM   1586 2HG  ARG H 132      -3.117  14.987  32.849  1.00  0.00           H  
ATOM   1587 1HD  ARG H 132      -3.964  16.155  34.850  1.00  0.00           H  
ATOM   1588 2HD  ARG H 132      -3.443  14.764  35.829  1.00  0.00           H  
ATOM   1589  HE  ARG H 132      -1.769  16.816  34.628  1.00  0.00           H  
ATOM   1590 1HH1 ARG H 132      -1.890  13.577  35.983  1.00  0.00           H  
ATOM   1591 2HH1 ARG H 132      -0.189  13.548  36.390  1.00  0.00           H  
ATOM   1592 1HH2 ARG H 132       0.437  16.768  35.162  1.00  0.00           H  
ATOM   1593 2HH2 ARG H 132       1.129  15.353  35.927  1.00  0.00           H  
ATOM   1594  N   SER H 133      -7.452  12.863  31.719  1.00  0.00           N  
ATOM   1595  CA  SER H 133      -8.851  12.443  31.818  1.00  0.00           C  
ATOM   1596  C   SER H 133      -9.024  10.936  31.625  1.00  0.00           C  
ATOM   1597  O   SER H 133      -8.324  10.343  30.793  1.00  0.00           O  
ATOM   1598  CB  SER H 133      -9.682  13.184  30.790  1.00  0.00           C  
ATOM   1599  OG  SER H 133     -10.986  12.674  30.735  1.00  0.00           O  
ATOM   1600  H   SER H 133      -7.172  13.471  30.962  1.00  0.00           H  
ATOM   1601  HA  SER H 133      -9.216  12.691  32.815  1.00  0.00           H  
ATOM   1602 1HB  SER H 133      -9.714  14.244  31.043  1.00  0.00           H  
ATOM   1603 2HB  SER H 133      -9.213  13.096  29.811  1.00  0.00           H  
ATOM   1604  HG  SER H 133     -11.512  13.338  30.284  1.00  0.00           H  
ATOM   1605  N   VAL H 134     -10.015  10.343  32.307  1.00  0.00           N  
ATOM   1606  CA  VAL H 134     -10.306   8.915  32.118  1.00  0.00           C  
ATOM   1607  C   VAL H 134     -11.406   8.701  31.055  1.00  0.00           C  
ATOM   1608  O   VAL H 134     -12.016   7.638  31.021  1.00  0.00           O  
ATOM   1609  CB  VAL H 134     -10.750   8.284  33.451  1.00  0.00           C  
ATOM   1610  CG1 VAL H 134      -9.648   8.408  34.493  1.00  0.00           C  
ATOM   1611  CG2 VAL H 134     -12.028   8.948  33.937  1.00  0.00           C  
ATOM   1612  H   VAL H 134     -10.573  10.876  32.960  1.00  0.00           H  
ATOM   1613  HA  VAL H 134      -9.396   8.418  31.779  1.00  0.00           H  
ATOM   1614  HB  VAL H 134     -10.927   7.219  33.297  1.00  0.00           H  
ATOM   1615 1HG1 VAL H 134      -9.978   7.957  35.428  1.00  0.00           H  
ATOM   1616 2HG1 VAL H 134      -8.753   7.895  34.139  1.00  0.00           H  
ATOM   1617 3HG1 VAL H 134      -9.422   9.462  34.659  1.00  0.00           H  
ATOM   1618 1HG2 VAL H 134     -12.337   8.496  34.879  1.00  0.00           H  
ATOM   1619 2HG2 VAL H 134     -11.852  10.013  34.086  1.00  0.00           H  
ATOM   1620 3HG2 VAL H 134     -12.815   8.810  33.195  1.00  0.00           H  
ATOM   1621  N   LYS H 135     -11.674   9.716  30.218  1.00  0.00           N  
ATOM   1622  CA  LYS H 135     -12.677   9.626  29.151  1.00  0.00           C  
ATOM   1623  C   LYS H 135     -12.090   9.513  27.721  1.00  0.00           C  
ATOM   1624  O   LYS H 135     -12.665  10.090  26.795  1.00  0.00           O  
ATOM   1625  CB  LYS H 135     -13.607  10.839  29.227  1.00  0.00           C  
ATOM   1626  CG  LYS H 135     -14.343  10.984  30.555  1.00  0.00           C  
ATOM   1627  CD  LYS H 135     -15.296   9.822  30.788  1.00  0.00           C  
ATOM   1628  CE  LYS H 135     -16.088  10.005  32.075  1.00  0.00           C  
ATOM   1629  NZ  LYS H 135     -17.017   8.870  32.321  1.00  0.00           N1+
ATOM   1630  H   LYS H 135     -11.159  10.578  30.336  1.00  0.00           H  
ATOM   1631  HA  LYS H 135     -13.261   8.717  29.301  1.00  0.00           H  
ATOM   1632 1HB  LYS H 135     -13.031  11.749  29.063  1.00  0.00           H  
ATOM   1633 2HB  LYS H 135     -14.355  10.775  28.437  1.00  0.00           H  
ATOM   1634 1HG  LYS H 135     -13.620  11.022  31.369  1.00  0.00           H  
ATOM   1635 2HG  LYS H 135     -14.911  11.915  30.552  1.00  0.00           H  
ATOM   1636 1HD  LYS H 135     -15.989   9.745  29.950  1.00  0.00           H  
ATOM   1637 2HD  LYS H 135     -14.727   8.894  30.853  1.00  0.00           H  
ATOM   1638 1HE  LYS H 135     -15.402  10.086  32.916  1.00  0.00           H  
ATOM   1639 2HE  LYS H 135     -16.668  10.926  32.016  1.00  0.00           H  
ATOM   1640 1HZ  LYS H 135     -17.524   9.030  33.183  1.00  0.00           H  
ATOM   1641 2HZ  LYS H 135     -17.671   8.796  31.555  1.00  0.00           H  
ATOM   1642 3HZ  LYS H 135     -16.490   8.012  32.397  1.00  0.00           H  
ATOM   1643  N   TYR H 136     -11.007   8.722  27.527  1.00  0.00           N  
ATOM   1644  CA  TYR H 136     -10.428   8.532  26.182  1.00  0.00           C  
ATOM   1645  C   TYR H 136     -11.469   7.934  25.228  1.00  0.00           C  
ATOM   1646  O   TYR H 136     -12.315   7.126  25.646  1.00  0.00           O  
ATOM   1647  CB  TYR H 136      -9.189   7.635  26.244  1.00  0.00           C  
ATOM   1648  CG  TYR H 136      -7.924   8.368  26.636  1.00  0.00           C  
ATOM   1649  CD1 TYR H 136      -7.988   9.443  27.510  1.00  0.00           C  
ATOM   1650  CD2 TYR H 136      -6.702   7.964  26.121  1.00  0.00           C  
ATOM   1651  CE1 TYR H 136      -6.832  10.112  27.867  1.00  0.00           C  
ATOM   1652  CE2 TYR H 136      -5.547   8.633  26.477  1.00  0.00           C  
ATOM   1653  CZ  TYR H 136      -5.610   9.702  27.346  1.00  0.00           C  
ATOM   1654  OH  TYR H 136      -4.460  10.368  27.702  1.00  0.00           O  
ATOM   1655  H   TYR H 136     -10.585   8.252  28.316  1.00  0.00           H  
ATOM   1656  HA  TYR H 136     -10.131   9.506  25.792  1.00  0.00           H  
ATOM   1657 1HB  TYR H 136      -9.356   6.834  26.967  1.00  0.00           H  
ATOM   1658 2HB  TYR H 136      -9.026   7.171  25.273  1.00  0.00           H  
ATOM   1659  HD1 TYR H 136      -8.950   9.760  27.914  1.00  0.00           H  
ATOM   1660  HD2 TYR H 136      -6.652   7.120  25.433  1.00  0.00           H  
ATOM   1661  HE1 TYR H 136      -6.883  10.957  28.553  1.00  0.00           H  
ATOM   1662  HE2 TYR H 136      -4.586   8.317  26.072  1.00  0.00           H  
ATOM   1663  HH  TYR H 136      -4.625  10.890  28.492  1.00  0.00           H  
ATOM   1664  N   ASP H 137     -11.382   8.301  23.943  1.00  0.00           N  
ATOM   1665  CA  ASP H 137     -12.272   7.710  22.923  1.00  0.00           C  
ATOM   1666  C   ASP H 137     -12.194   6.201  22.757  1.00  0.00           C  
ATOM   1667  O   ASP H 137     -13.234   5.573  22.508  1.00  0.00           O  
ATOM   1668  CB  ASP H 137     -11.990   8.378  21.579  1.00  0.00           C  
ATOM   1669  CG  ASP H 137     -12.574   9.766  21.390  1.00  0.00           C  
ATOM   1670  OD1 ASP H 137     -13.464  10.150  22.176  1.00  0.00           O  
ATOM   1671  OD2 ASP H 137     -12.250  10.400  20.389  1.00  0.00           O1-
ATOM   1672  H   ASP H 137     -10.700   8.990  23.659  1.00  0.00           H  
ATOM   1673  HA  ASP H 137     -13.306   7.914  23.206  1.00  0.00           H  
ATOM   1674 1HB  ASP H 137     -10.913   8.463  21.434  1.00  0.00           H  
ATOM   1675 2HB  ASP H 137     -12.381   7.755  20.773  1.00  0.00           H  
ATOM   1676  N   TYR H 138     -10.976   5.621  22.823  1.00  0.00           N  
ATOM   1677  CA  TYR H 138     -10.770   4.186  22.556  1.00  0.00           C  
ATOM   1678  C   TYR H 138     -10.080   3.469  23.677  1.00  0.00           C  
ATOM   1679  O   TYR H 138      -9.075   3.968  24.199  1.00  0.00           O  
ATOM   1680  CB  TYR H 138      -9.968   3.990  21.267  1.00  0.00           C  
ATOM   1681  CG  TYR H 138     -10.577   4.671  20.061  1.00  0.00           C  
ATOM   1682  CD1 TYR H 138     -10.044   5.863  19.594  1.00  0.00           C  
ATOM   1683  CD2 TYR H 138     -11.669   4.103  19.421  1.00  0.00           C  
ATOM   1684  CE1 TYR H 138     -10.599   6.485  18.493  1.00  0.00           C  
ATOM   1685  CE2 TYR H 138     -12.225   4.724  18.320  1.00  0.00           C  
ATOM   1686  CZ  TYR H 138     -11.694   5.910  17.856  1.00  0.00           C  
ATOM   1687  OH  TYR H 138     -12.247   6.529  16.759  1.00  0.00           O  
ATOM   1688  H   TYR H 138     -10.181   6.196  23.062  1.00  0.00           H  
ATOM   1689  HA  TYR H 138     -11.746   3.713  22.437  1.00  0.00           H  
ATOM   1690 1HB  TYR H 138      -8.959   4.379  21.404  1.00  0.00           H  
ATOM   1691 2HB  TYR H 138      -9.884   2.926  21.050  1.00  0.00           H  
ATOM   1692  HD1 TYR H 138      -9.185   6.309  20.096  1.00  0.00           H  
ATOM   1693  HD2 TYR H 138     -12.090   3.167  19.789  1.00  0.00           H  
ATOM   1694  HE1 TYR H 138     -10.180   7.421  18.126  1.00  0.00           H  
ATOM   1695  HE2 TYR H 138     -13.084   4.278  17.818  1.00  0.00           H  
ATOM   1696  HH  TYR H 138     -13.020   6.037  16.471  1.00  0.00           H  
ATOM   1697  N   TRP H 139     -10.590   2.279  24.017  1.00  0.00           N  
ATOM   1698  CA  TRP H 139     -10.075   1.461  25.089  1.00  0.00           C  
ATOM   1699  C   TRP H 139      -9.899   0.016  24.698  1.00  0.00           C  
ATOM   1700  O   TRP H 139     -10.697  -0.514  23.914  1.00  0.00           O  
ATOM   1701  CB  TRP H 139     -11.005   1.543  26.300  1.00  0.00           C  
ATOM   1702  CG  TRP H 139     -11.082   2.912  26.904  1.00  0.00           C  
ATOM   1703  CD1 TRP H 139     -11.817   3.965  26.447  1.00  0.00           C  
ATOM   1704  CD2 TRP H 139     -10.395   3.386  28.087  1.00  0.00           C  
ATOM   1705  CE2 TRP H 139     -10.769   4.721  28.269  1.00  0.00           C  
ATOM   1706  CE3 TRP H 139      -9.506   2.795  28.993  1.00  0.00           C  
ATOM   1707  NE1 TRP H 139     -11.635   5.057  27.259  1.00  0.00           N  
ATOM   1708  CZ2 TRP H 139     -10.285   5.482  29.321  1.00  0.00           C  
ATOM   1709  CZ3 TRP H 139      -9.022   3.557  30.050  1.00  0.00           C  
ATOM   1710  CH2 TRP H 139      -9.402   4.866  30.209  1.00  0.00           C  
ATOM   1711  H   TRP H 139     -11.379   1.949  23.480  1.00  0.00           H  
ATOM   1712  HA  TRP H 139      -9.092   1.839  25.371  1.00  0.00           H  
ATOM   1713 1HB  TRP H 139     -12.011   1.240  26.008  1.00  0.00           H  
ATOM   1714 2HB  TRP H 139     -10.665   0.848  27.068  1.00  0.00           H  
ATOM   1715  HD1 TRP H 139     -12.456   3.942  25.566  1.00  0.00           H  
ATOM   1716  HE1 TRP H 139     -12.068   5.960  27.135  1.00  0.00           H  
ATOM   1717  HE3 TRP H 139      -9.203   1.756  28.873  1.00  0.00           H  
ATOM   1718  HZ2 TRP H 139     -10.575   6.523  29.465  1.00  0.00           H  
ATOM   1719  HZ3 TRP H 139      -8.330   3.090  30.750  1.00  0.00           H  
ATOM   1720  HH2 TRP H 139      -9.004   5.437  31.048  1.00  0.00           H  
ATOM   1721  N   GLY H 140      -8.925  -0.629  25.337  1.00  0.00           N  
ATOM   1722  CA  GLY H 140      -8.762  -2.074  25.228  1.00  0.00           C  
ATOM   1723  C   GLY H 140      -9.562  -2.767  26.327  1.00  0.00           C  
ATOM   1724  O   GLY H 140     -10.578  -2.236  26.800  1.00  0.00           O  
ATOM   1725  H   GLY H 140      -8.283  -0.103  25.909  1.00  0.00           H  
ATOM   1726 1HA  GLY H 140      -9.098  -2.405  24.245  1.00  0.00           H  
ATOM   1727 2HA  GLY H 140      -7.706  -2.327  25.308  1.00  0.00           H  
ATOM   1728  N   GLN H 141      -9.105  -3.952  26.752  1.00  0.00           N  
ATOM   1729  CA  GLN H 141      -9.829  -4.761  27.743  1.00  0.00           C  
ATOM   1730  C   GLN H 141      -9.134  -4.834  29.107  1.00  0.00           C  
ATOM   1731  O   GLN H 141      -9.788  -5.098  30.125  1.00  0.00           O  
ATOM   1732  CB  GLN H 141     -10.034  -6.181  27.206  1.00  0.00           C  
ATOM   1733  CG  GLN H 141     -10.858  -6.250  25.932  1.00  0.00           C  
ATOM   1734  CD  GLN H 141     -12.293  -5.803  26.145  1.00  0.00           C  
ATOM   1735  NE2 GLN H 141     -12.726  -4.819  25.367  1.00  0.00           N  
ATOM   1736  OE1 GLN H 141     -13.003  -6.336  27.003  1.00  0.00           O  
ATOM   1737  H   GLN H 141      -8.232  -4.297  26.377  1.00  0.00           H  
ATOM   1738  HA  GLN H 141     -10.803  -4.305  27.917  1.00  0.00           H  
ATOM   1739 1HB  GLN H 141      -9.064  -6.637  27.003  1.00  0.00           H  
ATOM   1740 2HB  GLN H 141     -10.530  -6.788  27.961  1.00  0.00           H  
ATOM   1741 1HG  GLN H 141     -10.405  -5.601  25.183  1.00  0.00           H  
ATOM   1742 2HG  GLN H 141     -10.871  -7.280  25.574  1.00  0.00           H  
ATOM   1743 1HE2 GLN H 141     -13.664  -4.481  25.462  1.00  0.00           H  
ATOM   1744 2HE2 GLN H 141     -12.117  -4.414  24.685  1.00  0.00           H  
ATOM   1745  N   GLY H 142      -7.819  -4.658  29.109  1.00  0.00           N  
ATOM   1746  CA  GLY H 142      -7.022  -4.682  30.326  1.00  0.00           C  
ATOM   1747  C   GLY H 142      -6.303  -5.963  30.646  1.00  0.00           C  
ATOM   1748  O   GLY H 142      -6.763  -7.054  30.291  1.00  0.00           O  
ATOM   1749  H   GLY H 142      -7.360  -4.502  28.224  1.00  0.00           H  
ATOM   1750 1HA  GLY H 142      -6.262  -3.902  30.278  1.00  0.00           H  
ATOM   1751 2HA  GLY H 142      -7.657  -4.459  31.182  1.00  0.00           H  
ATOM   1752  N   THR H 143      -5.170  -5.819  31.353  1.00  0.00           N  
ATOM   1753  CA  THR H 143      -4.352  -6.966  31.815  1.00  0.00           C  
ATOM   1754  C   THR H 143      -4.209  -6.821  33.321  1.00  0.00           C  
ATOM   1755  O   THR H 143      -4.081  -5.696  33.828  1.00  0.00           O  
ATOM   1756  CB  THR H 143      -2.965  -7.015  31.145  1.00  0.00           C  
ATOM   1757  CG2 THR H 143      -2.136  -5.805  31.545  1.00  0.00           C  
ATOM   1758  OG1 THR H 143      -2.281  -8.212  31.542  1.00  0.00           O  
ATOM   1759  H   THR H 143      -4.871  -4.880  31.578  1.00  0.00           H  
ATOM   1760  HA  THR H 143      -4.874  -7.889  31.559  1.00  0.00           H  
ATOM   1761  HB  THR H 143      -3.085  -7.023  30.062  1.00  0.00           H  
ATOM   1762  HG1 THR H 143      -2.781  -8.647  32.237  1.00  0.00           H  
ATOM   1763 1HG2 THR H 143      -1.160  -5.857  31.063  1.00  0.00           H  
ATOM   1764 2HG2 THR H 143      -2.648  -4.894  31.234  1.00  0.00           H  
ATOM   1765 3HG2 THR H 143      -2.006  -5.795  32.628  1.00  0.00           H  
ATOM   1766  N   GLN H 144      -4.327  -7.943  34.058  1.00  0.00           N  
ATOM   1767  CA  GLN H 144      -4.256  -7.886  35.504  1.00  0.00           C  
ATOM   1768  C   GLN H 144      -2.829  -7.963  36.056  1.00  0.00           C  
ATOM   1769  O   GLN H 144      -2.077  -8.903  35.752  1.00  0.00           O  
ATOM   1770  CB  GLN H 144      -5.098  -9.017  36.100  1.00  0.00           C  
ATOM   1771  CG  GLN H 144      -5.134  -9.033  37.619  1.00  0.00           C  
ATOM   1772  CD  GLN H 144      -6.043 -10.117  38.166  1.00  0.00           C  
ATOM   1773  NE2 GLN H 144      -5.655 -10.698  39.296  1.00  0.00           N  
ATOM   1774  OE1 GLN H 144      -7.082 -10.430  37.580  1.00  0.00           O  
ATOM   1775  H   GLN H 144      -4.466  -8.835  33.607  1.00  0.00           H  
ATOM   1776  HA  GLN H 144      -4.659  -6.928  35.833  1.00  0.00           H  
ATOM   1777 1HB  GLN H 144      -6.124  -8.935  35.741  1.00  0.00           H  
ATOM   1778 2HB  GLN H 144      -4.709  -9.977  35.764  1.00  0.00           H  
ATOM   1779 1HG  GLN H 144      -4.126  -9.209  37.995  1.00  0.00           H  
ATOM   1780 2HG  GLN H 144      -5.500  -8.069  37.974  1.00  0.00           H  
ATOM   1781 1HE2 GLN H 144      -6.214 -11.421  39.704  1.00  0.00           H  
ATOM   1782 2HE2 GLN H 144      -4.805 -10.414  39.739  1.00  0.00           H  
ATOM   1783  N   VAL H 145      -2.512  -7.048  36.970  1.00  0.00           N  
ATOM   1784  CA  VAL H 145      -1.238  -7.086  37.688  1.00  0.00           C  
ATOM   1785  C   VAL H 145      -1.525  -7.253  39.173  1.00  0.00           C  
ATOM   1786  O   VAL H 145      -2.256  -6.425  39.734  1.00  0.00           O  
ATOM   1787  CB  VAL H 145      -0.430  -5.796  37.453  1.00  0.00           C  
ATOM   1788  CG1 VAL H 145       0.873  -5.833  38.237  1.00  0.00           C  
ATOM   1789  CG2 VAL H 145      -0.161  -5.618  35.966  1.00  0.00           C  
ATOM   1790  H   VAL H 145      -3.169  -6.308  37.172  1.00  0.00           H  
ATOM   1791  HA  VAL H 145      -0.656  -7.930  37.316  1.00  0.00           H  
ATOM   1792  HB  VAL H 145      -1.004  -4.946  37.822  1.00  0.00           H  
ATOM   1793 1HG1 VAL H 145       1.431  -4.913  38.058  1.00  0.00           H  
ATOM   1794 2HG1 VAL H 145       0.655  -5.924  39.301  1.00  0.00           H  
ATOM   1795 3HG1 VAL H 145       1.467  -6.687  37.913  1.00  0.00           H  
ATOM   1796 1HG2 VAL H 145       0.410  -4.704  35.806  1.00  0.00           H  
ATOM   1797 2HG2 VAL H 145       0.408  -6.472  35.595  1.00  0.00           H  
ATOM   1798 3HG2 VAL H 145      -1.107  -5.553  35.430  1.00  0.00           H  
ATOM   1799  N   THR H 146      -0.976  -8.309  39.817  1.00  0.00           N  
ATOM   1800  CA  THR H 146      -1.126  -8.526  41.253  1.00  0.00           C  
ATOM   1801  C   THR H 146       0.256  -8.534  41.896  1.00  0.00           C  
ATOM   1802  O   THR H 146       1.156  -9.246  41.420  1.00  0.00           O  
ATOM   1803  CB  THR H 146      -1.862  -9.843  41.559  1.00  0.00           C  
ATOM   1804  CG2 THR H 146      -1.967 -10.060  43.061  1.00  0.00           C  
ATOM   1805  OG1 THR H 146      -3.179  -9.801  40.993  1.00  0.00           O  
ATOM   1806  H   THR H 146      -0.443  -8.973  39.272  1.00  0.00           H  
ATOM   1807  HA  THR H 146      -1.716  -7.708  41.667  1.00  0.00           H  
ATOM   1808  HB  THR H 146      -1.318 -10.677  41.115  1.00  0.00           H  
ATOM   1809  HG1 THR H 146      -3.620  -8.995  41.271  1.00  0.00           H  
ATOM   1810 1HG2 THR H 146      -2.489 -10.996  43.257  1.00  0.00           H  
ATOM   1811 2HG2 THR H 146      -0.967 -10.104  43.492  1.00  0.00           H  
ATOM   1812 3HG2 THR H 146      -2.520  -9.236  43.509  1.00  0.00           H  
ATOM   1813  N   VAL H 147       0.420  -7.754  42.982  1.00  0.00           N  
ATOM   1814  CA  VAL H 147       1.706  -7.597  43.662  1.00  0.00           C  
ATOM   1815  C   VAL H 147       1.496  -8.193  45.043  1.00  0.00           C  
ATOM   1816  O   VAL H 147       0.595  -7.766  45.762  1.00  0.00           O  
ATOM   1817  CB  VAL H 147       2.131  -6.121  43.764  1.00  0.00           C  
ATOM   1818  CG1 VAL H 147       3.499  -6.005  44.419  1.00  0.00           C  
ATOM   1819  CG2 VAL H 147       2.140  -5.488  42.380  1.00  0.00           C  
ATOM   1820  H   VAL H 147      -0.386  -7.256  43.334  1.00  0.00           H  
ATOM   1821  HA  VAL H 147       2.467  -8.126  43.088  1.00  0.00           H  
ATOM   1822  HB  VAL H 147       1.424  -5.591  44.401  1.00  0.00           H  
ATOM   1823 1HG1 VAL H 147       3.785  -4.955  44.483  1.00  0.00           H  
ATOM   1824 2HG1 VAL H 147       3.461  -6.432  45.421  1.00  0.00           H  
ATOM   1825 3HG1 VAL H 147       4.235  -6.544  43.822  1.00  0.00           H  
ATOM   1826 1HG2 VAL H 147       2.442  -4.445  42.460  1.00  0.00           H  
ATOM   1827 2HG2 VAL H 147       2.844  -6.022  41.741  1.00  0.00           H  
ATOM   1828 3HG2 VAL H 147       1.141  -5.545  41.948  1.00  0.00           H  
ATOM   1829  N   SER H 148       2.290  -9.219  45.385  1.00  0.00           N  
ATOM   1830  CA  SER H 148       2.172  -9.884  46.680  1.00  0.00           C  
ATOM   1831  C   SER H 148       3.043  -9.213  47.746  1.00  0.00           C  
ATOM   1832  O   SER H 148       4.152  -8.766  47.448  1.00  0.00           O  
ATOM   1833  CB  SER H 148       2.559 -11.344  46.549  1.00  0.00           C  
ATOM   1834  OG  SER H 148       2.526 -11.987  47.792  1.00  0.00           O  
ATOM   1835  H   SER H 148       2.987  -9.540  44.729  1.00  0.00           H  
ATOM   1836  HA  SER H 148       1.134  -9.821  47.009  1.00  0.00           H  
ATOM   1837 1HB  SER H 148       1.874 -11.840  45.861  1.00  0.00           H  
ATOM   1838 2HB  SER H 148       3.560 -11.417  46.124  1.00  0.00           H  
ATOM   1839  HG  SER H 148       3.066 -11.452  48.381  1.00  0.00           H  
ATOM   1840  N   SER H 149       2.547  -9.176  48.995  1.00  0.00           N  
ATOM   1841  CA  SER H 149       3.300  -8.644  50.133  1.00  0.00           C  
ATOM   1842  C   SER H 149       4.211  -9.745  50.673  1.00  0.00           C  
ATOM   1843  O   SER H 149       3.815 -10.913  50.702  1.00  0.00           O  
ATOM   1844  CB  SER H 149       2.361  -8.153  51.218  1.00  0.00           C  
ATOM   1845  OG  SER H 149       3.077  -7.740  52.350  1.00  0.00           O  
ATOM   1846  OXT SER H 149       5.312  -9.473  51.067  1.00  0.00           O1-
ATOM   1847  H   SER H 149       1.615  -9.531  49.145  1.00  0.00           H  
ATOM   1848  HA  SER H 149       3.900  -7.801  49.787  1.00  0.00           H  
ATOM   1849 1HB  SER H 149       1.768  -7.322  50.837  1.00  0.00           H  
ATOM   1850 2HB  SER H 149       1.672  -8.950  51.491  1.00  0.00           H  
ATOM   1851  HG  SER H 149       2.769  -8.292  53.073  1.00  0.00           H  
TER   
END
