# Supplementary material for: Targeting Ras-binding domain of ELMO1 by computational nanobody design
Source: Commun Biol. 2023 Mar 17;6:284. doi: 10.1038/s42003-023-04657-w (PMC10023680; doi:10.1038/s42003-023-04657-w)
Supplement: Supplementary file 4 — Supplementary Data 2 [file 42003_2023_4657_MOESM4_ESM.zip › MD_input_output/MD_input/Nb29_apo.pdb]

ATOM      1  N   VAL H   2     -11.639   1.706  15.266  1.00  0.00           N  
ATOM      2  CA  VAL H   2     -10.363   1.743  16.001  1.00  0.00           C  
ATOM      3  C   VAL H   2     -10.271   0.582  16.992  1.00  0.00           C  
ATOM      4  O   VAL H   2     -11.155   0.404  17.838  1.00  0.00           O  
ATOM      5  CB  VAL H   2     -10.217   3.074  16.762  1.00  0.00           C  
ATOM      6  CG1 VAL H   2      -8.913   3.100  17.544  1.00  0.00           C  
ATOM      7  CG2 VAL H   2     -10.283   4.238  15.785  1.00  0.00           C  
ATOM      8 1H   VAL H   2     -11.677   2.472  14.625  1.00  0.00           H  
ATOM      9 2H   VAL H   2     -11.708   0.845  14.761  1.00  0.00           H  
ATOM     10 3H   VAL H   2     -12.399   1.774  15.912  1.00  0.00           H  
ATOM     11  HA  VAL H   2      -9.547   1.661  15.282  1.00  0.00           H  
ATOM     12  HB  VAL H   2     -11.027   3.160  17.486  1.00  0.00           H  
ATOM     13 1HG1 VAL H   2      -8.825   4.048  18.076  1.00  0.00           H  
ATOM     14 2HG1 VAL H   2      -8.902   2.280  18.262  1.00  0.00           H  
ATOM     15 3HG1 VAL H   2      -8.074   2.993  16.857  1.00  0.00           H  
ATOM     16 1HG2 VAL H   2     -10.180   5.177  16.330  1.00  0.00           H  
ATOM     17 2HG2 VAL H   2      -9.476   4.150  15.058  1.00  0.00           H  
ATOM     18 3HG2 VAL H   2     -11.242   4.224  15.267  1.00  0.00           H  
ATOM     19  N   GLN H   3      -9.180  -0.191  16.911  1.00  0.00           N  
ATOM     20  CA  GLN H   3      -8.959  -1.319  17.792  1.00  0.00           C  
ATOM     21  C   GLN H   3      -7.694  -1.093  18.608  1.00  0.00           C  
ATOM     22  O   GLN H   3      -6.668  -0.720  18.042  1.00  0.00           O  
ATOM     23  CB  GLN H   3      -8.855  -2.619  16.991  1.00  0.00           C  
ATOM     24  CG  GLN H   3      -8.642  -3.860  17.843  1.00  0.00           C  
ATOM     25  CD  GLN H   3      -8.617  -5.132  17.017  1.00  0.00           C  
ATOM     26  NE2 GLN H   3      -8.796  -6.268  17.680  1.00  0.00           N  
ATOM     27  OE1 GLN H   3      -8.441  -5.093  15.796  1.00  0.00           O  
ATOM     28  H   GLN H   3      -8.491   0.027  16.208  1.00  0.00           H  
ATOM     29  HA  GLN H   3      -9.807  -1.399  18.472  1.00  0.00           H  
ATOM     30 1HB  GLN H   3      -9.766  -2.764  16.410  1.00  0.00           H  
ATOM     31 2HB  GLN H   3      -8.025  -2.549  16.288  1.00  0.00           H  
ATOM     32 1HG  GLN H   3      -7.687  -3.771  18.362  1.00  0.00           H  
ATOM     33 2HG  GLN H   3      -9.454  -3.936  18.565  1.00  0.00           H  
ATOM     34 1HE2 GLN H   3      -8.789  -7.141  17.189  1.00  0.00           H  
ATOM     35 2HE2 GLN H   3      -8.936  -6.255  18.669  1.00  0.00           H  
ATOM     36  N   LEU H   4      -7.783  -1.271  19.936  1.00  0.00           N  
ATOM     37  CA  LEU H   4      -6.640  -1.194  20.837  1.00  0.00           C  
ATOM     38  C   LEU H   4      -6.540  -2.536  21.529  1.00  0.00           C  
ATOM     39  O   LEU H   4      -7.570  -3.057  21.968  1.00  0.00           O  
ATOM     40  CB  LEU H   4      -6.805  -0.066  21.863  1.00  0.00           C  
ATOM     41  CG  LEU H   4      -6.992   1.341  21.281  1.00  0.00           C  
ATOM     42  CD1 LEU H   4      -7.253   2.327  22.411  1.00  0.00           C  
ATOM     43  CD2 LEU H   4      -5.755   1.732  20.488  1.00  0.00           C  
ATOM     44  H   LEU H   4      -8.698  -1.466  20.318  1.00  0.00           H  
ATOM     45  HA  LEU H   4      -5.748  -0.987  20.246  1.00  0.00           H  
ATOM     46 1HB  LEU H   4      -7.671  -0.286  22.484  1.00  0.00           H  
ATOM     47 2HB  LEU H   4      -5.922  -0.046  22.501  1.00  0.00           H  
ATOM     48  HG  LEU H   4      -7.863   1.349  20.623  1.00  0.00           H  
ATOM     49 1HD1 LEU H   4      -7.387   3.327  21.998  1.00  0.00           H  
ATOM     50 2HD1 LEU H   4      -8.155   2.034  22.949  1.00  0.00           H  
ATOM     51 3HD1 LEU H   4      -6.406   2.329  23.096  1.00  0.00           H  
ATOM     52 1HD2 LEU H   4      -5.889   2.731  20.073  1.00  0.00           H  
ATOM     53 2HD2 LEU H   4      -4.884   1.725  21.145  1.00  0.00           H  
ATOM     54 3HD2 LEU H   4      -5.602   1.020  19.677  1.00  0.00           H  
ATOM     55  N   VAL H   5      -5.337  -3.146  21.541  1.00  0.00           N  
ATOM     56  CA  VAL H   5      -5.160  -4.469  22.158  1.00  0.00           C  
ATOM     57  C   VAL H   5      -4.083  -4.442  23.235  1.00  0.00           C  
ATOM     58  O   VAL H   5      -2.908  -4.196  22.937  1.00  0.00           O  
ATOM     59  CB  VAL H   5      -4.777  -5.513  21.092  1.00  0.00           C  
ATOM     60  CG1 VAL H   5      -4.593  -6.881  21.727  1.00  0.00           C  
ATOM     61  CG2 VAL H   5      -5.844  -5.560  20.008  1.00  0.00           C  
ATOM     62  H   VAL H   5      -4.543  -2.688  21.120  1.00  0.00           H  
ATOM     63  HA  VAL H   5      -6.104  -4.767  22.616  1.00  0.00           H  
ATOM     64  HB  VAL H   5      -3.822  -5.232  20.648  1.00  0.00           H  
ATOM     65 1HG1 VAL H   5      -4.322  -7.607  20.959  1.00  0.00           H  
ATOM     66 2HG1 VAL H   5      -3.799  -6.832  22.473  1.00  0.00           H  
ATOM     67 3HG1 VAL H   5      -5.523  -7.190  22.205  1.00  0.00           H  
ATOM     68 1HG2 VAL H   5      -5.567  -6.299  19.257  1.00  0.00           H  
ATOM     69 2HG2 VAL H   5      -6.801  -5.835  20.452  1.00  0.00           H  
ATOM     70 3HG2 VAL H   5      -5.929  -4.581  19.539  1.00  0.00           H  
ATOM     71  N   GLU H   6      -4.477  -4.723  24.477  1.00  0.00           N  
ATOM     72  CA  GLU H   6      -3.530  -4.715  25.588  1.00  0.00           C  
ATOM     73  C   GLU H   6      -2.890  -6.095  25.736  1.00  0.00           C  
ATOM     74  O   GLU H   6      -3.522  -7.142  25.474  1.00  0.00           O  
ATOM     75  CB  GLU H   6      -4.201  -4.355  26.934  1.00  0.00           C  
ATOM     76  CG  GLU H   6      -4.792  -2.958  27.034  1.00  0.00           C  
ATOM     77  CD  GLU H   6      -6.233  -2.807  26.583  1.00  0.00           C  
ATOM     78  OE1 GLU H   6      -6.823  -3.780  26.043  1.00  0.00           O  
ATOM     79  OE2 GLU H   6      -6.785  -1.705  26.799  1.00  0.00           O1-
ATOM     80  H   GLU H   6      -5.445  -4.945  24.656  1.00  0.00           H  
ATOM     81  HA  GLU H   6      -2.750  -3.985  25.373  1.00  0.00           H  
ATOM     82 1HB  GLU H   6      -5.010  -5.058  27.137  1.00  0.00           H  
ATOM     83 2HB  GLU H   6      -3.474  -4.451  27.740  1.00  0.00           H  
ATOM     84 1HG  GLU H   6      -4.746  -2.628  28.071  1.00  0.00           H  
ATOM     85 2HG  GLU H   6      -4.189  -2.277  26.436  1.00  0.00           H  
ATOM     86  N   SER H   7      -1.655  -6.099  26.238  1.00  0.00           N  
ATOM     87  CA  SER H   7      -1.005  -7.318  26.706  1.00  0.00           C  
ATOM     88  C   SER H   7       0.115  -6.987  27.683  1.00  0.00           C  
ATOM     89  O   SER H   7       0.532  -5.823  27.793  1.00  0.00           O  
ATOM     90  CB  SER H   7      -0.454  -8.103  25.531  1.00  0.00           C  
ATOM     91  OG  SER H   7       0.600  -7.414  24.917  1.00  0.00           O  
ATOM     92  H   SER H   7      -1.157  -5.223  26.297  1.00  0.00           H  
ATOM     93  HA  SER H   7      -1.747  -7.931  27.219  1.00  0.00           H  
ATOM     94 1HB  SER H   7      -0.103  -9.076  25.877  1.00  0.00           H  
ATOM     95 2HB  SER H   7      -1.247  -8.281  24.808  1.00  0.00           H  
ATOM     96  HG  SER H   7       0.336  -6.490  24.897  1.00  0.00           H  
ATOM     97  N   GLY H   9       0.570  -8.009  28.398  1.00  0.00           N  
ATOM     98  CA  GLY H   9       1.739  -7.896  29.255  1.00  0.00           C  
ATOM     99  C   GLY H   9       1.515  -8.052  30.744  1.00  0.00           C  
ATOM    100  O   GLY H   9       2.480  -8.003  31.509  1.00  0.00           O  
ATOM    101  H   GLY H   9       0.083  -8.892  28.343  1.00  0.00           H  
ATOM    102 1HA  GLY H   9       2.474  -8.649  28.969  1.00  0.00           H  
ATOM    103 2HA  GLY H   9       2.204  -6.922  29.109  1.00  0.00           H  
ATOM    104  N   GLY H  10       0.260  -8.241  31.167  1.00  0.00           N  
ATOM    105  CA  GLY H  10      -0.028  -8.450  32.578  1.00  0.00           C  
ATOM    106  C   GLY H  10       0.341  -9.835  33.088  1.00  0.00           C  
ATOM    107  O   GLY H  10       0.962 -10.641  32.380  1.00  0.00           O  
ATOM    108  H   GLY H  10      -0.501  -8.239  30.504  1.00  0.00           H  
ATOM    109 1HA  GLY H  10       0.512  -7.713  33.172  1.00  0.00           H  
ATOM    110 2HA  GLY H  10      -1.091  -8.292  32.759  1.00  0.00           H  
ATOM    111  N   GLY H  11      -0.052 -10.104  34.323  1.00  0.00           N  
ATOM    112  CA  GLY H  11       0.317 -11.334  35.013  1.00  0.00           C  
ATOM    113  C   GLY H  11       0.589 -11.075  36.472  1.00  0.00           C  
ATOM    114  O   GLY H  11       0.345  -9.970  36.966  1.00  0.00           O  
ATOM    115  H   GLY H  11      -0.625  -9.425  34.800  1.00  0.00           H  
ATOM    116 1HA  GLY H  11      -0.487 -12.063  34.912  1.00  0.00           H  
ATOM    117 2HA  GLY H  11       1.201 -11.764  34.544  1.00  0.00           H  
ATOM    118  N   LEU H  12       1.137 -12.079  37.138  1.00  0.00           N  
ATOM    119  CA  LEU H  12       1.443 -12.026  38.565  1.00  0.00           C  
ATOM    120  C   LEU H  12       2.918 -11.753  38.758  1.00  0.00           C  
ATOM    121  O   LEU H  12       3.753 -12.525  38.260  1.00  0.00           O  
ATOM    122  CB  LEU H  12       1.060 -13.343  39.255  1.00  0.00           C  
ATOM    123  CG  LEU H  12       1.448 -13.455  40.735  1.00  0.00           C  
ATOM    124  CD1 LEU H  12       0.680 -12.416  41.541  1.00  0.00           C  
ATOM    125  CD2 LEU H  12       1.151 -14.862  41.232  1.00  0.00           C  
ATOM    126  H   LEU H  12       1.349 -12.920  36.622  1.00  0.00           H  
ATOM    127  HA  LEU H  12       0.864 -11.219  39.013  1.00  0.00           H  
ATOM    128 1HB  LEU H  12      -0.018 -13.470  39.185  1.00  0.00           H  
ATOM    129 2HB  LEU H  12       1.539 -14.164  38.723  1.00  0.00           H  
ATOM    130  HG  LEU H  12       2.512 -13.246  40.850  1.00  0.00           H  
ATOM    131 1HD1 LEU H  12       0.955 -12.496  42.593  1.00  0.00           H  
ATOM    132 2HD1 LEU H  12       0.925 -11.419  41.178  1.00  0.00           H  
ATOM    133 3HD1 LEU H  12      -0.391 -12.591  41.432  1.00  0.00           H  
ATOM    134 1HD2 LEU H  12       1.427 -14.941  42.284  1.00  0.00           H  
ATOM    135 2HD2 LEU H  12       0.087 -15.072  41.118  1.00  0.00           H  
ATOM    136 3HD2 LEU H  12       1.727 -15.582  40.649  1.00  0.00           H  
ATOM    137  N   VAL H  13       3.243 -10.677  39.512  1.00  0.00           N  
ATOM    138  CA  VAL H  13       4.624 -10.314  39.833  1.00  0.00           C  
ATOM    139  C   VAL H  13       4.739 -10.135  41.347  1.00  0.00           C  
ATOM    140  O   VAL H  13       3.718 -10.149  42.045  1.00  0.00           O  
ATOM    141  CB  VAL H  13       5.035  -9.013  39.118  1.00  0.00           C  
ATOM    142  CG1 VAL H  13       4.912  -9.172  37.610  1.00  0.00           C  
ATOM    143  CG2 VAL H  13       4.173  -7.858  39.611  1.00  0.00           C  
ATOM    144  H   VAL H  13       2.488 -10.107  39.864  1.00  0.00           H  
ATOM    145  HA  VAL H  13       5.281 -11.116  39.494  1.00  0.00           H  
ATOM    146  HB  VAL H  13       6.082  -8.804  39.336  1.00  0.00           H  
ATOM    147 1HG1 VAL H  13       5.205  -8.244  37.121  1.00  0.00           H  
ATOM    148 2HG1 VAL H  13       5.562  -9.981  37.276  1.00  0.00           H  
ATOM    149 3HG1 VAL H  13       3.879  -9.408  37.352  1.00  0.00           H  
ATOM    150 1HG2 VAL H  13       4.470  -6.942  39.101  1.00  0.00           H  
ATOM    151 2HG2 VAL H  13       3.126  -8.069  39.399  1.00  0.00           H  
ATOM    152 3HG2 VAL H  13       4.310  -7.736  40.684  1.00  0.00           H  
ATOM    153  N   GLN H  14       5.980 -10.009  41.853  1.00  0.00           N  
ATOM    154  CA  GLN H  14       6.251  -9.807  43.261  1.00  0.00           C  
ATOM    155  C   GLN H  14       6.492  -8.310  43.509  1.00  0.00           C  
ATOM    156  O   GLN H  14       6.883  -7.576  42.584  1.00  0.00           O  
ATOM    157  CB  GLN H  14       7.460 -10.635  43.710  1.00  0.00           C  
ATOM    158  CG  GLN H  14       7.331 -12.123  43.430  1.00  0.00           C  
ATOM    159  CD  GLN H  14       6.223 -12.772  44.239  1.00  0.00           C  
ATOM    160  NE2 GLN H  14       5.277 -13.400  43.549  1.00  0.00           N  
ATOM    161  OE1 GLN H  14       6.216 -12.707  45.471  1.00  0.00           O  
ATOM    162  H   GLN H  14       6.753 -10.059  41.204  1.00  0.00           H  
ATOM    163  HA  GLN H  14       5.380 -10.131  43.830  1.00  0.00           H  
ATOM    164 1HB  GLN H  14       8.354 -10.274  43.205  1.00  0.00           H  
ATOM    165 2HB  GLN H  14       7.611 -10.505  44.780  1.00  0.00           H  
ATOM    166 1HG  GLN H  14       7.110 -12.266  42.372  1.00  0.00           H  
ATOM    167 2HG  GLN H  14       8.270 -12.612  43.686  1.00  0.00           H  
ATOM    168 1HE2 GLN H  14       4.521 -13.846  44.028  1.00  0.00           H  
ATOM    169 2HE2 GLN H  14       5.322 -13.427  42.551  1.00  0.00           H  
ATOM    170  N   ALA H  15       6.196  -7.833  44.736  1.00  0.00           N  
ATOM    171  CA  ALA H  15       6.580  -6.478  45.172  1.00  0.00           C  
ATOM    172  C   ALA H  15       8.088  -6.278  44.952  1.00  0.00           C  
ATOM    173  O   ALA H  15       8.878  -7.169  45.272  1.00  0.00           O  
ATOM    174  CB  ALA H  15       6.226  -6.284  46.644  1.00  0.00           C  
ATOM    175  H   ALA H  15       5.691  -8.431  45.374  1.00  0.00           H  
ATOM    176  HA  ALA H  15       6.036  -5.758  44.560  1.00  0.00           H  
ATOM    177 1HB  ALA H  15       6.513  -5.280  46.959  1.00  0.00           H  
ATOM    178 2HB  ALA H  15       5.151  -6.413  46.781  1.00  0.00           H  
ATOM    179 3HB  ALA H  15       6.758  -7.019  47.246  1.00  0.00           H  
ATOM    180  N   GLY H  16       8.445  -5.167  44.325  1.00  0.00           N  
ATOM    181  CA  GLY H  16       9.826  -4.855  43.979  1.00  0.00           C  
ATOM    182  C   GLY H  16      10.179  -5.161  42.535  1.00  0.00           C  
ATOM    183  O   GLY H  16      11.184  -4.656  42.037  1.00  0.00           O  
ATOM    184  H   GLY H  16       7.717  -4.510  44.081  1.00  0.00           H  
ATOM    185 1HA  GLY H  16      10.017  -3.798  44.163  1.00  0.00           H  
ATOM    186 2HA  GLY H  16      10.499  -5.420  44.624  1.00  0.00           H  
ATOM    187  N   ASP H  17       9.353  -5.975  41.840  1.00  0.00           N  
ATOM    188  CA  ASP H  17       9.569  -6.313  40.424  1.00  0.00           C  
ATOM    189  C   ASP H  17       9.238  -5.190  39.457  1.00  0.00           C  
ATOM    190  O   ASP H  17       8.458  -4.284  39.763  1.00  0.00           O  
ATOM    191  CB  ASP H  17       8.721  -7.528  40.024  1.00  0.00           C  
ATOM    192  CG  ASP H  17       9.223  -8.873  40.516  1.00  0.00           C  
ATOM    193  OD1 ASP H  17      10.415  -8.956  40.943  1.00  0.00           O  
ATOM    194  OD2 ASP H  17       8.427  -9.839  40.505  1.00  0.00           O1-
ATOM    195  H   ASP H  17       8.555  -6.365  42.322  1.00  0.00           H  
ATOM    196  HA  ASP H  17      10.625  -6.543  40.281  1.00  0.00           H  
ATOM    197 1HB  ASP H  17       7.706  -7.406  40.403  1.00  0.00           H  
ATOM    198 2HB  ASP H  17       8.656  -7.586  38.937  1.00  0.00           H  
ATOM    199  N   SER H  18       9.832  -5.289  38.267  1.00  0.00           N  
ATOM    200  CA  SER H  18       9.549  -4.439  37.119  1.00  0.00           C  
ATOM    201  C   SER H  18       8.641  -5.260  36.193  1.00  0.00           C  
ATOM    202  O   SER H  18       8.723  -6.489  36.162  1.00  0.00           O  
ATOM    203  CB  SER H  18      10.824  -4.026  36.409  1.00  0.00           C  
ATOM    204  OG  SER H  18      11.620  -3.223  37.239  1.00  0.00           O  
ATOM    205  H   SER H  18      10.527  -6.015  38.182  1.00  0.00           H  
ATOM    206  HA  SER H  18       9.044  -3.539  37.472  1.00  0.00           H  
ATOM    207 1HB  SER H  18      11.381  -4.914  36.114  1.00  0.00           H  
ATOM    208 2HB  SER H  18      10.573  -3.479  35.502  1.00  0.00           H  
ATOM    209  HG  SER H  18      11.638  -2.356  36.828  1.00  0.00           H  
ATOM    210  N   LEU H  19       7.756  -4.583  35.469  1.00  0.00           N  
ATOM    211  CA  LEU H  19       6.875  -5.188  34.483  1.00  0.00           C  
ATOM    212  C   LEU H  19       6.625  -4.198  33.359  1.00  0.00           C  
ATOM    213  O   LEU H  19       6.330  -3.038  33.651  1.00  0.00           O  
ATOM    214  CB  LEU H  19       5.546  -5.606  35.126  1.00  0.00           C  
ATOM    215  CG  LEU H  19       4.536  -6.279  34.188  1.00  0.00           C  
ATOM    216  CD1 LEU H  19       5.083  -7.625  33.735  1.00  0.00           C  
ATOM    217  CD2 LEU H  19       3.206  -6.443  34.908  1.00  0.00           C  
ATOM    218  H   LEU H  19       7.708  -3.586  35.627  1.00  0.00           H  
ATOM    219  HA  LEU H  19       7.361  -6.078  34.085  1.00  0.00           H  
ATOM    220 1HB  LEU H  19       5.756  -6.298  35.940  1.00  0.00           H  
ATOM    221 2HB  LEU H  19       5.070  -4.720  35.546  1.00  0.00           H  
ATOM    222  HG  LEU H  19       4.395  -5.660  33.301  1.00  0.00           H  
ATOM    223 1HD1 LEU H  19       4.365  -8.104  33.068  1.00  0.00           H  
ATOM    224 2HD1 LEU H  19       6.024  -7.476  33.206  1.00  0.00           H  
ATOM    225 3HD1 LEU H  19       5.251  -8.261  34.603  1.00  0.00           H  
ATOM    226 1HD2 LEU H  19       2.488  -6.920  34.241  1.00  0.00           H  
ATOM    227 2HD2 LEU H  19       3.345  -7.062  35.794  1.00  0.00           H  
ATOM    228 3HD2 LEU H  19       2.829  -5.463  35.205  1.00  0.00           H  
ATOM    229  N   ARG H  20       6.714  -4.654  32.094  1.00  0.00           N  
ATOM    230  CA  ARG H  20       6.414  -3.806  30.941  1.00  0.00           C  
ATOM    231  C   ARG H  20       5.096  -4.256  30.309  1.00  0.00           C  
ATOM    232  O   ARG H  20       4.888  -5.458  30.081  1.00  0.00           O  
ATOM    233  CB  ARG H  20       7.530  -3.872  29.907  1.00  0.00           C  
ATOM    234  CG  ARG H  20       7.306  -3.019  28.668  1.00  0.00           C  
ATOM    235  CD  ARG H  20       8.461  -3.086  27.738  1.00  0.00           C  
ATOM    236  NE  ARG H  20       9.651  -2.474  28.309  1.00  0.00           N  
ATOM    237  CZ  ARG H  20      10.777  -2.203  27.620  1.00  0.00           C  
ATOM    238  NH1 ARG H  20      10.851  -2.495  26.341  1.00  0.00           N1+
ATOM    239  NH2 ARG H  20      11.807  -1.643  28.231  1.00  0.00           N  
ATOM    240  H   ARG H  20       6.994  -5.613  31.940  1.00  0.00           H  
ATOM    241  HA  ARG H  20       6.324  -2.775  31.283  1.00  0.00           H  
ATOM    242 1HB  ARG H  20       8.466  -3.552  30.362  1.00  0.00           H  
ATOM    243 2HB  ARG H  20       7.662  -4.903  29.580  1.00  0.00           H  
ATOM    244 1HG  ARG H  20       6.420  -3.374  28.139  1.00  0.00           H  
ATOM    245 2HG  ARG H  20       7.160  -1.979  28.962  1.00  0.00           H  
ATOM    246 1HD  ARG H  20       8.689  -4.129  27.515  1.00  0.00           H  
ATOM    247 2HD  ARG H  20       8.217  -2.561  26.816  1.00  0.00           H  
ATOM    248  HE  ARG H  20       9.631  -2.235  29.292  1.00  0.00           H  
ATOM    249 1HH1 ARG H  20      10.064  -2.923  25.873  1.00  0.00           H  
ATOM    250 2HH1 ARG H  20      11.694  -2.291  25.825  1.00  0.00           H  
ATOM    251 1HH2 ARG H  20      11.749  -1.420  29.216  1.00  0.00           H  
ATOM    252 2HH2 ARG H  20      12.650  -1.441  27.716  1.00  0.00           H  
ATOM    253  N   LEU H  21       4.201  -3.295  30.060  1.00  0.00           N  
ATOM    254  CA  LEU H  21       2.935  -3.522  29.381  1.00  0.00           C  
ATOM    255  C   LEU H  21       3.043  -2.935  27.979  1.00  0.00           C  
ATOM    256  O   LEU H  21       3.808  -1.982  27.748  1.00  0.00           O  
ATOM    257  CB  LEU H  21       1.773  -2.877  30.147  1.00  0.00           C  
ATOM    258  CG  LEU H  21       1.650  -3.272  31.624  1.00  0.00           C  
ATOM    259  CD1 LEU H  21       0.453  -2.564  32.242  1.00  0.00           C  
ATOM    260  CD2 LEU H  21       1.511  -4.782  31.737  1.00  0.00           C  
ATOM    261  H   LEU H  21       4.433  -2.362  30.369  1.00  0.00           H  
ATOM    262  HA  LEU H  21       2.757  -4.596  29.330  1.00  0.00           H  
ATOM    263 1HB  LEU H  21       1.885  -1.795  30.101  1.00  0.00           H  
ATOM    264 2HB  LEU H  21       0.839  -3.147  29.654  1.00  0.00           H  
ATOM    265  HG  LEU H  21       2.543  -2.949  32.162  1.00  0.00           H  
ATOM    266 1HD1 LEU H  21       0.366  -2.843  33.292  1.00  0.00           H  
ATOM    267 2HD1 LEU H  21       0.589  -1.485  32.165  1.00  0.00           H  
ATOM    268 3HD1 LEU H  21      -0.454  -2.854  31.714  1.00  0.00           H  
ATOM    269 1HD2 LEU H  21       1.425  -5.063  32.787  1.00  0.00           H  
ATOM    270 2HD2 LEU H  21       0.619  -5.107  31.201  1.00  0.00           H  
ATOM    271 3HD2 LEU H  21       2.388  -5.263  31.304  1.00  0.00           H  
ATOM    272  N   SER H  22       2.250  -3.468  27.048  1.00  0.00           N  
ATOM    273  CA  SER H  22       2.244  -2.950  25.693  1.00  0.00           C  
ATOM    274  C   SER H  22       0.820  -2.856  25.152  1.00  0.00           C  
ATOM    275  O   SER H  22      -0.089  -3.530  25.654  1.00  0.00           O  
ATOM    276  CB  SER H  22       3.084  -3.835  24.793  1.00  0.00           C  
ATOM    277  OG  SER H  22       2.520  -5.112  24.676  1.00  0.00           O  
ATOM    278  H   SER H  22       1.646  -4.242  27.280  1.00  0.00           H  
ATOM    279  HA  SER H  22       2.674  -1.948  25.703  1.00  0.00           H  
ATOM    280 1HB  SER H  22       3.165  -3.379  23.807  1.00  0.00           H  
ATOM    281 2HB  SER H  22       4.091  -3.916  25.201  1.00  0.00           H  
ATOM    282  HG  SER H  22       2.773  -5.588  25.472  1.00  0.00           H  
ATOM    283  N   CYS H  23       0.630  -2.002  24.151  1.00  0.00           N  
ATOM    284  CA  CYS H  23      -0.649  -1.867  23.471  1.00  0.00           C  
ATOM    285  C   CYS H  23      -0.400  -1.799  21.992  1.00  0.00           C  
ATOM    286  O   CYS H  23       0.421  -0.975  21.582  1.00  0.00           O  
ATOM    287  CB  CYS H  23      -1.396  -0.614  23.925  1.00  0.00           C  
ATOM    288  SG  CYS H  23      -2.960  -0.332  23.058  1.00  0.00           S  
ATOM    289  H   CYS H  23       1.407  -1.428  23.858  1.00  0.00           H  
ATOM    290  HA  CYS H  23      -1.263  -2.735  23.713  1.00  0.00           H  
ATOM    291 1HB  CYS H  23      -1.610  -0.683  24.992  1.00  0.00           H  
ATOM    292 2HB  CYS H  23      -0.764   0.261  23.774  1.00  0.00           H  
ATOM    293  N   ALA H  24      -1.139  -2.597  21.194  1.00  0.00           N  
ATOM    294  CA  ALA H  24      -1.121  -2.513  19.738  1.00  0.00           C  
ATOM    295  C   ALA H  24      -2.389  -1.766  19.284  1.00  0.00           C  
ATOM    296  O   ALA H  24      -3.474  -1.974  19.836  1.00  0.00           O  
ATOM    297  CB  ALA H  24      -1.069  -3.924  19.136  1.00  0.00           C  
ATOM    298  H   ALA H  24      -1.732  -3.283  21.639  1.00  0.00           H  
ATOM    299  HA  ALA H  24      -0.238  -1.947  19.442  1.00  0.00           H  
ATOM    300 1HB  ALA H  24      -1.055  -3.856  18.048  1.00  0.00           H  
ATOM    301 2HB  ALA H  24      -0.167  -4.433  19.478  1.00  0.00           H  
ATOM    302 3HB  ALA H  24      -1.945  -4.488  19.453  1.00  0.00           H  
ATOM    303  N   ALA H  25      -2.246  -0.867  18.305  1.00  0.00           N  
ATOM    304  CA  ALA H  25      -3.375  -0.105  17.767  1.00  0.00           C  
ATOM    305  C   ALA H  25      -3.499  -0.235  16.258  1.00  0.00           C  
ATOM    306  O   ALA H  25      -2.491  -0.212  15.541  1.00  0.00           O  
ATOM    307  CB  ALA H  25      -3.197   1.379  18.107  1.00  0.00           C  
ATOM    308  H   ALA H  25      -1.322  -0.711  17.928  1.00  0.00           H  
ATOM    309  HA  ALA H  25      -4.291  -0.507  18.199  1.00  0.00           H  
ATOM    310 1HB  ALA H  25      -4.036   1.947  17.705  1.00  0.00           H  
ATOM    311 2HB  ALA H  25      -3.160   1.501  19.188  1.00  0.00           H  
ATOM    312 3HB  ALA H  25      -2.269   1.743  17.668  1.00  0.00           H  
ATOM    313  N   SER H  26      -4.742  -0.255  15.765  1.00  0.00           N  
ATOM    314  CA  SER H  26      -5.009  -0.290  14.317  1.00  0.00           C  
ATOM    315  C   SER H  26      -6.352   0.398  14.021  1.00  0.00           C  
ATOM    316  O   SER H  26      -7.142   0.613  14.945  1.00  0.00           O  
ATOM    317  CB  SER H  26      -5.029  -1.720  13.813  1.00  0.00           C  
ATOM    318  OG  SER H  26      -6.100  -2.432  14.370  1.00  0.00           O  
ATOM    319  H   SER H  26      -5.518  -0.248  16.410  1.00  0.00           H  
ATOM    320  HA  SER H  26      -4.210   0.248  13.805  1.00  0.00           H  
ATOM    321 1HB  SER H  26      -5.114  -1.721  12.727  1.00  0.00           H  
ATOM    322 2HB  SER H  26      -4.092  -2.209  14.069  1.00  0.00           H  
ATOM    323  HG  SER H  26      -6.194  -3.226  13.837  1.00  0.00           H  
ATOM    324  N   GLY H  27      -6.586   0.784  12.770  1.00  0.00           N  
ATOM    325  CA  GLY H  27      -7.830   1.466  12.419  1.00  0.00           C  
ATOM    326  C   GLY H  27      -7.897   2.956  12.725  1.00  0.00           C  
ATOM    327  O   GLY H  27      -8.987   3.533  12.745  1.00  0.00           O  
ATOM    328  H   GLY H  27      -5.901   0.610  12.048  1.00  0.00           H  
ATOM    329 1HA  GLY H  27      -7.950   1.344  11.343  1.00  0.00           H  
ATOM    330 2HA  GLY H  27      -8.616   0.976  12.993  1.00  0.00           H  
ATOM    331  N   LEU H  28      -6.748   3.594  13.000  1.00  0.00           N  
ATOM    332  CA  LEU H  28      -6.714   5.013  13.387  1.00  0.00           C  
ATOM    333  C   LEU H  28      -5.475   5.670  12.810  1.00  0.00           C  
ATOM    334  O   LEU H  28      -4.510   4.966  12.485  1.00  0.00           O  
ATOM    335  CB  LEU H  28      -6.681   5.221  14.906  1.00  0.00           C  
ATOM    336  CG  LEU H  28      -5.351   4.888  15.594  1.00  0.00           C  
ATOM    337  CD1 LEU H  28      -5.434   5.258  17.067  1.00  0.00           C  
ATOM    338  CD2 LEU H  28      -5.046   3.407  15.418  1.00  0.00           C  
ATOM    339  H   LEU H  28      -5.879   3.082  12.940  1.00  0.00           H  
ATOM    340  HA  LEU H  28      -7.597   5.487  12.960  1.00  0.00           H  
ATOM    341 1HB  LEU H  28      -6.912   6.263  15.118  1.00  0.00           H  
ATOM    342 2HB  LEU H  28      -7.454   4.599  15.359  1.00  0.00           H  
ATOM    343  HG  LEU H  28      -4.552   5.478  15.146  1.00  0.00           H  
ATOM    344 1HD1 LEU H  28      -4.489   5.023  17.557  1.00  0.00           H  
ATOM    345 2HD1 LEU H  28      -5.634   6.326  17.163  1.00  0.00           H  
ATOM    346 3HD1 LEU H  28      -6.238   4.695  17.540  1.00  0.00           H  
ATOM    347 1HD2 LEU H  28      -4.100   3.171  15.908  1.00  0.00           H  
ATOM    348 2HD2 LEU H  28      -5.843   2.816  15.868  1.00  0.00           H  
ATOM    349 3HD2 LEU H  28      -4.974   3.174  14.357  1.00  0.00           H  
ATOM    350  N   LEU H  29      -5.522   6.993  12.631  1.00  0.00           N  
ATOM    351  CA  LEU H  29      -4.374   7.751  12.127  1.00  0.00           C  
ATOM    352  C   LEU H  29      -3.467   7.958  13.332  1.00  0.00           C  
ATOM    353  O   LEU H  29      -3.387   9.061  13.881  1.00  0.00           O  
ATOM    354  CB  LEU H  29      -4.745   9.129  11.562  1.00  0.00           C  
ATOM    355  CG  LEU H  29      -5.699   9.120  10.361  1.00  0.00           C  
ATOM    356  CD1 LEU H  29      -6.034  10.552   9.968  1.00  0.00           C  
ATOM    357  CD2 LEU H  29      -5.053   8.372   9.204  1.00  0.00           C  
ATOM    358  H   LEU H  29      -6.377   7.483  12.852  1.00  0.00           H  
ATOM    359  HA  LEU H  29      -3.863   7.141  11.381  1.00  0.00           H  
ATOM    360 1HB  LEU H  29      -5.214   9.713  12.353  1.00  0.00           H  
ATOM    361 2HB  LEU H  29      -3.831   9.637  11.256  1.00  0.00           H  
ATOM    362  HG  LEU H  29      -6.630   8.624  10.638  1.00  0.00           H  
ATOM    363 1HD1 LEU H  29      -6.712  10.546   9.114  1.00  0.00           H  
ATOM    364 2HD1 LEU H  29      -6.513  11.058  10.807  1.00  0.00           H  
ATOM    365 3HD1 LEU H  29      -5.119  11.080   9.700  1.00  0.00           H  
ATOM    366 1HD2 LEU H  29      -5.731   8.366   8.351  1.00  0.00           H  
ATOM    367 2HD2 LEU H  29      -4.123   8.868   8.925  1.00  0.00           H  
ATOM    368 3HD2 LEU H  29      -4.840   7.347   9.507  1.00  0.00           H  
ATOM    369  N   PHE H  30      -2.818   6.869  13.754  1.00  0.00           N  
ATOM    370  CA  PHE H  30      -2.094   6.763  15.018  1.00  0.00           C  
ATOM    371  C   PHE H  30      -1.197   7.957  15.317  1.00  0.00           C  
ATOM    372  O   PHE H  30      -1.168   8.399  16.469  1.00  0.00           O  
ATOM    373  CB  PHE H  30      -1.207   5.527  15.078  1.00  0.00           C  
ATOM    374  CG  PHE H  30      -0.540   5.243  16.400  1.00  0.00           C  
ATOM    375  CD1 PHE H  30      -1.213   4.545  17.404  1.00  0.00           C  
ATOM    376  CD2 PHE H  30       0.776   5.629  16.634  1.00  0.00           C  
ATOM    377  CE1 PHE H  30      -0.575   4.212  18.605  1.00  0.00           C  
ATOM    378  CE2 PHE H  30       1.413   5.306  17.846  1.00  0.00           C  
ATOM    379  CZ  PHE H  30       0.725   4.603  18.831  1.00  0.00           C  
ATOM    380  H   PHE H  30      -2.845   6.070  13.135  1.00  0.00           H  
ATOM    381  HA  PHE H  30      -2.849   6.702  15.804  1.00  0.00           H  
ATOM    382 1HB  PHE H  30      -1.794   4.646  14.824  1.00  0.00           H  
ATOM    383 2HB  PHE H  30      -0.412   5.612  14.336  1.00  0.00           H  
ATOM    384  HD1 PHE H  30      -2.252   4.255  17.247  1.00  0.00           H  
ATOM    385  HD2 PHE H  30       1.318   6.181  15.866  1.00  0.00           H  
ATOM    386  HE1 PHE H  30      -1.111   3.641  19.365  1.00  0.00           H  
ATOM    387  HE2 PHE H  30       2.444   5.610  18.015  1.00  0.00           H  
ATOM    388  HZ  PHE H  30       1.212   4.362  19.776  1.00  0.00           H  
ATOM    389  N   SER H  37      -0.477   8.483  14.299  1.00  0.00           N  
ATOM    390  CA  SER H  37       0.441   9.593  14.561  1.00  0.00           C  
ATOM    391  C   SER H  37      -0.273  10.935  14.833  1.00  0.00           C  
ATOM    392  O   SER H  37       0.413  11.929  15.077  1.00  0.00           O  
ATOM    393  CB  SER H  37       1.400   9.836  13.412  1.00  0.00           C  
ATOM    394  OG  SER H  37       0.712  10.241  12.261  1.00  0.00           O  
ATOM    395  H   SER H  37      -0.561   8.123  13.359  1.00  0.00           H  
ATOM    396  HA  SER H  37       1.008   9.324  15.454  1.00  0.00           H  
ATOM    397 1HB  SER H  37       2.122  10.601  13.696  1.00  0.00           H  
ATOM    398 2HB  SER H  37       1.957   8.923  13.204  1.00  0.00           H  
ATOM    399  HG  SER H  37       0.026  10.842  12.561  1.00  0.00           H  
ATOM    400  N   PHE H  38      -1.625  10.961  14.842  1.00  0.00           N  
ATOM    401  CA  PHE H  38      -2.375  12.171  15.206  1.00  0.00           C  
ATOM    402  C   PHE H  38      -3.170  12.016  16.541  1.00  0.00           C  
ATOM    403  O   PHE H  38      -3.965  12.886  16.897  1.00  0.00           O  
ATOM    404  CB  PHE H  38      -3.387  12.579  14.134  1.00  0.00           C  
ATOM    405  CG  PHE H  38      -2.763  12.922  12.811  1.00  0.00           C  
ATOM    406  CD1 PHE H  38      -2.309  11.924  11.963  1.00  0.00           C  
ATOM    407  CD2 PHE H  38      -2.629  14.244  12.413  1.00  0.00           C  
ATOM    408  CE1 PHE H  38      -1.735  12.238  10.745  1.00  0.00           C  
ATOM    409  CE2 PHE H  38      -2.057  14.561  11.196  1.00  0.00           C  
ATOM    410  CZ  PHE H  38      -1.609  13.556  10.362  1.00  0.00           C  
ATOM    411  H   PHE H  38      -2.133  10.124  14.593  1.00  0.00           H  
ATOM    412  HA  PHE H  38      -1.641  12.968  15.336  1.00  0.00           H  
ATOM    413 1HB  PHE H  38      -4.096  11.768  13.975  1.00  0.00           H  
ATOM    414 2HB  PHE H  38      -3.952  13.444  14.478  1.00  0.00           H  
ATOM    415  HD1 PHE H  38      -2.409  10.881  12.266  1.00  0.00           H  
ATOM    416  HD2 PHE H  38      -2.983  15.037  13.072  1.00  0.00           H  
ATOM    417  HE1 PHE H  38      -1.382  11.444  10.089  1.00  0.00           H  
ATOM    418  HE2 PHE H  38      -1.958  15.603  10.895  1.00  0.00           H  
ATOM    419  HZ  PHE H  38      -1.156  13.805   9.403  1.00  0.00           H  
ATOM    420  N   TYR H  39      -2.935  10.917  17.259  1.00  0.00           N  
ATOM    421  CA  TYR H  39      -3.610  10.669  18.519  1.00  0.00           C  
ATOM    422  C   TYR H  39      -2.725  10.765  19.720  1.00  0.00           C  
ATOM    423  O   TYR H  39      -1.542  10.420  19.664  1.00  0.00           O  
ATOM    424  CB  TYR H  39      -4.260   9.284  18.569  1.00  0.00           C  
ATOM    425  CG  TYR H  39      -5.521   9.171  17.739  1.00  0.00           C  
ATOM    426  CD1 TYR H  39      -5.435   9.049  16.361  1.00  0.00           C  
ATOM    427  CD2 TYR H  39      -6.761   9.191  18.358  1.00  0.00           C  
ATOM    428  CE1 TYR H  39      -6.585   8.946  15.603  1.00  0.00           C  
ATOM    429  CE2 TYR H  39      -7.913   9.087  17.600  1.00  0.00           C  
ATOM    430  CZ  TYR H  39      -7.827   8.966  16.229  1.00  0.00           C  
ATOM    431  OH  TYR H  39      -8.972   8.864  15.474  1.00  0.00           O  
ATOM    432  H   TYR H  39      -2.269  10.239  16.915  1.00  0.00           H  
ATOM    433  HA  TYR H  39      -4.384  11.431  18.610  1.00  0.00           H  
ATOM    434 1HB  TYR H  39      -3.551   8.535  18.214  1.00  0.00           H  
ATOM    435 2HB  TYR H  39      -4.509   9.036  19.600  1.00  0.00           H  
ATOM    436  HD1 TYR H  39      -4.459   9.034  15.874  1.00  0.00           H  
ATOM    437  HD2 TYR H  39      -6.830   9.287  19.442  1.00  0.00           H  
ATOM    438  HE1 TYR H  39      -6.518   8.850  14.519  1.00  0.00           H  
ATOM    439  HE2 TYR H  39      -8.888   9.104  18.087  1.00  0.00           H  
ATOM    440  HH  TYR H  39      -9.739   8.890  16.053  1.00  0.00           H  
ATOM    441  N   ILE H  40      -3.314  11.257  20.816  1.00  0.00           N  
ATOM    442  CA  ILE H  40      -2.696  11.219  22.140  1.00  0.00           C  
ATOM    443  C   ILE H  40      -3.002   9.789  22.651  1.00  0.00           C  
ATOM    444  O   ILE H  40      -4.155   9.329  22.576  1.00  0.00           O  
ATOM    445  CB  ILE H  40      -3.291  12.232  23.135  1.00  0.00           C  
ATOM    446  CG1 ILE H  40      -3.066  13.663  22.639  1.00  0.00           C  
ATOM    447  CG2 ILE H  40      -2.681  12.042  24.516  1.00  0.00           C  
ATOM    448  CD1 ILE H  40      -3.827  14.707  23.424  1.00  0.00           C  
ATOM    449  H   ILE H  40      -4.229  11.671  20.711  1.00  0.00           H  
ATOM    450  HA  ILE H  40      -1.619  11.351  22.024  1.00  0.00           H  
ATOM    451  HB  ILE H  40      -4.369  12.087  23.201  1.00  0.00           H  
ATOM    452 1HG1 ILE H  40      -2.005  13.903  22.691  1.00  0.00           H  
ATOM    453 2HG1 ILE H  40      -3.367  13.737  21.594  1.00  0.00           H  
ATOM    454 1HG2 ILE H  40      -3.112  12.766  25.207  1.00  0.00           H  
ATOM    455 2HG2 ILE H  40      -2.891  11.034  24.870  1.00  0.00           H  
ATOM    456 3HG2 ILE H  40      -1.603  12.191  24.461  1.00  0.00           H  
ATOM    457 1HD1 ILE H  40      -3.618  15.695  23.012  1.00  0.00           H  
ATOM    458 2HD1 ILE H  40      -4.897  14.506  23.356  1.00  0.00           H  
ATOM    459 3HD1 ILE H  40      -3.517  14.676  24.467  1.00  0.00           H  
ATOM    460  N   MET H  41      -1.990   9.111  23.183  1.00  0.00           N  
ATOM    461  CA  MET H  41      -2.144   7.748  23.707  1.00  0.00           C  
ATOM    462  C   MET H  41      -1.805   7.745  25.177  1.00  0.00           C  
ATOM    463  O   MET H  41      -0.958   8.535  25.614  1.00  0.00           O  
ATOM    464  CB  MET H  41      -1.230   6.735  23.021  1.00  0.00           C  
ATOM    465  CG  MET H  41      -1.382   6.671  21.508  1.00  0.00           C  
ATOM    466  SD  MET H  41      -2.975   5.995  20.997  1.00  0.00           S  
ATOM    467  CE  MET H  41      -2.916   4.376  21.761  1.00  0.00           C  
ATOM    468  H   MET H  41      -1.084   9.556  23.228  1.00  0.00           H  
ATOM    469  HA  MET H  41      -3.188   7.464  23.582  1.00  0.00           H  
ATOM    470 1HB  MET H  41      -0.191   6.974  23.242  1.00  0.00           H  
ATOM    471 2HB  MET H  41      -1.428   5.738  23.420  1.00  0.00           H  
ATOM    472 1HG  MET H  41      -1.282   7.672  21.090  1.00  0.00           H  
ATOM    473 2HG  MET H  41      -0.593   6.047  21.089  1.00  0.00           H  
ATOM    474 1HE  MET H  41      -3.835   3.835  21.535  1.00  0.00           H  
ATOM    475 2HE  MET H  41      -2.061   3.822  21.372  1.00  0.00           H  
ATOM    476 3HE  MET H  41      -2.816   4.487  22.841  1.00  0.00           H  
ATOM    477  N   GLY H  42      -2.453   6.868  25.936  1.00  0.00           N  
ATOM    478  CA  GLY H  42      -2.107   6.748  27.345  1.00  0.00           C  
ATOM    479  C   GLY H  42      -2.670   5.530  28.031  1.00  0.00           C  
ATOM    480  O   GLY H  42      -3.436   4.759  27.435  1.00  0.00           O  
ATOM    481  H   GLY H  42      -3.183   6.282  25.558  1.00  0.00           H  
ATOM    482 1HA  GLY H  42      -1.023   6.720  27.452  1.00  0.00           H  
ATOM    483 2HA  GLY H  42      -2.461   7.627  27.882  1.00  0.00           H  
ATOM    484  N   TRP H  43      -2.254   5.338  29.283  1.00  0.00           N  
ATOM    485  CA  TRP H  43      -2.609   4.169  30.095  1.00  0.00           C  
ATOM    486  C   TRP H  43      -3.469   4.696  31.249  1.00  0.00           C  
ATOM    487  O   TRP H  43      -3.175   5.770  31.822  1.00  0.00           O  
ATOM    488  CB  TRP H  43      -1.369   3.447  30.625  1.00  0.00           C  
ATOM    489  CG  TRP H  43      -0.681   2.605  29.593  1.00  0.00           C  
ATOM    490  CD1 TRP H  43       0.314   3.001  28.750  1.00  0.00           C  
ATOM    491  CD2 TRP H  43      -0.933   1.211  29.290  1.00  0.00           C  
ATOM    492  CE2 TRP H  43      -0.056   0.853  28.264  1.00  0.00           C  
ATOM    493  CE3 TRP H  43      -1.818   0.255  29.801  1.00  0.00           C  
ATOM    494  NE1 TRP H  43       0.696   1.956  27.945  1.00  0.00           N  
ATOM    495  CZ2 TRP H  43      -0.035  -0.426  27.729  1.00  0.00           C  
ATOM    496  CZ3 TRP H  43      -1.797  -1.028  29.266  1.00  0.00           C  
ATOM    497  CH2 TRP H  43      -0.928  -1.359  28.258  1.00  0.00           C  
ATOM    498  H   TRP H  43      -1.658   6.051  29.681  1.00  0.00           H  
ATOM    499  HA  TRP H  43      -3.165   3.470  29.470  1.00  0.00           H  
ATOM    500 1HB  TRP H  43      -0.655   4.179  31.002  1.00  0.00           H  
ATOM    501 2HB  TRP H  43      -1.651   2.805  31.459  1.00  0.00           H  
ATOM    502  HD1 TRP H  43       0.743   4.001  28.719  1.00  0.00           H  
ATOM    503  HE1 TRP H  43       1.412   1.993  27.234  1.00  0.00           H  
ATOM    504  HE3 TRP H  43      -2.509   0.512  30.604  1.00  0.00           H  
ATOM    505  HZ2 TRP H  43       0.647  -0.708  26.928  1.00  0.00           H  
ATOM    506  HZ3 TRP H  43      -2.490  -1.766  29.669  1.00  0.00           H  
ATOM    507  HH2 TRP H  43      -0.937  -2.375  27.862  1.00  0.00           H  
ATOM    508  N   PHE H  44      -4.496   3.884  31.632  1.00  0.00           N  
ATOM    509  CA  PHE H  44      -5.320   4.127  32.810  1.00  0.00           C  
ATOM    510  C   PHE H  44      -5.348   2.792  33.567  1.00  0.00           C  
ATOM    511  O   PHE H  44      -4.985   1.753  33.006  1.00  0.00           O  
ATOM    512  CB  PHE H  44      -6.730   4.584  32.437  1.00  0.00           C  
ATOM    513  CG  PHE H  44      -6.769   5.891  31.698  1.00  0.00           C  
ATOM    514  CD1 PHE H  44      -6.546   5.938  30.329  1.00  0.00           C  
ATOM    515  CD2 PHE H  44      -7.025   7.078  32.369  1.00  0.00           C  
ATOM    516  CE1 PHE H  44      -6.581   7.140  29.648  1.00  0.00           C  
ATOM    517  CE2 PHE H  44      -7.061   8.281  31.690  1.00  0.00           C  
ATOM    518  CZ  PHE H  44      -6.838   8.311  30.328  1.00  0.00           C  
ATOM    519  H   PHE H  44      -4.686   3.077  31.057  1.00  0.00           H  
ATOM    520  HA  PHE H  44      -4.855   4.919  33.400  1.00  0.00           H  
ATOM    521 1HB  PHE H  44      -7.204   3.828  31.813  1.00  0.00           H  
ATOM    522 2HB  PHE H  44      -7.330   4.687  33.340  1.00  0.00           H  
ATOM    523  HD1 PHE H  44      -6.343   5.011  29.792  1.00  0.00           H  
ATOM    524  HD2 PHE H  44      -7.201   7.053  33.444  1.00  0.00           H  
ATOM    525  HE1 PHE H  44      -6.404   7.162  28.573  1.00  0.00           H  
ATOM    526  HE2 PHE H  44      -7.265   9.205  32.229  1.00  0.00           H  
ATOM    527  HZ  PHE H  44      -6.864   9.260  29.792  1.00  0.00           H  
ATOM    528  N   ARG H  45      -5.722   2.835  34.828  1.00  0.00           N  
ATOM    529  CA  ARG H  45      -5.878   1.585  35.584  1.00  0.00           C  
ATOM    530  C   ARG H  45      -7.076   1.665  36.495  1.00  0.00           C  
ATOM    531  O   ARG H  45      -7.464   2.748  36.938  1.00  0.00           O  
ATOM    532  CB  ARG H  45      -4.640   1.288  36.416  1.00  0.00           C  
ATOM    533  CG  ARG H  45      -4.417   2.228  37.590  1.00  0.00           C  
ATOM    534  CD  ARG H  45      -3.174   1.895  38.332  1.00  0.00           C  
ATOM    535  NE  ARG H  45      -2.992   2.749  39.495  1.00  0.00           N  
ATOM    536  CZ  ARG H  45      -1.934   2.692  40.327  1.00  0.00           C  
ATOM    537  NH1 ARG H  45      -0.974   1.819  40.112  1.00  0.00           N1+
ATOM    538  NH2 ARG H  45      -1.859   3.514  41.359  1.00  0.00           N  
ATOM    539  H   ARG H  45      -5.907   3.715  35.287  1.00  0.00           H  
ATOM    540  HA  ARG H  45      -6.020   0.768  34.877  1.00  0.00           H  
ATOM    541 1HB  ARG H  45      -4.700   0.276  36.812  1.00  0.00           H  
ATOM    542 2HB  ARG H  45      -3.754   1.339  35.780  1.00  0.00           H  
ATOM    543 1HG  ARG H  45      -4.334   3.252  37.225  1.00  0.00           H  
ATOM    544 2HG  ARG H  45      -5.258   2.155  38.279  1.00  0.00           H  
ATOM    545 1HD  ARG H  45      -3.219   0.861  38.673  1.00  0.00           H  
ATOM    546 2HD  ARG H  45      -2.313   2.022  37.677  1.00  0.00           H  
ATOM    547  HE  ARG H  45      -3.709   3.433  39.693  1.00  0.00           H  
ATOM    548 1HH1 ARG H  45      -1.031   1.191  39.324  1.00  0.00           H  
ATOM    549 2HH1 ARG H  45      -0.181   1.776  40.736  1.00  0.00           H  
ATOM    550 1HH2 ARG H  45      -2.597   4.185  41.525  1.00  0.00           H  
ATOM    551 2HH2 ARG H  45      -1.068   3.471  41.983  1.00  0.00           H  
ATOM    552  N   GLN H  46      -7.617   0.507  36.825  1.00  0.00           N  
ATOM    553  CA  GLN H  46      -8.689   0.404  37.798  1.00  0.00           C  
ATOM    554  C   GLN H  46      -8.259  -0.640  38.828  1.00  0.00           C  
ATOM    555  O   GLN H  46      -8.151  -1.846  38.541  1.00  0.00           O  
ATOM    556  CB  GLN H  46     -10.015   0.016  37.137  1.00  0.00           C  
ATOM    557  CG  GLN H  46     -11.195  -0.033  38.092  1.00  0.00           C  
ATOM    558  CD  GLN H  46     -12.515  -0.236  37.372  1.00  0.00           C  
ATOM    559  NE2 GLN H  46     -13.448  -0.917  38.028  1.00  0.00           N  
ATOM    560  OE1 GLN H  46     -12.693   0.213  36.236  1.00  0.00           O  
ATOM    561  H   GLN H  46      -7.272  -0.333  36.382  1.00  0.00           H  
ATOM    562  HA  GLN H  46      -8.820   1.376  38.272  1.00  0.00           H  
ATOM    563 1HB  GLN H  46     -10.250   0.730  36.348  1.00  0.00           H  
ATOM    564 2HB  GLN H  46      -9.917  -0.965  36.674  1.00  0.00           H  
ATOM    565 1HG  GLN H  46     -11.053  -0.862  38.787  1.00  0.00           H  
ATOM    566 2HG  GLN H  46     -11.247   0.908  38.640  1.00  0.00           H  
ATOM    567 1HE2 GLN H  46     -14.338  -1.083  37.603  1.00  0.00           H  
ATOM    568 2HE2 GLN H  46     -13.261  -1.264  38.947  1.00  0.00           H  
ATOM    569  N   ALA H  47      -7.988  -0.155  40.043  1.00  0.00           N  
ATOM    570  CA  ALA H  47      -7.508  -1.001  41.124  1.00  0.00           C  
ATOM    571  C   ALA H  47      -8.668  -1.423  42.046  1.00  0.00           C  
ATOM    572  O   ALA H  47      -9.689  -0.723  42.119  1.00  0.00           O  
ATOM    573  CB  ALA H  47      -6.459  -0.238  41.945  1.00  0.00           C  
ATOM    574  H   ALA H  47      -8.123   0.831  40.214  1.00  0.00           H  
ATOM    575  HA  ALA H  47      -7.084  -1.904  40.684  1.00  0.00           H  
ATOM    576 1HB  ALA H  47      -6.098  -0.870  42.755  1.00  0.00           H  
ATOM    577 2HB  ALA H  47      -5.625   0.041  41.300  1.00  0.00           H  
ATOM    578 3HB  ALA H  47      -6.911   0.662  42.361  1.00  0.00           H  
ATOM    579  N   PRO H  48      -8.514  -2.558  42.768  1.00  0.00           N  
ATOM    580  CA  PRO H  48      -9.552  -2.964  43.736  1.00  0.00           C  
ATOM    581  C   PRO H  48      -9.940  -1.847  44.726  1.00  0.00           C  
ATOM    582  O   PRO H  48      -9.060  -1.215  45.332  1.00  0.00           O  
ATOM    583  CB  PRO H  48      -8.887  -4.137  44.460  1.00  0.00           C  
ATOM    584  CG  PRO H  48      -7.970  -4.724  43.443  1.00  0.00           C  
ATOM    585  CD  PRO H  48      -7.395  -3.530  42.726  1.00  0.00           C  
ATOM    586  HA  PRO H  48     -10.449  -3.290  43.190  1.00  0.00           H  
ATOM    587 1HB  PRO H  48      -8.358  -3.777  45.356  1.00  0.00           H  
ATOM    588 2HB  PRO H  48      -9.651  -4.850  44.806  1.00  0.00           H  
ATOM    589 1HG  PRO H  48      -7.198  -5.335  43.934  1.00  0.00           H  
ATOM    590 2HG  PRO H  48      -8.525  -5.394  42.771  1.00  0.00           H  
ATOM    591 1HD  PRO H  48      -6.515  -3.161  43.274  1.00  0.00           H  
ATOM    592 2HD  PRO H  48      -7.122  -3.814  41.700  1.00  0.00           H  
ATOM    593  N   GLY H  49     -11.249  -1.614  44.864  1.00  0.00           N  
ATOM    594  CA  GLY H  49     -11.826  -0.585  45.727  1.00  0.00           C  
ATOM    595  C   GLY H  49     -11.713   0.839  45.221  1.00  0.00           C  
ATOM    596  O   GLY H  49     -12.187   1.768  45.895  1.00  0.00           O  
ATOM    597  H   GLY H  49     -11.863  -2.205  44.323  1.00  0.00           H  
ATOM    598 1HA  GLY H  49     -12.885  -0.792  45.881  1.00  0.00           H  
ATOM    599 2HA  GLY H  49     -11.347  -0.620  46.705  1.00  0.00           H  
ATOM    600  N   ARG H  50     -11.115   1.027  44.025  1.00  0.00           N  
ATOM    601  CA  ARG H  50     -10.894   2.374  43.490  1.00  0.00           C  
ATOM    602  C   ARG H  50     -11.506   2.539  42.129  1.00  0.00           C  
ATOM    603  O   ARG H  50     -11.647   1.562  41.387  1.00  0.00           O  
ATOM    604  CB  ARG H  50      -9.392   2.693  43.381  1.00  0.00           C  
ATOM    605  CG  ARG H  50      -8.678   2.728  44.737  1.00  0.00           C  
ATOM    606  CD  ARG H  50      -7.175   2.952  44.587  1.00  0.00           C  
ATOM    607  NE  ARG H  50      -6.840   4.260  44.010  1.00  0.00           N  
ATOM    608  CZ  ARG H  50      -6.711   5.375  44.722  1.00  0.00           C  
ATOM    609  NH1 ARG H  50      -6.918   5.360  46.035  1.00  0.00           N1+
ATOM    610  NH2 ARG H  50      -6.393   6.517  44.124  1.00  0.00           N  
ATOM    611  H   ARG H  50     -10.813   0.228  43.485  1.00  0.00           H  
ATOM    612  HA  ARG H  50     -11.356   3.095  44.165  1.00  0.00           H  
ATOM    613 1HB  ARG H  50      -8.907   1.943  42.757  1.00  0.00           H  
ATOM    614 2HB  ARG H  50      -9.259   3.658  42.895  1.00  0.00           H  
ATOM    615 1HG  ARG H  50      -9.082   3.541  45.341  1.00  0.00           H  
ATOM    616 2HG  ARG H  50      -8.830   1.781  45.255  1.00  0.00           H  
ATOM    617 1HD  ARG H  50      -6.698   2.892  45.565  1.00  0.00           H  
ATOM    618 2HD  ARG H  50      -6.758   2.188  43.933  1.00  0.00           H  
ATOM    619  HE  ARG H  50      -6.698   4.310  43.010  1.00  0.00           H  
ATOM    620 1HH1 ARG H  50      -7.174   4.498  46.496  1.00  0.00           H  
ATOM    621 2HH1 ARG H  50      -6.819   6.210  46.572  1.00  0.00           H  
ATOM    622 1HH2 ARG H  50      -6.248   6.541  43.124  1.00  0.00           H  
ATOM    623 2HH2 ARG H  50      -6.296   7.361  44.668  1.00  0.00           H  
ATOM    624  N   GLU H  51     -11.810   3.798  41.773  1.00  0.00           N  
ATOM    625  CA  GLU H  51     -12.343   4.112  40.458  1.00  0.00           C  
ATOM    626  C   GLU H  51     -11.167   4.142  39.472  1.00  0.00           C  
ATOM    627  O   GLU H  51     -10.006   4.301  39.899  1.00  0.00           O  
ATOM    628  CB  GLU H  51     -13.083   5.452  40.468  1.00  0.00           C  
ATOM    629  CG  GLU H  51     -14.317   5.482  41.358  1.00  0.00           C  
ATOM    630  CD  GLU H  51     -15.031   6.804  41.322  1.00  0.00           C  
ATOM    631  OE1 GLU H  51     -14.466   7.750  40.831  1.00  0.00           O  
ATOM    632  OE2 GLU H  51     -16.145   6.867  41.787  1.00  0.00           O1-
ATOM    633  H   GLU H  51     -11.667   4.544  42.437  1.00  0.00           H  
ATOM    634  HA  GLU H  51     -13.050   3.331  40.176  1.00  0.00           H  
ATOM    635 1HB  GLU H  51     -12.408   6.237  40.805  1.00  0.00           H  
ATOM    636 2HB  GLU H  51     -13.395   5.701  39.454  1.00  0.00           H  
ATOM    637 1HG  GLU H  51     -15.005   4.701  41.036  1.00  0.00           H  
ATOM    638 2HG  GLU H  51     -14.018   5.262  42.382  1.00  0.00           H  
ATOM    639  N   ARG H  52     -11.472   4.034  38.162  1.00  0.00           N  
ATOM    640  CA  ARG H  52     -10.453   4.056  37.118  1.00  0.00           C  
ATOM    641  C   ARG H  52      -9.708   5.403  37.218  1.00  0.00           C  
ATOM    642  O   ARG H  52     -10.329   6.450  37.443  1.00  0.00           O  
ATOM    643  CB  ARG H  52     -11.072   3.893  35.737  1.00  0.00           C  
ATOM    644  CG  ARG H  52     -10.082   3.599  34.622  1.00  0.00           C  
ATOM    645  CD  ARG H  52     -10.766   3.168  33.376  1.00  0.00           C  
ATOM    646  NE  ARG H  52     -11.462   4.269  32.730  1.00  0.00           N  
ATOM    647  CZ  ARG H  52     -12.455   4.126  31.831  1.00  0.00           C  
ATOM    648  NH1 ARG H  52     -12.859   2.923  31.486  1.00  0.00           N1+
ATOM    649  NH2 ARG H  52     -13.024   5.194  31.300  1.00  0.00           N  
ATOM    650  H   ARG H  52     -12.442   3.935  37.901  1.00  0.00           H  
ATOM    651  HA  ARG H  52      -9.767   3.225  37.286  1.00  0.00           H  
ATOM    652 1HB  ARG H  52     -11.797   3.080  35.757  1.00  0.00           H  
ATOM    653 2HB  ARG H  52     -11.610   4.803  35.468  1.00  0.00           H  
ATOM    654 1HG  ARG H  52      -9.503   4.497  34.402  1.00  0.00           H  
ATOM    655 2HG  ARG H  52      -9.406   2.802  34.936  1.00  0.00           H  
ATOM    656 1HD  ARG H  52     -10.034   2.770  32.676  1.00  0.00           H  
ATOM    657 2HD  ARG H  52     -11.498   2.396  33.613  1.00  0.00           H  
ATOM    658  HE  ARG H  52     -11.179   5.210  32.973  1.00  0.00           H  
ATOM    659 1HH1 ARG H  52     -12.425   2.107  31.893  1.00  0.00           H  
ATOM    660 2HH1 ARG H  52     -13.604   2.816  30.811  1.00  0.00           H  
ATOM    661 1HH2 ARG H  52     -12.715   6.116  31.566  1.00  0.00           H  
ATOM    662 2HH2 ARG H  52     -13.769   5.084  30.627  1.00  0.00           H  
ATOM    663  N   GLU H  53      -8.377   5.351  37.143  1.00  0.00           N  
ATOM    664  CA  GLU H  53      -7.566   6.563  37.239  1.00  0.00           C  
ATOM    665  C   GLU H  53      -6.450   6.639  36.228  1.00  0.00           C  
ATOM    666  O   GLU H  53      -5.989   5.624  35.673  1.00  0.00           O  
ATOM    667  CB  GLU H  53      -6.969   6.679  38.643  1.00  0.00           C  
ATOM    668  CG  GLU H  53      -5.996   5.565  39.007  1.00  0.00           C  
ATOM    669  CD  GLU H  53      -5.497   5.663  40.421  1.00  0.00           C  
ATOM    670  OE1 GLU H  53      -5.960   6.519  41.137  1.00  0.00           O  
ATOM    671  OE2 GLU H  53      -4.653   4.881  40.787  1.00  0.00           O1-
ATOM    672  H   GLU H  53      -7.916   4.459  37.015  1.00  0.00           H  
ATOM    673  HA  GLU H  53      -8.209   7.424  37.055  1.00  0.00           H  
ATOM    674 1HB  GLU H  53      -6.440   7.627  38.736  1.00  0.00           H  
ATOM    675 2HB  GLU H  53      -7.770   6.678  39.380  1.00  0.00           H  
ATOM    676 1HG  GLU H  53      -6.495   4.605  38.875  1.00  0.00           H  
ATOM    677 2HG  GLU H  53      -5.149   5.600  38.325  1.00  0.00           H  
ATOM    678  N   PHE H  54      -6.010   7.867  35.998  1.00  0.00           N  
ATOM    679  CA  PHE H  54      -4.923   8.176  35.109  1.00  0.00           C  
ATOM    680  C   PHE H  54      -3.563   7.647  35.602  1.00  0.00           C  
ATOM    681  O   PHE H  54      -3.169   7.927  36.739  1.00  0.00           O  
ATOM    682  CB  PHE H  54      -4.849   9.692  34.914  1.00  0.00           C  
ATOM    683  CG  PHE H  54      -3.782  10.127  33.950  1.00  0.00           C  
ATOM    684  CD1 PHE H  54      -3.945   9.946  32.585  1.00  0.00           C  
ATOM    685  CD2 PHE H  54      -2.612  10.716  34.407  1.00  0.00           C  
ATOM    686  CE1 PHE H  54      -2.964  10.347  31.697  1.00  0.00           C  
ATOM    687  CE2 PHE H  54      -1.631  11.119  33.521  1.00  0.00           C  
ATOM    688  CZ  PHE H  54      -1.808  10.933  32.164  1.00  0.00           C  
ATOM    689  H   PHE H  54      -6.477   8.619  36.484  1.00  0.00           H  
ATOM    690  HA  PHE H  54      -5.116   7.699  34.148  1.00  0.00           H  
ATOM    691 1HB  PHE H  54      -5.807  10.059  34.549  1.00  0.00           H  
ATOM    692 2HB  PHE H  54      -4.658  10.173  35.872  1.00  0.00           H  
ATOM    693  HD1 PHE H  54      -4.861   9.484  32.214  1.00  0.00           H  
ATOM    694  HD2 PHE H  54      -2.473  10.863  35.478  1.00  0.00           H  
ATOM    695  HE1 PHE H  54      -3.106  10.199  30.626  1.00  0.00           H  
ATOM    696  HE2 PHE H  54      -0.717  11.581  33.892  1.00  0.00           H  
ATOM    697  HZ  PHE H  54      -1.033  11.246  31.466  1.00  0.00           H  
ATOM    698  N   VAL H  55      -2.799   6.979  34.702  1.00  0.00           N  
ATOM    699  CA  VAL H  55      -1.439   6.509  35.031  1.00  0.00           C  
ATOM    700  C   VAL H  55      -0.415   7.345  34.259  1.00  0.00           C  
ATOM    701  O   VAL H  55       0.485   7.926  34.869  1.00  0.00           O  
ATOM    702  CB  VAL H  55      -1.266   5.021  34.672  1.00  0.00           C  
ATOM    703  CG1 VAL H  55       0.158   4.567  34.952  1.00  0.00           C  
ATOM    704  CG2 VAL H  55      -2.264   4.181  35.456  1.00  0.00           C  
ATOM    705  H   VAL H  55      -3.174   6.797  33.781  1.00  0.00           H  
ATOM    706  HA  VAL H  55      -1.282   6.626  36.104  1.00  0.00           H  
ATOM    707  HB  VAL H  55      -1.441   4.892  33.604  1.00  0.00           H  
ATOM    708 1HG1 VAL H  55       0.262   3.513  34.693  1.00  0.00           H  
ATOM    709 2HG1 VAL H  55       0.852   5.157  34.354  1.00  0.00           H  
ATOM    710 3HG1 VAL H  55       0.382   4.704  36.010  1.00  0.00           H  
ATOM    711 1HG2 VAL H  55      -2.138   3.131  35.197  1.00  0.00           H  
ATOM    712 2HG2 VAL H  55      -2.093   4.316  36.524  1.00  0.00           H  
ATOM    713 3HG2 VAL H  55      -3.278   4.496  35.208  1.00  0.00           H  
ATOM    714  N   ALA H  56      -0.511   7.359  32.909  1.00  0.00           N  
ATOM    715  CA  ALA H  56       0.457   8.122  32.095  1.00  0.00           C  
ATOM    716  C   ALA H  56      -0.072   8.340  30.697  1.00  0.00           C  
ATOM    717  O   ALA H  56      -0.886   7.554  30.219  1.00  0.00           O  
ATOM    718  CB  ALA H  56       1.812   7.418  31.963  1.00  0.00           C  
ATOM    719  H   ALA H  56      -1.247   6.847  32.446  1.00  0.00           H  
ATOM    720  HA  ALA H  56       0.587   9.092  32.575  1.00  0.00           H  
ATOM    721 1HB  ALA H  56       2.481   8.027  31.354  1.00  0.00           H  
ATOM    722 2HB  ALA H  56       2.248   7.278  32.953  1.00  0.00           H  
ATOM    723 3HB  ALA H  56       1.672   6.448  31.488  1.00  0.00           H  
ATOM    724  N   ALA H  57       0.417   9.397  30.015  1.00  0.00           N  
ATOM    725  CA  ALA H  57       0.073   9.598  28.614  1.00  0.00           C  
ATOM    726  C   ALA H  57       1.278  10.169  27.873  1.00  0.00           C  
ATOM    727  O   ALA H  57       2.184  10.743  28.492  1.00  0.00           O  
ATOM    728  CB  ALA H  57      -1.086  10.564  28.416  1.00  0.00           C  
ATOM    729  H   ALA H  57       1.027  10.058  30.472  1.00  0.00           H  
ATOM    730  HA  ALA H  57      -0.172   8.622  28.194  1.00  0.00           H  
ATOM    731 1HB  ALA H  57      -1.284  10.682  27.351  1.00  0.00           H  
ATOM    732 2HB  ALA H  57      -1.975  10.172  28.910  1.00  0.00           H  
ATOM    733 3HB  ALA H  57      -0.830  11.531  28.846  1.00  0.00           H  
ATOM    734  N   ILE H  58       1.288   9.965  26.559  1.00  0.00           N  
ATOM    735  CA  ILE H  58       2.334  10.501  25.691  1.00  0.00           C  
ATOM    736  C   ILE H  58       1.642  11.064  24.455  1.00  0.00           C  
ATOM    737  O   ILE H  58       0.848  10.370  23.797  1.00  0.00           O  
ATOM    738  CB  ILE H  58       3.363   9.428  25.291  1.00  0.00           C  
ATOM    739  CG1 ILE H  58       4.468  10.043  24.427  1.00  0.00           C  
ATOM    740  CG2 ILE H  58       2.681   8.286  24.554  1.00  0.00           C  
ATOM    741  CD1 ILE H  58       5.678   9.153  24.259  1.00  0.00           C  
ATOM    742  H   ILE H  58       0.543   9.417  26.152  1.00  0.00           H  
ATOM    743  HA  ILE H  58       2.833  11.308  26.226  1.00  0.00           H  
ATOM    744  HB  ILE H  58       3.845   9.035  26.185  1.00  0.00           H  
ATOM    745 1HG1 ILE H  58       4.072  10.272  23.438  1.00  0.00           H  
ATOM    746 2HG1 ILE H  58       4.796  10.983  24.872  1.00  0.00           H  
ATOM    747 1HG2 ILE H  58       3.423   7.537  24.278  1.00  0.00           H  
ATOM    748 2HG2 ILE H  58       1.931   7.833  25.200  1.00  0.00           H  
ATOM    749 3HG2 ILE H  58       2.200   8.669  23.653  1.00  0.00           H  
ATOM    750 1HD1 ILE H  58       6.417   9.657  23.636  1.00  0.00           H  
ATOM    751 2HD1 ILE H  58       6.112   8.940  25.236  1.00  0.00           H  
ATOM    752 3HD1 ILE H  58       5.380   8.220  23.783  1.00  0.00           H  
ATOM    753  N   LYS H  59       1.885  12.355  24.178  1.00  0.00           N  
ATOM    754  CA  LYS H  59       1.232  12.961  23.021  1.00  0.00           C  
ATOM    755  C   LYS H  59       1.941  12.615  21.720  1.00  0.00           C  
ATOM    756  O   LYS H  59       3.135  12.274  21.728  1.00  0.00           O  
ATOM    757  CB  LYS H  59       1.175  14.487  23.107  1.00  0.00           C  
ATOM    758  CG  LYS H  59       0.376  15.021  24.289  1.00  0.00           C  
ATOM    759  CD  LYS H  59       0.315  16.541  24.272  1.00  0.00           C  
ATOM    760  CE  LYS H  59      -0.462  17.077  25.466  1.00  0.00           C  
ATOM    761  NZ  LYS H  59      -0.522  18.564  25.468  1.00  0.00           N1+
ATOM    762  H   LYS H  59       2.505  12.917  24.741  1.00  0.00           H  
ATOM    763  HA  LYS H  59       0.220  12.557  22.981  1.00  0.00           H  
ATOM    764 1HB  LYS H  59       2.188  14.885  23.181  1.00  0.00           H  
ATOM    765 2HB  LYS H  59       0.732  14.887  22.195  1.00  0.00           H  
ATOM    766 1HG  LYS H  59      -0.639  14.624  24.251  1.00  0.00           H  
ATOM    767 2HG  LYS H  59       0.840  14.695  25.219  1.00  0.00           H  
ATOM    768 1HD  LYS H  59       1.327  16.947  24.296  1.00  0.00           H  
ATOM    769 2HD  LYS H  59      -0.171  16.876  23.356  1.00  0.00           H  
ATOM    770 1HE  LYS H  59      -1.477  16.685  25.446  1.00  0.00           H  
ATOM    771 2HE  LYS H  59       0.014  16.745  26.389  1.00  0.00           H  
ATOM    772 1HZ  LYS H  59      -1.044  18.879  26.274  1.00  0.00           H  
ATOM    773 2HZ  LYS H  59       0.415  18.940  25.506  1.00  0.00           H  
ATOM    774 3HZ  LYS H  59      -0.979  18.884  24.626  1.00  0.00           H  
ATOM    775  N   TRP H  60       1.214  12.682  20.591  1.00  0.00           N  
ATOM    776  CA  TRP H  60       1.897  12.498  19.318  1.00  0.00           C  
ATOM    777  C   TRP H  60       3.057  13.484  19.168  1.00  0.00           C  
ATOM    778  O   TRP H  60       3.989  13.201  18.424  1.00  0.00           O  
ATOM    779  CB  TRP H  60       0.975  12.698  18.114  1.00  0.00           C  
ATOM    780  CG  TRP H  60       0.443  14.094  17.993  1.00  0.00           C  
ATOM    781  CD1 TRP H  60      -0.745  14.557  18.472  1.00  0.00           C  
ATOM    782  CD2 TRP H  60       1.083  15.221  17.348  1.00  0.00           C  
ATOM    783  CE2 TRP H  60       0.220  16.311  17.484  1.00  0.00           C  
ATOM    784  CE3 TRP H  60       2.301  15.390  16.677  1.00  0.00           C  
ATOM    785  NE1 TRP H  60      -0.890  15.888  18.170  1.00  0.00           N  
ATOM    786  CZ2 TRP H  60       0.531  17.561  16.971  1.00  0.00           C  
ATOM    787  CZ3 TRP H  60       2.614  16.643  16.165  1.00  0.00           C  
ATOM    788  CH2 TRP H  60       1.751  17.701  16.309  1.00  0.00           C  
ATOM    789  H   TRP H  60       0.220  12.856  20.596  1.00  0.00           H  
ATOM    790  HA  TRP H  60       2.299  11.485  19.314  1.00  0.00           H  
ATOM    791 1HB  TRP H  60       1.515  12.455  17.198  1.00  0.00           H  
ATOM    792 2HB  TRP H  60       0.130  12.014  18.186  1.00  0.00           H  
ATOM    793  HD1 TRP H  60      -1.475  13.958  19.015  1.00  0.00           H  
ATOM    794  HE1 TRP H  60      -1.684  16.464  18.412  1.00  0.00           H  
ATOM    795  HE3 TRP H  60       2.990  14.554  16.563  1.00  0.00           H  
ATOM    796  HZ2 TRP H  60      -0.141  18.413  17.075  1.00  0.00           H  
ATOM    797  HZ3 TRP H  60       3.563  16.766  15.643  1.00  0.00           H  
ATOM    798  HH2 TRP H  60       2.028  18.671  15.895  1.00  0.00           H  
ATOM    799  N   ALA H  61       3.018  14.619  19.899  1.00  0.00           N  
ATOM    800  CA  ALA H  61       4.091  15.611  19.800  1.00  0.00           C  
ATOM    801  C   ALA H  61       5.388  15.166  20.507  1.00  0.00           C  
ATOM    802  O   ALA H  61       6.448  15.784  20.300  1.00  0.00           O  
ATOM    803  CB  ALA H  61       3.701  16.954  20.401  1.00  0.00           C  
ATOM    804  H   ALA H  61       2.243  14.791  20.522  1.00  0.00           H  
ATOM    805  HA  ALA H  61       4.306  15.736  18.738  1.00  0.00           H  
ATOM    806 1HB  ALA H  61       4.523  17.660  20.279  1.00  0.00           H  
ATOM    807 2HB  ALA H  61       2.816  17.337  19.892  1.00  0.00           H  
ATOM    808 3HB  ALA H  61       3.485  16.829  21.461  1.00  0.00           H  
ATOM    809  N   GLY H  65       5.294  14.111  21.330  1.00  0.00           N  
ATOM    810  CA  GLY H  65       6.428  13.583  22.070  1.00  0.00           C  
ATOM    811  C   GLY H  65       6.511  14.026  23.515  1.00  0.00           C  
ATOM    812  O   GLY H  65       7.483  13.690  24.197  1.00  0.00           O  
ATOM    813  H   GLY H  65       4.389  13.672  21.434  1.00  0.00           H  
ATOM    814 1HA  GLY H  65       6.327  12.497  22.058  1.00  0.00           H  
ATOM    815 2HA  GLY H  65       7.322  13.938  21.559  1.00  0.00           H  
ATOM    816  N   ASP H  66       5.515  14.765  24.004  1.00  0.00           N  
ATOM    817  CA  ASP H  66       5.542  15.219  25.395  1.00  0.00           C  
ATOM    818  C   ASP H  66       4.782  14.227  26.282  1.00  0.00           C  
ATOM    819  O   ASP H  66       3.624  13.875  25.987  1.00  0.00           O  
ATOM    820  CB  ASP H  66       4.896  16.593  25.589  1.00  0.00           C  
ATOM    821  CG  ASP H  66       5.746  17.731  25.039  1.00  0.00           C  
ATOM    822  OD1 ASP H  66       6.899  17.501  24.754  1.00  0.00           O  
ATOM    823  OD2 ASP H  66       5.237  18.818  24.908  1.00  0.00           O1-
ATOM    824  H   ASP H  66       4.731  15.018  23.420  1.00  0.00           H  
ATOM    825  HA  ASP H  66       6.586  15.246  25.709  1.00  0.00           H  
ATOM    826 1HB  ASP H  66       3.926  16.613  25.093  1.00  0.00           H  
ATOM    827 2HB  ASP H  66       4.724  16.768  26.652  1.00  0.00           H  
ATOM    828  N   THR H  67       5.434  13.771  27.362  1.00  0.00           N  
ATOM    829  CA  THR H  67       4.819  12.786  28.278  1.00  0.00           C  
ATOM    830  C   THR H  67       4.180  13.488  29.476  1.00  0.00           C  
ATOM    831  O   THR H  67       4.706  14.509  29.967  1.00  0.00           O  
ATOM    832  CB  THR H  67       5.852  11.758  28.775  1.00  0.00           C  
ATOM    833  CG2 THR H  67       6.451  10.995  27.603  1.00  0.00           C  
ATOM    834  OG1 THR H  67       6.898  12.432  29.486  1.00  0.00           O  
ATOM    835  H   THR H  67       6.367  14.106  27.554  1.00  0.00           H  
ATOM    836  HA  THR H  67       4.040  12.269  27.718  1.00  0.00           H  
ATOM    837  HB  THR H  67       5.367  11.053  29.450  1.00  0.00           H  
ATOM    838  HG1 THR H  67       6.524  12.898  30.238  1.00  0.00           H  
ATOM    839 1HG2 THR H  67       7.178  10.272  27.973  1.00  0.00           H  
ATOM    840 2HG2 THR H  67       5.660  10.472  27.066  1.00  0.00           H  
ATOM    841 3HG2 THR H  67       6.946  11.693  26.929  1.00  0.00           H  
ATOM    842  N   ILE H  68       3.063  12.908  29.975  1.00  0.00           N  
ATOM    843  CA  ILE H  68       2.342  13.384  31.149  1.00  0.00           C  
ATOM    844  C   ILE H  68       2.153  12.186  32.095  1.00  0.00           C  
ATOM    845  O   ILE H  68       1.758  11.103  31.655  1.00  0.00           O  
ATOM    846  CB  ILE H  68       0.949  13.952  30.822  1.00  0.00           C  
ATOM    847  CG1 ILE H  68       1.070  15.147  29.873  1.00  0.00           C  
ATOM    848  CG2 ILE H  68       0.225  14.352  32.098  1.00  0.00           C  
ATOM    849  CD1 ILE H  68      -0.255  15.627  29.324  1.00  0.00           C  
ATOM    850  H   ILE H  68       2.723  12.092  29.487  1.00  0.00           H  
ATOM    851  HA  ILE H  68       2.962  14.136  31.638  1.00  0.00           H  
ATOM    852  HB  ILE H  68       0.361  13.196  30.303  1.00  0.00           H  
ATOM    853 1HG1 ILE H  68       1.545  15.978  30.393  1.00  0.00           H  
ATOM    854 2HG1 ILE H  68       1.710  14.881  29.031  1.00  0.00           H  
ATOM    855 1HG2 ILE H  68      -0.757  14.753  31.849  1.00  0.00           H  
ATOM    856 2HG2 ILE H  68       0.109  13.480  32.739  1.00  0.00           H  
ATOM    857 3HG2 ILE H  68       0.805  15.113  32.622  1.00  0.00           H  
ATOM    858 1HD1 ILE H  68      -0.088  16.475  28.660  1.00  0.00           H  
ATOM    859 2HD1 ILE H  68      -0.732  14.819  28.768  1.00  0.00           H  
ATOM    860 3HD1 ILE H  68      -0.900  15.933  30.147  1.00  0.00           H  
ATOM    861  N   TYR H  69       2.429  12.387  33.395  1.00  0.00           N  
ATOM    862  CA  TYR H  69       2.280  11.338  34.396  1.00  0.00           C  
ATOM    863  C   TYR H  69       1.386  11.761  35.554  1.00  0.00           C  
ATOM    864  O   TYR H  69       1.304  12.946  35.888  1.00  0.00           O  
ATOM    865  CB  TYR H  69       3.619  10.908  35.002  1.00  0.00           C  
ATOM    866  CG  TYR H  69       4.580  10.312  33.998  1.00  0.00           C  
ATOM    867  CD1 TYR H  69       5.411  11.141  33.257  1.00  0.00           C  
ATOM    868  CD2 TYR H  69       4.632   8.938  33.818  1.00  0.00           C  
ATOM    869  CE1 TYR H  69       6.289  10.596  32.340  1.00  0.00           C  
ATOM    870  CE2 TYR H  69       5.510   8.394  32.900  1.00  0.00           C  
ATOM    871  CZ  TYR H  69       6.336   9.217  32.163  1.00  0.00           C  
ATOM    872  OH  TYR H  69       7.211   8.677  31.250  1.00  0.00           O  
ATOM    873  H   TYR H  69       2.751  13.299  33.682  1.00  0.00           H  
ATOM    874  HA  TYR H  69       1.816  10.488  33.895  1.00  0.00           H  
ATOM    875 1HB  TYR H  69       4.101  11.767  35.469  1.00  0.00           H  
ATOM    876 2HB  TYR H  69       3.442  10.168  35.784  1.00  0.00           H  
ATOM    877  HD1 TYR H  69       5.370  12.220  33.399  1.00  0.00           H  
ATOM    878  HD2 TYR H  69       3.978   8.287  34.398  1.00  0.00           H  
ATOM    879  HE1 TYR H  69       6.941  11.246  31.758  1.00  0.00           H  
ATOM    880  HE2 TYR H  69       5.550   7.314  32.757  1.00  0.00           H  
ATOM    881  HH  TYR H  69       7.896   9.317  31.046  1.00  0.00           H  
ATOM    882  N   GLY H  70       0.745  10.775  36.154  1.00  0.00           N  
ATOM    883  CA  GLY H  70      -0.204  10.970  37.239  1.00  0.00           C  
ATOM    884  C   GLY H  70       0.493  11.309  38.553  1.00  0.00           C  
ATOM    885  O   GLY H  70       1.718  11.404  38.607  1.00  0.00           O  
ATOM    886  H   GLY H  70       0.935   9.838  35.829  1.00  0.00           H  
ATOM    887 1HA  GLY H  70      -0.894  11.774  36.979  1.00  0.00           H  
ATOM    888 2HA  GLY H  70      -0.799  10.067  37.370  1.00  0.00           H  
ATOM    889  N   THR H  71      -0.283  11.404  39.634  1.00  0.00           N  
ATOM    890  CA  THR H  71       0.213  11.829  40.938  1.00  0.00           C  
ATOM    891  C   THR H  71       0.924  10.752  41.746  1.00  0.00           C  
ATOM    892  O   THR H  71       0.897   9.568  41.408  1.00  0.00           O  
ATOM    893  CB  THR H  71      -0.944  12.393  41.785  1.00  0.00           C  
ATOM    894  CG2 THR H  71      -1.616  13.550  41.063  1.00  0.00           C  
ATOM    895  OG1 THR H  71      -1.907  11.360  42.028  1.00  0.00           O  
ATOM    896  H   THR H  71      -1.260  11.167  39.533  1.00  0.00           H  
ATOM    897  HA  THR H  71       0.955  12.614  40.787  1.00  0.00           H  
ATOM    898  HB  THR H  71      -0.556  12.742  42.741  1.00  0.00           H  
ATOM    899  HG1 THR H  71      -1.809  11.036  42.926  1.00  0.00           H  
ATOM    900 1HG2 THR H  71      -2.430  13.936  41.677  1.00  0.00           H  
ATOM    901 2HG2 THR H  71      -0.887  14.342  40.888  1.00  0.00           H  
ATOM    902 3HG2 THR H  71      -2.013  13.204  40.112  1.00  0.00           H  
ATOM    903  N   ASP H  72       1.591  11.237  42.807  1.00  0.00           N  
ATOM    904  CA  ASP H  72       2.427  10.587  43.801  1.00  0.00           C  
ATOM    905  C   ASP H  72       3.573   9.732  43.262  1.00  0.00           C  
ATOM    906  O   ASP H  72       4.484  10.243  42.599  1.00  0.00           O  
ATOM    907  CB  ASP H  72       1.547   9.712  44.698  1.00  0.00           C  
ATOM    908  CG  ASP H  72       0.497  10.513  45.459  1.00  0.00           C  
ATOM    909  OD1 ASP H  72       0.810  11.589  45.907  1.00  0.00           O  
ATOM    910  OD2 ASP H  72      -0.607  10.039  45.583  1.00  0.00           O1-
ATOM    911  H   ASP H  72       1.442  12.234  42.864  1.00  0.00           H  
ATOM    912  HA  ASP H  72       2.908  11.356  44.406  1.00  0.00           H  
ATOM    913 1HB  ASP H  72       1.042   8.962  44.092  1.00  0.00           H  
ATOM    914 2HB  ASP H  72       2.173   9.185  45.420  1.00  0.00           H  
ATOM    915  N   SER H  73       3.546   8.454  43.604  1.00  0.00           N  
ATOM    916  CA  SER H  73       4.545   7.466  43.263  1.00  0.00           C  
ATOM    917  C   SER H  73       4.467   6.957  41.805  1.00  0.00           C  
ATOM    918  O   SER H  73       4.399   5.753  41.564  1.00  0.00           O  
ATOM    919  CB  SER H  73       4.414   6.297  44.220  1.00  0.00           C  
ATOM    920  OG  SER H  73       4.647   6.701  45.541  1.00  0.00           O  
ATOM    921  H   SER H  73       2.743   8.174  44.150  1.00  0.00           H  
ATOM    922  HA  SER H  73       5.531   7.918  43.373  1.00  0.00           H  
ATOM    923 1HB  SER H  73       3.416   5.868  44.137  1.00  0.00           H  
ATOM    924 2HB  SER H  73       5.127   5.521  43.943  1.00  0.00           H  
ATOM    925  HG  SER H  73       5.130   5.982  45.956  1.00  0.00           H  
ATOM    926  N   VAL H  74       4.518   7.878  40.828  1.00  0.00           N  
ATOM    927  CA  VAL H  74       4.483   7.519  39.405  1.00  0.00           C  
ATOM    928  C   VAL H  74       5.704   8.085  38.654  1.00  0.00           C  
ATOM    929  O   VAL H  74       6.352   7.338  37.928  1.00  0.00           O  
ATOM    930  CB  VAL H  74       3.191   8.047  38.755  1.00  0.00           C  
ATOM    931  CG1 VAL H  74       3.196   7.772  37.259  1.00  0.00           C  
ATOM    932  CG2 VAL H  74       1.980   7.408  39.418  1.00  0.00           C  
ATOM    933  H   VAL H  74       4.581   8.853  41.088  1.00  0.00           H  
ATOM    934  HA  VAL H  74       4.499   6.431  39.322  1.00  0.00           H  
ATOM    935  HB  VAL H  74       3.148   9.129  38.882  1.00  0.00           H  
ATOM    936 1HG1 VAL H  74       2.275   8.152  36.816  1.00  0.00           H  
ATOM    937 2HG1 VAL H  74       4.051   8.268  36.800  1.00  0.00           H  
ATOM    938 3HG1 VAL H  74       3.264   6.698  37.087  1.00  0.00           H  
ATOM    939 1HG2 VAL H  74       1.069   7.787  38.954  1.00  0.00           H  
ATOM    940 2HG2 VAL H  74       2.027   6.326  39.295  1.00  0.00           H  
ATOM    941 3HG2 VAL H  74       1.974   7.652  40.480  1.00  0.00           H  
ATOM    942  N   LYS H  75       5.997   9.397  38.806  1.00  0.00           N  
ATOM    943  CA  LYS H  75       7.059  10.102  38.066  1.00  0.00           C  
ATOM    944  C   LYS H  75       8.436   9.480  38.325  1.00  0.00           C  
ATOM    945  O   LYS H  75       9.298   9.492  37.439  1.00  0.00           O  
ATOM    946  CB  LYS H  75       7.083  11.586  38.440  1.00  0.00           C  
ATOM    947  CG  LYS H  75       5.885  12.380  37.935  1.00  0.00           C  
ATOM    948  CD  LYS H  75       5.953  13.830  38.387  1.00  0.00           C  
ATOM    949  CE  LYS H  75       4.739  14.617  37.915  1.00  0.00           C  
ATOM    950  NZ  LYS H  75       4.776  16.030  38.379  1.00  0.00           N1+
ATOM    951  H   LYS H  75       5.441   9.910  39.474  1.00  0.00           H  
ATOM    952  HA  LYS H  75       6.853  10.015  36.998  1.00  0.00           H  
ATOM    953 1HB  LYS H  75       7.116  11.687  39.524  1.00  0.00           H  
ATOM    954 2HB  LYS H  75       7.984  12.049  38.039  1.00  0.00           H  
ATOM    955 1HG  LYS H  75       5.862  12.348  36.844  1.00  0.00           H  
ATOM    956 2HG  LYS H  75       4.966  11.933  38.313  1.00  0.00           H  
ATOM    957 1HD  LYS H  75       6.002  13.870  39.476  1.00  0.00           H  
ATOM    958 2HD  LYS H  75       6.854  14.296  37.985  1.00  0.00           H  
ATOM    959 1HE  LYS H  75       4.698  14.604  36.827  1.00  0.00           H  
ATOM    960 2HE  LYS H  75       3.833  14.148  38.296  1.00  0.00           H  
ATOM    961 1HZ  LYS H  75       3.956  16.515  38.045  1.00  0.00           H  
ATOM    962 2HZ  LYS H  75       4.795  16.054  39.389  1.00  0.00           H  
ATOM    963 3HZ  LYS H  75       5.604  16.483  38.015  1.00  0.00           H  
ATOM    964  N   GLY H  76       8.606   8.929  39.524  1.00  0.00           N  
ATOM    965  CA  GLY H  76       9.826   8.239  39.907  1.00  0.00           C  
ATOM    966  C   GLY H  76       9.836   6.754  39.637  1.00  0.00           C  
ATOM    967  O   GLY H  76      10.819   6.086  39.977  1.00  0.00           O  
ATOM    968  H   GLY H  76       7.850   8.997  40.188  1.00  0.00           H  
ATOM    969 1HA  GLY H  76      10.673   8.676  39.378  1.00  0.00           H  
ATOM    970 2HA  GLY H  76      10.005   8.382  40.973  1.00  0.00           H  
ATOM    971  N   ARG H  77       8.740   6.197  39.064  1.00  0.00           N  
ATOM    972  CA  ARG H  77       8.704   4.756  38.847  1.00  0.00           C  
ATOM    973  C   ARG H  77       8.327   4.327  37.445  1.00  0.00           C  
ATOM    974  O   ARG H  77       8.851   3.321  36.980  1.00  0.00           O  
ATOM    975  CB  ARG H  77       7.774   4.049  39.851  1.00  0.00           C  
ATOM    976  CG  ARG H  77       8.208   4.122  41.312  1.00  0.00           C  
ATOM    977  CD  ARG H  77       7.357   3.188  42.162  1.00  0.00           C  
ATOM    978  NE  ARG H  77       5.936   3.527  42.056  1.00  0.00           N  
ATOM    979  CZ  ARG H  77       4.932   2.662  42.186  1.00  0.00           C  
ATOM    980  NH1 ARG H  77       5.176   1.384  42.433  1.00  0.00           N1+
ATOM    981  NH2 ARG H  77       3.677   3.073  42.048  1.00  0.00           N  
ATOM    982  H   ARG H  77       7.947   6.756  38.783  1.00  0.00           H  
ATOM    983  HA  ARG H  77       9.702   4.354  39.030  1.00  0.00           H  
ATOM    984 1HB  ARG H  77       6.777   4.481  39.787  1.00  0.00           H  
ATOM    985 2HB  ARG H  77       7.691   2.993  39.590  1.00  0.00           H  
ATOM    986 1HG  ARG H  77       9.253   3.826  41.399  1.00  0.00           H  
ATOM    987 2HG  ARG H  77       8.089   5.143  41.678  1.00  0.00           H  
ATOM    988 1HD  ARG H  77       7.497   2.162  41.825  1.00  0.00           H  
ATOM    989 2HD  ARG H  77       7.657   3.271  43.206  1.00  0.00           H  
ATOM    990  HE  ARG H  77       5.697   4.491  41.867  1.00  0.00           H  
ATOM    991 1HH1 ARG H  77       6.126   1.059  42.525  1.00  0.00           H  
ATOM    992 2HH1 ARG H  77       4.408   0.735  42.531  1.00  0.00           H  
ATOM    993 1HH2 ARG H  77       3.481   4.043  41.845  1.00  0.00           H  
ATOM    994 2HH2 ARG H  77       2.920   2.413  42.149  1.00  0.00           H  
ATOM    995  N   PHE H  78       7.389   5.037  36.791  1.00  0.00           N  
ATOM    996  CA  PHE H  78       6.862   4.602  35.491  1.00  0.00           C  
ATOM    997  C   PHE H  78       7.439   5.389  34.331  1.00  0.00           C  
ATOM    998  O   PHE H  78       7.800   6.557  34.489  1.00  0.00           O  
ATOM    999  CB  PHE H  78       5.337   4.726  35.469  1.00  0.00           C  
ATOM   1000  CG  PHE H  78       4.644   3.863  36.484  1.00  0.00           C  
ATOM   1001  CD1 PHE H  78       5.356   2.931  37.225  1.00  0.00           C  
ATOM   1002  CD2 PHE H  78       3.280   3.981  36.701  1.00  0.00           C  
ATOM   1003  CE1 PHE H  78       4.719   2.136  38.159  1.00  0.00           C  
ATOM   1004  CE2 PHE H  78       2.641   3.188  37.636  1.00  0.00           C  
ATOM   1005  CZ  PHE H  78       3.362   2.265  38.365  1.00  0.00           C  
ATOM   1006  H   PHE H  78       7.038   5.890  37.203  1.00  0.00           H  
ATOM   1007  HA  PHE H  78       7.130   3.555  35.342  1.00  0.00           H  
ATOM   1008 1HB  PHE H  78       5.054   5.762  35.653  1.00  0.00           H  
ATOM   1009 2HB  PHE H  78       4.965   4.456  34.482  1.00  0.00           H  
ATOM   1010  HD1 PHE H  78       6.429   2.829  37.063  1.00  0.00           H  
ATOM   1011  HD2 PHE H  78       2.710   4.710  36.125  1.00  0.00           H  
ATOM   1012  HE1 PHE H  78       5.291   1.407  38.734  1.00  0.00           H  
ATOM   1013  HE2 PHE H  78       1.568   3.291  37.796  1.00  0.00           H  
ATOM   1014  HZ  PHE H  78       2.859   1.638  39.100  1.00  0.00           H  
ATOM   1015  N   ALA H  79       7.506   4.747  33.152  1.00  0.00           N  
ATOM   1016  CA  ALA H  79       7.886   5.452  31.929  1.00  0.00           C  
ATOM   1017  C   ALA H  79       6.979   5.024  30.786  1.00  0.00           C  
ATOM   1018  O   ALA H  79       6.710   3.832  30.613  1.00  0.00           O  
ATOM   1019  CB  ALA H  79       9.350   5.183  31.583  1.00  0.00           C  
ATOM   1020  H   ALA H  79       7.290   3.762  33.106  1.00  0.00           H  
ATOM   1021  HA  ALA H  79       7.755   6.521  32.100  1.00  0.00           H  
ATOM   1022 1HB  ALA H  79       9.612   5.716  30.668  1.00  0.00           H  
ATOM   1023 2HB  ALA H  79       9.986   5.525  32.399  1.00  0.00           H  
ATOM   1024 3HB  ALA H  79       9.498   4.114  31.433  1.00  0.00           H  
ATOM   1025  N   ILE H  80       6.482   6.003  30.028  1.00  0.00           N  
ATOM   1026  CA  ILE H  80       5.614   5.741  28.887  1.00  0.00           C  
ATOM   1027  C   ILE H  80       6.346   6.184  27.611  1.00  0.00           C  
ATOM   1028  O   ILE H  80       7.079   7.186  27.603  1.00  0.00           O  
ATOM   1029  CB  ILE H  80       4.270   6.480  29.019  1.00  0.00           C  
ATOM   1030  CG1 ILE H  80       3.309   6.044  27.909  1.00  0.00           C  
ATOM   1031  CG2 ILE H  80       4.484   7.985  28.980  1.00  0.00           C  
ATOM   1032  CD1 ILE H  80       1.878   6.472  28.137  1.00  0.00           C  
ATOM   1033  H   ILE H  80       6.721   6.956  30.258  1.00  0.00           H  
ATOM   1034  HA  ILE H  80       5.411   4.671  28.845  1.00  0.00           H  
ATOM   1035  HB  ILE H  80       3.800   6.213  29.965  1.00  0.00           H  
ATOM   1036 1HG1 ILE H  80       3.642   6.457  26.957  1.00  0.00           H  
ATOM   1037 2HG1 ILE H  80       3.329   4.957  27.817  1.00  0.00           H  
ATOM   1038 1HG2 ILE H  80       3.524   8.492  29.074  1.00  0.00           H  
ATOM   1039 2HG2 ILE H  80       5.132   8.281  29.804  1.00  0.00           H  
ATOM   1040 3HG2 ILE H  80       4.950   8.262  28.034  1.00  0.00           H  
ATOM   1041 1HD1 ILE H  80       1.258   6.126  27.309  1.00  0.00           H  
ATOM   1042 2HD1 ILE H  80       1.512   6.039  29.068  1.00  0.00           H  
ATOM   1043 3HD1 ILE H  80       1.828   7.558  28.196  1.00  0.00           H  
ATOM   1044  N   SER H  81       6.169   5.409  26.545  1.00  0.00           N  
ATOM   1045  CA  SER H  81       6.777   5.727  25.251  1.00  0.00           C  
ATOM   1046  C   SER H  81       5.917   5.157  24.126  1.00  0.00           C  
ATOM   1047  O   SER H  81       4.982   4.393  24.387  1.00  0.00           O  
ATOM   1048  CB  SER H  81       8.184   5.168  25.169  1.00  0.00           C  
ATOM   1049  OG  SER H  81       8.166   3.767  25.140  1.00  0.00           O  
ATOM   1050  H   SER H  81       5.602   4.578  26.631  1.00  0.00           H  
ATOM   1051  HA  SER H  81       6.828   6.812  25.150  1.00  0.00           H  
ATOM   1052 1HB  SER H  81       8.674   5.547  24.273  1.00  0.00           H  
ATOM   1053 2HB  SER H  81       8.761   5.510  26.028  1.00  0.00           H  
ATOM   1054  HG  SER H  81       8.230   3.521  24.215  1.00  0.00           H  
ATOM   1055  N   ARG H  82       6.228   5.519  22.886  1.00  0.00           N  
ATOM   1056  CA  ARG H  82       5.499   4.997  21.730  1.00  0.00           C  
ATOM   1057  C   ARG H  82       6.453   4.780  20.551  1.00  0.00           C  
ATOM   1058  O   ARG H  82       7.562   5.341  20.523  1.00  0.00           O  
ATOM   1059  CB  ARG H  82       4.387   5.951  21.318  1.00  0.00           C  
ATOM   1060  CG  ARG H  82       4.860   7.305  20.814  1.00  0.00           C  
ATOM   1061  CD  ARG H  82       3.775   8.319  20.865  1.00  0.00           C  
ATOM   1062  NE  ARG H  82       2.839   8.166  19.763  1.00  0.00           N  
ATOM   1063  CZ  ARG H  82       1.589   8.671  19.746  1.00  0.00           C  
ATOM   1064  NH1 ARG H  82       1.143   9.357  20.774  1.00  0.00           N1+
ATOM   1065  NH2 ARG H  82       0.813   8.478  18.694  1.00  0.00           N  
ATOM   1066  H   ARG H  82       6.986   6.170  22.736  1.00  0.00           H  
ATOM   1067  HA  ARG H  82       5.051   4.042  22.005  1.00  0.00           H  
ATOM   1068 1HB  ARG H  82       3.791   5.495  20.529  1.00  0.00           H  
ATOM   1069 2HB  ARG H  82       3.726   6.127  22.167  1.00  0.00           H  
ATOM   1070 1HG  ARG H  82       5.686   7.655  21.433  1.00  0.00           H  
ATOM   1071 2HG  ARG H  82       5.194   7.212  19.780  1.00  0.00           H  
ATOM   1072 1HD  ARG H  82       3.223   8.214  21.798  1.00  0.00           H  
ATOM   1073 2HD  ARG H  82       4.208   9.317  20.809  1.00  0.00           H  
ATOM   1074  HE  ARG H  82       3.146   7.645  18.953  1.00  0.00           H  
ATOM   1075 1HH1 ARG H  82       1.736   9.505  21.579  1.00  0.00           H  
ATOM   1076 2HH1 ARG H  82       0.207   9.736  20.761  1.00  0.00           H  
ATOM   1077 1HH2 ARG H  82       1.157   7.951  17.902  1.00  0.00           H  
ATOM   1078 2HH2 ARG H  82      -0.122   8.856  18.680  1.00  0.00           H  
ATOM   1079  N   ASP H  83       6.009   3.974  19.570  1.00  0.00           N  
ATOM   1080  CA  ASP H  83       6.764   3.734  18.343  1.00  0.00           C  
ATOM   1081  C   ASP H  83       5.759   3.943  17.226  1.00  0.00           C  
ATOM   1082  O   ASP H  83       4.901   3.086  16.988  1.00  0.00           O  
ATOM   1083  CB  ASP H  83       7.321   2.313  18.231  1.00  0.00           C  
ATOM   1084  CG  ASP H  83       8.170   2.108  16.983  1.00  0.00           C  
ATOM   1085  OD1 ASP H  83       8.080   2.913  16.088  1.00  0.00           O  
ATOM   1086  OD2 ASP H  83       8.902   1.147  16.938  1.00  0.00           O1-
ATOM   1087  H   ASP H  83       5.115   3.519  19.696  1.00  0.00           H  
ATOM   1088  HA  ASP H  83       7.555   4.481  18.275  1.00  0.00           H  
ATOM   1089 1HB  ASP H  83       7.930   2.091  19.108  1.00  0.00           H  
ATOM   1090 2HB  ASP H  83       6.498   1.600  18.213  1.00  0.00           H  
ATOM   1091  N   ASN H  84       5.809   5.124  16.605  1.00  0.00           N  
ATOM   1092  CA  ASN H  84       4.849   5.459  15.565  1.00  0.00           C  
ATOM   1093  C   ASN H  84       4.984   4.611  14.309  1.00  0.00           C  
ATOM   1094  O   ASN H  84       4.020   4.533  13.552  1.00  0.00           O  
ATOM   1095  CB  ASN H  84       4.965   6.930  15.212  1.00  0.00           C  
ATOM   1096  CG  ASN H  84       4.409   7.827  16.282  1.00  0.00           C  
ATOM   1097  ND2 ASN H  84       4.833   9.065  16.285  1.00  0.00           N  
ATOM   1098  OD1 ASN H  84       3.595   7.398  17.108  1.00  0.00           O  
ATOM   1099  H   ASN H  84       6.517   5.797  16.855  1.00  0.00           H  
ATOM   1100  HA  ASN H  84       3.858   5.282  15.988  1.00  0.00           H  
ATOM   1101 1HB  ASN H  84       6.014   7.184  15.050  1.00  0.00           H  
ATOM   1102 2HB  ASN H  84       4.434   7.124  14.280  1.00  0.00           H  
ATOM   1103 1HD2 ASN H  84       4.497   9.708  16.975  1.00  0.00           H  
ATOM   1104 2HD2 ASN H  84       5.492   9.369  15.598  1.00  0.00           H  
ATOM   1105  N   ALA H  85       6.142   3.934  14.121  1.00  0.00           N  
ATOM   1106  CA  ALA H  85       6.372   3.063  12.952  1.00  0.00           C  
ATOM   1107  C   ALA H  85       5.676   1.709  13.125  1.00  0.00           C  
ATOM   1108  O   ALA H  85       5.455   1.012  12.142  1.00  0.00           O  
ATOM   1109  CB  ALA H  85       7.853   2.781  12.705  1.00  0.00           C  
ATOM   1110  H   ALA H  85       6.872   4.033  14.813  1.00  0.00           H  
ATOM   1111  HA  ALA H  85       5.940   3.568  12.087  1.00  0.00           H  
ATOM   1112 1HB  ALA H  85       7.959   2.135  11.833  1.00  0.00           H  
ATOM   1113 2HB  ALA H  85       8.378   3.719  12.527  1.00  0.00           H  
ATOM   1114 3HB  ALA H  85       8.279   2.285  13.576  1.00  0.00           H  
ATOM   1115  N   LYS H  86       5.275   1.377  14.356  1.00  0.00           N  
ATOM   1116  CA  LYS H  86       4.588   0.117  14.644  1.00  0.00           C  
ATOM   1117  C   LYS H  86       3.144   0.334  15.124  1.00  0.00           C  
ATOM   1118  O   LYS H  86       2.397  -0.646  15.200  1.00  0.00           O  
ATOM   1119  CB  LYS H  86       5.372  -0.680  15.688  1.00  0.00           C  
ATOM   1120  CG  LYS H  86       6.784  -1.053  15.262  1.00  0.00           C  
ATOM   1121  CD  LYS H  86       7.489  -1.865  16.340  1.00  0.00           C  
ATOM   1122  CE  LYS H  86       8.936  -2.151  15.961  1.00  0.00           C  
ATOM   1123  NZ  LYS H  86       9.774  -0.923  15.996  1.00  0.00           N1+
ATOM   1124  H   LYS H  86       5.456   2.021  15.112  1.00  0.00           H  
ATOM   1125  HA  LYS H  86       4.534  -0.465  13.723  1.00  0.00           H  
ATOM   1126 1HB  LYS H  86       5.442  -0.102  16.609  1.00  0.00           H  
ATOM   1127 2HB  LYS H  86       4.837  -1.600  15.919  1.00  0.00           H  
ATOM   1128 1HG  LYS H  86       6.747  -1.642  14.345  1.00  0.00           H  
ATOM   1129 2HG  LYS H  86       7.358  -0.148  15.068  1.00  0.00           H  
ATOM   1130 1HD  LYS H  86       7.471  -1.314  17.281  1.00  0.00           H  
ATOM   1131 2HD  LYS H  86       6.968  -2.812  16.483  1.00  0.00           H  
ATOM   1132 1HE  LYS H  86       9.355  -2.882  16.653  1.00  0.00           H  
ATOM   1133 2HE  LYS H  86       8.972  -2.573  14.958  1.00  0.00           H  
ATOM   1134 1HZ  LYS H  86      10.723  -1.155  15.739  1.00  0.00           H  
ATOM   1135 2HZ  LYS H  86       9.406  -0.245  15.343  1.00  0.00           H  
ATOM   1136 3HZ  LYS H  86       9.763  -0.532  16.927  1.00  0.00           H  
ATOM   1137  N   ASN H  87       2.753   1.597  15.487  1.00  0.00           N  
ATOM   1138  CA  ASN H  87       1.424   1.881  16.085  1.00  0.00           C  
ATOM   1139  C   ASN H  87       1.274   1.122  17.409  1.00  0.00           C  
ATOM   1140  O   ASN H  87       0.260   0.463  17.655  1.00  0.00           O  
ATOM   1141  CB  ASN H  87       0.301   1.519  15.129  1.00  0.00           C  
ATOM   1142  CG  ASN H  87       0.397   2.254  13.821  1.00  0.00           C  
ATOM   1143  ND2 ASN H  87      -0.022   1.612  12.760  1.00  0.00           N  
ATOM   1144  OD1 ASN H  87       0.851   3.403  13.771  1.00  0.00           O  
ATOM   1145  H   ASN H  87       3.398   2.357  15.340  1.00  0.00           H  
ATOM   1146  HA  ASN H  87       1.361   2.950  16.296  1.00  0.00           H  
ATOM   1147 1HB  ASN H  87       0.322   0.447  14.934  1.00  0.00           H  
ATOM   1148 2HB  ASN H  87      -0.659   1.750  15.592  1.00  0.00           H  
ATOM   1149 1HD2 ASN H  87       0.019   2.052  11.861  1.00  0.00           H  
ATOM   1150 2HD2 ASN H  87      -0.381   0.684  12.846  1.00  0.00           H  
ATOM   1151  N   THR H  88       2.315   1.196  18.244  1.00  0.00           N  
ATOM   1152  CA  THR H  88       2.325   0.545  19.543  1.00  0.00           C  
ATOM   1153  C   THR H  88       2.624   1.574  20.620  1.00  0.00           C  
ATOM   1154  O   THR H  88       3.253   2.608  20.358  1.00  0.00           O  
ATOM   1155  CB  THR H  88       3.359  -0.595  19.597  1.00  0.00           C  
ATOM   1156  CG2 THR H  88       3.033  -1.661  18.563  1.00  0.00           C  
ATOM   1157  OG1 THR H  88       4.668  -0.068  19.339  1.00  0.00           O  
ATOM   1158  H   THR H  88       3.125   1.728  17.956  1.00  0.00           H  
ATOM   1159  HA  THR H  88       1.339   0.117  19.723  1.00  0.00           H  
ATOM   1160  HB  THR H  88       3.353  -1.045  20.589  1.00  0.00           H  
ATOM   1161  HG1 THR H  88       5.330  -0.687  19.659  1.00  0.00           H  
ATOM   1162 1HG2 THR H  88       3.774  -2.458  18.616  1.00  0.00           H  
ATOM   1163 2HG2 THR H  88       2.043  -2.071  18.762  1.00  0.00           H  
ATOM   1164 3HG2 THR H  88       3.048  -1.219  17.567  1.00  0.00           H  
ATOM   1165  N   MET H  89       2.174   1.282  21.833  1.00  0.00           N  
ATOM   1166  CA  MET H  89       2.493   2.097  22.997  1.00  0.00           C  
ATOM   1167  C   MET H  89       3.031   1.190  24.103  1.00  0.00           C  
ATOM   1168  O   MET H  89       2.672  -0.004  24.153  1.00  0.00           O  
ATOM   1169  CB  MET H  89       1.266   2.873  23.469  1.00  0.00           C  
ATOM   1170  CG  MET H  89       1.454   3.610  24.787  1.00  0.00           C  
ATOM   1171  SD  MET H  89      -0.019   4.521  25.290  1.00  0.00           S  
ATOM   1172  CE  MET H  89      -1.244   3.216  25.281  1.00  0.00           C  
ATOM   1173  H   MET H  89       1.591   0.466  21.948  1.00  0.00           H  
ATOM   1174  HA  MET H  89       3.266   2.812  22.717  1.00  0.00           H  
ATOM   1175 1HB  MET H  89       0.987   3.606  22.713  1.00  0.00           H  
ATOM   1176 2HB  MET H  89       0.425   2.188  23.585  1.00  0.00           H  
ATOM   1177 1HG  MET H  89       1.703   2.895  25.570  1.00  0.00           H  
ATOM   1178 2HG  MET H  89       2.280   4.316  24.694  1.00  0.00           H  
ATOM   1179 1HE  MET H  89      -2.212   3.623  25.572  1.00  0.00           H  
ATOM   1180 2HE  MET H  89      -1.315   2.791  24.279  1.00  0.00           H  
ATOM   1181 3HE  MET H  89      -0.951   2.436  25.986  1.00  0.00           H  
ATOM   1182  N   TYR H  90       3.951   1.708  24.915  1.00  0.00           N  
ATOM   1183  CA  TYR H  90       4.507   0.943  26.020  1.00  0.00           C  
ATOM   1184  C   TYR H  90       4.500   1.652  27.355  1.00  0.00           C  
ATOM   1185  O   TYR H  90       4.688   2.877  27.408  1.00  0.00           O  
ATOM   1186  CB  TYR H  90       5.940   0.524  25.685  1.00  0.00           C  
ATOM   1187  CG  TYR H  90       6.082  -0.131  24.329  1.00  0.00           C  
ATOM   1188  CD1 TYR H  90       6.264   0.651  23.197  1.00  0.00           C  
ATOM   1189  CD2 TYR H  90       6.030  -1.513  24.216  1.00  0.00           C  
ATOM   1190  CE1 TYR H  90       6.392   0.053  21.958  1.00  0.00           C  
ATOM   1191  CE2 TYR H  90       6.159  -2.110  22.978  1.00  0.00           C  
ATOM   1192  CZ  TYR H  90       6.340  -1.332  21.852  1.00  0.00           C  
ATOM   1193  OH  TYR H  90       6.469  -1.928  20.618  1.00  0.00           O  
ATOM   1194  H   TYR H  90       4.270   2.653  24.760  1.00  0.00           H  
ATOM   1195  HA  TYR H  90       3.897   0.051  26.165  1.00  0.00           H  
ATOM   1196 1HB  TYR H  90       6.591   1.399  25.710  1.00  0.00           H  
ATOM   1197 2HB  TYR H  90       6.301  -0.174  26.439  1.00  0.00           H  
ATOM   1198  HD1 TYR H  90       6.303   1.737  23.286  1.00  0.00           H  
ATOM   1199  HD2 TYR H  90       5.886  -2.127  25.105  1.00  0.00           H  
ATOM   1200  HE1 TYR H  90       6.536   0.667  21.069  1.00  0.00           H  
ATOM   1201  HE2 TYR H  90       6.117  -3.195  22.889  1.00  0.00           H  
ATOM   1202  HH  TYR H  90       6.464  -2.882  20.724  1.00  0.00           H  
ATOM   1203  N   LEU H  91       4.385   0.854  28.432  1.00  0.00           N  
ATOM   1204  CA  LEU H  91       4.480   1.356  29.790  1.00  0.00           C  
ATOM   1205  C   LEU H  91       5.467   0.473  30.550  1.00  0.00           C  
ATOM   1206  O   LEU H  91       5.248  -0.746  30.657  1.00  0.00           O  
ATOM   1207  CB  LEU H  91       3.108   1.349  30.475  1.00  0.00           C  
ATOM   1208  CG  LEU H  91       3.092   1.815  31.936  1.00  0.00           C  
ATOM   1209  CD1 LEU H  91       3.470   3.288  32.004  1.00  0.00           C  
ATOM   1210  CD2 LEU H  91       1.712   1.576  32.531  1.00  0.00           C  
ATOM   1211  H   LEU H  91       4.228  -0.132  28.281  1.00  0.00           H  
ATOM   1212  HA  LEU H  91       4.841   2.383  29.754  1.00  0.00           H  
ATOM   1213 1HB  LEU H  91       2.437   1.997  29.914  1.00  0.00           H  
ATOM   1214 2HB  LEU H  91       2.710   0.335  30.446  1.00  0.00           H  
ATOM   1215  HG  LEU H  91       3.834   1.253  32.505  1.00  0.00           H  
ATOM   1216 1HD1 LEU H  91       3.459   3.620  33.043  1.00  0.00           H  
ATOM   1217 2HD1 LEU H  91       4.469   3.427  31.591  1.00  0.00           H  
ATOM   1218 3HD1 LEU H  91       2.754   3.874  31.430  1.00  0.00           H  
ATOM   1219 1HD2 LEU H  91       1.700   1.907  33.570  1.00  0.00           H  
ATOM   1220 2HD2 LEU H  91       0.969   2.138  31.963  1.00  0.00           H  
ATOM   1221 3HD2 LEU H  91       1.475   0.513  32.485  1.00  0.00           H  
ATOM   1222  N   GLN H  92       6.549   1.079  31.050  1.00  0.00           N  
ATOM   1223  CA  GLN H  92       7.541   0.349  31.841  1.00  0.00           C  
ATOM   1224  C   GLN H  92       7.266   0.735  33.288  1.00  0.00           C  
ATOM   1225  O   GLN H  92       7.356   1.913  33.623  1.00  0.00           O  
ATOM   1226  CB  GLN H  92       8.975   0.696  31.434  1.00  0.00           C  
ATOM   1227  CG  GLN H  92      10.043   0.016  32.274  1.00  0.00           C  
ATOM   1228  CD  GLN H  92      10.154  -1.467  31.978  1.00  0.00           C  
ATOM   1229  NE2 GLN H  92       9.845  -2.293  32.970  1.00  0.00           N  
ATOM   1230  OE1 GLN H  92      10.514  -1.868  30.867  1.00  0.00           O  
ATOM   1231  H   GLN H  92       6.686   2.064  30.877  1.00  0.00           H  
ATOM   1232  HA  GLN H  92       7.396  -0.719  31.676  1.00  0.00           H  
ATOM   1233 1HB  GLN H  92       9.137   0.415  30.394  1.00  0.00           H  
ATOM   1234 2HB  GLN H  92       9.124   1.773  31.509  1.00  0.00           H  
ATOM   1235 1HG  GLN H  92      11.007   0.479  32.064  1.00  0.00           H  
ATOM   1236 2HG  GLN H  92       9.792   0.135  33.328  1.00  0.00           H  
ATOM   1237 1HE2 GLN H  92       9.901  -3.284  32.834  1.00  0.00           H  
ATOM   1238 2HE2 GLN H  92       9.558  -1.928  33.855  1.00  0.00           H  
ATOM   1239  N   MET H  93       6.920  -0.242  34.136  1.00  0.00           N  
ATOM   1240  CA  MET H  93       6.675   0.019  35.559  1.00  0.00           C  
ATOM   1241  C   MET H  93       7.797  -0.596  36.400  1.00  0.00           C  
ATOM   1242  O   MET H  93       7.997  -1.801  36.330  1.00  0.00           O  
ATOM   1243  CB  MET H  93       5.315  -0.534  35.982  1.00  0.00           C  
ATOM   1244  CG  MET H  93       4.138   0.015  35.189  1.00  0.00           C  
ATOM   1245  SD  MET H  93       2.546  -0.528  35.841  1.00  0.00           S  
ATOM   1246  CE  MET H  93       2.578  -2.265  35.407  1.00  0.00           C  
ATOM   1247  H   MET H  93       6.824  -1.183  33.786  1.00  0.00           H  
ATOM   1248  HA  MET H  93       6.675   1.097  35.718  1.00  0.00           H  
ATOM   1249 1HB  MET H  93       5.314  -1.617  35.873  1.00  0.00           H  
ATOM   1250 2HB  MET H  93       5.142  -0.310  37.035  1.00  0.00           H  
ATOM   1251 1HG  MET H  93       4.163   1.105  35.206  1.00  0.00           H  
ATOM   1252 2HG  MET H  93       4.214  -0.311  34.151  1.00  0.00           H  
ATOM   1253 1HE  MET H  93       1.658  -2.742  35.745  1.00  0.00           H  
ATOM   1254 2HE  MET H  93       2.665  -2.369  34.324  1.00  0.00           H  
ATOM   1255 3HE  MET H  93       3.433  -2.744  35.887  1.00  0.00           H  
ATOM   1256  N   ASN H  94       8.525   0.228  37.168  1.00  0.00           N  
ATOM   1257  CA  ASN H  94       9.591  -0.236  38.049  1.00  0.00           C  
ATOM   1258  C   ASN H  94       9.119  -0.220  39.506  1.00  0.00           C  
ATOM   1259  O   ASN H  94       8.247   0.579  39.859  1.00  0.00           O  
ATOM   1260  CB  ASN H  94      10.838   0.609  37.875  1.00  0.00           C  
ATOM   1261  CG  ASN H  94      11.487   0.411  36.533  1.00  0.00           C  
ATOM   1262  ND2 ASN H  94      11.882   1.492  35.909  1.00  0.00           N  
ATOM   1263  OD1 ASN H  94      11.630  -0.722  36.060  1.00  0.00           O  
ATOM   1264  H   ASN H  94       8.314   1.214  37.126  1.00  0.00           H  
ATOM   1265  HA  ASN H  94       9.830  -1.268  37.789  1.00  0.00           H  
ATOM   1266 1HB  ASN H  94      10.584   1.663  37.989  1.00  0.00           H  
ATOM   1267 2HB  ASN H  94      11.559   0.360  38.653  1.00  0.00           H  
ATOM   1268 1HD2 ASN H  94      12.320   1.419  35.013  1.00  0.00           H  
ATOM   1269 2HD2 ASN H  94      11.746   2.388  36.329  1.00  0.00           H  
ATOM   1270  N   SER H  95       9.723  -1.082  40.361  1.00  0.00           N  
ATOM   1271  CA  SER H  95       9.516  -1.096  41.816  1.00  0.00           C  
ATOM   1272  C   SER H  95       8.018  -1.154  42.177  1.00  0.00           C  
ATOM   1273  O   SER H  95       7.502  -0.312  42.925  1.00  0.00           O  
ATOM   1274  CB  SER H  95      10.147   0.133  42.440  1.00  0.00           C  
ATOM   1275  OG  SER H  95      11.526   0.167  42.199  1.00  0.00           O  
ATOM   1276  H   SER H  95      10.355  -1.752  39.947  1.00  0.00           H  
ATOM   1277  HA  SER H  95       9.996  -1.987  42.225  1.00  0.00           H  
ATOM   1278 1HB  SER H  95       9.681   1.029  42.031  1.00  0.00           H  
ATOM   1279 2HB  SER H  95       9.963   0.131  43.515  1.00  0.00           H  
ATOM   1280  HG  SER H  95      11.945  -0.122  43.013  1.00  0.00           H  
ATOM   1281  N   LEU H  96       7.320  -2.124  41.587  1.00  0.00           N  
ATOM   1282  CA  LEU H  96       5.890  -2.301  41.840  1.00  0.00           C  
ATOM   1283  C   LEU H  96       5.593  -2.663  43.291  1.00  0.00           C  
ATOM   1284  O   LEU H  96       6.351  -3.404  43.931  1.00  0.00           O  
ATOM   1285  CB  LEU H  96       5.328  -3.391  40.918  1.00  0.00           C  
ATOM   1286  CG  LEU H  96       5.173  -3.001  39.443  1.00  0.00           C  
ATOM   1287  CD1 LEU H  96       4.829  -4.238  38.624  1.00  0.00           C  
ATOM   1288  CD2 LEU H  96       4.091  -1.939  39.309  1.00  0.00           C  
ATOM   1289  H   LEU H  96       7.789  -2.752  40.949  1.00  0.00           H  
ATOM   1290  HA  LEU H  96       5.382  -1.361  41.625  1.00  0.00           H  
ATOM   1291 1HB  LEU H  96       5.986  -4.257  40.964  1.00  0.00           H  
ATOM   1292 2HB  LEU H  96       4.346  -3.686  41.288  1.00  0.00           H  
ATOM   1293  HG  LEU H  96       6.117  -2.606  39.070  1.00  0.00           H  
ATOM   1294 1HD1 LEU H  96       4.719  -3.961  37.575  1.00  0.00           H  
ATOM   1295 2HD1 LEU H  96       5.628  -4.973  38.722  1.00  0.00           H  
ATOM   1296 3HD1 LEU H  96       3.895  -4.666  38.985  1.00  0.00           H  
ATOM   1297 1HD2 LEU H  96       3.981  -1.661  38.260  1.00  0.00           H  
ATOM   1298 2HD2 LEU H  96       3.145  -2.334  39.681  1.00  0.00           H  
ATOM   1299 3HD2 LEU H  96       4.371  -1.060  39.890  1.00  0.00           H  
ATOM   1300  N   LYS H  97       4.499  -2.096  43.808  1.00  0.00           N  
ATOM   1301  CA  LYS H  97       4.021  -2.317  45.171  1.00  0.00           C  
ATOM   1302  C   LYS H  97       2.704  -3.091  45.150  1.00  0.00           C  
ATOM   1303  O   LYS H  97       1.991  -3.044  44.140  1.00  0.00           O  
ATOM   1304  CB  LYS H  97       3.843  -0.987  45.905  1.00  0.00           C  
ATOM   1305  CG  LYS H  97       5.104  -0.134  45.975  1.00  0.00           C  
ATOM   1306  CD  LYS H  97       6.185  -0.814  46.802  1.00  0.00           C  
ATOM   1307  CE  LYS H  97       7.409   0.077  46.954  1.00  0.00           C  
ATOM   1308  NZ  LYS H  97       8.480  -0.579  47.754  1.00  0.00           N1+
ATOM   1309  H   LYS H  97       3.983  -1.478  43.199  1.00  0.00           H  
ATOM   1310  HA  LYS H  97       4.762  -2.913  45.705  1.00  0.00           H  
ATOM   1311 1HB  LYS H  97       3.069  -0.398  45.412  1.00  0.00           H  
ATOM   1312 2HB  LYS H  97       3.511  -1.176  46.925  1.00  0.00           H  
ATOM   1313 1HG  LYS H  97       5.484   0.037  44.968  1.00  0.00           H  
ATOM   1314 2HG  LYS H  97       4.867   0.830  46.423  1.00  0.00           H  
ATOM   1315 1HD  LYS H  97       5.792  -1.048  47.793  1.00  0.00           H  
ATOM   1316 2HD  LYS H  97       6.483  -1.744  46.320  1.00  0.00           H  
ATOM   1317 1HE  LYS H  97       7.806   0.320  45.969  1.00  0.00           H  
ATOM   1318 2HE  LYS H  97       7.125   1.007  47.446  1.00  0.00           H  
ATOM   1319 1HZ  LYS H  97       9.272   0.043  47.831  1.00  0.00           H  
ATOM   1320 2HZ  LYS H  97       8.128  -0.792  48.676  1.00  0.00           H  
ATOM   1321 3HZ  LYS H  97       8.765  -1.433  47.297  1.00  0.00           H  
ATOM   1322  N   PRO H  98       2.342  -3.786  46.252  1.00  0.00           N  
ATOM   1323  CA  PRO H  98       1.016  -4.441  46.305  1.00  0.00           C  
ATOM   1324  C   PRO H  98      -0.136  -3.494  45.924  1.00  0.00           C  
ATOM   1325  O   PRO H  98      -1.116  -3.949  45.336  1.00  0.00           O  
ATOM   1326  CB  PRO H  98       0.915  -4.875  47.771  1.00  0.00           C  
ATOM   1327  CG  PRO H  98       2.329  -5.110  48.181  1.00  0.00           C  
ATOM   1328  CD  PRO H  98       3.102  -4.006  47.510  1.00  0.00           C  
ATOM   1329  HA  PRO H  98       1.015  -5.311  45.632  1.00  0.00           H  
ATOM   1330 1HB  PRO H  98       0.424  -4.089  48.362  1.00  0.00           H  
ATOM   1331 2HB  PRO H  98       0.291  -5.777  47.854  1.00  0.00           H  
ATOM   1332 1HG  PRO H  98       2.416  -5.083  49.276  1.00  0.00           H  
ATOM   1333 2HG  PRO H  98       2.657  -6.111  47.859  1.00  0.00           H  
ATOM   1334 1HD  PRO H  98       3.097  -3.112  48.151  1.00  0.00           H  
ATOM   1335 2HD  PRO H  98       4.133  -4.341  47.320  1.00  0.00           H  
ATOM   1336  N   GLU H  99      -0.007  -2.168  46.202  1.00  0.00           N  
ATOM   1337  CA  GLU H  99      -1.070  -1.200  45.891  1.00  0.00           C  
ATOM   1338  C   GLU H  99      -1.163  -0.845  44.384  1.00  0.00           C  
ATOM   1339  O   GLU H  99      -2.019  -0.049  44.005  1.00  0.00           O  
ATOM   1340  CB  GLU H  99      -0.851   0.078  46.704  1.00  0.00           C  
ATOM   1341  CG  GLU H  99      -1.000  -0.101  48.208  1.00  0.00           C  
ATOM   1342  CD  GLU H  99      -0.749   1.167  48.976  1.00  0.00           C  
ATOM   1343  OE1 GLU H  99      -0.444   2.160  48.361  1.00  0.00           O  
ATOM   1344  OE2 GLU H  99      -0.863   1.142  50.178  1.00  0.00           O1-
ATOM   1345  H   GLU H  99       0.844  -1.841  46.635  1.00  0.00           H  
ATOM   1346  HA  GLU H  99      -2.029  -1.640  46.167  1.00  0.00           H  
ATOM   1347 1HB  GLU H  99       0.149   0.465  46.510  1.00  0.00           H  
ATOM   1348 2HB  GLU H  99      -1.564   0.838  46.385  1.00  0.00           H  
ATOM   1349 1HG  GLU H  99      -2.009  -0.449  48.424  1.00  0.00           H  
ATOM   1350 2HG  GLU H  99      -0.302  -0.866  48.542  1.00  0.00           H  
ATOM   1351  N   ASP H 100      -0.295  -1.436  43.528  1.00  0.00           N  
ATOM   1352  CA  ASP H 100      -0.332  -1.244  42.069  1.00  0.00           C  
ATOM   1353  C   ASP H 100      -1.189  -2.337  41.386  1.00  0.00           C  
ATOM   1354  O   ASP H 100      -1.337  -2.322  40.157  1.00  0.00           O  
ATOM   1355  CB  ASP H 100       1.088  -1.260  41.494  1.00  0.00           C  
ATOM   1356  CG  ASP H 100       1.912  -0.052  41.916  1.00  0.00           C  
ATOM   1357  OD1 ASP H 100       1.427   1.047  41.789  1.00  0.00           O  
ATOM   1358  OD2 ASP H 100       3.019  -0.240  42.362  1.00  0.00           O1-
ATOM   1359  H   ASP H 100       0.409  -2.037  43.929  1.00  0.00           H  
ATOM   1360  HA  ASP H 100      -0.783  -0.275  41.858  1.00  0.00           H  
ATOM   1361 1HB  ASP H 100       1.602  -2.165  41.817  1.00  0.00           H  
ATOM   1362 2HB  ASP H 100       1.037  -1.285  40.403  1.00  0.00           H  
ATOM   1363  N   THR H 101      -1.752  -3.277  42.171  1.00  0.00           N  
ATOM   1364  CA  THR H 101      -2.649  -4.311  41.621  1.00  0.00           C  
ATOM   1365  C   THR H 101      -3.836  -3.619  40.950  1.00  0.00           C  
ATOM   1366  O   THR H 101      -4.517  -2.781  41.566  1.00  0.00           O  
ATOM   1367  CB  THR H 101      -3.148  -5.281  42.709  1.00  0.00           C  
ATOM   1368  CG2 THR H 101      -4.133  -6.280  42.121  1.00  0.00           C  
ATOM   1369  OG1 THR H 101      -2.033  -5.987  43.268  1.00  0.00           O  
ATOM   1370  H   THR H 101      -1.555  -3.274  43.163  1.00  0.00           H  
ATOM   1371  HA  THR H 101      -2.096  -4.892  40.882  1.00  0.00           H  
ATOM   1372  HB  THR H 101      -3.638  -4.717  43.501  1.00  0.00           H  
ATOM   1373  HG1 THR H 101      -1.780  -5.578  44.099  1.00  0.00           H  
ATOM   1374 1HG2 THR H 101      -4.475  -6.957  42.904  1.00  0.00           H  
ATOM   1375 2HG2 THR H 101      -4.987  -5.746  41.704  1.00  0.00           H  
ATOM   1376 3HG2 THR H 101      -3.644  -6.853  41.335  1.00  0.00           H  
ATOM   1377  N   ALA H 102      -4.063  -3.932  39.671  1.00  0.00           N  
ATOM   1378  CA  ALA H 102      -5.156  -3.291  38.913  1.00  0.00           C  
ATOM   1379  C   ALA H 102      -5.262  -3.906  37.549  1.00  0.00           C  
ATOM   1380  O   ALA H 102      -4.331  -4.580  37.093  1.00  0.00           O  
ATOM   1381  CB  ALA H 102      -4.823  -1.792  38.727  1.00  0.00           C  
ATOM   1382  H   ALA H 102      -3.483  -4.618  39.211  1.00  0.00           H  
ATOM   1383  HA  ALA H 102      -6.088  -3.462  39.452  1.00  0.00           H  
ATOM   1384 1HB  ALA H 102      -5.624  -1.308  38.168  1.00  0.00           H  
ATOM   1385 2HB  ALA H 102      -4.722  -1.316  39.701  1.00  0.00           H  
ATOM   1386 3HB  ALA H 102      -3.886  -1.695  38.177  1.00  0.00           H  
ATOM   1387  N   VAL H 103      -6.376  -3.612  36.854  1.00  0.00           N  
ATOM   1388  CA  VAL H 103      -6.480  -3.883  35.435  1.00  0.00           C  
ATOM   1389  C   VAL H 103      -5.989  -2.582  34.763  1.00  0.00           C  
ATOM   1390  O   VAL H 103      -6.457  -1.486  35.101  1.00  0.00           O  
ATOM   1391  CB  VAL H 103      -7.904  -4.249  34.979  1.00  0.00           C  
ATOM   1392  CG1 VAL H 103      -7.933  -4.461  33.461  1.00  0.00           C  
ATOM   1393  CG2 VAL H 103      -8.385  -5.512  35.717  1.00  0.00           C  
ATOM   1394  H   VAL H 103      -7.160  -3.192  37.333  1.00  0.00           H  
ATOM   1395  HA  VAL H 103      -5.853  -4.743  35.200  1.00  0.00           H  
ATOM   1396  HB  VAL H 103      -8.574  -3.420  35.208  1.00  0.00           H  
ATOM   1397 1HG1 VAL H 103      -8.947  -4.720  33.148  1.00  0.00           H  
ATOM   1398 2HG1 VAL H 103      -7.623  -3.546  32.959  1.00  0.00           H  
ATOM   1399 3HG1 VAL H 103      -7.255  -5.272  33.193  1.00  0.00           H  
ATOM   1400 1HG2 VAL H 103      -9.395  -5.763  35.389  1.00  0.00           H  
ATOM   1401 2HG2 VAL H 103      -7.715  -6.342  35.494  1.00  0.00           H  
ATOM   1402 3HG2 VAL H 103      -8.389  -5.328  36.792  1.00  0.00           H  
ATOM   1403  N   TYR H 104      -5.051  -2.722  33.833  1.00  0.00           N  
ATOM   1404  CA  TYR H 104      -4.428  -1.592  33.127  1.00  0.00           C  
ATOM   1405  C   TYR H 104      -4.958  -1.536  31.705  1.00  0.00           C  
ATOM   1406  O   TYR H 104      -4.992  -2.555  31.004  1.00  0.00           O  
ATOM   1407  CB  TYR H 104      -2.902  -1.709  33.129  1.00  0.00           C  
ATOM   1408  CG  TYR H 104      -2.269  -1.414  34.468  1.00  0.00           C  
ATOM   1409  CD1 TYR H 104      -2.318  -2.356  35.484  1.00  0.00           C  
ATOM   1410  CD2 TYR H 104      -1.634  -0.198  34.684  1.00  0.00           C  
ATOM   1411  CE1 TYR H 104      -1.740  -2.086  36.709  1.00  0.00           C  
ATOM   1412  CE2 TYR H 104      -1.055   0.074  35.907  1.00  0.00           C  
ATOM   1413  CZ  TYR H 104      -1.106  -0.866  36.918  1.00  0.00           C  
ATOM   1414  OH  TYR H 104      -0.529  -0.596  38.137  1.00  0.00           O  
ATOM   1415  H   TYR H 104      -4.759  -3.663  33.609  1.00  0.00           H  
ATOM   1416  HA  TYR H 104      -4.700  -0.670  33.642  1.00  0.00           H  
ATOM   1417 1HB  TYR H 104      -2.615  -2.719  32.831  1.00  0.00           H  
ATOM   1418 2HB  TYR H 104      -2.484  -1.020  32.395  1.00  0.00           H  
ATOM   1419  HD1 TYR H 104      -2.817  -3.312  35.316  1.00  0.00           H  
ATOM   1420  HD2 TYR H 104      -1.596   0.545  33.886  1.00  0.00           H  
ATOM   1421  HE1 TYR H 104      -1.779  -2.827  37.507  1.00  0.00           H  
ATOM   1422  HE2 TYR H 104      -0.557   1.029  36.077  1.00  0.00           H  
ATOM   1423  HH  TYR H 104      -0.818  -1.251  38.779  1.00  0.00           H  
ATOM   1424  N   TYR H 105      -5.379  -0.325  31.279  1.00  0.00           N  
ATOM   1425  CA  TYR H 105      -6.074  -0.118  30.010  1.00  0.00           C  
ATOM   1426  C   TYR H 105      -5.256   0.750  29.062  1.00  0.00           C  
ATOM   1427  O   TYR H 105      -4.617   1.731  29.499  1.00  0.00           O  
ATOM   1428  CB  TYR H 105      -7.448   0.512  30.247  1.00  0.00           C  
ATOM   1429  CG  TYR H 105      -8.348  -0.309  31.144  1.00  0.00           C  
ATOM   1430  CD1 TYR H 105      -8.279  -0.159  32.521  1.00  0.00           C  
ATOM   1431  CD2 TYR H 105      -9.242  -1.212  30.590  1.00  0.00           C  
ATOM   1432  CE1 TYR H 105      -9.100  -0.908  33.341  1.00  0.00           C  
ATOM   1433  CE2 TYR H 105     -10.064  -1.962  31.408  1.00  0.00           C  
ATOM   1434  CZ  TYR H 105      -9.996  -1.812  32.779  1.00  0.00           C  
ATOM   1435  OH  TYR H 105     -10.815  -2.558  33.595  1.00  0.00           O  
ATOM   1436  H   TYR H 105      -5.201   0.468  31.877  1.00  0.00           H  
ATOM   1437  HA  TYR H 105      -6.213  -1.087  29.529  1.00  0.00           H  
ATOM   1438 1HB  TYR H 105      -7.324   1.497  30.699  1.00  0.00           H  
ATOM   1439 2HB  TYR H 105      -7.954   0.652  29.293  1.00  0.00           H  
ATOM   1440  HD1 TYR H 105      -7.575   0.552  32.958  1.00  0.00           H  
ATOM   1441  HD2 TYR H 105      -9.296  -1.331  29.508  1.00  0.00           H  
ATOM   1442  HE1 TYR H 105      -9.046  -0.789  34.422  1.00  0.00           H  
ATOM   1443  HE2 TYR H 105     -10.767  -2.672  30.973  1.00  0.00           H  
ATOM   1444  HH  TYR H 105     -11.342  -3.154  33.057  1.00  0.00           H  
ATOM   1445  N   CYS H 106      -5.403   0.447  27.763  1.00  0.00           N  
ATOM   1446  CA  CYS H 106      -4.864   1.248  26.646  1.00  0.00           C  
ATOM   1447  C   CYS H 106      -6.034   2.124  26.147  1.00  0.00           C  
ATOM   1448  O   CYS H 106      -7.123   1.611  25.854  1.00  0.00           O  
ATOM   1449  CB  CYS H 106      -4.397   0.320  25.511  1.00  0.00           C  
ATOM   1450  SG  CYS H 106      -3.786   1.210  24.067  1.00  0.00           S  
ATOM   1451  H   CYS H 106      -5.924  -0.394  27.559  1.00  0.00           H  
ATOM   1452  HA  CYS H 106      -4.036   1.850  27.020  1.00  0.00           H  
ATOM   1453 1HB  CYS H 106      -3.604  -0.332  25.878  1.00  0.00           H  
ATOM   1454 2HB  CYS H 106      -5.226  -0.318  25.200  1.00  0.00           H  
ATOM   1455  N   ALA H 107      -5.770   3.422  25.916  1.00  0.00           N  
ATOM   1456  CA  ALA H 107      -6.809   4.298  25.367  1.00  0.00           C  
ATOM   1457  C   ALA H 107      -6.223   5.280  24.347  1.00  0.00           C  
ATOM   1458  O   ALA H 107      -5.031   5.597  24.409  1.00  0.00           O  
ATOM   1459  CB  ALA H 107      -7.548   5.041  26.467  1.00  0.00           C  
ATOM   1460  H   ALA H 107      -4.856   3.806  26.116  1.00  0.00           H  
ATOM   1461  HA  ALA H 107      -7.538   3.675  24.849  1.00  0.00           H  
ATOM   1462 1HB  ALA H 107      -8.311   5.681  26.023  1.00  0.00           H  
ATOM   1463 2HB  ALA H 107      -8.020   4.323  27.137  1.00  0.00           H  
ATOM   1464 3HB  ALA H 107      -6.844   5.653  27.029  1.00  0.00           H  
ATOM   1465  N   ALA H 108      -7.061   5.738  23.408  1.00  0.00           N  
ATOM   1466  CA  ALA H 108      -6.635   6.738  22.404  1.00  0.00           C  
ATOM   1467  C   ALA H 108      -7.606   7.915  22.342  1.00  0.00           C  
ATOM   1468  O   ALA H 108      -8.828   7.723  22.439  1.00  0.00           O  
ATOM   1469  CB  ALA H 108      -6.540   6.155  20.987  1.00  0.00           C  
ATOM   1470  H   ALA H 108      -8.008   5.389  23.385  1.00  0.00           H  
ATOM   1471  HA  ALA H 108      -5.659   7.109  22.718  1.00  0.00           H  
ATOM   1472 1HB  ALA H 108      -6.224   6.935  20.293  1.00  0.00           H  
ATOM   1473 2HB  ALA H 108      -5.813   5.343  20.973  1.00  0.00           H  
ATOM   1474 3HB  ALA H 108      -7.513   5.774  20.683  1.00  0.00           H  
ATOM   1475  N   ASP H 109      -7.073   9.140  22.160  1.00  0.00           N  
ATOM   1476  CA  ASP H 109      -7.909  10.329  22.006  1.00  0.00           C  
ATOM   1477  C   ASP H 109      -7.074  11.414  21.345  1.00  0.00           C  
ATOM   1478  O   ASP H 109      -5.857  11.446  21.543  1.00  0.00           O  
ATOM   1479  CB  ASP H 109      -8.424  10.883  23.337  1.00  0.00           C  
ATOM   1480  CG  ASP H 109      -9.637  11.789  23.172  1.00  0.00           C  
ATOM   1481  OD1 ASP H 109     -10.730  11.280  23.103  1.00  0.00           O  
ATOM   1482  OD2 ASP H 109      -9.458  12.983  23.117  1.00  0.00           O1-
ATOM   1483  H   ASP H 109      -6.067   9.239  22.128  1.00  0.00           H  
ATOM   1484  HA  ASP H 109      -8.741  10.067  21.351  1.00  0.00           H  
ATOM   1485 1HB  ASP H 109      -8.694  10.056  23.995  1.00  0.00           H  
ATOM   1486 2HB  ASP H 109      -7.631  11.447  23.828  1.00  0.00           H  
ATOM   1487  N   ARG H 110      -7.710  12.312  20.604  1.00  0.00           N  
ATOM   1488  CA  ARG H 110      -6.951  13.398  19.968  1.00  0.00           C  
ATOM   1489  C   ARG H 110      -6.963  14.705  20.795  1.00  0.00           C  
ATOM   1490  O   ARG H 110      -6.174  15.613  20.503  1.00  0.00           O  
ATOM   1491  CB  ARG H 110      -7.481  13.748  18.586  1.00  0.00           C  
ATOM   1492  CG  ARG H 110      -7.441  12.609  17.578  1.00  0.00           C  
ATOM   1493  CD  ARG H 110      -7.817  13.067  16.217  1.00  0.00           C  
ATOM   1494  NE  ARG H 110      -6.776  13.883  15.612  1.00  0.00           N  
ATOM   1495  CZ  ARG H 110      -6.997  14.862  14.713  1.00  0.00           C  
ATOM   1496  NH1 ARG H 110      -8.224  15.134  14.326  1.00  0.00           N1+
ATOM   1497  NH2 ARG H 110      -5.982  15.549  14.221  1.00  0.00           N  
ATOM   1498  H   ARG H 110      -8.709  12.265  20.467  1.00  0.00           H  
ATOM   1499  HA  ARG H 110      -5.920  13.054  19.887  1.00  0.00           H  
ATOM   1500 1HB  ARG H 110      -8.515  14.081  18.665  1.00  0.00           H  
ATOM   1501 2HB  ARG H 110      -6.903  14.574  18.172  1.00  0.00           H  
ATOM   1502 1HG  ARG H 110      -6.432  12.197  17.536  1.00  0.00           H  
ATOM   1503 2HG  ARG H 110      -8.140  11.829  17.883  1.00  0.00           H  
ATOM   1504 1HD  ARG H 110      -7.987  12.202  15.576  1.00  0.00           H  
ATOM   1505 2HD  ARG H 110      -8.728  13.662  16.271  1.00  0.00           H  
ATOM   1506  HE  ARG H 110      -5.819  13.704  15.885  1.00  0.00           H  
ATOM   1507 1HH1 ARG H 110      -9.001  14.609  14.702  1.00  0.00           H  
ATOM   1508 2HH1 ARG H 110      -8.390  15.869  13.652  1.00  0.00           H  
ATOM   1509 1HH2 ARG H 110      -5.039  15.340  14.518  1.00  0.00           H  
ATOM   1510 2HH2 ARG H 110      -6.147  16.283  13.548  1.00  0.00           H  
ATOM   1511  N   PHE H 111      -7.849  14.822  21.806  1.00  0.00           N  
ATOM   1512  CA  PHE H 111      -7.884  16.058  22.601  1.00  0.00           C  
ATOM   1513  C   PHE H 111      -7.577  15.948  24.069  1.00  0.00           C  
ATOM   1514  O   PHE H 111      -7.120  16.932  24.671  1.00  0.00           O  
ATOM   1515  CB  PHE H 111      -9.244  16.754  22.511  1.00  0.00           C  
ATOM   1516  CG  PHE H 111      -9.609  17.195  21.122  1.00  0.00           C  
ATOM   1517  CD1 PHE H 111     -10.298  16.348  20.269  1.00  0.00           C  
ATOM   1518  CD2 PHE H 111      -9.262  18.459  20.667  1.00  0.00           C  
ATOM   1519  CE1 PHE H 111     -10.634  16.753  18.991  1.00  0.00           C  
ATOM   1520  CE2 PHE H 111      -9.597  18.867  19.390  1.00  0.00           C  
ATOM   1521  CZ  PHE H 111     -10.284  18.012  18.552  1.00  0.00           C  
ATOM   1522  H   PHE H 111      -8.491  14.077  22.028  1.00  0.00           H  
ATOM   1523  HA  PHE H 111      -7.132  16.714  22.161  1.00  0.00           H  
ATOM   1524 1HB  PHE H 111     -10.022  16.079  22.869  1.00  0.00           H  
ATOM   1525 2HB  PHE H 111      -9.247  17.630  23.158  1.00  0.00           H  
ATOM   1526  HD1 PHE H 111     -10.576  15.352  20.616  1.00  0.00           H  
ATOM   1527  HD2 PHE H 111      -8.720  19.133  21.330  1.00  0.00           H  
ATOM   1528  HE1 PHE H 111     -11.176  16.076  18.329  1.00  0.00           H  
ATOM   1529  HE2 PHE H 111      -9.320  19.862  19.045  1.00  0.00           H  
ATOM   1530  HZ  PHE H 111     -10.547  18.332  17.544  1.00  0.00           H  
ATOM   1531  N   LEU H 112      -7.880  14.796  24.677  1.00  0.00           N  
ATOM   1532  CA  LEU H 112      -7.754  14.660  26.112  1.00  0.00           C  
ATOM   1533  C   LEU H 112      -6.397  14.166  26.595  1.00  0.00           C  
ATOM   1534  O   LEU H 112      -5.701  13.449  25.872  1.00  0.00           O  
ATOM   1535  CB  LEU H 112      -8.840  13.703  26.619  1.00  0.00           C  
ATOM   1536  CG  LEU H 112     -10.287  14.134  26.343  1.00  0.00           C  
ATOM   1537  CD1 LEU H 112     -11.240  13.046  26.817  1.00  0.00           C  
ATOM   1538  CD2 LEU H 112     -10.567  15.452  27.050  1.00  0.00           C  
ATOM   1539  H   LEU H 112      -8.201  14.006  24.135  1.00  0.00           H  
ATOM   1540  HA  LEU H 112      -7.914  15.654  26.528  1.00  0.00           H  
ATOM   1541 1HB  LEU H 112      -8.691  12.730  26.154  1.00  0.00           H  
ATOM   1542 2HB  LEU H 112      -8.728  13.589  27.697  1.00  0.00           H  
ATOM   1543  HG  LEU H 112     -10.431  14.260  25.270  1.00  0.00           H  
ATOM   1544 1HD1 LEU H 112     -12.268  13.352  26.622  1.00  0.00           H  
ATOM   1545 2HD1 LEU H 112     -11.030  12.120  26.282  1.00  0.00           H  
ATOM   1546 3HD1 LEU H 112     -11.107  12.886  27.887  1.00  0.00           H  
ATOM   1547 1HD2 LEU H 112     -11.595  15.759  26.853  1.00  0.00           H  
ATOM   1548 2HD2 LEU H 112     -10.424  15.328  28.123  1.00  0.00           H  
ATOM   1549 3HD2 LEU H 112      -9.883  16.216  26.679  1.00  0.00           H  
ATOM   1550  N   THR H 113      -6.071  14.497  27.844  1.00  0.00           N  
ATOM   1551  CA  THR H 113      -4.815  14.061  28.474  1.00  0.00           C  
ATOM   1552  C   THR H 113      -5.110  13.292  29.755  1.00  0.00           C  
ATOM   1553  O   THR H 113      -5.194  12.061  29.733  1.00  0.00           O  
ATOM   1554  CB  THR H 113      -3.894  15.255  28.786  1.00  0.00           C  
ATOM   1555  CG2 THR H 113      -3.453  15.939  27.501  1.00  0.00           C  
ATOM   1556  OG1 THR H 113      -4.592  16.198  29.610  1.00  0.00           O  
ATOM   1557  H   THR H 113      -6.715  15.068  28.372  1.00  0.00           H  
ATOM   1558  HA  THR H 113      -4.314  13.396  27.771  1.00  0.00           H  
ATOM   1559  HB  THR H 113      -3.014  14.904  29.325  1.00  0.00           H  
ATOM   1560  HG1 THR H 113      -4.641  17.043  29.157  1.00  0.00           H  
ATOM   1561 1HG2 THR H 113      -2.803  16.780  27.741  1.00  0.00           H  
ATOM   1562 2HG2 THR H 113      -2.912  15.228  26.878  1.00  0.00           H  
ATOM   1563 3HG2 THR H 113      -4.329  16.300  26.963  1.00  0.00           H  
ATOM   1564  N   ARG H 132      -5.250  14.012  30.893  1.00  0.00           N  
ATOM   1565  CA  ARG H 132      -5.429  13.365  32.203  1.00  0.00           C  
ATOM   1566  C   ARG H 132      -6.827  12.815  32.437  1.00  0.00           C  
ATOM   1567  O   ARG H 132      -7.043  12.085  33.420  1.00  0.00           O  
ATOM   1568  CB  ARG H 132      -5.135  14.308  33.359  1.00  0.00           C  
ATOM   1569  CG  ARG H 132      -3.687  14.758  33.467  1.00  0.00           C  
ATOM   1570  CD  ARG H 132      -3.472  15.641  34.643  1.00  0.00           C  
ATOM   1571  NE  ARG H 132      -2.119  16.174  34.680  1.00  0.00           N  
ATOM   1572  CZ  ARG H 132      -1.053  15.518  35.179  1.00  0.00           C  
ATOM   1573  NH1 ARG H 132      -1.197  14.310  35.675  1.00  0.00           N1+
ATOM   1574  NH2 ARG H 132       0.138  16.089  35.167  1.00  0.00           N  
ATOM   1575  H   ARG H 132      -5.232  15.021  30.841  1.00  0.00           H  
ATOM   1576  HA  ARG H 132      -4.728  12.530  32.234  1.00  0.00           H  
ATOM   1577 1HB  ARG H 132      -5.752  15.202  33.264  1.00  0.00           H  
ATOM   1578 2HB  ARG H 132      -5.403  13.827  34.299  1.00  0.00           H  
ATOM   1579 1HG  ARG H 132      -3.042  13.885  33.572  1.00  0.00           H  
ATOM   1580 2HG  ARG H 132      -3.409  15.309  32.569  1.00  0.00           H  
ATOM   1581 1HD  ARG H 132      -4.168  16.479  34.600  1.00  0.00           H  
ATOM   1582 2HD  ARG H 132      -3.641  15.075  35.557  1.00  0.00           H  
ATOM   1583  HE  ARG H 132      -1.968  17.102  34.307  1.00  0.00           H  
ATOM   1584 1HH1 ARG H 132      -2.108  13.873  35.685  1.00  0.00           H  
ATOM   1585 2HH1 ARG H 132      -0.398  13.818  36.048  1.00  0.00           H  
ATOM   1586 1HH2 ARG H 132       0.249  17.019  34.785  1.00  0.00           H  
ATOM   1587 2HH2 ARG H 132       0.938  15.598  35.540  1.00  0.00           H  
ATOM   1588  N   SER H 133      -7.808  13.229  31.607  1.00  0.00           N  
ATOM   1589  CA  SER H 133      -9.199  12.800  31.756  1.00  0.00           C  
ATOM   1590  C   SER H 133      -9.376  11.300  31.518  1.00  0.00           C  
ATOM   1591  O   SER H 133      -8.715  10.740  30.633  1.00  0.00           O  
ATOM   1592  CB  SER H 133     -10.135  13.511  30.799  1.00  0.00           C  
ATOM   1593  OG  SER H 133     -11.419  12.953  30.843  1.00  0.00           O  
ATOM   1594  H   SER H 133      -7.565  13.863  30.858  1.00  0.00           H  
ATOM   1595  HA  SER H 133      -9.489  13.021  32.784  1.00  0.00           H  
ATOM   1596 1HB  SER H 133     -10.186  14.568  31.058  1.00  0.00           H  
ATOM   1597 2HB  SER H 133      -9.741  13.442  29.786  1.00  0.00           H  
ATOM   1598  HG  SER H 133     -12.004  13.600  30.443  1.00  0.00           H  
ATOM   1599  N   VAL H 134     -10.331  10.678  32.224  1.00  0.00           N  
ATOM   1600  CA  VAL H 134     -10.611   9.250  32.013  1.00  0.00           C  
ATOM   1601  C   VAL H 134     -11.741   9.048  30.979  1.00  0.00           C  
ATOM   1602  O   VAL H 134     -12.336   7.977  30.935  1.00  0.00           O  
ATOM   1603  CB  VAL H 134     -11.042   8.528  33.304  1.00  0.00           C  
ATOM   1604  CG1 VAL H 134      -9.943   8.613  34.354  1.00  0.00           C  
ATOM   1605  CG2 VAL H 134     -12.335   9.133  33.828  1.00  0.00           C  
ATOM   1606  H   VAL H 134     -10.871  11.188  32.910  1.00  0.00           H  
ATOM   1607  HA  VAL H 134      -9.697   8.800  31.623  1.00  0.00           H  
ATOM   1608  HB  VAL H 134     -11.196   7.472  33.084  1.00  0.00           H  
ATOM   1609 1HG1 VAL H 134     -10.265   8.097  35.258  1.00  0.00           H  
ATOM   1610 2HG1 VAL H 134      -9.038   8.142  33.970  1.00  0.00           H  
ATOM   1611 3HG1 VAL H 134      -9.740   9.658  34.585  1.00  0.00           H  
ATOM   1612 1HG2 VAL H 134     -12.634   8.617  34.740  1.00  0.00           H  
ATOM   1613 2HG2 VAL H 134     -12.182  10.190  34.042  1.00  0.00           H  
ATOM   1614 3HG2 VAL H 134     -13.118   9.025  33.076  1.00  0.00           H  
ATOM   1615  N   LYS H 135     -12.049  10.081  30.179  1.00  0.00           N  
ATOM   1616  CA  LYS H 135     -13.078  10.001  29.136  1.00  0.00           C  
ATOM   1617  C   LYS H 135     -12.527   9.938  27.688  1.00  0.00           C  
ATOM   1618  O   LYS H 135     -13.138  10.525  26.792  1.00  0.00           O  
ATOM   1619  CB  LYS H 135     -14.026  11.195  29.269  1.00  0.00           C  
ATOM   1620  CG  LYS H 135     -14.730  11.291  30.618  1.00  0.00           C  
ATOM   1621  CD  LYS H 135     -15.658  10.107  30.842  1.00  0.00           C  
ATOM   1622  CE  LYS H 135     -16.421  10.240  32.152  1.00  0.00           C  
ATOM   1623  NZ  LYS H 135     -17.326   9.084  32.389  1.00  0.00           N1+
ATOM   1624  H   LYS H 135     -11.545  10.948  30.307  1.00  0.00           H  
ATOM   1625  HA  LYS H 135     -13.641   9.078  29.275  1.00  0.00           H  
ATOM   1626 1HB  LYS H 135     -13.470  12.119  29.116  1.00  0.00           H  
ATOM   1627 2HB  LYS H 135     -14.792  11.139  28.496  1.00  0.00           H  
ATOM   1628 1HG  LYS H 135     -13.987  11.317  31.415  1.00  0.00           H  
ATOM   1629 2HG  LYS H 135     -15.312  12.211  30.656  1.00  0.00           H  
ATOM   1630 1HD  LYS H 135     -16.371  10.042  30.019  1.00  0.00           H  
ATOM   1631 2HD  LYS H 135     -15.072   9.186  30.866  1.00  0.00           H  
ATOM   1632 1HE  LYS H 135     -15.715  10.309  32.978  1.00  0.00           H  
ATOM   1633 2HE  LYS H 135     -17.016  11.153  32.133  1.00  0.00           H  
ATOM   1634 1HZ  LYS H 135     -17.813   9.211  33.266  1.00  0.00           H  
ATOM   1635 2HZ  LYS H 135     -17.997   9.021  31.637  1.00  0.00           H  
ATOM   1636 3HZ  LYS H 135     -16.783   8.232  32.427  1.00  0.00           H  
ATOM   1637  N   TYR H 136     -11.433   9.176  27.446  1.00  0.00           N  
ATOM   1638  CA  TYR H 136     -10.889   9.028  26.080  1.00  0.00           C  
ATOM   1639  C   TYR H 136     -11.956   8.457  25.137  1.00  0.00           C  
ATOM   1640  O   TYR H 136     -12.794   7.641  25.554  1.00  0.00           O  
ATOM   1641  CB  TYR H 136      -9.649   8.130  26.082  1.00  0.00           C  
ATOM   1642  CG  TYR H 136      -8.370   8.857  26.436  1.00  0.00           C  
ATOM   1643  CD1 TYR H 136      -8.398   9.910  27.339  1.00  0.00           C  
ATOM   1644  CD2 TYR H 136      -7.171   8.471  25.857  1.00  0.00           C  
ATOM   1645  CE1 TYR H 136      -7.229  10.574  27.661  1.00  0.00           C  
ATOM   1646  CE2 TYR H 136      -6.003   9.135  26.179  1.00  0.00           C  
ATOM   1647  CZ  TYR H 136      -6.030  10.182  27.077  1.00  0.00           C  
ATOM   1648  OH  TYR H 136      -4.867  10.843  27.398  1.00  0.00           O  
ATOM   1649  H   TYR H 136     -10.977   8.699  28.212  1.00  0.00           H  
ATOM   1650  HA  TYR H 136     -10.603  10.013  25.713  1.00  0.00           H  
ATOM   1651 1HB  TYR H 136      -9.789   7.318  26.799  1.00  0.00           H  
ATOM   1652 2HB  TYR H 136      -9.524   7.680  25.098  1.00  0.00           H  
ATOM   1653  HD1 TYR H 136      -9.341  10.214  27.793  1.00  0.00           H  
ATOM   1654  HD2 TYR H 136      -7.149   7.644  25.147  1.00  0.00           H  
ATOM   1655  HE1 TYR H 136      -7.252  11.401  28.370  1.00  0.00           H  
ATOM   1656  HE2 TYR H 136      -5.060   8.832  25.724  1.00  0.00           H  
ATOM   1657  HH  TYR H 136      -4.998  11.343  28.208  1.00  0.00           H  
ATOM   1658  N   THR H 137     -11.898   8.859  23.860  1.00  0.00           N  
ATOM   1659  CA  THR H 137     -12.827   8.309  22.850  1.00  0.00           C  
ATOM   1660  C   THR H 137     -12.746   6.811  22.609  1.00  0.00           C  
ATOM   1661  O   THR H 137     -13.797   6.180  22.418  1.00  0.00           O  
ATOM   1662  CB  THR H 137     -12.618   9.019  21.500  1.00  0.00           C  
ATOM   1663  CG2 THR H 137     -13.575   8.468  20.454  1.00  0.00           C  
ATOM   1664  OG1 THR H 137     -12.845  10.426  21.656  1.00  0.00           O  
ATOM   1665  H   THR H 137     -11.213   9.544  23.575  1.00  0.00           H  
ATOM   1666  HA  THR H 137     -13.848   8.492  23.185  1.00  0.00           H  
ATOM   1667  HB  THR H 137     -11.593   8.866  21.163  1.00  0.00           H  
ATOM   1668  HG1 THR H 137     -12.209  10.785  22.280  1.00  0.00           H  
ATOM   1669 1HG2 THR H 137     -13.412   8.981  19.506  1.00  0.00           H  
ATOM   1670 2HG2 THR H 137     -13.397   7.401  20.324  1.00  0.00           H  
ATOM   1671 3HG2 THR H 137     -14.601   8.627  20.781  1.00  0.00           H  
ATOM   1672  N   TYR H 138     -11.521   6.245  22.549  1.00  0.00           N  
ATOM   1673  CA  TYR H 138     -11.326   4.817  22.242  1.00  0.00           C  
ATOM   1674  C   TYR H 138     -10.618   4.069  23.331  1.00  0.00           C  
ATOM   1675  O   TYR H 138      -9.609   4.556  23.855  1.00  0.00           O  
ATOM   1676  CB  TYR H 138     -10.549   4.652  20.933  1.00  0.00           C  
ATOM   1677  CG  TYR H 138     -11.184   5.354  19.754  1.00  0.00           C  
ATOM   1678  CD1 TYR H 138     -10.650   6.545  19.286  1.00  0.00           C  
ATOM   1679  CD2 TYR H 138     -12.301   4.806  19.139  1.00  0.00           C  
ATOM   1680  CE1 TYR H 138     -11.230   7.187  18.208  1.00  0.00           C  
ATOM   1681  CE2 TYR H 138     -12.881   5.447  18.062  1.00  0.00           C  
ATOM   1682  CZ  TYR H 138     -12.350   6.633  17.596  1.00  0.00           C  
ATOM   1683  OH  TYR H 138     -12.928   7.271  16.524  1.00  0.00           O  
ATOM   1684  H   TYR H 138     -10.714   6.827  22.719  1.00  0.00           H  
ATOM   1685  HA  TYR H 138     -12.305   4.351  22.128  1.00  0.00           H  
ATOM   1686 1HB  TYR H 138      -9.539   5.042  21.058  1.00  0.00           H  
ATOM   1687 2HB  TYR H 138     -10.464   3.593  20.693  1.00  0.00           H  
ATOM   1688  HD1 TYR H 138      -9.772   6.976  19.768  1.00  0.00           H  
ATOM   1689  HD2 TYR H 138     -12.722   3.870  19.508  1.00  0.00           H  
ATOM   1690  HE1 TYR H 138     -10.811   8.123  17.841  1.00  0.00           H  
ATOM   1691  HE2 TYR H 138     -13.759   5.018  17.580  1.00  0.00           H  
ATOM   1692  HH  TYR H 138     -13.715   6.793  16.254  1.00  0.00           H  
ATOM   1693  N   TRP H 139     -11.119   2.867  23.640  1.00  0.00           N  
ATOM   1694  CA  TRP H 139     -10.581   2.015  24.674  1.00  0.00           C  
ATOM   1695  C   TRP H 139     -10.409   0.584  24.233  1.00  0.00           C  
ATOM   1696  O   TRP H 139     -11.223   0.076  23.450  1.00  0.00           O  
ATOM   1697  CB  TRP H 139     -11.489   2.054  25.905  1.00  0.00           C  
ATOM   1698  CG  TRP H 139     -11.546   3.398  26.564  1.00  0.00           C  
ATOM   1699  CD1 TRP H 139     -12.282   4.472  26.162  1.00  0.00           C  
ATOM   1700  CD2 TRP H 139     -10.836   3.820  27.753  1.00  0.00           C  
ATOM   1701  CE2 TRP H 139     -11.199   5.149  27.994  1.00  0.00           C  
ATOM   1702  CE3 TRP H 139      -9.937   3.187  28.620  1.00  0.00           C  
ATOM   1703  NE1 TRP H 139     -12.079   5.530  27.013  1.00  0.00           N  
ATOM   1704  CZ2 TRP H 139     -10.692   5.864  29.068  1.00  0.00           C  
ATOM   1705  CZ3 TRP H 139      -9.430   3.904  29.698  1.00  0.00           C  
ATOM   1706  CH2 TRP H 139      -9.799   5.208  29.915  1.00  0.00           C  
ATOM   1707  H   TRP H 139     -11.917   2.552  23.107  1.00  0.00           H  
ATOM   1708  HA  TRP H 139      -9.594   2.387  24.950  1.00  0.00           H  
ATOM   1709 1HB  TRP H 139     -12.501   1.767  25.619  1.00  0.00           H  
ATOM   1710 2HB  TRP H 139     -11.139   1.327  26.638  1.00  0.00           H  
ATOM   1711  HD1 TRP H 139     -12.936   4.489  25.291  1.00  0.00           H  
ATOM   1712  HE1 TRP H 139     -12.508   6.440  26.932  1.00  0.00           H  
ATOM   1713  HE3 TRP H 139      -9.643   2.152  28.453  1.00  0.00           H  
ATOM   1714  HZ2 TRP H 139     -10.973   6.900  29.257  1.00  0.00           H  
ATOM   1715  HZ3 TRP H 139      -8.730   3.405  30.367  1.00  0.00           H  
ATOM   1716  HH2 TRP H 139      -9.383   5.742  30.769  1.00  0.00           H  
ATOM   1717  N   GLY H 140      -9.418  -0.076  24.827  1.00  0.00           N  
ATOM   1718  CA  GLY H 140      -9.252  -1.516  24.667  1.00  0.00           C  
ATOM   1719  C   GLY H 140     -10.024  -2.249  25.761  1.00  0.00           C  
ATOM   1720  O   GLY H 140     -11.033  -1.739  26.271  1.00  0.00           O  
ATOM   1721  H   GLY H 140      -8.765   0.434  25.402  1.00  0.00           H  
ATOM   1722 1HA  GLY H 140      -9.610  -1.817  23.682  1.00  0.00           H  
ATOM   1723 2HA  GLY H 140      -8.193  -1.768  24.715  1.00  0.00           H  
ATOM   1724  N   GLN H 141      -9.550  -3.444  26.139  1.00  0.00           N  
ATOM   1725  CA  GLN H 141     -10.248  -4.288  27.120  1.00  0.00           C  
ATOM   1726  C   GLN H 141      -9.524  -4.397  28.465  1.00  0.00           C  
ATOM   1727  O   GLN H 141     -10.154  -4.697  29.489  1.00  0.00           O  
ATOM   1728  CB  GLN H 141     -10.456  -5.691  26.543  1.00  0.00           C  
ATOM   1729  CG  GLN H 141     -11.307  -5.727  25.285  1.00  0.00           C  
ATOM   1730  CD  GLN H 141     -12.739  -5.297  25.543  1.00  0.00           C  
ATOM   1731  NE2 GLN H 141     -13.196  -4.293  24.805  1.00  0.00           N  
ATOM   1732  OE1 GLN H 141     -13.427  -5.861  26.399  1.00  0.00           O  
ATOM   1733  H   GLN H 141      -8.684  -3.770  25.735  1.00  0.00           H  
ATOM   1734  HA  GLN H 141     -11.221  -3.843  27.329  1.00  0.00           H  
ATOM   1735 1HB  GLN H 141      -9.488  -6.134  26.306  1.00  0.00           H  
ATOM   1736 2HB  GLN H 141     -10.932  -6.325  27.290  1.00  0.00           H  
ATOM   1737 1HG  GLN H 141     -10.874  -5.052  24.547  1.00  0.00           H  
ATOM   1738 2HG  GLN H 141     -11.321  -6.745  24.897  1.00  0.00           H  
ATOM   1739 1HE2 GLN H 141     -14.133  -3.964  24.931  1.00  0.00           H  
ATOM   1740 2HE2 GLN H 141     -12.604  -3.862  24.123  1.00  0.00           H  
ATOM   1741  N   GLY H 142      -8.210  -4.213  28.445  1.00  0.00           N  
ATOM   1742  CA  GLY H 142      -7.386  -4.272  29.643  1.00  0.00           C  
ATOM   1743  C   GLY H 142      -6.655  -5.558  29.907  1.00  0.00           C  
ATOM   1744  O   GLY H 142      -7.116  -6.640  29.524  1.00  0.00           O  
ATOM   1745  H   GLY H 142      -7.771  -4.026  27.556  1.00  0.00           H  
ATOM   1746 1HA  GLY H 142      -6.631  -3.486  29.604  1.00  0.00           H  
ATOM   1747 2HA  GLY H 142      -8.004  -4.080  30.519  1.00  0.00           H  
ATOM   1748  N   THR H 143      -5.509  -5.431  30.596  1.00  0.00           N  
ATOM   1749  CA  THR H 143      -4.676  -6.588  31.002  1.00  0.00           C  
ATOM   1750  C   THR H 143      -4.501  -6.490  32.509  1.00  0.00           C  
ATOM   1751  O   THR H 143      -4.369  -5.382  33.050  1.00  0.00           O  
ATOM   1752  CB  THR H 143      -3.302  -6.607  30.302  1.00  0.00           C  
ATOM   1753  CG2 THR H 143      -2.471  -5.406  30.725  1.00  0.00           C  
ATOM   1754  OG1 THR H 143      -2.605  -7.812  30.645  1.00  0.00           O  
ATOM   1755  H   THR H 143      -5.210  -4.499  30.845  1.00  0.00           H  
ATOM   1756  HA  THR H 143      -5.198  -7.504  30.727  1.00  0.00           H  
ATOM   1757  HB  THR H 143      -3.445  -6.581  29.222  1.00  0.00           H  
ATOM   1758  HG1 THR H 143      -3.087  -8.274  31.336  1.00  0.00           H  
ATOM   1759 1HG2 THR H 143      -1.505  -5.437  30.221  1.00  0.00           H  
ATOM   1760 2HG2 THR H 143      -2.994  -4.489  30.455  1.00  0.00           H  
ATOM   1761 3HG2 THR H 143      -2.318  -5.432  31.804  1.00  0.00           H  
ATOM   1762  N   GLN H 144      -4.597  -7.636  33.211  1.00  0.00           N  
ATOM   1763  CA  GLN H 144      -4.495  -7.627  34.657  1.00  0.00           C  
ATOM   1764  C   GLN H 144      -3.056  -7.710  35.175  1.00  0.00           C  
ATOM   1765  O   GLN H 144      -2.304  -8.634  34.824  1.00  0.00           O  
ATOM   1766  CB  GLN H 144      -5.315  -8.783  35.234  1.00  0.00           C  
ATOM   1767  CG  GLN H 144      -5.318  -8.848  36.752  1.00  0.00           C  
ATOM   1768  CD  GLN H 144      -6.205  -9.958  37.283  1.00  0.00           C  
ATOM   1769  NE2 GLN H 144      -5.788 -10.572  38.385  1.00  0.00           N  
ATOM   1770  OE1 GLN H 144      -7.254 -10.261  36.709  1.00  0.00           O  
ATOM   1771  H   GLN H 144      -4.743  -8.515  32.735  1.00  0.00           H  
ATOM   1772  HA  GLN H 144      -4.898  -6.683  35.026  1.00  0.00           H  
ATOM   1773 1HB  GLN H 144      -6.349  -8.697  34.899  1.00  0.00           H  
ATOM   1774 2HB  GLN H 144      -4.927  -9.729  34.858  1.00  0.00           H  
ATOM   1775 1HG  GLN H 144      -4.301  -9.028  37.100  1.00  0.00           H  
ATOM   1776 2HG  GLN H 144      -5.684  -7.900  37.146  1.00  0.00           H  
ATOM   1777 1HE2 GLN H 144      -6.332 -11.313  38.781  1.00  0.00           H  
ATOM   1778 2HE2 GLN H 144      -4.931 -10.294  38.818  1.00  0.00           H  
ATOM   1779  N   VAL H 145      -2.725  -6.822  36.110  1.00  0.00           N  
ATOM   1780  CA  VAL H 145      -1.436  -6.873  36.799  1.00  0.00           C  
ATOM   1781  C   VAL H 145      -1.688  -7.087  38.284  1.00  0.00           C  
ATOM   1782  O   VAL H 145      -2.409  -6.279  38.886  1.00  0.00           O  
ATOM   1783  CB  VAL H 145      -0.640  -5.572  36.584  1.00  0.00           C  
ATOM   1784  CG1 VAL H 145       0.680  -5.623  37.339  1.00  0.00           C  
ATOM   1785  CG2 VAL H 145      -0.404  -5.348  35.098  1.00  0.00           C  
ATOM   1786  H   VAL H 145      -3.382  -6.094  36.350  1.00  0.00           H  
ATOM   1787  HA  VAL H 145      -0.857  -7.702  36.388  1.00  0.00           H  
ATOM   1788  HB  VAL H 145      -1.211  -4.737  36.991  1.00  0.00           H  
ATOM   1789 1HG1 VAL H 145       1.228  -4.695  37.176  1.00  0.00           H  
ATOM   1790 2HG1 VAL H 145       0.485  -5.747  38.404  1.00  0.00           H  
ATOM   1791 3HG1 VAL H 145       1.272  -6.464  36.977  1.00  0.00           H  
ATOM   1792 1HG2 VAL H 145       0.158  -4.426  34.953  1.00  0.00           H  
ATOM   1793 2HG2 VAL H 145       0.161  -6.187  34.690  1.00  0.00           H  
ATOM   1794 3HG2 VAL H 145      -1.362  -5.274  34.585  1.00  0.00           H  
ATOM   1795  N   THR H 146      -1.122  -8.159  38.883  1.00  0.00           N  
ATOM   1796  CA  THR H 146      -1.241  -8.422  40.314  1.00  0.00           C  
ATOM   1797  C   THR H 146       0.155  -8.444  40.928  1.00  0.00           C  
ATOM   1798  O   THR H 146       1.048  -9.136  40.410  1.00  0.00           O  
ATOM   1799  CB  THR H 146      -1.966  -9.751  40.594  1.00  0.00           C  
ATOM   1800  CG2 THR H 146      -2.037 -10.015  42.090  1.00  0.00           C  
ATOM   1801  OG1 THR H 146      -3.294  -9.696  40.058  1.00  0.00           O  
ATOM   1802  H   THR H 146      -0.597  -8.803  38.307  1.00  0.00           H  
ATOM   1803  HA  THR H 146      -1.824  -7.619  40.766  1.00  0.00           H  
ATOM   1804  HB  THR H 146      -1.428 -10.568  40.112  1.00  0.00           H  
ATOM   1805  HG1 THR H 146      -3.731  -8.900  40.370  1.00  0.00           H  
ATOM   1806 1HG2 THR H 146      -2.552 -10.959  42.268  1.00  0.00           H  
ATOM   1807 2HG2 THR H 146      -1.028 -10.069  42.498  1.00  0.00           H  
ATOM   1808 3HG2 THR H 146      -2.583  -9.208  42.576  1.00  0.00           H  
ATOM   1809  N   VAL H 147       0.339  -7.700  42.035  1.00  0.00           N  
ATOM   1810  CA  VAL H 147       1.637  -7.559  42.693  1.00  0.00           C  
ATOM   1811  C   VAL H 147       1.458  -8.199  44.059  1.00  0.00           C  
ATOM   1812  O   VAL H 147       0.571  -7.798  44.810  1.00  0.00           O  
ATOM   1813  CB  VAL H 147       2.060  -6.086  42.833  1.00  0.00           C  
ATOM   1814  CG1 VAL H 147       3.441  -5.985  43.464  1.00  0.00           C  
ATOM   1815  CG2 VAL H 147       2.039  -5.410  41.470  1.00  0.00           C  
ATOM   1816  H   VAL H 147      -0.462  -7.217  42.420  1.00  0.00           H  
ATOM   1817  HA  VAL H 147       2.389  -8.067  42.087  1.00  0.00           H  
ATOM   1818  HB  VAL H 147       1.364  -5.578  43.501  1.00  0.00           H  
ATOM   1819 1HG1 VAL H 147       3.724  -4.936  43.554  1.00  0.00           H  
ATOM   1820 2HG1 VAL H 147       3.424  -6.443  44.452  1.00  0.00           H  
ATOM   1821 3HG1 VAL H 147       4.166  -6.502  42.835  1.00  0.00           H  
ATOM   1822 1HG2 VAL H 147       2.339  -4.368  41.576  1.00  0.00           H  
ATOM   1823 2HG2 VAL H 147       2.732  -5.920  40.800  1.00  0.00           H  
ATOM   1824 3HG2 VAL H 147       1.032  -5.457  41.056  1.00  0.00           H  
ATOM   1825  N   SER H 148       2.262  -9.232  44.352  1.00  0.00           N  
ATOM   1826  CA  SER H 148       2.173  -9.937  45.628  1.00  0.00           C  
ATOM   1827  C   SER H 148       3.061  -9.296  46.697  1.00  0.00           C  
ATOM   1828  O   SER H 148       4.163  -8.835  46.393  1.00  0.00           O  
ATOM   1829  CB  SER H 148       2.564 -11.391  45.443  1.00  0.00           C  
ATOM   1830  OG  SER H 148       2.558 -12.073  46.667  1.00  0.00           O  
ATOM   1831  H   SER H 148       2.947  -9.529  43.673  1.00  0.00           H  
ATOM   1832  HA  SER H 148       1.141  -9.890  45.979  1.00  0.00           H  
ATOM   1833 1HB  SER H 148       1.868 -11.868  44.753  1.00  0.00           H  
ATOM   1834 2HB  SER H 148       3.557 -11.445  44.998  1.00  0.00           H  
ATOM   1835  HG  SER H 148       3.106 -11.553  47.261  1.00  0.00           H  
ATOM   1836  N   SER H 149       2.589  -9.299  47.956  1.00  0.00           N  
ATOM   1837  CA  SER H 149       3.361  -8.799  49.095  1.00  0.00           C  
ATOM   1838  C   SER H 149       4.286  -9.912  49.585  1.00  0.00           C  
ATOM   1839  O   SER H 149       3.893 -11.081  49.588  1.00  0.00           O  
ATOM   1840  CB  SER H 149       2.442  -8.343  50.211  1.00  0.00           C  
ATOM   1841  OG  SER H 149       3.177  -7.962  51.342  1.00  0.00           O  
ATOM   1842  OXT SER H 149       5.393  -9.648  49.968  1.00  0.00           O1-
ATOM   1843  H   SER H 149       1.661  -9.663  48.113  1.00  0.00           H  
ATOM   1844  HA  SER H 149       3.953  -7.944  48.764  1.00  0.00           H  
ATOM   1845 1HB  SER H 149       1.839  -7.503  49.867  1.00  0.00           H  
ATOM   1846 2HB  SER H 149       1.760  -9.150  50.473  1.00  0.00           H  
ATOM   1847  HG  SER H 149       2.885  -8.536  52.053  1.00  0.00           H  
TER   
END
