# Supplementary material for: Targeting Ras-binding domain of ELMO1 by computational nanobody design
Source: Commun Biol. 2023 Mar 17;6:284. doi: 10.1038/s42003-023-04657-w (PMC10023680; doi:10.1038/s42003-023-04657-w)
Supplement: Supplementary file 4 — Supplementary Data 2 [file 42003_2023_4657_MOESM4_ESM.zip › MD_input_output/Nb01_snapshot/snapshot_090000.pdb]

REMARK    GENERATED BY TRJCONV
TITLE     Protein in water t= 9000.00000 step= 4500000
REMARK    THIS IS A SIMULATION BOX
CRYST1   67.403   67.403   67.403  90.00  90.00  90.00 P 1           1
MODEL        1
ATOM      1  N   VAL     2      23.300  39.230  42.500  1.00  0.00           N
ATOM      2  H1  VAL     2      22.800  39.240  43.380  1.00  0.00           H
ATOM      3  H2  VAL     2      24.240  38.920  42.720  1.00  0.00           H
ATOM      4  H3  VAL     2      23.410  40.140  42.080  1.00  0.00           H
ATOM      5  CA  VAL     2      22.770  38.280  41.460  1.00  0.00           C
ATOM      6  HA  VAL     2      21.710  38.450  41.230  1.00  0.00           H
ATOM      7  CB  VAL     2      23.510  38.470  40.100  1.00  0.00           C
ATOM      8  HB  VAL     2      23.260  37.630  39.450  1.00  0.00           H
ATOM      9  CG1 VAL     2      22.940  39.730  39.330  1.00  0.00           C
ATOM     10 1HG1 VAL     2      23.670  40.010  38.560  1.00  0.00           H
ATOM     11 2HG1 VAL     2      22.050  39.520  38.740  1.00  0.00           H
ATOM     12 3HG1 VAL     2      22.770  40.530  40.050  1.00  0.00           H
ATOM     13  CG2 VAL     2      25.060  38.540  40.130  1.00  0.00           C
ATOM     14 1HG2 VAL     2      25.430  39.490  40.520  1.00  0.00           H
ATOM     15 2HG2 VAL     2      25.480  37.730  40.730  1.00  0.00           H
ATOM     16 3HG2 VAL     2      25.520  38.390  39.160  1.00  0.00           H
ATOM     17  C   VAL     2      23.000  36.790  41.840  1.00  0.00           C
ATOM     18  O   VAL     2      24.020  36.520  42.480  1.00  0.00           O
ATOM     19  N   GLN     3      22.070  35.930  41.300  1.00  0.00           N
ATOM     20  H   GLN     3      21.250  36.230  40.780  1.00  0.00           H
ATOM     21  CA  GLN     3      22.130  34.460  41.610  1.00  0.00           C
ATOM     22  HA  GLN     3      22.750  34.430  42.500  1.00  0.00           H
ATOM     23  CB  GLN     3      20.750  33.900  41.870  1.00  0.00           C
ATOM     24  HB1 GLN     3      20.180  33.950  40.950  1.00  0.00           H
ATOM     25  HB2 GLN     3      20.160  34.530  42.540  1.00  0.00           H
ATOM     26  CG  GLN     3      20.790  32.440  42.370  1.00  0.00           C
ATOM     27  HG1 GLN     3      21.150  32.410  43.400  1.00  0.00           H
ATOM     28  HG2 GLN     3      21.280  31.820  41.630  1.00  0.00           H
ATOM     29  CD  GLN     3      19.350  31.950  42.330  1.00  0.00           C
ATOM     30  OE1 GLN     3      18.880  31.600  41.230  1.00  0.00           O
ATOM     31  NE2 GLN     3      18.650  32.010  43.490  1.00  0.00           N
ATOM     32 1HE2 GLN     3      19.090  32.310  44.350  1.00  0.00           H
ATOM     33 2HE2 GLN     3      17.710  31.660  43.410  1.00  0.00           H
ATOM     34  C   GLN     3      22.880  33.820  40.430  1.00  0.00           C
ATOM     35  O   GLN     3      22.620  34.050  39.240  1.00  0.00           O
ATOM     36  N   LEU     4      23.950  33.080  40.750  1.00  0.00           N
ATOM     37  H   LEU     4      24.150  32.900  41.730  1.00  0.00           H
ATOM     38  CA  LEU     4      24.820  32.320  39.800  1.00  0.00           C
ATOM     39  HA  LEU     4      25.260  32.910  39.000  1.00  0.00           H
ATOM     40  CB  LEU     4      26.020  31.860  40.680  1.00  0.00           C
ATOM     41  HB1 LEU     4      26.570  31.040  40.220  1.00  0.00           H
ATOM     42  HB2 LEU     4      25.620  31.500  41.630  1.00  0.00           H
ATOM     43  CG  LEU     4      27.110  32.910  40.850  1.00  0.00           C
ATOM     44  HG  LEU     4      27.550  33.040  39.860  1.00  0.00           H
ATOM     45  CD1 LEU     4      26.720  34.310  41.230  1.00  0.00           C
ATOM     46 1HD1 LEU     4      26.180  34.700  40.370  1.00  0.00           H
ATOM     47 2HD1 LEU     4      26.140  34.250  42.150  1.00  0.00           H
ATOM     48 3HD1 LEU     4      27.620  34.920  41.380  1.00  0.00           H
ATOM     49  CD2 LEU     4      28.070  32.420  41.880  1.00  0.00           C
ATOM     50 1HD2 LEU     4      27.630  32.250  42.870  1.00  0.00           H
ATOM     51 2HD2 LEU     4      28.540  31.490  41.560  1.00  0.00           H
ATOM     52 3HD2 LEU     4      28.890  33.140  41.930  1.00  0.00           H
ATOM     53  C   LEU     4      24.170  31.110  39.200  1.00  0.00           C
ATOM     54  O   LEU     4      23.270  30.520  39.780  1.00  0.00           O
ATOM     55  N   VAL     5      24.670  30.630  38.020  1.00  0.00           N
ATOM     56  H   VAL     5      25.450  31.130  37.600  1.00  0.00           H
ATOM     57  CA  VAL     5      24.040  29.480  37.360  1.00  0.00           C
ATOM     58  HA  VAL     5      23.250  29.150  38.030  1.00  0.00           H
ATOM     59  CB  VAL     5      23.320  29.860  36.040  1.00  0.00           C
ATOM     60  HB  VAL     5      24.050  30.300  35.370  1.00  0.00           H
ATOM     61  CG1 VAL     5      22.800  28.630  35.360  1.00  0.00           C
ATOM     62 1HG1 VAL     5      22.420  27.940  36.110  1.00  0.00           H
ATOM     63 2HG1 VAL     5      22.110  28.890  34.560  1.00  0.00           H
ATOM     64 3HG1 VAL     5      23.590  28.140  34.790  1.00  0.00           H
ATOM     65  CG2 VAL     5      22.190  30.780  36.280  1.00  0.00           C
ATOM     66 1HG2 VAL     5      21.780  31.120  35.330  1.00  0.00           H
ATOM     67 2HG2 VAL     5      21.380  30.370  36.880  1.00  0.00           H
ATOM     68 3HG2 VAL     5      22.570  31.650  36.820  1.00  0.00           H
ATOM     69  C   VAL     5      24.940  28.310  37.150  1.00  0.00           C
ATOM     70  O   VAL     5      25.700  28.230  36.200  1.00  0.00           O
ATOM     71  N   GLU     6      24.770  27.290  37.940  1.00  0.00           N
ATOM     72  H   GLU     6      24.140  27.440  38.720  1.00  0.00           H
ATOM     73  CA  GLU     6      25.370  26.010  37.840  1.00  0.00           C
ATOM     74  HA  GLU     6      26.430  26.080  37.610  1.00  0.00           H
ATOM     75  CB  GLU     6      25.440  25.310  39.240  1.00  0.00           C
ATOM     76  HB1 GLU     6      26.190  24.530  39.130  1.00  0.00           H
ATOM     77  HB2 GLU     6      24.490  24.890  39.570  1.00  0.00           H
ATOM     78  CG  GLU     6      25.980  26.210  40.300  1.00  0.00           C
ATOM     79  HG1 GLU     6      26.650  26.950  39.860  1.00  0.00           H
ATOM     80  HG2 GLU     6      26.540  25.520  40.930  1.00  0.00           H
ATOM     81  CD  GLU     6      24.970  26.790  41.250  1.00  0.00           C
ATOM     82  OE1 GLU     6      23.910  27.180  40.770  1.00  0.00           O
ATOM     83  OE2 GLU     6      25.230  26.900  42.480  1.00  0.00           O
ATOM     84  C   GLU     6      24.610  24.970  36.900  1.00  0.00           C
ATOM     85  O   GLU     6      23.380  25.070  36.850  1.00  0.00           O
ATOM     86  N   SER     7      25.420  24.150  36.180  1.00  0.00           N
ATOM     87  H   SER     7      26.410  24.340  36.220  1.00  0.00           H
ATOM     88  CA  SER     7      24.910  23.010  35.420  1.00  0.00           C
ATOM     89  HA  SER     7      24.000  22.660  35.920  1.00  0.00           H
ATOM     90  CB  SER     7      24.640  23.480  34.010  1.00  0.00           C
ATOM     91  HB1 SER     7      23.940  24.320  33.990  1.00  0.00           H
ATOM     92  HB2 SER     7      24.210  22.660  33.430  1.00  0.00           H
ATOM     93  OG  SER     7      25.820  23.910  33.290  1.00  0.00           O
ATOM     94  HG  SER     7      25.900  24.820  33.580  1.00  0.00           H
ATOM     95  C   SER     7      26.030  21.940  35.370  1.00  0.00           C
ATOM     96  O   SER     7      27.220  22.190  35.620  1.00  0.00           O
ATOM     97  N   GLY     9      25.580  20.770  35.010  1.00  0.00           N
ATOM     98  H   GLY     9      24.620  20.700  34.690  1.00  0.00           H
ATOM     99  CA  GLY     9      26.440  19.680  34.560  1.00  0.00           C
ATOM    100  HA1 GLY     9      27.500  19.950  34.620  1.00  0.00           H
ATOM    101  HA2 GLY     9      26.310  19.380  33.520  1.00  0.00           H
ATOM    102  C   GLY     9      26.320  18.370  35.330  1.00  0.00           C
ATOM    103  O   GLY     9      27.080  17.400  35.160  1.00  0.00           O
ATOM    104  N   GLY    10      25.460  18.270  36.350  1.00  0.00           N
ATOM    105  H   GLY    10      24.830  19.050  36.480  1.00  0.00           H
ATOM    106  CA  GLY    10      25.280  17.160  37.220  1.00  0.00           C
ATOM    107  HA1 GLY    10      24.450  17.390  37.880  1.00  0.00           H
ATOM    108  HA2 GLY    10      26.200  17.010  37.780  1.00  0.00           H
ATOM    109  C   GLY    10      24.920  15.870  36.580  1.00  0.00           C
ATOM    110  O   GLY    10      24.630  15.800  35.410  1.00  0.00           O
ATOM    111  N   GLY    11      25.000  14.780  37.330  1.00  0.00           N
ATOM    112  H   GLY    11      25.280  14.750  38.300  1.00  0.00           H
ATOM    113  CA  GLY    11      24.530  13.490  36.780  1.00  0.00           C
ATOM    114  HA1 GLY    11      25.000  13.320  35.820  1.00  0.00           H
ATOM    115  HA2 GLY    11      23.450  13.450  36.630  1.00  0.00           H
ATOM    116  C   GLY    11      24.780  12.380  37.720  1.00  0.00           C
ATOM    117  O   GLY    11      24.970  12.610  38.890  1.00  0.00           O
ATOM    118  N   LEU    12      24.660  11.100  37.280  1.00  0.00           N
ATOM    119  H   LEU    12      24.380  10.990  36.310  1.00  0.00           H
ATOM    120  CA  LEU    12      24.820   9.900  38.150  1.00  0.00           C
ATOM    121  HA  LEU    12      25.090  10.240  39.150  1.00  0.00           H
ATOM    122  CB  LEU    12      23.520   9.130  38.120  1.00  0.00           C
ATOM    123  HB1 LEU    12      23.070   9.110  37.130  1.00  0.00           H
ATOM    124  HB2 LEU    12      22.810   9.670  38.750  1.00  0.00           H
ATOM    125  CG  LEU    12      23.650   7.670  38.610  1.00  0.00           C
ATOM    126  HG  LEU    12      24.510   7.200  38.120  1.00  0.00           H
ATOM    127  CD1 LEU    12      23.920   7.650  40.110  1.00  0.00           C
ATOM    128 1HD1 LEU    12      24.810   8.190  40.430  1.00  0.00           H
ATOM    129 2HD1 LEU    12      23.040   8.150  40.530  1.00  0.00           H
ATOM    130 3HD1 LEU    12      24.070   6.640  40.490  1.00  0.00           H
ATOM    131  CD2 LEU    12      22.390   6.850  38.300  1.00  0.00           C
ATOM    132 1HD2 LEU    12      22.270   6.730  37.220  1.00  0.00           H
ATOM    133 2HD2 LEU    12      22.470   5.790  38.550  1.00  0.00           H
ATOM    134 3HD2 LEU    12      21.550   7.340  38.780  1.00  0.00           H
ATOM    135  C   LEU    12      25.940   9.080  37.500  1.00  0.00           C
ATOM    136  O   LEU    12      26.000   8.910  36.320  1.00  0.00           O
ATOM    137  N   VAL    13      26.910   8.600  38.290  1.00  0.00           N
ATOM    138  H   VAL    13      26.720   8.660  39.280  1.00  0.00           H
ATOM    139  CA  VAL    13      28.160   7.990  37.660  1.00  0.00           C
ATOM    140  HA  VAL    13      27.890   7.520  36.720  1.00  0.00           H
ATOM    141  CB  VAL    13      29.310   9.040  37.630  1.00  0.00           C
ATOM    142  HB  VAL    13      30.120   8.610  37.040  1.00  0.00           H
ATOM    143  CG1 VAL    13      28.980  10.360  36.950  1.00  0.00           C
ATOM    144 1HG1 VAL    13      28.570  10.190  35.950  1.00  0.00           H
ATOM    145 2HG1 VAL    13      28.160  10.780  37.540  1.00  0.00           H
ATOM    146 3HG1 VAL    13      29.870  10.980  37.020  1.00  0.00           H
ATOM    147  CG2 VAL    13      29.890   9.360  39.060  1.00  0.00           C
ATOM    148 1HG2 VAL    13      29.030   9.610  39.690  1.00  0.00           H
ATOM    149 2HG2 VAL    13      30.370   8.470  39.460  1.00  0.00           H
ATOM    150 3HG2 VAL    13      30.510  10.250  38.990  1.00  0.00           H
ATOM    151  C   VAL    13      28.640   6.800  38.500  1.00  0.00           C
ATOM    152  O   VAL    13      28.320   6.680  39.710  1.00  0.00           O
ATOM    153  N   GLN    14      29.430   5.880  37.920  1.00  0.00           N
ATOM    154  H   GLN    14      29.670   5.990  36.940  1.00  0.00           H
ATOM    155  CA  GLN    14      30.120   4.850  38.650  1.00  0.00           C
ATOM    156  HA  GLN    14      29.470   4.290  39.320  1.00  0.00           H
ATOM    157  CB  GLN    14      30.510   3.730  37.630  1.00  0.00           C
ATOM    158  HB1 GLN    14      31.400   3.140  37.880  1.00  0.00           H
ATOM    159  HB2 GLN    14      30.810   4.270  36.730  1.00  0.00           H
ATOM    160  CG  GLN    14      29.350   2.870  37.210  1.00  0.00           C
ATOM    161  HG1 GLN    14      29.690   2.380  36.300  1.00  0.00           H
ATOM    162  HG2 GLN    14      28.540   3.530  36.900  1.00  0.00           H
ATOM    163  CD  GLN    14      28.930   1.910  38.370  1.00  0.00           C
ATOM    164  OE1 GLN    14      29.620   1.750  39.410  1.00  0.00           O
ATOM    165  NE2 GLN    14      27.710   1.350  38.390  1.00  0.00           N
ATOM    166 1HE2 GLN    14      27.050   1.310  37.620  1.00  0.00           H
ATOM    167 2HE2 GLN    14      27.550   0.680  39.120  1.00  0.00           H
ATOM    168  C   GLN    14      31.280   5.400  39.430  1.00  0.00           C
ATOM    169  O   GLN    14      31.930   6.410  39.060  1.00  0.00           O
ATOM    170  N   ALA    15      31.710   4.680  40.550  1.00  0.00           N
ATOM    171  H   ALA    15      31.230   3.820  40.750  1.00  0.00           H
ATOM    172  CA  ALA    15      32.890   5.030  41.280  1.00  0.00           C
ATOM    173  HA  ALA    15      32.830   6.120  41.340  1.00  0.00           H
ATOM    174  CB  ALA    15      32.910   4.660  42.800  1.00  0.00           C
ATOM    175  HB1 ALA    15      33.810   4.980  43.330  1.00  0.00           H
ATOM    176  HB2 ALA    15      32.130   5.160  43.370  1.00  0.00           H
ATOM    177  HB3 ALA    15      32.930   3.570  42.850  1.00  0.00           H
ATOM    178  C   ALA    15      34.210   4.670  40.610  1.00  0.00           C
ATOM    179  O   ALA    15      34.400   3.580  40.070  1.00  0.00           O
ATOM    180  N   GLY    16      35.040   5.700  40.430  1.00  0.00           N
ATOM    181  H   GLY    16      34.860   6.530  40.980  1.00  0.00           H
ATOM    182  CA  GLY    16      36.240   5.750  39.580  1.00  0.00           C
ATOM    183  HA1 GLY    16      36.480   4.710  39.370  1.00  0.00           H
ATOM    184  HA2 GLY    16      37.110   6.240  40.030  1.00  0.00           H
ATOM    185  C   GLY    16      36.070   6.670  38.350  1.00  0.00           C
ATOM    186  O   GLY    16      37.110   7.120  37.800  1.00  0.00           O
ATOM    187  N   ASP    17      34.860   7.010  37.890  1.00  0.00           N
ATOM    188  H   ASP    17      34.070   6.870  38.510  1.00  0.00           H
ATOM    189  CA  ASP    17      34.710   7.950  36.750  1.00  0.00           C
ATOM    190  HA  ASP    17      35.370   7.660  35.940  1.00  0.00           H
ATOM    191  CB  ASP    17      33.180   7.840  36.330  1.00  0.00           C
ATOM    192  HB1 ASP    17      32.690   8.580  36.970  1.00  0.00           H
ATOM    193  HB2 ASP    17      32.700   6.940  36.740  1.00  0.00           H
ATOM    194  CG  ASP    17      32.790   8.080  34.870  1.00  0.00           C
ATOM    195  OD1 ASP    17      33.680   8.550  34.130  1.00  0.00           O
ATOM    196  OD2 ASP    17      31.640   7.870  34.450  1.00  0.00           O
ATOM    197  C   ASP    17      35.010   9.380  37.250  1.00  0.00           C
ATOM    198  O   ASP    17      35.160   9.630  38.460  1.00  0.00           O
ATOM    199  N   SER    18      34.960  10.290  36.250  1.00  0.00           N
ATOM    200  H   SER    18      34.490  10.070  35.380  1.00  0.00           H
ATOM    201  CA  SER    18      35.060  11.740  36.560  1.00  0.00           C
ATOM    202  HA  SER    18      35.110  11.950  37.620  1.00  0.00           H
ATOM    203  CB  SER    18      36.320  12.310  35.930  1.00  0.00           C
ATOM    204  HB1 SER    18      36.550  13.310  36.280  1.00  0.00           H
ATOM    205  HB2 SER    18      36.260  12.500  34.860  1.00  0.00           H
ATOM    206  OG  SER    18      37.380  11.450  36.390  1.00  0.00           O
ATOM    207  HG  SER    18      38.030  11.410  35.690  1.00  0.00           H
ATOM    208  C   SER    18      33.930  12.590  35.880  1.00  0.00           C
ATOM    209  O   SER    18      33.180  12.130  35.020  1.00  0.00           O
ATOM    210  N   LEU    19      33.790  13.840  36.290  1.00  0.00           N
ATOM    211  H   LEU    19      34.410  14.110  37.040  1.00  0.00           H
ATOM    212  CA  LEU    19      32.670  14.740  36.070  1.00  0.00           C
ATOM    213  HA  LEU    19      32.330  14.600  35.050  1.00  0.00           H
ATOM    214  CB  LEU    19      31.430  14.300  36.920  1.00  0.00           C
ATOM    215  HB1 LEU    19      31.660  14.260  37.980  1.00  0.00           H
ATOM    216  HB2 LEU    19      31.270  13.280  36.580  1.00  0.00           H
ATOM    217  CG  LEU    19      30.120  15.010  36.630  1.00  0.00           C
ATOM    218  HG  LEU    19      30.170  15.330  35.590  1.00  0.00           H
ATOM    219  CD1 LEU    19      28.970  14.030  36.880  1.00  0.00           C
ATOM    220 1HD1 LEU    19      28.010  14.540  36.960  1.00  0.00           H
ATOM    221 2HD1 LEU    19      29.100  13.320  36.060  1.00  0.00           H
ATOM    222 3HD1 LEU    19      29.140  13.500  37.810  1.00  0.00           H
ATOM    223  CD2 LEU    19      29.850  16.210  37.500  1.00  0.00           C
ATOM    224 1HD2 LEU    19      28.910  16.660  37.170  1.00  0.00           H
ATOM    225 2HD2 LEU    19      29.670  15.950  38.550  1.00  0.00           H
ATOM    226 3HD2 LEU    19      30.680  16.910  37.450  1.00  0.00           H
ATOM    227  C   LEU    19      33.180  16.200  36.130  1.00  0.00           C
ATOM    228  O   LEU    19      34.090  16.560  36.910  1.00  0.00           O
ATOM    229  N   ARG    20      32.540  17.080  35.330  1.00  0.00           N
ATOM    230  H   ARG    20      31.920  16.700  34.620  1.00  0.00           H
ATOM    231  CA  ARG    20      32.810  18.550  35.370  1.00  0.00           C
ATOM    232  HA  ARG    20      33.440  18.780  36.230  1.00  0.00           H
ATOM    233  CB  ARG    20      33.570  18.950  34.130  1.00  0.00           C
ATOM    234  HB1 ARG    20      33.030  18.950  33.180  1.00  0.00           H
ATOM    235  HB2 ARG    20      34.350  18.220  33.920  1.00  0.00           H
ATOM    236  CG  ARG    20      34.290  20.280  34.270  1.00  0.00           C
ATOM    237  HG1 ARG    20      35.010  20.210  35.080  1.00  0.00           H
ATOM    238  HG2 ARG    20      33.440  20.940  34.450  1.00  0.00           H
ATOM    239  CD  ARG    20      35.100  20.600  33.000  1.00  0.00           C
ATOM    240  HD1 ARG    20      35.740  19.800  32.650  1.00  0.00           H
ATOM    241  HD2 ARG    20      35.850  21.370  33.200  1.00  0.00           H
ATOM    242  NE  ARG    20      34.200  21.060  31.920  1.00  0.00           N
ATOM    243  HE  ARG    20      33.460  20.460  31.590  1.00  0.00           H
ATOM    244  CZ  ARG    20      34.380  22.080  31.070  1.00  0.00           C
ATOM    245  NH1 ARG    20      35.330  22.950  31.340  1.00  0.00           N
ATOM    246 1HH1 ARG    20      36.110  22.770  31.960  1.00  0.00           H
ATOM    247 2HH1 ARG    20      35.410  23.780  30.770  1.00  0.00           H
ATOM    248  NH2 ARG    20      33.610  22.300  30.030  1.00  0.00           N
ATOM    249 1HH2 ARG    20      32.920  21.610  29.780  1.00  0.00           H
ATOM    250 2HH2 ARG    20      33.730  23.100  29.420  1.00  0.00           H
ATOM    251  C   ARG    20      31.550  19.340  35.530  1.00  0.00           C
ATOM    252  O   ARG    20      30.500  18.960  34.940  1.00  0.00           O
ATOM    253  N   LEU    21      31.590  20.410  36.340  1.00  0.00           N
ATOM    254  H   LEU    21      32.480  20.550  36.780  1.00  0.00           H
ATOM    255  CA  LEU    21      30.590  21.410  36.460  1.00  0.00           C
ATOM    256  HA  LEU    21      29.720  21.120  35.870  1.00  0.00           H
ATOM    257  CB  LEU    21      30.130  21.470  37.910  1.00  0.00           C
ATOM    258  HB1 LEU    21      29.350  22.220  38.010  1.00  0.00           H
ATOM    259  HB2 LEU    21      30.940  21.870  38.530  1.00  0.00           H
ATOM    260  CG  LEU    21      29.620  20.120  38.430  1.00  0.00           C
ATOM    261  HG  LEU    21      30.400  19.360  38.380  1.00  0.00           H
ATOM    262  CD1 LEU    21      29.340  20.280  39.930  1.00  0.00           C
ATOM    263 1HD1 LEU    21      30.220  20.630  40.450  1.00  0.00           H
ATOM    264 2HD1 LEU    21      28.590  21.050  40.110  1.00  0.00           H
ATOM    265 3HD1 LEU    21      29.020  19.320  40.350  1.00  0.00           H
ATOM    266  CD2 LEU    21      28.230  19.550  37.820  1.00  0.00           C
ATOM    267 1HD2 LEU    21      28.430  19.310  36.770  1.00  0.00           H
ATOM    268 2HD2 LEU    21      28.020  18.630  38.350  1.00  0.00           H
ATOM    269 3HD2 LEU    21      27.430  20.280  37.950  1.00  0.00           H
ATOM    270  C   LEU    21      31.030  22.820  36.040  1.00  0.00           C
ATOM    271  O   LEU    21      32.220  23.100  36.150  1.00  0.00           O
ATOM    272  N   SER    22      30.060  23.670  35.580  1.00  0.00           N
ATOM    273  H   SER    22      29.080  23.400  35.540  1.00  0.00           H
ATOM    274  CA  SER    22      30.340  25.060  35.210  1.00  0.00           C
ATOM    275  HA  SER    22      31.380  25.290  35.440  1.00  0.00           H
ATOM    276  CB  SER    22      29.950  25.330  33.740  1.00  0.00           C
ATOM    277  HB1 SER    22      30.460  24.580  33.130  1.00  0.00           H
ATOM    278  HB2 SER    22      30.240  26.360  33.530  1.00  0.00           H
ATOM    279  OG  SER    22      28.610  25.130  33.490  1.00  0.00           O
ATOM    280  HG  SER    22      28.050  25.270  34.250  1.00  0.00           H
ATOM    281  C   SER    22      29.410  25.960  35.970  1.00  0.00           C
ATOM    282  O   SER    22      28.290  25.580  36.420  1.00  0.00           O
ATOM    283  N   CYS    23      29.790  27.220  36.180  1.00  0.00           N
ATOM    284  H   CYS    23      30.740  27.330  35.850  1.00  0.00           H
ATOM    285  CA  CYS    23      29.080  28.270  36.800  1.00  0.00           C
ATOM    286  HA  CYS    23      28.050  28.070  37.100  1.00  0.00           H
ATOM    287  CB  CYS    23      29.730  28.410  38.200  1.00  0.00           C
ATOM    288  HB1 CYS    23      30.810  28.550  38.210  1.00  0.00           H
ATOM    289  HB2 CYS    23      29.640  27.400  38.600  1.00  0.00           H
ATOM    290  SG  CYS    23      29.020  29.590  39.280  1.00  0.00           S
ATOM    291  C   CYS    23      29.260  29.610  36.150  1.00  0.00           C
ATOM    292  O   CYS    23      30.390  30.180  36.090  1.00  0.00           O
ATOM    293  N   ALA    24      28.160  30.180  35.650  1.00  0.00           N
ATOM    294  H   ALA    24      27.280  29.680  35.660  1.00  0.00           H
ATOM    295  CA  ALA    24      28.080  31.570  35.090  1.00  0.00           C
ATOM    296  HA  ALA    24      28.970  31.620  34.460  1.00  0.00           H
ATOM    297  CB  ALA    24      26.850  31.710  34.200  1.00  0.00           C
ATOM    298  HB1 ALA    24      26.720  32.680  33.720  1.00  0.00           H
ATOM    299  HB2 ALA    24      26.880  30.940  33.440  1.00  0.00           H
ATOM    300  HB3 ALA    24      25.950  31.570  34.800  1.00  0.00           H
ATOM    301  C   ALA    24      28.020  32.600  36.210  1.00  0.00           C
ATOM    302  O   ALA    24      27.450  32.410  37.290  1.00  0.00           O
ATOM    303  N   ALA    25      28.610  33.800  35.890  1.00  0.00           N
ATOM    304  H   ALA    25      28.970  33.990  34.970  1.00  0.00           H
ATOM    305  CA  ALA    25      28.840  34.830  36.880  1.00  0.00           C
ATOM    306  HA  ALA    25      28.880  34.470  37.910  1.00  0.00           H
ATOM    307  CB  ALA    25      30.170  35.590  36.650  1.00  0.00           C
ATOM    308  HB1 ALA    25      30.440  36.120  37.560  1.00  0.00           H
ATOM    309  HB2 ALA    25      30.960  34.920  36.310  1.00  0.00           H
ATOM    310  HB3 ALA    25      30.060  36.360  35.890  1.00  0.00           H
ATOM    311  C   ALA    25      27.670  35.790  37.030  1.00  0.00           C
ATOM    312  O   ALA    25      27.740  36.690  37.900  1.00  0.00           O
ATOM    313  N   SER    26      26.610  35.630  36.240  1.00  0.00           N
ATOM    314  H   SER    26      26.680  34.760  35.730  1.00  0.00           H
ATOM    315  CA  SER    26      25.380  36.380  36.140  1.00  0.00           C
ATOM    316  HA  SER    26      24.920  36.100  35.200  1.00  0.00           H
ATOM    317  CB  SER    26      24.380  36.000  37.130  1.00  0.00           C
ATOM    318  HB1 SER    26      23.390  36.380  36.860  1.00  0.00           H
ATOM    319  HB2 SER    26      24.560  36.470  38.100  1.00  0.00           H
ATOM    320  OG  SER    26      24.310  34.580  37.320  1.00  0.00           O
ATOM    321  HG  SER    26      23.550  34.380  37.870  1.00  0.00           H
ATOM    322  C   SER    26      25.470  37.900  36.110  1.00  0.00           C
ATOM    323  O   SER    26      24.420  38.520  36.300  1.00  0.00           O
ATOM    324  N   GLY    27      26.580  38.630  35.890  1.00  0.00           N
ATOM    325  H   GLY    27      27.410  38.050  35.950  1.00  0.00           H
ATOM    326  CA  GLY    27      26.790  40.090  35.700  1.00  0.00           C
ATOM    327  HA1 GLY    27      25.820  40.480  36.010  1.00  0.00           H
ATOM    328  HA2 GLY    27      26.940  40.310  34.640  1.00  0.00           H
ATOM    329  C   GLY    27      27.860  40.790  36.560  1.00  0.00           C
ATOM    330  O   GLY    27      28.260  41.890  36.180  1.00  0.00           O
ATOM    331  N   LEU    28      28.440  40.060  37.540  1.00  0.00           N
ATOM    332  H   LEU    28      28.040  39.150  37.720  1.00  0.00           H
ATOM    333  CA  LEU    28      29.480  40.480  38.360  1.00  0.00           C
ATOM    334  HA  LEU    28      29.210  41.480  38.710  1.00  0.00           H
ATOM    335  CB  LEU    28      29.700  39.510  39.500  1.00  0.00           C
ATOM    336  HB1 LEU    28      30.660  39.800  39.940  1.00  0.00           H
ATOM    337  HB2 LEU    28      29.720  38.520  39.060  1.00  0.00           H
ATOM    338  CG  LEU    28      28.570  39.340  40.540  1.00  0.00           C
ATOM    339  HG  LEU    28      27.630  39.230  39.990  1.00  0.00           H
ATOM    340  CD1 LEU    28      28.850  38.040  41.240  1.00  0.00           C
ATOM    341 1HD1 LEU    28      29.790  38.060  41.780  1.00  0.00           H
ATOM    342 2HD1 LEU    28      28.040  37.890  41.950  1.00  0.00           H
ATOM    343 3HD1 LEU    28      28.850  37.210  40.540  1.00  0.00           H
ATOM    344  CD2 LEU    28      28.550  40.520  41.540  1.00  0.00           C
ATOM    345 1HD2 LEU    28      29.560  40.580  41.960  1.00  0.00           H
ATOM    346 2HD2 LEU    28      28.370  41.470  41.040  1.00  0.00           H
ATOM    347 3HD2 LEU    28      27.680  40.440  42.190  1.00  0.00           H
ATOM    348  C   LEU    28      30.740  40.670  37.560  1.00  0.00           C
ATOM    349  O   LEU    28      30.960  39.950  36.560  1.00  0.00           O
ATOM    350  N   LEU    29      31.640  41.550  38.000  1.00  0.00           N
ATOM    351  H   LEU    29      31.320  42.110  38.780  1.00  0.00           H
ATOM    352  CA  LEU    29      32.870  41.960  37.320  1.00  0.00           C
ATOM    353  HA  LEU    29      32.620  42.220  36.290  1.00  0.00           H
ATOM    354  CB  LEU    29      33.380  43.220  37.980  1.00  0.00           C
ATOM    355  HB1 LEU    29      33.570  43.110  39.050  1.00  0.00           H
ATOM    356  HB2 LEU    29      32.600  43.950  37.740  1.00  0.00           H
ATOM    357  CG  LEU    29      34.590  43.780  37.290  1.00  0.00           C
ATOM    358  HG  LEU    29      35.370  43.020  37.290  1.00  0.00           H
ATOM    359  CD1 LEU    29      34.370  44.120  35.820  1.00  0.00           C
ATOM    360 1HD1 LEU    29      35.220  44.610  35.340  1.00  0.00           H
ATOM    361 2HD1 LEU    29      34.080  43.260  35.220  1.00  0.00           H
ATOM    362 3HD1 LEU    29      33.570  44.860  35.770  1.00  0.00           H
ATOM    363  CD2 LEU    29      35.220  44.950  38.030  1.00  0.00           C
ATOM    364 1HD2 LEU    29      34.560  45.810  38.160  1.00  0.00           H
ATOM    365 2HD2 LEU    29      35.610  44.640  39.000  1.00  0.00           H
ATOM    366 3HD2 LEU    29      36.050  45.280  37.400  1.00  0.00           H
ATOM    367  C   LEU    29      33.940  40.880  37.480  1.00  0.00           C
ATOM    368  O   LEU    29      34.760  40.780  38.430  1.00  0.00           O
ATOM    369  N   PHE    30      33.860  39.920  36.560  1.00  0.00           N
ATOM    370  H   PHE    30      33.110  40.030  35.890  1.00  0.00           H
ATOM    371  CA  PHE    30      34.720  38.670  36.480  1.00  0.00           C
ATOM    372  HA  PHE    30      34.570  38.150  37.430  1.00  0.00           H
ATOM    373  CB  PHE    30      34.210  37.780  35.250  1.00  0.00           C
ATOM    374  HB1 PHE    30      34.450  38.240  34.300  1.00  0.00           H
ATOM    375  HB2 PHE    30      33.120  37.800  35.320  1.00  0.00           H
ATOM    376  CG  PHE    30      34.570  36.340  35.090  1.00  0.00           C
ATOM    377  CD1 PHE    30      33.920  35.360  35.870  1.00  0.00           C
ATOM    378  HD1 PHE    30      33.190  35.700  36.580  1.00  0.00           H
ATOM    379  CE1 PHE    30      34.240  34.010  35.760  1.00  0.00           C
ATOM    380  HE1 PHE    30      33.660  33.270  36.300  1.00  0.00           H
ATOM    381  CZ  PHE    30      35.300  33.670  34.880  1.00  0.00           C
ATOM    382  HZ  PHE    30      35.570  32.630  34.780  1.00  0.00           H
ATOM    383  CE2 PHE    30      35.930  34.610  34.130  1.00  0.00           C
ATOM    384  HE2 PHE    30      36.820  34.430  33.540  1.00  0.00           H
ATOM    385  CD2 PHE    30      35.530  35.950  34.170  1.00  0.00           C
ATOM    386  HD2 PHE    30      36.060  36.660  33.550  1.00  0.00           H
ATOM    387  C   PHE    30      36.250  38.960  36.360  1.00  0.00           C
ATOM    388  O   PHE    30      37.000  38.020  36.450  1.00  0.00           O
ATOM    389  N   SER    37      36.640  40.270  36.140  1.00  0.00           N
ATOM    390  H   SER    37      35.920  40.960  36.040  1.00  0.00           H
ATOM    391  CA  SER    37      38.080  40.600  35.880  1.00  0.00           C
ATOM    392  HA  SER    37      38.500  39.630  35.630  1.00  0.00           H
ATOM    393  CB  SER    37      38.160  41.670  34.850  1.00  0.00           C
ATOM    394  HB1 SER    37      38.010  41.170  33.900  1.00  0.00           H
ATOM    395  HB2 SER    37      39.120  42.190  34.930  1.00  0.00           H
ATOM    396  OG  SER    37      37.250  42.690  35.030  1.00  0.00           O
ATOM    397  HG  SER    37      37.490  43.550  34.690  1.00  0.00           H
ATOM    398  C   SER    37      38.780  41.050  37.190  1.00  0.00           C
ATOM    399  O   SER    37      39.960  41.310  37.210  1.00  0.00           O
ATOM    400  N   PHE    38      38.060  41.130  38.310  1.00  0.00           N
ATOM    401  H   PHE    38      37.090  40.890  38.150  1.00  0.00           H
ATOM    402  CA  PHE    38      38.460  41.510  39.660  1.00  0.00           C
ATOM    403  HA  PHE    38      39.510  41.280  39.810  1.00  0.00           H
ATOM    404  CB  PHE    38      38.080  42.950  39.910  1.00  0.00           C
ATOM    405  HB1 PHE    38      38.110  43.200  40.970  1.00  0.00           H
ATOM    406  HB2 PHE    38      37.030  43.070  39.640  1.00  0.00           H
ATOM    407  CG  PHE    38      38.970  44.020  39.290  1.00  0.00           C
ATOM    408  CD1 PHE    38      38.850  44.430  37.940  1.00  0.00           C
ATOM    409  HD1 PHE    38      38.110  44.120  37.220  1.00  0.00           H
ATOM    410  CE1 PHE    38      39.710  45.420  37.450  1.00  0.00           C
ATOM    411  HE1 PHE    38      39.590  45.780  36.440  1.00  0.00           H
ATOM    412  CZ  PHE    38      40.660  46.010  38.280  1.00  0.00           C
ATOM    413  HZ  PHE    38      41.200  46.900  38.000  1.00  0.00           H
ATOM    414  CE2 PHE    38      40.750  45.650  39.650  1.00  0.00           C
ATOM    415  HE2 PHE    38      41.380  46.260  40.280  1.00  0.00           H
ATOM    416  CD2 PHE    38      39.870  44.690  40.140  1.00  0.00           C
ATOM    417  HD2 PHE    38      39.900  44.340  41.160  1.00  0.00           H
ATOM    418  C   PHE    38      37.800  40.690  40.770  1.00  0.00           C
ATOM    419  O   PHE    38      38.400  40.620  41.820  1.00  0.00           O
ATOM    420  N   TYR    39      36.530  40.280  40.670  1.00  0.00           N
ATOM    421  H   TYR    39      35.960  40.590  39.910  1.00  0.00           H
ATOM    422  CA  TYR    39      35.960  39.270  41.640  1.00  0.00           C
ATOM    423  HA  TYR    39      36.040  39.680  42.640  1.00  0.00           H
ATOM    424  CB  TYR    39      34.450  39.030  41.280  1.00  0.00           C
ATOM    425  HB1 TYR    39      34.140  38.010  41.480  1.00  0.00           H
ATOM    426  HB2 TYR    39      34.290  39.170  40.210  1.00  0.00           H
ATOM    427  CG  TYR    39      33.530  39.980  42.060  1.00  0.00           C
ATOM    428  CD1 TYR    39      33.320  41.320  41.710  1.00  0.00           C
ATOM    429  HD1 TYR    39      33.780  41.730  40.820  1.00  0.00           H
ATOM    430  CE1 TYR    39      32.440  42.180  42.400  1.00  0.00           C
ATOM    431  HE1 TYR    39      32.260  43.190  42.060  1.00  0.00           H
ATOM    432  CZ  TYR    39      31.940  41.690  43.630  1.00  0.00           C
ATOM    433  OH  TYR    39      31.300  42.510  44.510  1.00  0.00           O
ATOM    434  HH  TYR    39      31.060  42.170  45.370  1.00  0.00           H
ATOM    435  CE2 TYR    39      32.160  40.360  44.060  1.00  0.00           C
ATOM    436  HE2 TYR    39      31.770  40.080  45.030  1.00  0.00           H
ATOM    437  CD2 TYR    39      32.900  39.440  43.220  1.00  0.00           C
ATOM    438  HD2 TYR    39      33.100  38.410  43.480  1.00  0.00           H
ATOM    439  C   TYR    39      36.680  37.950  41.710  1.00  0.00           C
ATOM    440  O   TYR    39      37.370  37.480  40.790  1.00  0.00           O
ATOM    441  N   ILE    40      36.370  37.180  42.760  1.00  0.00           N
ATOM    442  H   ILE    40      35.810  37.600  43.490  1.00  0.00           H
ATOM    443  CA  ILE    40      36.830  35.740  43.110  1.00  0.00           C
ATOM    444  HA  ILE    40      37.570  35.530  42.330  1.00  0.00           H
ATOM    445  CB  ILE    40      37.470  35.710  44.530  1.00  0.00           C
ATOM    446  HB  ILE    40      36.810  35.900  45.370  1.00  0.00           H
ATOM    447  CG2 ILE    40      37.880  34.180  44.690  1.00  0.00           C
ATOM    448 1HG2 ILE    40      38.700  34.030  43.990  1.00  0.00           H
ATOM    449 2HG2 ILE    40      38.300  33.990  45.680  1.00  0.00           H
ATOM    450 3HG2 ILE    40      37.090  33.460  44.440  1.00  0.00           H
ATOM    451  CG1 ILE    40      38.630  36.650  44.740  1.00  0.00           C
ATOM    452 1HG1 ILE    40      38.540  37.690  44.430  1.00  0.00           H
ATOM    453 2HG1 ILE    40      39.470  36.330  44.140  1.00  0.00           H
ATOM    454  CD  ILE    40      39.190  36.790  46.130  1.00  0.00           C
ATOM    455  HD1 ILE    40      39.480  35.820  46.530  1.00  0.00           H
ATOM    456  HD2 ILE    40      40.050  37.470  46.130  1.00  0.00           H
ATOM    457  HD3 ILE    40      38.350  37.110  46.740  1.00  0.00           H
ATOM    458  C   ILE    40      35.570  34.930  42.950  1.00  0.00           C
ATOM    459  O   ILE    40      34.470  35.400  43.230  1.00  0.00           O
ATOM    460  N   MET    41      35.670  33.660  42.450  1.00  0.00           N
ATOM    461  H   MET    41      36.620  33.350  42.260  1.00  0.00           H
ATOM    462  CA  MET    41      34.580  32.680  42.510  1.00  0.00           C
ATOM    463  HA  MET    41      33.840  33.030  43.230  1.00  0.00           H
ATOM    464  CB  MET    41      33.820  32.500  41.230  1.00  0.00           C
ATOM    465  HB1 MET    41      32.890  32.010  41.530  1.00  0.00           H
ATOM    466  HB2 MET    41      34.340  31.760  40.620  1.00  0.00           H
ATOM    467  CG  MET    41      33.500  33.730  40.370  1.00  0.00           C
ATOM    468  HG1 MET    41      34.460  34.210  40.170  1.00  0.00           H
ATOM    469  HG2 MET    41      32.990  34.450  41.020  1.00  0.00           H
ATOM    470  SD  MET    41      32.700  33.290  38.830  1.00  0.00           S
ATOM    471  CE  MET    41      31.080  32.820  39.500  1.00  0.00           C
ATOM    472  HE1 MET    41      31.110  31.940  40.150  1.00  0.00           H
ATOM    473  HE2 MET    41      30.640  33.690  39.990  1.00  0.00           H
ATOM    474  HE3 MET    41      30.510  32.540  38.620  1.00  0.00           H
ATOM    475  C   MET    41      35.050  31.380  43.160  1.00  0.00           C
ATOM    476  O   MET    41      36.220  31.130  43.370  1.00  0.00           O
ATOM    477  N   GLY    42      34.030  30.680  43.690  1.00  0.00           N
ATOM    478  H   GLY    42      33.070  30.960  43.550  1.00  0.00           H
ATOM    479  CA  GLY    42      34.220  29.560  44.590  1.00  0.00           C
ATOM    480  HA1 GLY    42      33.930  29.840  45.610  1.00  0.00           H
ATOM    481  HA2 GLY    42      35.250  29.230  44.680  1.00  0.00           H
ATOM    482  C   GLY    42      33.360  28.310  44.310  1.00  0.00           C
ATOM    483  O   GLY    42      32.380  28.400  43.620  1.00  0.00           O
ATOM    484  N   TRP    43      33.700  27.130  44.840  1.00  0.00           N
ATOM    485  H   TRP    43      34.580  27.030  45.330  1.00  0.00           H
ATOM    486  CA  TRP    43      32.680  26.080  44.900  1.00  0.00           C
ATOM    487  HA  TRP    43      31.680  26.430  44.690  1.00  0.00           H
ATOM    488  CB  TRP    43      33.180  24.990  44.000  1.00  0.00           C
ATOM    489  HB1 TRP    43      32.600  24.090  44.230  1.00  0.00           H
ATOM    490  HB2 TRP    43      34.230  24.800  44.190  1.00  0.00           H
ATOM    491  CG  TRP    43      32.860  25.110  42.590  1.00  0.00           C
ATOM    492  CD1 TRP    43      33.600  25.710  41.580  1.00  0.00           C
ATOM    493  HD1 TRP    43      34.600  26.070  41.770  1.00  0.00           H
ATOM    494  NE1 TRP    43      32.950  25.750  40.400  1.00  0.00           N
ATOM    495  HE1 TRP    43      33.260  26.030  39.480  1.00  0.00           H
ATOM    496  CE2 TRP    43      31.660  25.250  40.590  1.00  0.00           C
ATOM    497  CZ2 TRP    43      30.570  24.970  39.710  1.00  0.00           C
ATOM    498  HZ2 TRP    43      30.610  25.250  38.670  1.00  0.00           H
ATOM    499  CH2 TRP    43      29.370  24.520  40.190  1.00  0.00           C
ATOM    500  HH2 TRP    43      28.470  24.330  39.620  1.00  0.00           H
ATOM    501  CZ3 TRP    43      29.220  24.130  41.570  1.00  0.00           C
ATOM    502  HZ3 TRP    43      28.250  23.770  41.900  1.00  0.00           H
ATOM    503  CE3 TRP    43      30.290  24.330  42.420  1.00  0.00           C
ATOM    504  HE3 TRP    43      30.210  24.040  43.450  1.00  0.00           H
ATOM    505  CD2 TRP    43      31.560  24.860  41.980  1.00  0.00           C
ATOM    506  C   TRP    43      32.690  25.650  46.380  1.00  0.00           C
ATOM    507  O   TRP    43      33.780  25.710  46.930  1.00  0.00           O
ATOM    508  N   PHE    44      31.490  25.270  46.910  1.00  0.00           N
ATOM    509  H   PHE    44      30.730  25.250  46.250  1.00  0.00           H
ATOM    510  CA  PHE    44      31.210  24.610  48.180  1.00  0.00           C
ATOM    511  HA  PHE    44      32.110  24.330  48.720  1.00  0.00           H
ATOM    512  CB  PHE    44      30.470  25.600  49.090  1.00  0.00           C
ATOM    513  HB1 PHE    44      30.160  25.040  49.970  1.00  0.00           H
ATOM    514  HB2 PHE    44      29.570  26.060  48.690  1.00  0.00           H
ATOM    515  CG  PHE    44      31.380  26.690  49.580  1.00  0.00           C
ATOM    516  CD1 PHE    44      31.790  27.770  48.750  1.00  0.00           C
ATOM    517  HD1 PHE    44      31.500  27.840  47.710  1.00  0.00           H
ATOM    518  CE1 PHE    44      32.580  28.880  49.190  1.00  0.00           C
ATOM    519  HE1 PHE    44      32.740  29.710  48.510  1.00  0.00           H
ATOM    520  CZ  PHE    44      33.080  28.880  50.510  1.00  0.00           C
ATOM    521  HZ  PHE    44      33.590  29.690  51.000  1.00  0.00           H
ATOM    522  CE2 PHE    44      32.680  27.790  51.360  1.00  0.00           C
ATOM    523  HE2 PHE    44      33.070  27.790  52.370  1.00  0.00           H
ATOM    524  CD2 PHE    44      31.780  26.770  50.940  1.00  0.00           C
ATOM    525  HD2 PHE    44      31.470  26.040  51.670  1.00  0.00           H
ATOM    526  C   PHE    44      30.300  23.360  48.010  1.00  0.00           C
ATOM    527  O   PHE    44      29.370  23.430  47.210  1.00  0.00           O
ATOM    528  N   ARG    45      30.420  22.230  48.770  1.00  0.00           N
ATOM    529  H   ARG    45      31.140  22.220  49.470  1.00  0.00           H
ATOM    530  CA  ARG    45      29.470  21.020  48.670  1.00  0.00           C
ATOM    531  HA  ARG    45      28.650  21.220  47.980  1.00  0.00           H
ATOM    532  CB  ARG    45      30.240  19.860  47.960  1.00  0.00           C
ATOM    533  HB1 ARG    45      30.680  20.310  47.070  1.00  0.00           H
ATOM    534  HB2 ARG    45      29.510  19.130  47.590  1.00  0.00           H
ATOM    535  CG  ARG    45      31.350  19.190  48.800  1.00  0.00           C
ATOM    536  HG1 ARG    45      30.980  18.740  49.720  1.00  0.00           H
ATOM    537  HG2 ARG    45      32.120  19.930  49.040  1.00  0.00           H
ATOM    538  CD  ARG    45      32.100  18.100  47.970  1.00  0.00           C
ATOM    539  HD1 ARG    45      32.630  18.570  47.140  1.00  0.00           H
ATOM    540  HD2 ARG    45      31.440  17.340  47.560  1.00  0.00           H
ATOM    541  NE  ARG    45      33.150  17.430  48.720  1.00  0.00           N
ATOM    542  HE  ARG    45      33.480  17.910  49.540  1.00  0.00           H
ATOM    543  CZ  ARG    45      33.640  16.260  48.400  1.00  0.00           C
ATOM    544  NH1 ARG    45      33.200  15.540  47.360  1.00  0.00           N
ATOM    545 1HH1 ARG    45      32.480  15.910  46.760  1.00  0.00           H
ATOM    546 2HH1 ARG    45      33.650  14.660  47.130  1.00  0.00           H
ATOM    547  NH2 ARG    45      34.590  15.710  49.190  1.00  0.00           N
ATOM    548 1HH2 ARG    45      34.880  16.240  50.000  1.00  0.00           H
ATOM    549 2HH2 ARG    45      34.960  14.800  48.970  1.00  0.00           H
ATOM    550  C   ARG    45      28.860  20.540  50.000  1.00  0.00           C
ATOM    551  O   ARG    45      29.400  20.780  51.070  1.00  0.00           O
ATOM    552  N   GLN    46      27.720  19.880  49.880  1.00  0.00           N
ATOM    553  H   GLN    46      27.350  19.750  48.940  1.00  0.00           H
ATOM    554  CA  GLN    46      27.000  19.260  50.980  1.00  0.00           C
ATOM    555  HA  GLN    46      27.610  19.190  51.880  1.00  0.00           H
ATOM    556  CB  GLN    46      25.820  20.150  51.340  1.00  0.00           C
ATOM    557  HB1 GLN    46      25.170  20.150  50.470  1.00  0.00           H
ATOM    558  HB2 GLN    46      26.190  21.170  51.500  1.00  0.00           H
ATOM    559  CG  GLN    46      25.000  19.760  52.510  1.00  0.00           C
ATOM    560  HG1 GLN    46      25.700  19.670  53.330  1.00  0.00           H
ATOM    561  HG2 GLN    46      24.450  18.860  52.240  1.00  0.00           H
ATOM    562  CD  GLN    46      23.940  20.770  52.870  1.00  0.00           C
ATOM    563  OE1 GLN    46      23.880  21.860  52.300  1.00  0.00           O
ATOM    564  NE2 GLN    46      23.440  20.590  54.020  1.00  0.00           N
ATOM    565 1HE2 GLN    46      23.700  19.760  54.530  1.00  0.00           H
ATOM    566 2HE2 GLN    46      23.010  21.440  54.370  1.00  0.00           H
ATOM    567  C   GLN    46      26.560  17.840  50.560  1.00  0.00           C
ATOM    568  O   GLN    46      25.720  17.700  49.700  1.00  0.00           O
ATOM    569  N   ALA    47      26.910  16.750  51.320  1.00  0.00           N
ATOM    570  H   ALA    47      27.580  16.860  52.070  1.00  0.00           H
ATOM    571  CA  ALA    47      26.400  15.430  51.120  1.00  0.00           C
ATOM    572  HA  ALA    47      26.310  15.300  50.040  1.00  0.00           H
ATOM    573  CB  ALA    47      27.410  14.380  51.690  1.00  0.00           C
ATOM    574  HB1 ALA    47      27.360  14.450  52.770  1.00  0.00           H
ATOM    575  HB2 ALA    47      26.970  13.400  51.520  1.00  0.00           H
ATOM    576  HB3 ALA    47      28.440  14.440  51.340  1.00  0.00           H
ATOM    577  C   ALA    47      25.020  15.310  51.830  1.00  0.00           C
ATOM    578  O   ALA    47      24.830  15.950  52.840  1.00  0.00           O
ATOM    579  N   PRO    48      24.080  14.450  51.320  1.00  0.00           N
ATOM    580  CD  PRO    48      24.250  13.510  50.190  1.00  0.00           C
ATOM    581  HD1 PRO    48      25.190  13.000  50.380  1.00  0.00           H
ATOM    582  HD2 PRO    48      24.100  14.010  49.230  1.00  0.00           H
ATOM    583  CG  PRO    48      23.130  12.490  50.290  1.00  0.00           C
ATOM    584  HG1 PRO    48      23.500  11.550  50.720  1.00  0.00           H
ATOM    585  HG2 PRO    48      22.780  12.250  49.290  1.00  0.00           H
ATOM    586  CB  PRO    48      22.080  13.180  51.140  1.00  0.00           C
ATOM    587  HB1 PRO    48      21.510  12.490  51.760  1.00  0.00           H
ATOM    588  HB2 PRO    48      21.350  13.750  50.560  1.00  0.00           H
ATOM    589  CA  PRO    48      22.890  14.220  52.020  1.00  0.00           C
ATOM    590  HA  PRO    48      22.310  15.130  51.990  1.00  0.00           H
ATOM    591  C   PRO    48      23.090  13.810  53.420  1.00  0.00           C
ATOM    592  O   PRO    48      24.010  13.100  53.730  1.00  0.00           O
ATOM    593  N   GLY    49      22.330  14.340  54.310  1.00  0.00           N
ATOM    594  H   GLY    49      21.560  14.940  54.050  1.00  0.00           H
ATOM    595  CA  GLY    49      22.480  14.070  55.760  1.00  0.00           C
ATOM    596  HA1 GLY    49      22.780  13.020  55.810  1.00  0.00           H
ATOM    597  HA2 GLY    49      21.570  14.290  56.320  1.00  0.00           H
ATOM    598  C   GLY    49      23.610  14.750  56.580  1.00  0.00           C
ATOM    599  O   GLY    49      23.730  14.460  57.760  1.00  0.00           O
ATOM    600  N   ARG    50      24.390  15.670  55.970  1.00  0.00           N
ATOM    601  H   ARG    50      24.200  15.670  54.970  1.00  0.00           H
ATOM    602  CA  ARG    50      25.670  16.270  56.450  1.00  0.00           C
ATOM    603  HA  ARG    50      25.610  16.180  57.530  1.00  0.00           H
ATOM    604  CB  ARG    50      26.920  15.610  55.810  1.00  0.00           C
ATOM    605  HB1 ARG    50      27.840  16.200  55.850  1.00  0.00           H
ATOM    606  HB2 ARG    50      26.740  15.440  54.750  1.00  0.00           H
ATOM    607  CG  ARG    50      27.360  14.230  56.420  1.00  0.00           C
ATOM    608  HG1 ARG    50      26.460  13.620  56.300  1.00  0.00           H
ATOM    609  HG2 ARG    50      27.540  14.350  57.490  1.00  0.00           H
ATOM    610  CD  ARG    50      28.600  13.610  55.620  1.00  0.00           C
ATOM    611  HD1 ARG    50      28.290  13.550  54.580  1.00  0.00           H
ATOM    612  HD2 ARG    50      28.870  12.620  55.980  1.00  0.00           H
ATOM    613  NE  ARG    50      29.770  14.500  55.640  1.00  0.00           N
ATOM    614  HE  ARG    50      29.870  15.240  56.330  1.00  0.00           H
ATOM    615  CZ  ARG    50      30.700  14.300  54.710  1.00  0.00           C
ATOM    616  NH1 ARG    50      30.900  13.220  53.960  1.00  0.00           N
ATOM    617 1HH1 ARG    50      30.230  12.460  54.010  1.00  0.00           H
ATOM    618 2HH1 ARG    50      31.680  13.070  53.330  1.00  0.00           H
ATOM    619  NH2 ARG    50      31.410  15.290  54.300  1.00  0.00           N
ATOM    620 1HH2 ARG    50      31.430  16.250  54.580  1.00  0.00           H
ATOM    621 2HH2 ARG    50      32.040  15.080  53.540  1.00  0.00           H
ATOM    622  C   ARG    50      25.580  17.820  56.290  1.00  0.00           C
ATOM    623  O   ARG    50      24.940  18.340  55.330  1.00  0.00           O
ATOM    624  N   GLU    51      26.280  18.670  57.060  1.00  0.00           N
ATOM    625  H   GLU    51      26.860  18.310  57.800  1.00  0.00           H
ATOM    626  CA  GLU    51      26.270  20.080  56.830  1.00  0.00           C
ATOM    627  HA  GLU    51      25.290  20.430  56.500  1.00  0.00           H
ATOM    628  CB  GLU    51      26.660  20.850  58.090  1.00  0.00           C
ATOM    629  HB1 GLU    51      27.650  20.460  58.330  1.00  0.00           H
ATOM    630  HB2 GLU    51      26.020  20.480  58.880  1.00  0.00           H
ATOM    631  CG  GLU    51      26.630  22.350  58.170  1.00  0.00           C
ATOM    632  HG1 GLU    51      27.420  22.740  57.510  1.00  0.00           H
ATOM    633  HG2 GLU    51      26.860  22.700  59.180  1.00  0.00           H
ATOM    634  CD  GLU    51      25.370  23.050  57.830  1.00  0.00           C
ATOM    635  OE1 GLU    51      24.990  23.170  56.630  1.00  0.00           O
ATOM    636  OE2 GLU    51      24.670  23.530  58.780  1.00  0.00           O
ATOM    637  C   GLU    51      27.240  20.400  55.710  1.00  0.00           C
ATOM    638  O   GLU    51      28.230  19.750  55.480  1.00  0.00           O
ATOM    639  N   ARG    52      26.980  21.530  55.080  1.00  0.00           N
ATOM    640  H   ARG    52      26.160  22.040  55.360  1.00  0.00           H
ATOM    641  CA  ARG    52      27.830  22.040  53.950  1.00  0.00           C
ATOM    642  HA  ARG    52      27.830  21.280  53.180  1.00  0.00           H
ATOM    643  CB  ARG    52      26.960  23.330  53.620  1.00  0.00           C
ATOM    644  HB1 ARG    52      27.050  24.030  54.450  1.00  0.00           H
ATOM    645  HB2 ARG    52      25.890  23.150  53.520  1.00  0.00           H
ATOM    646  CG  ARG    52      27.520  23.920  52.280  1.00  0.00           C
ATOM    647  HG1 ARG    52      27.410  23.160  51.510  1.00  0.00           H
ATOM    648  HG2 ARG    52      28.590  24.130  52.280  1.00  0.00           H
ATOM    649  CD  ARG    52      26.840  25.160  51.800  1.00  0.00           C
ATOM    650  HD1 ARG    52      25.770  24.980  51.690  1.00  0.00           H
ATOM    651  HD2 ARG    52      27.110  25.360  50.760  1.00  0.00           H
ATOM    652  NE  ARG    52      27.130  26.380  52.660  1.00  0.00           N
ATOM    653  HE  ARG    52      27.560  26.330  53.580  1.00  0.00           H
ATOM    654  CZ  ARG    52      26.790  27.620  52.340  1.00  0.00           C
ATOM    655  NH1 ARG    52      26.180  28.010  51.280  1.00  0.00           N
ATOM    656 1HH1 ARG    52      25.700  27.290  50.750  1.00  0.00           H
ATOM    657 2HH1 ARG    52      25.800  28.940  51.280  1.00  0.00           H
ATOM    658  NH2 ARG    52      27.100  28.570  53.190  1.00  0.00           N
ATOM    659 1HH2 ARG    52      27.540  28.410  54.090  1.00  0.00           H
ATOM    660 2HH2 ARG    52      27.110  29.530  52.870  1.00  0.00           H
ATOM    661  C   ARG    52      29.240  22.470  54.300  1.00  0.00           C
ATOM    662  O   ARG    52      29.470  23.120  55.330  1.00  0.00           O
ATOM    663  N   GLU    53      30.190  22.260  53.390  1.00  0.00           N
ATOM    664  H   GLU    53      29.950  21.850  52.500  1.00  0.00           H
ATOM    665  CA  GLU    53      31.610  22.420  53.540  1.00  0.00           C
ATOM    666  HA  GLU    53      31.860  23.050  54.390  1.00  0.00           H
ATOM    667  CB  GLU    53      32.240  21.050  53.820  1.00  0.00           C
ATOM    668  HB1 GLU    53      33.320  21.210  53.810  1.00  0.00           H
ATOM    669  HB2 GLU    53      31.980  20.450  52.950  1.00  0.00           H
ATOM    670  CG  GLU    53      31.720  20.400  55.100  1.00  0.00           C
ATOM    671  HG1 GLU    53      30.650  20.570  55.230  1.00  0.00           H
ATOM    672  HG2 GLU    53      32.200  20.940  55.920  1.00  0.00           H
ATOM    673  CD  GLU    53      32.090  18.920  55.050  1.00  0.00           C
ATOM    674  OE1 GLU    53      32.900  18.510  55.940  1.00  0.00           O
ATOM    675  OE2 GLU    53      31.610  18.170  54.160  1.00  0.00           O
ATOM    676  C   GLU    53      32.340  23.030  52.350  1.00  0.00           C
ATOM    677  O   GLU    53      31.830  22.930  51.210  1.00  0.00           O
ATOM    678  N   PHE    54      33.520  23.610  52.550  1.00  0.00           N
ATOM    679  H   PHE    54      33.850  23.780  53.490  1.00  0.00           H
ATOM    680  CA  PHE    54      34.280  24.260  51.420  1.00  0.00           C
ATOM    681  HA  PHE    54      33.510  24.810  50.870  1.00  0.00           H
ATOM    682  CB  PHE    54      35.250  25.350  52.070  1.00  0.00           C
ATOM    683  HB1 PHE    54      36.010  24.990  52.760  1.00  0.00           H
ATOM    684  HB2 PHE    54      34.620  26.080  52.580  1.00  0.00           H
ATOM    685  CG  PHE    54      36.040  26.060  50.950  1.00  0.00           C
ATOM    686  CD1 PHE    54      35.420  26.560  49.780  1.00  0.00           C
ATOM    687  HD1 PHE    54      34.340  26.530  49.740  1.00  0.00           H
ATOM    688  CE1 PHE    54      36.220  27.140  48.780  1.00  0.00           C
ATOM    689  HE1 PHE    54      35.760  27.530  47.880  1.00  0.00           H
ATOM    690  CZ  PHE    54      37.600  27.160  48.950  1.00  0.00           C
ATOM    691  HZ  PHE    54      38.210  27.640  48.190  1.00  0.00           H
ATOM    692  CE2 PHE    54      38.180  26.600  50.120  1.00  0.00           C
ATOM    693  HE2 PHE    54      39.240  26.720  50.250  1.00  0.00           H
ATOM    694  CD2 PHE    54      37.430  26.030  51.120  1.00  0.00           C
ATOM    695  HD2 PHE    54      37.920  25.650  52.000  1.00  0.00           H
ATOM    696  C   PHE    54      35.050  23.250  50.530  1.00  0.00           C
ATOM    697  O   PHE    54      35.250  22.040  50.880  1.00  0.00           O
ATOM    698  N   VAL    55      35.380  23.720  49.340  1.00  0.00           N
ATOM    699  H   VAL    55      35.340  24.720  49.200  1.00  0.00           H
ATOM    700  CA  VAL    55      35.990  22.810  48.380  1.00  0.00           C
ATOM    701  HA  VAL    55      36.300  21.830  48.740  1.00  0.00           H
ATOM    702  CB  VAL    55      34.920  22.500  47.270  1.00  0.00           C
ATOM    703  HB  VAL    55      34.380  23.390  46.950  1.00  0.00           H
ATOM    704  CG1 VAL    55      35.470  21.750  45.990  1.00  0.00           C
ATOM    705 1HG1 VAL    55      36.190  20.960  46.210  1.00  0.00           H
ATOM    706 2HG1 VAL    55      34.750  21.470  45.220  1.00  0.00           H
ATOM    707 3HG1 VAL    55      36.090  22.470  45.450  1.00  0.00           H
ATOM    708  CG2 VAL    55      33.890  21.530  47.750  1.00  0.00           C
ATOM    709 1HG2 VAL    55      33.350  21.950  48.590  1.00  0.00           H
ATOM    710 2HG2 VAL    55      33.190  21.360  46.920  1.00  0.00           H
ATOM    711 3HG2 VAL    55      34.260  20.530  47.980  1.00  0.00           H
ATOM    712  C   VAL    55      37.260  23.520  47.710  1.00  0.00           C
ATOM    713  O   VAL    55      38.380  22.980  47.950  1.00  0.00           O
ATOM    714  N   ALA    56      37.040  24.630  46.960  1.00  0.00           N
ATOM    715  H   ALA    56      36.100  24.980  46.830  1.00  0.00           H
ATOM    716  CA  ALA    56      38.070  25.280  46.020  1.00  0.00           C
ATOM    717  HA  ALA    56      39.060  25.170  46.460  1.00  0.00           H
ATOM    718  CB  ALA    56      38.060  24.520  44.700  1.00  0.00           C
ATOM    719  HB1 ALA    56      38.240  23.450  44.810  1.00  0.00           H
ATOM    720  HB2 ALA    56      37.160  24.720  44.120  1.00  0.00           H
ATOM    721  HB3 ALA    56      38.880  24.860  44.080  1.00  0.00           H
ATOM    722  C   ALA    56      37.660  26.780  45.730  1.00  0.00           C
ATOM    723  O   ALA    56      36.460  27.010  45.470  1.00  0.00           O
ATOM    724  N   SER    57      38.630  27.710  45.530  1.00  0.00           N
ATOM    725  H   SER    57      39.600  27.450  45.610  1.00  0.00           H
ATOM    726  CA  SER    57      38.360  29.030  44.960  1.00  0.00           C
ATOM    727  HA  SER    57      37.390  28.960  44.470  1.00  0.00           H
ATOM    728  CB  SER    57      38.320  30.080  46.070  1.00  0.00           C
ATOM    729  HB1 SER    57      37.350  30.030  46.550  1.00  0.00           H
ATOM    730  HB2 SER    57      38.330  31.080  45.640  1.00  0.00           H
ATOM    731  OG  SER    57      39.290  29.890  47.080  1.00  0.00           O
ATOM    732  HG  SER    57      38.930  29.810  47.960  1.00  0.00           H
ATOM    733  C   SER    57      39.390  29.390  43.900  1.00  0.00           C
ATOM    734  O   SER    57      40.510  28.890  43.940  1.00  0.00           O
ATOM    735  N   ILE    58      39.040  30.290  42.950  1.00  0.00           N
ATOM    736  H   ILE    58      38.080  30.620  42.940  1.00  0.00           H
ATOM    737  CA  ILE    58      39.940  30.940  41.980  1.00  0.00           C
ATOM    738  HA  ILE    58      40.990  30.830  42.250  1.00  0.00           H
ATOM    739  CB  ILE    58      39.710  30.210  40.640  1.00  0.00           C
ATOM    740  HB  ILE    58      39.620  29.150  40.890  1.00  0.00           H
ATOM    741  CG2 ILE    58      38.390  30.580  39.970  1.00  0.00           C
ATOM    742 1HG2 ILE    58      38.430  31.570  39.520  1.00  0.00           H
ATOM    743 2HG2 ILE    58      38.160  29.740  39.320  1.00  0.00           H
ATOM    744 3HG2 ILE    58      37.620  30.570  40.750  1.00  0.00           H
ATOM    745  CG1 ILE    58      40.940  30.570  39.690  1.00  0.00           C
ATOM    746 1HG1 ILE    58      41.830  30.600  40.320  1.00  0.00           H
ATOM    747 2HG1 ILE    58      40.700  31.560  39.310  1.00  0.00           H
ATOM    748  CD  ILE    58      41.060  29.460  38.650  1.00  0.00           C
ATOM    749  HD1 ILE    58      40.170  29.230  38.050  1.00  0.00           H
ATOM    750  HD2 ILE    58      41.830  29.690  37.910  1.00  0.00           H
ATOM    751  HD3 ILE    58      41.440  28.590  39.180  1.00  0.00           H
ATOM    752  C   ILE    58      39.730  32.500  41.850  1.00  0.00           C
ATOM    753  O   ILE    58      38.620  32.990  41.730  1.00  0.00           O
ATOM    754  N   LYS    59      40.820  33.260  41.940  1.00  0.00           N
ATOM    755  H   LYS    59      41.700  32.780  42.040  1.00  0.00           H
ATOM    756  CA  LYS    59      40.870  34.740  42.090  1.00  0.00           C
ATOM    757  HA  LYS    59      39.920  35.060  42.500  1.00  0.00           H
ATOM    758  CB  LYS    59      41.960  35.200  43.110  1.00  0.00           C
ATOM    759  HB1 LYS    59      41.850  36.260  43.360  1.00  0.00           H
ATOM    760  HB2 LYS    59      42.890  35.090  42.560  1.00  0.00           H
ATOM    761  CG  LYS    59      42.020  34.330  44.400  1.00  0.00           C
ATOM    762  HG1 LYS    59      42.110  33.270  44.190  1.00  0.00           H
ATOM    763  HG2 LYS    59      41.150  34.440  45.040  1.00  0.00           H
ATOM    764  CD  LYS    59      43.210  34.690  45.230  1.00  0.00           C
ATOM    765  HD1 LYS    59      44.090  34.850  44.620  1.00  0.00           H
ATOM    766  HD2 LYS    59      43.450  33.800  45.810  1.00  0.00           H
ATOM    767  CE  LYS    59      42.950  35.910  46.110  1.00  0.00           C
ATOM    768  HE1 LYS    59      42.030  35.780  46.690  1.00  0.00           H
ATOM    769  HE2 LYS    59      42.930  36.800  45.480  1.00  0.00           H
ATOM    770  NZ  LYS    59      43.970  36.020  47.230  1.00  0.00           N
ATOM    771  HZ1 LYS    59      43.930  36.820  47.840  1.00  0.00           H
ATOM    772  HZ2 LYS    59      44.050  35.150  47.740  1.00  0.00           H
ATOM    773  HZ3 LYS    59      44.860  36.160  46.780  1.00  0.00           H
ATOM    774  C   LYS    59      41.080  35.370  40.710  1.00  0.00           C
ATOM    775  O   LYS    59      41.150  34.590  39.740  1.00  0.00           O
ATOM    776  N   TRP    60      41.070  36.690  40.540  1.00  0.00           N
ATOM    777  H   TRP    60      41.260  37.260  41.350  1.00  0.00           H
ATOM    778  CA  TRP    60      40.890  37.280  39.230  1.00  0.00           C
ATOM    779  HA  TRP    60      40.040  36.780  38.750  1.00  0.00           H
ATOM    780  CB  TRP    60      40.570  38.740  39.270  1.00  0.00           C
ATOM    781  HB1 TRP    60      39.710  38.910  39.910  1.00  0.00           H
ATOM    782  HB2 TRP    60      40.420  38.920  38.200  1.00  0.00           H
ATOM    783  CG  TRP    60      41.690  39.620  39.780  1.00  0.00           C
ATOM    784  CD1 TRP    60      41.760  40.270  40.950  1.00  0.00           C
ATOM    785  HD1 TRP    60      41.010  40.190  41.740  1.00  0.00           H
ATOM    786  NE1 TRP    60      42.990  40.860  41.090  1.00  0.00           N
ATOM    787  HE1 TRP    60      43.230  41.460  41.860  1.00  0.00           H
ATOM    788  CE2 TRP    60      43.680  40.850  39.860  1.00  0.00           C
ATOM    789  CZ2 TRP    60      44.860  41.420  39.370  1.00  0.00           C
ATOM    790  HZ2 TRP    60      45.450  42.120  39.940  1.00  0.00           H
ATOM    791  CH2 TRP    60      45.500  41.010  38.190  1.00  0.00           C
ATOM    792  HH2 TRP    60      46.410  41.480  37.830  1.00  0.00           H
ATOM    793  CZ3 TRP    60      44.790  40.220  37.350  1.00  0.00           C
ATOM    794  HZ3 TRP    60      45.250  39.940  36.420  1.00  0.00           H
ATOM    795  CE3 TRP    60      43.580  39.590  37.800  1.00  0.00           C
ATOM    796  HE3 TRP    60      43.020  38.980  37.120  1.00  0.00           H
ATOM    797  CD2 TRP    60      42.970  39.940  39.060  1.00  0.00           C
ATOM    798  C   TRP    60      42.100  36.870  38.320  1.00  0.00           C
ATOM    799  O   TRP    60      41.940  36.750  37.110  1.00  0.00           O
ATOM    800  N   ALA    61      43.220  36.490  38.930  1.00  0.00           N
ATOM    801  H   ALA    61      43.310  36.720  39.910  1.00  0.00           H
ATOM    802  CA  ALA    61      44.470  36.150  38.160  1.00  0.00           C
ATOM    803  HA  ALA    61      44.460  36.600  37.170  1.00  0.00           H
ATOM    804  CB  ALA    61      45.640  36.700  38.920  1.00  0.00           C
ATOM    805  HB1 ALA    61      45.540  37.750  39.200  1.00  0.00           H
ATOM    806  HB2 ALA    61      45.740  36.120  39.840  1.00  0.00           H
ATOM    807  HB3 ALA    61      46.490  36.480  38.270  1.00  0.00           H
ATOM    808  C   ALA    61      44.590  34.660  37.850  1.00  0.00           C
ATOM    809  O   ALA    61      45.670  34.320  37.460  1.00  0.00           O
ATOM    810  N   GLY    65      43.580  33.800  38.250  1.00  0.00           N
ATOM    811  H   GLY    65      42.720  34.180  38.610  1.00  0.00           H
ATOM    812  CA  GLY    65      43.730  32.370  38.210  1.00  0.00           C
ATOM    813  HA1 GLY    65      44.220  32.030  37.300  1.00  0.00           H
ATOM    814  HA2 GLY    65      42.750  31.950  38.400  1.00  0.00           H
ATOM    815  C   GLY    65      44.660  31.920  39.430  1.00  0.00           C
ATOM    816  O   GLY    65      45.090  30.730  39.400  1.00  0.00           O
ATOM    817  N   ASP    66      44.930  32.710  40.500  1.00  0.00           N
ATOM    818  H   ASP    66      44.760  33.700  40.450  1.00  0.00           H
ATOM    819  CA  ASP    66      45.400  32.190  41.840  1.00  0.00           C
ATOM    820  HA  ASP    66      46.300  31.600  41.660  1.00  0.00           H
ATOM    821  CB  ASP    66      45.930  33.370  42.670  1.00  0.00           C
ATOM    822  HB1 ASP    66      45.170  34.140  42.800  1.00  0.00           H
ATOM    823  HB2 ASP    66      46.720  33.800  42.060  1.00  0.00           H
ATOM    824  CG  ASP    66      46.650  33.060  44.000  1.00  0.00           C
ATOM    825  OD1 ASP    66      46.580  34.020  44.840  1.00  0.00           O
ATOM    826  OD2 ASP    66      47.050  31.870  44.310  1.00  0.00           O
ATOM    827  C   ASP    66      44.390  31.390  42.540  1.00  0.00           C
ATOM    828  O   ASP    66      43.180  31.740  42.450  1.00  0.00           O
ATOM    829  N   ARG    67      44.780  30.360  43.280  1.00  0.00           N
ATOM    830  H   ARG    67      45.770  30.220  43.420  1.00  0.00           H
ATOM    831  CA  ARG    67      43.920  29.290  43.870  1.00  0.00           C
ATOM    832  HA  ARG    67      42.900  29.480  43.530  1.00  0.00           H
ATOM    833  CB  ARG    67      44.320  28.000  43.130  1.00  0.00           C
ATOM    834  HB1 ARG    67      43.880  27.120  43.600  1.00  0.00           H
ATOM    835  HB2 ARG    67      45.400  27.880  43.100  1.00  0.00           H
ATOM    836  CG  ARG    67      43.810  28.070  41.700  1.00  0.00           C
ATOM    837  HG1 ARG    67      44.370  28.860  41.200  1.00  0.00           H
ATOM    838  HG2 ARG    67      42.730  28.120  41.660  1.00  0.00           H
ATOM    839  CD  ARG    67      44.150  26.770  40.960  1.00  0.00           C
ATOM    840  HD1 ARG    67      43.970  25.820  41.470  1.00  0.00           H
ATOM    841  HD2 ARG    67      45.230  26.750  40.880  1.00  0.00           H
ATOM    842  NE  ARG    67      43.490  26.640  39.630  1.00  0.00           N
ATOM    843  HE  ARG    67      42.600  26.160  39.570  1.00  0.00           H
ATOM    844  CZ  ARG    67      44.060  26.980  38.500  1.00  0.00           C
ATOM    845  NH1 ARG    67      45.230  27.460  38.430  1.00  0.00           N
ATOM    846 1HH1 ARG    67      45.790  27.760  39.220  1.00  0.00           H
ATOM    847 2HH1 ARG    67      45.590  27.800  37.550  1.00  0.00           H
ATOM    848  NH2 ARG    67      43.290  27.020  37.430  1.00  0.00           N
ATOM    849 1HH2 ARG    67      42.360  26.630  37.460  1.00  0.00           H
ATOM    850 2HH2 ARG    67      43.660  27.350  36.550  1.00  0.00           H
ATOM    851  C   ARG    67      44.000  28.990  45.390  1.00  0.00           C
ATOM    852  O   ARG    67      45.040  29.030  46.030  1.00  0.00           O
ATOM    853  N   THR    68      42.880  28.630  45.950  1.00  0.00           N
ATOM    854  H   THR    68      41.950  28.630  45.540  1.00  0.00           H
ATOM    855  CA  THR    68      42.960  27.920  47.260  1.00  0.00           C
ATOM    856  HA  THR    68      43.910  27.450  47.530  1.00  0.00           H
ATOM    857  CB  THR    68      42.600  28.890  48.400  1.00  0.00           C
ATOM    858  HB  THR    68      41.560  29.210  48.370  1.00  0.00           H
ATOM    859  CG2 THR    68      42.930  28.260  49.800  1.00  0.00           C
ATOM    860 1HG2 THR    68      43.880  27.720  49.910  1.00  0.00           H
ATOM    861 2HG2 THR    68      42.910  29.040  50.560  1.00  0.00           H
ATOM    862 3HG2 THR    68      42.120  27.590  50.080  1.00  0.00           H
ATOM    863  OG1 THR    68      43.430  30.020  48.400  1.00  0.00           O
ATOM    864  HG1 THR    68      44.090  29.680  47.790  1.00  0.00           H
ATOM    865  C   THR    68      42.040  26.640  47.270  1.00  0.00           C
ATOM    866  O   THR    68      40.930  26.590  46.720  1.00  0.00           O
ATOM    867  N   TYR    69      42.500  25.650  48.030  1.00  0.00           N
ATOM    868  H   TYR    69      43.350  25.780  48.550  1.00  0.00           H
ATOM    869  CA  TYR    69      41.770  24.360  48.270  1.00  0.00           C
ATOM    870  HA  TYR    69      40.830  24.300  47.720  1.00  0.00           H
ATOM    871  CB  TYR    69      42.470  23.170  47.620  1.00  0.00           C
ATOM    872  HB1 TYR    69      41.990  22.240  47.900  1.00  0.00           H
ATOM    873  HB2 TYR    69      43.500  23.100  47.990  1.00  0.00           H
ATOM    874  CG  TYR    69      42.410  23.340  46.110  1.00  0.00           C
ATOM    875  CD1 TYR    69      43.600  23.870  45.470  1.00  0.00           C
ATOM    876  HD1 TYR    69      44.490  24.150  46.030  1.00  0.00           H
ATOM    877  CE1 TYR    69      43.500  23.980  44.080  1.00  0.00           C
ATOM    878  HE1 TYR    69      44.270  24.460  43.490  1.00  0.00           H
ATOM    879  CZ  TYR    69      42.340  23.550  43.290  1.00  0.00           C
ATOM    880  OH  TYR    69      42.270  23.660  41.950  1.00  0.00           O
ATOM    881  HH  TYR    69      43.120  23.680  41.500  1.00  0.00           H
ATOM    882  CE2 TYR    69      41.300  22.860  43.990  1.00  0.00           C
ATOM    883  HE2 TYR    69      40.520  22.340  43.450  1.00  0.00           H
ATOM    884  CD2 TYR    69      41.250  22.920  45.480  1.00  0.00           C
ATOM    885  HD2 TYR    69      40.410  22.560  46.050  1.00  0.00           H
ATOM    886  C   TYR    69      41.320  24.190  49.740  1.00  0.00           C
ATOM    887  O   TYR    69      41.840  24.820  50.660  1.00  0.00           O
ATOM    888  N   GLY    70      40.300  23.390  50.000  1.00  0.00           N
ATOM    889  H   GLY    70      39.690  23.090  49.250  1.00  0.00           H
ATOM    890  CA  GLY    70      39.890  22.970  51.320  1.00  0.00           C
ATOM    891  HA1 GLY    70      38.880  22.570  51.220  1.00  0.00           H
ATOM    892  HA2 GLY    70      39.860  23.870  51.940  1.00  0.00           H
ATOM    893  C   GLY    70      40.740  21.970  52.070  1.00  0.00           C
ATOM    894  O   GLY    70      40.860  22.000  53.280  1.00  0.00           O
ATOM    895  N   THR    71      41.410  21.000  51.380  1.00  0.00           N
ATOM    896  H   THR    71      41.270  21.010  50.380  1.00  0.00           H
ATOM    897  CA  THR    71      42.460  20.090  51.820  1.00  0.00           C
ATOM    898  HA  THR    71      43.130  20.640  52.480  1.00  0.00           H
ATOM    899  CB  THR    71      41.940  18.770  52.410  1.00  0.00           C
ATOM    900  HB  THR    71      42.680  17.970  52.480  1.00  0.00           H
ATOM    901  CG2 THR    71      41.440  18.990  53.830  1.00  0.00           C
ATOM    902 1HG2 THR    71      41.870  19.940  54.170  1.00  0.00           H
ATOM    903 2HG2 THR    71      40.350  19.010  53.840  1.00  0.00           H
ATOM    904 3HG2 THR    71      41.920  18.230  54.430  1.00  0.00           H
ATOM    905  OG1 THR    71      40.860  18.320  51.610  1.00  0.00           O
ATOM    906  HG1 THR    71      40.290  17.790  52.170  1.00  0.00           H
ATOM    907  C   THR    71      43.430  19.730  50.710  1.00  0.00           C
ATOM    908  O   THR    71      43.160  19.980  49.510  1.00  0.00           O
ATOM    909  N   ASP    72      44.630  19.260  51.000  1.00  0.00           N
ATOM    910  H   ASP    72      44.950  19.130  51.950  1.00  0.00           H
ATOM    911  CA  ASP    72      45.430  18.650  49.930  1.00  0.00           C
ATOM    912  HA  ASP    72      45.670  19.420  49.190  1.00  0.00           H
ATOM    913  CB  ASP    72      46.850  18.370  50.620  1.00  0.00           C
ATOM    914  HB1 ASP    72      46.770  17.700  51.470  1.00  0.00           H
ATOM    915  HB2 ASP    72      47.290  19.330  50.920  1.00  0.00           H
ATOM    916  CG  ASP    72      47.860  17.790  49.650  1.00  0.00           C
ATOM    917  OD1 ASP    72      48.420  16.780  50.080  1.00  0.00           O
ATOM    918  OD2 ASP    72      48.110  18.330  48.550  1.00  0.00           O
ATOM    919  C   ASP    72      44.750  17.430  49.170  1.00  0.00           C
ATOM    920  O   ASP    72      44.890  17.190  47.990  1.00  0.00           O
ATOM    921  N   SER    73      43.980  16.670  49.960  1.00  0.00           N
ATOM    922  H   SER    73      43.920  16.980  50.920  1.00  0.00           H
ATOM    923  CA  SER    73      43.120  15.610  49.370  1.00  0.00           C
ATOM    924  HA  SER    73      43.820  14.980  48.830  1.00  0.00           H
ATOM    925  CB  SER    73      42.580  14.650  50.440  1.00  0.00           C
ATOM    926  HB1 SER    73      43.430  14.470  51.090  1.00  0.00           H
ATOM    927  HB2 SER    73      42.150  13.780  49.950  1.00  0.00           H
ATOM    928  OG  SER    73      41.650  15.370  51.160  1.00  0.00           O
ATOM    929  HG  SER    73      40.970  14.790  51.510  1.00  0.00           H
ATOM    930  C   SER    73      41.920  16.090  48.460  1.00  0.00           C
ATOM    931  O   SER    73      41.660  15.450  47.470  1.00  0.00           O
ATOM    932  N   VAL    74      41.470  17.340  48.680  1.00  0.00           N
ATOM    933  H   VAL    74      41.780  17.900  49.460  1.00  0.00           H
ATOM    934  CA  VAL    74      40.470  18.010  47.810  1.00  0.00           C
ATOM    935  HA  VAL    74      39.690  17.290  47.560  1.00  0.00           H
ATOM    936  CB  VAL    74      39.600  19.130  48.520  1.00  0.00           C
ATOM    937  HB  VAL    74      40.190  19.750  49.200  1.00  0.00           H
ATOM    938  CG1 VAL    74      38.740  19.960  47.550  1.00  0.00           C
ATOM    939 1HG1 VAL    74      38.040  20.530  48.150  1.00  0.00           H
ATOM    940 2HG1 VAL    74      39.370  20.620  46.950  1.00  0.00           H
ATOM    941 3HG1 VAL    74      38.220  19.270  46.880  1.00  0.00           H
ATOM    942  CG2 VAL    74      38.650  18.460  49.510  1.00  0.00           C
ATOM    943 1HG2 VAL    74      39.090  17.580  49.970  1.00  0.00           H
ATOM    944 2HG2 VAL    74      38.340  19.170  50.270  1.00  0.00           H
ATOM    945 3HG2 VAL    74      37.760  18.100  48.990  1.00  0.00           H
ATOM    946  C   VAL    74      41.200  18.580  46.550  1.00  0.00           C
ATOM    947  O   VAL    74      40.700  18.410  45.480  1.00  0.00           O
ATOM    948  N   LYS    75      42.430  19.120  46.560  1.00  0.00           N
ATOM    949  H   LYS    75      42.890  19.230  47.450  1.00  0.00           H
ATOM    950  CA  LYS    75      43.240  19.350  45.290  1.00  0.00           C
ATOM    951  HA  LYS    75      42.530  19.850  44.630  1.00  0.00           H
ATOM    952  CB  LYS    75      44.420  20.220  45.750  1.00  0.00           C
ATOM    953  HB1 LYS    75      45.150  19.640  46.320  1.00  0.00           H
ATOM    954  HB2 LYS    75      44.070  20.990  46.440  1.00  0.00           H
ATOM    955  CG  LYS    75      45.030  20.860  44.520  1.00  0.00           C
ATOM    956  HG1 LYS    75      44.390  21.470  43.890  1.00  0.00           H
ATOM    957  HG2 LYS    75      45.400  20.010  43.940  1.00  0.00           H
ATOM    958  CD  LYS    75      46.210  21.710  44.850  1.00  0.00           C
ATOM    959  HD1 LYS    75      46.850  21.140  45.530  1.00  0.00           H
ATOM    960  HD2 LYS    75      45.890  22.700  45.180  1.00  0.00           H
ATOM    961  CE  LYS    75      46.970  22.040  43.520  1.00  0.00           C
ATOM    962  HE1 LYS    75      46.230  22.370  42.800  1.00  0.00           H
ATOM    963  HE2 LYS    75      47.420  21.190  43.010  1.00  0.00           H
ATOM    964  NZ  LYS    75      48.040  23.060  43.740  1.00  0.00           N
ATOM    965  HZ1 LYS    75      48.380  23.510  42.890  1.00  0.00           H
ATOM    966  HZ2 LYS    75      47.650  23.810  44.280  1.00  0.00           H
ATOM    967  HZ3 LYS    75      48.820  22.660  44.240  1.00  0.00           H
ATOM    968  C   LYS    75      43.710  18.060  44.600  1.00  0.00           C
ATOM    969  O   LYS    75      44.000  18.070  43.390  1.00  0.00           O
ATOM    970  N   GLY    76      43.910  16.920  45.340  1.00  0.00           N
ATOM    971  H   GLY    76      43.730  17.000  46.330  1.00  0.00           H
ATOM    972  CA  GLY    76      44.280  15.550  44.850  1.00  0.00           C
ATOM    973  HA1 GLY    76      44.390  14.840  45.670  1.00  0.00           H
ATOM    974  HA2 GLY    76      45.220  15.630  44.320  1.00  0.00           H
ATOM    975  C   GLY    76      43.330  15.010  43.840  1.00  0.00           C
ATOM    976  O   GLY    76      43.800  14.450  42.880  1.00  0.00           O
ATOM    977  N   ARG    77      42.040  15.260  43.910  1.00  0.00           N
ATOM    978  H   ARG    77      41.670  15.780  44.700  1.00  0.00           H
ATOM    979  CA  ARG    77      41.040  14.750  43.010  1.00  0.00           C
ATOM    980  HA  ARG    77      41.510  14.170  42.220  1.00  0.00           H
ATOM    981  CB  ARG    77      40.240  13.720  43.910  1.00  0.00           C
ATOM    982  HB1 ARG    77      39.350  13.380  43.380  1.00  0.00           H
ATOM    983  HB2 ARG    77      39.930  14.240  44.820  1.00  0.00           H
ATOM    984  CG  ARG    77      40.990  12.500  44.240  1.00  0.00           C
ATOM    985  HG1 ARG    77      41.650  12.840  45.050  1.00  0.00           H
ATOM    986  HG2 ARG    77      41.560  12.190  43.360  1.00  0.00           H
ATOM    987  CD  ARG    77      40.150  11.340  44.700  1.00  0.00           C
ATOM    988  HD1 ARG    77      40.730  10.550  45.170  1.00  0.00           H
ATOM    989  HD2 ARG    77      39.730  10.770  43.880  1.00  0.00           H
ATOM    990  NE  ARG    77      39.080  11.800  45.640  1.00  0.00           N
ATOM    991  HE  ARG    77      39.380  12.370  46.410  1.00  0.00           H
ATOM    992  CZ  ARG    77      37.770  11.660  45.570  1.00  0.00           C
ATOM    993  NH1 ARG    77      37.100  11.070  44.570  1.00  0.00           N
ATOM    994 1HH1 ARG    77      37.640  10.800  43.760  1.00  0.00           H
ATOM    995 2HH1 ARG    77      36.100  10.980  44.520  1.00  0.00           H
ATOM    996  NH2 ARG    77      36.940  11.990  46.530  1.00  0.00           N
ATOM    997 1HH2 ARG    77      37.200  12.390  47.420  1.00  0.00           H
ATOM    998 2HH2 ARG    77      35.950  11.840  46.370  1.00  0.00           H
ATOM    999  C   ARG    77      40.070  15.810  42.480  1.00  0.00           C
ATOM   1000  O   ARG    77      39.400  15.470  41.550  1.00  0.00           O
ATOM   1001  N   PHE    78      40.160  17.090  42.860  1.00  0.00           N
ATOM   1002  H   PHE    78      40.790  17.360  43.610  1.00  0.00           H
ATOM   1003  CA  PHE    78      39.410  18.240  42.240  1.00  0.00           C
ATOM   1004  HA  PHE    78      38.830  17.750  41.460  1.00  0.00           H
ATOM   1005  CB  PHE    78      38.360  18.810  43.250  1.00  0.00           C
ATOM   1006  HB1 PHE    78      37.880  19.620  42.710  1.00  0.00           H
ATOM   1007  HB2 PHE    78      38.760  19.390  44.080  1.00  0.00           H
ATOM   1008  CG  PHE    78      37.300  17.790  43.730  1.00  0.00           C
ATOM   1009  CD1 PHE    78      37.650  16.760  44.660  1.00  0.00           C
ATOM   1010  HD1 PHE    78      38.670  16.710  45.020  1.00  0.00           H
ATOM   1011  CE1 PHE    78      36.700  15.860  45.110  1.00  0.00           C
ATOM   1012  HE1 PHE    78      36.990  15.030  45.750  1.00  0.00           H
ATOM   1013  CZ  PHE    78      35.310  15.920  44.710  1.00  0.00           C
ATOM   1014  HZ  PHE    78      34.620  15.200  45.100  1.00  0.00           H
ATOM   1015  CE2 PHE    78      34.930  17.050  43.880  1.00  0.00           C
ATOM   1016  HE2 PHE    78      33.880  17.260  43.750  1.00  0.00           H
ATOM   1017  CD2 PHE    78      35.950  17.950  43.470  1.00  0.00           C
ATOM   1018  HD2 PHE    78      35.660  18.770  42.840  1.00  0.00           H
ATOM   1019  C   PHE    78      40.360  19.260  41.630  1.00  0.00           C
ATOM   1020  O   PHE    78      41.520  19.340  42.100  1.00  0.00           O
ATOM   1021  N   ALA    79      39.870  20.030  40.710  1.00  0.00           N
ATOM   1022  H   ALA    79      38.900  19.950  40.450  1.00  0.00           H
ATOM   1023  CA  ALA    79      40.540  21.210  40.140  1.00  0.00           C
ATOM   1024  HA  ALA    79      41.230  21.610  40.880  1.00  0.00           H
ATOM   1025  CB  ALA    79      41.440  20.800  38.980  1.00  0.00           C
ATOM   1026  HB1 ALA    79      41.830  19.790  39.110  1.00  0.00           H
ATOM   1027  HB2 ALA    79      40.810  20.870  38.090  1.00  0.00           H
ATOM   1028  HB3 ALA    79      42.320  21.420  38.790  1.00  0.00           H
ATOM   1029  C   ALA    79      39.560  22.320  39.740  1.00  0.00           C
ATOM   1030  O   ALA    79      38.430  22.020  39.320  1.00  0.00           O
ATOM   1031  N   ILE    80      39.950  23.570  39.850  1.00  0.00           N
ATOM   1032  H   ILE    80      40.770  23.840  40.380  1.00  0.00           H
ATOM   1033  CA  ILE    80      39.100  24.760  39.520  1.00  0.00           C
ATOM   1034  HA  ILE    80      38.180  24.310  39.120  1.00  0.00           H
ATOM   1035  CB  ILE    80      38.750  25.510  40.840  1.00  0.00           C
ATOM   1036  HB  ILE    80      38.570  24.730  41.570  1.00  0.00           H
ATOM   1037  CG2 ILE    80      40.010  26.220  41.410  1.00  0.00           C
ATOM   1038 1HG2 ILE    80      40.370  27.080  40.850  1.00  0.00           H
ATOM   1039 2HG2 ILE    80      39.850  26.510  42.440  1.00  0.00           H
ATOM   1040 3HG2 ILE    80      40.780  25.450  41.460  1.00  0.00           H
ATOM   1041  CG1 ILE    80      37.530  26.530  40.720  1.00  0.00           C
ATOM   1042 1HG1 ILE    80      36.760  25.990  40.170  1.00  0.00           H
ATOM   1043 2HG1 ILE    80      38.020  27.360  40.210  1.00  0.00           H
ATOM   1044  CD  ILE    80      36.970  27.110  42.000  1.00  0.00           C
ATOM   1045  HD1 ILE    80      36.160  27.770  41.670  1.00  0.00           H
ATOM   1046  HD2 ILE    80      36.480  26.360  42.620  1.00  0.00           H
ATOM   1047  HD3 ILE    80      37.590  27.710  42.660  1.00  0.00           H
ATOM   1048  C   ILE    80      39.730  25.660  38.410  1.00  0.00           C
ATOM   1049  O   ILE    80      40.910  25.880  38.420  1.00  0.00           O
ATOM   1050  N   SER    81      38.920  26.250  37.530  1.00  0.00           N
ATOM   1051  H   SER    81      37.920  26.200  37.640  1.00  0.00           H
ATOM   1052  CA  SER    81      39.470  26.840  36.270  1.00  0.00           C
ATOM   1053  HA  SER    81      40.410  27.290  36.550  1.00  0.00           H
ATOM   1054  CB  SER    81      39.470  25.720  35.190  1.00  0.00           C
ATOM   1055  HB1 SER    81      39.540  25.990  34.140  1.00  0.00           H
ATOM   1056  HB2 SER    81      38.530  25.170  35.260  1.00  0.00           H
ATOM   1057  OG  SER    81      40.550  24.810  35.390  1.00  0.00           O
ATOM   1058  HG  SER    81      40.710  24.280  34.600  1.00  0.00           H
ATOM   1059  C   SER    81      38.520  27.930  35.790  1.00  0.00           C
ATOM   1060  O   SER    81      37.370  27.900  36.080  1.00  0.00           O
ATOM   1061  N   ARG    82      39.020  28.960  35.070  1.00  0.00           N
ATOM   1062  H   ARG    82      40.030  29.000  35.040  1.00  0.00           H
ATOM   1063  CA  ARG    82      38.260  30.080  34.560  1.00  0.00           C
ATOM   1064  HA  ARG    82      37.220  29.760  34.460  1.00  0.00           H
ATOM   1065  CB  ARG    82      38.280  31.260  35.520  1.00  0.00           C
ATOM   1066  HB1 ARG    82      37.840  30.860  36.440  1.00  0.00           H
ATOM   1067  HB2 ARG    82      37.700  32.110  35.180  1.00  0.00           H
ATOM   1068  CG  ARG    82      39.710  31.690  35.900  1.00  0.00           C
ATOM   1069  HG1 ARG    82      40.240  31.980  34.990  1.00  0.00           H
ATOM   1070  HG2 ARG    82      40.200  30.800  36.310  1.00  0.00           H
ATOM   1071  CD  ARG    82      39.670  32.940  36.850  1.00  0.00           C
ATOM   1072  HD1 ARG    82      40.560  32.900  37.480  1.00  0.00           H
ATOM   1073  HD2 ARG    82      38.830  32.820  37.540  1.00  0.00           H
ATOM   1074  NE  ARG    82      39.640  34.260  36.140  1.00  0.00           N
ATOM   1075  HE  ARG    82      40.370  34.360  35.460  1.00  0.00           H
ATOM   1076  CZ  ARG    82      38.600  35.090  36.050  1.00  0.00           C
ATOM   1077  NH1 ARG    82      37.500  35.050  36.810  1.00  0.00           N
ATOM   1078 1HH1 ARG    82      37.600  34.670  37.740  1.00  0.00           H
ATOM   1079 2HH1 ARG    82      36.780  35.750  36.710  1.00  0.00           H
ATOM   1080  NH2 ARG    82      38.630  36.080  35.230  1.00  0.00           N
ATOM   1081 1HH2 ARG    82      39.400  36.250  34.590  1.00  0.00           H
ATOM   1082 2HH2 ARG    82      37.890  36.740  35.370  1.00  0.00           H
ATOM   1083  C   ARG    82      38.610  30.540  33.140  1.00  0.00           C
ATOM   1084  O   ARG    82      39.720  30.520  32.610  1.00  0.00           O
ATOM   1085  N   ASP    83      37.530  30.970  32.490  1.00  0.00           N
ATOM   1086  H   ASP    83      36.680  30.510  32.780  1.00  0.00           H
ATOM   1087  CA  ASP    83      37.540  31.350  31.050  1.00  0.00           C
ATOM   1088  HA  ASP    83      38.560  31.340  30.650  1.00  0.00           H
ATOM   1089  CB  ASP    83      36.670  30.300  30.390  1.00  0.00           C
ATOM   1090  HB1 ASP    83      35.700  30.470  30.840  1.00  0.00           H
ATOM   1091  HB2 ASP    83      37.090  29.340  30.690  1.00  0.00           H
ATOM   1092  CG  ASP    83      36.580  30.390  28.840  1.00  0.00           C
ATOM   1093  OD1 ASP    83      36.630  29.320  28.180  1.00  0.00           O
ATOM   1094  OD2 ASP    83      36.440  31.470  28.240  1.00  0.00           O
ATOM   1095  C   ASP    83      37.020  32.730  30.970  1.00  0.00           C
ATOM   1096  O   ASP    83      35.840  32.980  31.300  1.00  0.00           O
ATOM   1097  N   ASN    84      37.880  33.670  30.670  1.00  0.00           N
ATOM   1098  H   ASN    84      38.820  33.370  30.470  1.00  0.00           H
ATOM   1099  CA  ASN    84      37.520  35.070  30.490  1.00  0.00           C
ATOM   1100  HA  ASN    84      37.090  35.420  31.430  1.00  0.00           H
ATOM   1101  CB  ASN    84      38.800  35.910  30.360  1.00  0.00           C
ATOM   1102  HB1 ASN    84      39.310  35.820  29.410  1.00  0.00           H
ATOM   1103  HB2 ASN    84      39.510  35.700  31.160  1.00  0.00           H
ATOM   1104  CG  ASN    84      38.420  37.430  30.550  1.00  0.00           C
ATOM   1105  OD1 ASN    84      38.110  37.800  31.700  1.00  0.00           O
ATOM   1106  ND2 ASN    84      38.350  38.180  29.530  1.00  0.00           N
ATOM   1107 1HD2 ASN    84      38.670  37.900  28.610  1.00  0.00           H
ATOM   1108 2HD2 ASN    84      37.840  39.040  29.610  1.00  0.00           H
ATOM   1109  C   ASN    84      36.630  35.400  29.230  1.00  0.00           C
ATOM   1110  O   ASN    84      35.790  36.290  29.260  1.00  0.00           O
ATOM   1111  N   ALA    85      36.820  34.720  28.110  1.00  0.00           N
ATOM   1112  H   ALA    85      37.600  34.080  28.060  1.00  0.00           H
ATOM   1113  CA  ALA    85      36.220  35.100  26.790  1.00  0.00           C
ATOM   1114  HA  ALA    85      36.350  36.170  26.610  1.00  0.00           H
ATOM   1115  CB  ALA    85      36.920  34.470  25.600  1.00  0.00           C
ATOM   1116  HB1 ALA    85      37.990  34.630  25.480  1.00  0.00           H
ATOM   1117  HB2 ALA    85      36.860  33.380  25.680  1.00  0.00           H
ATOM   1118  HB3 ALA    85      36.420  34.760  24.670  1.00  0.00           H
ATOM   1119  C   ALA    85      34.710  34.840  26.710  1.00  0.00           C
ATOM   1120  O   ALA    85      34.000  35.520  25.970  1.00  0.00           O
ATOM   1121  N   LYS    86      34.220  34.030  27.670  1.00  0.00           N
ATOM   1122  H   LYS    86      34.920  33.640  28.280  1.00  0.00           H
ATOM   1123  CA  LYS    86      32.830  33.840  28.060  1.00  0.00           C
ATOM   1124  HA  LYS    86      32.240  34.610  27.570  1.00  0.00           H
ATOM   1125  CB  LYS    86      32.240  32.480  27.610  1.00  0.00           C
ATOM   1126  HB1 LYS    86      32.360  32.330  26.540  1.00  0.00           H
ATOM   1127  HB2 LYS    86      31.160  32.500  27.730  1.00  0.00           H
ATOM   1128  CG  LYS    86      32.850  31.370  28.440  1.00  0.00           C
ATOM   1129  HG1 LYS    86      32.810  31.490  29.530  1.00  0.00           H
ATOM   1130  HG2 LYS    86      33.920  31.400  28.260  1.00  0.00           H
ATOM   1131  CD  LYS    86      32.270  29.940  28.050  1.00  0.00           C
ATOM   1132  HD1 LYS    86      32.790  29.140  28.590  1.00  0.00           H
ATOM   1133  HD2 LYS    86      32.440  29.750  27.000  1.00  0.00           H
ATOM   1134  CE  LYS    86      30.810  29.850  28.430  1.00  0.00           C
ATOM   1135  HE1 LYS    86      30.340  30.790  28.130  1.00  0.00           H
ATOM   1136  HE2 LYS    86      30.690  29.790  29.510  1.00  0.00           H
ATOM   1137  NZ  LYS    86      30.100  28.710  27.840  1.00  0.00           N
ATOM   1138  HZ1 LYS    86      30.450  27.780  28.020  1.00  0.00           H
ATOM   1139  HZ2 LYS    86      29.140  28.810  28.150  1.00  0.00           H
ATOM   1140  HZ3 LYS    86      30.030  28.860  26.840  1.00  0.00           H
ATOM   1141  C   LYS    86      32.530  34.120  29.540  1.00  0.00           C
ATOM   1142  O   LYS    86      31.440  33.840  30.040  1.00  0.00           O
ATOM   1143  N   ASN    87      33.560  34.640  30.270  1.00  0.00           N
ATOM   1144  H   ASN    87      34.400  34.930  29.790  1.00  0.00           H
ATOM   1145  CA  ASN    87      33.440  35.070  31.600  1.00  0.00           C
ATOM   1146  HA  ASN    87      34.510  35.130  31.810  1.00  0.00           H
ATOM   1147  CB  ASN    87      32.780  36.450  31.710  1.00  0.00           C
ATOM   1148  HB1 ASN    87      32.820  36.590  32.800  1.00  0.00           H
ATOM   1149  HB2 ASN    87      31.730  36.370  31.430  1.00  0.00           H
ATOM   1150  CG  ASN    87      33.560  37.580  31.010  1.00  0.00           C
ATOM   1151  OD1 ASN    87      34.550  38.030  31.490  1.00  0.00           O
ATOM   1152  ND2 ASN    87      33.110  38.060  29.860  1.00  0.00           N
ATOM   1153 1HD2 ASN    87      32.360  37.570  29.410  1.00  0.00           H
ATOM   1154 2HD2 ASN    87      33.670  38.710  29.320  1.00  0.00           H
ATOM   1155  C   ASN    87      32.850  34.040  32.600  1.00  0.00           C
ATOM   1156  O   ASN    87      31.820  34.290  33.280  1.00  0.00           O
ATOM   1157  N   THR    88      33.390  32.790  32.600  1.00  0.00           N
ATOM   1158  H   THR    88      34.280  32.690  32.160  1.00  0.00           H
ATOM   1159  CA  THR    88      32.750  31.530  33.160  1.00  0.00           C
ATOM   1160  HA  THR    88      31.910  31.720  33.820  1.00  0.00           H
ATOM   1161  CB  THR    88      32.060  30.690  32.090  1.00  0.00           C
ATOM   1162  HB  THR    88      32.800  30.290  31.400  1.00  0.00           H
ATOM   1163  CG2 THR    88      31.320  29.460  32.630  1.00  0.00           C
ATOM   1164 1HG2 THR    88      30.520  29.760  33.310  1.00  0.00           H
ATOM   1165 2HG2 THR    88      31.000  28.820  31.810  1.00  0.00           H
ATOM   1166 3HG2 THR    88      31.960  28.850  33.270  1.00  0.00           H
ATOM   1167  OG1 THR    88      31.060  31.410  31.340  1.00  0.00           O
ATOM   1168  HG1 THR    88      31.520  32.150  30.930  1.00  0.00           H
ATOM   1169  C   THR    88      33.800  30.710  33.920  1.00  0.00           C
ATOM   1170  O   THR    88      34.960  30.700  33.530  1.00  0.00           O
ATOM   1171  N   MET    89      33.400  30.090  35.010  1.00  0.00           N
ATOM   1172  H   MET    89      32.430  30.260  35.200  1.00  0.00           H
ATOM   1173  CA  MET    89      34.220  29.410  36.010  1.00  0.00           C
ATOM   1174  HA  MET    89      35.260  29.370  35.690  1.00  0.00           H
ATOM   1175  CB  MET    89      34.080  30.280  37.230  1.00  0.00           C
ATOM   1176  HB1 MET    89      33.060  30.360  37.600  1.00  0.00           H
ATOM   1177  HB2 MET    89      34.490  31.280  37.120  1.00  0.00           H
ATOM   1178  CG  MET    89      35.000  29.750  38.290  1.00  0.00           C
ATOM   1179  HG1 MET    89      35.220  30.470  39.080  1.00  0.00           H
ATOM   1180  HG2 MET    89      35.970  29.530  37.830  1.00  0.00           H
ATOM   1181  SD  MET    89      34.420  28.330  39.190  1.00  0.00           S
ATOM   1182  CE  MET    89      33.390  29.010  40.480  1.00  0.00           C
ATOM   1183  HE1 MET    89      33.980  29.650  41.120  1.00  0.00           H
ATOM   1184  HE2 MET    89      32.460  29.420  40.070  1.00  0.00           H
ATOM   1185  HE3 MET    89      33.070  28.210  41.140  1.00  0.00           H
ATOM   1186  C   MET    89      33.750  27.990  36.190  1.00  0.00           C
ATOM   1187  O   MET    89      32.520  27.670  36.120  1.00  0.00           O
ATOM   1188  N   TYR    90      34.710  27.090  36.380  1.00  0.00           N
ATOM   1189  H   TYR    90      35.650  27.460  36.410  1.00  0.00           H
ATOM   1190  CA  TYR    90      34.530  25.590  36.280  1.00  0.00           C
ATOM   1191  HA  TYR    90      33.470  25.360  36.200  1.00  0.00           H
ATOM   1192  CB  TYR    90      35.200  25.170  35.010  1.00  0.00           C
ATOM   1193  HB1 TYR    90      35.200  24.090  34.870  1.00  0.00           H
ATOM   1194  HB2 TYR    90      36.270  25.400  35.000  1.00  0.00           H
ATOM   1195  CG  TYR    90      34.610  25.820  33.680  1.00  0.00           C
ATOM   1196  CD1 TYR    90      35.010  27.070  33.150  1.00  0.00           C
ATOM   1197  HD1 TYR    90      35.900  27.520  33.540  1.00  0.00           H
ATOM   1198  CE1 TYR    90      34.410  27.510  31.990  1.00  0.00           C
ATOM   1199  HE1 TYR    90      34.790  28.360  31.440  1.00  0.00           H
ATOM   1200  CZ  TYR    90      33.310  26.790  31.370  1.00  0.00           C
ATOM   1201  OH  TYR    90      32.640  27.260  30.320  1.00  0.00           O
ATOM   1202  HH  TYR    90      31.880  26.760  30.020  1.00  0.00           H
ATOM   1203  CE2 TYR    90      32.780  25.660  32.000  1.00  0.00           C
ATOM   1204  HE2 TYR    90      31.930  25.210  31.510  1.00  0.00           H
ATOM   1205  CD2 TYR    90      33.450  25.150  33.150  1.00  0.00           C
ATOM   1206  HD2 TYR    90      33.090  24.220  33.550  1.00  0.00           H
ATOM   1207  C   TYR    90      35.170  24.780  37.440  1.00  0.00           C
ATOM   1208  O   TYR    90      36.200  25.100  37.980  1.00  0.00           O
ATOM   1209  N   LEU    91      34.540  23.600  37.710  1.00  0.00           N
ATOM   1210  H   LEU    91      33.740  23.390  37.140  1.00  0.00           H
ATOM   1211  CA  LEU    91      35.030  22.520  38.680  1.00  0.00           C
ATOM   1212  HA  LEU    91      35.940  22.850  39.180  1.00  0.00           H
ATOM   1213  CB  LEU    91      34.040  22.460  39.870  1.00  0.00           C
ATOM   1214  HB1 LEU    91      33.050  22.130  39.550  1.00  0.00           H
ATOM   1215  HB2 LEU    91      33.950  23.440  40.340  1.00  0.00           H
ATOM   1216  CG  LEU    91      34.450  21.440  40.920  1.00  0.00           C
ATOM   1217  HG  LEU    91      34.530  20.450  40.460  1.00  0.00           H
ATOM   1218  CD1 LEU    91      35.640  21.870  41.800  1.00  0.00           C
ATOM   1219 1HD1 LEU    91      35.920  21.130  42.540  1.00  0.00           H
ATOM   1220 2HD1 LEU    91      36.530  21.990  41.180  1.00  0.00           H
ATOM   1221 3HD1 LEU    91      35.410  22.850  42.220  1.00  0.00           H
ATOM   1222  CD2 LEU    91      33.350  21.250  41.940  1.00  0.00           C
ATOM   1223 1HD2 LEU    91      33.540  20.390  42.580  1.00  0.00           H
ATOM   1224 2HD2 LEU    91      33.030  22.120  42.520  1.00  0.00           H
ATOM   1225 3HD2 LEU    91      32.420  20.940  41.450  1.00  0.00           H
ATOM   1226  C   LEU    91      35.180  21.240  38.000  1.00  0.00           C
ATOM   1227  O   LEU    91      34.190  20.770  37.490  1.00  0.00           O
ATOM   1228  N   GLN    92      36.320  20.520  37.980  1.00  0.00           N
ATOM   1229  H   GLN    92      37.090  20.930  38.510  1.00  0.00           H
ATOM   1230  CA  GLN    92      36.570  19.170  37.670  1.00  0.00           C
ATOM   1231  HA  GLN    92      35.800  18.920  36.940  1.00  0.00           H
ATOM   1232  CB  GLN    92      37.990  18.990  37.070  1.00  0.00           C
ATOM   1233  HB1 GLN    92      38.330  17.980  36.840  1.00  0.00           H
ATOM   1234  HB2 GLN    92      38.810  19.310  37.720  1.00  0.00           H
ATOM   1235  CG  GLN    92      38.260  19.690  35.710  1.00  0.00           C
ATOM   1236  HG1 GLN    92      37.550  19.170  35.060  1.00  0.00           H
ATOM   1237  HG2 GLN    92      39.200  19.350  35.280  1.00  0.00           H
ATOM   1238  CD  GLN    92      38.230  21.240  35.610  1.00  0.00           C
ATOM   1239  OE1 GLN    92      37.170  21.920  35.590  1.00  0.00           O
ATOM   1240  NE2 GLN    92      39.360  21.850  35.810  1.00  0.00           N
ATOM   1241 1HE2 GLN    92      40.220  21.320  35.880  1.00  0.00           H
ATOM   1242 2HE2 GLN    92      39.530  22.840  35.810  1.00  0.00           H
ATOM   1243  C   GLN    92      36.440  18.290  38.970  1.00  0.00           C
ATOM   1244  O   GLN    92      36.930  18.760  39.990  1.00  0.00           O
ATOM   1245  N   MET    93      36.120  16.980  38.890  1.00  0.00           N
ATOM   1246  H   MET    93      35.830  16.630  37.990  1.00  0.00           H
ATOM   1247  CA  MET    93      36.160  15.980  40.030  1.00  0.00           C
ATOM   1248  HA  MET    93      36.960  16.270  40.710  1.00  0.00           H
ATOM   1249  CB  MET    93      34.800  16.100  40.720  1.00  0.00           C
ATOM   1250  HB1 MET    93      34.710  17.030  41.280  1.00  0.00           H
ATOM   1251  HB2 MET    93      34.810  15.380  41.540  1.00  0.00           H
ATOM   1252  CG  MET    93      33.470  15.980  39.990  1.00  0.00           C
ATOM   1253  HG1 MET    93      33.620  15.030  39.480  1.00  0.00           H
ATOM   1254  HG2 MET    93      33.360  16.790  39.270  1.00  0.00           H
ATOM   1255  SD  MET    93      31.980  15.950  41.050  1.00  0.00           S
ATOM   1256  CE  MET    93      31.920  17.750  41.570  1.00  0.00           C
ATOM   1257  HE1 MET    93      32.690  18.090  42.260  1.00  0.00           H
ATOM   1258  HE2 MET    93      31.910  18.340  40.650  1.00  0.00           H
ATOM   1259  HE3 MET    93      30.940  17.940  42.010  1.00  0.00           H
ATOM   1260  C   MET    93      36.350  14.570  39.510  1.00  0.00           C
ATOM   1261  O   MET    93      35.560  14.030  38.710  1.00  0.00           O
ATOM   1262  N   ASN    94      37.520  14.040  39.860  1.00  0.00           N
ATOM   1263  H   ASN    94      38.030  14.530  40.580  1.00  0.00           H
ATOM   1264  CA  ASN    94      38.180  12.960  39.250  1.00  0.00           C
ATOM   1265  HA  ASN    94      37.660  12.710  38.330  1.00  0.00           H
ATOM   1266  CB  ASN    94      39.610  13.400  38.940  1.00  0.00           C
ATOM   1267  HB1 ASN    94      40.270  12.630  38.540  1.00  0.00           H
ATOM   1268  HB2 ASN    94      40.150  13.780  39.810  1.00  0.00           H
ATOM   1269  CG  ASN    94      39.610  14.570  37.930  1.00  0.00           C
ATOM   1270  OD1 ASN    94      38.910  14.670  36.970  1.00  0.00           O
ATOM   1271  ND2 ASN    94      40.480  15.500  38.140  1.00  0.00           N
ATOM   1272 1HD2 ASN    94      41.060  15.510  38.970  1.00  0.00           H
ATOM   1273 2HD2 ASN    94      40.490  16.340  37.580  1.00  0.00           H
ATOM   1274  C   ASN    94      38.140  11.690  40.240  1.00  0.00           C
ATOM   1275  O   ASN    94      38.290  11.870  41.450  1.00  0.00           O
ATOM   1276  N   SER    95      38.140  10.450  39.630  1.00  0.00           N
ATOM   1277  H   SER    95      37.920  10.270  38.660  1.00  0.00           H
ATOM   1278  CA  SER    95      38.300   9.200  40.440  1.00  0.00           C
ATOM   1279  HA  SER    95      37.970   8.320  39.890  1.00  0.00           H
ATOM   1280  CB  SER    95      39.760   8.930  40.730  1.00  0.00           C
ATOM   1281  HB1 SER    95      39.920   7.950  41.170  1.00  0.00           H
ATOM   1282  HB2 SER    95      40.200   9.730  41.320  1.00  0.00           H
ATOM   1283  OG  SER    95      40.540   8.700  39.560  1.00  0.00           O
ATOM   1284  HG  SER    95      41.430   8.470  39.840  1.00  0.00           H
ATOM   1285  C   SER    95      37.340   9.200  41.630  1.00  0.00           C
ATOM   1286  O   SER    95      37.780   8.950  42.820  1.00  0.00           O
ATOM   1287  N   LEU    96      36.080   9.370  41.300  1.00  0.00           N
ATOM   1288  H   LEU    96      35.770   9.610  40.370  1.00  0.00           H
ATOM   1289  CA  LEU    96      35.020   9.670  42.210  1.00  0.00           C
ATOM   1290  HA  LEU    96      35.340  10.550  42.770  1.00  0.00           H
ATOM   1291  CB  LEU    96      33.820  10.150  41.380  1.00  0.00           C
ATOM   1292  HB1 LEU    96      32.970  10.180  42.070  1.00  0.00           H
ATOM   1293  HB2 LEU    96      33.640   9.430  40.580  1.00  0.00           H
ATOM   1294  CG  LEU    96      33.910  11.500  40.730  1.00  0.00           C
ATOM   1295  HG  LEU    96      34.810  11.670  40.150  1.00  0.00           H
ATOM   1296  CD1 LEU    96      32.690  11.810  39.920  1.00  0.00           C
ATOM   1297 1HD1 LEU    96      31.790  11.640  40.500  1.00  0.00           H
ATOM   1298 2HD1 LEU    96      32.700  12.810  39.490  1.00  0.00           H
ATOM   1299 3HD1 LEU    96      32.680  11.110  39.090  1.00  0.00           H
ATOM   1300  CD2 LEU    96      33.840  12.570  41.920  1.00  0.00           C
ATOM   1301 1HD2 LEU    96      34.560  12.490  42.730  1.00  0.00           H
ATOM   1302 2HD2 LEU    96      34.150  13.520  41.480  1.00  0.00           H
ATOM   1303 3HD2 LEU    96      32.830  12.500  42.340  1.00  0.00           H
ATOM   1304  C   LEU    96      34.660   8.490  43.070  1.00  0.00           C
ATOM   1305  O   LEU    96      34.790   7.320  42.690  1.00  0.00           O
ATOM   1306  N   LYS    97      34.230   8.810  44.330  1.00  0.00           N
ATOM   1307  H   LYS    97      34.000   9.770  44.540  1.00  0.00           H
ATOM   1308  CA  LYS    97      34.000   7.840  45.420  1.00  0.00           C
ATOM   1309  HA  LYS    97      34.270   6.870  45.000  1.00  0.00           H
ATOM   1310  CB  LYS    97      34.920   8.210  46.700  1.00  0.00           C
ATOM   1311  HB1 LYS    97      34.710   7.660  47.620  1.00  0.00           H
ATOM   1312  HB2 LYS    97      34.690   9.260  46.870  1.00  0.00           H
ATOM   1313  CG  LYS    97      36.370   7.940  46.480  1.00  0.00           C
ATOM   1314  HG1 LYS    97      36.760   8.730  45.840  1.00  0.00           H
ATOM   1315  HG2 LYS    97      36.570   6.940  46.110  1.00  0.00           H
ATOM   1316  CD  LYS    97      37.240   8.150  47.750  1.00  0.00           C
ATOM   1317  HD1 LYS    97      37.070   7.320  48.440  1.00  0.00           H
ATOM   1318  HD2 LYS    97      37.040   9.090  48.270  1.00  0.00           H
ATOM   1319  CE  LYS    97      38.750   7.990  47.470  1.00  0.00           C
ATOM   1320  HE1 LYS    97      39.320   8.040  48.400  1.00  0.00           H
ATOM   1321  HE2 LYS    97      39.100   8.760  46.780  1.00  0.00           H
ATOM   1322  NZ  LYS    97      39.080   6.680  46.820  1.00  0.00           N
ATOM   1323  HZ1 LYS    97      38.420   6.000  47.160  1.00  0.00           H
ATOM   1324  HZ2 LYS    97      39.020   6.700  45.810  1.00  0.00           H
ATOM   1325  HZ3 LYS    97      40.030   6.390  46.960  1.00  0.00           H
ATOM   1326  C   LYS    97      32.570   7.990  45.950  1.00  0.00           C
ATOM   1327  O   LYS    97      31.950   9.000  45.650  1.00  0.00           O
ATOM   1328  N   PRO    98      31.990   6.920  46.540  1.00  0.00           N
ATOM   1329  CD  PRO    98      32.670   5.680  47.030  1.00  0.00           C
ATOM   1330  HD1 PRO    98      33.050   5.870  48.040  1.00  0.00           H
ATOM   1331  HD2 PRO    98      33.440   5.270  46.380  1.00  0.00           H
ATOM   1332  CG  PRO    98      31.540   4.710  47.240  1.00  0.00           C
ATOM   1333  HG1 PRO    98      31.730   3.900  47.960  1.00  0.00           H
ATOM   1334  HG2 PRO    98      31.220   4.430  46.240  1.00  0.00           H
ATOM   1335  CB  PRO    98      30.380   5.520  47.780  1.00  0.00           C
ATOM   1336  HB1 PRO    98      30.440   5.680  48.860  1.00  0.00           H
ATOM   1337  HB2 PRO    98      29.370   5.130  47.650  1.00  0.00           H
ATOM   1338  CA  PRO    98      30.620   6.870  47.010  1.00  0.00           C
ATOM   1339  HA  PRO    98      30.030   6.850  46.100  1.00  0.00           H
ATOM   1340  C   PRO    98      30.290   8.050  47.960  1.00  0.00           C
ATOM   1341  O   PRO    98      29.120   8.470  48.000  1.00  0.00           O
ATOM   1342  N   GLU    99      31.300   8.600  48.630  1.00  0.00           N
ATOM   1343  H   GLU    99      32.200   8.250  48.330  1.00  0.00           H
ATOM   1344  CA  GLU    99      31.290   9.710  49.530  1.00  0.00           C
ATOM   1345  HA  GLU    99      30.490   9.550  50.260  1.00  0.00           H
ATOM   1346  CB  GLU    99      32.550   9.870  50.440  1.00  0.00           C
ATOM   1347  HB1 GLU    99      32.640   8.980  51.070  1.00  0.00           H
ATOM   1348  HB2 GLU    99      32.480  10.770  51.060  1.00  0.00           H
ATOM   1349  CG  GLU    99      33.880   9.900  49.600  1.00  0.00           C
ATOM   1350  HG1 GLU    99      33.830  10.770  48.940  1.00  0.00           H
ATOM   1351  HG2 GLU    99      33.890   8.980  49.020  1.00  0.00           H
ATOM   1352  CD  GLU    99      35.090   9.840  50.570  1.00  0.00           C
ATOM   1353  OE1 GLU    99      35.460  10.870  51.190  1.00  0.00           O
ATOM   1354  OE2 GLU    99      35.760   8.830  50.590  1.00  0.00           O
ATOM   1355  C   GLU    99      31.160  11.020  48.800  1.00  0.00           C
ATOM   1356  O   GLU    99      30.660  12.020  49.410  1.00  0.00           O
ATOM   1357  N   ASP   100      31.510  11.180  47.510  1.00  0.00           N
ATOM   1358  H   ASP   100      31.920  10.460  46.920  1.00  0.00           H
ATOM   1359  CA  ASP   100      31.260  12.430  46.710  1.00  0.00           C
ATOM   1360  HA  ASP   100      31.420  13.300  47.330  1.00  0.00           H
ATOM   1361  CB  ASP   100      32.270  12.460  45.540  1.00  0.00           C
ATOM   1362  HB1 ASP   100      32.170  13.500  45.200  1.00  0.00           H
ATOM   1363  HB2 ASP   100      31.880  11.740  44.830  1.00  0.00           H
ATOM   1364  CG  ASP   100      33.690  12.180  46.040  1.00  0.00           C
ATOM   1365  OD1 ASP   100      34.140  12.850  46.990  1.00  0.00           O
ATOM   1366  OD2 ASP   100      34.410  11.310  45.450  1.00  0.00           O
ATOM   1367  C   ASP   100      29.810  12.630  46.220  1.00  0.00           C
ATOM   1368  O   ASP   100      29.510  13.600  45.530  1.00  0.00           O
ATOM   1369  N   THR   101      28.900  11.760  46.670  1.00  0.00           N
ATOM   1370  H   THR   101      29.190  11.160  47.440  1.00  0.00           H
ATOM   1371  CA  THR   101      27.470  11.940  46.440  1.00  0.00           C
ATOM   1372  HA  THR   101      27.290  12.110  45.380  1.00  0.00           H
ATOM   1373  CB  THR   101      26.710  10.670  46.940  1.00  0.00           C
ATOM   1374  HB  THR   101      27.100  10.460  47.940  1.00  0.00           H
ATOM   1375  CG2 THR   101      25.190  10.720  46.890  1.00  0.00           C
ATOM   1376 1HG2 THR   101      24.730   9.900  47.450  1.00  0.00           H
ATOM   1377 2HG2 THR   101      24.860  11.670  47.300  1.00  0.00           H
ATOM   1378 3HG2 THR   101      24.890  10.730  45.840  1.00  0.00           H
ATOM   1379  OG1 THR   101      27.190   9.660  46.030  1.00  0.00           O
ATOM   1380  HG1 THR   101      27.770   9.110  46.560  1.00  0.00           H
ATOM   1381  C   THR   101      27.000  13.170  47.280  1.00  0.00           C
ATOM   1382  O   THR   101      26.990  13.120  48.490  1.00  0.00           O
ATOM   1383  N   ALA   102      26.900  14.310  46.610  1.00  0.00           N
ATOM   1384  H   ALA   102      27.060  14.290  45.610  1.00  0.00           H
ATOM   1385  CA  ALA   102      26.560  15.590  47.180  1.00  0.00           C
ATOM   1386  HA  ALA   102      25.830  15.560  47.990  1.00  0.00           H
ATOM   1387  CB  ALA   102      27.870  16.270  47.600  1.00  0.00           C
ATOM   1388  HB1 ALA   102      28.450  16.400  46.690  1.00  0.00           H
ATOM   1389  HB2 ALA   102      27.720  17.230  48.100  1.00  0.00           H
ATOM   1390  HB3 ALA   102      28.460  15.640  48.270  1.00  0.00           H
ATOM   1391  C   ALA   102      25.850  16.490  46.140  1.00  0.00           C
ATOM   1392  O   ALA   102      26.010  16.420  44.930  1.00  0.00           O
ATOM   1393  N   VAL   103      25.070  17.450  46.670  1.00  0.00           N
ATOM   1394  H   VAL   103      25.060  17.640  47.660  1.00  0.00           H
ATOM   1395  CA  VAL   103      24.900  18.750  45.950  1.00  0.00           C
ATOM   1396  HA  VAL   103      24.790  18.630  44.870  1.00  0.00           H
ATOM   1397  CB  VAL   103      23.590  19.430  46.350  1.00  0.00           C
ATOM   1398  HB  VAL   103      23.740  19.630  47.410  1.00  0.00           H
ATOM   1399  CG1 VAL   103      23.300  20.750  45.580  1.00  0.00           C
ATOM   1400 1HG1 VAL   103      22.430  21.210  46.060  1.00  0.00           H
ATOM   1401 2HG1 VAL   103      24.100  21.480  45.710  1.00  0.00           H
ATOM   1402 3HG1 VAL   103      23.110  20.580  44.520  1.00  0.00           H
ATOM   1403  CG2 VAL   103      22.440  18.460  46.310  1.00  0.00           C
ATOM   1404 1HG2 VAL   103      22.460  17.640  47.020  1.00  0.00           H
ATOM   1405 2HG2 VAL   103      21.560  19.030  46.590  1.00  0.00           H
ATOM   1406 3HG2 VAL   103      22.330  18.000  45.320  1.00  0.00           H
ATOM   1407  C   VAL   103      26.130  19.680  46.040  1.00  0.00           C
ATOM   1408  O   VAL   103      26.620  20.050  47.130  1.00  0.00           O
ATOM   1409  N   TYR   104      26.550  20.190  44.870  1.00  0.00           N
ATOM   1410  H   TYR   104      26.070  19.980  44.010  1.00  0.00           H
ATOM   1411  CA  TYR   104      27.560  21.220  44.700  1.00  0.00           C
ATOM   1412  HA  TYR   104      28.070  21.420  45.640  1.00  0.00           H
ATOM   1413  CB  TYR   104      28.600  20.850  43.570  1.00  0.00           C
ATOM   1414  HB1 TYR   104      29.280  21.700  43.500  1.00  0.00           H
ATOM   1415  HB2 TYR   104      28.180  20.760  42.570  1.00  0.00           H
ATOM   1416  CG  TYR   104      29.470  19.610  43.910  1.00  0.00           C
ATOM   1417  CD1 TYR   104      28.860  18.280  43.900  1.00  0.00           C
ATOM   1418  HD1 TYR   104      27.820  18.040  43.710  1.00  0.00           H
ATOM   1419  CE1 TYR   104      29.590  17.190  44.360  1.00  0.00           C
ATOM   1420  HE1 TYR   104      29.110  16.230  44.420  1.00  0.00           H
ATOM   1421  CZ  TYR   104      30.990  17.390  44.690  1.00  0.00           C
ATOM   1422  OH  TYR   104      31.730  16.310  45.090  1.00  0.00           O
ATOM   1423  HH  TYR   104      31.250  15.490  45.250  1.00  0.00           H
ATOM   1424  CE2 TYR   104      31.590  18.650  44.580  1.00  0.00           C
ATOM   1425  HE2 TYR   104      32.630  18.810  44.820  1.00  0.00           H
ATOM   1426  CD2 TYR   104      30.800  19.760  44.230  1.00  0.00           C
ATOM   1427  HD2 TYR   104      31.250  20.740  44.190  1.00  0.00           H
ATOM   1428  C   TYR   104      26.950  22.580  44.340  1.00  0.00           C
ATOM   1429  O   TYR   104      26.190  22.800  43.420  1.00  0.00           O
ATOM   1430  N   TYR   105      27.360  23.520  45.140  1.00  0.00           N
ATOM   1431  H   TYR   105      28.030  23.370  45.880  1.00  0.00           H
ATOM   1432  CA  TYR   105      26.950  24.980  45.070  1.00  0.00           C
ATOM   1433  HA  TYR   105      26.160  24.950  44.310  1.00  0.00           H
ATOM   1434  CB  TYR   105      26.480  25.450  46.500  1.00  0.00           C
ATOM   1435  HB1 TYR   105      26.230  26.520  46.440  1.00  0.00           H
ATOM   1436  HB2 TYR   105      27.360  25.350  47.130  1.00  0.00           H
ATOM   1437  CG  TYR   105      25.360  24.590  47.000  1.00  0.00           C
ATOM   1438  CD1 TYR   105      25.580  23.640  48.050  1.00  0.00           C
ATOM   1439  HD1 TYR   105      26.580  23.450  48.400  1.00  0.00           H
ATOM   1440  CE1 TYR   105      24.540  22.780  48.490  1.00  0.00           C
ATOM   1441  HE1 TYR   105      24.760  21.970  49.160  1.00  0.00           H
ATOM   1442  CZ  TYR   105      23.230  23.010  48.040  1.00  0.00           C
ATOM   1443  OH  TYR   105      22.170  22.210  48.490  1.00  0.00           O
ATOM   1444  HH  TYR   105      21.380  22.270  47.940  1.00  0.00           H
ATOM   1445  CE2 TYR   105      22.990  23.940  46.990  1.00  0.00           C
ATOM   1446  HE2 TYR   105      21.990  23.930  46.590  1.00  0.00           H
ATOM   1447  CD2 TYR   105      24.050  24.730  46.470  1.00  0.00           C
ATOM   1448  HD2 TYR   105      23.860  25.480  45.720  1.00  0.00           H
ATOM   1449  C   TYR   105      28.140  25.840  44.640  1.00  0.00           C
ATOM   1450  O   TYR   105      29.240  25.700  45.170  1.00  0.00           O
ATOM   1451  N   CYS   106      27.870  26.690  43.600  1.00  0.00           N
ATOM   1452  H   CYS   106      26.900  26.810  43.310  1.00  0.00           H
ATOM   1453  CA  CYS   106      28.870  27.710  43.200  1.00  0.00           C
ATOM   1454  HA  CYS   106      29.840  27.240  43.320  1.00  0.00           H
ATOM   1455  CB  CYS   106      28.600  28.180  41.800  1.00  0.00           C
ATOM   1456  HB1 CYS   106      27.650  28.720  41.740  1.00  0.00           H
ATOM   1457  HB2 CYS   106      28.390  27.310  41.170  1.00  0.00           H
ATOM   1458  SG  CYS   106      29.880  29.110  40.970  1.00  0.00           S
ATOM   1459  C   CYS   106      28.760  28.990  44.120  1.00  0.00           C
ATOM   1460  O   CYS   106      27.640  29.230  44.620  1.00  0.00           O
ATOM   1461  N   ALA   107      29.770  29.810  44.230  1.00  0.00           N
ATOM   1462  H   ALA   107      30.550  29.620  43.620  1.00  0.00           H
ATOM   1463  CA  ALA   107      29.740  31.060  45.020  1.00  0.00           C
ATOM   1464  HA  ALA   107      28.730  31.450  45.190  1.00  0.00           H
ATOM   1465  CB  ALA   107      30.300  30.820  46.430  1.00  0.00           C
ATOM   1466  HB1 ALA   107      29.750  30.070  46.980  1.00  0.00           H
ATOM   1467  HB2 ALA   107      31.370  30.660  46.300  1.00  0.00           H
ATOM   1468  HB3 ALA   107      30.050  31.730  46.970  1.00  0.00           H
ATOM   1469  C   ALA   107      30.590  32.130  44.200  1.00  0.00           C
ATOM   1470  O   ALA   107      31.350  31.750  43.370  1.00  0.00           O
ATOM   1471  N   ALA   108      30.360  33.410  44.500  1.00  0.00           N
ATOM   1472  H   ALA   108      29.540  33.590  45.070  1.00  0.00           H
ATOM   1473  CA  ALA   108      31.310  34.560  44.140  1.00  0.00           C
ATOM   1474  HA  ALA   108      32.330  34.270  43.910  1.00  0.00           H
ATOM   1475  CB  ALA   108      30.810  35.200  42.810  1.00  0.00           C
ATOM   1476  HB1 ALA   108      30.830  34.550  41.940  1.00  0.00           H
ATOM   1477  HB2 ALA   108      29.790  35.550  42.950  1.00  0.00           H
ATOM   1478  HB3 ALA   108      31.520  35.970  42.500  1.00  0.00           H
ATOM   1479  C   ALA   108      31.410  35.460  45.330  1.00  0.00           C
ATOM   1480  O   ALA   108      30.370  35.660  45.980  1.00  0.00           O
ATOM   1481  N   ASP   109      32.580  36.080  45.510  1.00  0.00           N
ATOM   1482  H   ASP   109      33.250  35.980  44.770  1.00  0.00           H
ATOM   1483  CA  ASP   109      32.960  37.010  46.620  1.00  0.00           C
ATOM   1484  HA  ASP   109      32.080  37.600  46.870  1.00  0.00           H
ATOM   1485  CB  ASP   109      33.430  36.290  47.890  1.00  0.00           C
ATOM   1486  HB1 ASP   109      34.340  35.700  47.750  1.00  0.00           H
ATOM   1487  HB2 ASP   109      32.550  35.740  48.210  1.00  0.00           H
ATOM   1488  CG  ASP   109      33.500  37.350  49.000  1.00  0.00           C
ATOM   1489  OD1 ASP   109      32.390  37.770  49.380  1.00  0.00           O
ATOM   1490  OD2 ASP   109      34.580  37.990  49.200  1.00  0.00           O
ATOM   1491  C   ASP   109      34.060  37.940  46.130  1.00  0.00           C
ATOM   1492  O   ASP   109      34.860  37.500  45.320  1.00  0.00           O
ATOM   1493  N   ARG   110      34.090  39.180  46.630  1.00  0.00           N
ATOM   1494  H   ARG   110      33.470  39.470  47.380  1.00  0.00           H
ATOM   1495  CA  ARG   110      35.010  40.120  46.120  1.00  0.00           C
ATOM   1496  HA  ARG   110      35.160  39.910  45.060  1.00  0.00           H
ATOM   1497  CB  ARG   110      34.560  41.590  46.300  1.00  0.00           C
ATOM   1498  HB1 ARG   110      34.400  41.630  47.370  1.00  0.00           H
ATOM   1499  HB2 ARG   110      33.590  41.640  45.800  1.00  0.00           H
ATOM   1500  CG  ARG   110      35.420  42.670  45.700  1.00  0.00           C
ATOM   1501  HG1 ARG   110      36.390  42.600  46.190  1.00  0.00           H
ATOM   1502  HG2 ARG   110      35.020  43.660  45.900  1.00  0.00           H
ATOM   1503  CD  ARG   110      35.770  42.490  44.250  1.00  0.00           C
ATOM   1504  HD1 ARG   110      34.870  42.230  43.690  1.00  0.00           H
ATOM   1505  HD2 ARG   110      36.290  41.530  44.170  1.00  0.00           H
ATOM   1506  NE  ARG   110      36.430  43.630  43.590  1.00  0.00           N
ATOM   1507  HE  ARG   110      35.900  44.280  43.020  1.00  0.00           H
ATOM   1508  CZ  ARG   110      37.670  44.050  43.800  1.00  0.00           C
ATOM   1509  NH1 ARG   110      38.500  43.390  44.460  1.00  0.00           N
ATOM   1510 1HH1 ARG   110      38.200  42.520  44.880  1.00  0.00           H
ATOM   1511 2HH1 ARG   110      39.470  43.670  44.480  1.00  0.00           H
ATOM   1512  NH2 ARG   110      38.120  45.120  43.210  1.00  0.00           N
ATOM   1513 1HH2 ARG   110      37.580  45.720  42.590  1.00  0.00           H
ATOM   1514 2HH2 ARG   110      39.110  45.290  43.290  1.00  0.00           H
ATOM   1515  C   ARG   110      36.460  39.820  46.650  1.00  0.00           C
ATOM   1516  O   ARG   110      37.360  40.110  45.950  1.00  0.00           O
ATOM   1517  N   PHE   111      36.600  39.390  47.890  1.00  0.00           N
ATOM   1518  H   PHE   111      35.700  39.140  48.290  1.00  0.00           H
ATOM   1519  CA  PHE   111      37.910  39.270  48.600  1.00  0.00           C
ATOM   1520  HA  PHE   111      38.720  39.500  47.910  1.00  0.00           H
ATOM   1521  CB  PHE   111      37.840  40.250  49.750  1.00  0.00           C
ATOM   1522  HB1 PHE   111      38.710  40.080  50.400  1.00  0.00           H
ATOM   1523  HB2 PHE   111      36.930  39.990  50.300  1.00  0.00           H
ATOM   1524  CG  PHE   111      37.720  41.690  49.450  1.00  0.00           C
ATOM   1525  CD1 PHE   111      36.470  42.300  49.440  1.00  0.00           C
ATOM   1526  HD1 PHE   111      35.600  41.700  49.660  1.00  0.00           H
ATOM   1527  CE1 PHE   111      36.460  43.670  48.910  1.00  0.00           C
ATOM   1528  HE1 PHE   111      35.530  44.200  48.950  1.00  0.00           H
ATOM   1529  CZ  PHE   111      37.630  44.380  48.620  1.00  0.00           C
ATOM   1530  HZ  PHE   111      37.540  45.420  48.320  1.00  0.00           H
ATOM   1531  CE2 PHE   111      38.890  43.750  48.710  1.00  0.00           C
ATOM   1532  HE2 PHE   111      39.850  44.150  48.430  1.00  0.00           H
ATOM   1533  CD2 PHE   111      38.900  42.380  49.160  1.00  0.00           C
ATOM   1534  HD2 PHE   111      39.840  41.840  49.120  1.00  0.00           H
ATOM   1535  C   PHE   111      38.250  37.900  49.240  1.00  0.00           C
ATOM   1536  O   PHE   111      39.420  37.600  49.520  1.00  0.00           O
ATOM   1537  N   LEU   112      37.280  37.050  49.520  1.00  0.00           N
ATOM   1538  H   LEU   112      36.310  37.320  49.430  1.00  0.00           H
ATOM   1539  CA  LEU   112      37.430  35.770  50.300  1.00  0.00           C
ATOM   1540  HA  LEU   112      38.330  35.880  50.910  1.00  0.00           H
ATOM   1541  CB  LEU   112      36.200  35.520  51.210  1.00  0.00           C
ATOM   1542  HB1 LEU   112      36.310  34.500  51.600  1.00  0.00           H
ATOM   1543  HB2 LEU   112      35.330  35.470  50.560  1.00  0.00           H
ATOM   1544  CG  LEU   112      35.910  36.580  52.310  1.00  0.00           C
ATOM   1545  HG  LEU   112      36.080  37.600  51.950  1.00  0.00           H
ATOM   1546  CD1 LEU   112      34.450  36.380  52.850  1.00  0.00           C
ATOM   1547 1HD1 LEU   112      34.270  37.130  53.630  1.00  0.00           H
ATOM   1548 2HD1 LEU   112      33.870  36.510  51.940  1.00  0.00           H
ATOM   1549 3HD1 LEU   112      34.300  35.330  53.080  1.00  0.00           H
ATOM   1550  CD2 LEU   112      36.830  36.370  53.500  1.00  0.00           C
ATOM   1551 1HD2 LEU   112      36.710  35.440  54.050  1.00  0.00           H
ATOM   1552 2HD2 LEU   112      37.800  36.630  53.080  1.00  0.00           H
ATOM   1553 3HD2 LEU   112      36.630  37.160  54.230  1.00  0.00           H
ATOM   1554  C   LEU   112      37.780  34.560  49.440  1.00  0.00           C
ATOM   1555  O   LEU   112      37.460  34.510  48.230  1.00  0.00           O
ATOM   1556  N   THR   113      38.380  33.550  50.050  1.00  0.00           N
ATOM   1557  H   THR   113      38.540  33.600  51.050  1.00  0.00           H
ATOM   1558  CA  THR   113      38.850  32.340  49.370  1.00  0.00           C
ATOM   1559  HA  THR   113      38.340  32.210  48.420  1.00  0.00           H
ATOM   1560  CB  THR   113      40.370  32.470  49.160  1.00  0.00           C
ATOM   1561  HB  THR   113      40.750  31.480  48.900  1.00  0.00           H
ATOM   1562  CG2 THR   113      40.900  33.510  48.160  1.00  0.00           C
ATOM   1563 1HG2 THR   113      41.930  33.740  48.440  1.00  0.00           H
ATOM   1564 2HG2 THR   113      40.810  33.190  47.120  1.00  0.00           H
ATOM   1565 3HG2 THR   113      40.330  34.400  48.410  1.00  0.00           H
ATOM   1566  OG1 THR   113      40.980  32.770  50.470  1.00  0.00           O
ATOM   1567  HG1 THR   113      41.880  32.460  50.350  1.00  0.00           H
ATOM   1568  C   THR   113      38.510  31.020  50.150  1.00  0.00           C
ATOM   1569  O   THR   113      38.620  29.960  49.570  1.00  0.00           O
ATOM   1570  N   ARG   132      38.180  31.050  51.430  1.00  0.00           N
ATOM   1571  H   ARG   132      38.580  31.880  51.860  1.00  0.00           H
ATOM   1572  CA  ARG   132      37.840  29.800  52.200  1.00  0.00           C
ATOM   1573  HA  ARG   132      37.750  28.940  51.550  1.00  0.00           H
ATOM   1574  CB  ARG   132      38.920  29.520  53.220  1.00  0.00           C
ATOM   1575  HB1 ARG   132      38.570  28.630  53.740  1.00  0.00           H
ATOM   1576  HB2 ARG   132      38.980  30.330  53.960  1.00  0.00           H
ATOM   1577  CG  ARG   132      40.370  29.220  52.690  1.00  0.00           C
ATOM   1578  HG1 ARG   132      40.740  30.140  52.230  1.00  0.00           H
ATOM   1579  HG2 ARG   132      40.330  28.290  52.120  1.00  0.00           H
ATOM   1580  CD  ARG   132      41.240  29.080  53.880  1.00  0.00           C
ATOM   1581  HD1 ARG   132      40.920  28.390  54.670  1.00  0.00           H
ATOM   1582  HD2 ARG   132      41.130  30.030  54.400  1.00  0.00           H
ATOM   1583  NE  ARG   132      42.590  28.590  53.540  1.00  0.00           N
ATOM   1584  HE  ARG   132      43.170  29.390  53.320  1.00  0.00           H
ATOM   1585  CZ  ARG   132      42.970  27.310  53.510  1.00  0.00           C
ATOM   1586  NH1 ARG   132      42.150  26.310  53.680  1.00  0.00           N
ATOM   1587 1HH1 ARG   132      41.160  26.410  53.850  1.00  0.00           H
ATOM   1588 2HH1 ARG   132      42.400  25.360  53.450  1.00  0.00           H
ATOM   1589  NH2 ARG   132      44.210  26.940  53.190  1.00  0.00           N
ATOM   1590 1HH2 ARG   132      44.820  27.730  53.020  1.00  0.00           H
ATOM   1591 2HH2 ARG   132      44.580  26.000  53.180  1.00  0.00           H
ATOM   1592  C   ARG   132      36.560  29.970  53.040  1.00  0.00           C
ATOM   1593  O   ARG   132      35.820  29.040  53.220  1.00  0.00           O
ATOM   1594  N   SER   133      36.390  31.140  53.560  1.00  0.00           N
ATOM   1595  H   SER   133      37.040  31.870  53.310  1.00  0.00           H
ATOM   1596  CA  SER   133      35.200  31.430  54.420  1.00  0.00           C
ATOM   1597  HA  SER   133      35.220  30.690  55.230  1.00  0.00           H
ATOM   1598  CB  SER   133      35.310  32.820  55.080  1.00  0.00           C
ATOM   1599  HB1 SER   133      35.330  33.600  54.320  1.00  0.00           H
ATOM   1600  HB2 SER   133      36.250  32.790  55.630  1.00  0.00           H
ATOM   1601  OG  SER   133      34.190  33.070  55.920  1.00  0.00           O
ATOM   1602  HG  SER   133      34.510  33.680  56.600  1.00  0.00           H
ATOM   1603  C   SER   133      33.910  31.290  53.740  1.00  0.00           C
ATOM   1604  O   SER   133      33.590  31.800  52.620  1.00  0.00           O
ATOM   1605  N   VAL   134      32.970  30.660  54.490  1.00  0.00           N
ATOM   1606  H   VAL   134      33.250  30.380  55.420  1.00  0.00           H
ATOM   1607  CA  VAL   134      31.550  30.510  54.190  1.00  0.00           C
ATOM   1608  HA  VAL   134      31.510  30.020  53.220  1.00  0.00           H
ATOM   1609  CB  VAL   134      30.780  29.530  55.090  1.00  0.00           C
ATOM   1610  HB  VAL   134      29.750  29.370  54.760  1.00  0.00           H
ATOM   1611  CG1 VAL   134      31.390  28.060  55.120  1.00  0.00           C
ATOM   1612 1HG1 VAL   134      30.790  27.440  55.790  1.00  0.00           H
ATOM   1613 2HG1 VAL   134      31.300  27.600  54.140  1.00  0.00           H
ATOM   1614 3HG1 VAL   134      32.430  28.200  55.440  1.00  0.00           H
ATOM   1615  CG2 VAL   134      30.780  29.990  56.540  1.00  0.00           C
ATOM   1616 1HG2 VAL   134      30.190  29.250  57.080  1.00  0.00           H
ATOM   1617 2HG2 VAL   134      31.810  29.920  56.900  1.00  0.00           H
ATOM   1618 3HG2 VAL   134      30.300  30.960  56.660  1.00  0.00           H
ATOM   1619  C   VAL   134      30.890  31.920  53.960  1.00  0.00           C
ATOM   1620  O   VAL   134      29.740  31.970  53.450  1.00  0.00           O
ATOM   1621  N   LYS   135      31.520  33.030  54.360  1.00  0.00           N
ATOM   1622  H   LYS   135      32.440  33.040  54.780  1.00  0.00           H
ATOM   1623  CA  LYS   135      30.940  34.350  54.330  1.00  0.00           C
ATOM   1624  HA  LYS   135      29.900  34.280  54.660  1.00  0.00           H
ATOM   1625  CB  LYS   135      31.680  35.280  55.270  1.00  0.00           C
ATOM   1626  HB1 LYS   135      31.260  36.280  55.160  1.00  0.00           H
ATOM   1627  HB2 LYS   135      32.710  35.340  54.930  1.00  0.00           H
ATOM   1628  CG  LYS   135      31.550  34.720  56.790  1.00  0.00           C
ATOM   1629  HG1 LYS   135      32.290  35.150  57.480  1.00  0.00           H
ATOM   1630  HG2 LYS   135      31.730  33.650  56.800  1.00  0.00           H
ATOM   1631  CD  LYS   135      30.100  34.920  57.230  1.00  0.00           C
ATOM   1632  HD1 LYS   135      30.030  34.700  58.300  1.00  0.00           H
ATOM   1633  HD2 LYS   135      29.490  34.110  56.810  1.00  0.00           H
ATOM   1634  CE  LYS   135      29.380  36.290  57.030  1.00  0.00           C
ATOM   1635  HE1 LYS   135      28.330  36.260  57.330  1.00  0.00           H
ATOM   1636  HE2 LYS   135      29.420  36.540  55.970  1.00  0.00           H
ATOM   1637  NZ  LYS   135      30.100  37.410  57.760  1.00  0.00           N
ATOM   1638  HZ1 LYS   135      30.180  37.400  58.770  1.00  0.00           H
ATOM   1639  HZ2 LYS   135      31.070  37.350  57.470  1.00  0.00           H
ATOM   1640  HZ3 LYS   135      29.750  38.310  57.470  1.00  0.00           H
ATOM   1641  C   LYS   135      30.870  34.880  52.870  1.00  0.00           C
ATOM   1642  O   LYS   135      30.740  36.100  52.750  1.00  0.00           O
ATOM   1643  N   TYR   136      30.830  34.070  51.880  1.00  0.00           N
ATOM   1644  H   TYR   136      30.780  33.080  52.100  1.00  0.00           H
ATOM   1645  CA  TYR   136      30.750  34.510  50.380  1.00  0.00           C
ATOM   1646  HA  TYR   136      31.560  35.230  50.230  1.00  0.00           H
ATOM   1647  CB  TYR   136      31.000  33.320  49.420  1.00  0.00           C
ATOM   1648  HB1 TYR   136      30.330  33.590  48.600  1.00  0.00           H
ATOM   1649  HB2 TYR   136      30.580  32.370  49.740  1.00  0.00           H
ATOM   1650  CG  TYR   136      32.380  33.230  48.820  1.00  0.00           C
ATOM   1651  CD1 TYR   136      33.560  32.990  49.600  1.00  0.00           C
ATOM   1652  HD1 TYR   136      33.540  32.860  50.670  1.00  0.00           H
ATOM   1653  CE1 TYR   136      34.800  32.870  48.940  1.00  0.00           C
ATOM   1654  HE1 TYR   136      35.720  32.720  49.490  1.00  0.00           H
ATOM   1655  CZ  TYR   136      34.850  32.900  47.530  1.00  0.00           C
ATOM   1656  OH  TYR   136      36.060  32.700  46.900  1.00  0.00           O
ATOM   1657  HH  TYR   136      36.690  33.130  47.480  1.00  0.00           H
ATOM   1658  CE2 TYR   136      33.680  32.870  46.760  1.00  0.00           C
ATOM   1659  HE2 TYR   136      33.850  32.670  45.720  1.00  0.00           H
ATOM   1660  CD2 TYR   136      32.490  33.180  47.420  1.00  0.00           C
ATOM   1661  HD2 TYR   136      31.610  33.110  46.800  1.00  0.00           H
ATOM   1662  C   TYR   136      29.370  35.190  50.090  1.00  0.00           C
ATOM   1663  O   TYR   136      28.380  34.890  50.730  1.00  0.00           O
ATOM   1664  N   ASP   137      29.340  36.190  49.210  1.00  0.00           N
ATOM   1665  H   ASP   137      30.210  36.520  48.810  1.00  0.00           H
ATOM   1666  CA  ASP   137      28.280  37.160  49.160  1.00  0.00           C
ATOM   1667  HA  ASP   137      27.810  37.250  50.140  1.00  0.00           H
ATOM   1668  CB  ASP   137      29.030  38.510  48.850  1.00  0.00           C
ATOM   1669  HB1 ASP   137      29.360  38.580  47.810  1.00  0.00           H
ATOM   1670  HB2 ASP   137      29.980  38.600  49.380  1.00  0.00           H
ATOM   1671  CG  ASP   137      28.150  39.680  49.150  1.00  0.00           C
ATOM   1672  OD1 ASP   137      26.920  39.530  49.480  1.00  0.00           O
ATOM   1673  OD2 ASP   137      28.660  40.830  49.110  1.00  0.00           O
ATOM   1674  C   ASP   137      27.140  36.810  48.120  1.00  0.00           C
ATOM   1675  O   ASP   137      25.960  36.920  48.430  1.00  0.00           O
ATOM   1676  N   TYR   138      27.490  36.150  46.970  1.00  0.00           N
ATOM   1677  H   TYR   138      28.420  36.290  46.610  1.00  0.00           H
ATOM   1678  CA  TYR   138      26.600  35.790  45.870  1.00  0.00           C
ATOM   1679  HA  TYR   138      25.570  36.110  46.000  1.00  0.00           H
ATOM   1680  CB  TYR   138      27.150  36.460  44.650  1.00  0.00           C
ATOM   1681  HB1 TYR   138      26.650  36.200  43.720  1.00  0.00           H
ATOM   1682  HB2 TYR   138      28.130  36.030  44.440  1.00  0.00           H
ATOM   1683  CG  TYR   138      27.210  38.000  44.790  1.00  0.00           C
ATOM   1684  CD1 TYR   138      28.410  38.750  44.830  1.00  0.00           C
ATOM   1685  HD1 TYR   138      29.390  38.290  44.770  1.00  0.00           H
ATOM   1686  CE1 TYR   138      28.300  40.150  45.030  1.00  0.00           C
ATOM   1687  HE1 TYR   138      29.180  40.780  45.090  1.00  0.00           H
ATOM   1688  CZ  TYR   138      27.090  40.810  45.050  1.00  0.00           C
ATOM   1689  OH  TYR   138      27.110  42.150  45.110  1.00  0.00           O
ATOM   1690  HH  TYR   138      26.240  42.540  45.060  1.00  0.00           H
ATOM   1691  CE2 TYR   138      25.890  40.060  44.930  1.00  0.00           C
ATOM   1692  HE2 TYR   138      25.000  40.670  44.960  1.00  0.00           H
ATOM   1693  CD2 TYR   138      25.930  38.670  44.740  1.00  0.00           C
ATOM   1694  HD2 TYR   138      24.980  38.180  44.600  1.00  0.00           H
ATOM   1695  C   TYR   138      26.700  34.270  45.690  1.00  0.00           C
ATOM   1696  O   TYR   138      27.750  33.680  45.530  1.00  0.00           O
ATOM   1697  N   TRP   139      25.560  33.520  45.550  1.00  0.00           N
ATOM   1698  H   TRP   139      24.680  33.990  45.430  1.00  0.00           H
ATOM   1699  CA  TRP   139      25.480  32.070  45.360  1.00  0.00           C
ATOM   1700  HA  TRP   139      26.470  31.650  45.180  1.00  0.00           H
ATOM   1701  CB  TRP   139      24.900  31.400  46.690  1.00  0.00           C
ATOM   1702  HB1 TRP   139      24.750  30.350  46.420  1.00  0.00           H
ATOM   1703  HB2 TRP   139      23.940  31.840  46.960  1.00  0.00           H
ATOM   1704  CG  TRP   139      25.780  31.540  47.890  1.00  0.00           C
ATOM   1705  CD1 TRP   139      25.890  32.630  48.650  1.00  0.00           C
ATOM   1706  HD1 TRP   139      25.330  33.540  48.460  1.00  0.00           H
ATOM   1707  NE1 TRP   139      26.840  32.440  49.640  1.00  0.00           N
ATOM   1708  HE1 TRP   139      27.090  33.150  50.320  1.00  0.00           H
ATOM   1709  CE2 TRP   139      27.400  31.180  49.560  1.00  0.00           C
ATOM   1710  CZ2 TRP   139      28.390  30.520  50.230  1.00  0.00           C
ATOM   1711  HZ2 TRP   139      28.850  30.950  51.110  1.00  0.00           H
ATOM   1712  CH2 TRP   139      28.820  29.290  49.730  1.00  0.00           C
ATOM   1713  HH2 TRP   139      29.690  28.910  50.260  1.00  0.00           H
ATOM   1714  CZ3 TRP   139      28.180  28.620  48.650  1.00  0.00           C
ATOM   1715  HZ3 TRP   139      28.500  27.680  48.220  1.00  0.00           H
ATOM   1716  CE3 TRP   139      27.060  29.290  48.060  1.00  0.00           C
ATOM   1717  HE3 TRP   139      26.610  28.790  47.210  1.00  0.00           H
ATOM   1718  CD2 TRP   139      26.670  30.560  48.500  1.00  0.00           C
ATOM   1719  C   TRP   139      24.470  31.750  44.310  1.00  0.00           C
ATOM   1720  O   TRP   139      23.770  32.650  43.750  1.00  0.00           O
ATOM   1721  N   GLY   140      24.410  30.470  43.960  1.00  0.00           N
ATOM   1722  H   GLY   140      24.790  29.840  44.650  1.00  0.00           H
ATOM   1723  CA  GLY   140      23.620  29.900  42.900  1.00  0.00           C
ATOM   1724  HA1 GLY   140      24.220  29.240  42.270  1.00  0.00           H
ATOM   1725  HA2 GLY   140      23.210  30.640  42.210  1.00  0.00           H
ATOM   1726  C   GLY   140      22.390  29.180  43.480  1.00  0.00           C
ATOM   1727  O   GLY   140      21.760  29.610  44.430  1.00  0.00           O
ATOM   1728  N   GLN   141      22.010  28.100  42.780  1.00  0.00           N
ATOM   1729  H   GLN   141      22.460  27.900  41.890  1.00  0.00           H
ATOM   1730  CA  GLN   141      21.040  27.090  43.210  1.00  0.00           C
ATOM   1731  HA  GLN   141      20.750  27.350  44.230  1.00  0.00           H
ATOM   1732  CB  GLN   141      19.800  27.120  42.310  1.00  0.00           C
ATOM   1733  HB1 GLN   141      19.210  26.230  42.500  1.00  0.00           H
ATOM   1734  HB2 GLN   141      20.110  26.980  41.270  1.00  0.00           H
ATOM   1735  CG  GLN   141      18.990  28.400  42.360  1.00  0.00           C
ATOM   1736  HG1 GLN   141      19.630  29.150  41.920  1.00  0.00           H
ATOM   1737  HG2 GLN   141      18.590  28.610  43.350  1.00  0.00           H
ATOM   1738  CD  GLN   141      17.720  28.270  41.430  1.00  0.00           C
ATOM   1739  OE1 GLN   141      16.810  27.480  41.700  1.00  0.00           O
ATOM   1740  NE2 GLN   141      17.460  29.200  40.560  1.00  0.00           N
ATOM   1741 1HE2 GLN   141      17.980  30.070  40.600  1.00  0.00           H
ATOM   1742 2HE2 GLN   141      16.480  29.210  40.340  1.00  0.00           H
ATOM   1743  C   GLN   141      21.610  25.640  43.330  1.00  0.00           C
ATOM   1744  O   GLN   141      20.940  24.830  43.920  1.00  0.00           O
ATOM   1745  N   GLY   142      22.780  25.480  42.810  1.00  0.00           N
ATOM   1746  H   GLY   142      23.200  26.240  42.290  1.00  0.00           H
ATOM   1747  CA  GLY   142      23.470  24.140  42.920  1.00  0.00           C
ATOM   1748  HA1 GLY   142      23.540  23.680  43.910  1.00  0.00           H
ATOM   1749  HA2 GLY   142      24.490  24.430  42.640  1.00  0.00           H
ATOM   1750  C   GLY   142      22.940  23.060  41.990  1.00  0.00           C
ATOM   1751  O   GLY   142      21.850  23.130  41.460  1.00  0.00           O
ATOM   1752  N   THR   143      23.690  22.010  41.860  1.00  0.00           N
ATOM   1753  H   THR   143      24.620  22.080  42.270  1.00  0.00           H
ATOM   1754  CA  THR   143      23.350  20.810  41.050  1.00  0.00           C
ATOM   1755  HA  THR   143      22.260  20.700  41.060  1.00  0.00           H
ATOM   1756  CB  THR   143      23.690  21.050  39.510  1.00  0.00           C
ATOM   1757  HB  THR   143      23.430  22.050  39.160  1.00  0.00           H
ATOM   1758  CG2 THR   143      25.140  20.840  39.180  1.00  0.00           C
ATOM   1759 1HG2 THR   143      25.300  20.920  38.110  1.00  0.00           H
ATOM   1760 2HG2 THR   143      25.730  21.520  39.800  1.00  0.00           H
ATOM   1761 3HG2 THR   143      25.420  19.820  39.460  1.00  0.00           H
ATOM   1762  OG1 THR   143      23.140  19.960  38.820  1.00  0.00           O
ATOM   1763  HG1 THR   143      23.090  20.080  37.870  1.00  0.00           H
ATOM   1764  C   THR   143      23.840  19.480  41.670  1.00  0.00           C
ATOM   1765  O   THR   143      24.830  19.460  42.400  1.00  0.00           O
ATOM   1766  N   GLN   144      23.040  18.400  41.540  1.00  0.00           N
ATOM   1767  H   GLN   144      22.270  18.490  40.890  1.00  0.00           H
ATOM   1768  CA  GLN   144      23.350  17.070  42.080  1.00  0.00           C
ATOM   1769  HA  GLN   144      23.620  17.140  43.140  1.00  0.00           H
ATOM   1770  CB  GLN   144      22.010  16.210  42.120  1.00  0.00           C
ATOM   1771  HB1 GLN   144      22.270  15.160  42.280  1.00  0.00           H
ATOM   1772  HB2 GLN   144      21.460  16.230  41.180  1.00  0.00           H
ATOM   1773  CG  GLN   144      21.010  16.540  43.270  1.00  0.00           C
ATOM   1774  HG1 GLN   144      21.430  16.460  44.270  1.00  0.00           H
ATOM   1775  HG2 GLN   144      20.290  15.730  43.180  1.00  0.00           H
ATOM   1776  CD  GLN   144      20.250  17.890  43.100  1.00  0.00           C
ATOM   1777  OE1 GLN   144      20.510  18.690  42.210  1.00  0.00           O
ATOM   1778  NE2 GLN   144      19.260  18.200  43.900  1.00  0.00           N
ATOM   1779 1HE2 GLN   144      19.060  17.610  44.690  1.00  0.00           H
ATOM   1780 2HE2 GLN   144      18.800  19.100  43.830  1.00  0.00           H
ATOM   1781  C   GLN   144      24.440  16.210  41.390  1.00  0.00           C
ATOM   1782  O   GLN   144      24.410  16.010  40.190  1.00  0.00           O
ATOM   1783  N   VAL   145      25.300  15.610  42.220  1.00  0.00           N
ATOM   1784  H   VAL   145      25.380  15.890  43.190  1.00  0.00           H
ATOM   1785  CA  VAL   145      26.180  14.580  41.690  1.00  0.00           C
ATOM   1786  HA  VAL   145      25.910  14.190  40.710  1.00  0.00           H
ATOM   1787  CB  VAL   145      27.680  15.010  41.520  1.00  0.00           C
ATOM   1788  HB  VAL   145      28.150  15.330  42.450  1.00  0.00           H
ATOM   1789  CG1 VAL   145      28.550  13.910  40.890  1.00  0.00           C
ATOM   1790 1HG1 VAL   145      28.750  13.160  41.660  1.00  0.00           H
ATOM   1791 2HG1 VAL   145      28.050  13.410  40.070  1.00  0.00           H
ATOM   1792 3HG1 VAL   145      29.480  14.370  40.540  1.00  0.00           H
ATOM   1793  CG2 VAL   145      27.770  16.210  40.630  1.00  0.00           C
ATOM   1794 1HG2 VAL   145      28.790  16.600  40.620  1.00  0.00           H
ATOM   1795 2HG2 VAL   145      27.530  15.840  39.630  1.00  0.00           H
ATOM   1796 3HG2 VAL   145      27.120  16.970  41.070  1.00  0.00           H
ATOM   1797  C   VAL   145      26.220  13.400  42.600  1.00  0.00           C
ATOM   1798  O   VAL   145      26.270  13.420  43.810  1.00  0.00           O
ATOM   1799  N   THR   146      26.020  12.210  42.030  1.00  0.00           N
ATOM   1800  H   THR   146      26.100  12.070  41.030  1.00  0.00           H
ATOM   1801  CA  THR   146      25.770  11.000  42.800  1.00  0.00           C
ATOM   1802  HA  THR   146      26.140  11.170  43.810  1.00  0.00           H
ATOM   1803  CB  THR   146      24.290  10.670  42.760  1.00  0.00           C
ATOM   1804  HB  THR   146      24.020  10.680  41.700  1.00  0.00           H
ATOM   1805  CG2 THR   146      23.910   9.390  43.470  1.00  0.00           C
ATOM   1806 1HG2 THR   146      23.770   9.550  44.540  1.00  0.00           H
ATOM   1807 2HG2 THR   146      22.990   9.080  42.980  1.00  0.00           H
ATOM   1808 3HG2 THR   146      24.630   8.600  43.300  1.00  0.00           H
ATOM   1809  OG1 THR   146      23.490  11.660  43.330  1.00  0.00           O
ATOM   1810  HG1 THR   146      22.690  11.710  42.800  1.00  0.00           H
ATOM   1811  C   THR   146      26.520   9.850  42.120  1.00  0.00           C
ATOM   1812  O   THR   146      26.590   9.740  40.910  1.00  0.00           O
ATOM   1813  N   VAL   147      27.120   8.970  42.940  1.00  0.00           N
ATOM   1814  H   VAL   147      26.950   9.060  43.940  1.00  0.00           H
ATOM   1815  CA  VAL   147      28.200   8.060  42.650  1.00  0.00           C
ATOM   1816  HA  VAL   147      28.390   7.940  41.580  1.00  0.00           H
ATOM   1817  CB  VAL   147      29.590   8.520  43.240  1.00  0.00           C
ATOM   1818  HB  VAL   147      29.560   8.330  44.310  1.00  0.00           H
ATOM   1819  CG1 VAL   147      30.730   7.780  42.650  1.00  0.00           C
ATOM   1820 1HG1 VAL   147      30.550   6.710  42.690  1.00  0.00           H
ATOM   1821 2HG1 VAL   147      30.980   8.020  41.610  1.00  0.00           H
ATOM   1822 3HG1 VAL   147      31.620   7.960  43.260  1.00  0.00           H
ATOM   1823  CG2 VAL   147      29.760  10.080  43.130  1.00  0.00           C
ATOM   1824 1HG2 VAL   147      29.110  10.570  43.860  1.00  0.00           H
ATOM   1825 2HG2 VAL   147      30.780  10.450  43.240  1.00  0.00           H
ATOM   1826 3HG2 VAL   147      29.460  10.400  42.130  1.00  0.00           H
ATOM   1827  C   VAL   147      27.860   6.660  43.200  1.00  0.00           C
ATOM   1828  O   VAL   147      27.660   6.430  44.430  1.00  0.00           O
ATOM   1829  N   SER   148      27.730   5.710  42.330  1.00  0.00           N
ATOM   1830  H   SER   148      28.010   5.900  41.370  1.00  0.00           H
ATOM   1831  CA  SER   148      27.190   4.350  42.600  1.00  0.00           C
ATOM   1832  HA  SER   148      26.480   4.400  43.430  1.00  0.00           H
ATOM   1833  CB  SER   148      26.440   3.820  41.390  1.00  0.00           C
ATOM   1834  HB1 SER   148      26.580   2.750  41.290  1.00  0.00           H
ATOM   1835  HB2 SER   148      26.860   4.220  40.460  1.00  0.00           H
ATOM   1836  OG  SER   148      25.060   4.230  41.470  1.00  0.00           O
ATOM   1837  HG  SER   148      24.650   3.990  40.630  1.00  0.00           H
ATOM   1838  C   SER   148      28.270   3.380  43.060  1.00  0.00           C
ATOM   1839  O   SER   148      29.430   3.380  42.580  1.00  0.00           O
ATOM   1840  N   SER   149      28.000   2.500  44.050  1.00  0.00           N
ATOM   1841  H   SER   149      27.040   2.280  44.260  1.00  0.00           H
ATOM   1842  CA  SER   149      29.000   1.560  44.700  1.00  0.00           C
ATOM   1843  HA  SER   149      29.940   2.110  44.640  1.00  0.00           H
ATOM   1844  CB  SER   149      28.690   1.190  46.180  1.00  0.00           C
ATOM   1845  HB1 SER   149      29.600   0.790  46.620  1.00  0.00           H
ATOM   1846  HB2 SER   149      27.990   0.370  46.320  1.00  0.00           H
ATOM   1847  OG  SER   149      28.170   2.290  46.860  1.00  0.00           O
ATOM   1848  HG  SER   149      28.360   2.180  47.790  1.00  0.00           H
ATOM   1849  C   SER   149      29.180   0.180  44.060  1.00  0.00           C
ATOM   1850  OC1 SER   149      28.190  66.850  43.930  1.00  0.00           O
ATOM   1851  OC2 SER   149      30.310  67.300  43.610  1.00  0.00           O
TER
ENDMDL
