# Supplementary material for: Targeting Ras-binding domain of ELMO1 by computational nanobody design
Source: Commun Biol. 2023 Mar 17;6:284. doi: 10.1038/s42003-023-04657-w (PMC10023680; doi:10.1038/s42003-023-04657-w)
Supplement: Supplementary file 4 — Supplementary Data 2 [file 42003_2023_4657_MOESM4_ESM.zip › MD_input_output/Nb01_snapshot/snapshot_021000_CDR2.pdb]

ATOM    724  N   SER    57      28.680  37.680  32.750  1.00  0.00           N
ATOM    725  H   SER    57      29.140  38.390  33.310  1.00  0.00           H
ATOM    726  CA  SER    57      28.190  38.090  31.430  1.00  0.00           C
ATOM    727  HA  SER    57      28.110  37.250  30.750  1.00  0.00           H
ATOM    728  CB  SER    57      26.780  38.740  31.600  1.00  0.00           C
ATOM    729  HB1 SER    57      26.130  38.170  32.270  1.00  0.00           H
ATOM    730  HB2 SER    57      26.260  38.830  30.640  1.00  0.00           H
ATOM    731  OG  SER    57      26.800  39.990  32.270  1.00  0.00           O
ATOM    732  HG  SER    57      26.330  39.920  33.100  1.00  0.00           H
ATOM    733  C   SER    57      29.120  39.030  30.660  1.00  0.00           C
ATOM    734  O   SER    57      30.060  39.630  31.220  1.00  0.00           O
ATOM    735  N   ILE    58      28.820  39.120  29.370  1.00  0.00           N
ATOM    736  H   ILE    58      28.000  38.630  29.050  1.00  0.00           H
ATOM    737  CA  ILE    58      29.610  39.920  28.390  1.00  0.00           C
ATOM    738  HA  ILE    58      30.270  40.580  28.950  1.00  0.00           H
ATOM    739  CB  ILE    58      30.650  38.980  27.740  1.00  0.00           C
ATOM    740  HB  ILE    58      31.180  38.350  28.460  1.00  0.00           H
ATOM    741  CG2 ILE    58      30.000  38.050  26.680  1.00  0.00           C
ATOM    742 1HG2 ILE    58      29.040  37.770  27.120  1.00  0.00           H
ATOM    743 2HG2 ILE    58      29.750  38.590  25.770  1.00  0.00           H
ATOM    744 3HG2 ILE    58      30.590  37.150  26.520  1.00  0.00           H
ATOM    745  CG1 ILE    58      31.660  40.020  27.120  1.00  0.00           C
ATOM    746 1HG1 ILE    58      31.890  40.900  27.710  1.00  0.00           H
ATOM    747 2HG1 ILE    58      31.220  40.390  26.190  1.00  0.00           H
ATOM    748  CD  ILE    58      32.980  39.340  26.790  1.00  0.00           C
ATOM    749  HD1 ILE    58      32.840  38.650  25.950  1.00  0.00           H
ATOM    750  HD2 ILE    58      33.650  40.110  26.410  1.00  0.00           H
ATOM    751  HD3 ILE    58      33.380  38.820  27.660  1.00  0.00           H
ATOM    752  C   ILE    58      28.720  40.780  27.440  1.00  0.00           C
ATOM    753  O   ILE    58      27.800  40.250  26.770  1.00  0.00           O
ATOM    754  N   LYS    59      28.850  42.090  27.590  1.00  0.00           N
ATOM    755  H   LYS    59      29.760  42.340  27.950  1.00  0.00           H
ATOM    756  CA  LYS    59      28.170  43.040  26.800  1.00  0.00           C
ATOM    757  HA  LYS    59      27.080  42.960  26.790  1.00  0.00           H
ATOM    758  CB  LYS    59      28.400  44.380  27.370  1.00  0.00           C
ATOM    759  HB1 LYS    59      27.950  45.090  26.670  1.00  0.00           H
ATOM    760  HB2 LYS    59      29.460  44.620  27.490  1.00  0.00           H
ATOM    761  CG  LYS    59      27.790  44.650  28.770  1.00  0.00           C
ATOM    762  HG1 LYS    59      28.560  44.310  29.460  1.00  0.00           H
ATOM    763  HG2 LYS    59      26.890  44.050  28.790  1.00  0.00           H
ATOM    764  CD  LYS    59      27.430  46.180  29.110  1.00  0.00           C
ATOM    765  HD1 LYS    59      28.170  46.890  28.730  1.00  0.00           H
ATOM    766  HD2 LYS    59      27.430  46.330  30.190  1.00  0.00           H
ATOM    767  CE  LYS    59      26.080  46.480  28.560  1.00  0.00           C
ATOM    768  HE1 LYS    59      25.380  46.060  29.280  1.00  0.00           H
ATOM    769  HE2 LYS    59      25.850  45.950  27.640  1.00  0.00           H
ATOM    770  NZ  LYS    59      25.940  47.940  28.350  1.00  0.00           N
ATOM    771  HZ1 LYS    59      26.070  48.470  29.200  1.00  0.00           H
ATOM    772  HZ2 LYS    59      26.580  48.290  27.660  1.00  0.00           H
ATOM    773  HZ3 LYS    59      25.010  48.160  28.000  1.00  0.00           H
ATOM    774  C   LYS    59      28.520  42.890  25.280  1.00  0.00           C
ATOM    775  O   LYS    59      29.620  42.460  25.040  1.00  0.00           O
ATOM    776  N   TRP    60      27.700  43.350  24.310  1.00  0.00           N
ATOM    777  H   TRP    60      26.920  43.910  24.630  1.00  0.00           H
ATOM    778  CA  TRP    60      28.140  43.250  22.940  1.00  0.00           C
ATOM    779  HA  TRP    60      28.470  42.210  22.840  1.00  0.00           H
ATOM    780  CB  TRP    60      26.980  43.460  21.990  1.00  0.00           C
ATOM    781  HB1 TRP    60      26.210  42.750  22.290  1.00  0.00           H
ATOM    782  HB2 TRP    60      27.210  43.180  20.960  1.00  0.00           H
ATOM    783  CG  TRP    60      26.270  44.730  21.880  1.00  0.00           C
ATOM    784  CD1 TRP    60      25.010  44.880  22.350  1.00  0.00           C
ATOM    785  HD1 TRP    60      24.570  44.020  22.810  1.00  0.00           H
ATOM    786  NE1 TRP    60      24.520  46.150  22.130  1.00  0.00           N
ATOM    787  HE1 TRP    60      23.670  46.550  22.500  1.00  0.00           H
ATOM    788  CE2 TRP    60      25.450  46.830  21.290  1.00  0.00           C
ATOM    789  CZ2 TRP    60      25.390  48.080  20.660  1.00  0.00           C
ATOM    790  HZ2 TRP    60      24.610  48.800  20.880  1.00  0.00           H
ATOM    791  CH2 TRP    60      26.430  48.480  19.820  1.00  0.00           C
ATOM    792  HH2 TRP    60      26.380  49.380  19.230  1.00  0.00           H
ATOM    793  CZ3 TRP    60      27.570  47.620  19.720  1.00  0.00           C
ATOM    794  HZ3 TRP    60      28.360  47.920  19.050  1.00  0.00           H
ATOM    795  CE3 TRP    60      27.640  46.390  20.400  1.00  0.00           C
ATOM    796  HE3 TRP    60      28.480  45.740  20.190  1.00  0.00           H
ATOM    797  CD2 TRP    60      26.560  45.980  21.220  1.00  0.00           C
ATOM    798  C   TRP    60      29.370  43.960  22.500  1.00  0.00           C
ATOM    799  O   TRP    60      30.150  43.410  21.740  1.00  0.00           O
ATOM    800  N   ALA    61      29.600  45.080  23.230  1.00  0.00           N
ATOM    801  H   ALA    61      28.990  45.300  24.000  1.00  0.00           H
ATOM    802  CA  ALA    61      30.870  45.790  23.190  1.00  0.00           C
ATOM    803  HA  ALA    61      31.290  45.780  22.190  1.00  0.00           H
ATOM    804  CB  ALA    61      30.480  47.290  23.390  1.00  0.00           C
ATOM    805  HB1 ALA    61      30.100  47.440  24.400  1.00  0.00           H
ATOM    806  HB2 ALA    61      31.320  47.940  23.160  1.00  0.00           H
ATOM    807  HB3 ALA    61      29.810  47.600  22.580  1.00  0.00           H
ATOM    808  C   ALA    61      32.120  45.370  24.010  1.00  0.00           C
ATOM    809  O   ALA    61      33.110  46.140  24.030  1.00  0.00           O
ATOM    810  N   GLY    65      32.100  44.210  24.690  1.00  0.00           N
ATOM    811  H   GLY    65      31.320  43.580  24.570  1.00  0.00           H
ATOM    812  CA  GLY    65      33.280  43.610  25.350  1.00  0.00           C
ATOM    813  HA1 GLY    65      34.150  44.010  24.830  1.00  0.00           H
ATOM    814  HA2 GLY    65      33.140  42.530  25.240  1.00  0.00           H
ATOM    815  C   GLY    65      33.400  43.890  26.840  1.00  0.00           C
ATOM    816  O   GLY    65      34.270  43.240  27.480  1.00  0.00           O
ATOM    817  N   ASP    66      32.510  44.720  27.420  1.00  0.00           N
ATOM    818  H   ASP    66      31.850  45.150  26.790  1.00  0.00           H
ATOM    819  CA  ASP    66      32.350  44.840  28.870  1.00  0.00           C
ATOM    820  HA  ASP    66      33.340  45.030  29.280  1.00  0.00           H
ATOM    821  CB  ASP    66      31.530  46.000  29.240  1.00  0.00           C
ATOM    822  HB1 ASP    66      31.470  45.960  30.330  1.00  0.00           H
ATOM    823  HB2 ASP    66      30.490  45.880  28.960  1.00  0.00           H
ATOM    824  CG  ASP    66      31.990  47.340  28.840  1.00  0.00           C
ATOM    825  OD1 ASP    66      33.180  47.600  28.520  1.00  0.00           O
ATOM    826  OD2 ASP    66      31.140  48.260  28.870  1.00  0.00           O
ATOM    827  C   ASP    66      31.920  43.630  29.630  1.00  0.00           C
ATOM    828  O   ASP    66      30.920  42.940  29.300  1.00  0.00           O
ATOM    829  N   ARG    67      32.640  43.420  30.750  1.00  0.00           N
ATOM    830  H   ARG    67      33.350  44.040  31.110  1.00  0.00           H
ATOM    831  CA  ARG    67      32.410  42.280  31.680  1.00  0.00           C
ATOM    832  HA  ARG    67      31.850  41.530  31.130  1.00  0.00           H
ATOM    833  CB  ARG    67      33.770  41.710  32.290  1.00  0.00           C
ATOM    834  HB1 ARG    67      33.510  41.120  33.160  1.00  0.00           H
ATOM    835  HB2 ARG    67      34.350  42.610  32.530  1.00  0.00           H
ATOM    836  CG  ARG    67      34.710  40.820  31.500  1.00  0.00           C
ATOM    837  HG1 ARG    67      34.260  39.880  31.180  1.00  0.00           H
ATOM    838  HG2 ARG    67      35.390  40.410  32.250  1.00  0.00           H
ATOM    839  CD  ARG    67      35.380  41.390  30.260  1.00  0.00           C
ATOM    840  HD1 ARG    67      36.150  42.110  30.520  1.00  0.00           H
ATOM    841  HD2 ARG    67      34.660  42.030  29.750  1.00  0.00           H
ATOM    842  NE  ARG    67      35.890  40.300  29.370  1.00  0.00           N
ATOM    843  HE  ARG    67      35.750  39.360  29.710  1.00  0.00           H
ATOM    844  CZ  ARG    67      36.550  40.450  28.190  1.00  0.00           C
ATOM    845  NH1 ARG    67      36.700  41.670  27.720  1.00  0.00           N
ATOM    846 1HH1 ARG    67      36.060  42.370  28.040  1.00  0.00           H
ATOM    847 2HH1 ARG    67      37.130  41.760  26.810  1.00  0.00           H
ATOM    848  NH2 ARG    67      37.130  39.430  27.640  1.00  0.00           N
ATOM    849 1HH2 ARG    67      36.980  38.490  27.990  1.00  0.00           H
ATOM    850 2HH2 ARG    67      37.710  39.520  26.810  1.00  0.00           H
ATOM    851  C   ARG    67      31.560  42.780  32.870  1.00  0.00           C
ATOM    852  O   ARG    67      31.830  43.870  33.460  1.00  0.00           O
ATOM    853  N   THR    68      30.800  41.850  33.380  1.00  0.00           N
ATOM    854  H   THR    68      30.710  41.000  32.860  1.00  0.00           H
ATOM    855  CA  THR    68      30.100  41.870  34.730  1.00  0.00           C
ATOM    856  HA  THR    68      30.650  42.570  35.370  1.00  0.00           H
ATOM    857  CB  THR    68      28.630  42.400  34.630  1.00  0.00           C
ATOM    858  HB  THR    68      28.010  41.730  34.030  1.00  0.00           H
ATOM    859  CG2 THR    68      28.060  42.550  36.060  1.00  0.00           C
ATOM    860 1HG2 THR    68      26.990  42.680  35.900  1.00  0.00           H
ATOM    861 2HG2 THR    68      28.160  41.620  36.620  1.00  0.00           H
ATOM    862 3HG2 THR    68      28.510  43.350  36.660  1.00  0.00           H
ATOM    863  OG1 THR    68      28.500  43.740  33.970  1.00  0.00           O
ATOM    864  HG1 THR    68      28.420  43.650  33.020  1.00  0.00           H
ATOM    865  C   THR    68      30.160  40.520  35.390  1.00  0.00           C
ATOM    866  O   THR    68      29.630  39.560  34.780  1.00  0.00           O
ATOM    867  N   TYR    69      30.640  40.380  36.600  1.00  0.00           N
ATOM    868  H   TYR    69      30.970  41.260  36.970  1.00  0.00           H
ATOM    869  CA  TYR    69      30.740  39.210  37.400  1.00  0.00           C
ATOM    870  HA  TYR    69      30.540  38.380  36.720  1.00  0.00           H
ATOM    871  CB  TYR    69      32.180  39.020  37.920  1.00  0.00           C
ATOM    872  HB1 TYR    69      32.190  38.330  38.770  1.00  0.00           H
ATOM    873  HB2 TYR    69      32.470  39.940  38.430  1.00  0.00           H
ATOM    874  CG  TYR    69      33.140  38.740  36.800  1.00  0.00           C
ATOM    875  CD1 TYR    69      34.170  39.650  36.470  1.00  0.00           C
ATOM    876  HD1 TYR    69      34.210  40.670  36.830  1.00  0.00           H
ATOM    877  CE1 TYR    69      35.190  39.260  35.500  1.00  0.00           C
ATOM    878  HE1 TYR    69      36.020  39.890  35.210  1.00  0.00           H
ATOM    879  CZ  TYR    69      35.040  38.030  34.780  1.00  0.00           C
ATOM    880  OH  TYR    69      35.840  37.570  33.880  1.00  0.00           O
ATOM    881  HH  TYR    69      36.540  38.200  33.710  1.00  0.00           H
ATOM    882  CE2 TYR    69      34.040  37.130  35.250  1.00  0.00           C
ATOM    883  HE2 TYR    69      33.940  36.160  34.800  1.00  0.00           H
ATOM    884  CD2 TYR    69      33.070  37.430  36.210  1.00  0.00           C
ATOM    885  HD2 TYR    69      32.280  36.730  36.470  1.00  0.00           H
ATOM    886  C   TYR    69      29.700  39.070  38.490  1.00  0.00           C
ATOM    887  O   TYR    69      28.980  39.990  38.950  1.00  0.00           O
