# Supplementary material for: Targeting Ras-binding domain of ELMO1 by computational nanobody design
Source: Commun Biol. 2023 Mar 17;6:284. doi: 10.1038/s42003-023-04657-w (PMC10023680; doi:10.1038/s42003-023-04657-w)
Supplement: Supplementary file 4 — Supplementary Data 2 [file 42003_2023_4657_MOESM4_ESM.zip › MD_input_output/Nb01_snapshot/snapshot_051000_CDR2.pdb]

ATOM    724  N   SER    57      39.230  32.570  34.860  1.00  0.00           N
ATOM    725  H   SER    57      40.110  32.650  35.340  1.00  0.00           H
ATOM    726  CA  SER    57      38.600  33.850  34.420  1.00  0.00           C
ATOM    727  HA  SER    57      37.990  33.590  33.550  1.00  0.00           H
ATOM    728  CB  SER    57      37.570  34.340  35.440  1.00  0.00           C
ATOM    729  HB1 SER    57      36.930  33.510  35.730  1.00  0.00           H
ATOM    730  HB2 SER    57      37.040  35.160  34.950  1.00  0.00           H
ATOM    731  OG  SER    57      38.290  34.850  36.560  1.00  0.00           O
ATOM    732  HG  SER    57      37.640  34.970  37.260  1.00  0.00           H
ATOM    733  C   SER    57      39.650  34.930  34.030  1.00  0.00           C
ATOM    734  O   SER    57      40.810  34.970  34.450  1.00  0.00           O
ATOM    735  N   ILE    58      39.200  35.780  33.100  1.00  0.00           N
ATOM    736  H   ILE    58      38.290  35.650  32.680  1.00  0.00           H
ATOM    737  CA  ILE    58      40.000  36.880  32.550  1.00  0.00           C
ATOM    738  HA  ILE    58      40.850  36.980  33.220  1.00  0.00           H
ATOM    739  CB  ILE    58      40.630  36.450  31.190  1.00  0.00           C
ATOM    740  HB  ILE    58      41.040  35.450  31.390  1.00  0.00           H
ATOM    741  CG2 ILE    58      39.620  36.240  30.060  1.00  0.00           C
ATOM    742 1HG2 ILE    58      39.250  37.200  29.710  1.00  0.00           H
ATOM    743 2HG2 ILE    58      40.050  35.820  29.150  1.00  0.00           H
ATOM    744 3HG2 ILE    58      38.780  35.690  30.490  1.00  0.00           H
ATOM    745  CG1 ILE    58      41.790  37.380  30.830  1.00  0.00           C
ATOM    746 1HG1 ILE    58      42.410  37.620  31.690  1.00  0.00           H
ATOM    747 2HG1 ILE    58      41.410  38.310  30.420  1.00  0.00           H
ATOM    748  CD  ILE    58      42.760  36.720  29.860  1.00  0.00           C
ATOM    749  HD1 ILE    58      42.260  36.470  28.920  1.00  0.00           H
ATOM    750  HD2 ILE    58      43.630  37.340  29.630  1.00  0.00           H
ATOM    751  HD3 ILE    58      43.170  35.810  30.290  1.00  0.00           H
ATOM    752  C   ILE    58      39.110  38.140  32.590  1.00  0.00           C
ATOM    753  O   ILE    58      37.970  38.200  32.010  1.00  0.00           O
ATOM    754  N   LYS    59      39.720  39.250  33.110  1.00  0.00           N
ATOM    755  H   LYS    59      40.600  39.200  33.590  1.00  0.00           H
ATOM    756  CA  LYS    59      39.080  40.560  32.930  1.00  0.00           C
ATOM    757  HA  LYS    59      37.990  40.560  32.990  1.00  0.00           H
ATOM    758  CB  LYS    59      39.490  41.460  34.160  1.00  0.00           C
ATOM    759  HB1 LYS    59      38.830  42.330  34.180  1.00  0.00           H
ATOM    760  HB2 LYS    59      40.530  41.800  34.130  1.00  0.00           H
ATOM    761  CG  LYS    59      39.250  40.790  35.480  1.00  0.00           C
ATOM    762  HG1 LYS    59      40.040  40.050  35.640  1.00  0.00           H
ATOM    763  HG2 LYS    59      38.280  40.320  35.610  1.00  0.00           H
ATOM    764  CD  LYS    59      39.310  41.800  36.670  1.00  0.00           C
ATOM    765  HD1 LYS    59      39.030  41.170  37.500  1.00  0.00           H
ATOM    766  HD2 LYS    59      38.490  42.490  36.460  1.00  0.00           H
ATOM    767  CE  LYS    59      40.690  42.610  36.860  1.00  0.00           C
ATOM    768  HE1 LYS    59      40.860  43.260  35.990  1.00  0.00           H
ATOM    769  HE2 LYS    59      41.540  41.930  36.950  1.00  0.00           H
ATOM    770  NZ  LYS    59      40.480  43.490  37.980  1.00  0.00           N
ATOM    771  HZ1 LYS    59      41.230  44.170  37.960  1.00  0.00           H
ATOM    772  HZ2 LYS    59      39.590  43.960  38.070  1.00  0.00           H
ATOM    773  HZ3 LYS    59      40.630  43.040  38.870  1.00  0.00           H
ATOM    774  C   LYS    59      39.380  41.280  31.610  1.00  0.00           C
ATOM    775  O   LYS    59      40.340  40.890  30.920  1.00  0.00           O
ATOM    776  N   TRP    60      38.570  42.280  31.330  1.00  0.00           N
ATOM    777  H   TRP    60      38.040  42.710  32.080  1.00  0.00           H
ATOM    778  CA  TRP    60      38.470  42.800  29.950  1.00  0.00           C
ATOM    779  HA  TRP    60      38.340  41.880  29.390  1.00  0.00           H
ATOM    780  CB  TRP    60      37.280  43.730  29.750  1.00  0.00           C
ATOM    781  HB1 TRP    60      36.410  43.110  29.980  1.00  0.00           H
ATOM    782  HB2 TRP    60      37.380  44.110  28.740  1.00  0.00           H
ATOM    783  CG  TRP    60      37.220  44.850  30.620  1.00  0.00           C
ATOM    784  CD1 TRP    60      36.550  44.910  31.780  1.00  0.00           C
ATOM    785  HD1 TRP    60      35.870  44.140  32.120  1.00  0.00           H
ATOM    786  NE1 TRP    60      36.820  46.030  32.520  1.00  0.00           N
ATOM    787  HE1 TRP    60      36.440  46.270  33.420  1.00  0.00           H
ATOM    788  CE2 TRP    60      37.680  46.840  31.820  1.00  0.00           C
ATOM    789  CZ2 TRP    60      38.180  48.130  32.150  1.00  0.00           C
ATOM    790  HZ2 TRP    60      37.850  48.610  33.060  1.00  0.00           H
ATOM    791  CH2 TRP    60      39.100  48.660  31.260  1.00  0.00           C
ATOM    792  HH2 TRP    60      39.670  49.520  31.570  1.00  0.00           H
ATOM    793  CZ3 TRP    60      39.490  47.960  30.140  1.00  0.00           C
ATOM    794  HZ3 TRP    60      40.230  48.390  29.470  1.00  0.00           H
ATOM    795  CE3 TRP    60      38.880  46.770  29.780  1.00  0.00           C
ATOM    796  HE3 TRP    60      39.270  46.260  28.910  1.00  0.00           H
ATOM    797  CD2 TRP    60      37.930  46.160  30.610  1.00  0.00           C
ATOM    798  C   TRP    60      39.750  43.460  29.450  1.00  0.00           C
ATOM    799  O   TRP    60      40.050  43.500  28.220  1.00  0.00           O
ATOM    800  N   ALA    61      40.510  44.090  30.320  1.00  0.00           N
ATOM    801  H   ALA    61      40.190  44.140  31.270  1.00  0.00           H
ATOM    802  CA  ALA    61      41.900  44.640  29.980  1.00  0.00           C
ATOM    803  HA  ALA    61      41.900  45.180  29.030  1.00  0.00           H
ATOM    804  CB  ALA    61      42.310  45.760  31.000  1.00  0.00           C
ATOM    805  HB1 ALA    61      43.380  45.940  31.020  1.00  0.00           H
ATOM    806  HB2 ALA    61      41.770  46.680  30.750  1.00  0.00           H
ATOM    807  HB3 ALA    61      42.120  45.480  32.040  1.00  0.00           H
ATOM    808  C   ALA    61      42.990  43.580  29.970  1.00  0.00           C
ATOM    809  O   ALA    61      44.060  43.960  29.430  1.00  0.00           O
ATOM    810  N   GLY    65      42.790  42.440  30.600  1.00  0.00           N
ATOM    811  H   GLY    65      41.830  42.240  30.820  1.00  0.00           H
ATOM    812  CA  GLY    65      43.660  41.250  30.420  1.00  0.00           C
ATOM    813  HA1 GLY    65      44.590  41.530  29.920  1.00  0.00           H
ATOM    814  HA2 GLY    65      43.100  40.560  29.780  1.00  0.00           H
ATOM    815  C   GLY    65      44.150  40.480  31.610  1.00  0.00           C
ATOM    816  O   GLY    65      45.100  39.760  31.630  1.00  0.00           O
ATOM    817  N   ASP    66      43.590  40.770  32.800  1.00  0.00           N
ATOM    818  H   ASP    66      42.820  41.410  32.830  1.00  0.00           H
ATOM    819  CA  ASP    66      44.010  40.170  34.150  1.00  0.00           C
ATOM    820  HA  ASP    66      45.100  40.170  34.130  1.00  0.00           H
ATOM    821  CB  ASP    66      43.500  41.060  35.320  1.00  0.00           C
ATOM    822  HB1 ASP    66      42.410  41.100  35.310  1.00  0.00           H
ATOM    823  HB2 ASP    66      43.940  42.050  35.250  1.00  0.00           H
ATOM    824  CG  ASP    66      43.790  40.400  36.720  1.00  0.00           C
ATOM    825  OD1 ASP    66      44.910  39.860  36.930  1.00  0.00           O
ATOM    826  OD2 ASP    66      42.950  40.520  37.650  1.00  0.00           O
ATOM    827  C   ASP    66      43.550  38.710  34.340  1.00  0.00           C
ATOM    828  O   ASP    66      42.340  38.470  34.210  1.00  0.00           O
ATOM    829  N   ARG    67      44.400  37.780  34.770  1.00  0.00           N
ATOM    830  H   ARG    67      45.380  37.950  34.940  1.00  0.00           H
ATOM    831  CA  ARG    67      44.030  36.350  34.880  1.00  0.00           C
ATOM    832  HA  ARG    67      43.080  36.150  34.390  1.00  0.00           H
ATOM    833  CB  ARG    67      45.040  35.490  34.140  1.00  0.00           C
ATOM    834  HB1 ARG    67      44.740  34.460  34.340  1.00  0.00           H
ATOM    835  HB2 ARG    67      46.000  35.690  34.630  1.00  0.00           H
ATOM    836  CG  ARG    67      45.110  35.720  32.610  1.00  0.00           C
ATOM    837  HG1 ARG    67      45.390  36.760  32.450  1.00  0.00           H
ATOM    838  HG2 ARG    67      44.120  35.440  32.240  1.00  0.00           H
ATOM    839  CD  ARG    67      46.150  35.010  31.830  1.00  0.00           C
ATOM    840  HD1 ARG    67      46.150  34.020  32.280  1.00  0.00           H
ATOM    841  HD2 ARG    67      47.100  35.480  32.070  1.00  0.00           H
ATOM    842  NE  ARG    67      45.850  34.930  30.440  1.00  0.00           N
ATOM    843  HE  ARG    67      45.530  34.050  30.070  1.00  0.00           H
ATOM    844  CZ  ARG    67      46.080  35.900  29.540  1.00  0.00           C
ATOM    845  NH1 ARG    67      46.500  37.080  29.920  1.00  0.00           N
ATOM    846 1HH1 ARG    67      46.650  37.300  30.900  1.00  0.00           H
ATOM    847 2HH1 ARG    67      46.710  37.750  29.190  1.00  0.00           H
ATOM    848  NH2 ARG    67      45.960  35.600  28.290  1.00  0.00           N
ATOM    849 1HH2 ARG    67      45.560  34.770  27.880  1.00  0.00           H
ATOM    850 2HH2 ARG    67      46.290  36.250  27.580  1.00  0.00           H
ATOM    851  C   ARG    67      43.910  35.770  36.320  1.00  0.00           C
ATOM    852  O   ARG    67      44.750  36.060  37.120  1.00  0.00           O
ATOM    853  N   THR    68      42.890  34.950  36.520  1.00  0.00           N
ATOM    854  H   THR    68      42.330  34.710  35.720  1.00  0.00           H
ATOM    855  CA  THR    68      42.800  34.170  37.780  1.00  0.00           C
ATOM    856  HA  THR    68      43.810  34.000  38.150  1.00  0.00           H
ATOM    857  CB  THR    68      42.260  35.030  38.880  1.00  0.00           C
ATOM    858  HB  THR    68      42.640  36.050  38.920  1.00  0.00           H
ATOM    859  CG2 THR    68      40.740  35.120  38.860  1.00  0.00           C
ATOM    860 1HG2 THR    68      40.280  35.690  38.050  1.00  0.00           H
ATOM    861 2HG2 THR    68      40.260  34.150  39.000  1.00  0.00           H
ATOM    862 3HG2 THR    68      40.400  35.670  39.740  1.00  0.00           H
ATOM    863  OG1 THR    68      42.470  34.450  40.190  1.00  0.00           O
ATOM    864  HG1 THR    68      43.410  34.510  40.380  1.00  0.00           H
ATOM    865  C   THR    68      42.120  32.830  37.610  1.00  0.00           C
ATOM    866  O   THR    68      41.480  32.550  36.630  1.00  0.00           O
ATOM    867  N   TYR    69      42.370  31.910  38.560  1.00  0.00           N
ATOM    868  H   TYR    69      43.060  32.120  39.270  1.00  0.00           H
ATOM    869  CA  TYR    69      41.980  30.470  38.490  1.00  0.00           C
ATOM    870  HA  TYR    69      41.250  30.310  37.700  1.00  0.00           H
ATOM    871  CB  TYR    69      43.230  29.720  38.060  1.00  0.00           C
ATOM    872  HB1 TYR    69      42.860  28.700  37.940  1.00  0.00           H
ATOM    873  HB2 TYR    69      43.960  29.710  38.870  1.00  0.00           H
ATOM    874  CG  TYR    69      43.850  30.130  36.680  1.00  0.00           C
ATOM    875  CD1 TYR    69      44.930  30.990  36.660  1.00  0.00           C
ATOM    876  HD1 TYR    69      45.280  31.400  37.600  1.00  0.00           H
ATOM    877  CE1 TYR    69      45.650  31.210  35.460  1.00  0.00           C
ATOM    878  HE1 TYR    69      46.430  31.960  35.510  1.00  0.00           H
ATOM    879  CZ  TYR    69      45.220  30.660  34.280  1.00  0.00           C
ATOM    880  OH  TYR    69      45.700  31.070  33.110  1.00  0.00           O
ATOM    881  HH  TYR    69      46.500  31.580  33.290  1.00  0.00           H
ATOM    882  CE2 TYR    69      44.020  29.920  34.270  1.00  0.00           C
ATOM    883  HE2 TYR    69      43.620  29.500  33.360  1.00  0.00           H
ATOM    884  CD2 TYR    69      43.340  29.610  35.480  1.00  0.00           C
ATOM    885  HD2 TYR    69      42.450  29.000  35.540  1.00  0.00           H
ATOM    886  C   TYR    69      41.460  30.010  39.840  1.00  0.00           C
ATOM    887  O   TYR    69      41.310  30.750  40.800  1.00  0.00           O
