# Supplementary material for: Targeting Ras-binding domain of ELMO1 by computational nanobody design
Source: Commun Biol. 2023 Mar 17;6:284. doi: 10.1038/s42003-023-04657-w (PMC10023680; doi:10.1038/s42003-023-04657-w)
Supplement: Supplementary file 4 — Supplementary Data 2 [file 42003_2023_4657_MOESM4_ESM.zip › MD_input_output/Nb01_snapshot/snapshot_082000.pdb]

REMARK    GENERATED BY TRJCONV
TITLE     Protein in water t= 8200.00000 step= 4100000
REMARK    THIS IS A SIMULATION BOX
CRYST1   67.380   67.380   67.380  90.00  90.00  90.00 P 1           1
MODEL        1
ATOM      1  N   VAL     2      25.760  42.770  39.660  1.00  0.00           N
ATOM      2  H1  VAL     2      25.820  42.610  40.660  1.00  0.00           H
ATOM      3  H2  VAL     2      25.910  43.770  39.680  1.00  0.00           H
ATOM      4  H3  VAL     2      24.800  42.770  39.330  1.00  0.00           H
ATOM      5  CA  VAL     2      26.790  42.100  38.800  1.00  0.00           C
ATOM      6  HA  VAL     2      26.600  42.270  37.740  1.00  0.00           H
ATOM      7  CB  VAL     2      28.250  42.500  39.080  1.00  0.00           C
ATOM      8  HB  VAL     2      28.370  43.580  39.000  1.00  0.00           H
ATOM      9  CG1 VAL     2      28.860  41.990  40.400  1.00  0.00           C
ATOM     10 1HG1 VAL     2      29.890  42.300  40.570  1.00  0.00           H
ATOM     11 2HG1 VAL     2      28.210  42.290  41.220  1.00  0.00           H
ATOM     12 3HG1 VAL     2      28.680  40.920  40.290  1.00  0.00           H
ATOM     13  CG2 VAL     2      29.180  41.980  37.930  1.00  0.00           C
ATOM     14 1HG2 VAL     2      30.070  42.600  37.870  1.00  0.00           H
ATOM     15 2HG2 VAL     2      29.520  40.960  38.120  1.00  0.00           H
ATOM     16 3HG2 VAL     2      28.770  42.090  36.930  1.00  0.00           H
ATOM     17  C   VAL     2      26.580  40.620  38.910  1.00  0.00           C
ATOM     18  O   VAL     2      26.420  40.030  40.010  1.00  0.00           O
ATOM     19  N   GLN     3      26.600  39.920  37.760  1.00  0.00           N
ATOM     20  H   GLN     3      26.880  40.330  36.880  1.00  0.00           H
ATOM     21  CA  GLN     3      26.710  38.490  37.710  1.00  0.00           C
ATOM     22  HA  GLN     3      26.970  38.070  38.680  1.00  0.00           H
ATOM     23  CB  GLN     3      25.340  37.900  37.300  1.00  0.00           C
ATOM     24  HB1 GLN     3      24.630  38.540  37.830  1.00  0.00           H
ATOM     25  HB2 GLN     3      25.360  36.850  37.590  1.00  0.00           H
ATOM     26  CG  GLN     3      25.040  37.970  35.730  1.00  0.00           C
ATOM     27  HG1 GLN     3      25.800  37.510  35.100  1.00  0.00           H
ATOM     28  HG2 GLN     3      25.240  39.030  35.530  1.00  0.00           H
ATOM     29  CD  GLN     3      23.710  37.490  35.230  1.00  0.00           C
ATOM     30  OE1 GLN     3      22.800  38.290  35.090  1.00  0.00           O
ATOM     31  NE2 GLN     3      23.540  36.210  35.090  1.00  0.00           N
ATOM     32 1HE2 GLN     3      24.320  35.570  35.060  1.00  0.00           H
ATOM     33 2HE2 GLN     3      22.640  35.770  34.940  1.00  0.00           H
ATOM     34  C   GLN     3      27.910  38.060  36.830  1.00  0.00           C
ATOM     35  O   GLN     3      28.200  38.670  35.810  1.00  0.00           O
ATOM     36  N   LEU     4      28.510  36.920  37.160  1.00  0.00           N
ATOM     37  H   LEU     4      28.230  36.530  38.050  1.00  0.00           H
ATOM     38  CA  LEU     4      29.510  36.290  36.340  1.00  0.00           C
ATOM     39  HA  LEU     4      30.010  37.090  35.800  1.00  0.00           H
ATOM     40  CB  LEU     4      30.430  35.570  37.220  1.00  0.00           C
ATOM     41  HB1 LEU     4      31.080  34.880  36.690  1.00  0.00           H
ATOM     42  HB2 LEU     4      29.870  34.840  37.810  1.00  0.00           H
ATOM     43  CG  LEU     4      31.310  36.400  38.150  1.00  0.00           C
ATOM     44  HG  LEU     4      30.660  36.980  38.810  1.00  0.00           H
ATOM     45  CD1 LEU     4      32.100  35.420  39.080  1.00  0.00           C
ATOM     46 1HD1 LEU     4      31.450  34.560  39.250  1.00  0.00           H
ATOM     47 2HD1 LEU     4      33.030  35.130  38.580  1.00  0.00           H
ATOM     48 3HD1 LEU     4      32.340  35.880  40.030  1.00  0.00           H
ATOM     49  CD2 LEU     4      32.360  37.260  37.370  1.00  0.00           C
ATOM     50 1HD2 LEU     4      33.110  37.630  38.060  1.00  0.00           H
ATOM     51 2HD2 LEU     4      32.920  36.650  36.660  1.00  0.00           H
ATOM     52 3HD2 LEU     4      31.860  38.120  36.920  1.00  0.00           H
ATOM     53  C   LEU     4      28.840  35.430  35.260  1.00  0.00           C
ATOM     54  O   LEU     4      27.670  35.170  35.270  1.00  0.00           O
ATOM     55  N   VAL     5      29.550  35.030  34.200  1.00  0.00           N
ATOM     56  H   VAL     5      30.550  35.210  34.140  1.00  0.00           H
ATOM     57  CA  VAL     5      28.890  34.090  33.170  1.00  0.00           C
ATOM     58  HA  VAL     5      27.920  33.760  33.530  1.00  0.00           H
ATOM     59  CB  VAL     5      28.690  34.880  31.960  1.00  0.00           C
ATOM     60  HB  VAL     5      29.570  35.490  31.720  1.00  0.00           H
ATOM     61  CG1 VAL     5      28.220  34.050  30.730  1.00  0.00           C
ATOM     62 1HG1 VAL     5      29.000  33.300  30.580  1.00  0.00           H
ATOM     63 2HG1 VAL     5      27.270  33.580  30.980  1.00  0.00           H
ATOM     64 3HG1 VAL     5      28.040  34.570  29.790  1.00  0.00           H
ATOM     65  CG2 VAL     5      27.530  35.890  32.260  1.00  0.00           C
ATOM     66 1HG2 VAL     5      27.840  36.740  32.870  1.00  0.00           H
ATOM     67 2HG2 VAL     5      27.240  36.240  31.280  1.00  0.00           H
ATOM     68 3HG2 VAL     5      26.610  35.410  32.590  1.00  0.00           H
ATOM     69  C   VAL     5      29.850  32.860  32.900  1.00  0.00           C
ATOM     70  O   VAL     5      31.010  32.960  32.460  1.00  0.00           O
ATOM     71  N   GLU     6      29.340  31.680  33.230  1.00  0.00           N
ATOM     72  H   GLU     6      28.460  31.710  33.730  1.00  0.00           H
ATOM     73  CA  GLU     6      30.000  30.390  32.970  1.00  0.00           C
ATOM     74  HA  GLU     6      31.060  30.640  33.050  1.00  0.00           H
ATOM     75  CB  GLU     6      29.580  29.370  34.090  1.00  0.00           C
ATOM     76  HB1 GLU     6      30.060  28.410  33.900  1.00  0.00           H
ATOM     77  HB2 GLU     6      28.520  29.110  34.020  1.00  0.00           H
ATOM     78  CG  GLU     6      29.890  29.900  35.520  1.00  0.00           C
ATOM     79  HG1 GLU     6      30.660  30.670  35.460  1.00  0.00           H
ATOM     80  HG2 GLU     6      30.210  29.040  36.100  1.00  0.00           H
ATOM     81  CD  GLU     6      28.790  30.630  36.280  1.00  0.00           C
ATOM     82  OE1 GLU     6      27.900  31.240  35.660  1.00  0.00           O
ATOM     83  OE2 GLU     6      28.680  30.520  37.550  1.00  0.00           O
ATOM     84  C   GLU     6      29.780  29.750  31.600  1.00  0.00           C
ATOM     85  O   GLU     6      28.680  29.870  31.010  1.00  0.00           O
ATOM     86  N   SER     7      30.800  29.080  31.030  1.00  0.00           N
ATOM     87  H   SER     7      31.710  29.140  31.460  1.00  0.00           H
ATOM     88  CA  SER     7      30.600  28.320  29.830  1.00  0.00           C
ATOM     89  HA  SER     7      29.570  28.040  29.610  1.00  0.00           H
ATOM     90  CB  SER     7      30.900  29.210  28.560  1.00  0.00           C
ATOM     91  HB1 SER     7      30.140  29.990  28.560  1.00  0.00           H
ATOM     92  HB2 SER     7      30.670  28.540  27.740  1.00  0.00           H
ATOM     93  OG  SER     7      32.180  29.780  28.540  1.00  0.00           O
ATOM     94  HG  SER     7      31.970  30.560  29.050  1.00  0.00           H
ATOM     95  C   SER     7      31.470  27.080  29.650  1.00  0.00           C
ATOM     96  O   SER     7      32.530  27.050  30.210  1.00  0.00           O
ATOM     97  N   GLY     9      31.020  26.120  28.850  1.00  0.00           N
ATOM     98  H   GLY     9      30.120  26.190  28.410  1.00  0.00           H
ATOM     99  CA  GLY     9      31.880  24.950  28.400  1.00  0.00           C
ATOM    100  HA1 GLY     9      32.860  25.090  28.860  1.00  0.00           H
ATOM    101  HA2 GLY     9      32.070  25.030  27.330  1.00  0.00           H
ATOM    102  C   GLY     9      31.410  23.540  28.790  1.00  0.00           C
ATOM    103  O   GLY     9      32.060  22.590  28.480  1.00  0.00           O
ATOM    104  N   GLY    10      30.370  23.490  29.630  1.00  0.00           N
ATOM    105  H   GLY    10      29.710  24.250  29.680  1.00  0.00           H
ATOM    106  CA  GLY    10      29.810  22.290  30.170  1.00  0.00           C
ATOM    107  HA1 GLY    10      29.040  22.560  30.900  1.00  0.00           H
ATOM    108  HA2 GLY    10      30.610  21.730  30.660  1.00  0.00           H
ATOM    109  C   GLY    10      29.110  21.370  29.230  1.00  0.00           C
ATOM    110  O   GLY    10      28.610  21.820  28.230  1.00  0.00           O
ATOM    111  N   GLY    11      29.070  20.080  29.420  1.00  0.00           N
ATOM    112  H   GLY    11      29.610  19.700  30.180  1.00  0.00           H
ATOM    113  CA  GLY    11      28.410  19.010  28.590  1.00  0.00           C
ATOM    114  HA1 GLY    11      28.830  19.020  27.590  1.00  0.00           H
ATOM    115  HA2 GLY    11      27.340  19.210  28.520  1.00  0.00           H
ATOM    116  C   GLY    11      28.630  17.560  29.120  1.00  0.00           C
ATOM    117  O   GLY    11      29.280  17.370  30.130  1.00  0.00           O
ATOM    118  N   LEU    12      27.960  16.570  28.540  1.00  0.00           N
ATOM    119  H   LEU    12      27.350  16.880  27.790  1.00  0.00           H
ATOM    120  CA  LEU    12      28.160  15.110  28.700  1.00  0.00           C
ATOM    121  HA  LEU    12      28.370  14.940  29.760  1.00  0.00           H
ATOM    122  CB  LEU    12      26.940  14.310  28.200  1.00  0.00           C
ATOM    123  HB1 LEU    12      26.780  14.910  27.300  1.00  0.00           H
ATOM    124  HB2 LEU    12      26.050  14.380  28.830  1.00  0.00           H
ATOM    125  CG  LEU    12      27.080  12.810  27.820  1.00  0.00           C
ATOM    126  HG  LEU    12      27.940  12.610  27.180  1.00  0.00           H
ATOM    127  CD1 LEU    12      27.240  11.940  29.020  1.00  0.00           C
ATOM    128 1HD1 LEU    12      28.080  12.180  29.660  1.00  0.00           H
ATOM    129 2HD1 LEU    12      26.360  12.040  29.650  1.00  0.00           H
ATOM    130 3HD1 LEU    12      27.330  10.910  28.650  1.00  0.00           H
ATOM    131  CD2 LEU    12      25.800  12.320  27.080  1.00  0.00           C
ATOM    132 1HD2 LEU    12      25.030  12.110  27.820  1.00  0.00           H
ATOM    133 2HD2 LEU    12      25.410  13.130  26.460  1.00  0.00           H
ATOM    134 3HD2 LEU    12      26.080  11.400  26.570  1.00  0.00           H
ATOM    135  C   LEU    12      29.380  14.610  27.870  1.00  0.00           C
ATOM    136  O   LEU    12      29.430  14.830  26.660  1.00  0.00           O
ATOM    137  N   VAL    13      30.290  13.860  28.590  1.00  0.00           N
ATOM    138  H   VAL    13      30.130  13.680  29.580  1.00  0.00           H
ATOM    139  CA  VAL    13      31.480  13.190  28.060  1.00  0.00           C
ATOM    140  HA  VAL    13      31.360  13.150  26.980  1.00  0.00           H
ATOM    141  CB  VAL    13      32.750  14.010  28.440  1.00  0.00           C
ATOM    142  HB  VAL    13      33.630  13.480  28.070  1.00  0.00           H
ATOM    143  CG1 VAL    13      32.750  15.370  27.650  1.00  0.00           C
ATOM    144 1HG1 VAL    13      32.360  15.180  26.650  1.00  0.00           H
ATOM    145 2HG1 VAL    13      32.040  16.130  27.990  1.00  0.00           H
ATOM    146 3HG1 VAL    13      33.760  15.780  27.650  1.00  0.00           H
ATOM    147  CG2 VAL    13      32.910  14.280  29.950  1.00  0.00           C
ATOM    148 1HG2 VAL    13      31.960  14.670  30.300  1.00  0.00           H
ATOM    149 2HG2 VAL    13      33.080  13.320  30.440  1.00  0.00           H
ATOM    150 3HG2 VAL    13      33.670  15.040  30.170  1.00  0.00           H
ATOM    151  C   VAL    13      31.580  11.770  28.530  1.00  0.00           C
ATOM    152  O   VAL    13      31.160  11.450  29.630  1.00  0.00           O
ATOM    153  N   GLN    14      32.140  10.900  27.700  1.00  0.00           N
ATOM    154  H   GLN    14      32.570  11.360  26.910  1.00  0.00           H
ATOM    155  CA  GLN    14      32.660   9.640  28.190  1.00  0.00           C
ATOM    156  HA  GLN    14      31.820   9.150  28.680  1.00  0.00           H
ATOM    157  CB  GLN    14      33.100   8.700  27.000  1.00  0.00           C
ATOM    158  HB1 GLN    14      33.240   7.700  27.420  1.00  0.00           H
ATOM    159  HB2 GLN    14      34.060   8.930  26.550  1.00  0.00           H
ATOM    160  CG  GLN    14      31.990   8.440  25.970  1.00  0.00           C
ATOM    161  HG1 GLN    14      32.440   7.680  25.330  1.00  0.00           H
ATOM    162  HG2 GLN    14      32.000   9.360  25.380  1.00  0.00           H
ATOM    163  CD  GLN    14      30.670   8.040  26.530  1.00  0.00           C
ATOM    164  OE1 GLN    14      29.740   8.810  26.670  1.00  0.00           O
ATOM    165  NE2 GLN    14      30.520   6.800  26.910  1.00  0.00           N
ATOM    166 1HE2 GLN    14      31.360   6.240  27.030  1.00  0.00           H
ATOM    167 2HE2 GLN    14      29.700   6.390  27.330  1.00  0.00           H
ATOM    168  C   GLN    14      33.820   9.690  29.240  1.00  0.00           C
ATOM    169  O   GLN    14      34.730  10.550  29.230  1.00  0.00           O
ATOM    170  N   ALA    15      33.890   8.700  30.150  1.00  0.00           N
ATOM    171  H   ALA    15      33.170   8.000  30.140  1.00  0.00           H
ATOM    172  CA  ALA    15      35.030   8.480  30.960  1.00  0.00           C
ATOM    173  HA  ALA    15      35.250   9.420  31.480  1.00  0.00           H
ATOM    174  CB  ALA    15      34.790   7.360  31.920  1.00  0.00           C
ATOM    175  HB1 ALA    15      35.610   7.400  32.630  1.00  0.00           H
ATOM    176  HB2 ALA    15      33.850   7.590  32.430  1.00  0.00           H
ATOM    177  HB3 ALA    15      34.780   6.440  31.340  1.00  0.00           H
ATOM    178  C   ALA    15      36.290   8.260  30.080  1.00  0.00           C
ATOM    179  O   ALA    15      36.270   7.640  28.960  1.00  0.00           O
ATOM    180  N   GLY    16      37.380   8.860  30.590  1.00  0.00           N
ATOM    181  H   GLY    16      37.270   9.170  31.550  1.00  0.00           H
ATOM    182  CA  GLY    16      38.660   8.990  29.950  1.00  0.00           C
ATOM    183  HA1 GLY    16      38.870   8.080  29.390  1.00  0.00           H
ATOM    184  HA2 GLY    16      39.410   9.060  30.740  1.00  0.00           H
ATOM    185  C   GLY    16      38.770  10.280  29.060  1.00  0.00           C
ATOM    186  O   GLY    16      39.890  10.450  28.530  1.00  0.00           O
ATOM    187  N   ASP    17      37.770  11.120  28.960  1.00  0.00           N
ATOM    188  H   ASP    17      36.850  10.880  29.310  1.00  0.00           H
ATOM    189  CA  ASP    17      38.000  12.330  28.210  1.00  0.00           C
ATOM    190  HA  ASP    17      38.640  12.150  27.350  1.00  0.00           H
ATOM    191  CB  ASP    17      36.610  12.830  27.690  1.00  0.00           C
ATOM    192  HB1 ASP    17      36.110  13.490  28.400  1.00  0.00           H
ATOM    193  HB2 ASP    17      35.980  11.950  27.610  1.00  0.00           H
ATOM    194  CG  ASP    17      36.730  13.550  26.350  1.00  0.00           C
ATOM    195  OD1 ASP    17      37.860  13.790  25.820  1.00  0.00           O
ATOM    196  OD2 ASP    17      35.670  13.950  25.800  1.00  0.00           O
ATOM    197  C   ASP    17      38.710  13.430  28.990  1.00  0.00           C
ATOM    198  O   ASP    17      39.220  13.160  30.090  1.00  0.00           O
ATOM    199  N   SER    18      38.760  14.640  28.440  1.00  0.00           N
ATOM    200  H   SER    18      38.500  14.640  27.460  1.00  0.00           H
ATOM    201  CA  SER    18      39.060  15.890  29.140  1.00  0.00           C
ATOM    202  HA  SER    18      38.950  15.820  30.220  1.00  0.00           H
ATOM    203  CB  SER    18      40.520  16.310  28.860  1.00  0.00           C
ATOM    204  HB1 SER    18      40.760  17.210  29.430  1.00  0.00           H
ATOM    205  HB2 SER    18      40.620  16.510  27.800  1.00  0.00           H
ATOM    206  OG  SER    18      41.390  15.200  29.180  1.00  0.00           O
ATOM    207  HG  SER    18      40.980  14.340  29.110  1.00  0.00           H
ATOM    208  C   SER    18      38.170  16.980  28.570  1.00  0.00           C
ATOM    209  O   SER    18      37.540  16.830  27.520  1.00  0.00           O
ATOM    210  N   LEU    19      37.980  18.080  29.300  1.00  0.00           N
ATOM    211  H   LEU    19      38.520  18.120  30.150  1.00  0.00           H
ATOM    212  CA  LEU    19      37.030  19.160  29.020  1.00  0.00           C
ATOM    213  HA  LEU    19      36.790  19.280  27.960  1.00  0.00           H
ATOM    214  CB  LEU    19      35.720  18.760  29.700  1.00  0.00           C
ATOM    215  HB1 LEU    19      36.010  18.640  30.740  1.00  0.00           H
ATOM    216  HB2 LEU    19      35.390  17.770  29.390  1.00  0.00           H
ATOM    217  CG  LEU    19      34.450  19.650  29.500  1.00  0.00           C
ATOM    218  HG  LEU    19      34.610  20.070  28.510  1.00  0.00           H
ATOM    219  CD1 LEU    19      33.180  18.800  29.640  1.00  0.00           C
ATOM    220 1HD1 LEU    19      33.140  18.200  28.730  1.00  0.00           H
ATOM    221 2HD1 LEU    19      33.070  18.240  30.570  1.00  0.00           H
ATOM    222 3HD1 LEU    19      32.370  19.530  29.700  1.00  0.00           H
ATOM    223  CD2 LEU    19      34.270  20.800  30.520  1.00  0.00           C
ATOM    224 1HD2 LEU    19      33.460  21.460  30.200  1.00  0.00           H
ATOM    225 2HD2 LEU    19      34.020  20.420  31.510  1.00  0.00           H
ATOM    226 3HD2 LEU    19      35.170  21.420  30.500  1.00  0.00           H
ATOM    227  C   LEU    19      37.660  20.410  29.620  1.00  0.00           C
ATOM    228  O   LEU    19      38.600  20.390  30.480  1.00  0.00           O
ATOM    229  N   ARG    20      37.280  21.590  29.200  1.00  0.00           N
ATOM    230  H   ARG    20      36.740  21.660  28.350  1.00  0.00           H
ATOM    231  CA  ARG    20      37.690  22.870  29.780  1.00  0.00           C
ATOM    232  HA  ARG    20      38.100  22.670  30.770  1.00  0.00           H
ATOM    233  CB  ARG    20      38.850  23.410  28.890  1.00  0.00           C
ATOM    234  HB1 ARG    20      38.550  23.670  27.880  1.00  0.00           H
ATOM    235  HB2 ARG    20      39.610  22.630  28.790  1.00  0.00           H
ATOM    236  CG  ARG    20      39.460  24.720  29.480  1.00  0.00           C
ATOM    237  HG1 ARG    20      39.910  24.460  30.430  1.00  0.00           H
ATOM    238  HG2 ARG    20      38.680  25.470  29.590  1.00  0.00           H
ATOM    239  CD  ARG    20      40.570  25.390  28.570  1.00  0.00           C
ATOM    240  HD1 ARG    20      41.280  24.600  28.330  1.00  0.00           H
ATOM    241  HD2 ARG    20      41.130  26.070  29.200  1.00  0.00           H
ATOM    242  NE  ARG    20      40.070  26.160  27.420  1.00  0.00           N
ATOM    243  HE  ARG    20      39.070  26.240  27.310  1.00  0.00           H
ATOM    244  CZ  ARG    20      40.740  26.750  26.470  1.00  0.00           C
ATOM    245  NH1 ARG    20      42.010  26.710  26.380  1.00  0.00           N
ATOM    246 1HH1 ARG    20      42.510  25.910  26.720  1.00  0.00           H
ATOM    247 2HH1 ARG    20      42.430  27.310  25.690  1.00  0.00           H
ATOM    248  NH2 ARG    20      40.080  27.420  25.570  1.00  0.00           N
ATOM    249 1HH2 ARG    20      39.070  27.380  25.570  1.00  0.00           H
ATOM    250 2HH2 ARG    20      40.570  27.830  24.790  1.00  0.00           H
ATOM    251  C   ARG    20      36.490  23.870  29.940  1.00  0.00           C
ATOM    252  O   ARG    20      35.870  24.250  28.910  1.00  0.00           O
ATOM    253  N   LEU    21      36.230  24.160  31.180  1.00  0.00           N
ATOM    254  H   LEU    21      36.890  23.880  31.890  1.00  0.00           H
ATOM    255  CA  LEU    21      35.320  25.190  31.640  1.00  0.00           C
ATOM    256  HA  LEU    21      34.420  25.160  31.030  1.00  0.00           H
ATOM    257  CB  LEU    21      34.930  24.870  33.090  1.00  0.00           C
ATOM    258  HB1 LEU    21      34.300  25.700  33.420  1.00  0.00           H
ATOM    259  HB2 LEU    21      35.870  24.880  33.630  1.00  0.00           H
ATOM    260  CG  LEU    21      34.240  23.470  33.390  1.00  0.00           C
ATOM    261  HG  LEU    21      34.800  22.660  32.940  1.00  0.00           H
ATOM    262  CD1 LEU    21      34.110  23.250  34.940  1.00  0.00           C
ATOM    263 1HD1 LEU    21      33.650  24.070  35.500  1.00  0.00           H
ATOM    264 2HD1 LEU    21      33.530  22.370  35.200  1.00  0.00           H
ATOM    265 3HD1 LEU    21      35.100  23.110  35.380  1.00  0.00           H
ATOM    266  CD2 LEU    21      32.820  23.570  32.900  1.00  0.00           C
ATOM    267 1HD2 LEU    21      32.850  23.910  31.870  1.00  0.00           H
ATOM    268 2HD2 LEU    21      32.250  22.650  33.040  1.00  0.00           H
ATOM    269 3HD2 LEU    21      32.260  24.270  33.530  1.00  0.00           H
ATOM    270  C   LEU    21      35.870  26.590  31.490  1.00  0.00           C
ATOM    271  O   LEU    21      37.100  26.810  31.480  1.00  0.00           O
ATOM    272  N   SER    22      34.960  27.580  31.340  1.00  0.00           N
ATOM    273  H   SER    22      33.990  27.290  31.300  1.00  0.00           H
ATOM    274  CA  SER    22      35.350  28.950  31.010  1.00  0.00           C
ATOM    275  HA  SER    22      36.330  29.190  31.410  1.00  0.00           H
ATOM    276  CB  SER    22      35.450  29.130  29.480  1.00  0.00           C
ATOM    277  HB1 SER    22      34.490  28.990  29.000  1.00  0.00           H
ATOM    278  HB2 SER    22      36.180  28.460  29.020  1.00  0.00           H
ATOM    279  OG  SER    22      35.890  30.400  29.060  1.00  0.00           O
ATOM    280  HG  SER    22      35.250  31.050  29.350  1.00  0.00           H
ATOM    281  C   SER    22      34.430  29.970  31.710  1.00  0.00           C
ATOM    282  O   SER    22      33.270  29.720  31.850  1.00  0.00           O
ATOM    283  N   CYS    23      34.980  31.140  32.100  1.00  0.00           N
ATOM    284  H   CYS    23      35.960  31.360  32.040  1.00  0.00           H
ATOM    285  CA  CYS    23      34.160  32.090  32.880  1.00  0.00           C
ATOM    286  HA  CYS    23      33.190  32.080  32.380  1.00  0.00           H
ATOM    287  CB  CYS    23      33.960  31.620  34.290  1.00  0.00           C
ATOM    288  HB1 CYS    23      34.910  31.410  34.770  1.00  0.00           H
ATOM    289  HB2 CYS    23      33.280  30.770  34.210  1.00  0.00           H
ATOM    290  SG  CYS    23      33.010  32.630  35.410  1.00  0.00           S
ATOM    291  C   CYS    23      34.690  33.550  32.730  1.00  0.00           C
ATOM    292  O   CYS    23      35.820  33.800  33.130  1.00  0.00           O
ATOM    293  N   ALA    24      33.880  34.440  32.140  1.00  0.00           N
ATOM    294  H   ALA    24      32.930  34.120  32.080  1.00  0.00           H
ATOM    295  CA  ALA    24      34.120  35.890  32.080  1.00  0.00           C
ATOM    296  HA  ALA    24      35.130  36.050  31.680  1.00  0.00           H
ATOM    297  CB  ALA    24      33.130  36.590  31.100  1.00  0.00           C
ATOM    298  HB1 ALA    24      33.250  37.670  31.030  1.00  0.00           H
ATOM    299  HB2 ALA    24      33.300  36.110  30.140  1.00  0.00           H
ATOM    300  HB3 ALA    24      32.100  36.410  31.410  1.00  0.00           H
ATOM    301  C   ALA    24      34.060  36.620  33.430  1.00  0.00           C
ATOM    302  O   ALA    24      33.090  36.390  34.140  1.00  0.00           O
ATOM    303  N   ALA    25      35.030  37.420  33.780  1.00  0.00           N
ATOM    304  H   ALA    25      35.790  37.530  33.120  1.00  0.00           H
ATOM    305  CA  ALA    25      35.060  38.220  35.010  1.00  0.00           C
ATOM    306  HA  ALA    25      34.890  37.650  35.920  1.00  0.00           H
ATOM    307  CB  ALA    25      36.480  38.940  35.050  1.00  0.00           C
ATOM    308  HB1 ALA    25      37.300  38.220  35.000  1.00  0.00           H
ATOM    309  HB2 ALA    25      36.610  39.610  34.190  1.00  0.00           H
ATOM    310  HB3 ALA    25      36.620  39.420  36.020  1.00  0.00           H
ATOM    311  C   ALA    25      33.940  39.380  34.940  1.00  0.00           C
ATOM    312  O   ALA    25      33.680  39.910  36.000  1.00  0.00           O
ATOM    313  N   SER    26      33.280  39.600  33.770  1.00  0.00           N
ATOM    314  H   SER    26      33.510  39.000  32.990  1.00  0.00           H
ATOM    315  CA  SER    26      32.000  40.290  33.620  1.00  0.00           C
ATOM    316  HA  SER    26      31.820  40.500  32.560  1.00  0.00           H
ATOM    317  CB  SER    26      30.820  39.410  33.950  1.00  0.00           C
ATOM    318  HB1 SER    26      29.960  39.980  33.580  1.00  0.00           H
ATOM    319  HB2 SER    26      30.610  39.220  35.000  1.00  0.00           H
ATOM    320  OG  SER    26      30.910  38.210  33.150  1.00  0.00           O
ATOM    321  HG  SER    26      31.580  37.670  33.560  1.00  0.00           H
ATOM    322  C   SER    26      31.940  41.710  34.310  1.00  0.00           C
ATOM    323  O   SER    26      30.920  41.970  34.930  1.00  0.00           O
ATOM    324  N   GLY    27      33.020  42.500  34.110  1.00  0.00           N
ATOM    325  H   GLY    27      33.810  42.080  33.650  1.00  0.00           H
ATOM    326  CA  GLY    27      33.020  43.880  34.630  1.00  0.00           C
ATOM    327  HA1 GLY    27      32.010  44.240  34.790  1.00  0.00           H
ATOM    328  HA2 GLY    27      33.410  44.530  33.850  1.00  0.00           H
ATOM    329  C   GLY    27      33.680  44.090  35.970  1.00  0.00           C
ATOM    330  O   GLY    27      33.640  45.200  36.440  1.00  0.00           O
ATOM    331  N   LEU    28      34.170  43.130  36.720  1.00  0.00           N
ATOM    332  H   LEU    28      34.160  42.220  36.290  1.00  0.00           H
ATOM    333  CA  LEU    28      35.000  43.200  37.960  1.00  0.00           C
ATOM    334  HA  LEU    28      34.650  44.040  38.550  1.00  0.00           H
ATOM    335  CB  LEU    28      34.870  41.890  38.770  1.00  0.00           C
ATOM    336  HB1 LEU    28      35.660  41.790  39.520  1.00  0.00           H
ATOM    337  HB2 LEU    28      34.930  41.050  38.090  1.00  0.00           H
ATOM    338  CG  LEU    28      33.470  41.780  39.470  1.00  0.00           C
ATOM    339  HG  LEU    28      32.660  42.120  38.810  1.00  0.00           H
ATOM    340  CD1 LEU    28      33.320  40.270  39.680  1.00  0.00           C
ATOM    341 1HD1 LEU    28      34.290  39.870  39.960  1.00  0.00           H
ATOM    342 2HD1 LEU    28      32.550  39.940  40.370  1.00  0.00           H
ATOM    343 3HD1 LEU    28      32.970  39.770  38.780  1.00  0.00           H
ATOM    344  CD2 LEU    28      33.390  42.730  40.700  1.00  0.00           C
ATOM    345 1HD2 LEU    28      34.090  42.410  41.470  1.00  0.00           H
ATOM    346 2HD2 LEU    28      33.540  43.740  40.330  1.00  0.00           H
ATOM    347 3HD2 LEU    28      32.400  42.670  41.170  1.00  0.00           H
ATOM    348  C   LEU    28      36.490  43.580  37.650  1.00  0.00           C
ATOM    349  O   LEU    28      36.980  43.330  36.590  1.00  0.00           O
ATOM    350  N   LEU    29      37.260  44.170  38.610  1.00  0.00           N
ATOM    351  H   LEU    29      36.810  44.410  39.480  1.00  0.00           H
ATOM    352  CA  LEU    29      38.700  44.580  38.490  1.00  0.00           C
ATOM    353  HA  LEU    29      38.750  45.150  37.560  1.00  0.00           H
ATOM    354  CB  LEU    29      38.940  45.500  39.700  1.00  0.00           C
ATOM    355  HB1 LEU    29      38.820  44.900  40.600  1.00  0.00           H
ATOM    356  HB2 LEU    29      38.140  46.240  39.640  1.00  0.00           H
ATOM    357  CG  LEU    29      40.290  46.210  39.810  1.00  0.00           C
ATOM    358  HG  LEU    29      41.080  45.460  39.710  1.00  0.00           H
ATOM    359  CD1 LEU    29      40.550  47.080  38.630  1.00  0.00           C
ATOM    360 1HD1 LEU    29      41.310  47.840  38.820  1.00  0.00           H
ATOM    361 2HD1 LEU    29      40.980  46.460  37.840  1.00  0.00           H
ATOM    362 3HD1 LEU    29      39.650  47.560  38.240  1.00  0.00           H
ATOM    363  CD2 LEU    29      40.540  46.900  41.140  1.00  0.00           C
ATOM    364 1HD2 LEU    29      40.740  46.200  41.950  1.00  0.00           H
ATOM    365 2HD2 LEU    29      41.360  47.610  41.150  1.00  0.00           H
ATOM    366 3HD2 LEU    29      39.680  47.560  41.290  1.00  0.00           H
ATOM    367  C   LEU    29      39.650  43.390  38.390  1.00  0.00           C
ATOM    368  O   LEU    29      40.370  42.930  39.310  1.00  0.00           O
ATOM    369  N   PHE    30      39.660  42.800  37.210  1.00  0.00           N
ATOM    370  H   PHE    30      38.950  43.120  36.580  1.00  0.00           H
ATOM    371  CA  PHE    30      40.220  41.440  36.800  1.00  0.00           C
ATOM    372  HA  PHE    30      39.900  40.720  37.550  1.00  0.00           H
ATOM    373  CB  PHE    30      39.600  41.050  35.440  1.00  0.00           C
ATOM    374  HB1 PHE    30      40.030  41.730  34.720  1.00  0.00           H
ATOM    375  HB2 PHE    30      38.540  41.300  35.540  1.00  0.00           H
ATOM    376  CG  PHE    30      39.900  39.610  35.020  1.00  0.00           C
ATOM    377  CD1 PHE    30      39.810  38.460  35.890  1.00  0.00           C
ATOM    378  HD1 PHE    30      39.410  38.580  36.890  1.00  0.00           H
ATOM    379  CE1 PHE    30      40.220  37.190  35.400  1.00  0.00           C
ATOM    380  HE1 PHE    30      40.210  36.240  35.910  1.00  0.00           H
ATOM    381  CZ  PHE    30      40.750  37.030  34.100  1.00  0.00           C
ATOM    382  HZ  PHE    30      41.020  36.050  33.750  1.00  0.00           H
ATOM    383  CE2 PHE    30      40.690  38.080  33.190  1.00  0.00           C
ATOM    384  HE2 PHE    30      40.890  37.970  32.140  1.00  0.00           H
ATOM    385  CD2 PHE    30      40.310  39.370  33.680  1.00  0.00           C
ATOM    386  HD2 PHE    30      40.320  40.200  33.000  1.00  0.00           H
ATOM    387  C   PHE    30      41.760  41.490  36.700  1.00  0.00           C
ATOM    388  O   PHE    30      42.480  40.540  36.870  1.00  0.00           O
ATOM    389  N   SER    37      42.280  42.770  36.610  1.00  0.00           N
ATOM    390  H   SER    37      41.660  43.550  36.440  1.00  0.00           H
ATOM    391  CA  SER    37      43.730  42.970  36.850  1.00  0.00           C
ATOM    392  HA  SER    37      44.290  42.130  36.440  1.00  0.00           H
ATOM    393  CB  SER    37      44.180  44.320  36.170  1.00  0.00           C
ATOM    394  HB1 SER    37      45.230  44.540  36.360  1.00  0.00           H
ATOM    395  HB2 SER    37      43.710  45.170  36.670  1.00  0.00           H
ATOM    396  OG  SER    37      44.010  44.310  34.730  1.00  0.00           O
ATOM    397  HG  SER    37      44.690  44.890  34.370  1.00  0.00           H
ATOM    398  C   SER    37      44.110  42.960  38.370  1.00  0.00           C
ATOM    399  O   SER    37      45.340  42.930  38.690  1.00  0.00           O
ATOM    400  N   PHE    38      43.150  42.880  39.330  1.00  0.00           N
ATOM    401  H   PHE    38      42.170  42.950  39.120  1.00  0.00           H
ATOM    402  CA  PHE    38      43.560  42.660  40.710  1.00  0.00           C
ATOM    403  HA  PHE    38      44.600  42.350  40.780  1.00  0.00           H
ATOM    404  CB  PHE    38      43.580  44.020  41.490  1.00  0.00           C
ATOM    405  HB1 PHE    38      43.790  43.780  42.540  1.00  0.00           H
ATOM    406  HB2 PHE    38      42.580  44.430  41.630  1.00  0.00           H
ATOM    407  CG  PHE    38      44.590  45.040  41.030  1.00  0.00           C
ATOM    408  CD1 PHE    38      44.280  45.790  39.920  1.00  0.00           C
ATOM    409  HD1 PHE    38      43.330  45.680  39.430  1.00  0.00           H
ATOM    410  CE1 PHE    38      45.120  46.770  39.530  1.00  0.00           C
ATOM    411  HE1 PHE    38      44.750  47.470  38.790  1.00  0.00           H
ATOM    412  CZ  PHE    38      46.220  47.090  40.370  1.00  0.00           C
ATOM    413  HZ  PHE    38      46.820  47.960  40.140  1.00  0.00           H
ATOM    414  CE2 PHE    38      46.670  46.250  41.430  1.00  0.00           C
ATOM    415  HE2 PHE    38      47.540  46.480  42.020  1.00  0.00           H
ATOM    416  CD2 PHE    38      45.770  45.240  41.790  1.00  0.00           C
ATOM    417  HD2 PHE    38      45.880  44.610  42.660  1.00  0.00           H
ATOM    418  C   PHE    38      42.820  41.500  41.480  1.00  0.00           C
ATOM    419  O   PHE    38      43.190  41.060  42.550  1.00  0.00           O
ATOM    420  N   TYR    39      41.680  41.040  40.980  1.00  0.00           N
ATOM    421  H   TYR    39      41.370  41.430  40.100  1.00  0.00           H
ATOM    422  CA  TYR    39      40.900  40.030  41.730  1.00  0.00           C
ATOM    423  HA  TYR    39      40.970  40.370  42.760  1.00  0.00           H
ATOM    424  CB  TYR    39      39.440  40.070  41.300  1.00  0.00           C
ATOM    425  HB1 TYR    39      39.070  39.060  41.470  1.00  0.00           H
ATOM    426  HB2 TYR    39      39.280  40.280  40.240  1.00  0.00           H
ATOM    427  CG  TYR    39      38.520  41.040  42.120  1.00  0.00           C
ATOM    428  CD1 TYR    39      38.880  42.430  42.270  1.00  0.00           C
ATOM    429  HD1 TYR    39      39.840  42.810  41.960  1.00  0.00           H
ATOM    430  CE1 TYR    39      38.030  43.320  42.970  1.00  0.00           C
ATOM    431  HE1 TYR    39      38.290  44.360  43.030  1.00  0.00           H
ATOM    432  CZ  TYR    39      36.860  42.740  43.600  1.00  0.00           C
ATOM    433  OH  TYR    39      36.090  43.550  44.350  1.00  0.00           O
ATOM    434  HH  TYR    39      35.530  43.130  45.010  1.00  0.00           H
ATOM    435  CE2 TYR    39      36.640  41.390  43.550  1.00  0.00           C
ATOM    436  HE2 TYR    39      35.790  41.020  44.110  1.00  0.00           H
ATOM    437  CD2 TYR    39      37.450  40.530  42.820  1.00  0.00           C
ATOM    438  HD2 TYR    39      37.300  39.460  42.810  1.00  0.00           H
ATOM    439  C   TYR    39      41.420  38.550  41.650  1.00  0.00           C
ATOM    440  O   TYR    39      41.950  38.110  40.650  1.00  0.00           O
ATOM    441  N   ILE    40      40.980  37.730  42.620  1.00  0.00           N
ATOM    442  H   ILE    40      40.580  38.190  43.420  1.00  0.00           H
ATOM    443  CA  ILE    40      41.110  36.260  42.660  1.00  0.00           C
ATOM    444  HA  ILE    40      41.950  35.910  42.050  1.00  0.00           H
ATOM    445  CB  ILE    40      41.370  35.820  44.070  1.00  0.00           C
ATOM    446  HB  ILE    40      40.470  36.040  44.650  1.00  0.00           H
ATOM    447  CG2 ILE    40      41.490  34.310  44.110  1.00  0.00           C
ATOM    448 1HG2 ILE    40      42.320  34.000  43.480  1.00  0.00           H
ATOM    449 2HG2 ILE    40      41.600  33.940  45.140  1.00  0.00           H
ATOM    450 3HG2 ILE    40      40.590  33.870  43.690  1.00  0.00           H
ATOM    451  CG1 ILE    40      42.620  36.430  44.790  1.00  0.00           C
ATOM    452 1HG1 ILE    40      42.760  37.390  44.300  1.00  0.00           H
ATOM    453 2HG1 ILE    40      43.550  35.900  44.550  1.00  0.00           H
ATOM    454  CD  ILE    40      42.450  36.600  46.270  1.00  0.00           C
ATOM    455  HD1 ILE    40      42.440  35.610  46.710  1.00  0.00           H
ATOM    456  HD2 ILE    40      43.050  37.360  46.770  1.00  0.00           H
ATOM    457  HD3 ILE    40      41.430  36.940  46.420  1.00  0.00           H
ATOM    458  C   ILE    40      39.780  35.690  42.060  1.00  0.00           C
ATOM    459  O   ILE    40      38.720  36.240  42.320  1.00  0.00           O
ATOM    460  N   MET    41      39.790  34.590  41.250  1.00  0.00           N
ATOM    461  H   MET    41      40.690  34.150  41.130  1.00  0.00           H
ATOM    462  CA  MET    41      38.610  33.880  40.730  1.00  0.00           C
ATOM    463  HA  MET    41      37.730  34.170  41.320  1.00  0.00           H
ATOM    464  CB  MET    41      38.290  34.250  39.230  1.00  0.00           C
ATOM    465  HB1 MET    41      37.440  33.650  38.910  1.00  0.00           H
ATOM    466  HB2 MET    41      39.200  34.010  38.670  1.00  0.00           H
ATOM    467  CG  MET    41      38.010  35.760  39.130  1.00  0.00           C
ATOM    468  HG1 MET    41      38.890  36.330  39.430  1.00  0.00           H
ATOM    469  HG2 MET    41      37.110  35.950  39.710  1.00  0.00           H
ATOM    470  SD  MET    41      37.790  36.410  37.420  1.00  0.00           S
ATOM    471  CE  MET    41      36.360  35.350  36.840  1.00  0.00           C
ATOM    472  HE1 MET    41      35.490  35.390  37.490  1.00  0.00           H
ATOM    473  HE2 MET    41      36.230  35.720  35.820  1.00  0.00           H
ATOM    474  HE3 MET    41      36.670  34.310  36.730  1.00  0.00           H
ATOM    475  C   MET    41      38.780  32.370  40.900  1.00  0.00           C
ATOM    476  O   MET    41      39.910  31.880  41.100  1.00  0.00           O
ATOM    477  N   GLY    42      37.710  31.610  40.970  1.00  0.00           N
ATOM    478  H   GLY    42      36.820  32.050  40.760  1.00  0.00           H
ATOM    479  CA  GLY    42      37.710  30.180  41.330  1.00  0.00           C
ATOM    480  HA1 GLY    42      37.810  30.060  42.410  1.00  0.00           H
ATOM    481  HA2 GLY    42      38.570  29.700  40.850  1.00  0.00           H
ATOM    482  C   GLY    42      36.460  29.510  40.920  1.00  0.00           C
ATOM    483  O   GLY    42      35.490  30.110  40.480  1.00  0.00           O
ATOM    484  N   TRP    43      36.500  28.160  41.170  1.00  0.00           N
ATOM    485  H   TRP    43      37.380  27.740  41.460  1.00  0.00           H
ATOM    486  CA  TRP    43      35.410  27.240  40.870  1.00  0.00           C
ATOM    487  HA  TRP    43      34.520  27.810  40.630  1.00  0.00           H
ATOM    488  CB  TRP    43      35.720  26.260  39.750  1.00  0.00           C
ATOM    489  HB1 TRP    43      35.010  25.440  39.670  1.00  0.00           H
ATOM    490  HB2 TRP    43      36.700  25.890  40.060  1.00  0.00           H
ATOM    491  CG  TRP    43      35.790  26.930  38.430  1.00  0.00           C
ATOM    492  CD1 TRP    43      36.890  27.430  37.810  1.00  0.00           C
ATOM    493  HD1 TRP    43      37.930  27.380  38.100  1.00  0.00           H
ATOM    494  NE1 TRP    43      36.600  27.820  36.510  1.00  0.00           N
ATOM    495  HE1 TRP    43      37.300  28.070  35.830  1.00  0.00           H
ATOM    496  CE2 TRP    43      35.260  27.640  36.190  1.00  0.00           C
ATOM    497  CZ2 TRP    43      34.470  27.860  35.050  1.00  0.00           C
ATOM    498  HZ2 TRP    43      34.960  28.190  34.150  1.00  0.00           H
ATOM    499  CH2 TRP    43      33.100  27.730  35.190  1.00  0.00           C
ATOM    500  HH2 TRP    43      32.500  28.190  34.420  1.00  0.00           H
ATOM    501  CZ3 TRP    43      32.550  27.190  36.360  1.00  0.00           C
ATOM    502  HZ3 TRP    43      31.500  26.940  36.350  1.00  0.00           H
ATOM    503  CE3 TRP    43      33.310  26.860  37.440  1.00  0.00           C
ATOM    504  HE3 TRP    43      32.870  26.440  38.330  1.00  0.00           H
ATOM    505  CD2 TRP    43      34.730  27.100  37.420  1.00  0.00           C
ATOM    506  C   TRP    43      35.000  26.510  42.120  1.00  0.00           C
ATOM    507  O   TRP    43      35.900  26.020  42.810  1.00  0.00           O
ATOM    508  N   PHE    44      33.710  26.190  42.220  1.00  0.00           N
ATOM    509  H   PHE    44      33.170  26.460  41.400  1.00  0.00           H
ATOM    510  CA  PHE    44      32.990  25.290  43.140  1.00  0.00           C
ATOM    511  HA  PHE    44      33.700  24.790  43.790  1.00  0.00           H
ATOM    512  CB  PHE    44      32.090  26.060  44.100  1.00  0.00           C
ATOM    513  HB1 PHE    44      31.540  25.390  44.750  1.00  0.00           H
ATOM    514  HB2 PHE    44      31.370  26.640  43.530  1.00  0.00           H
ATOM    515  CG  PHE    44      32.940  26.940  44.920  1.00  0.00           C
ATOM    516  CD1 PHE    44      33.280  28.250  44.630  1.00  0.00           C
ATOM    517  HD1 PHE    44      33.030  28.740  43.700  1.00  0.00           H
ATOM    518  CE1 PHE    44      34.150  28.930  45.560  1.00  0.00           C
ATOM    519  HE1 PHE    44      34.500  29.930  45.370  1.00  0.00           H
ATOM    520  CZ  PHE    44      34.450  28.340  46.860  1.00  0.00           C
ATOM    521  HZ  PHE    44      35.100  28.810  47.590  1.00  0.00           H
ATOM    522  CE2 PHE    44      34.030  27.060  47.150  1.00  0.00           C
ATOM    523  HE2 PHE    44      34.220  26.600  48.110  1.00  0.00           H
ATOM    524  CD2 PHE    44      33.310  26.350  46.170  1.00  0.00           C
ATOM    525  HD2 PHE    44      33.060  25.320  46.350  1.00  0.00           H
ATOM    526  C   PHE    44      32.230  24.240  42.330  1.00  0.00           C
ATOM    527  O   PHE    44      32.050  24.450  41.110  1.00  0.00           O
ATOM    528  N   ARG    45      31.880  23.130  42.920  1.00  0.00           N
ATOM    529  H   ARG    45      32.050  23.130  43.920  1.00  0.00           H
ATOM    530  CA  ARG    45      31.020  22.070  42.400  1.00  0.00           C
ATOM    531  HA  ARG    45      30.500  22.450  41.520  1.00  0.00           H
ATOM    532  CB  ARG    45      32.010  21.070  41.840  1.00  0.00           C
ATOM    533  HB1 ARG    45      32.620  21.590  41.100  1.00  0.00           H
ATOM    534  HB2 ARG    45      31.510  20.330  41.210  1.00  0.00           H
ATOM    535  CG  ARG    45      32.790  20.240  42.820  1.00  0.00           C
ATOM    536  HG1 ARG    45      32.170  19.700  43.540  1.00  0.00           H
ATOM    537  HG2 ARG    45      33.460  20.860  43.430  1.00  0.00           H
ATOM    538  CD  ARG    45      33.680  19.210  42.100  1.00  0.00           C
ATOM    539  HD1 ARG    45      34.210  19.810  41.360  1.00  0.00           H
ATOM    540  HD2 ARG    45      33.040  18.480  41.600  1.00  0.00           H
ATOM    541  NE  ARG    45      34.760  18.600  42.950  1.00  0.00           N
ATOM    542  HE  ARG    45      34.700  18.750  43.940  1.00  0.00           H
ATOM    543  CZ  ARG    45      35.740  17.830  42.600  1.00  0.00           C
ATOM    544  NH1 ARG    45      36.120  17.650  41.350  1.00  0.00           N
ATOM    545 1HH1 ARG    45      35.690  18.090  40.550  1.00  0.00           H
ATOM    546 2HH1 ARG    45      36.730  16.860  41.170  1.00  0.00           H
ATOM    547  NH2 ARG    45      36.430  17.120  43.520  1.00  0.00           N
ATOM    548 1HH2 ARG    45      36.330  17.300  44.500  1.00  0.00           H
ATOM    549 2HH2 ARG    45      37.250  16.560  43.350  1.00  0.00           H
ATOM    550  C   ARG    45      29.970  21.470  43.330  1.00  0.00           C
ATOM    551  O   ARG    45      30.110  21.670  44.520  1.00  0.00           O
ATOM    552  N   GLN    46      28.930  20.800  42.790  1.00  0.00           N
ATOM    553  H   GLN    46      28.770  21.000  41.810  1.00  0.00           H
ATOM    554  CA  GLN    46      27.850  20.130  43.590  1.00  0.00           C
ATOM    555  HA  GLN    46      28.400  19.650  44.400  1.00  0.00           H
ATOM    556  CB  GLN    46      26.980  21.240  44.200  1.00  0.00           C
ATOM    557  HB1 GLN    46      26.430  21.700  43.370  1.00  0.00           H
ATOM    558  HB2 GLN    46      27.550  22.020  44.710  1.00  0.00           H
ATOM    559  CG  GLN    46      25.950  20.610  45.140  1.00  0.00           C
ATOM    560  HG1 GLN    46      26.340  19.850  45.810  1.00  0.00           H
ATOM    561  HG2 GLN    46      25.150  20.110  44.590  1.00  0.00           H
ATOM    562  CD  GLN    46      25.330  21.680  46.040  1.00  0.00           C
ATOM    563  OE1 GLN    46      25.290  22.860  45.770  1.00  0.00           O
ATOM    564  NE2 GLN    46      25.000  21.280  47.240  1.00  0.00           N
ATOM    565 1HE2 GLN    46      25.190  20.310  47.430  1.00  0.00           H
ATOM    566 2HE2 GLN    46      24.670  21.950  47.910  1.00  0.00           H
ATOM    567  C   GLN    46      27.050  19.090  42.860  1.00  0.00           C
ATOM    568  O   GLN    46      26.750  19.270  41.700  1.00  0.00           O
ATOM    569  N   ALA    47      26.650  18.080  43.590  1.00  0.00           N
ATOM    570  H   ALA    47      26.820  18.170  44.590  1.00  0.00           H
ATOM    571  CA  ALA    47      25.970  16.900  43.180  1.00  0.00           C
ATOM    572  HA  ALA    47      25.710  16.980  42.130  1.00  0.00           H
ATOM    573  CB  ALA    47      26.860  15.660  43.340  1.00  0.00           C
ATOM    574  HB1 ALA    47      27.800  15.920  42.840  1.00  0.00           H
ATOM    575  HB2 ALA    47      26.980  15.460  44.400  1.00  0.00           H
ATOM    576  HB3 ALA    47      26.400  14.880  42.730  1.00  0.00           H
ATOM    577  C   ALA    47      24.700  16.690  44.000  1.00  0.00           C
ATOM    578  O   ALA    47      24.660  17.250  45.140  1.00  0.00           O
ATOM    579  N   PRO    48      23.740  15.870  43.520  1.00  0.00           N
ATOM    580  CD  PRO    48      23.620  15.230  42.240  1.00  0.00           C
ATOM    581  HD1 PRO    48      24.150  14.280  42.260  1.00  0.00           H
ATOM    582  HD2 PRO    48      23.970  15.870  41.430  1.00  0.00           H
ATOM    583  CG  PRO    48      22.140  15.020  41.980  1.00  0.00           C
ATOM    584  HG1 PRO    48      21.910  14.260  41.220  1.00  0.00           H
ATOM    585  HG2 PRO    48      21.750  15.940  41.540  1.00  0.00           H
ATOM    586  CB  PRO    48      21.490  14.820  43.370  1.00  0.00           C
ATOM    587  HB1 PRO    48      21.690  13.770  43.620  1.00  0.00           H
ATOM    588  HB2 PRO    48      20.470  15.180  43.370  1.00  0.00           H
ATOM    589  CA  PRO    48      22.470  15.750  44.220  1.00  0.00           C
ATOM    590  HA  PRO    48      21.930  16.700  44.280  1.00  0.00           H
ATOM    591  C   PRO    48      22.610  15.070  45.620  1.00  0.00           C
ATOM    592  O   PRO    48      23.290  14.040  45.740  1.00  0.00           O
ATOM    593  N   GLY    49      22.040  15.650  46.680  1.00  0.00           N
ATOM    594  H   GLY    49      21.470  16.470  46.510  1.00  0.00           H
ATOM    595  CA  GLY    49      22.000  15.240  48.040  1.00  0.00           C
ATOM    596  HA1 GLY    49      21.550  14.250  48.070  1.00  0.00           H
ATOM    597  HA2 GLY    49      21.410  15.930  48.650  1.00  0.00           H
ATOM    598  C   GLY    49      23.410  15.250  48.630  1.00  0.00           C
ATOM    599  O   GLY    49      23.570  14.750  49.760  1.00  0.00           O
ATOM    600  N   ARG    50      24.410  15.950  48.020  1.00  0.00           N
ATOM    601  H   ARG    50      24.300  16.430  47.140  1.00  0.00           H
ATOM    602  CA  ARG    50      25.730  16.290  48.580  1.00  0.00           C
ATOM    603  HA  ARG    50      25.860  15.840  49.560  1.00  0.00           H
ATOM    604  CB  ARG    50      26.830  15.720  47.700  1.00  0.00           C
ATOM    605  HB1 ARG    50      27.750  16.180  48.040  1.00  0.00           H
ATOM    606  HB2 ARG    50      26.580  15.990  46.680  1.00  0.00           H
ATOM    607  CG  ARG    50      27.020  14.250  47.950  1.00  0.00           C
ATOM    608  HG1 ARG    50      26.050  13.780  47.840  1.00  0.00           H
ATOM    609  HG2 ARG    50      27.390  14.190  48.970  1.00  0.00           H
ATOM    610  CD  ARG    50      28.050  13.640  46.980  1.00  0.00           C
ATOM    611  HD1 ARG    50      27.750  13.960  45.980  1.00  0.00           H
ATOM    612  HD2 ARG    50      27.870  12.570  46.870  1.00  0.00           H
ATOM    613  NE  ARG    50      29.440  13.970  47.240  1.00  0.00           N
ATOM    614  HE  ARG    50      29.660  14.360  48.140  1.00  0.00           H
ATOM    615  CZ  ARG    50      30.430  13.780  46.400  1.00  0.00           C
ATOM    616  NH1 ARG    50      30.410  13.210  45.210  1.00  0.00           N
ATOM    617 1HH1 ARG    50      29.530  12.980  44.770  1.00  0.00           H
ATOM    618 2HH1 ARG    50      31.260  13.240  44.660  1.00  0.00           H
ATOM    619  NH2 ARG    50      31.620  14.140  46.900  1.00  0.00           N
ATOM    620 1HH2 ARG    50      31.750  14.650  47.760  1.00  0.00           H
ATOM    621 2HH2 ARG    50      32.450  13.750  46.490  1.00  0.00           H
ATOM    622  C   ARG    50      25.910  17.830  48.880  1.00  0.00           C
ATOM    623  O   ARG    50      25.180  18.680  48.300  1.00  0.00           O
ATOM    624  N   GLU    51      26.930  18.140  49.740  1.00  0.00           N
ATOM    625  H   GLU    51      27.460  17.430  50.230  1.00  0.00           H
ATOM    626  CA  GLU    51      27.440  19.530  49.940  1.00  0.00           C
ATOM    627  HA  GLU    51      26.570  20.180  49.950  1.00  0.00           H
ATOM    628  CB  GLU    51      28.320  19.660  51.220  1.00  0.00           C
ATOM    629  HB1 GLU    51      28.710  20.680  51.270  1.00  0.00           H
ATOM    630  HB2 GLU    51      29.190  19.020  51.090  1.00  0.00           H
ATOM    631  CG  GLU    51      27.610  19.360  52.510  1.00  0.00           C
ATOM    632  HG1 GLU    51      27.220  18.340  52.440  1.00  0.00           H
ATOM    633  HG2 GLU    51      26.710  19.970  52.600  1.00  0.00           H
ATOM    634  CD  GLU    51      28.500  19.550  53.730  1.00  0.00           C
ATOM    635  OE1 GLU    51      29.200  20.570  53.790  1.00  0.00           O
ATOM    636  OE2 GLU    51      28.590  18.760  54.690  1.00  0.00           O
ATOM    637  C   GLU    51      28.330  20.040  48.760  1.00  0.00           C
ATOM    638  O   GLU    51      29.060  19.310  48.010  1.00  0.00           O
ATOM    639  N   ARG    52      28.460  21.370  48.620  1.00  0.00           N
ATOM    640  H   ARG    52      27.840  21.980  49.130  1.00  0.00           H
ATOM    641  CA  ARG    52      29.340  21.980  47.610  1.00  0.00           C
ATOM    642  HA  ARG    52      29.330  21.410  46.680  1.00  0.00           H
ATOM    643  CB  ARG    52      28.820  23.470  47.390  1.00  0.00           C
ATOM    644  HB1 ARG    52      29.280  24.060  48.180  1.00  0.00           H
ATOM    645  HB2 ARG    52      27.750  23.500  47.590  1.00  0.00           H
ATOM    646  CG  ARG    52      29.130  24.260  46.110  1.00  0.00           C
ATOM    647  HG1 ARG    52      28.580  23.750  45.330  1.00  0.00           H
ATOM    648  HG2 ARG    52      30.180  24.060  45.890  1.00  0.00           H
ATOM    649  CD  ARG    52      28.780  25.720  46.110  1.00  0.00           C
ATOM    650  HD1 ARG    52      27.690  25.760  46.170  1.00  0.00           H
ATOM    651  HD2 ARG    52      29.030  26.160  45.140  1.00  0.00           H
ATOM    652  NE  ARG    52      29.350  26.580  47.090  1.00  0.00           N
ATOM    653  HE  ARG    52      29.980  26.080  47.700  1.00  0.00           H
ATOM    654  CZ  ARG    52      28.970  27.780  47.470  1.00  0.00           C
ATOM    655  NH1 ARG    52      28.120  28.470  46.860  1.00  0.00           N
ATOM    656 1HH1 ARG    52      27.660  28.020  46.080  1.00  0.00           H
ATOM    657 2HH1 ARG    52      27.890  29.400  47.180  1.00  0.00           H
ATOM    658  NH2 ARG    52      29.530  28.310  48.480  1.00  0.00           N
ATOM    659 1HH2 ARG    52      30.350  27.870  48.870  1.00  0.00           H
ATOM    660 2HH2 ARG    52      29.190  29.180  48.880  1.00  0.00           H
ATOM    661  C   ARG    52      30.800  21.920  48.050  1.00  0.00           C
ATOM    662  O   ARG    52      31.090  21.960  49.230  1.00  0.00           O
ATOM    663  N   GLU    53      31.690  21.900  46.990  1.00  0.00           N
ATOM    664  H   GLU    53      31.180  21.900  46.120  1.00  0.00           H
ATOM    665  CA  GLU    53      33.110  21.660  47.190  1.00  0.00           C
ATOM    666  HA  GLU    53      33.270  21.810  48.250  1.00  0.00           H
ATOM    667  CB  GLU    53      33.450  20.190  46.840  1.00  0.00           C
ATOM    668  HB1 GLU    53      33.690  20.170  45.780  1.00  0.00           H
ATOM    669  HB2 GLU    53      32.560  19.620  47.090  1.00  0.00           H
ATOM    670  CG  GLU    53      34.680  19.650  47.570  1.00  0.00           C
ATOM    671  HG1 GLU    53      34.600  19.700  48.650  1.00  0.00           H
ATOM    672  HG2 GLU    53      35.560  20.250  47.330  1.00  0.00           H
ATOM    673  CD  GLU    53      35.030  18.210  47.070  1.00  0.00           C
ATOM    674  OE1 GLU    53      34.980  18.020  45.880  1.00  0.00           O
ATOM    675  OE2 GLU    53      35.420  17.340  47.860  1.00  0.00           O
ATOM    676  C   GLU    53      33.940  22.670  46.350  1.00  0.00           C
ATOM    677  O   GLU    53      33.660  22.940  45.210  1.00  0.00           O
ATOM    678  N   PHE    54      34.890  23.230  47.000  1.00  0.00           N
ATOM    679  H   PHE    54      35.090  22.920  47.940  1.00  0.00           H
ATOM    680  CA  PHE    54      35.960  24.060  46.360  1.00  0.00           C
ATOM    681  HA  PHE    54      35.510  24.830  45.750  1.00  0.00           H
ATOM    682  CB  PHE    54      36.840  24.660  47.440  1.00  0.00           C
ATOM    683  HB1 PHE    54      37.360  24.040  48.170  1.00  0.00           H
ATOM    684  HB2 PHE    54      36.240  25.370  48.020  1.00  0.00           H
ATOM    685  CG  PHE    54      38.120  25.390  46.810  1.00  0.00           C
ATOM    686  CD1 PHE    54      37.980  26.630  46.140  1.00  0.00           C
ATOM    687  HD1 PHE    54      37.020  27.110  46.130  1.00  0.00           H
ATOM    688  CE1 PHE    54      39.110  27.230  45.510  1.00  0.00           C
ATOM    689  HE1 PHE    54      38.980  28.130  44.920  1.00  0.00           H
ATOM    690  CZ  PHE    54      40.370  26.690  45.750  1.00  0.00           C
ATOM    691  HZ  PHE    54      41.180  27.190  45.230  1.00  0.00           H
ATOM    692  CE2 PHE    54      40.590  25.550  46.470  1.00  0.00           C
ATOM    693  HE2 PHE    54      41.570  25.100  46.560  1.00  0.00           H
ATOM    694  CD2 PHE    54      39.460  24.920  47.050  1.00  0.00           C
ATOM    695  HD2 PHE    54      39.650  23.970  47.530  1.00  0.00           H
ATOM    696  C   PHE    54      36.850  23.170  45.470  1.00  0.00           C
ATOM    697  O   PHE    54      36.990  21.950  45.710  1.00  0.00           O
ATOM    698  N   VAL    55      37.390  23.740  44.410  1.00  0.00           N
ATOM    699  H   VAL    55      37.180  24.710  44.230  1.00  0.00           H
ATOM    700  CA  VAL    55      38.200  23.010  43.390  1.00  0.00           C
ATOM    701  HA  VAL    55      38.540  22.070  43.830  1.00  0.00           H
ATOM    702  CB  VAL    55      37.360  22.790  42.110  1.00  0.00           C
ATOM    703  HB  VAL    55      37.200  23.680  41.500  1.00  0.00           H
ATOM    704  CG1 VAL    55      38.090  21.710  41.280  1.00  0.00           C
ATOM    705 1HG1 VAL    55      38.400  20.840  41.850  1.00  0.00           H
ATOM    706 2HG1 VAL    55      37.340  21.520  40.510  1.00  0.00           H
ATOM    707 3HG1 VAL    55      38.960  22.230  40.870  1.00  0.00           H
ATOM    708  CG2 VAL    55      35.970  22.210  42.420  1.00  0.00           C
ATOM    709 1HG2 VAL    55      35.390  23.020  42.850  1.00  0.00           H
ATOM    710 2HG2 VAL    55      35.480  21.870  41.500  1.00  0.00           H
ATOM    711 3HG2 VAL    55      35.950  21.370  43.120  1.00  0.00           H
ATOM    712  C   VAL    55      39.570  23.660  43.060  1.00  0.00           C
ATOM    713  O   VAL    55      40.630  23.070  43.320  1.00  0.00           O
ATOM    714  N   ALA    56      39.600  24.900  42.560  1.00  0.00           N
ATOM    715  H   ALA    56      38.730  25.390  42.400  1.00  0.00           H
ATOM    716  CA  ALA    56      40.770  25.760  42.370  1.00  0.00           C
ATOM    717  HA  ALA    56      41.520  25.650  43.160  1.00  0.00           H
ATOM    718  CB  ALA    56      41.400  25.470  40.960  1.00  0.00           C
ATOM    719  HB1 ALA    56      42.340  26.040  40.910  1.00  0.00           H
ATOM    720  HB2 ALA    56      41.730  24.440  40.840  1.00  0.00           H
ATOM    721  HB3 ALA    56      40.690  25.730  40.180  1.00  0.00           H
ATOM    722  C   ALA    56      40.430  27.230  42.410  1.00  0.00           C
ATOM    723  O   ALA    56      39.240  27.600  42.220  1.00  0.00           O
ATOM    724  N   SER    57      41.430  28.110  42.640  1.00  0.00           N
ATOM    725  H   SER    57      42.330  27.790  42.950  1.00  0.00           H
ATOM    726  CA  SER    57      41.420  29.560  42.570  1.00  0.00           C
ATOM    727  HA  SER    57      40.650  29.900  41.870  1.00  0.00           H
ATOM    728  CB  SER    57      41.220  30.200  43.910  1.00  0.00           C
ATOM    729  HB1 SER    57      40.230  29.820  44.190  1.00  0.00           H
ATOM    730  HB2 SER    57      41.190  31.290  43.860  1.00  0.00           H
ATOM    731  OG  SER    57      42.200  29.760  44.850  1.00  0.00           O
ATOM    732  HG  SER    57      41.770  29.550  45.690  1.00  0.00           H
ATOM    733  C   SER    57      42.790  30.010  41.950  1.00  0.00           C
ATOM    734  O   SER    57      43.730  29.220  41.890  1.00  0.00           O
ATOM    735  N   ILE    58      42.900  31.260  41.450  1.00  0.00           N
ATOM    736  H   ILE    58      42.050  31.790  41.500  1.00  0.00           H
ATOM    737  CA  ILE    58      44.080  31.820  40.730  1.00  0.00           C
ATOM    738  HA  ILE    58      44.970  31.360  41.150  1.00  0.00           H
ATOM    739  CB  ILE    58      44.090  31.470  39.230  1.00  0.00           C
ATOM    740  HB  ILE    58      44.190  30.380  39.210  1.00  0.00           H
ATOM    741  CG2 ILE    58      42.870  31.970  38.440  1.00  0.00           C
ATOM    742 1HG2 ILE    58      42.630  32.970  38.790  1.00  0.00           H
ATOM    743 2HG2 ILE    58      43.070  31.800  37.380  1.00  0.00           H
ATOM    744 3HG2 ILE    58      41.980  31.400  38.730  1.00  0.00           H
ATOM    745  CG1 ILE    58      45.430  31.970  38.450  1.00  0.00           C
ATOM    746 1HG1 ILE    58      46.330  31.790  39.050  1.00  0.00           H
ATOM    747 2HG1 ILE    58      45.340  33.060  38.380  1.00  0.00           H
ATOM    748  CD  ILE    58      45.560  31.230  37.110  1.00  0.00           C
ATOM    749  HD1 ILE    58      44.830  31.600  36.400  1.00  0.00           H
ATOM    750  HD2 ILE    58      46.590  31.320  36.770  1.00  0.00           H
ATOM    751  HD3 ILE    58      45.320  30.190  37.360  1.00  0.00           H
ATOM    752  C   ILE    58      44.140  33.360  40.910  1.00  0.00           C
ATOM    753  O   ILE    58      43.070  33.960  40.970  1.00  0.00           O
ATOM    754  N   LYS    59      45.360  33.920  41.090  1.00  0.00           N
ATOM    755  H   LYS    59      46.120  33.260  41.050  1.00  0.00           H
ATOM    756  CA  LYS    59      45.590  35.330  41.270  1.00  0.00           C
ATOM    757  HA  LYS    59      44.690  35.860  41.590  1.00  0.00           H
ATOM    758  CB  LYS    59      46.760  35.520  42.300  1.00  0.00           C
ATOM    759  HB1 LYS    59      46.730  36.580  42.530  1.00  0.00           H
ATOM    760  HB2 LYS    59      47.750  35.280  41.900  1.00  0.00           H
ATOM    761  CG  LYS    59      46.620  34.720  43.610  1.00  0.00           C
ATOM    762  HG1 LYS    59      46.940  33.700  43.390  1.00  0.00           H
ATOM    763  HG2 LYS    59      45.590  34.690  43.950  1.00  0.00           H
ATOM    764  CD  LYS    59      47.520  35.210  44.790  1.00  0.00           C
ATOM    765  HD1 LYS    59      47.390  36.270  45.020  1.00  0.00           H
ATOM    766  HD2 LYS    59      48.540  35.140  44.420  1.00  0.00           H
ATOM    767  CE  LYS    59      47.420  34.540  46.120  1.00  0.00           C
ATOM    768  HE1 LYS    59      46.380  34.320  46.390  1.00  0.00           H
ATOM    769  HE2 LYS    59      47.810  35.130  46.950  1.00  0.00           H
ATOM    770  NZ  LYS    59      48.200  33.320  46.120  1.00  0.00           N
ATOM    771  HZ1 LYS    59      47.830  32.550  45.580  1.00  0.00           H
ATOM    772  HZ2 LYS    59      49.160  33.370  45.810  1.00  0.00           H
ATOM    773  HZ3 LYS    59      48.320  32.910  47.030  1.00  0.00           H
ATOM    774  C   LYS    59      45.950  36.030  39.970  1.00  0.00           C
ATOM    775  O   LYS    59      46.270  35.410  38.970  1.00  0.00           O
ATOM    776  N   TRP    60      45.900  37.370  40.020  1.00  0.00           N
ATOM    777  H   TRP    60      45.330  37.820  40.720  1.00  0.00           H
ATOM    778  CA  TRP    60      46.340  38.180  38.830  1.00  0.00           C
ATOM    779  HA  TRP    60      45.730  37.920  37.970  1.00  0.00           H
ATOM    780  CB  TRP    60      46.150  39.720  39.110  1.00  0.00           C
ATOM    781  HB1 TRP    60      45.130  39.940  39.420  1.00  0.00           H
ATOM    782  HB2 TRP    60      46.170  40.200  38.130  1.00  0.00           H
ATOM    783  CG  TRP    60      47.100  40.430  39.960  1.00  0.00           C
ATOM    784  CD1 TRP    60      46.890  40.830  41.230  1.00  0.00           C
ATOM    785  HD1 TRP    60      45.950  40.740  41.750  1.00  0.00           H
ATOM    786  NE1 TRP    60      48.050  41.320  41.770  1.00  0.00           N
ATOM    787  HE1 TRP    60      48.120  41.780  42.660  1.00  0.00           H
ATOM    788  CE2 TRP    60      49.050  41.400  40.800  1.00  0.00           C
ATOM    789  CZ2 TRP    60      50.380  41.790  40.790  1.00  0.00           C
ATOM    790  HZ2 TRP    60      50.850  42.080  41.710  1.00  0.00           H
ATOM    791  CH2 TRP    60      51.150  41.730  39.610  1.00  0.00           C
ATOM    792  HH2 TRP    60      52.170  42.070  39.510  1.00  0.00           H
ATOM    793  CZ3 TRP    60      50.610  41.200  38.470  1.00  0.00           C
ATOM    794  HZ3 TRP    60      51.170  41.220  37.550  1.00  0.00           H
ATOM    795  CE3 TRP    60      49.220  40.940  38.470  1.00  0.00           C
ATOM    796  HE3 TRP    60      48.790  40.490  37.590  1.00  0.00           H
ATOM    797  CD2 TRP    60      48.440  40.920  39.650  1.00  0.00           C
ATOM    798  C   TRP    60      47.840  37.940  38.440  1.00  0.00           C
ATOM    799  O   TRP    60      48.130  38.040  37.250  1.00  0.00           O
ATOM    800  N   ALA    61      48.700  37.640  39.420  1.00  0.00           N
ATOM    801  H   ALA    61      48.380  37.700  40.380  1.00  0.00           H
ATOM    802  CA  ALA    61      50.080  37.170  39.120  1.00  0.00           C
ATOM    803  HA  ALA    61      50.500  37.840  38.370  1.00  0.00           H
ATOM    804  CB  ALA    61      51.060  37.360  40.350  1.00  0.00           C
ATOM    805  HB1 ALA    61      51.110  38.410  40.640  1.00  0.00           H
ATOM    806  HB2 ALA    61      50.610  36.730  41.120  1.00  0.00           H
ATOM    807  HB3 ALA    61      52.090  37.080  40.140  1.00  0.00           H
ATOM    808  C   ALA    61      50.230  35.800  38.450  1.00  0.00           C
ATOM    809  O   ALA    61      51.340  35.370  38.150  1.00  0.00           O
ATOM    810  N   GLY    65      49.080  35.070  38.270  1.00  0.00           N
ATOM    811  H   GLY    65      48.230  35.480  38.610  1.00  0.00           H
ATOM    812  CA  GLY    65      49.050  33.710  37.730  1.00  0.00           C
ATOM    813  HA1 GLY    65      49.880  33.570  37.040  1.00  0.00           H
ATOM    814  HA2 GLY    65      48.150  33.520  37.140  1.00  0.00           H
ATOM    815  C   GLY    65      49.300  32.630  38.790  1.00  0.00           C
ATOM    816  O   GLY    65      49.640  31.540  38.440  1.00  0.00           O
ATOM    817  N   ASP    66      49.220  33.000  40.110  1.00  0.00           N
ATOM    818  H   ASP    66      48.840  33.930  40.230  1.00  0.00           H
ATOM    819  CA  ASP    66      49.610  32.150  41.260  1.00  0.00           C
ATOM    820  HA  ASP    66      50.370  31.410  41.000  1.00  0.00           H
ATOM    821  CB  ASP    66      50.020  33.040  42.520  1.00  0.00           C
ATOM    822  HB1 ASP    66      49.270  33.810  42.660  1.00  0.00           H
ATOM    823  HB2 ASP    66      50.960  33.470  42.180  1.00  0.00           H
ATOM    824  CG  ASP    66      50.260  32.190  43.820  1.00  0.00           C
ATOM    825  OD1 ASP    66      50.540  32.780  44.950  1.00  0.00           O
ATOM    826  OD2 ASP    66      50.120  30.960  43.800  1.00  0.00           O
ATOM    827  C   ASP    66      48.360  31.290  41.620  1.00  0.00           C
ATOM    828  O   ASP    66      47.230  31.810  41.740  1.00  0.00           O
ATOM    829  N   ARG    67      48.520  30.000  41.760  1.00  0.00           N
ATOM    830  H   ARG    67      49.460  29.650  41.620  1.00  0.00           H
ATOM    831  CA  ARG    67      47.390  29.040  41.610  1.00  0.00           C
ATOM    832  HA  ARG    67      46.520  29.650  41.420  1.00  0.00           H
ATOM    833  CB  ARG    67      47.680  28.170  40.390  1.00  0.00           C
ATOM    834  HB1 ARG    67      46.780  27.600  40.160  1.00  0.00           H
ATOM    835  HB2 ARG    67      48.520  27.530  40.670  1.00  0.00           H
ATOM    836  CG  ARG    67      48.040  28.910  39.150  1.00  0.00           C
ATOM    837  HG1 ARG    67      49.070  29.240  39.250  1.00  0.00           H
ATOM    838  HG2 ARG    67      47.500  29.860  39.110  1.00  0.00           H
ATOM    839  CD  ARG    67      47.670  28.130  37.900  1.00  0.00           C
ATOM    840  HD1 ARG    67      47.570  28.850  37.080  1.00  0.00           H
ATOM    841  HD2 ARG    67      46.700  27.670  38.070  1.00  0.00           H
ATOM    842  NE  ARG    67      48.690  27.140  37.500  1.00  0.00           N
ATOM    843  HE  ARG    67      49.450  26.960  38.140  1.00  0.00           H
ATOM    844  CZ  ARG    67      48.810  26.540  36.350  1.00  0.00           C
ATOM    845  NH1 ARG    67      47.860  26.540  35.450  1.00  0.00           N
ATOM    846 1HH1 ARG    67      46.970  26.900  35.780  1.00  0.00           H
ATOM    847 2HH1 ARG    67      47.870  26.010  34.580  1.00  0.00           H
ATOM    848  NH2 ARG    67      49.930  25.970  36.040  1.00  0.00           N
ATOM    849 1HH2 ARG    67      50.590  25.770  36.770  1.00  0.00           H
ATOM    850 2HH2 ARG    67      50.080  25.470  35.180  1.00  0.00           H
ATOM    851  C   ARG    67      47.140  28.170  42.800  1.00  0.00           C
ATOM    852  O   ARG    67      48.140  27.720  43.350  1.00  0.00           O
ATOM    853  N   THR    68      45.930  27.880  43.210  1.00  0.00           N
ATOM    854  H   THR    68      45.130  28.160  42.650  1.00  0.00           H
ATOM    855  CA  THR    68      45.620  27.110  44.460  1.00  0.00           C
ATOM    856  HA  THR    68      46.490  26.570  44.820  1.00  0.00           H
ATOM    857  CB  THR    68      45.200  27.990  45.660  1.00  0.00           C
ATOM    858  HB  THR    68      44.430  28.680  45.310  1.00  0.00           H
ATOM    859  CG2 THR    68      44.630  27.250  46.850  1.00  0.00           C
ATOM    860 1HG2 THR    68      43.920  26.480  46.550  1.00  0.00           H
ATOM    861 2HG2 THR    68      45.420  26.710  47.380  1.00  0.00           H
ATOM    862 3HG2 THR    68      44.050  27.820  47.590  1.00  0.00           H
ATOM    863  OG1 THR    68      46.360  28.760  46.030  1.00  0.00           O
ATOM    864  HG1 THR    68      46.980  28.290  46.590  1.00  0.00           H
ATOM    865  C   THR    68      44.610  26.030  44.080  1.00  0.00           C
ATOM    866  O   THR    68      43.670  26.280  43.300  1.00  0.00           O
ATOM    867  N   TYR    69      44.730  24.860  44.700  1.00  0.00           N
ATOM    868  H   TYR    69      45.520  24.730  45.320  1.00  0.00           H
ATOM    869  CA  TYR    69      43.940  23.690  44.390  1.00  0.00           C
ATOM    870  HA  TYR    69      43.140  23.810  43.660  1.00  0.00           H
ATOM    871  CB  TYR    69      45.010  22.700  43.980  1.00  0.00           C
ATOM    872  HB1 TYR    69      44.550  21.720  43.820  1.00  0.00           H
ATOM    873  HB2 TYR    69      45.840  22.570  44.680  1.00  0.00           H
ATOM    874  CG  TYR    69      45.590  23.070  42.640  1.00  0.00           C
ATOM    875  CD1 TYR    69      46.780  23.860  42.690  1.00  0.00           C
ATOM    876  HD1 TYR    69      47.400  23.920  43.570  1.00  0.00           H
ATOM    877  CE1 TYR    69      47.250  24.460  41.470  1.00  0.00           C
ATOM    878  HE1 TYR    69      48.130  25.080  41.450  1.00  0.00           H
ATOM    879  CZ  TYR    69      46.490  24.330  40.300  1.00  0.00           C
ATOM    880  OH  TYR    69      47.010  24.910  39.200  1.00  0.00           O
ATOM    881  HH  TYR    69      47.810  25.370  39.480  1.00  0.00           H
ATOM    882  CE2 TYR    69      45.310  23.460  40.270  1.00  0.00           C
ATOM    883  HE2 TYR    69      44.840  23.340  39.300  1.00  0.00           H
ATOM    884  CD2 TYR    69      44.840  22.890  41.450  1.00  0.00           C
ATOM    885  HD2 TYR    69      43.930  22.300  41.450  1.00  0.00           H
ATOM    886  C   TYR    69      43.350  23.160  45.700  1.00  0.00           C
ATOM    887  O   TYR    69      44.030  23.240  46.760  1.00  0.00           O
ATOM    888  N   GLY    70      42.150  22.560  45.670  1.00  0.00           N
ATOM    889  H   GLY    70      41.610  22.510  44.810  1.00  0.00           H
ATOM    890  CA  GLY    70      41.500  21.900  46.810  1.00  0.00           C
ATOM    891  HA1 GLY    70      40.450  21.620  46.790  1.00  0.00           H
ATOM    892  HA2 GLY    70      41.390  22.620  47.630  1.00  0.00           H
ATOM    893  C   GLY    70      42.330  20.730  47.340  1.00  0.00           C
ATOM    894  O   GLY    70      42.610  20.650  48.560  1.00  0.00           O
ATOM    895  N   THR    71      42.780  19.830  46.440  1.00  0.00           N
ATOM    896  H   THR    71      42.390  19.880  45.510  1.00  0.00           H
ATOM    897  CA  THR    71      43.770  18.720  46.710  1.00  0.00           C
ATOM    898  HA  THR    71      44.370  18.890  47.600  1.00  0.00           H
ATOM    899  CB  THR    71      42.970  17.330  46.890  1.00  0.00           C
ATOM    900  HB  THR    71      43.710  16.550  47.070  1.00  0.00           H
ATOM    901  CG2 THR    71      42.120  17.340  48.170  1.00  0.00           C
ATOM    902 1HG2 THR    71      41.310  18.070  48.190  1.00  0.00           H
ATOM    903 2HG2 THR    71      41.720  16.350  48.390  1.00  0.00           H
ATOM    904 3HG2 THR    71      42.790  17.770  48.920  1.00  0.00           H
ATOM    905  OG1 THR    71      42.060  17.170  45.770  1.00  0.00           O
ATOM    906  HG1 THR    71      41.950  16.220  45.640  1.00  0.00           H
ATOM    907  C   THR    71      44.720  18.430  45.550  1.00  0.00           C
ATOM    908  O   THR    71      44.640  18.820  44.390  1.00  0.00           O
ATOM    909  N   ASP    72      45.640  17.550  45.930  1.00  0.00           N
ATOM    910  H   ASP    72      45.720  17.410  46.930  1.00  0.00           H
ATOM    911  CA  ASP    72      46.710  16.970  45.120  1.00  0.00           C
ATOM    912  HA  ASP    72      47.320  17.720  44.620  1.00  0.00           H
ATOM    913  CB  ASP    72      47.720  16.300  46.100  1.00  0.00           C
ATOM    914  HB1 ASP    72      47.200  15.910  46.970  1.00  0.00           H
ATOM    915  HB2 ASP    72      48.330  17.090  46.530  1.00  0.00           H
ATOM    916  CG  ASP    72      48.560  15.250  45.430  1.00  0.00           C
ATOM    917  OD1 ASP    72      49.560  15.630  44.740  1.00  0.00           O
ATOM    918  OD2 ASP    72      48.300  14.020  45.530  1.00  0.00           O
ATOM    919  C   ASP    72      46.150  15.980  44.130  1.00  0.00           C
ATOM    920  O   ASP    72      46.630  15.830  43.050  1.00  0.00           O
ATOM    921  N   SER    73      45.110  15.250  44.570  1.00  0.00           N
ATOM    922  H   SER    73      44.790  15.430  45.510  1.00  0.00           H
ATOM    923  CA  SER    73      44.200  14.520  43.640  1.00  0.00           C
ATOM    924  HA  SER    73      44.810  13.890  42.990  1.00  0.00           H
ATOM    925  CB  SER    73      43.320  13.630  44.440  1.00  0.00           C
ATOM    926  HB1 SER    73      43.910  13.050  45.140  1.00  0.00           H
ATOM    927  HB2 SER    73      42.780  12.920  43.800  1.00  0.00           H
ATOM    928  OG  SER    73      42.390  14.280  45.240  1.00  0.00           O
ATOM    929  HG  SER    73      41.840  13.590  45.610  1.00  0.00           H
ATOM    930  C   SER    73      43.320  15.360  42.700  1.00  0.00           C
ATOM    931  O   SER    73      42.950  14.690  41.730  1.00  0.00           O
ATOM    932  N   VAL    74      43.060  16.620  43.040  1.00  0.00           N
ATOM    933  H   VAL    74      43.110  16.910  44.010  1.00  0.00           H
ATOM    934  CA  VAL    74      42.520  17.540  41.980  1.00  0.00           C
ATOM    935  HA  VAL    74      41.850  16.960  41.340  1.00  0.00           H
ATOM    936  CB  VAL    74      41.820  18.760  42.580  1.00  0.00           C
ATOM    937  HB  VAL    74      42.500  19.070  43.370  1.00  0.00           H
ATOM    938  CG1 VAL    74      41.660  20.040  41.770  1.00  0.00           C
ATOM    939 1HG1 VAL    74      42.620  20.520  41.570  1.00  0.00           H
ATOM    940 2HG1 VAL    74      41.240  19.690  40.830  1.00  0.00           H
ATOM    941 3HG1 VAL    74      41.000  20.800  42.180  1.00  0.00           H
ATOM    942  CG2 VAL    74      40.500  18.400  43.180  1.00  0.00           C
ATOM    943 1HG2 VAL    74      40.090  19.220  43.790  1.00  0.00           H
ATOM    944 2HG2 VAL    74      39.780  18.210  42.390  1.00  0.00           H
ATOM    945 3HG2 VAL    74      40.480  17.470  43.750  1.00  0.00           H
ATOM    946  C   VAL    74      43.680  17.920  41.090  1.00  0.00           C
ATOM    947  O   VAL    74      43.720  17.600  39.930  1.00  0.00           O
ATOM    948  N   LYS    75      44.780  18.410  41.650  1.00  0.00           N
ATOM    949  H   LYS    75      44.720  18.490  42.650  1.00  0.00           H
ATOM    950  CA  LYS    75      45.900  19.000  40.840  1.00  0.00           C
ATOM    951  HA  LYS    75      45.530  19.920  40.370  1.00  0.00           H
ATOM    952  CB  LYS    75      46.970  19.430  41.920  1.00  0.00           C
ATOM    953  HB1 LYS    75      47.350  18.640  42.560  1.00  0.00           H
ATOM    954  HB2 LYS    75      46.470  20.230  42.470  1.00  0.00           H
ATOM    955  CG  LYS    75      48.210  20.170  41.340  1.00  0.00           C
ATOM    956  HG1 LYS    75      47.850  20.920  40.630  1.00  0.00           H
ATOM    957  HG2 LYS    75      48.890  19.510  40.810  1.00  0.00           H
ATOM    958  CD  LYS    75      49.050  20.940  42.460  1.00  0.00           C
ATOM    959  HD1 LYS    75      49.200  20.340  43.360  1.00  0.00           H
ATOM    960  HD2 LYS    75      48.370  21.690  42.860  1.00  0.00           H
ATOM    961  CE  LYS    75      50.280  21.570  41.930  1.00  0.00           C
ATOM    962  HE1 LYS    75      49.930  22.300  41.200  1.00  0.00           H
ATOM    963  HE2 LYS    75      50.810  20.850  41.300  1.00  0.00           H
ATOM    964  NZ  LYS    75      51.140  22.330  42.920  1.00  0.00           N
ATOM    965  HZ1 LYS    75      52.050  22.590  42.590  1.00  0.00           H
ATOM    966  HZ2 LYS    75      50.710  23.210  43.200  1.00  0.00           H
ATOM    967  HZ3 LYS    75      51.250  21.700  43.710  1.00  0.00           H
ATOM    968  C   LYS    75      46.510  18.070  39.820  1.00  0.00           C
ATOM    969  O   LYS    75      46.980  18.530  38.750  1.00  0.00           O
ATOM    970  N   GLY    76      46.580  16.740  40.060  1.00  0.00           N
ATOM    971  H   GLY    76      46.450  16.460  41.020  1.00  0.00           H
ATOM    972  CA  GLY    76      47.030  15.670  39.050  1.00  0.00           C
ATOM    973  HA1 GLY    76      47.140  14.760  39.640  1.00  0.00           H
ATOM    974  HA2 GLY    76      47.970  15.910  38.560  1.00  0.00           H
ATOM    975  C   GLY    76      46.100  15.390  37.810  1.00  0.00           C
ATOM    976  O   GLY    76      46.400  14.490  37.040  1.00  0.00           O
ATOM    977  N   ARG    77      44.910  15.990  37.810  1.00  0.00           N
ATOM    978  H   ARG    77      44.630  16.350  38.710  1.00  0.00           H
ATOM    979  CA  ARG    77      43.880  15.950  36.760  1.00  0.00           C
ATOM    980  HA  ARG    77      44.390  15.570  35.880  1.00  0.00           H
ATOM    981  CB  ARG    77      42.830  14.840  37.040  1.00  0.00           C
ATOM    982  HB1 ARG    77      41.970  14.910  36.370  1.00  0.00           H
ATOM    983  HB2 ARG    77      42.430  15.120  38.020  1.00  0.00           H
ATOM    984  CG  ARG    77      43.410  13.410  36.970  1.00  0.00           C
ATOM    985  HG1 ARG    77      44.100  13.230  37.800  1.00  0.00           H
ATOM    986  HG2 ARG    77      43.980  13.220  36.060  1.00  0.00           H
ATOM    987  CD  ARG    77      42.330  12.330  36.900  1.00  0.00           C
ATOM    988  HD1 ARG    77      42.890  11.430  37.170  1.00  0.00           H
ATOM    989  HD2 ARG    77      41.920  12.270  35.900  1.00  0.00           H
ATOM    990  NE  ARG    77      41.260  12.400  37.930  1.00  0.00           N
ATOM    991  HE  ARG    77      41.470  12.240  38.910  1.00  0.00           H
ATOM    992  CZ  ARG    77      40.020  12.770  37.720  1.00  0.00           C
ATOM    993  NH1 ARG    77      39.530  13.130  36.560  1.00  0.00           N
ATOM    994 1HH1 ARG    77      40.120  13.370  35.770  1.00  0.00           H
ATOM    995 2HH1 ARG    77      38.570  13.430  36.470  1.00  0.00           H
ATOM    996  NH2 ARG    77      39.090  12.800  38.650  1.00  0.00           N
ATOM    997 1HH2 ARG    77      39.390  12.780  39.620  1.00  0.00           H
ATOM    998 2HH2 ARG    77      38.220  13.200  38.340  1.00  0.00           H
ATOM    999  C   ARG    77      43.120  17.260  36.460  1.00  0.00           C
ATOM   1000  O   ARG    77      42.070  17.270  35.760  1.00  0.00           O
ATOM   1001  N   PHE    78      43.690  18.300  37.010  1.00  0.00           N
ATOM   1002  H   PHE    78      44.420  18.150  37.700  1.00  0.00           H
ATOM   1003  CA  PHE    78      43.170  19.700  36.920  1.00  0.00           C
ATOM   1004  HA  PHE    78      42.540  19.730  36.030  1.00  0.00           H
ATOM   1005  CB  PHE    78      42.290  20.000  38.160  1.00  0.00           C
ATOM   1006  HB1 PHE    78      42.170  21.090  38.240  1.00  0.00           H
ATOM   1007  HB2 PHE    78      42.890  19.760  39.040  1.00  0.00           H
ATOM   1008  CG  PHE    78      40.920  19.290  38.230  1.00  0.00           C
ATOM   1009  CD1 PHE    78      40.720  17.920  38.600  1.00  0.00           C
ATOM   1010  HD1 PHE    78      41.590  17.390  38.950  1.00  0.00           H
ATOM   1011  CE1 PHE    78      39.440  17.310  38.640  1.00  0.00           C
ATOM   1012  HE1 PHE    78      39.340  16.300  39.000  1.00  0.00           H
ATOM   1013  CZ  PHE    78      38.300  18.030  38.170  1.00  0.00           C
ATOM   1014  HZ  PHE    78      37.330  17.560  38.130  1.00  0.00           H
ATOM   1015  CE2 PHE    78      38.460  19.390  37.730  1.00  0.00           C
ATOM   1016  HE2 PHE    78      37.720  20.120  37.420  1.00  0.00           H
ATOM   1017  CD2 PHE    78      39.770  19.940  37.740  1.00  0.00           C
ATOM   1018  HD2 PHE    78      39.840  20.920  37.310  1.00  0.00           H
ATOM   1019  C   PHE    78      44.200  20.830  36.780  1.00  0.00           C
ATOM   1020  O   PHE    78      45.370  20.720  37.200  1.00  0.00           O
ATOM   1021  N   ALA    79      43.820  21.860  36.000  1.00  0.00           N
ATOM   1022  H   ALA    79      42.890  21.920  35.610  1.00  0.00           H
ATOM   1023  CA  ALA    79      44.700  23.000  35.930  1.00  0.00           C
ATOM   1024  HA  ALA    79      45.340  23.000  36.810  1.00  0.00           H
ATOM   1025  CB  ALA    79      45.630  22.890  34.700  1.00  0.00           C
ATOM   1026  HB1 ALA    79      46.090  21.910  34.540  1.00  0.00           H
ATOM   1027  HB2 ALA    79      45.000  23.070  33.830  1.00  0.00           H
ATOM   1028  HB3 ALA    79      46.310  23.740  34.830  1.00  0.00           H
ATOM   1029  C   ALA    79      43.820  24.240  35.870  1.00  0.00           C
ATOM   1030  O   ALA    79      42.920  24.340  35.040  1.00  0.00           O
ATOM   1031  N   ILE    80      44.000  25.260  36.700  1.00  0.00           N
ATOM   1032  H   ILE    80      44.810  25.200  37.320  1.00  0.00           H
ATOM   1033  CA  ILE    80      43.350  26.610  36.610  1.00  0.00           C
ATOM   1034  HA  ILE    80      42.400  26.420  36.110  1.00  0.00           H
ATOM   1035  CB  ILE    80      42.860  27.100  37.970  1.00  0.00           C
ATOM   1036  HB  ILE    80      42.240  26.280  38.340  1.00  0.00           H
ATOM   1037  CG2 ILE    80      44.010  27.330  38.980  1.00  0.00           C
ATOM   1038 1HG2 ILE    80      44.690  28.020  38.470  1.00  0.00           H
ATOM   1039 2HG2 ILE    80      43.610  27.690  39.920  1.00  0.00           H
ATOM   1040 3HG2 ILE    80      44.520  26.410  39.290  1.00  0.00           H
ATOM   1041  CG1 ILE    80      41.930  28.300  37.910  1.00  0.00           C
ATOM   1042 1HG1 ILE    80      41.390  28.320  36.960  1.00  0.00           H
ATOM   1043 2HG1 ILE    80      42.470  29.250  37.980  1.00  0.00           H
ATOM   1044  CD  ILE    80      40.880  28.350  39.060  1.00  0.00           C
ATOM   1045  HD1 ILE    80      41.480  28.170  39.950  1.00  0.00           H
ATOM   1046  HD2 ILE    80      40.490  29.360  39.110  1.00  0.00           H
ATOM   1047  HD3 ILE    80      40.080  27.650  38.810  1.00  0.00           H
ATOM   1048  C   ILE    80      44.190  27.640  35.750  1.00  0.00           C
ATOM   1049  O   ILE    80      45.410  27.760  35.870  1.00  0.00           O
ATOM   1050  N   SER    81      43.500  28.500  34.940  1.00  0.00           N
ATOM   1051  H   SER    81      42.510  28.360  34.830  1.00  0.00           H
ATOM   1052  CA  SER    81      44.180  29.390  34.010  1.00  0.00           C
ATOM   1053  HA  SER    81      45.160  29.670  34.400  1.00  0.00           H
ATOM   1054  CB  SER    81      44.240  28.600  32.660  1.00  0.00           C
ATOM   1055  HB1 SER    81      44.670  29.260  31.900  1.00  0.00           H
ATOM   1056  HB2 SER    81      43.300  28.160  32.340  1.00  0.00           H
ATOM   1057  OG  SER    81      45.150  27.490  32.910  1.00  0.00           O
ATOM   1058  HG  SER    81      45.850  27.660  32.280  1.00  0.00           H
ATOM   1059  C   SER    81      43.370  30.670  33.860  1.00  0.00           C
ATOM   1060  O   SER    81      42.130  30.740  34.210  1.00  0.00           O
ATOM   1061  N   ARG    82      44.000  31.680  33.260  1.00  0.00           N
ATOM   1062  H   ARG    82      44.740  31.370  32.640  1.00  0.00           H
ATOM   1063  CA  ARG    82      43.500  33.060  33.000  1.00  0.00           C
ATOM   1064  HA  ARG    82      42.430  32.920  32.850  1.00  0.00           H
ATOM   1065  CB  ARG    82      43.570  33.870  34.300  1.00  0.00           C
ATOM   1066  HB1 ARG    82      43.130  33.380  35.170  1.00  0.00           H
ATOM   1067  HB2 ARG    82      42.940  34.740  34.060  1.00  0.00           H
ATOM   1068  CG  ARG    82      44.980  34.350  34.620  1.00  0.00           C
ATOM   1069  HG1 ARG    82      45.290  34.930  33.750  1.00  0.00           H
ATOM   1070  HG2 ARG    82      45.660  33.530  34.820  1.00  0.00           H
ATOM   1071  CD  ARG    82      44.930  35.310  35.800  1.00  0.00           C
ATOM   1072  HD1 ARG    82      45.890  35.290  36.310  1.00  0.00           H
ATOM   1073  HD2 ARG    82      44.140  34.940  36.450  1.00  0.00           H
ATOM   1074  NE  ARG    82      44.850  36.730  35.250  1.00  0.00           N
ATOM   1075  HE  ARG    82      45.490  37.050  34.530  1.00  0.00           H
ATOM   1076  CZ  ARG    82      44.100  37.770  35.660  1.00  0.00           C
ATOM   1077  NH1 ARG    82      43.220  37.750  36.650  1.00  0.00           N
ATOM   1078 1HH1 ARG    82      43.160  36.920  37.220  1.00  0.00           H
ATOM   1079 2HH1 ARG    82      42.890  38.630  37.040  1.00  0.00           H
ATOM   1080  NH2 ARG    82      44.160  38.990  35.130  1.00  0.00           N
ATOM   1081 1HH2 ARG    82      45.010  39.270  34.670  1.00  0.00           H
ATOM   1082 2HH2 ARG    82      43.470  39.660  35.440  1.00  0.00           H
ATOM   1083  C   ARG    82      44.060  33.790  31.730  1.00  0.00           C
ATOM   1084  O   ARG    82      45.160  33.510  31.260  1.00  0.00           O
ATOM   1085  N   ASP    83      43.240  34.600  31.050  1.00  0.00           N
ATOM   1086  H   ASP    83      42.320  34.830  31.420  1.00  0.00           H
ATOM   1087  CA  ASP    83      43.730  35.590  30.050  1.00  0.00           C
ATOM   1088  HA  ASP    83      44.780  35.810  30.270  1.00  0.00           H
ATOM   1089  CB  ASP    83      43.720  34.910  28.670  1.00  0.00           C
ATOM   1090  HB1 ASP    83      42.720  34.540  28.430  1.00  0.00           H
ATOM   1091  HB2 ASP    83      44.370  34.040  28.650  1.00  0.00           H
ATOM   1092  CG  ASP    83      44.150  35.790  27.530  1.00  0.00           C
ATOM   1093  OD1 ASP    83      44.690  36.910  27.720  1.00  0.00           O
ATOM   1094  OD2 ASP    83      44.040  35.340  26.350  1.00  0.00           O
ATOM   1095  C   ASP    83      42.890  36.930  30.030  1.00  0.00           C
ATOM   1096  O   ASP    83      41.780  37.030  29.450  1.00  0.00           O
ATOM   1097  N   ASN    84      43.430  37.940  30.740  1.00  0.00           N
ATOM   1098  H   ASN    84      44.370  37.710  31.040  1.00  0.00           H
ATOM   1099  CA  ASN    84      43.020  39.360  30.880  1.00  0.00           C
ATOM   1100  HA  ASN    84      42.050  39.520  31.350  1.00  0.00           H
ATOM   1101  CB  ASN    84      44.160  40.070  31.520  1.00  0.00           C
ATOM   1102  HB1 ASN    84      45.010  40.100  30.840  1.00  0.00           H
ATOM   1103  HB2 ASN    84      44.550  39.420  32.310  1.00  0.00           H
ATOM   1104  CG  ASN    84      43.970  41.410  32.200  1.00  0.00           C
ATOM   1105  OD1 ASN    84      42.900  42.000  31.970  1.00  0.00           O
ATOM   1106  ND2 ASN    84      44.910  41.810  33.020  1.00  0.00           N
ATOM   1107 1HD2 ASN    84      45.760  41.260  33.140  1.00  0.00           H
ATOM   1108 2HD2 ASN    84      44.770  42.640  33.570  1.00  0.00           H
ATOM   1109  C   ASN    84      42.740  39.890  29.480  1.00  0.00           C
ATOM   1110  O   ASN    84      41.780  40.620  29.270  1.00  0.00           O
ATOM   1111  N   ALA    85      43.590  39.560  28.400  1.00  0.00           N
ATOM   1112  H   ALA    85      44.270  38.820  28.460  1.00  0.00           H
ATOM   1113  CA  ALA    85      43.370  40.240  27.090  1.00  0.00           C
ATOM   1114  HA  ALA    85      43.480  41.320  27.050  1.00  0.00           H
ATOM   1115  CB  ALA    85      44.410  39.640  26.090  1.00  0.00           C
ATOM   1116  HB1 ALA    85      45.390  39.820  26.520  1.00  0.00           H
ATOM   1117  HB2 ALA    85      44.270  38.600  25.810  1.00  0.00           H
ATOM   1118  HB3 ALA    85      44.380  40.190  25.150  1.00  0.00           H
ATOM   1119  C   ALA    85      41.950  39.840  26.570  1.00  0.00           C
ATOM   1120  O   ALA    85      41.380  40.620  25.750  1.00  0.00           O
ATOM   1121  N   LYS    86      41.330  38.740  27.000  1.00  0.00           N
ATOM   1122  H   LYS    86      41.860  38.120  27.590  1.00  0.00           H
ATOM   1123  CA  LYS    86      39.940  38.340  26.710  1.00  0.00           C
ATOM   1124  HA  LYS    86      39.480  39.190  26.220  1.00  0.00           H
ATOM   1125  CB  LYS    86      39.910  37.120  25.710  1.00  0.00           C
ATOM   1126  HB1 LYS    86      40.390  37.350  24.760  1.00  0.00           H
ATOM   1127  HB2 LYS    86      38.850  36.970  25.540  1.00  0.00           H
ATOM   1128  CG  LYS    86      40.490  35.840  26.330  1.00  0.00           C
ATOM   1129  HG1 LYS    86      40.050  35.600  27.300  1.00  0.00           H
ATOM   1130  HG2 LYS    86      41.550  36.050  26.490  1.00  0.00           H
ATOM   1131  CD  LYS    86      40.440  34.590  25.340  1.00  0.00           C
ATOM   1132  HD1 LYS    86      40.750  34.970  24.360  1.00  0.00           H
ATOM   1133  HD2 LYS    86      39.470  34.100  25.240  1.00  0.00           H
ATOM   1134  CE  LYS    86      41.460  33.540  25.760  1.00  0.00           C
ATOM   1135  HE1 LYS    86      41.120  32.950  26.610  1.00  0.00           H
ATOM   1136  HE2 LYS    86      42.320  34.050  26.180  1.00  0.00           H
ATOM   1137  NZ  LYS    86      41.880  32.640  24.690  1.00  0.00           N
ATOM   1138  HZ1 LYS    86      42.320  33.090  23.900  1.00  0.00           H
ATOM   1139  HZ2 LYS    86      42.540  31.970  25.070  1.00  0.00           H
ATOM   1140  HZ3 LYS    86      41.060  32.210  24.290  1.00  0.00           H
ATOM   1141  C   LYS    86      39.080  38.190  27.930  1.00  0.00           C
ATOM   1142  O   LYS    86      38.050  37.550  27.940  1.00  0.00           O
ATOM   1143  N   ASN    87      39.370  38.890  29.060  1.00  0.00           N
ATOM   1144  H   ASN    87      40.250  39.390  29.030  1.00  0.00           H
ATOM   1145  CA  ASN    87      38.470  39.100  30.190  1.00  0.00           C
ATOM   1146  HA  ASN    87      39.110  39.640  30.890  1.00  0.00           H
ATOM   1147  CB  ASN    87      37.350  40.030  29.760  1.00  0.00           C
ATOM   1148  HB1 ASN    87      36.590  39.570  29.120  1.00  0.00           H
ATOM   1149  HB2 ASN    87      37.860  40.810  29.200  1.00  0.00           H
ATOM   1150  CG  ASN    87      36.760  40.760  30.960  1.00  0.00           C
ATOM   1151  OD1 ASN    87      35.570  40.710  31.240  1.00  0.00           O
ATOM   1152  ND2 ASN    87      37.540  41.380  31.810  1.00  0.00           N
ATOM   1153 1HD2 ASN    87      38.520  41.570  31.640  1.00  0.00           H
ATOM   1154 2HD2 ASN    87      36.970  41.800  32.530  1.00  0.00           H
ATOM   1155  C   ASN    87      38.080  37.900  31.060  1.00  0.00           C
ATOM   1156  O   ASN    87      37.160  37.920  31.920  1.00  0.00           O
ATOM   1157  N   THR    88      38.750  36.750  30.960  1.00  0.00           N
ATOM   1158  H   THR    88      39.590  36.780  30.410  1.00  0.00           H
ATOM   1159  CA  THR    88      38.220  35.400  31.250  1.00  0.00           C
ATOM   1160  HA  THR    88      37.290  35.510  31.800  1.00  0.00           H
ATOM   1161  CB  THR    88      37.910  34.690  29.980  1.00  0.00           C
ATOM   1162  HB  THR    88      38.790  34.660  29.340  1.00  0.00           H
ATOM   1163  CG2 THR    88      37.360  33.320  30.200  1.00  0.00           C
ATOM   1164 1HG2 THR    88      36.490  33.370  30.860  1.00  0.00           H
ATOM   1165 2HG2 THR    88      37.250  32.860  29.230  1.00  0.00           H
ATOM   1166 3HG2 THR    88      38.030  32.690  30.790  1.00  0.00           H
ATOM   1167  OG1 THR    88      36.730  35.330  29.470  1.00  0.00           O
ATOM   1168  HG1 THR    88      37.060  36.200  29.250  1.00  0.00           H
ATOM   1169  C   THR    88      39.230  34.590  32.120  1.00  0.00           C
ATOM   1170  O   THR    88      40.430  34.610  31.890  1.00  0.00           O
ATOM   1171  N   MET    89      38.720  33.890  33.140  1.00  0.00           N
ATOM   1172  H   MET    89      37.710  33.920  33.180  1.00  0.00           H
ATOM   1173  CA  MET    89      39.290  32.750  33.830  1.00  0.00           C
ATOM   1174  HA  MET    89      40.370  32.720  33.650  1.00  0.00           H
ATOM   1175  CB  MET    89      39.180  33.030  35.370  1.00  0.00           C
ATOM   1176  HB1 MET    89      38.120  33.200  35.540  1.00  0.00           H
ATOM   1177  HB2 MET    89      39.660  33.960  35.680  1.00  0.00           H
ATOM   1178  CG  MET    89      39.740  31.940  36.320  1.00  0.00           C
ATOM   1179  HG1 MET    89      40.090  32.400  37.240  1.00  0.00           H
ATOM   1180  HG2 MET    89      40.610  31.550  35.800  1.00  0.00           H
ATOM   1181  SD  MET    89      38.720  30.430  36.730  1.00  0.00           S
ATOM   1182  CE  MET    89      37.050  31.220  37.000  1.00  0.00           C
ATOM   1183  HE1 MET    89      36.820  31.620  36.010  1.00  0.00           H
ATOM   1184  HE2 MET    89      36.310  30.470  37.260  1.00  0.00           H
ATOM   1185  HE3 MET    89      37.090  32.040  37.720  1.00  0.00           H
ATOM   1186  C   MET    89      38.730  31.380  33.400  1.00  0.00           C
ATOM   1187  O   MET    89      37.630  31.320  32.940  1.00  0.00           O
ATOM   1188  N   TYR    90      39.470  30.270  33.490  1.00  0.00           N
ATOM   1189  H   TYR    90      40.330  30.470  33.980  1.00  0.00           H
ATOM   1190  CA  TYR    90      39.320  28.940  32.880  1.00  0.00           C
ATOM   1191  HA  TYR    90      38.340  28.780  32.440  1.00  0.00           H
ATOM   1192  CB  TYR    90      40.350  28.950  31.690  1.00  0.00           C
ATOM   1193  HB1 TYR    90      40.550  27.990  31.230  1.00  0.00           H
ATOM   1194  HB2 TYR    90      41.360  29.230  31.990  1.00  0.00           H
ATOM   1195  CG  TYR    90      39.930  29.760  30.400  1.00  0.00           C
ATOM   1196  CD1 TYR    90      40.380  31.100  30.240  1.00  0.00           C
ATOM   1197  HD1 TYR    90      41.020  31.620  30.940  1.00  0.00           H
ATOM   1198  CE1 TYR    90      40.170  31.720  28.980  1.00  0.00           C
ATOM   1199  HE1 TYR    90      40.570  32.690  28.730  1.00  0.00           H
ATOM   1200  CZ  TYR    90      39.450  31.010  28.000  1.00  0.00           C
ATOM   1201  OH  TYR    90      39.280  31.620  26.810  1.00  0.00           O
ATOM   1202  HH  TYR    90      38.820  31.050  26.190  1.00  0.00           H
ATOM   1203  CE2 TYR    90      38.950  29.790  28.290  1.00  0.00           C
ATOM   1204  HE2 TYR    90      38.310  29.290  27.570  1.00  0.00           H
ATOM   1205  CD2 TYR    90      39.240  29.080  29.430  1.00  0.00           C
ATOM   1206  HD2 TYR    90      38.820  28.090  29.540  1.00  0.00           H
ATOM   1207  C   TYR    90      39.600  27.770  33.880  1.00  0.00           C
ATOM   1208  O   TYR    90      40.430  27.880  34.810  1.00  0.00           O
ATOM   1209  N   LEU    91      38.990  26.590  33.730  1.00  0.00           N
ATOM   1210  H   LEU    91      38.270  26.440  33.050  1.00  0.00           H
ATOM   1211  CA  LEU    91      39.460  25.370  34.480  1.00  0.00           C
ATOM   1212  HA  LEU    91      40.470  25.420  34.900  1.00  0.00           H
ATOM   1213  CB  LEU    91      38.640  25.270  35.810  1.00  0.00           C
ATOM   1214  HB1 LEU    91      37.610  25.220  35.450  1.00  0.00           H
ATOM   1215  HB2 LEU    91      38.850  26.190  36.340  1.00  0.00           H
ATOM   1216  CG  LEU    91      38.980  24.070  36.680  1.00  0.00           C
ATOM   1217  HG  LEU    91      38.590  23.220  36.120  1.00  0.00           H
ATOM   1218  CD1 LEU    91      40.400  23.800  37.020  1.00  0.00           C
ATOM   1219 1HD1 LEU    91      40.780  24.730  37.450  1.00  0.00           H
ATOM   1220 2HD1 LEU    91      40.630  22.990  37.710  1.00  0.00           H
ATOM   1221 3HD1 LEU    91      40.920  23.650  36.070  1.00  0.00           H
ATOM   1222  CD2 LEU    91      38.270  24.130  38.100  1.00  0.00           C
ATOM   1223 1HD2 LEU    91      37.220  24.150  37.810  1.00  0.00           H
ATOM   1224 2HD2 LEU    91      38.490  23.200  38.610  1.00  0.00           H
ATOM   1225 3HD2 LEU    91      38.540  25.070  38.580  1.00  0.00           H
ATOM   1226  C   LEU    91      39.390  24.100  33.560  1.00  0.00           C
ATOM   1227  O   LEU    91      38.350  23.580  33.180  1.00  0.00           O
ATOM   1228  N   GLN    92      40.620  23.680  33.260  1.00  0.00           N
ATOM   1229  H   GLN    92      41.350  24.090  33.820  1.00  0.00           H
ATOM   1230  CA  GLN    92      40.910  22.450  32.550  1.00  0.00           C
ATOM   1231  HA  GLN    92      40.240  22.330  31.700  1.00  0.00           H
ATOM   1232  CB  GLN    92      42.360  22.320  32.130  1.00  0.00           C
ATOM   1233  HB1 GLN    92      42.600  21.300  31.840  1.00  0.00           H
ATOM   1234  HB2 GLN    92      42.940  22.560  33.020  1.00  0.00           H
ATOM   1235  CG  GLN    92      42.810  23.280  31.050  1.00  0.00           C
ATOM   1236  HG1 GLN    92      42.060  23.180  30.270  1.00  0.00           H
ATOM   1237  HG2 GLN    92      43.770  22.950  30.660  1.00  0.00           H
ATOM   1238  CD  GLN    92      43.070  24.670  31.490  1.00  0.00           C
ATOM   1239  OE1 GLN    92      42.230  25.600  31.350  1.00  0.00           O
ATOM   1240  NE2 GLN    92      44.250  24.930  31.940  1.00  0.00           N
ATOM   1241 1HE2 GLN    92      44.890  24.160  32.090  1.00  0.00           H
ATOM   1242 2HE2 GLN    92      44.370  25.850  32.350  1.00  0.00           H
ATOM   1243  C   GLN    92      40.650  21.320  33.530  1.00  0.00           C
ATOM   1244  O   GLN    92      41.000  21.420  34.680  1.00  0.00           O
ATOM   1245  N   MET    93      40.120  20.220  33.010  1.00  0.00           N
ATOM   1246  H   MET    93      40.000  20.280  32.000  1.00  0.00           H
ATOM   1247  CA  MET    93      39.790  18.900  33.740  1.00  0.00           C
ATOM   1248  HA  MET    93      40.490  18.860  34.570  1.00  0.00           H
ATOM   1249  CB  MET    93      38.470  19.110  34.370  1.00  0.00           C
ATOM   1250  HB1 MET    93      38.620  19.920  35.080  1.00  0.00           H
ATOM   1251  HB2 MET    93      38.380  18.180  34.920  1.00  0.00           H
ATOM   1252  CG  MET    93      37.240  19.420  33.480  1.00  0.00           C
ATOM   1253  HG1 MET    93      36.880  18.580  32.880  1.00  0.00           H
ATOM   1254  HG2 MET    93      37.380  20.250  32.790  1.00  0.00           H
ATOM   1255  SD  MET    93      35.740  19.830  34.510  1.00  0.00           S
ATOM   1256  CE  MET    93      35.300  18.270  35.190  1.00  0.00           C
ATOM   1257  HE1 MET    93      36.200  17.680  35.050  1.00  0.00           H
ATOM   1258  HE2 MET    93      34.960  18.310  36.230  1.00  0.00           H
ATOM   1259  HE3 MET    93      34.460  17.870  34.610  1.00  0.00           H
ATOM   1260  C   MET    93      39.970  17.680  32.770  1.00  0.00           C
ATOM   1261  O   MET    93      39.460  17.670  31.650  1.00  0.00           O
ATOM   1262  N   ASN    94      40.730  16.720  33.250  1.00  0.00           N
ATOM   1263  H   ASN    94      41.140  16.900  34.150  1.00  0.00           H
ATOM   1264  CA  ASN    94      41.400  15.750  32.430  1.00  0.00           C
ATOM   1265  HA  ASN    94      40.880  15.820  31.480  1.00  0.00           H
ATOM   1266  CB  ASN    94      42.840  16.070  32.190  1.00  0.00           C
ATOM   1267  HB1 ASN    94      43.210  15.450  31.380  1.00  0.00           H
ATOM   1268  HB2 ASN    94      43.430  15.860  33.080  1.00  0.00           H
ATOM   1269  CG  ASN    94      43.230  17.460  31.770  1.00  0.00           C
ATOM   1270  OD1 ASN    94      42.740  18.100  30.850  1.00  0.00           O
ATOM   1271  ND2 ASN    94      44.090  18.150  32.490  1.00  0.00           N
ATOM   1272 1HD2 ASN    94      44.710  17.550  33.000  1.00  0.00           H
ATOM   1273 2HD2 ASN    94      44.390  19.020  32.070  1.00  0.00           H
ATOM   1274  C   ASN    94      41.270  14.270  32.880  1.00  0.00           C
ATOM   1275  O   ASN    94      40.930  14.050  34.020  1.00  0.00           O
ATOM   1276  N   SER    95      41.450  13.310  31.990  1.00  0.00           N
ATOM   1277  H   SER    95      41.900  13.680  31.160  1.00  0.00           H
ATOM   1278  CA  SER    95      41.480  11.830  32.300  1.00  0.00           C
ATOM   1279  HA  SER    95      41.530  11.290  31.350  1.00  0.00           H
ATOM   1280  CB  SER    95      42.710  11.390  32.990  1.00  0.00           C
ATOM   1281  HB1 SER    95      42.690  10.300  33.020  1.00  0.00           H
ATOM   1282  HB2 SER    95      42.610  11.650  34.040  1.00  0.00           H
ATOM   1283  OG  SER    95      43.910  11.840  32.510  1.00  0.00           O
ATOM   1284  HG  SER    95      44.290  11.020  32.200  1.00  0.00           H
ATOM   1285  C   SER    95      40.280  11.370  33.080  1.00  0.00           C
ATOM   1286  O   SER    95      40.440  10.620  34.070  1.00  0.00           O
ATOM   1287  N   LEU    96      39.150  11.830  32.570  1.00  0.00           N
ATOM   1288  H   LEU    96      39.140  12.250  31.650  1.00  0.00           H
ATOM   1289  CA  LEU    96      38.010  12.050  33.400  1.00  0.00           C
ATOM   1290  HA  LEU    96      38.380  12.570  34.290  1.00  0.00           H
ATOM   1291  CB  LEU    96      36.960  12.840  32.640  1.00  0.00           C
ATOM   1292  HB1 LEU    96      36.040  12.730  33.220  1.00  0.00           H
ATOM   1293  HB2 LEU    96      36.810  12.450  31.640  1.00  0.00           H
ATOM   1294  CG  LEU    96      37.290  14.380  32.430  1.00  0.00           C
ATOM   1295  HG  LEU    96      38.210  14.500  31.870  1.00  0.00           H
ATOM   1296  CD1 LEU    96      36.110  15.110  31.740  1.00  0.00           C
ATOM   1297 1HD1 LEU    96      35.200  15.070  32.330  1.00  0.00           H
ATOM   1298 2HD1 LEU    96      36.220  16.170  31.530  1.00  0.00           H
ATOM   1299 3HD1 LEU    96      35.970  14.600  30.790  1.00  0.00           H
ATOM   1300  CD2 LEU    96      37.490  15.040  33.780  1.00  0.00           C
ATOM   1301 1HD2 LEU    96      36.630  14.980  34.450  1.00  0.00           H
ATOM   1302 2HD2 LEU    96      38.330  14.630  34.340  1.00  0.00           H
ATOM   1303 3HD2 LEU    96      37.720  16.090  33.570  1.00  0.00           H
ATOM   1304  C   LEU    96      37.530  10.650  33.980  1.00  0.00           C
ATOM   1305  O   LEU    96      37.680   9.610  33.350  1.00  0.00           O
ATOM   1306  N   LYS    97      36.930  10.730  35.210  1.00  0.00           N
ATOM   1307  H   LYS    97      36.890  11.640  35.660  1.00  0.00           H
ATOM   1308  CA  LYS    97      36.230   9.680  35.910  1.00  0.00           C
ATOM   1309  HA  LYS    97      36.160   8.810  35.260  1.00  0.00           H
ATOM   1310  CB  LYS    97      36.980   9.310  37.200  1.00  0.00           C
ATOM   1311  HB1 LYS    97      36.380   8.590  37.760  1.00  0.00           H
ATOM   1312  HB2 LYS    97      37.040  10.220  37.800  1.00  0.00           H
ATOM   1313  CG  LYS    97      38.420   8.870  36.960  1.00  0.00           C
ATOM   1314  HG1 LYS    97      39.010   9.640  36.460  1.00  0.00           H
ATOM   1315  HG2 LYS    97      38.370   7.940  36.400  1.00  0.00           H
ATOM   1316  CD  LYS    97      39.100   8.640  38.320  1.00  0.00           C
ATOM   1317  HD1 LYS    97      39.270   9.580  38.840  1.00  0.00           H
ATOM   1318  HD2 LYS    97      40.110   8.240  38.180  1.00  0.00           H
ATOM   1319  CE  LYS    97      38.390   7.630  39.180  1.00  0.00           C
ATOM   1320  HE1 LYS    97      37.940   6.850  38.560  1.00  0.00           H
ATOM   1321  HE2 LYS    97      37.600   8.140  39.730  1.00  0.00           H
ATOM   1322  NZ  LYS    97      39.270   6.960  40.190  1.00  0.00           N
ATOM   1323  HZ1 LYS    97      39.940   6.320  39.790  1.00  0.00           H
ATOM   1324  HZ2 LYS    97      39.720   7.690  40.730  1.00  0.00           H
ATOM   1325  HZ3 LYS    97      38.770   6.520  40.950  1.00  0.00           H
ATOM   1326  C   LYS    97      34.740  10.050  36.290  1.00  0.00           C
ATOM   1327  O   LYS    97      34.530  11.230  36.590  1.00  0.00           O
ATOM   1328  N   PRO    98      33.800   9.110  36.470  1.00  0.00           N
ATOM   1329  CD  PRO    98      33.860   7.700  36.260  1.00  0.00           C
ATOM   1330  HD1 PRO    98      34.380   7.120  37.020  1.00  0.00           H
ATOM   1331  HD2 PRO    98      34.410   7.580  35.330  1.00  0.00           H
ATOM   1332  CG  PRO    98      32.390   7.150  36.190  1.00  0.00           C
ATOM   1333  HG1 PRO    98      32.310   6.070  36.270  1.00  0.00           H
ATOM   1334  HG2 PRO    98      31.850   7.280  35.260  1.00  0.00           H
ATOM   1335  CB  PRO    98      31.770   8.020  37.260  1.00  0.00           C
ATOM   1336  HB1 PRO    98      31.980   7.700  38.280  1.00  0.00           H
ATOM   1337  HB2 PRO    98      30.710   8.060  37.000  1.00  0.00           H
ATOM   1338  CA  PRO    98      32.380   9.380  36.990  1.00  0.00           C
ATOM   1339  HA  PRO    98      31.770   9.770  36.180  1.00  0.00           H
ATOM   1340  C   PRO    98      32.160  10.430  38.070  1.00  0.00           C
ATOM   1341  O   PRO    98      31.280  11.280  37.960  1.00  0.00           O
ATOM   1342  N   GLU    99      33.070  10.460  39.010  1.00  0.00           N
ATOM   1343  H   GLU    99      33.910   9.940  38.830  1.00  0.00           H
ATOM   1344  CA  GLU    99      33.090  11.470  40.160  1.00  0.00           C
ATOM   1345  HA  GLU    99      32.110  11.470  40.640  1.00  0.00           H
ATOM   1346  CB  GLU    99      34.080  10.990  41.240  1.00  0.00           C
ATOM   1347  HB1 GLU    99      33.820   9.960  41.480  1.00  0.00           H
ATOM   1348  HB2 GLU    99      33.900  11.550  42.160  1.00  0.00           H
ATOM   1349  CG  GLU    99      35.580  11.240  40.710  1.00  0.00           C
ATOM   1350  HG1 GLU    99      35.860  12.270  40.920  1.00  0.00           H
ATOM   1351  HG2 GLU    99      35.540  11.150  39.620  1.00  0.00           H
ATOM   1352  CD  GLU    99      36.550  10.250  41.340  1.00  0.00           C
ATOM   1353  OE1 GLU    99      37.360  10.740  42.140  1.00  0.00           O
ATOM   1354  OE2 GLU    99      36.420   9.030  41.140  1.00  0.00           O
ATOM   1355  C   GLU    99      33.270  12.970  39.800  1.00  0.00           C
ATOM   1356  O   GLU    99      32.840  13.860  40.550  1.00  0.00           O
ATOM   1357  N   ASP   100      33.840  13.240  38.660  1.00  0.00           N
ATOM   1358  H   ASP   100      34.190  12.530  38.040  1.00  0.00           H
ATOM   1359  CA  ASP   100      33.950  14.580  38.190  1.00  0.00           C
ATOM   1360  HA  ASP   100      34.330  15.180  39.010  1.00  0.00           H
ATOM   1361  CB  ASP   100      34.850  14.640  36.910  1.00  0.00           C
ATOM   1362  HB1 ASP   100      35.110  15.690  36.760  1.00  0.00           H
ATOM   1363  HB2 ASP   100      34.470  14.160  36.010  1.00  0.00           H
ATOM   1364  CG  ASP   100      36.200  14.000  37.150  1.00  0.00           C
ATOM   1365  OD1 ASP   100      36.810  14.350  38.230  1.00  0.00           O
ATOM   1366  OD2 ASP   100      36.780  13.390  36.260  1.00  0.00           O
ATOM   1367  C   ASP   100      32.540  15.200  37.850  1.00  0.00           C
ATOM   1368  O   ASP   100      32.460  16.430  37.670  1.00  0.00           O
ATOM   1369  N   THR   101      31.540  14.420  37.730  1.00  0.00           N
ATOM   1370  H   THR   101      31.660  13.420  37.820  1.00  0.00           H
ATOM   1371  CA  THR   101      30.170  14.820  37.420  1.00  0.00           C
ATOM   1372  HA  THR   101      30.160  15.420  36.510  1.00  0.00           H
ATOM   1373  CB  THR   101      29.170  13.660  37.390  1.00  0.00           C
ATOM   1374  HB  THR   101      29.180  13.160  38.360  1.00  0.00           H
ATOM   1375  CG2 THR   101      27.660  14.010  37.090  1.00  0.00           C
ATOM   1376 1HG2 THR   101      27.150  13.070  36.860  1.00  0.00           H
ATOM   1377 2HG2 THR   101      27.260  14.690  37.850  1.00  0.00           H
ATOM   1378 3HG2 THR   101      27.580  14.470  36.110  1.00  0.00           H
ATOM   1379  OG1 THR   101      29.620  12.840  36.390  1.00  0.00           O
ATOM   1380  HG1 THR   101      30.130  12.220  36.920  1.00  0.00           H
ATOM   1381  C   THR   101      29.550  15.770  38.500  1.00  0.00           C
ATOM   1382  O   THR   101      29.440  15.380  39.660  1.00  0.00           O
ATOM   1383  N   ALA   102      29.170  17.030  38.030  1.00  0.00           N
ATOM   1384  H   ALA   102      29.240  17.250  37.050  1.00  0.00           H
ATOM   1385  CA  ALA   102      28.560  18.060  38.900  1.00  0.00           C
ATOM   1386  HA  ALA   102      27.810  17.620  39.550  1.00  0.00           H
ATOM   1387  CB  ALA   102      29.760  18.430  39.880  1.00  0.00           C
ATOM   1388  HB1 ALA   102      30.070  17.630  40.550  1.00  0.00           H
ATOM   1389  HB2 ALA   102      30.630  18.760  39.310  1.00  0.00           H
ATOM   1390  HB3 ALA   102      29.510  19.280  40.510  1.00  0.00           H
ATOM   1391  C   ALA   102      27.980  19.300  38.100  1.00  0.00           C
ATOM   1392  O   ALA   102      28.260  19.480  36.910  1.00  0.00           O
ATOM   1393  N   VAL   103      27.300  20.170  38.840  1.00  0.00           N
ATOM   1394  H   VAL   103      27.190  19.880  39.790  1.00  0.00           H
ATOM   1395  CA  VAL   103      27.130  21.570  38.510  1.00  0.00           C
ATOM   1396  HA  VAL   103      26.960  21.680  37.440  1.00  0.00           H
ATOM   1397  CB  VAL   103      25.870  22.150  39.090  1.00  0.00           C
ATOM   1398  HB  VAL   103      26.030  22.220  40.170  1.00  0.00           H
ATOM   1399  CG1 VAL   103      25.540  23.540  38.500  1.00  0.00           C
ATOM   1400 1HG1 VAL   103      26.340  24.170  38.910  1.00  0.00           H
ATOM   1401 2HG1 VAL   103      25.620  23.500  37.410  1.00  0.00           H
ATOM   1402 3HG1 VAL   103      24.620  23.940  38.920  1.00  0.00           H
ATOM   1403  CG2 VAL   103      24.570  21.350  38.880  1.00  0.00           C
ATOM   1404 1HG2 VAL   103      24.270  21.420  37.830  1.00  0.00           H
ATOM   1405 2HG2 VAL   103      24.750  20.310  39.160  1.00  0.00           H
ATOM   1406 3HG2 VAL   103      23.730  21.760  39.450  1.00  0.00           H
ATOM   1407  C   VAL   103      28.420  22.290  38.950  1.00  0.00           C
ATOM   1408  O   VAL   103      28.750  22.260  40.130  1.00  0.00           O
ATOM   1409  N   TYR   104      29.190  22.950  38.070  1.00  0.00           N
ATOM   1410  H   TYR   104      29.020  22.960  37.070  1.00  0.00           H
ATOM   1411  CA  TYR   104      30.300  23.890  38.450  1.00  0.00           C
ATOM   1412  HA  TYR   104      30.560  23.670  39.490  1.00  0.00           H
ATOM   1413  CB  TYR   104      31.460  23.590  37.450  1.00  0.00           C
ATOM   1414  HB1 TYR   104      32.240  24.330  37.630  1.00  0.00           H
ATOM   1415  HB2 TYR   104      31.030  23.620  36.450  1.00  0.00           H
ATOM   1416  CG  TYR   104      32.190  22.230  37.660  1.00  0.00           C
ATOM   1417  CD1 TYR   104      31.590  21.100  37.110  1.00  0.00           C
ATOM   1418  HD1 TYR   104      30.620  21.120  36.640  1.00  0.00           H
ATOM   1419  CE1 TYR   104      32.210  19.850  37.430  1.00  0.00           C
ATOM   1420  HE1 TYR   104      31.810  18.920  37.040  1.00  0.00           H
ATOM   1421  CZ  TYR   104      33.330  19.720  38.260  1.00  0.00           C
ATOM   1422  OH  TYR   104      33.860  18.580  38.600  1.00  0.00           O
ATOM   1423  HH  TYR   104      33.320  17.870  38.230  1.00  0.00           H
ATOM   1424  CE2 TYR   104      33.990  20.890  38.780  1.00  0.00           C
ATOM   1425  HE2 TYR   104      34.830  20.760  39.450  1.00  0.00           H
ATOM   1426  CD2 TYR   104      33.330  22.150  38.480  1.00  0.00           C
ATOM   1427  HD2 TYR   104      33.780  23.050  38.860  1.00  0.00           H
ATOM   1428  C   TYR   104      29.930  25.360  38.410  1.00  0.00           C
ATOM   1429  O   TYR   104      29.370  25.930  37.440  1.00  0.00           O
ATOM   1430  N   TYR   105      30.220  26.020  39.560  1.00  0.00           N
ATOM   1431  H   TYR   105      30.910  25.640  40.190  1.00  0.00           H
ATOM   1432  CA  TYR   105      29.870  27.430  39.840  1.00  0.00           C
ATOM   1433  HA  TYR   105      29.220  27.730  39.010  1.00  0.00           H
ATOM   1434  CB  TYR   105      29.130  27.540  41.160  1.00  0.00           C
ATOM   1435  HB1 TYR   105      28.820  28.570  41.350  1.00  0.00           H
ATOM   1436  HB2 TYR   105      29.770  27.230  41.980  1.00  0.00           H
ATOM   1437  CG  TYR   105      27.870  26.660  41.330  1.00  0.00           C
ATOM   1438  CD1 TYR   105      28.000  25.370  41.710  1.00  0.00           C
ATOM   1439  HD1 TYR   105      28.950  24.870  41.820  1.00  0.00           H
ATOM   1440  CE1 TYR   105      26.840  24.570  41.940  1.00  0.00           C
ATOM   1441  HE1 TYR   105      26.940  23.550  42.270  1.00  0.00           H
ATOM   1442  CZ  TYR   105      25.580  25.060  41.760  1.00  0.00           C
ATOM   1443  OH  TYR   105      24.510  24.220  41.990  1.00  0.00           O
ATOM   1444  HH  TYR   105      23.690  24.710  41.980  1.00  0.00           H
ATOM   1445  CE2 TYR   105      25.450  26.430  41.420  1.00  0.00           C
ATOM   1446  HE2 TYR   105      24.470  26.860  41.350  1.00  0.00           H
ATOM   1447  CD2 TYR   105      26.620  27.220  41.120  1.00  0.00           C
ATOM   1448  HD2 TYR   105      26.600  28.210  40.700  1.00  0.00           H
ATOM   1449  C   TYR   105      31.170  28.250  39.850  1.00  0.00           C
ATOM   1450  O   TYR   105      32.100  27.890  40.510  1.00  0.00           O
ATOM   1451  N   CYS   106      31.070  29.420  39.210  1.00  0.00           N
ATOM   1452  H   CYS   106      30.180  29.660  38.800  1.00  0.00           H
ATOM   1453  CA  CYS   106      32.160  30.360  39.080  1.00  0.00           C
ATOM   1454  HA  CYS   106      33.100  29.840  39.260  1.00  0.00           H
ATOM   1455  CB  CYS   106      32.210  30.900  37.690  1.00  0.00           C
ATOM   1456  HB1 CYS   106      31.350  31.550  37.600  1.00  0.00           H
ATOM   1457  HB2 CYS   106      32.180  30.040  37.010  1.00  0.00           H
ATOM   1458  SG  CYS   106      33.640  31.900  37.220  1.00  0.00           S
ATOM   1459  C   CYS   106      32.060  31.520  40.110  1.00  0.00           C
ATOM   1460  O   CYS   106      30.930  32.080  40.220  1.00  0.00           O
ATOM   1461  N   ALA   107      33.140  31.890  40.790  1.00  0.00           N
ATOM   1462  H   ALA   107      33.960  31.370  40.510  1.00  0.00           H
ATOM   1463  CA  ALA   107      33.230  32.900  41.860  1.00  0.00           C
ATOM   1464  HA  ALA   107      32.320  33.500  41.820  1.00  0.00           H
ATOM   1465  CB  ALA   107      33.290  32.160  43.210  1.00  0.00           C
ATOM   1466  HB1 ALA   107      32.400  31.550  43.320  1.00  0.00           H
ATOM   1467  HB2 ALA   107      34.170  31.520  43.220  1.00  0.00           H
ATOM   1468  HB3 ALA   107      33.410  32.780  44.100  1.00  0.00           H
ATOM   1469  C   ALA   107      34.430  33.760  41.570  1.00  0.00           C
ATOM   1470  O   ALA   107      35.360  33.470  40.820  1.00  0.00           O
ATOM   1471  N   ALA   108      34.250  35.000  42.100  1.00  0.00           N
ATOM   1472  H   ALA   108      33.330  35.280  42.410  1.00  0.00           H
ATOM   1473  CA  ALA   108      35.260  36.090  42.130  1.00  0.00           C
ATOM   1474  HA  ALA   108      36.240  35.670  41.880  1.00  0.00           H
ATOM   1475  CB  ALA   108      35.050  37.120  41.040  1.00  0.00           C
ATOM   1476  HB1 ALA   108      34.110  37.650  41.200  1.00  0.00           H
ATOM   1477  HB2 ALA   108      35.930  37.750  40.920  1.00  0.00           H
ATOM   1478  HB3 ALA   108      34.940  36.640  40.070  1.00  0.00           H
ATOM   1479  C   ALA   108      35.300  36.770  43.560  1.00  0.00           C
ATOM   1480  O   ALA   108      34.290  37.190  44.070  1.00  0.00           O
ATOM   1481  N   ASP   109      36.510  36.900  44.150  1.00  0.00           N
ATOM   1482  H   ASP   109      37.350  36.760  43.610  1.00  0.00           H
ATOM   1483  CA  ASP   109      36.710  37.540  45.420  1.00  0.00           C
ATOM   1484  HA  ASP   109      35.830  38.150  45.610  1.00  0.00           H
ATOM   1485  CB  ASP   109      36.760  36.540  46.530  1.00  0.00           C
ATOM   1486  HB1 ASP   109      37.640  35.890  46.410  1.00  0.00           H
ATOM   1487  HB2 ASP   109      35.860  35.940  46.430  1.00  0.00           H
ATOM   1488  CG  ASP   109      36.640  37.260  47.890  1.00  0.00           C
ATOM   1489  OD1 ASP   109      35.460  37.660  48.130  1.00  0.00           O
ATOM   1490  OD2 ASP   109      37.660  37.490  48.530  1.00  0.00           O
ATOM   1491  C   ASP   109      37.970  38.450  45.470  1.00  0.00           C
ATOM   1492  O   ASP   109      38.960  38.270  44.720  1.00  0.00           O
ATOM   1493  N   ARG   110      38.000  39.520  46.310  1.00  0.00           N
ATOM   1494  H   ARG   110      37.290  39.730  47.000  1.00  0.00           H
ATOM   1495  CA  ARG   110      39.200  40.480  46.380  1.00  0.00           C
ATOM   1496  HA  ARG   110      39.640  40.640  45.400  1.00  0.00           H
ATOM   1497  CB  ARG   110      38.740  41.830  46.960  1.00  0.00           C
ATOM   1498  HB1 ARG   110      38.390  41.640  47.980  1.00  0.00           H
ATOM   1499  HB2 ARG   110      37.860  42.200  46.440  1.00  0.00           H
ATOM   1500  CG  ARG   110      39.750  42.890  46.930  1.00  0.00           C
ATOM   1501  HG1 ARG   110      40.610  42.600  47.530  1.00  0.00           H
ATOM   1502  HG2 ARG   110      39.380  43.770  47.450  1.00  0.00           H
ATOM   1503  CD  ARG   110      40.210  43.390  45.510  1.00  0.00           C
ATOM   1504  HD1 ARG   110      39.450  44.030  45.050  1.00  0.00           H
ATOM   1505  HD2 ARG   110      40.470  42.570  44.830  1.00  0.00           H
ATOM   1506  NE  ARG   110      41.300  44.330  45.660  1.00  0.00           N
ATOM   1507  HE  ARG   110      41.160  45.250  45.270  1.00  0.00           H
ATOM   1508  CZ  ARG   110      42.560  44.090  46.000  1.00  0.00           C
ATOM   1509  NH1 ARG   110      42.880  42.930  46.520  1.00  0.00           N
ATOM   1510 1HH1 ARG   110      42.200  42.190  46.570  1.00  0.00           H
ATOM   1511 2HH1 ARG   110      43.840  42.820  46.800  1.00  0.00           H
ATOM   1512  NH2 ARG   110      43.480  44.930  45.870  1.00  0.00           N
ATOM   1513 1HH2 ARG   110      43.340  45.730  45.270  1.00  0.00           H
ATOM   1514 2HH2 ARG   110      44.280  44.740  46.450  1.00  0.00           H
ATOM   1515  C   ARG   110      40.470  39.970  47.090  1.00  0.00           C
ATOM   1516  O   ARG   110      41.560  40.490  46.940  1.00  0.00           O
ATOM   1517  N   PHE   111      40.280  39.100  48.030  1.00  0.00           N
ATOM   1518  H   PHE   111      39.330  38.800  48.160  1.00  0.00           H
ATOM   1519  CA  PHE   111      41.260  38.630  49.010  1.00  0.00           C
ATOM   1520  HA  PHE   111      42.310  38.850  48.830  1.00  0.00           H
ATOM   1521  CB  PHE   111      41.100  39.340  50.350  1.00  0.00           C
ATOM   1522  HB1 PHE   111      41.800  38.920  51.070  1.00  0.00           H
ATOM   1523  HB2 PHE   111      40.140  39.200  50.850  1.00  0.00           H
ATOM   1524  CG  PHE   111      41.390  40.890  50.280  1.00  0.00           C
ATOM   1525  CD1 PHE   111      40.320  41.680  50.700  1.00  0.00           C
ATOM   1526  HD1 PHE   111      39.520  41.090  51.100  1.00  0.00           H
ATOM   1527  CE1 PHE   111      40.360  43.050  50.620  1.00  0.00           C
ATOM   1528  HE1 PHE   111      39.630  43.720  51.050  1.00  0.00           H
ATOM   1529  CZ  PHE   111      41.470  43.630  50.020  1.00  0.00           C
ATOM   1530  HZ  PHE   111      41.510  44.700  50.020  1.00  0.00           H
ATOM   1531  CE2 PHE   111      42.590  42.860  49.650  1.00  0.00           C
ATOM   1532  HE2 PHE   111      43.540  43.310  49.380  1.00  0.00           H
ATOM   1533  CD2 PHE   111      42.600  41.470  49.740  1.00  0.00           C
ATOM   1534  HD2 PHE   111      43.420  40.880  49.370  1.00  0.00           H
ATOM   1535  C   PHE   111      41.230  37.070  49.170  1.00  0.00           C
ATOM   1536  O   PHE   111      42.290  36.510  49.280  1.00  0.00           O
ATOM   1537  N   LEU   112      40.150  36.350  49.300  1.00  0.00           N
ATOM   1538  H   LEU   112      39.260  36.830  49.310  1.00  0.00           H
ATOM   1539  CA  LEU   112      40.050  34.940  49.730  1.00  0.00           C
ATOM   1540  HA  LEU   112      40.690  34.980  50.610  1.00  0.00           H
ATOM   1541  CB  LEU   112      38.580  34.580  50.050  1.00  0.00           C
ATOM   1542  HB1 LEU   112      38.480  33.530  50.330  1.00  0.00           H
ATOM   1543  HB2 LEU   112      38.110  34.810  49.100  1.00  0.00           H
ATOM   1544  CG  LEU   112      37.850  35.400  51.100  1.00  0.00           C
ATOM   1545  HG  LEU   112      37.850  36.450  50.810  1.00  0.00           H
ATOM   1546  CD1 LEU   112      36.430  34.850  51.150  1.00  0.00           C
ATOM   1547 1HD1 LEU   112      36.010  34.800  50.150  1.00  0.00           H
ATOM   1548 2HD1 LEU   112      36.360  33.830  51.530  1.00  0.00           H
ATOM   1549 3HD1 LEU   112      35.720  35.520  51.640  1.00  0.00           H
ATOM   1550  CD2 LEU   112      38.490  35.270  52.460  1.00  0.00           C
ATOM   1551 1HD2 LEU   112      38.640  34.250  52.790  1.00  0.00           H
ATOM   1552 2HD2 LEU   112      39.470  35.750  52.360  1.00  0.00           H
ATOM   1553 3HD2 LEU   112      37.980  35.870  53.210  1.00  0.00           H
ATOM   1554  C   LEU   112      40.450  33.950  48.640  1.00  0.00           C
ATOM   1555  O   LEU   112      40.280  34.220  47.450  1.00  0.00           O
ATOM   1556  N   THR   113      40.840  32.760  49.070  1.00  0.00           N
ATOM   1557  H   THR   113      40.970  32.600  50.050  1.00  0.00           H
ATOM   1558  CA  THR   113      41.420  31.730  48.120  1.00  0.00           C
ATOM   1559  HA  THR   113      41.300  32.040  47.080  1.00  0.00           H
ATOM   1560  CB  THR   113      42.940  31.730  48.250  1.00  0.00           C
ATOM   1561  HB  THR   113      43.310  30.860  47.710  1.00  0.00           H
ATOM   1562  CG2 THR   113      43.660  33.000  47.760  1.00  0.00           C
ATOM   1563 1HG2 THR   113      43.500  32.960  46.690  1.00  0.00           H
ATOM   1564 2HG2 THR   113      43.280  33.880  48.280  1.00  0.00           H
ATOM   1565 3HG2 THR   113      44.720  32.910  48.000  1.00  0.00           H
ATOM   1566  OG1 THR   113      43.430  31.390  49.500  1.00  0.00           O
ATOM   1567  HG1 THR   113      44.010  32.120  49.750  1.00  0.00           H
ATOM   1568  C   THR   113      40.790  30.380  48.260  1.00  0.00           C
ATOM   1569  O   THR   113      40.740  29.780  47.220  1.00  0.00           O
ATOM   1570  N   ARG   132      40.400  29.980  49.500  1.00  0.00           N
ATOM   1571  H   ARG   132      40.550  30.600  50.290  1.00  0.00           H
ATOM   1572  CA  ARG   132      39.860  28.680  49.820  1.00  0.00           C
ATOM   1573  HA  ARG   132      39.610  28.170  48.890  1.00  0.00           H
ATOM   1574  CB  ARG   132      40.940  27.850  50.520  1.00  0.00           C
ATOM   1575  HB1 ARG   132      40.400  27.020  50.990  1.00  0.00           H
ATOM   1576  HB2 ARG   132      41.390  28.380  51.350  1.00  0.00           H
ATOM   1577  CG  ARG   132      41.950  27.150  49.710  1.00  0.00           C
ATOM   1578  HG1 ARG   132      42.670  27.880  49.330  1.00  0.00           H
ATOM   1579  HG2 ARG   132      41.520  26.730  48.800  1.00  0.00           H
ATOM   1580  CD  ARG   132      42.690  26.120  50.690  1.00  0.00           C
ATOM   1581  HD1 ARG   132      42.040  25.250  50.700  1.00  0.00           H
ATOM   1582  HD2 ARG   132      42.800  26.550  51.690  1.00  0.00           H
ATOM   1583  NE  ARG   132      44.010  25.790  50.170  1.00  0.00           N
ATOM   1584  HE  ARG   132      44.690  26.530  50.070  1.00  0.00           H
ATOM   1585  CZ  ARG   132      44.370  24.590  49.740  1.00  0.00           C
ATOM   1586  NH1 ARG   132      43.770  23.420  49.930  1.00  0.00           N
ATOM   1587 1HH1 ARG   132      42.910  23.350  50.460  1.00  0.00           H
ATOM   1588 2HH1 ARG   132      44.200  22.560  49.620  1.00  0.00           H
ATOM   1589  NH2 ARG   132      45.590  24.550  49.250  1.00  0.00           N
ATOM   1590 1HH2 ARG   132      46.110  25.410  49.130  1.00  0.00           H
ATOM   1591 2HH2 ARG   132      46.030  23.660  49.080  1.00  0.00           H
ATOM   1592  C   ARG   132      38.570  28.680  50.720  1.00  0.00           C
ATOM   1593  O   ARG   132      37.770  27.710  50.620  1.00  0.00           O
ATOM   1594  N   SER   133      38.340  29.790  51.420  1.00  0.00           N
ATOM   1595  H   SER   133      39.060  30.500  51.380  1.00  0.00           H
ATOM   1596  CA  SER   133      37.150  29.990  52.200  1.00  0.00           C
ATOM   1597  HA  SER   133      36.910  29.140  52.840  1.00  0.00           H
ATOM   1598  CB  SER   133      37.260  31.240  53.070  1.00  0.00           C
ATOM   1599  HB1 SER   133      37.740  32.070  52.550  1.00  0.00           H
ATOM   1600  HB2 SER   133      37.910  31.040  53.920  1.00  0.00           H
ATOM   1601  OG  SER   133      35.980  31.740  53.540  1.00  0.00           O
ATOM   1602  HG  SER   133      36.080  32.340  54.290  1.00  0.00           H
ATOM   1603  C   SER   133      35.870  30.130  51.240  1.00  0.00           C
ATOM   1604  O   SER   133      35.990  30.370  50.040  1.00  0.00           O
ATOM   1605  N   VAL   134      34.720  29.880  51.810  1.00  0.00           N
ATOM   1606  H   VAL   134      34.680  29.850  52.820  1.00  0.00           H
ATOM   1607  CA  VAL   134      33.460  29.760  51.150  1.00  0.00           C
ATOM   1608  HA  VAL   134      33.640  29.350  50.150  1.00  0.00           H
ATOM   1609  CB  VAL   134      32.510  28.680  51.760  1.00  0.00           C
ATOM   1610  HB  VAL   134      31.650  28.610  51.090  1.00  0.00           H
ATOM   1611  CG1 VAL   134      33.290  27.280  51.800  1.00  0.00           C
ATOM   1612 1HG1 VAL   134      34.000  27.280  50.970  1.00  0.00           H
ATOM   1613 2HG1 VAL   134      33.760  27.290  52.790  1.00  0.00           H
ATOM   1614 3HG1 VAL   134      32.560  26.490  51.650  1.00  0.00           H
ATOM   1615  CG2 VAL   134      32.020  29.030  53.140  1.00  0.00           C
ATOM   1616 1HG2 VAL   134      31.350  28.250  53.510  1.00  0.00           H
ATOM   1617 2HG2 VAL   134      32.820  29.230  53.850  1.00  0.00           H
ATOM   1618 3HG2 VAL   134      31.380  29.910  53.090  1.00  0.00           H
ATOM   1619  C   VAL   134      32.750  31.090  50.890  1.00  0.00           C
ATOM   1620  O   VAL   134      31.710  31.080  50.210  1.00  0.00           O
ATOM   1621  N   LYS   135      33.430  32.190  51.290  1.00  0.00           N
ATOM   1622  H   LYS   135      34.350  32.100  51.700  1.00  0.00           H
ATOM   1623  CA  LYS   135      32.760  33.490  51.330  1.00  0.00           C
ATOM   1624  HA  LYS   135      31.690  33.340  51.230  1.00  0.00           H
ATOM   1625  CB  LYS   135      33.030  34.190  52.710  1.00  0.00           C
ATOM   1626  HB1 LYS   135      32.620  35.200  52.710  1.00  0.00           H
ATOM   1627  HB2 LYS   135      34.090  34.410  52.830  1.00  0.00           H
ATOM   1628  CG  LYS   135      32.410  33.280  53.770  1.00  0.00           C
ATOM   1629  HG1 LYS   135      33.030  32.390  53.810  1.00  0.00           H
ATOM   1630  HG2 LYS   135      31.400  32.980  53.490  1.00  0.00           H
ATOM   1631  CD  LYS   135      32.450  34.040  55.120  1.00  0.00           C
ATOM   1632  HD1 LYS   135      31.840  34.940  55.160  1.00  0.00           H
ATOM   1633  HD2 LYS   135      33.500  34.310  55.250  1.00  0.00           H
ATOM   1634  CE  LYS   135      32.020  33.180  56.280  1.00  0.00           C
ATOM   1635  HE1 LYS   135      32.810  32.460  56.490  1.00  0.00           H
ATOM   1636  HE2 LYS   135      31.020  32.770  56.170  1.00  0.00           H
ATOM   1637  NZ  LYS   135      32.060  33.950  57.560  1.00  0.00           N
ATOM   1638  HZ1 LYS   135      31.270  34.580  57.580  1.00  0.00           H
ATOM   1639  HZ2 LYS   135      32.030  33.360  58.380  1.00  0.00           H
ATOM   1640  HZ3 LYS   135      32.860  34.550  57.530  1.00  0.00           H
ATOM   1641  C   LYS   135      33.140  34.410  50.210  1.00  0.00           C
ATOM   1642  O   LYS   135      33.210  35.610  50.490  1.00  0.00           O
ATOM   1643  N   TYR   136      33.410  33.880  49.040  1.00  0.00           N
ATOM   1644  H   TYR   136      33.290  32.880  48.970  1.00  0.00           H
ATOM   1645  CA  TYR   136      33.490  34.720  47.830  1.00  0.00           C
ATOM   1646  HA  TYR   136      34.380  35.330  47.990  1.00  0.00           H
ATOM   1647  CB  TYR   136      33.760  33.880  46.570  1.00  0.00           C
ATOM   1648  HB1 TYR   136      33.560  34.600  45.780  1.00  0.00           H
ATOM   1649  HB2 TYR   136      33.100  33.020  46.520  1.00  0.00           H
ATOM   1650  CG  TYR   136      35.160  33.290  46.430  1.00  0.00           C
ATOM   1651  CD1 TYR   136      35.610  32.330  47.350  1.00  0.00           C
ATOM   1652  HD1 TYR   136      35.110  32.040  48.270  1.00  0.00           H
ATOM   1653  CE1 TYR   136      36.780  31.620  47.140  1.00  0.00           C
ATOM   1654  HE1 TYR   136      37.090  30.980  47.950  1.00  0.00           H
ATOM   1655  CZ  TYR   136      37.550  31.850  45.920  1.00  0.00           C
ATOM   1656  OH  TYR   136      38.540  31.020  45.480  1.00  0.00           O
ATOM   1657  HH  TYR   136      38.870  30.480  46.210  1.00  0.00           H
ATOM   1658  CE2 TYR   136      37.010  32.710  44.970  1.00  0.00           C
ATOM   1659  HE2 TYR   136      37.370  32.760  43.950  1.00  0.00           H
ATOM   1660  CD2 TYR   136      35.870  33.420  45.200  1.00  0.00           C
ATOM   1661  HD2 TYR   136      35.460  33.980  44.370  1.00  0.00           H
ATOM   1662  C   TYR   136      32.320  35.610  47.660  1.00  0.00           C
ATOM   1663  O   TYR   136      31.160  35.250  47.800  1.00  0.00           O
ATOM   1664  N   ASP   137      32.610  36.860  47.340  1.00  0.00           N
ATOM   1665  H   ASP   137      33.560  37.180  47.220  1.00  0.00           H
ATOM   1666  CA  ASP   137      31.560  37.940  47.300  1.00  0.00           C
ATOM   1667  HA  ASP   137      30.890  37.830  48.150  1.00  0.00           H
ATOM   1668  CB  ASP   137      32.280  39.350  47.370  1.00  0.00           C
ATOM   1669  HB1 ASP   137      32.810  39.550  46.430  1.00  0.00           H
ATOM   1670  HB2 ASP   137      32.980  39.240  48.200  1.00  0.00           H
ATOM   1671  CG  ASP   137      31.290  40.560  47.500  1.00  0.00           C
ATOM   1672  OD1 ASP   137      31.670  41.720  47.400  1.00  0.00           O
ATOM   1673  OD2 ASP   137      30.170  40.400  47.900  1.00  0.00           O
ATOM   1674  C   ASP   137      30.760  37.960  45.990  1.00  0.00           C
ATOM   1675  O   ASP   137      29.540  38.150  46.090  1.00  0.00           O
ATOM   1676  N   TYR   138      31.340  37.690  44.800  1.00  0.00           N
ATOM   1677  H   TYR   138      32.320  37.450  44.800  1.00  0.00           H
ATOM   1678  CA  TYR   138      30.600  37.740  43.480  1.00  0.00           C
ATOM   1679  HA  TYR   138      29.600  38.130  43.700  1.00  0.00           H
ATOM   1680  CB  TYR   138      31.320  38.850  42.580  1.00  0.00           C
ATOM   1681  HB1 TYR   138      30.830  38.820  41.610  1.00  0.00           H
ATOM   1682  HB2 TYR   138      32.350  38.550  42.380  1.00  0.00           H
ATOM   1683  CG  TYR   138      31.260  40.240  43.120  1.00  0.00           C
ATOM   1684  CD1 TYR   138      32.390  40.930  43.560  1.00  0.00           C
ATOM   1685  HD1 TYR   138      33.360  40.490  43.370  1.00  0.00           H
ATOM   1686  CE1 TYR   138      32.260  42.240  44.030  1.00  0.00           C
ATOM   1687  HE1 TYR   138      33.150  42.820  44.240  1.00  0.00           H
ATOM   1688  CZ  TYR   138      30.970  42.810  44.270  1.00  0.00           C
ATOM   1689  OH  TYR   138      30.770  44.090  44.680  1.00  0.00           O
ATOM   1690  HH  TYR   138      29.840  44.270  44.830  1.00  0.00           H
ATOM   1691  CE2 TYR   138      29.840  42.040  44.020  1.00  0.00           C
ATOM   1692  HE2 TYR   138      28.830  42.380  44.220  1.00  0.00           H
ATOM   1693  CD2 TYR   138      30.010  40.790  43.420  1.00  0.00           C
ATOM   1694  HD2 TYR   138      29.110  40.290  43.080  1.00  0.00           H
ATOM   1695  C   TYR   138      30.510  36.420  42.810  1.00  0.00           C
ATOM   1696  O   TYR   138      31.470  35.630  42.870  1.00  0.00           O
ATOM   1697  N   TRP   139      29.360  36.070  42.190  1.00  0.00           N
ATOM   1698  H   TRP   139      28.570  36.690  42.300  1.00  0.00           H
ATOM   1699  CA  TRP   139      29.140  34.750  41.470  1.00  0.00           C
ATOM   1700  HA  TRP   139      30.080  34.230  41.350  1.00  0.00           H
ATOM   1701  CB  TRP   139      28.210  33.910  42.420  1.00  0.00           C
ATOM   1702  HB1 TRP   139      28.060  32.980  41.860  1.00  0.00           H
ATOM   1703  HB2 TRP   139      27.240  34.360  42.620  1.00  0.00           H
ATOM   1704  CG  TRP   139      28.930  33.560  43.730  1.00  0.00           C
ATOM   1705  CD1 TRP   139      29.080  34.390  44.760  1.00  0.00           C
ATOM   1706  HD1 TRP   139      28.770  35.430  44.790  1.00  0.00           H
ATOM   1707  NE1 TRP   139      29.710  33.800  45.850  1.00  0.00           N
ATOM   1708  HE1 TRP   139      30.020  34.240  46.700  1.00  0.00           H
ATOM   1709  CE2 TRP   139      29.930  32.530  45.570  1.00  0.00           C
ATOM   1710  CZ2 TRP   139      30.550  31.590  46.400  1.00  0.00           C
ATOM   1711  HZ2 TRP   139      30.810  31.840  47.410  1.00  0.00           H
ATOM   1712  CH2 TRP   139      30.790  30.330  45.830  1.00  0.00           C
ATOM   1713  HH2 TRP   139      31.220  29.580  46.480  1.00  0.00           H
ATOM   1714  CZ3 TRP   139      30.320  30.070  44.500  1.00  0.00           C
ATOM   1715  HZ3 TRP   139      30.420  29.070  44.090  1.00  0.00           H
ATOM   1716  CE3 TRP   139      29.840  31.070  43.640  1.00  0.00           C
ATOM   1717  HE3 TRP   139      29.630  30.890  42.600  1.00  0.00           H
ATOM   1718  CD2 TRP   139      29.590  32.320  44.220  1.00  0.00           C
ATOM   1719  C   TRP   139      28.350  34.930  40.160  1.00  0.00           C
ATOM   1720  O   TRP   139      27.980  36.090  39.780  1.00  0.00           O
ATOM   1721  N   GLY   140      28.170  33.790  39.390  1.00  0.00           N
ATOM   1722  H   GLY   140      28.470  32.910  39.790  1.00  0.00           H
ATOM   1723  CA  GLY   140      27.250  33.720  38.230  1.00  0.00           C
ATOM   1724  HA1 GLY   140      27.860  33.410  37.380  1.00  0.00           H
ATOM   1725  HA2 GLY   140      26.710  34.630  37.980  1.00  0.00           H
ATOM   1726  C   GLY   140      26.110  32.690  38.590  1.00  0.00           C
ATOM   1727  O   GLY   140      25.310  33.000  39.490  1.00  0.00           O
ATOM   1728  N   GLN   141      25.880  31.590  37.830  1.00  0.00           N
ATOM   1729  H   GLN   141      26.570  31.440  37.110  1.00  0.00           H
ATOM   1730  CA  GLN   141      24.740  30.670  38.090  1.00  0.00           C
ATOM   1731  HA  GLN   141      24.430  30.810  39.130  1.00  0.00           H
ATOM   1732  CB  GLN   141      23.500  31.010  37.210  1.00  0.00           C
ATOM   1733  HB1 GLN   141      22.700  30.310  37.410  1.00  0.00           H
ATOM   1734  HB2 GLN   141      23.830  31.020  36.170  1.00  0.00           H
ATOM   1735  CG  GLN   141      22.940  32.410  37.490  1.00  0.00           C
ATOM   1736  HG1 GLN   141      23.640  33.160  37.110  1.00  0.00           H
ATOM   1737  HG2 GLN   141      22.630  32.490  38.530  1.00  0.00           H
ATOM   1738  CD  GLN   141      21.660  32.660  36.790  1.00  0.00           C
ATOM   1739  OE1 GLN   141      21.610  32.700  35.570  1.00  0.00           O
ATOM   1740  NE2 GLN   141      20.510  32.800  37.440  1.00  0.00           N
ATOM   1741 1HE2 GLN   141      20.400  32.650  38.430  1.00  0.00           H
ATOM   1742 2HE2 GLN   141      19.680  33.090  36.940  1.00  0.00           H
ATOM   1743  C   GLN   141      25.140  29.220  37.850  1.00  0.00           C
ATOM   1744  O   GLN   141      24.560  28.300  38.470  1.00  0.00           O
ATOM   1745  N   GLY   142      26.230  29.020  37.080  1.00  0.00           N
ATOM   1746  H   GLY   142      26.640  29.840  36.650  1.00  0.00           H
ATOM   1747  CA  GLY   142      27.020  27.780  36.890  1.00  0.00           C
ATOM   1748  HA1 GLY   142      27.170  27.380  37.890  1.00  0.00           H
ATOM   1749  HA2 GLY   142      27.990  28.090  36.490  1.00  0.00           H
ATOM   1750  C   GLY   142      26.490  26.710  35.940  1.00  0.00           C
ATOM   1751  O   GLY   142      25.400  26.860  35.340  1.00  0.00           O
ATOM   1752  N   THR   143      27.340  25.770  35.420  1.00  0.00           N
ATOM   1753  H   THR   143      28.210  25.590  35.910  1.00  0.00           H
ATOM   1754  CA  THR   143      26.920  24.850  34.280  1.00  0.00           C
ATOM   1755  HA  THR   143      25.830  24.830  34.310  1.00  0.00           H
ATOM   1756  CB  THR   143      27.330  25.440  32.920  1.00  0.00           C
ATOM   1757  HB  THR   143      26.900  26.440  32.950  1.00  0.00           H
ATOM   1758  CG2 THR   143      28.850  25.400  32.770  1.00  0.00           C
ATOM   1759 1HG2 THR   143      29.240  25.630  33.760  1.00  0.00           H
ATOM   1760 2HG2 THR   143      29.160  24.400  32.450  1.00  0.00           H
ATOM   1761 3HG2 THR   143      29.210  26.090  32.010  1.00  0.00           H
ATOM   1762  OG1 THR   143      26.730  24.680  31.920  1.00  0.00           O
ATOM   1763  HG1 THR   143      26.750  25.140  31.070  1.00  0.00           H
ATOM   1764  C   THR   143      27.360  23.340  34.470  1.00  0.00           C
ATOM   1765  O   THR   143      28.220  23.010  35.290  1.00  0.00           O
ATOM   1766  N   GLN   144      26.530  22.420  33.960  1.00  0.00           N
ATOM   1767  H   GLN   144      25.750  22.710  33.380  1.00  0.00           H
ATOM   1768  CA  GLN   144      26.650  20.970  34.290  1.00  0.00           C
ATOM   1769  HA  GLN   144      26.800  20.830  35.360  1.00  0.00           H
ATOM   1770  CB  GLN   144      25.370  20.290  34.080  1.00  0.00           C
ATOM   1771  HB1 GLN   144      25.510  19.290  34.490  1.00  0.00           H
ATOM   1772  HB2 GLN   144      25.140  20.230  33.020  1.00  0.00           H
ATOM   1773  CG  GLN   144      24.110  20.980  34.730  1.00  0.00           C
ATOM   1774  HG1 GLN   144      24.380  21.360  35.710  1.00  0.00           H
ATOM   1775  HG2 GLN   144      23.350  20.200  34.760  1.00  0.00           H
ATOM   1776  CD  GLN   144      23.530  22.080  33.800  1.00  0.00           C
ATOM   1777  OE1 GLN   144      23.950  23.270  33.970  1.00  0.00           O
ATOM   1778  NE2 GLN   144      22.690  21.740  32.920  1.00  0.00           N
ATOM   1779 1HE2 GLN   144      22.520  20.750  32.880  1.00  0.00           H
ATOM   1780 2HE2 GLN   144      22.300  22.370  32.230  1.00  0.00           H
ATOM   1781  C   GLN   144      27.710  20.350  33.420  1.00  0.00           C
ATOM   1782  O   GLN   144      27.830  20.710  32.280  1.00  0.00           O
ATOM   1783  N   VAL   145      28.480  19.460  33.990  1.00  0.00           N
ATOM   1784  H   VAL   145      28.180  19.280  34.940  1.00  0.00           H
ATOM   1785  CA  VAL   145      29.310  18.410  33.260  1.00  0.00           C
ATOM   1786  HA  VAL   145      29.010  18.470  32.220  1.00  0.00           H
ATOM   1787  CB  VAL   145      30.790  18.630  33.530  1.00  0.00           C
ATOM   1788  HB  VAL   145      30.930  18.630  34.620  1.00  0.00           H
ATOM   1789  CG1 VAL   145      31.660  17.480  32.930  1.00  0.00           C
ATOM   1790 1HG1 VAL   145      32.670  17.770  33.240  1.00  0.00           H
ATOM   1791 2HG1 VAL   145      31.450  16.500  33.340  1.00  0.00           H
ATOM   1792 3HG1 VAL   145      31.610  17.450  31.840  1.00  0.00           H
ATOM   1793  CG2 VAL   145      31.290  20.020  33.170  1.00  0.00           C
ATOM   1794 1HG2 VAL   145      31.590  20.100  32.130  1.00  0.00           H
ATOM   1795 2HG2 VAL   145      30.600  20.820  33.440  1.00  0.00           H
ATOM   1796 3HG2 VAL   145      32.150  20.220  33.810  1.00  0.00           H
ATOM   1797  C   VAL   145      28.800  17.020  33.720  1.00  0.00           C
ATOM   1798  O   VAL   145      28.450  16.750  34.920  1.00  0.00           O
ATOM   1799  N   THR   146      28.790  16.060  32.730  1.00  0.00           N
ATOM   1800  H   THR   146      29.220  16.320  31.850  1.00  0.00           H
ATOM   1801  CA  THR   146      28.420  14.710  33.070  1.00  0.00           C
ATOM   1802  HA  THR   146      28.450  14.590  34.150  1.00  0.00           H
ATOM   1803  CB  THR   146      27.030  14.390  32.570  1.00  0.00           C
ATOM   1804  HB  THR   146      27.020  14.400  31.480  1.00  0.00           H
ATOM   1805  CG2 THR   146      26.680  13.060  33.200  1.00  0.00           C
ATOM   1806 1HG2 THR   146      25.620  12.980  32.980  1.00  0.00           H
ATOM   1807 2HG2 THR   146      27.180  12.200  32.740  1.00  0.00           H
ATOM   1808 3HG2 THR   146      26.780  13.080  34.290  1.00  0.00           H
ATOM   1809  OG1 THR   146      26.080  15.390  32.910  1.00  0.00           O
ATOM   1810  HG1 THR   146      25.240  15.120  32.540  1.00  0.00           H
ATOM   1811  C   THR   146      29.430  13.690  32.510  1.00  0.00           C
ATOM   1812  O   THR   146      29.680  13.780  31.330  1.00  0.00           O
ATOM   1813  N   VAL   147      30.010  12.830  33.360  1.00  0.00           N
ATOM   1814  H   VAL   147      29.670  12.820  34.310  1.00  0.00           H
ATOM   1815  CA  VAL   147      30.880  11.720  32.860  1.00  0.00           C
ATOM   1816  HA  VAL   147      31.030  11.980  31.810  1.00  0.00           H
ATOM   1817  CB  VAL   147      32.300  11.730  33.560  1.00  0.00           C
ATOM   1818  HB  VAL   147      32.150  11.470  34.610  1.00  0.00           H
ATOM   1819  CG1 VAL   147      33.080  10.690  32.890  1.00  0.00           C
ATOM   1820 1HG1 VAL   147      33.130  10.880  31.810  1.00  0.00           H
ATOM   1821 2HG1 VAL   147      34.060  10.580  33.360  1.00  0.00           H
ATOM   1822 3HG1 VAL   147      32.640   9.710  33.060  1.00  0.00           H
ATOM   1823  CG2 VAL   147      33.010  13.090  33.490  1.00  0.00           C
ATOM   1824 1HG2 VAL   147      32.330  13.910  33.720  1.00  0.00           H
ATOM   1825 2HG2 VAL   147      33.850  13.120  34.170  1.00  0.00           H
ATOM   1826 3HG2 VAL   147      33.410  13.200  32.480  1.00  0.00           H
ATOM   1827  C   VAL   147      30.120  10.380  32.910  1.00  0.00           C
ATOM   1828  O   VAL   147      29.520  10.060  33.910  1.00  0.00           O
ATOM   1829  N   SER   148      29.950   9.750  31.740  1.00  0.00           N
ATOM   1830  H   SER   148      30.320  10.330  30.990  1.00  0.00           H
ATOM   1831  CA  SER   148      28.820   8.810  31.490  1.00  0.00           C
ATOM   1832  HA  SER   148      27.880   9.230  31.830  1.00  0.00           H
ATOM   1833  CB  SER   148      28.640   8.640  29.970  1.00  0.00           C
ATOM   1834  HB1 SER   148      29.560   8.240  29.540  1.00  0.00           H
ATOM   1835  HB2 SER   148      28.520   9.590  29.460  1.00  0.00           H
ATOM   1836  OG  SER   148      27.520   7.820  29.750  1.00  0.00           O
ATOM   1837  HG  SER   148      27.860   6.950  29.530  1.00  0.00           H
ATOM   1838  C   SER   148      29.080   7.400  32.120  1.00  0.00           C
ATOM   1839  O   SER   148      30.190   6.930  32.140  1.00  0.00           O
ATOM   1840  N   SER   149      28.040   6.820  32.800  1.00  0.00           N
ATOM   1841  H   SER   149      27.180   7.340  32.800  1.00  0.00           H
ATOM   1842  CA  SER   149      27.960   5.470  33.380  1.00  0.00           C
ATOM   1843  HA  SER   149      28.720   5.350  34.150  1.00  0.00           H
ATOM   1844  CB  SER   149      26.540   5.280  33.940  1.00  0.00           C
ATOM   1845  HB1 SER   149      26.400   4.250  34.280  1.00  0.00           H
ATOM   1846  HB2 SER   149      25.800   5.500  33.170  1.00  0.00           H
ATOM   1847  OG  SER   149      26.500   6.240  35.020  1.00  0.00           O
ATOM   1848  HG  SER   149      25.700   6.750  34.900  1.00  0.00           H
ATOM   1849  C   SER   149      28.150   4.350  32.360  1.00  0.00           C
ATOM   1850  OC1 SER   149      27.680   4.460  31.180  1.00  0.00           O
ATOM   1851  OC2 SER   149      28.640   3.270  32.790  1.00  0.00           O
TER
ENDMDL
