# Supplementary material for: Targeting Ras-binding domain of ELMO1 by computational nanobody design
Source: Commun Biol. 2023 Mar 17;6:284. doi: 10.1038/s42003-023-04657-w (PMC10023680; doi:10.1038/s42003-023-04657-w)
Supplement: Supplementary file 4 — Supplementary Data 2 [file 42003_2023_4657_MOESM4_ESM.zip › MD_input_output/Nb01_snapshot/snapshot_013000_CDR3.pdb]

ATOM   1461  N   ALA   107      27.060  28.720  33.520  1.00  0.00           N
ATOM   1462  H   ALA   107      27.980  29.000  33.210  1.00  0.00           H
ATOM   1463  CA  ALA   107      26.040  29.780  33.520  1.00  0.00           C
ATOM   1464  HA  ALA   107      25.040  29.360  33.490  1.00  0.00           H
ATOM   1465  CB  ALA   107      26.020  30.460  34.880  1.00  0.00           C
ATOM   1466  HB1 ALA   107      26.250  29.730  35.650  1.00  0.00           H
ATOM   1467  HB2 ALA   107      26.730  31.280  35.020  1.00  0.00           H
ATOM   1468  HB3 ALA   107      25.030  30.740  35.250  1.00  0.00           H
ATOM   1469  C   ALA   107      26.210  30.800  32.360  1.00  0.00           C
ATOM   1470  O   ALA   107      27.340  31.230  32.140  1.00  0.00           O
ATOM   1471  N   ALA   108      25.160  31.360  31.810  1.00  0.00           N
ATOM   1472  H   ALA   108      24.270  31.010  32.120  1.00  0.00           H
ATOM   1473  CA  ALA   108      25.220  32.450  30.790  1.00  0.00           C
ATOM   1474  HA  ALA   108      26.240  32.830  30.720  1.00  0.00           H
ATOM   1475  CB  ALA   108      25.000  31.810  29.440  1.00  0.00           C
ATOM   1476  HB1 ALA   108      25.280  32.510  28.650  1.00  0.00           H
ATOM   1477  HB2 ALA   108      25.620  30.920  29.350  1.00  0.00           H
ATOM   1478  HB3 ALA   108      23.940  31.570  29.340  1.00  0.00           H
ATOM   1479  C   ALA   108      24.220  33.650  31.060  1.00  0.00           C
ATOM   1480  O   ALA   108      23.150  33.500  31.610  1.00  0.00           O
ATOM   1481  N   ASP   109      24.650  34.800  30.590  1.00  0.00           N
ATOM   1482  H   ASP   109      25.520  34.830  30.080  1.00  0.00           H
ATOM   1483  CA  ASP   109      23.840  36.030  30.530  1.00  0.00           C
ATOM   1484  HA  ASP   109      22.790  35.840  30.300  1.00  0.00           H
ATOM   1485  CB  ASP   109      23.970  36.760  31.870  1.00  0.00           C
ATOM   1486  HB1 ASP   109      24.930  37.250  32.010  1.00  0.00           H
ATOM   1487  HB2 ASP   109      23.880  35.990  32.640  1.00  0.00           H
ATOM   1488  CG  ASP   109      23.000  37.860  32.110  1.00  0.00           C
ATOM   1489  OD1 ASP   109      21.810  37.580  32.120  1.00  0.00           O
ATOM   1490  OD2 ASP   109      23.400  39.080  32.110  1.00  0.00           O
ATOM   1491  C   ASP   109      24.300  36.990  29.480  1.00  0.00           C
ATOM   1492  O   ASP   109      25.330  36.870  28.840  1.00  0.00           O
ATOM   1493  N   ARG   110      23.570  38.150  29.250  1.00  0.00           N
ATOM   1494  H   ARG   110      22.680  38.200  29.730  1.00  0.00           H
ATOM   1495  CA  ARG   110      23.980  39.200  28.250  1.00  0.00           C
ATOM   1496  HA  ARG   110      24.380  38.640  27.400  1.00  0.00           H
ATOM   1497  CB  ARG   110      22.750  39.900  27.660  1.00  0.00           C
ATOM   1498  HB1 ARG   110      23.140  40.620  26.940  1.00  0.00           H
ATOM   1499  HB2 ARG   110      22.240  40.470  28.440  1.00  0.00           H
ATOM   1500  CG  ARG   110      21.780  39.080  26.920  1.00  0.00           C
ATOM   1501  HG1 ARG   110      21.240  38.400  27.580  1.00  0.00           H
ATOM   1502  HG2 ARG   110      22.430  38.490  26.280  1.00  0.00           H
ATOM   1503  CD  ARG   110      20.700  39.910  26.150  1.00  0.00           C
ATOM   1504  HD1 ARG   110      21.220  40.540  25.440  1.00  0.00           H
ATOM   1505  HD2 ARG   110      20.190  40.560  26.870  1.00  0.00           H
ATOM   1506  NE  ARG   110      19.710  39.020  25.490  1.00  0.00           N
ATOM   1507  HE  ARG   110      19.440  38.180  25.990  1.00  0.00           H
ATOM   1508  CZ  ARG   110      19.020  39.150  24.410  1.00  0.00           C
ATOM   1509  NH1 ARG   110      18.960  40.280  23.790  1.00  0.00           N
ATOM   1510 1HH1 ARG   110      19.400  41.130  24.110  1.00  0.00           H
ATOM   1511 2HH1 ARG   110      18.460  40.290  22.910  1.00  0.00           H
ATOM   1512  NH2 ARG   110      18.290  38.240  24.020  1.00  0.00           N
ATOM   1513 1HH2 ARG   110      17.930  37.630  24.740  1.00  0.00           H
ATOM   1514 2HH2 ARG   110      17.790  38.430  23.160  1.00  0.00           H
ATOM   1515  C   ARG   110      24.950  40.280  28.730  1.00  0.00           C
ATOM   1516  O   ARG   110      25.750  40.800  27.930  1.00  0.00           O
ATOM   1517  N   PHE   111      24.820  40.580  30.020  1.00  0.00           N
ATOM   1518  H   PHE   111      24.250  40.030  30.650  1.00  0.00           H
ATOM   1519  CA  PHE   111      25.410  41.800  30.530  1.00  0.00           C
ATOM   1520  HA  PHE   111      26.080  42.260  29.800  1.00  0.00           H
ATOM   1521  CB  PHE   111      24.340  42.880  30.850  1.00  0.00           C
ATOM   1522  HB1 PHE   111      24.860  43.810  31.060  1.00  0.00           H
ATOM   1523  HB2 PHE   111      23.760  42.590  31.730  1.00  0.00           H
ATOM   1524  CG  PHE   111      23.410  43.240  29.700  1.00  0.00           C
ATOM   1525  CD1 PHE   111      22.040  43.100  29.900  1.00  0.00           C
ATOM   1526  HD1 PHE   111      21.720  42.640  30.830  1.00  0.00           H
ATOM   1527  CE1 PHE   111      21.120  43.480  28.950  1.00  0.00           C
ATOM   1528  HE1 PHE   111      20.080  43.320  29.190  1.00  0.00           H
ATOM   1529  CZ  PHE   111      21.560  44.030  27.770  1.00  0.00           C
ATOM   1530  HZ  PHE   111      20.860  44.450  27.060  1.00  0.00           H
ATOM   1531  CE2 PHE   111      22.930  44.290  27.570  1.00  0.00           C
ATOM   1532  HE2 PHE   111      23.360  44.740  26.690  1.00  0.00           H
ATOM   1533  CD2 PHE   111      23.820  43.980  28.580  1.00  0.00           C
ATOM   1534  HD2 PHE   111      24.870  44.160  28.370  1.00  0.00           H
ATOM   1535  C   PHE   111      26.320  41.450  31.730  1.00  0.00           C
ATOM   1536  O   PHE   111      27.440  42.010  31.810  1.00  0.00           O
ATOM   1537  N   LEU   112      25.860  40.530  32.610  1.00  0.00           N
ATOM   1538  H   LEU   112      25.010  40.040  32.360  1.00  0.00           H
ATOM   1539  CA  LEU   112      26.590  40.180  33.770  1.00  0.00           C
ATOM   1540  HA  LEU   112      26.990  41.090  34.200  1.00  0.00           H
ATOM   1541  CB  LEU   112      25.650  39.400  34.680  1.00  0.00           C
ATOM   1542  HB1 LEU   112      26.210  39.140  35.580  1.00  0.00           H
ATOM   1543  HB2 LEU   112      25.320  38.470  34.220  1.00  0.00           H
ATOM   1544  CG  LEU   112      24.440  40.150  35.150  1.00  0.00           C
ATOM   1545  HG  LEU   112      23.840  40.560  34.340  1.00  0.00           H
ATOM   1546  CD1 LEU   112      23.660  39.120  35.910  1.00  0.00           C
ATOM   1547 1HD1 LEU   112      24.300  38.660  36.660  1.00  0.00           H
ATOM   1548 2HD1 LEU   112      22.770  39.550  36.350  1.00  0.00           H
ATOM   1549 3HD1 LEU   112      23.250  38.450  35.150  1.00  0.00           H
ATOM   1550  CD2 LEU   112      24.720  41.370  35.940  1.00  0.00           C
ATOM   1551 1HD2 LEU   112      23.750  41.770  36.230  1.00  0.00           H
ATOM   1552 2HD2 LEU   112      25.370  41.120  36.790  1.00  0.00           H
ATOM   1553 3HD2 LEU   112      25.180  42.080  35.260  1.00  0.00           H
ATOM   1554  C   LEU   112      27.890  39.420  33.460  1.00  0.00           C
ATOM   1555  O   LEU   112      27.930  38.640  32.520  1.00  0.00           O
ATOM   1556  N   THR   113      28.880  39.640  34.290  1.00  0.00           N
ATOM   1557  H   THR   113      28.860  40.430  34.910  1.00  0.00           H
ATOM   1558  CA  THR   113      30.120  38.900  34.190  1.00  0.00           C
ATOM   1559  HA  THR   113      29.940  38.160  33.400  1.00  0.00           H
ATOM   1560  CB  THR   113      31.310  39.800  33.950  1.00  0.00           C
ATOM   1561  HB  THR   113      32.200  39.180  34.030  1.00  0.00           H
ATOM   1562  CG2 THR   113      31.220  40.640  32.590  1.00  0.00           C
ATOM   1563 1HG2 THR   113      30.370  41.300  32.450  1.00  0.00           H
ATOM   1564 2HG2 THR   113      32.120  41.240  32.440  1.00  0.00           H
ATOM   1565 3HG2 THR   113      31.190  39.910  31.780  1.00  0.00           H
ATOM   1566  OG1 THR   113      31.430  40.780  35.000  1.00  0.00           O
ATOM   1567  HG1 THR   113      31.920  41.560  34.740  1.00  0.00           H
ATOM   1568  C   THR   113      30.430  37.930  35.370  1.00  0.00           C
ATOM   1569  O   THR   113      31.140  36.950  35.160  1.00  0.00           O
ATOM   1570  N   ARG   132      29.940  38.300  36.520  1.00  0.00           N
ATOM   1571  H   ARG   132      29.530  39.220  36.570  1.00  0.00           H
ATOM   1572  CA  ARG   132      30.300  37.590  37.740  1.00  0.00           C
ATOM   1573  HA  ARG   132      30.380  36.530  37.510  1.00  0.00           H
ATOM   1574  CB  ARG   132      31.650  37.990  38.310  1.00  0.00           C
ATOM   1575  HB1 ARG   132      32.490  37.720  37.660  1.00  0.00           H
ATOM   1576  HB2 ARG   132      31.670  37.530  39.300  1.00  0.00           H
ATOM   1577  CG  ARG   132      31.800  39.490  38.370  1.00  0.00           C
ATOM   1578  HG1 ARG   132      31.070  39.820  39.110  1.00  0.00           H
ATOM   1579  HG2 ARG   132      31.570  39.910  37.390  1.00  0.00           H
ATOM   1580  CD  ARG   132      33.220  39.840  38.810  1.00  0.00           C
ATOM   1581  HD1 ARG   132      33.880  39.640  37.970  1.00  0.00           H
ATOM   1582  HD2 ARG   132      33.500  39.250  39.680  1.00  0.00           H
ATOM   1583  NE  ARG   132      33.230  41.320  39.060  1.00  0.00           N
ATOM   1584  HE  ARG   132      32.380  41.860  38.940  1.00  0.00           H
ATOM   1585  CZ  ARG   132      34.280  41.930  39.610  1.00  0.00           C
ATOM   1586  NH1 ARG   132      35.430  41.370  39.720  1.00  0.00           N
ATOM   1587 1HH1 ARG   132      35.490  40.390  39.500  1.00  0.00           H
ATOM   1588 2HH1 ARG   132      36.250  41.970  39.740  1.00  0.00           H
ATOM   1589  NH2 ARG   132      34.130  43.120  40.060  1.00  0.00           N
ATOM   1590 1HH2 ARG   132      33.210  43.530  40.010  1.00  0.00           H
ATOM   1591 2HH2 ARG   132      34.920  43.680  40.330  1.00  0.00           H
ATOM   1592  C   ARG   132      29.160  37.600  38.750  1.00  0.00           C
ATOM   1593  O   ARG   132      29.160  36.770  39.660  1.00  0.00           O
ATOM   1594  N   SER   133      28.170  38.450  38.640  1.00  0.00           N
ATOM   1595  H   SER   133      28.260  39.210  37.980  1.00  0.00           H
ATOM   1596  CA  SER   133      26.980  38.410  39.420  1.00  0.00           C
ATOM   1597  HA  SER   133      27.210  38.680  40.450  1.00  0.00           H
ATOM   1598  CB  SER   133      26.160  39.590  38.930  1.00  0.00           C
ATOM   1599  HB1 SER   133      26.140  39.620  37.840  1.00  0.00           H
ATOM   1600  HB2 SER   133      26.590  40.550  39.240  1.00  0.00           H
ATOM   1601  OG  SER   133      24.910  39.490  39.440  1.00  0.00           O
ATOM   1602  HG  SER   133      24.720  40.280  39.960  1.00  0.00           H
ATOM   1603  C   SER   133      26.140  37.120  39.300  1.00  0.00           C
ATOM   1604  O   SER   133      26.030  36.510  38.220  1.00  0.00           O
ATOM   1605  N   VAL   134      25.470  36.760  40.390  1.00  0.00           N
ATOM   1606  H   VAL   134      25.560  37.330  41.220  1.00  0.00           H
ATOM   1607  CA  VAL   134      24.590  35.670  40.460  1.00  0.00           C
ATOM   1608  HA  VAL   134      24.930  34.870  39.810  1.00  0.00           H
ATOM   1609  CB  VAL   134      24.280  35.200  41.900  1.00  0.00           C
ATOM   1610  HB  VAL   134      23.640  34.320  41.870  1.00  0.00           H
ATOM   1611  CG1 VAL   134      25.540  35.130  42.770  1.00  0.00           C
ATOM   1612 1HG1 VAL   134      25.900  36.140  42.990  1.00  0.00           H
ATOM   1613 2HG1 VAL   134      25.260  34.630  43.700  1.00  0.00           H
ATOM   1614 3HG1 VAL   134      26.370  34.600  42.310  1.00  0.00           H
ATOM   1615  CG2 VAL   134      23.450  36.180  42.610  1.00  0.00           C
ATOM   1616 1HG2 VAL   134      23.570  35.920  43.660  1.00  0.00           H
ATOM   1617 2HG2 VAL   134      23.840  37.190  42.500  1.00  0.00           H
ATOM   1618 3HG2 VAL   134      22.400  36.080  42.340  1.00  0.00           H
ATOM   1619  C   VAL   134      23.200  35.870  39.710  1.00  0.00           C
ATOM   1620  O   VAL   134      22.400  34.960  39.550  1.00  0.00           O
ATOM   1621  N   LYS   135      22.950  37.060  39.070  1.00  0.00           N
ATOM   1622  H   LYS   135      23.610  37.820  39.100  1.00  0.00           H
ATOM   1623  CA  LYS   135      21.670  37.360  38.440  1.00  0.00           C
ATOM   1624  HA  LYS   135      20.870  36.890  39.010  1.00  0.00           H
ATOM   1625  CB  LYS   135      21.290  38.900  38.430  1.00  0.00           C
ATOM   1626  HB1 LYS   135      20.770  39.270  37.550  1.00  0.00           H
ATOM   1627  HB2 LYS   135      22.170  39.540  38.460  1.00  0.00           H
ATOM   1628  CG  LYS   135      20.540  39.260  39.660  1.00  0.00           C
ATOM   1629  HG1 LYS   135      21.140  38.910  40.510  1.00  0.00           H
ATOM   1630  HG2 LYS   135      19.600  38.710  39.760  1.00  0.00           H
ATOM   1631  CD  LYS   135      20.300  40.710  39.810  1.00  0.00           C
ATOM   1632  HD1 LYS   135      21.270  41.210  39.800  1.00  0.00           H
ATOM   1633  HD2 LYS   135      19.720  40.970  40.690  1.00  0.00           H
ATOM   1634  CE  LYS   135      19.640  41.450  38.670  1.00  0.00           C
ATOM   1635  HE1 LYS   135      20.210  41.150  37.790  1.00  0.00           H
ATOM   1636  HE2 LYS   135      19.710  42.530  38.770  1.00  0.00           H
ATOM   1637  NZ  LYS   135      18.190  41.120  38.670  1.00  0.00           N
ATOM   1638  HZ1 LYS   135      18.120  40.150  38.400  1.00  0.00           H
ATOM   1639  HZ2 LYS   135      17.730  41.280  39.560  1.00  0.00           H
ATOM   1640  HZ3 LYS   135      17.730  41.680  37.960  1.00  0.00           H
ATOM   1641  C   LYS   135      21.660  36.730  37.010  1.00  0.00           C
ATOM   1642  O   LYS   135      20.760  37.030  36.230  1.00  0.00           O
ATOM   1643  N   TYR   136      22.680  35.990  36.710  1.00  0.00           N
ATOM   1644  H   TYR   136      23.310  35.790  37.480  1.00  0.00           H
ATOM   1645  CA  TYR   136      22.840  35.220  35.510  1.00  0.00           C
ATOM   1646  HA  TYR   136      23.050  35.950  34.730  1.00  0.00           H
ATOM   1647  CB  TYR   136      24.000  34.250  35.620  1.00  0.00           C
ATOM   1648  HB1 TYR   136      23.690  33.300  35.180  1.00  0.00           H
ATOM   1649  HB2 TYR   136      24.170  34.010  36.670  1.00  0.00           H
ATOM   1650  CG  TYR   136      25.300  34.620  34.970  1.00  0.00           C
ATOM   1651  CD1 TYR   136      25.930  35.830  35.290  1.00  0.00           C
ATOM   1652  HD1 TYR   136      25.560  36.510  36.040  1.00  0.00           H
ATOM   1653  CE1 TYR   136      27.060  36.200  34.580  1.00  0.00           C
ATOM   1654  HE1 TYR   136      27.580  37.110  34.850  1.00  0.00           H
ATOM   1655  CZ  TYR   136      27.490  35.500  33.480  1.00  0.00           C
ATOM   1656  OH  TYR   136      28.420  36.030  32.660  1.00  0.00           O
ATOM   1657  HH  TYR   136      28.470  36.960  32.890  1.00  0.00           H
ATOM   1658  CE2 TYR   136      26.980  34.260  33.200  1.00  0.00           C
ATOM   1659  HE2 TYR   136      27.480  33.640  32.470  1.00  0.00           H
ATOM   1660  CD2 TYR   136      25.860  33.810  33.970  1.00  0.00           C
ATOM   1661  HD2 TYR   136      25.400  32.850  33.770  1.00  0.00           H
ATOM   1662  C   TYR   136      21.560  34.530  35.110  1.00  0.00           C
ATOM   1663  O   TYR   136      21.080  33.670  35.870  1.00  0.00           O
ATOM   1664  N   ASP   137      21.010  34.770  33.920  1.00  0.00           N
ATOM   1665  H   ASP   137      21.500  35.460  33.380  1.00  0.00           H
ATOM   1666  CA  ASP   137      19.720  34.280  33.390  1.00  0.00           C
ATOM   1667  HA  ASP   137      19.040  34.450  34.220  1.00  0.00           H
ATOM   1668  CB  ASP   137      19.290  35.130  32.200  1.00  0.00           C
ATOM   1669  HB1 ASP   137      19.620  34.610  31.310  1.00  0.00           H
ATOM   1670  HB2 ASP   137      19.700  36.140  32.220  1.00  0.00           H
ATOM   1671  CG  ASP   137      17.760  35.330  32.030  1.00  0.00           C
ATOM   1672  OD1 ASP   137      17.080  35.410  33.040  1.00  0.00           O
ATOM   1673  OD2 ASP   137      17.230  35.570  30.940  1.00  0.00           O
ATOM   1674  C   ASP   137      19.620  32.800  33.080  1.00  0.00           C
ATOM   1675  O   ASP   137      18.590  32.160  33.210  1.00  0.00           O
ATOM   1676  N   TYR   138      20.720  32.180  32.590  1.00  0.00           N
ATOM   1677  H   TYR   138      21.530  32.780  32.520  1.00  0.00           H
ATOM   1678  CA  TYR   138      20.780  30.830  32.150  1.00  0.00           C
ATOM   1679  HA  TYR   138      19.830  30.350  32.390  1.00  0.00           H
ATOM   1680  CB  TYR   138      21.080  30.750  30.620  1.00  0.00           C
ATOM   1681  HB1 TYR   138      21.020  29.710  30.310  1.00  0.00           H
ATOM   1682  HB2 TYR   138      22.110  31.090  30.560  1.00  0.00           H
ATOM   1683  CG  TYR   138      20.030  31.540  29.790  1.00  0.00           C
ATOM   1684  CD1 TYR   138      20.360  32.600  28.920  1.00  0.00           C
ATOM   1685  HD1 TYR   138      21.380  32.930  28.740  1.00  0.00           H
ATOM   1686  CE1 TYR   138      19.370  33.280  28.210  1.00  0.00           C
ATOM   1687  HE1 TYR   138      19.620  34.000  27.440  1.00  0.00           H
ATOM   1688  CZ  TYR   138      18.030  32.840  28.340  1.00  0.00           C
ATOM   1689  OH  TYR   138      17.130  33.470  27.500  1.00  0.00           O
ATOM   1690  HH  TYR   138      16.250  33.200  27.780  1.00  0.00           H
ATOM   1691  CE2 TYR   138      17.670  31.840  29.270  1.00  0.00           C
ATOM   1692  HE2 TYR   138      16.640  31.530  29.420  1.00  0.00           H
ATOM   1693  CD2 TYR   138      18.700  31.140  29.880  1.00  0.00           C
ATOM   1694  HD2 TYR   138      18.380  30.350  30.540  1.00  0.00           H
ATOM   1695  C   TYR   138      21.830  30.000  32.910  1.00  0.00           C
ATOM   1696  O   TYR   138      22.920  30.510  33.180  1.00  0.00           O
