# Supplementary material for: Targeting Ras-binding domain of ELMO1 by computational nanobody design
Source: Commun Biol. 2023 Mar 17;6:284. doi: 10.1038/s42003-023-04657-w (PMC10023680; doi:10.1038/s42003-023-04657-w)
Supplement: Supplementary file 4 — Supplementary Data 2 [file 42003_2023_4657_MOESM4_ESM.zip › MD_input_output/Nb01_snapshot/snapshot_063000_CDR3.pdb]

ATOM   1461  N   ALA   107      34.880  40.300  34.980  1.00  0.00           N
ATOM   1462  H   ALA   107      35.700  39.790  35.240  1.00  0.00           H
ATOM   1463  CA  ALA   107      34.740  41.690  35.260  1.00  0.00           C
ATOM   1464  HA  ALA   107      34.020  42.100  34.550  1.00  0.00           H
ATOM   1465  CB  ALA   107      34.120  41.700  36.640  1.00  0.00           C
ATOM   1466  HB1 ALA   107      33.320  40.960  36.660  1.00  0.00           H
ATOM   1467  HB2 ALA   107      34.820  41.470  37.440  1.00  0.00           H
ATOM   1468  HB3 ALA   107      33.600  42.640  36.830  1.00  0.00           H
ATOM   1469  C   ALA   107      36.070  42.490  35.150  1.00  0.00           C
ATOM   1470  O   ALA   107      37.170  41.900  35.050  1.00  0.00           O
ATOM   1471  N   ALA   108      35.980  43.850  35.280  1.00  0.00           N
ATOM   1472  H   ALA   108      35.060  44.250  35.360  1.00  0.00           H
ATOM   1473  CA  ALA   108      37.110  44.660  35.550  1.00  0.00           C
ATOM   1474  HA  ALA   108      37.870  44.040  36.010  1.00  0.00           H
ATOM   1475  CB  ALA   108      37.470  45.260  34.150  1.00  0.00           C
ATOM   1476  HB1 ALA   108      38.440  45.750  34.110  1.00  0.00           H
ATOM   1477  HB2 ALA   108      37.520  44.530  33.340  1.00  0.00           H
ATOM   1478  HB3 ALA   108      36.680  45.960  33.870  1.00  0.00           H
ATOM   1479  C   ALA   108      36.770  45.760  36.630  1.00  0.00           C
ATOM   1480  O   ALA   108      35.640  46.230  36.610  1.00  0.00           O
ATOM   1481  N   ASP   109      37.770  46.290  37.370  1.00  0.00           N
ATOM   1482  H   ASP   109      38.750  46.080  37.260  1.00  0.00           H
ATOM   1483  CA  ASP   109      37.600  47.530  38.180  1.00  0.00           C
ATOM   1484  HA  ASP   109      36.700  48.040  37.860  1.00  0.00           H
ATOM   1485  CB  ASP   109      37.320  47.100  39.630  1.00  0.00           C
ATOM   1486  HB1 ASP   109      38.220  46.760  40.140  1.00  0.00           H
ATOM   1487  HB2 ASP   109      36.590  46.290  39.560  1.00  0.00           H
ATOM   1488  CG  ASP   109      36.740  48.250  40.520  1.00  0.00           C
ATOM   1489  OD1 ASP   109      35.620  48.720  40.230  1.00  0.00           O
ATOM   1490  OD2 ASP   109      37.530  48.860  41.290  1.00  0.00           O
ATOM   1491  C   ASP   109      38.900  48.370  38.100  1.00  0.00           C
ATOM   1492  O   ASP   109      39.910  47.860  37.620  1.00  0.00           O
ATOM   1493  N   ARG   110      38.950  49.590  38.430  1.00  0.00           N
ATOM   1494  H   ARG   110      38.120  50.010  38.820  1.00  0.00           H
ATOM   1495  CA  ARG   110      40.060  50.460  38.420  1.00  0.00           C
ATOM   1496  HA  ARG   110      40.720  50.320  37.570  1.00  0.00           H
ATOM   1497  CB  ARG   110      39.600  51.920  38.140  1.00  0.00           C
ATOM   1498  HB1 ARG   110      38.930  52.190  38.960  1.00  0.00           H
ATOM   1499  HB2 ARG   110      38.930  51.960  37.280  1.00  0.00           H
ATOM   1500  CG  ARG   110      40.760  52.950  38.040  1.00  0.00           C
ATOM   1501  HG1 ARG   110      41.320  52.840  38.970  1.00  0.00           H
ATOM   1502  HG2 ARG   110      40.310  53.940  37.960  1.00  0.00           H
ATOM   1503  CD  ARG   110      41.760  52.990  36.870  1.00  0.00           C
ATOM   1504  HD1 ARG   110      41.120  53.230  36.010  1.00  0.00           H
ATOM   1505  HD2 ARG   110      42.310  52.060  36.740  1.00  0.00           H
ATOM   1506  NE  ARG   110      42.630  54.160  37.000  1.00  0.00           N
ATOM   1507  HE  ARG   110      42.270  55.080  37.220  1.00  0.00           H
ATOM   1508  CZ  ARG   110      43.920  54.100  37.330  1.00  0.00           C
ATOM   1509  NH1 ARG   110      44.580  53.040  37.140  1.00  0.00           N
ATOM   1510 1HH1 ARG   110      44.230  52.290  36.560  1.00  0.00           H
ATOM   1511 2HH1 ARG   110      45.530  52.930  37.460  1.00  0.00           H
ATOM   1512  NH2 ARG   110      44.530  55.080  37.900  1.00  0.00           N
ATOM   1513 1HH2 ARG   110      43.990  55.860  38.230  1.00  0.00           H
ATOM   1514 2HH2 ARG   110      45.490  54.910  38.150  1.00  0.00           H
ATOM   1515  C   ARG   110      41.000  50.300  39.700  1.00  0.00           C
ATOM   1516  O   ARG   110      42.220  50.500  39.550  1.00  0.00           O
ATOM   1517  N   PHE   111      40.430  49.880  40.830  1.00  0.00           N
ATOM   1518  H   PHE   111      39.440  49.720  40.710  1.00  0.00           H
ATOM   1519  CA  PHE   111      41.070  50.000  42.160  1.00  0.00           C
ATOM   1520  HA  PHE   111      42.140  49.860  41.970  1.00  0.00           H
ATOM   1521  CB  PHE   111      40.730  51.290  42.860  1.00  0.00           C
ATOM   1522  HB1 PHE   111      41.140  51.260  43.870  1.00  0.00           H
ATOM   1523  HB2 PHE   111      39.660  51.190  43.020  1.00  0.00           H
ATOM   1524  CG  PHE   111      41.060  52.650  42.170  1.00  0.00           C
ATOM   1525  CD1 PHE   111      40.050  53.570  41.840  1.00  0.00           C
ATOM   1526  HD1 PHE   111      39.000  53.360  41.980  1.00  0.00           H
ATOM   1527  CE1 PHE   111      40.290  54.780  41.290  1.00  0.00           C
ATOM   1528  HE1 PHE   111      39.470  55.450  41.060  1.00  0.00           H
ATOM   1529  CZ  PHE   111      41.630  55.220  41.180  1.00  0.00           C
ATOM   1530  HZ  PHE   111      41.840  56.270  41.040  1.00  0.00           H
ATOM   1531  CE2 PHE   111      42.650  54.290  41.450  1.00  0.00           C
ATOM   1532  HE2 PHE   111      43.690  54.560  41.500  1.00  0.00           H
ATOM   1533  CD2 PHE   111      42.350  53.000  41.930  1.00  0.00           C
ATOM   1534  HD2 PHE   111      43.160  52.320  42.180  1.00  0.00           H
ATOM   1535  C   PHE   111      40.730  48.920  43.160  1.00  0.00           C
ATOM   1536  O   PHE   111      41.280  48.880  44.300  1.00  0.00           O
ATOM   1537  N   LEU   112      39.750  48.010  42.880  1.00  0.00           N
ATOM   1538  H   LEU   112      39.140  48.110  42.080  1.00  0.00           H
ATOM   1539  CA  LEU   112      39.350  46.940  43.820  1.00  0.00           C
ATOM   1540  HA  LEU   112      39.820  47.080  44.790  1.00  0.00           H
ATOM   1541  CB  LEU   112      37.800  46.970  44.000  1.00  0.00           C
ATOM   1542  HB1 LEU   112      37.520  46.050  44.510  1.00  0.00           H
ATOM   1543  HB2 LEU   112      37.320  47.000  43.020  1.00  0.00           H
ATOM   1544  CG  LEU   112      37.310  48.210  44.740  1.00  0.00           C
ATOM   1545  HG  LEU   112      37.600  49.190  44.350  1.00  0.00           H
ATOM   1546  CD1 LEU   112      35.820  48.400  44.760  1.00  0.00           C
ATOM   1547 1HD1 LEU   112      35.420  47.460  45.140  1.00  0.00           H
ATOM   1548 2HD1 LEU   112      35.520  49.280  45.320  1.00  0.00           H
ATOM   1549 3HD1 LEU   112      35.460  48.490  43.730  1.00  0.00           H
ATOM   1550  CD2 LEU   112      37.750  48.260  46.220  1.00  0.00           C
ATOM   1551 1HD2 LEU   112      38.840  48.150  46.320  1.00  0.00           H
ATOM   1552 2HD2 LEU   112      37.670  49.270  46.620  1.00  0.00           H
ATOM   1553 3HD2 LEU   112      37.410  47.470  46.890  1.00  0.00           H
ATOM   1554  C   LEU   112      39.960  45.570  43.370  1.00  0.00           C
ATOM   1555  O   LEU   112      40.240  45.310  42.190  1.00  0.00           O
ATOM   1556  N   THR   113      40.160  44.680  44.310  1.00  0.00           N
ATOM   1557  H   THR   113      39.760  44.970  45.190  1.00  0.00           H
ATOM   1558  CA  THR   113      40.930  43.440  44.070  1.00  0.00           C
ATOM   1559  HA  THR   113      41.370  43.540  43.080  1.00  0.00           H
ATOM   1560  CB  THR   113      42.130  43.270  45.070  1.00  0.00           C
ATOM   1561  HB  THR   113      42.670  42.340  44.920  1.00  0.00           H
ATOM   1562  CG2 THR   113      43.150  44.360  44.920  1.00  0.00           C
ATOM   1563 1HG2 THR   113      43.720  44.230  44.000  1.00  0.00           H
ATOM   1564 2HG2 THR   113      42.620  45.310  45.020  1.00  0.00           H
ATOM   1565 3HG2 THR   113      43.900  44.330  45.710  1.00  0.00           H
ATOM   1566  OG1 THR   113      41.650  43.210  46.340  1.00  0.00           O
ATOM   1567  HG1 THR   113      42.410  43.150  46.920  1.00  0.00           H
ATOM   1568  C   THR   113      40.090  42.180  44.040  1.00  0.00           C
ATOM   1569  O   THR   113      40.410  41.250  43.360  1.00  0.00           O
ATOM   1570  N   ARG   132      38.990  42.190  44.720  1.00  0.00           N
ATOM   1571  H   ARG   132      38.750  43.040  45.220  1.00  0.00           H
ATOM   1572  CA  ARG   132      38.150  41.030  45.100  1.00  0.00           C
ATOM   1573  HA  ARG   132      38.260  40.280  44.320  1.00  0.00           H
ATOM   1574  CB  ARG   132      38.420  40.620  46.510  1.00  0.00           C
ATOM   1575  HB1 ARG   132      37.560  40.060  46.870  1.00  0.00           H
ATOM   1576  HB2 ARG   132      38.470  41.520  47.130  1.00  0.00           H
ATOM   1577  CG  ARG   132      39.710  39.910  46.760  1.00  0.00           C
ATOM   1578  HG1 ARG   132      40.430  40.720  46.660  1.00  0.00           H
ATOM   1579  HG2 ARG   132      39.790  39.010  46.150  1.00  0.00           H
ATOM   1580  CD  ARG   132      39.840  39.460  48.220  1.00  0.00           C
ATOM   1581  HD1 ARG   132      39.050  38.740  48.410  1.00  0.00           H
ATOM   1582  HD2 ARG   132      39.690  40.280  48.930  1.00  0.00           H
ATOM   1583  NE  ARG   132      41.070  38.730  48.410  1.00  0.00           N
ATOM   1584  HE  ARG   132      41.900  39.200  48.730  1.00  0.00           H
ATOM   1585  CZ  ARG   132      41.290  37.450  48.030  1.00  0.00           C
ATOM   1586  NH1 ARG   132      40.360  36.680  47.510  1.00  0.00           N
ATOM   1587 1HH1 ARG   132      39.390  36.850  47.730  1.00  0.00           H
ATOM   1588 2HH1 ARG   132      40.740  35.840  47.090  1.00  0.00           H
ATOM   1589  NH2 ARG   132      42.510  36.970  48.180  1.00  0.00           N
ATOM   1590 1HH2 ARG   132      43.220  37.530  48.630  1.00  0.00           H
ATOM   1591 2HH2 ARG   132      42.840  36.130  47.730  1.00  0.00           H
ATOM   1592  C   ARG   132      36.600  41.200  44.960  1.00  0.00           C
ATOM   1593  O   ARG   132      35.930  40.170  45.080  1.00  0.00           O
ATOM   1594  N   SER   133      36.000  42.400  44.900  1.00  0.00           N
ATOM   1595  H   SER   133      36.600  43.200  45.080  1.00  0.00           H
ATOM   1596  CA  SER   133      34.610  42.590  45.390  1.00  0.00           C
ATOM   1597  HA  SER   133      34.350  41.820  46.120  1.00  0.00           H
ATOM   1598  CB  SER   133      34.420  43.980  46.220  1.00  0.00           C
ATOM   1599  HB1 SER   133      34.870  44.800  45.660  1.00  0.00           H
ATOM   1600  HB2 SER   133      34.960  43.820  47.140  1.00  0.00           H
ATOM   1601  OG  SER   133      33.020  44.160  46.410  1.00  0.00           O
ATOM   1602  HG  SER   133      32.790  44.440  47.300  1.00  0.00           H
ATOM   1603  C   SER   133      33.670  42.540  44.230  1.00  0.00           C
ATOM   1604  O   SER   133      33.970  42.970  43.150  1.00  0.00           O
ATOM   1605  N   VAL   134      32.380  42.230  44.490  1.00  0.00           N
ATOM   1606  H   VAL   134      32.130  42.100  45.460  1.00  0.00           H
ATOM   1607  CA  VAL   134      31.330  42.320  43.380  1.00  0.00           C
ATOM   1608  HA  VAL   134      31.680  41.970  42.410  1.00  0.00           H
ATOM   1609  CB  VAL   134      30.070  41.480  43.790  1.00  0.00           C
ATOM   1610  HB  VAL   134      29.320  41.510  43.000  1.00  0.00           H
ATOM   1611  CG1 VAL   134      30.420  39.940  43.850  1.00  0.00           C
ATOM   1612 1HG1 VAL   134      31.200  39.680  44.560  1.00  0.00           H
ATOM   1613 2HG1 VAL   134      29.530  39.370  44.120  1.00  0.00           H
ATOM   1614 3HG1 VAL   134      30.670  39.510  42.880  1.00  0.00           H
ATOM   1615  CG2 VAL   134      29.390  41.740  45.170  1.00  0.00           C
ATOM   1616 1HG2 VAL   134      29.160  42.800  45.150  1.00  0.00           H
ATOM   1617 2HG2 VAL   134      28.550  41.050  45.200  1.00  0.00           H
ATOM   1618 3HG2 VAL   134      30.110  41.550  45.980  1.00  0.00           H
ATOM   1619  C   VAL   134      30.940  43.750  43.080  1.00  0.00           C
ATOM   1620  O   VAL   134      30.220  43.990  42.090  1.00  0.00           O
ATOM   1621  N   LYS   135      31.570  44.700  43.810  1.00  0.00           N
ATOM   1622  H   LYS   135      32.150  44.340  44.550  1.00  0.00           H
ATOM   1623  CA  LYS   135      31.460  46.130  43.600  1.00  0.00           C
ATOM   1624  HA  LYS   135      30.430  46.470  43.450  1.00  0.00           H
ATOM   1625  CB  LYS   135      31.940  46.860  44.850  1.00  0.00           C
ATOM   1626  HB1 LYS   135      32.070  47.940  44.780  1.00  0.00           H
ATOM   1627  HB2 LYS   135      32.870  46.360  45.140  1.00  0.00           H
ATOM   1628  CG  LYS   135      30.920  46.710  45.950  1.00  0.00           C
ATOM   1629  HG1 LYS   135      31.310  47.170  46.860  1.00  0.00           H
ATOM   1630  HG2 LYS   135      30.820  45.650  46.150  1.00  0.00           H
ATOM   1631  CD  LYS   135      29.560  47.370  45.730  1.00  0.00           C
ATOM   1632  HD1 LYS   135      28.950  46.850  45.000  1.00  0.00           H
ATOM   1633  HD2 LYS   135      29.740  48.360  45.310  1.00  0.00           H
ATOM   1634  CE  LYS   135      28.740  47.460  47.000  1.00  0.00           C
ATOM   1635  HE1 LYS   135      29.430  47.410  47.840  1.00  0.00           H
ATOM   1636  HE2 LYS   135      28.040  46.640  47.090  1.00  0.00           H
ATOM   1637  NZ  LYS   135      28.090  48.760  47.160  1.00  0.00           N
ATOM   1638  HZ1 LYS   135      27.310  48.800  46.520  1.00  0.00           H
ATOM   1639  HZ2 LYS   135      27.780  48.760  48.120  1.00  0.00           H
ATOM   1640  HZ3 LYS   135      28.680  49.570  47.040  1.00  0.00           H
ATOM   1641  C   LYS   135      32.220  46.570  42.350  1.00  0.00           C
ATOM   1642  O   LYS   135      32.340  47.770  42.210  1.00  0.00           O
ATOM   1643  N   TYR   136      32.720  45.670  41.530  1.00  0.00           N
ATOM   1644  H   TYR   136      32.470  44.710  41.700  1.00  0.00           H
ATOM   1645  CA  TYR   136      33.430  45.900  40.300  1.00  0.00           C
ATOM   1646  HA  TYR   136      34.260  46.470  40.700  1.00  0.00           H
ATOM   1647  CB  TYR   136      33.890  44.620  39.610  1.00  0.00           C
ATOM   1648  HB1 TYR   136      33.940  44.810  38.530  1.00  0.00           H
ATOM   1649  HB2 TYR   136      33.110  43.860  39.750  1.00  0.00           H
ATOM   1650  CG  TYR   136      35.330  44.040  39.930  1.00  0.00           C
ATOM   1651  CD1 TYR   136      36.010  44.280  41.200  1.00  0.00           C
ATOM   1652  HD1 TYR   136      35.450  44.660  42.040  1.00  0.00           H
ATOM   1653  CE1 TYR   136      37.400  44.000  41.410  1.00  0.00           C
ATOM   1654  HE1 TYR   136      37.890  44.150  42.370  1.00  0.00           H
ATOM   1655  CZ  TYR   136      38.170  43.610  40.330  1.00  0.00           C
ATOM   1656  OH  TYR   136      39.510  43.340  40.420  1.00  0.00           O
ATOM   1657  HH  TYR   136      39.800  43.920  41.140  1.00  0.00           H
ATOM   1658  CE2 TYR   136      37.500  43.310  39.130  1.00  0.00           C
ATOM   1659  HE2 TYR   136      38.080  42.930  38.300  1.00  0.00           H
ATOM   1660  CD2 TYR   136      36.070  43.540  38.870  1.00  0.00           C
ATOM   1661  HD2 TYR   136      35.720  43.560  37.850  1.00  0.00           H
ATOM   1662  C   TYR   136      32.660  46.770  39.230  1.00  0.00           C
ATOM   1663  O   TYR   136      31.440  46.440  39.080  1.00  0.00           O
ATOM   1664  N   ASP   137      33.270  47.620  38.420  1.00  0.00           N
ATOM   1665  H   ASP   137      34.250  47.800  38.570  1.00  0.00           H
ATOM   1666  CA  ASP   137      32.510  48.620  37.600  1.00  0.00           C
ATOM   1667  HA  ASP   137      31.590  48.900  38.100  1.00  0.00           H
ATOM   1668  CB  ASP   137      33.320  49.910  37.470  1.00  0.00           C
ATOM   1669  HB1 ASP   137      34.150  49.730  36.790  1.00  0.00           H
ATOM   1670  HB2 ASP   137      33.660  50.160  38.470  1.00  0.00           H
ATOM   1671  CG  ASP   137      32.400  51.060  36.900  1.00  0.00           C
ATOM   1672  OD1 ASP   137      31.210  51.080  37.250  1.00  0.00           O
ATOM   1673  OD2 ASP   137      32.990  52.050  36.420  1.00  0.00           O
ATOM   1674  C   ASP   137      32.030  48.050  36.200  1.00  0.00           C
ATOM   1675  O   ASP   137      30.850  48.210  35.900  1.00  0.00           O
ATOM   1676  N   TYR   138      32.930  47.460  35.410  1.00  0.00           N
ATOM   1677  H   TYR   138      33.770  47.080  35.820  1.00  0.00           H
ATOM   1678  CA  TYR   138      32.730  46.930  34.090  1.00  0.00           C
ATOM   1679  HA  TYR   138      31.770  47.300  33.730  1.00  0.00           H
ATOM   1680  CB  TYR   138      33.920  47.310  33.130  1.00  0.00           C
ATOM   1681  HB1 TYR   138      33.660  46.930  32.140  1.00  0.00           H
ATOM   1682  HB2 TYR   138      34.860  46.850  33.440  1.00  0.00           H
ATOM   1683  CG  TYR   138      34.100  48.770  32.980  1.00  0.00           C
ATOM   1684  CD1 TYR   138      34.920  49.510  33.870  1.00  0.00           C
ATOM   1685  HD1 TYR   138      35.430  49.020  34.690  1.00  0.00           H
ATOM   1686  CE1 TYR   138      35.060  50.890  33.690  1.00  0.00           C
ATOM   1687  HE1 TYR   138      35.610  51.440  34.430  1.00  0.00           H
ATOM   1688  CZ  TYR   138      34.570  51.400  32.500  1.00  0.00           C
ATOM   1689  OH  TYR   138      34.790  52.720  32.190  1.00  0.00           O
ATOM   1690  HH  TYR   138      34.210  53.050  31.500  1.00  0.00           H
ATOM   1691  CE2 TYR   138      33.670  50.690  31.640  1.00  0.00           C
ATOM   1692  HE2 TYR   138      33.280  51.140  30.750  1.00  0.00           H
ATOM   1693  CD2 TYR   138      33.410  49.380  31.920  1.00  0.00           C
ATOM   1694  HD2 TYR   138      32.700  48.840  31.300  1.00  0.00           H
ATOM   1695  C   TYR   138      32.530  45.390  34.270  1.00  0.00           C
ATOM   1696  O   TYR   138      33.400  44.850  35.000  1.00  0.00           O
