# Supplementary material for: Targeting Ras-binding domain of ELMO1 by computational nanobody design
Source: Commun Biol. 2023 Mar 17;6:284. doi: 10.1038/s42003-023-04657-w (PMC10023680; doi:10.1038/s42003-023-04657-w)
Supplement: Supplementary file 4 — Supplementary Data 2 [file 42003_2023_4657_MOESM4_ESM.zip › MD_input_output/Nb01_snapshot/snapshot_082000_CDR2.pdb]

ATOM    724  N   SER    57      41.430  28.110  42.640  1.00  0.00           N
ATOM    725  H   SER    57      42.330  27.790  42.950  1.00  0.00           H
ATOM    726  CA  SER    57      41.420  29.560  42.570  1.00  0.00           C
ATOM    727  HA  SER    57      40.650  29.900  41.870  1.00  0.00           H
ATOM    728  CB  SER    57      41.220  30.200  43.910  1.00  0.00           C
ATOM    729  HB1 SER    57      40.230  29.820  44.190  1.00  0.00           H
ATOM    730  HB2 SER    57      41.190  31.290  43.860  1.00  0.00           H
ATOM    731  OG  SER    57      42.200  29.760  44.850  1.00  0.00           O
ATOM    732  HG  SER    57      41.770  29.550  45.690  1.00  0.00           H
ATOM    733  C   SER    57      42.790  30.010  41.950  1.00  0.00           C
ATOM    734  O   SER    57      43.730  29.220  41.890  1.00  0.00           O
ATOM    735  N   ILE    58      42.900  31.260  41.450  1.00  0.00           N
ATOM    736  H   ILE    58      42.050  31.790  41.500  1.00  0.00           H
ATOM    737  CA  ILE    58      44.080  31.820  40.730  1.00  0.00           C
ATOM    738  HA  ILE    58      44.970  31.360  41.150  1.00  0.00           H
ATOM    739  CB  ILE    58      44.090  31.470  39.230  1.00  0.00           C
ATOM    740  HB  ILE    58      44.190  30.380  39.210  1.00  0.00           H
ATOM    741  CG2 ILE    58      42.870  31.970  38.440  1.00  0.00           C
ATOM    742 1HG2 ILE    58      42.630  32.970  38.790  1.00  0.00           H
ATOM    743 2HG2 ILE    58      43.070  31.800  37.380  1.00  0.00           H
ATOM    744 3HG2 ILE    58      41.980  31.400  38.730  1.00  0.00           H
ATOM    745  CG1 ILE    58      45.430  31.970  38.450  1.00  0.00           C
ATOM    746 1HG1 ILE    58      46.330  31.790  39.050  1.00  0.00           H
ATOM    747 2HG1 ILE    58      45.340  33.060  38.380  1.00  0.00           H
ATOM    748  CD  ILE    58      45.560  31.230  37.110  1.00  0.00           C
ATOM    749  HD1 ILE    58      44.830  31.600  36.400  1.00  0.00           H
ATOM    750  HD2 ILE    58      46.590  31.320  36.770  1.00  0.00           H
ATOM    751  HD3 ILE    58      45.320  30.190  37.360  1.00  0.00           H
ATOM    752  C   ILE    58      44.140  33.360  40.910  1.00  0.00           C
ATOM    753  O   ILE    58      43.070  33.960  40.970  1.00  0.00           O
ATOM    754  N   LYS    59      45.360  33.920  41.090  1.00  0.00           N
ATOM    755  H   LYS    59      46.120  33.260  41.050  1.00  0.00           H
ATOM    756  CA  LYS    59      45.590  35.330  41.270  1.00  0.00           C
ATOM    757  HA  LYS    59      44.690  35.860  41.590  1.00  0.00           H
ATOM    758  CB  LYS    59      46.760  35.520  42.300  1.00  0.00           C
ATOM    759  HB1 LYS    59      46.730  36.580  42.530  1.00  0.00           H
ATOM    760  HB2 LYS    59      47.750  35.280  41.900  1.00  0.00           H
ATOM    761  CG  LYS    59      46.620  34.720  43.610  1.00  0.00           C
ATOM    762  HG1 LYS    59      46.940  33.700  43.390  1.00  0.00           H
ATOM    763  HG2 LYS    59      45.590  34.690  43.950  1.00  0.00           H
ATOM    764  CD  LYS    59      47.520  35.210  44.790  1.00  0.00           C
ATOM    765  HD1 LYS    59      47.390  36.270  45.020  1.00  0.00           H
ATOM    766  HD2 LYS    59      48.540  35.140  44.420  1.00  0.00           H
ATOM    767  CE  LYS    59      47.420  34.540  46.120  1.00  0.00           C
ATOM    768  HE1 LYS    59      46.380  34.320  46.390  1.00  0.00           H
ATOM    769  HE2 LYS    59      47.810  35.130  46.950  1.00  0.00           H
ATOM    770  NZ  LYS    59      48.200  33.320  46.120  1.00  0.00           N
ATOM    771  HZ1 LYS    59      47.830  32.550  45.580  1.00  0.00           H
ATOM    772  HZ2 LYS    59      49.160  33.370  45.810  1.00  0.00           H
ATOM    773  HZ3 LYS    59      48.320  32.910  47.030  1.00  0.00           H
ATOM    774  C   LYS    59      45.950  36.030  39.970  1.00  0.00           C
ATOM    775  O   LYS    59      46.270  35.410  38.970  1.00  0.00           O
ATOM    776  N   TRP    60      45.900  37.370  40.020  1.00  0.00           N
ATOM    777  H   TRP    60      45.330  37.820  40.720  1.00  0.00           H
ATOM    778  CA  TRP    60      46.340  38.180  38.830  1.00  0.00           C
ATOM    779  HA  TRP    60      45.730  37.920  37.970  1.00  0.00           H
ATOM    780  CB  TRP    60      46.150  39.720  39.110  1.00  0.00           C
ATOM    781  HB1 TRP    60      45.130  39.940  39.420  1.00  0.00           H
ATOM    782  HB2 TRP    60      46.170  40.200  38.130  1.00  0.00           H
ATOM    783  CG  TRP    60      47.100  40.430  39.960  1.00  0.00           C
ATOM    784  CD1 TRP    60      46.890  40.830  41.230  1.00  0.00           C
ATOM    785  HD1 TRP    60      45.950  40.740  41.750  1.00  0.00           H
ATOM    786  NE1 TRP    60      48.050  41.320  41.770  1.00  0.00           N
ATOM    787  HE1 TRP    60      48.120  41.780  42.660  1.00  0.00           H
ATOM    788  CE2 TRP    60      49.050  41.400  40.800  1.00  0.00           C
ATOM    789  CZ2 TRP    60      50.380  41.790  40.790  1.00  0.00           C
ATOM    790  HZ2 TRP    60      50.850  42.080  41.710  1.00  0.00           H
ATOM    791  CH2 TRP    60      51.150  41.730  39.610  1.00  0.00           C
ATOM    792  HH2 TRP    60      52.170  42.070  39.510  1.00  0.00           H
ATOM    793  CZ3 TRP    60      50.610  41.200  38.470  1.00  0.00           C
ATOM    794  HZ3 TRP    60      51.170  41.220  37.550  1.00  0.00           H
ATOM    795  CE3 TRP    60      49.220  40.940  38.470  1.00  0.00           C
ATOM    796  HE3 TRP    60      48.790  40.490  37.590  1.00  0.00           H
ATOM    797  CD2 TRP    60      48.440  40.920  39.650  1.00  0.00           C
ATOM    798  C   TRP    60      47.840  37.940  38.440  1.00  0.00           C
ATOM    799  O   TRP    60      48.130  38.040  37.250  1.00  0.00           O
ATOM    800  N   ALA    61      48.700  37.640  39.420  1.00  0.00           N
ATOM    801  H   ALA    61      48.380  37.700  40.380  1.00  0.00           H
ATOM    802  CA  ALA    61      50.080  37.170  39.120  1.00  0.00           C
ATOM    803  HA  ALA    61      50.500  37.840  38.370  1.00  0.00           H
ATOM    804  CB  ALA    61      51.060  37.360  40.350  1.00  0.00           C
ATOM    805  HB1 ALA    61      51.110  38.410  40.640  1.00  0.00           H
ATOM    806  HB2 ALA    61      50.610  36.730  41.120  1.00  0.00           H
ATOM    807  HB3 ALA    61      52.090  37.080  40.140  1.00  0.00           H
ATOM    808  C   ALA    61      50.230  35.800  38.450  1.00  0.00           C
ATOM    809  O   ALA    61      51.340  35.370  38.150  1.00  0.00           O
ATOM    810  N   GLY    65      49.080  35.070  38.270  1.00  0.00           N
ATOM    811  H   GLY    65      48.230  35.480  38.610  1.00  0.00           H
ATOM    812  CA  GLY    65      49.050  33.710  37.730  1.00  0.00           C
ATOM    813  HA1 GLY    65      49.880  33.570  37.040  1.00  0.00           H
ATOM    814  HA2 GLY    65      48.150  33.520  37.140  1.00  0.00           H
ATOM    815  C   GLY    65      49.300  32.630  38.790  1.00  0.00           C
ATOM    816  O   GLY    65      49.640  31.540  38.440  1.00  0.00           O
ATOM    817  N   ASP    66      49.220  33.000  40.110  1.00  0.00           N
ATOM    818  H   ASP    66      48.840  33.930  40.230  1.00  0.00           H
ATOM    819  CA  ASP    66      49.610  32.150  41.260  1.00  0.00           C
ATOM    820  HA  ASP    66      50.370  31.410  41.000  1.00  0.00           H
ATOM    821  CB  ASP    66      50.020  33.040  42.520  1.00  0.00           C
ATOM    822  HB1 ASP    66      49.270  33.810  42.660  1.00  0.00           H
ATOM    823  HB2 ASP    66      50.960  33.470  42.180  1.00  0.00           H
ATOM    824  CG  ASP    66      50.260  32.190  43.820  1.00  0.00           C
ATOM    825  OD1 ASP    66      50.540  32.780  44.950  1.00  0.00           O
ATOM    826  OD2 ASP    66      50.120  30.960  43.800  1.00  0.00           O
ATOM    827  C   ASP    66      48.360  31.290  41.620  1.00  0.00           C
ATOM    828  O   ASP    66      47.230  31.810  41.740  1.00  0.00           O
ATOM    829  N   ARG    67      48.520  30.000  41.760  1.00  0.00           N
ATOM    830  H   ARG    67      49.460  29.650  41.620  1.00  0.00           H
ATOM    831  CA  ARG    67      47.390  29.040  41.610  1.00  0.00           C
ATOM    832  HA  ARG    67      46.520  29.650  41.420  1.00  0.00           H
ATOM    833  CB  ARG    67      47.680  28.170  40.390  1.00  0.00           C
ATOM    834  HB1 ARG    67      46.780  27.600  40.160  1.00  0.00           H
ATOM    835  HB2 ARG    67      48.520  27.530  40.670  1.00  0.00           H
ATOM    836  CG  ARG    67      48.040  28.910  39.150  1.00  0.00           C
ATOM    837  HG1 ARG    67      49.070  29.240  39.250  1.00  0.00           H
ATOM    838  HG2 ARG    67      47.500  29.860  39.110  1.00  0.00           H
ATOM    839  CD  ARG    67      47.670  28.130  37.900  1.00  0.00           C
ATOM    840  HD1 ARG    67      47.570  28.850  37.080  1.00  0.00           H
ATOM    841  HD2 ARG    67      46.700  27.670  38.070  1.00  0.00           H
ATOM    842  NE  ARG    67      48.690  27.140  37.500  1.00  0.00           N
ATOM    843  HE  ARG    67      49.450  26.960  38.140  1.00  0.00           H
ATOM    844  CZ  ARG    67      48.810  26.540  36.350  1.00  0.00           C
ATOM    845  NH1 ARG    67      47.860  26.540  35.450  1.00  0.00           N
ATOM    846 1HH1 ARG    67      46.970  26.900  35.780  1.00  0.00           H
ATOM    847 2HH1 ARG    67      47.870  26.010  34.580  1.00  0.00           H
ATOM    848  NH2 ARG    67      49.930  25.970  36.040  1.00  0.00           N
ATOM    849 1HH2 ARG    67      50.590  25.770  36.770  1.00  0.00           H
ATOM    850 2HH2 ARG    67      50.080  25.470  35.180  1.00  0.00           H
ATOM    851  C   ARG    67      47.140  28.170  42.800  1.00  0.00           C
ATOM    852  O   ARG    67      48.140  27.720  43.350  1.00  0.00           O
ATOM    853  N   THR    68      45.930  27.880  43.210  1.00  0.00           N
ATOM    854  H   THR    68      45.130  28.160  42.650  1.00  0.00           H
ATOM    855  CA  THR    68      45.620  27.110  44.460  1.00  0.00           C
ATOM    856  HA  THR    68      46.490  26.570  44.820  1.00  0.00           H
ATOM    857  CB  THR    68      45.200  27.990  45.660  1.00  0.00           C
ATOM    858  HB  THR    68      44.430  28.680  45.310  1.00  0.00           H
ATOM    859  CG2 THR    68      44.630  27.250  46.850  1.00  0.00           C
ATOM    860 1HG2 THR    68      43.920  26.480  46.550  1.00  0.00           H
ATOM    861 2HG2 THR    68      45.420  26.710  47.380  1.00  0.00           H
ATOM    862 3HG2 THR    68      44.050  27.820  47.590  1.00  0.00           H
ATOM    863  OG1 THR    68      46.360  28.760  46.030  1.00  0.00           O
ATOM    864  HG1 THR    68      46.980  28.290  46.590  1.00  0.00           H
ATOM    865  C   THR    68      44.610  26.030  44.080  1.00  0.00           C
ATOM    866  O   THR    68      43.670  26.280  43.300  1.00  0.00           O
ATOM    867  N   TYR    69      44.730  24.860  44.700  1.00  0.00           N
ATOM    868  H   TYR    69      45.520  24.730  45.320  1.00  0.00           H
ATOM    869  CA  TYR    69      43.940  23.690  44.390  1.00  0.00           C
ATOM    870  HA  TYR    69      43.140  23.810  43.660  1.00  0.00           H
ATOM    871  CB  TYR    69      45.010  22.700  43.980  1.00  0.00           C
ATOM    872  HB1 TYR    69      44.550  21.720  43.820  1.00  0.00           H
ATOM    873  HB2 TYR    69      45.840  22.570  44.680  1.00  0.00           H
ATOM    874  CG  TYR    69      45.590  23.070  42.640  1.00  0.00           C
ATOM    875  CD1 TYR    69      46.780  23.860  42.690  1.00  0.00           C
ATOM    876  HD1 TYR    69      47.400  23.920  43.570  1.00  0.00           H
ATOM    877  CE1 TYR    69      47.250  24.460  41.470  1.00  0.00           C
ATOM    878  HE1 TYR    69      48.130  25.080  41.450  1.00  0.00           H
ATOM    879  CZ  TYR    69      46.490  24.330  40.300  1.00  0.00           C
ATOM    880  OH  TYR    69      47.010  24.910  39.200  1.00  0.00           O
ATOM    881  HH  TYR    69      47.810  25.370  39.480  1.00  0.00           H
ATOM    882  CE2 TYR    69      45.310  23.460  40.270  1.00  0.00           C
ATOM    883  HE2 TYR    69      44.840  23.340  39.300  1.00  0.00           H
ATOM    884  CD2 TYR    69      44.840  22.890  41.450  1.00  0.00           C
ATOM    885  HD2 TYR    69      43.930  22.300  41.450  1.00  0.00           H
ATOM    886  C   TYR    69      43.350  23.160  45.700  1.00  0.00           C
ATOM    887  O   TYR    69      44.030  23.240  46.760  1.00  0.00           O
