# Supplementary material for: Targeting Ras-binding domain of ELMO1 by computational nanobody design
Source: Commun Biol. 2023 Mar 17;6:284. doi: 10.1038/s42003-023-04657-w (PMC10023680; doi:10.1038/s42003-023-04657-w)
Supplement: Supplementary file 4 — Supplementary Data 2 [file 42003_2023_4657_MOESM4_ESM.zip › MD_input_output/Nb01_snapshot/snapshot_082000_CDR3.pdb]

ATOM   1461  N   ALA   107      33.140  31.890  40.790  1.00  0.00           N
ATOM   1462  H   ALA   107      33.960  31.370  40.510  1.00  0.00           H
ATOM   1463  CA  ALA   107      33.230  32.900  41.860  1.00  0.00           C
ATOM   1464  HA  ALA   107      32.320  33.500  41.820  1.00  0.00           H
ATOM   1465  CB  ALA   107      33.290  32.160  43.210  1.00  0.00           C
ATOM   1466  HB1 ALA   107      32.400  31.550  43.320  1.00  0.00           H
ATOM   1467  HB2 ALA   107      34.170  31.520  43.220  1.00  0.00           H
ATOM   1468  HB3 ALA   107      33.410  32.780  44.100  1.00  0.00           H
ATOM   1469  C   ALA   107      34.430  33.760  41.570  1.00  0.00           C
ATOM   1470  O   ALA   107      35.360  33.470  40.820  1.00  0.00           O
ATOM   1471  N   ALA   108      34.250  35.000  42.100  1.00  0.00           N
ATOM   1472  H   ALA   108      33.330  35.280  42.410  1.00  0.00           H
ATOM   1473  CA  ALA   108      35.260  36.090  42.130  1.00  0.00           C
ATOM   1474  HA  ALA   108      36.240  35.670  41.880  1.00  0.00           H
ATOM   1475  CB  ALA   108      35.050  37.120  41.040  1.00  0.00           C
ATOM   1476  HB1 ALA   108      34.110  37.650  41.200  1.00  0.00           H
ATOM   1477  HB2 ALA   108      35.930  37.750  40.920  1.00  0.00           H
ATOM   1478  HB3 ALA   108      34.940  36.640  40.070  1.00  0.00           H
ATOM   1479  C   ALA   108      35.300  36.770  43.560  1.00  0.00           C
ATOM   1480  O   ALA   108      34.290  37.190  44.070  1.00  0.00           O
ATOM   1481  N   ASP   109      36.510  36.900  44.150  1.00  0.00           N
ATOM   1482  H   ASP   109      37.350  36.760  43.610  1.00  0.00           H
ATOM   1483  CA  ASP   109      36.710  37.540  45.420  1.00  0.00           C
ATOM   1484  HA  ASP   109      35.830  38.150  45.610  1.00  0.00           H
ATOM   1485  CB  ASP   109      36.760  36.540  46.530  1.00  0.00           C
ATOM   1486  HB1 ASP   109      37.640  35.890  46.410  1.00  0.00           H
ATOM   1487  HB2 ASP   109      35.860  35.940  46.430  1.00  0.00           H
ATOM   1488  CG  ASP   109      36.640  37.260  47.890  1.00  0.00           C
ATOM   1489  OD1 ASP   109      35.460  37.660  48.130  1.00  0.00           O
ATOM   1490  OD2 ASP   109      37.660  37.490  48.530  1.00  0.00           O
ATOM   1491  C   ASP   109      37.970  38.450  45.470  1.00  0.00           C
ATOM   1492  O   ASP   109      38.960  38.270  44.720  1.00  0.00           O
ATOM   1493  N   ARG   110      38.000  39.520  46.310  1.00  0.00           N
ATOM   1494  H   ARG   110      37.290  39.730  47.000  1.00  0.00           H
ATOM   1495  CA  ARG   110      39.200  40.480  46.380  1.00  0.00           C
ATOM   1496  HA  ARG   110      39.640  40.640  45.400  1.00  0.00           H
ATOM   1497  CB  ARG   110      38.740  41.830  46.960  1.00  0.00           C
ATOM   1498  HB1 ARG   110      38.390  41.640  47.980  1.00  0.00           H
ATOM   1499  HB2 ARG   110      37.860  42.200  46.440  1.00  0.00           H
ATOM   1500  CG  ARG   110      39.750  42.890  46.930  1.00  0.00           C
ATOM   1501  HG1 ARG   110      40.610  42.600  47.530  1.00  0.00           H
ATOM   1502  HG2 ARG   110      39.380  43.770  47.450  1.00  0.00           H
ATOM   1503  CD  ARG   110      40.210  43.390  45.510  1.00  0.00           C
ATOM   1504  HD1 ARG   110      39.450  44.030  45.050  1.00  0.00           H
ATOM   1505  HD2 ARG   110      40.470  42.570  44.830  1.00  0.00           H
ATOM   1506  NE  ARG   110      41.300  44.330  45.660  1.00  0.00           N
ATOM   1507  HE  ARG   110      41.160  45.250  45.270  1.00  0.00           H
ATOM   1508  CZ  ARG   110      42.560  44.090  46.000  1.00  0.00           C
ATOM   1509  NH1 ARG   110      42.880  42.930  46.520  1.00  0.00           N
ATOM   1510 1HH1 ARG   110      42.200  42.190  46.570  1.00  0.00           H
ATOM   1511 2HH1 ARG   110      43.840  42.820  46.800  1.00  0.00           H
ATOM   1512  NH2 ARG   110      43.480  44.930  45.870  1.00  0.00           N
ATOM   1513 1HH2 ARG   110      43.340  45.730  45.270  1.00  0.00           H
ATOM   1514 2HH2 ARG   110      44.280  44.740  46.450  1.00  0.00           H
ATOM   1515  C   ARG   110      40.470  39.970  47.090  1.00  0.00           C
ATOM   1516  O   ARG   110      41.560  40.490  46.940  1.00  0.00           O
ATOM   1517  N   PHE   111      40.280  39.100  48.030  1.00  0.00           N
ATOM   1518  H   PHE   111      39.330  38.800  48.160  1.00  0.00           H
ATOM   1519  CA  PHE   111      41.260  38.630  49.010  1.00  0.00           C
ATOM   1520  HA  PHE   111      42.310  38.850  48.830  1.00  0.00           H
ATOM   1521  CB  PHE   111      41.100  39.340  50.350  1.00  0.00           C
ATOM   1522  HB1 PHE   111      41.800  38.920  51.070  1.00  0.00           H
ATOM   1523  HB2 PHE   111      40.140  39.200  50.850  1.00  0.00           H
ATOM   1524  CG  PHE   111      41.390  40.890  50.280  1.00  0.00           C
ATOM   1525  CD1 PHE   111      40.320  41.680  50.700  1.00  0.00           C
ATOM   1526  HD1 PHE   111      39.520  41.090  51.100  1.00  0.00           H
ATOM   1527  CE1 PHE   111      40.360  43.050  50.620  1.00  0.00           C
ATOM   1528  HE1 PHE   111      39.630  43.720  51.050  1.00  0.00           H
ATOM   1529  CZ  PHE   111      41.470  43.630  50.020  1.00  0.00           C
ATOM   1530  HZ  PHE   111      41.510  44.700  50.020  1.00  0.00           H
ATOM   1531  CE2 PHE   111      42.590  42.860  49.650  1.00  0.00           C
ATOM   1532  HE2 PHE   111      43.540  43.310  49.380  1.00  0.00           H
ATOM   1533  CD2 PHE   111      42.600  41.470  49.740  1.00  0.00           C
ATOM   1534  HD2 PHE   111      43.420  40.880  49.370  1.00  0.00           H
ATOM   1535  C   PHE   111      41.230  37.070  49.170  1.00  0.00           C
ATOM   1536  O   PHE   111      42.290  36.510  49.280  1.00  0.00           O
ATOM   1537  N   LEU   112      40.150  36.350  49.300  1.00  0.00           N
ATOM   1538  H   LEU   112      39.260  36.830  49.310  1.00  0.00           H
ATOM   1539  CA  LEU   112      40.050  34.940  49.730  1.00  0.00           C
ATOM   1540  HA  LEU   112      40.690  34.980  50.610  1.00  0.00           H
ATOM   1541  CB  LEU   112      38.580  34.580  50.050  1.00  0.00           C
ATOM   1542  HB1 LEU   112      38.480  33.530  50.330  1.00  0.00           H
ATOM   1543  HB2 LEU   112      38.110  34.810  49.100  1.00  0.00           H
ATOM   1544  CG  LEU   112      37.850  35.400  51.100  1.00  0.00           C
ATOM   1545  HG  LEU   112      37.850  36.450  50.810  1.00  0.00           H
ATOM   1546  CD1 LEU   112      36.430  34.850  51.150  1.00  0.00           C
ATOM   1547 1HD1 LEU   112      36.010  34.800  50.150  1.00  0.00           H
ATOM   1548 2HD1 LEU   112      36.360  33.830  51.530  1.00  0.00           H
ATOM   1549 3HD1 LEU   112      35.720  35.520  51.640  1.00  0.00           H
ATOM   1550  CD2 LEU   112      38.490  35.270  52.460  1.00  0.00           C
ATOM   1551 1HD2 LEU   112      38.640  34.250  52.790  1.00  0.00           H
ATOM   1552 2HD2 LEU   112      39.470  35.750  52.360  1.00  0.00           H
ATOM   1553 3HD2 LEU   112      37.980  35.870  53.210  1.00  0.00           H
ATOM   1554  C   LEU   112      40.450  33.950  48.640  1.00  0.00           C
ATOM   1555  O   LEU   112      40.280  34.220  47.450  1.00  0.00           O
ATOM   1556  N   THR   113      40.840  32.760  49.070  1.00  0.00           N
ATOM   1557  H   THR   113      40.970  32.600  50.050  1.00  0.00           H
ATOM   1558  CA  THR   113      41.420  31.730  48.120  1.00  0.00           C
ATOM   1559  HA  THR   113      41.300  32.040  47.080  1.00  0.00           H
ATOM   1560  CB  THR   113      42.940  31.730  48.250  1.00  0.00           C
ATOM   1561  HB  THR   113      43.310  30.860  47.710  1.00  0.00           H
ATOM   1562  CG2 THR   113      43.660  33.000  47.760  1.00  0.00           C
ATOM   1563 1HG2 THR   113      43.500  32.960  46.690  1.00  0.00           H
ATOM   1564 2HG2 THR   113      43.280  33.880  48.280  1.00  0.00           H
ATOM   1565 3HG2 THR   113      44.720  32.910  48.000  1.00  0.00           H
ATOM   1566  OG1 THR   113      43.430  31.390  49.500  1.00  0.00           O
ATOM   1567  HG1 THR   113      44.010  32.120  49.750  1.00  0.00           H
ATOM   1568  C   THR   113      40.790  30.380  48.260  1.00  0.00           C
ATOM   1569  O   THR   113      40.740  29.780  47.220  1.00  0.00           O
ATOM   1570  N   ARG   132      40.400  29.980  49.500  1.00  0.00           N
ATOM   1571  H   ARG   132      40.550  30.600  50.290  1.00  0.00           H
ATOM   1572  CA  ARG   132      39.860  28.680  49.820  1.00  0.00           C
ATOM   1573  HA  ARG   132      39.610  28.170  48.890  1.00  0.00           H
ATOM   1574  CB  ARG   132      40.940  27.850  50.520  1.00  0.00           C
ATOM   1575  HB1 ARG   132      40.400  27.020  50.990  1.00  0.00           H
ATOM   1576  HB2 ARG   132      41.390  28.380  51.350  1.00  0.00           H
ATOM   1577  CG  ARG   132      41.950  27.150  49.710  1.00  0.00           C
ATOM   1578  HG1 ARG   132      42.670  27.880  49.330  1.00  0.00           H
ATOM   1579  HG2 ARG   132      41.520  26.730  48.800  1.00  0.00           H
ATOM   1580  CD  ARG   132      42.690  26.120  50.690  1.00  0.00           C
ATOM   1581  HD1 ARG   132      42.040  25.250  50.700  1.00  0.00           H
ATOM   1582  HD2 ARG   132      42.800  26.550  51.690  1.00  0.00           H
ATOM   1583  NE  ARG   132      44.010  25.790  50.170  1.00  0.00           N
ATOM   1584  HE  ARG   132      44.690  26.530  50.070  1.00  0.00           H
ATOM   1585  CZ  ARG   132      44.370  24.590  49.740  1.00  0.00           C
ATOM   1586  NH1 ARG   132      43.770  23.420  49.930  1.00  0.00           N
ATOM   1587 1HH1 ARG   132      42.910  23.350  50.460  1.00  0.00           H
ATOM   1588 2HH1 ARG   132      44.200  22.560  49.620  1.00  0.00           H
ATOM   1589  NH2 ARG   132      45.590  24.550  49.250  1.00  0.00           N
ATOM   1590 1HH2 ARG   132      46.110  25.410  49.130  1.00  0.00           H
ATOM   1591 2HH2 ARG   132      46.030  23.660  49.080  1.00  0.00           H
ATOM   1592  C   ARG   132      38.570  28.680  50.720  1.00  0.00           C
ATOM   1593  O   ARG   132      37.770  27.710  50.620  1.00  0.00           O
ATOM   1594  N   SER   133      38.340  29.790  51.420  1.00  0.00           N
ATOM   1595  H   SER   133      39.060  30.500  51.380  1.00  0.00           H
ATOM   1596  CA  SER   133      37.150  29.990  52.200  1.00  0.00           C
ATOM   1597  HA  SER   133      36.910  29.140  52.840  1.00  0.00           H
ATOM   1598  CB  SER   133      37.260  31.240  53.070  1.00  0.00           C
ATOM   1599  HB1 SER   133      37.740  32.070  52.550  1.00  0.00           H
ATOM   1600  HB2 SER   133      37.910  31.040  53.920  1.00  0.00           H
ATOM   1601  OG  SER   133      35.980  31.740  53.540  1.00  0.00           O
ATOM   1602  HG  SER   133      36.080  32.340  54.290  1.00  0.00           H
ATOM   1603  C   SER   133      35.870  30.130  51.240  1.00  0.00           C
ATOM   1604  O   SER   133      35.990  30.370  50.040  1.00  0.00           O
ATOM   1605  N   VAL   134      34.720  29.880  51.810  1.00  0.00           N
ATOM   1606  H   VAL   134      34.680  29.850  52.820  1.00  0.00           H
ATOM   1607  CA  VAL   134      33.460  29.760  51.150  1.00  0.00           C
ATOM   1608  HA  VAL   134      33.640  29.350  50.150  1.00  0.00           H
ATOM   1609  CB  VAL   134      32.510  28.680  51.760  1.00  0.00           C
ATOM   1610  HB  VAL   134      31.650  28.610  51.090  1.00  0.00           H
ATOM   1611  CG1 VAL   134      33.290  27.280  51.800  1.00  0.00           C
ATOM   1612 1HG1 VAL   134      34.000  27.280  50.970  1.00  0.00           H
ATOM   1613 2HG1 VAL   134      33.760  27.290  52.790  1.00  0.00           H
ATOM   1614 3HG1 VAL   134      32.560  26.490  51.650  1.00  0.00           H
ATOM   1615  CG2 VAL   134      32.020  29.030  53.140  1.00  0.00           C
ATOM   1616 1HG2 VAL   134      31.350  28.250  53.510  1.00  0.00           H
ATOM   1617 2HG2 VAL   134      32.820  29.230  53.850  1.00  0.00           H
ATOM   1618 3HG2 VAL   134      31.380  29.910  53.090  1.00  0.00           H
ATOM   1619  C   VAL   134      32.750  31.090  50.890  1.00  0.00           C
ATOM   1620  O   VAL   134      31.710  31.080  50.210  1.00  0.00           O
ATOM   1621  N   LYS   135      33.430  32.190  51.290  1.00  0.00           N
ATOM   1622  H   LYS   135      34.350  32.100  51.700  1.00  0.00           H
ATOM   1623  CA  LYS   135      32.760  33.490  51.330  1.00  0.00           C
ATOM   1624  HA  LYS   135      31.690  33.340  51.230  1.00  0.00           H
ATOM   1625  CB  LYS   135      33.030  34.190  52.710  1.00  0.00           C
ATOM   1626  HB1 LYS   135      32.620  35.200  52.710  1.00  0.00           H
ATOM   1627  HB2 LYS   135      34.090  34.410  52.830  1.00  0.00           H
ATOM   1628  CG  LYS   135      32.410  33.280  53.770  1.00  0.00           C
ATOM   1629  HG1 LYS   135      33.030  32.390  53.810  1.00  0.00           H
ATOM   1630  HG2 LYS   135      31.400  32.980  53.490  1.00  0.00           H
ATOM   1631  CD  LYS   135      32.450  34.040  55.120  1.00  0.00           C
ATOM   1632  HD1 LYS   135      31.840  34.940  55.160  1.00  0.00           H
ATOM   1633  HD2 LYS   135      33.500  34.310  55.250  1.00  0.00           H
ATOM   1634  CE  LYS   135      32.020  33.180  56.280  1.00  0.00           C
ATOM   1635  HE1 LYS   135      32.810  32.460  56.490  1.00  0.00           H
ATOM   1636  HE2 LYS   135      31.020  32.770  56.170  1.00  0.00           H
ATOM   1637  NZ  LYS   135      32.060  33.950  57.560  1.00  0.00           N
ATOM   1638  HZ1 LYS   135      31.270  34.580  57.580  1.00  0.00           H
ATOM   1639  HZ2 LYS   135      32.030  33.360  58.380  1.00  0.00           H
ATOM   1640  HZ3 LYS   135      32.860  34.550  57.530  1.00  0.00           H
ATOM   1641  C   LYS   135      33.140  34.410  50.210  1.00  0.00           C
ATOM   1642  O   LYS   135      33.210  35.610  50.490  1.00  0.00           O
ATOM   1643  N   TYR   136      33.410  33.880  49.040  1.00  0.00           N
ATOM   1644  H   TYR   136      33.290  32.880  48.970  1.00  0.00           H
ATOM   1645  CA  TYR   136      33.490  34.720  47.830  1.00  0.00           C
ATOM   1646  HA  TYR   136      34.380  35.330  47.990  1.00  0.00           H
ATOM   1647  CB  TYR   136      33.760  33.880  46.570  1.00  0.00           C
ATOM   1648  HB1 TYR   136      33.560  34.600  45.780  1.00  0.00           H
ATOM   1649  HB2 TYR   136      33.100  33.020  46.520  1.00  0.00           H
ATOM   1650  CG  TYR   136      35.160  33.290  46.430  1.00  0.00           C
ATOM   1651  CD1 TYR   136      35.610  32.330  47.350  1.00  0.00           C
ATOM   1652  HD1 TYR   136      35.110  32.040  48.270  1.00  0.00           H
ATOM   1653  CE1 TYR   136      36.780  31.620  47.140  1.00  0.00           C
ATOM   1654  HE1 TYR   136      37.090  30.980  47.950  1.00  0.00           H
ATOM   1655  CZ  TYR   136      37.550  31.850  45.920  1.00  0.00           C
ATOM   1656  OH  TYR   136      38.540  31.020  45.480  1.00  0.00           O
ATOM   1657  HH  TYR   136      38.870  30.480  46.210  1.00  0.00           H
ATOM   1658  CE2 TYR   136      37.010  32.710  44.970  1.00  0.00           C
ATOM   1659  HE2 TYR   136      37.370  32.760  43.950  1.00  0.00           H
ATOM   1660  CD2 TYR   136      35.870  33.420  45.200  1.00  0.00           C
ATOM   1661  HD2 TYR   136      35.460  33.980  44.370  1.00  0.00           H
ATOM   1662  C   TYR   136      32.320  35.610  47.660  1.00  0.00           C
ATOM   1663  O   TYR   136      31.160  35.250  47.800  1.00  0.00           O
ATOM   1664  N   ASP   137      32.610  36.860  47.340  1.00  0.00           N
ATOM   1665  H   ASP   137      33.560  37.180  47.220  1.00  0.00           H
ATOM   1666  CA  ASP   137      31.560  37.940  47.300  1.00  0.00           C
ATOM   1667  HA  ASP   137      30.890  37.830  48.150  1.00  0.00           H
ATOM   1668  CB  ASP   137      32.280  39.350  47.370  1.00  0.00           C
ATOM   1669  HB1 ASP   137      32.810  39.550  46.430  1.00  0.00           H
ATOM   1670  HB2 ASP   137      32.980  39.240  48.200  1.00  0.00           H
ATOM   1671  CG  ASP   137      31.290  40.560  47.500  1.00  0.00           C
ATOM   1672  OD1 ASP   137      31.670  41.720  47.400  1.00  0.00           O
ATOM   1673  OD2 ASP   137      30.170  40.400  47.900  1.00  0.00           O
ATOM   1674  C   ASP   137      30.760  37.960  45.990  1.00  0.00           C
ATOM   1675  O   ASP   137      29.540  38.150  46.090  1.00  0.00           O
ATOM   1676  N   TYR   138      31.340  37.690  44.800  1.00  0.00           N
ATOM   1677  H   TYR   138      32.320  37.450  44.800  1.00  0.00           H
ATOM   1678  CA  TYR   138      30.600  37.740  43.480  1.00  0.00           C
ATOM   1679  HA  TYR   138      29.600  38.130  43.700  1.00  0.00           H
ATOM   1680  CB  TYR   138      31.320  38.850  42.580  1.00  0.00           C
ATOM   1681  HB1 TYR   138      30.830  38.820  41.610  1.00  0.00           H
ATOM   1682  HB2 TYR   138      32.350  38.550  42.380  1.00  0.00           H
ATOM   1683  CG  TYR   138      31.260  40.240  43.120  1.00  0.00           C
ATOM   1684  CD1 TYR   138      32.390  40.930  43.560  1.00  0.00           C
ATOM   1685  HD1 TYR   138      33.360  40.490  43.370  1.00  0.00           H
ATOM   1686  CE1 TYR   138      32.260  42.240  44.030  1.00  0.00           C
ATOM   1687  HE1 TYR   138      33.150  42.820  44.240  1.00  0.00           H
ATOM   1688  CZ  TYR   138      30.970  42.810  44.270  1.00  0.00           C
ATOM   1689  OH  TYR   138      30.770  44.090  44.680  1.00  0.00           O
ATOM   1690  HH  TYR   138      29.840  44.270  44.830  1.00  0.00           H
ATOM   1691  CE2 TYR   138      29.840  42.040  44.020  1.00  0.00           C
ATOM   1692  HE2 TYR   138      28.830  42.380  44.220  1.00  0.00           H
ATOM   1693  CD2 TYR   138      30.010  40.790  43.420  1.00  0.00           C
ATOM   1694  HD2 TYR   138      29.110  40.290  43.080  1.00  0.00           H
ATOM   1695  C   TYR   138      30.510  36.420  42.810  1.00  0.00           C
ATOM   1696  O   TYR   138      31.470  35.630  42.870  1.00  0.00           O
