# Supplementary material for: Targeting Ras-binding domain of ELMO1 by computational nanobody design
Source: Commun Biol. 2023 Mar 17;6:284. doi: 10.1038/s42003-023-04657-w (PMC10023680; doi:10.1038/s42003-023-04657-w)
Supplement: Supplementary file 4 — Supplementary Data 2 [file 42003_2023_4657_MOESM4_ESM.zip › MD_input_output/Nb01_snapshot/snapshot_063000_CDR2.pdb]

ATOM    724  N   SER    57      41.940  37.540  40.160  1.00  0.00           N
ATOM    725  H   SER    57      42.610  37.310  40.880  1.00  0.00           H
ATOM    726  CA  SER    57      42.230  38.860  39.550  1.00  0.00           C
ATOM    727  HA  SER    57      41.700  38.820  38.600  1.00  0.00           H
ATOM    728  CB  SER    57      41.560  40.010  40.290  1.00  0.00           C
ATOM    729  HB1 SER    57      40.490  39.820  40.410  1.00  0.00           H
ATOM    730  HB2 SER    57      41.650  40.870  39.630  1.00  0.00           H
ATOM    731  OG  SER    57      42.010  40.390  41.550  1.00  0.00           O
ATOM    732  HG  SER    57      41.270  40.740  42.060  1.00  0.00           H
ATOM    733  C   SER    57      43.710  39.060  39.290  1.00  0.00           C
ATOM    734  O   SER    57      44.610  38.500  39.890  1.00  0.00           O
ATOM    735  N   ILE    58      44.010  39.840  38.280  1.00  0.00           N
ATOM    736  H   ILE    58      43.200  40.250  37.850  1.00  0.00           H
ATOM    737  CA  ILE    58      45.320  40.250  37.740  1.00  0.00           C
ATOM    738  HA  ILE    58      46.140  39.970  38.400  1.00  0.00           H
ATOM    739  CB  ILE    58      45.730  39.510  36.450  1.00  0.00           C
ATOM    740  HB  ILE    58      45.640  38.460  36.730  1.00  0.00           H
ATOM    741  CG2 ILE    58      44.730  39.760  35.330  1.00  0.00           C
ATOM    742 1HG2 ILE    58      43.660  39.860  35.510  1.00  0.00           H
ATOM    743 2HG2 ILE    58      45.020  40.560  34.650  1.00  0.00           H
ATOM    744 3HG2 ILE    58      44.800  38.850  34.730  1.00  0.00           H
ATOM    745  CG1 ILE    58      47.200  39.810  36.080  1.00  0.00           C
ATOM    746 1HG1 ILE    58      47.800  40.000  36.980  1.00  0.00           H
ATOM    747 2HG1 ILE    58      47.310  40.670  35.420  1.00  0.00           H
ATOM    748  CD  ILE    58      47.940  38.670  35.320  1.00  0.00           C
ATOM    749  HD1 ILE    58      47.960  37.750  35.910  1.00  0.00           H
ATOM    750  HD2 ILE    58      47.350  38.560  34.410  1.00  0.00           H
ATOM    751  HD3 ILE    58      48.980  38.930  35.180  1.00  0.00           H
ATOM    752  C   ILE    58      45.360  41.790  37.590  1.00  0.00           C
ATOM    753  O   ILE    58      44.550  42.290  36.830  1.00  0.00           O
ATOM    754  N   LYS    59      46.320  42.440  38.190  1.00  0.00           N
ATOM    755  H   LYS    59      47.030  41.900  38.660  1.00  0.00           H
ATOM    756  CA  LYS    59      46.570  43.880  37.990  1.00  0.00           C
ATOM    757  HA  LYS    59      45.580  44.340  38.010  1.00  0.00           H
ATOM    758  CB  LYS    59      47.400  44.450  39.180  1.00  0.00           C
ATOM    759  HB1 LYS    59      47.670  45.470  38.920  1.00  0.00           H
ATOM    760  HB2 LYS    59      48.330  43.900  39.290  1.00  0.00           H
ATOM    761  CG  LYS    59      46.670  44.370  40.440  1.00  0.00           C
ATOM    762  HG1 LYS    59      46.560  43.340  40.790  1.00  0.00           H
ATOM    763  HG2 LYS    59      45.700  44.860  40.340  1.00  0.00           H
ATOM    764  CD  LYS    59      47.390  45.120  41.610  1.00  0.00           C
ATOM    765  HD1 LYS    59      47.240  46.190  41.480  1.00  0.00           H
ATOM    766  HD2 LYS    59      48.450  44.860  41.590  1.00  0.00           H
ATOM    767  CE  LYS    59      46.820  44.800  43.000  1.00  0.00           C
ATOM    768  HE1 LYS    59      46.960  43.720  43.070  1.00  0.00           H
ATOM    769  HE2 LYS    59      45.790  45.120  42.860  1.00  0.00           H
ATOM    770  NZ  LYS    59      47.500  45.510  44.100  1.00  0.00           N
ATOM    771  HZ1 LYS    59      47.590  46.510  44.000  1.00  0.00           H
ATOM    772  HZ2 LYS    59      47.060  45.340  44.990  1.00  0.00           H
ATOM    773  HZ3 LYS    59      48.390  45.060  44.230  1.00  0.00           H
ATOM    774  C   LYS    59      47.180  44.100  36.630  1.00  0.00           C
ATOM    775  O   LYS    59      47.940  43.220  36.250  1.00  0.00           O
ATOM    776  N   TRP    60      47.010  45.250  35.920  1.00  0.00           N
ATOM    777  H   TRP    60      46.510  46.040  36.300  1.00  0.00           H
ATOM    778  CA  TRP    60      47.830  45.590  34.760  1.00  0.00           C
ATOM    779  HA  TRP    60      47.720  44.770  34.040  1.00  0.00           H
ATOM    780  CB  TRP    60      47.300  46.850  34.110  1.00  0.00           C
ATOM    781  HB1 TRP    60      46.280  46.680  33.780  1.00  0.00           H
ATOM    782  HB2 TRP    60      47.920  47.060  33.240  1.00  0.00           H
ATOM    783  CG  TRP    60      47.250  47.960  35.110  1.00  0.00           C
ATOM    784  CD1 TRP    60      46.190  48.300  35.890  1.00  0.00           C
ATOM    785  HD1 TRP    60      45.190  47.890  35.900  1.00  0.00           H
ATOM    786  NE1 TRP    60      46.500  49.410  36.590  1.00  0.00           N
ATOM    787  HE1 TRP    60      45.930  49.860  37.300  1.00  0.00           H
ATOM    788  CE2 TRP    60      47.740  49.900  36.240  1.00  0.00           C
ATOM    789  CZ2 TRP    60      48.340  51.020  36.850  1.00  0.00           C
ATOM    790  HZ2 TRP    60      47.870  51.540  37.670  1.00  0.00           H
ATOM    791  CH2 TRP    60      49.710  51.110  36.530  1.00  0.00           C
ATOM    792  HH2 TRP    60      50.240  51.880  37.060  1.00  0.00           H
ATOM    793  CZ3 TRP    60      50.400  50.190  35.760  1.00  0.00           C
ATOM    794  HZ3 TRP    60      51.480  50.140  35.720  1.00  0.00           H
ATOM    795  CE3 TRP    60      49.670  49.140  35.110  1.00  0.00           C
ATOM    796  HE3 TRP    60      50.170  48.370  34.550  1.00  0.00           H
ATOM    797  CD2 TRP    60      48.300  48.950  35.400  1.00  0.00           C
ATOM    798  C   TRP    60      49.410  45.630  34.960  1.00  0.00           C
ATOM    799  O   TRP    60      50.170  45.330  34.050  1.00  0.00           O
ATOM    800  N   ALA    61      49.920  45.830  36.170  1.00  0.00           N
ATOM    801  H   ALA    61      49.310  46.030  36.950  1.00  0.00           H
ATOM    802  CA  ALA    61      51.310  45.650  36.740  1.00  0.00           C
ATOM    803  HA  ALA    61      52.030  45.980  36.000  1.00  0.00           H
ATOM    804  CB  ALA    61      51.540  46.630  37.930  1.00  0.00           C
ATOM    805  HB1 ALA    61      50.880  46.370  38.760  1.00  0.00           H
ATOM    806  HB2 ALA    61      52.580  46.710  38.240  1.00  0.00           H
ATOM    807  HB3 ALA    61      51.290  47.610  37.530  1.00  0.00           H
ATOM    808  C   ALA    61      51.550  44.160  37.150  1.00  0.00           C
ATOM    809  O   ALA    61      52.510  43.830  37.870  1.00  0.00           O
ATOM    810  N   GLY    65      50.730  43.220  36.570  1.00  0.00           N
ATOM    811  H   GLY    65      49.990  43.610  36.010  1.00  0.00           H
ATOM    812  CA  GLY    65      50.980  41.790  36.650  1.00  0.00           C
ATOM    813  HA1 GLY    65      52.060  41.640  36.570  1.00  0.00           H
ATOM    814  HA2 GLY    65      50.480  41.310  35.810  1.00  0.00           H
ATOM    815  C   GLY    65      50.460  41.050  37.840  1.00  0.00           C
ATOM    816  O   GLY    65      50.600  39.860  37.920  1.00  0.00           O
ATOM    817  N   ASP    66      49.990  41.680  38.900  1.00  0.00           N
ATOM    818  H   ASP    66      49.670  42.630  38.790  1.00  0.00           H
ATOM    819  CA  ASP    66      49.950  41.030  40.290  1.00  0.00           C
ATOM    820  HA  ASP    66      50.790  40.360  40.470  1.00  0.00           H
ATOM    821  CB  ASP    66      49.930  42.140  41.340  1.00  0.00           C
ATOM    822  HB1 ASP    66      48.890  42.420  41.470  1.00  0.00           H
ATOM    823  HB2 ASP    66      50.590  42.970  41.080  1.00  0.00           H
ATOM    824  CG  ASP    66      50.380  41.670  42.740  1.00  0.00           C
ATOM    825  OD1 ASP    66      50.580  42.530  43.580  1.00  0.00           O
ATOM    826  OD2 ASP    66      50.620  40.440  43.040  1.00  0.00           O
ATOM    827  C   ASP    66      48.750  40.190  40.390  1.00  0.00           C
ATOM    828  O   ASP    66      47.690  40.640  40.050  1.00  0.00           O
ATOM    829  N   ARG    67      48.890  38.990  40.790  1.00  0.00           N
ATOM    830  H   ARG    67      49.780  38.670  41.140  1.00  0.00           H
ATOM    831  CA  ARG    67      47.840  37.950  40.740  1.00  0.00           C
ATOM    832  HA  ARG    67      47.040  38.130  40.020  1.00  0.00           H
ATOM    833  CB  ARG    67      48.570  36.700  40.190  1.00  0.00           C
ATOM    834  HB1 ARG    67      48.080  35.740  40.360  1.00  0.00           H
ATOM    835  HB2 ARG    67      49.540  36.680  40.680  1.00  0.00           H
ATOM    836  CG  ARG    67      48.900  36.790  38.700  1.00  0.00           C
ATOM    837  HG1 ARG    67      49.450  37.730  38.640  1.00  0.00           H
ATOM    838  HG2 ARG    67      47.980  36.800  38.120  1.00  0.00           H
ATOM    839  CD  ARG    67      49.760  35.680  38.070  1.00  0.00           C
ATOM    840  HD1 ARG    67      49.320  34.700  38.220  1.00  0.00           H
ATOM    841  HD2 ARG    67      50.730  35.640  38.580  1.00  0.00           H
ATOM    842  NE  ARG    67      49.830  35.920  36.630  1.00  0.00           N
ATOM    843  HE  ARG    67      49.010  35.540  36.180  1.00  0.00           H
ATOM    844  CZ  ARG    67      50.700  36.570  35.930  1.00  0.00           C
ATOM    845  NH1 ARG    67      51.640  37.240  36.430  1.00  0.00           N
ATOM    846 1HH1 ARG    67      51.710  37.230  37.440  1.00  0.00           H
ATOM    847 2HH1 ARG    67      52.310  37.760  35.880  1.00  0.00           H
ATOM    848  NH2 ARG    67      50.440  36.520  34.640  1.00  0.00           N
ATOM    849 1HH2 ARG    67      49.580  36.020  34.460  1.00  0.00           H
ATOM    850 2HH2 ARG    67      51.220  36.580  34.010  1.00  0.00           H
ATOM    851  C   ARG    67      47.150  37.610  42.100  1.00  0.00           C
ATOM    852  O   ARG    67      47.790  37.170  43.080  1.00  0.00           O
ATOM    853  N   THR    68      45.830  37.680  42.130  1.00  0.00           N
ATOM    854  H   THR    68      45.410  38.180  41.360  1.00  0.00           H
ATOM    855  CA  THR    68      44.980  37.420  43.290  1.00  0.00           C
ATOM    856  HA  THR    68      45.620  37.040  44.080  1.00  0.00           H
ATOM    857  CB  THR    68      44.200  38.680  43.800  1.00  0.00           C
ATOM    858  HB  THR    68      43.740  39.140  42.920  1.00  0.00           H
ATOM    859  CG2 THR    68      43.150  38.690  44.950  1.00  0.00           C
ATOM    860 1HG2 THR    68      42.990  39.740  45.190  1.00  0.00           H
ATOM    861 2HG2 THR    68      42.210  38.240  44.640  1.00  0.00           H
ATOM    862 3HG2 THR    68      43.590  38.220  45.840  1.00  0.00           H
ATOM    863  OG1 THR    68      45.110  39.710  44.270  1.00  0.00           O
ATOM    864  HG1 THR    68      45.490  39.910  43.420  1.00  0.00           H
ATOM    865  C   THR    68      43.930  36.230  42.930  1.00  0.00           C
ATOM    866  O   THR    68      43.680  35.960  41.750  1.00  0.00           O
ATOM    867  N   TYR    69      43.340  35.610  44.000  1.00  0.00           N
ATOM    868  H   TYR    69      43.650  35.910  44.920  1.00  0.00           H
ATOM    869  CA  TYR    69      42.620  34.350  44.020  1.00  0.00           C
ATOM    870  HA  TYR    69      42.160  34.310  43.030  1.00  0.00           H
ATOM    871  CB  TYR    69      43.600  33.170  44.200  1.00  0.00           C
ATOM    872  HB1 TYR    69      43.000  32.260  44.290  1.00  0.00           H
ATOM    873  HB2 TYR    69      44.150  33.330  45.130  1.00  0.00           H
ATOM    874  CG  TYR    69      44.560  32.930  43.020  1.00  0.00           C
ATOM    875  CD1 TYR    69      45.840  33.480  42.950  1.00  0.00           C
ATOM    876  HD1 TYR    69      46.180  34.060  43.800  1.00  0.00           H
ATOM    877  CE1 TYR    69      46.630  33.280  41.810  1.00  0.00           C
ATOM    878  HE1 TYR    69      47.670  33.590  41.740  1.00  0.00           H
ATOM    879  CZ  TYR    69      46.030  32.600  40.690  1.00  0.00           C
ATOM    880  OH  TYR    69      46.760  32.500  39.480  1.00  0.00           O
ATOM    881  HH  TYR    69      47.650  32.800  39.680  1.00  0.00           H
ATOM    882  CE2 TYR    69      44.740  32.020  40.700  1.00  0.00           C
ATOM    883  HE2 TYR    69      44.330  31.550  39.820  1.00  0.00           H
ATOM    884  CD2 TYR    69      43.990  32.250  41.890  1.00  0.00           C
ATOM    885  HD2 TYR    69      42.970  31.900  41.950  1.00  0.00           H
ATOM    886  C   TYR    69      41.550  34.220  45.110  1.00  0.00           C
ATOM    887  O   TYR    69      41.740  34.880  46.120  1.00  0.00           O
