# Supplementary material for: Targeting Ras-binding domain of ELMO1 by computational nanobody design
Source: Commun Biol. 2023 Mar 17;6:284. doi: 10.1038/s42003-023-04657-w (PMC10023680; doi:10.1038/s42003-023-04657-w)
Supplement: Supplementary file 4 — Supplementary Data 2 [file 42003_2023_4657_MOESM4_ESM.zip › MD_input_output/Nb01_snapshot/snapshot_013000_CDR2.pdb]

ATOM    724  N   SER    57      34.640  33.540  33.410  1.00  0.00           N
ATOM    725  H   SER    57      35.470  34.100  33.500  1.00  0.00           H
ATOM    726  CA  SER    57      33.690  33.900  32.290  1.00  0.00           C
ATOM    727  HA  SER    57      33.300  32.910  32.060  1.00  0.00           H
ATOM    728  CB  SER    57      32.490  34.710  32.850  1.00  0.00           C
ATOM    729  HB1 SER    57      32.010  34.120  33.630  1.00  0.00           H
ATOM    730  HB2 SER    57      31.710  34.930  32.120  1.00  0.00           H
ATOM    731  OG  SER    57      32.820  35.910  33.510  1.00  0.00           O
ATOM    732  HG  SER    57      32.110  36.230  34.070  1.00  0.00           H
ATOM    733  C   SER    57      34.240  34.620  31.090  1.00  0.00           C
ATOM    734  O   SER    57      35.360  35.100  31.120  1.00  0.00           O
ATOM    735  N   ILE    58      33.540  34.500  29.890  1.00  0.00           N
ATOM    736  H   ILE    58      32.770  33.850  29.920  1.00  0.00           H
ATOM    737  CA  ILE    58      33.960  35.100  28.660  1.00  0.00           C
ATOM    738  HA  ILE    58      34.630  35.900  28.970  1.00  0.00           H
ATOM    739  CB  ILE    58      34.930  34.060  27.940  1.00  0.00           C
ATOM    740  HB  ILE    58      35.640  33.820  28.730  1.00  0.00           H
ATOM    741  CG2 ILE    58      34.180  32.810  27.570  1.00  0.00           C
ATOM    742 1HG2 ILE    58      33.700  32.370  28.450  1.00  0.00           H
ATOM    743 2HG2 ILE    58      33.470  32.990  26.760  1.00  0.00           H
ATOM    744 3HG2 ILE    58      34.850  32.010  27.270  1.00  0.00           H
ATOM    745  CG1 ILE    58      35.630  34.580  26.690  1.00  0.00           C
ATOM    746 1HG1 ILE    58      36.070  35.540  26.960  1.00  0.00           H
ATOM    747 2HG1 ILE    58      34.860  34.720  25.930  1.00  0.00           H
ATOM    748  CD  ILE    58      36.730  33.660  26.260  1.00  0.00           C
ATOM    749  HD1 ILE    58      37.250  33.320  27.160  1.00  0.00           H
ATOM    750  HD2 ILE    58      36.400  32.780  25.720  1.00  0.00           H
ATOM    751  HD3 ILE    58      37.500  34.190  25.710  1.00  0.00           H
ATOM    752  C   ILE    58      32.880  35.620  27.760  1.00  0.00           C
ATOM    753  O   ILE    58      31.740  35.180  27.740  1.00  0.00           O
ATOM    754  N   LYS    59      33.160  36.780  27.200  1.00  0.00           N
ATOM    755  H   LYS    59      34.130  37.030  27.320  1.00  0.00           H
ATOM    756  CA  LYS    59      32.200  37.560  26.450  1.00  0.00           C
ATOM    757  HA  LYS    59      31.200  37.300  26.780  1.00  0.00           H
ATOM    758  CB  LYS    59      32.540  39.030  26.660  1.00  0.00           C
ATOM    759  HB1 LYS    59      31.860  39.520  25.960  1.00  0.00           H
ATOM    760  HB2 LYS    59      33.580  39.190  26.390  1.00  0.00           H
ATOM    761  CG  LYS    59      32.250  39.600  28.050  1.00  0.00           C
ATOM    762  HG1 LYS    59      33.010  39.220  28.730  1.00  0.00           H
ATOM    763  HG2 LYS    59      31.210  39.570  28.380  1.00  0.00           H
ATOM    764  CD  LYS    59      32.540  41.140  28.000  1.00  0.00           C
ATOM    765  HD1 LYS    59      32.150  41.600  27.100  1.00  0.00           H
ATOM    766  HD2 LYS    59      33.610  41.370  27.950  1.00  0.00           H
ATOM    767  CE  LYS    59      31.980  42.000  29.170  1.00  0.00           C
ATOM    768  HE1 LYS    59      31.980  41.480  30.130  1.00  0.00           H
ATOM    769  HE2 LYS    59      30.950  42.290  28.960  1.00  0.00           H
ATOM    770  NZ  LYS    59      32.750  43.230  29.290  1.00  0.00           N
ATOM    771  HZ1 LYS    59      32.760  43.820  28.470  1.00  0.00           H
ATOM    772  HZ2 LYS    59      32.460  43.730  30.120  1.00  0.00           H
ATOM    773  HZ3 LYS    59      33.710  42.930  29.390  1.00  0.00           H
ATOM    774  C   LYS    59      32.080  37.160  24.970  1.00  0.00           C
ATOM    775  O   LYS    59      32.970  36.540  24.420  1.00  0.00           O
ATOM    776  N   TRP    60      31.000  37.610  24.300  1.00  0.00           N
ATOM    777  H   TRP    60      30.330  38.240  24.710  1.00  0.00           H
ATOM    778  CA  TRP    60      30.650  37.230  22.950  1.00  0.00           C
ATOM    779  HA  TRP    60      30.490  36.150  22.960  1.00  0.00           H
ATOM    780  CB  TRP    60      29.330  37.900  22.590  1.00  0.00           C
ATOM    781  HB1 TRP    60      28.500  37.200  22.720  1.00  0.00           H
ATOM    782  HB2 TRP    60      29.250  38.120  21.520  1.00  0.00           H
ATOM    783  CG  TRP    60      29.060  39.260  23.270  1.00  0.00           C
ATOM    784  CD1 TRP    60      28.470  39.550  24.450  1.00  0.00           C
ATOM    785  HD1 TRP    60      28.020  38.830  25.110  1.00  0.00           H
ATOM    786  NE1 TRP    60      28.200  40.920  24.560  1.00  0.00           N
ATOM    787  HE1 TRP    60      27.750  41.420  25.310  1.00  0.00           H
ATOM    788  CE2 TRP    60      28.680  41.600  23.430  1.00  0.00           C
ATOM    789  CZ2 TRP    60      28.670  42.920  22.900  1.00  0.00           C
ATOM    790  HZ2 TRP    60      28.390  43.780  23.480  1.00  0.00           H
ATOM    791  CH2 TRP    60      29.370  43.200  21.680  1.00  0.00           C
ATOM    792  HH2 TRP    60      29.420  44.200  21.260  1.00  0.00           H
ATOM    793  CZ3 TRP    60      29.940  42.160  20.940  1.00  0.00           C
ATOM    794  HZ3 TRP    60      30.420  42.390  20.000  1.00  0.00           H
ATOM    795  CE3 TRP    60      29.820  40.860  21.360  1.00  0.00           C
ATOM    796  HE3 TRP    60      30.240  40.060  20.760  1.00  0.00           H
ATOM    797  CD2 TRP    60      29.230  40.540  22.640  1.00  0.00           C
ATOM    798  C   TRP    60      31.720  37.540  21.880  1.00  0.00           C
ATOM    799  O   TRP    60      31.590  37.030  20.800  1.00  0.00           O
ATOM    800  N   ALA    61      32.700  38.350  22.100  1.00  0.00           N
ATOM    801  H   ALA    61      32.790  38.630  23.070  1.00  0.00           H
ATOM    802  CA  ALA    61      33.810  38.670  21.220  1.00  0.00           C
ATOM    803  HA  ALA    61      33.790  38.030  20.340  1.00  0.00           H
ATOM    804  CB  ALA    61      33.670  40.030  20.620  1.00  0.00           C
ATOM    805  HB1 ALA    61      34.400  40.160  19.830  1.00  0.00           H
ATOM    806  HB2 ALA    61      32.710  40.060  20.100  1.00  0.00           H
ATOM    807  HB3 ALA    61      33.580  40.820  21.370  1.00  0.00           H
ATOM    808  C   ALA    61      35.200  38.360  21.830  1.00  0.00           C
ATOM    809  O   ALA    61      36.170  38.950  21.390  1.00  0.00           O
ATOM    810  N   GLY    65      35.160  37.560  22.940  1.00  0.00           N
ATOM    811  H   GLY    65      34.300  37.100  23.180  1.00  0.00           H
ATOM    812  CA  GLY    65      36.420  36.940  23.370  1.00  0.00           C
ATOM    813  HA1 GLY    65      37.230  37.010  22.640  1.00  0.00           H
ATOM    814  HA2 GLY    65      36.200  35.890  23.500  1.00  0.00           H
ATOM    815  C   GLY    65      37.080  37.490  24.690  1.00  0.00           C
ATOM    816  O   GLY    65      38.020  36.840  25.090  1.00  0.00           O
ATOM    817  N   ASP    66      36.450  38.480  25.370  1.00  0.00           N
ATOM    818  H   ASP    66      35.630  38.860  24.930  1.00  0.00           H
ATOM    819  CA  ASP    66      37.070  39.070  26.590  1.00  0.00           C
ATOM    820  HA  ASP    66      38.150  38.980  26.470  1.00  0.00           H
ATOM    821  CB  ASP    66      36.680  40.520  26.760  1.00  0.00           C
ATOM    822  HB1 ASP    66      37.090  40.910  27.690  1.00  0.00           H
ATOM    823  HB2 ASP    66      35.590  40.550  26.810  1.00  0.00           H
ATOM    824  CG  ASP    66      37.260  41.470  25.650  1.00  0.00           C
ATOM    825  OD1 ASP    66      38.500  41.480  25.410  1.00  0.00           O
ATOM    826  OD2 ASP    66      36.470  41.880  24.810  1.00  0.00           O
ATOM    827  C   ASP    66      36.700  38.350  27.960  1.00  0.00           C
ATOM    828  O   ASP    66      35.610  37.850  28.100  1.00  0.00           O
ATOM    829  N   ARG    67      37.600  38.310  28.900  1.00  0.00           N
ATOM    830  H   ARG    67      38.410  38.900  28.830  1.00  0.00           H
ATOM    831  CA  ARG    67      37.600  37.450  30.060  1.00  0.00           C
ATOM    832  HA  ARG    67      36.710  36.820  29.950  1.00  0.00           H
ATOM    833  CB  ARG    67      38.870  36.510  30.040  1.00  0.00           C
ATOM    834  HB1 ARG    67      38.870  35.850  30.910  1.00  0.00           H
ATOM    835  HB2 ARG    67      39.750  37.120  29.830  1.00  0.00           H
ATOM    836  CG  ARG    67      38.680  35.580  28.860  1.00  0.00           C
ATOM    837  HG1 ARG    67      38.540  36.070  27.890  1.00  0.00           H
ATOM    838  HG2 ARG    67      37.850  34.890  29.050  1.00  0.00           H
ATOM    839  CD  ARG    67      39.970  34.830  28.740  1.00  0.00           C
ATOM    840  HD1 ARG    67      40.240  34.400  29.710  1.00  0.00           H
ATOM    841  HD2 ARG    67      40.800  35.510  28.510  1.00  0.00           H
ATOM    842  NE  ARG    67      40.060  33.890  27.590  1.00  0.00           N
ATOM    843  HE  ARG    67      39.890  32.910  27.760  1.00  0.00           H
ATOM    844  CZ  ARG    67      40.370  34.170  26.400  1.00  0.00           C
ATOM    845  NH1 ARG    67      40.650  35.340  25.940  1.00  0.00           N
ATOM    846 1HH1 ARG    67      40.390  36.190  26.420  1.00  0.00           H
ATOM    847 2HH1 ARG    67      40.620  35.410  24.930  1.00  0.00           H
ATOM    848  NH2 ARG    67      40.310  33.270  25.460  1.00  0.00           N
ATOM    849 1HH2 ARG    67      39.930  32.380  25.730  1.00  0.00           H
ATOM    850 2HH2 ARG    67      40.280  33.570  24.490  1.00  0.00           H
ATOM    851  C   ARG    67      37.480  38.120  31.430  1.00  0.00           C
ATOM    852  O   ARG    67      37.990  39.180  31.620  1.00  0.00           O
ATOM    853  N   THR    68      37.030  37.340  32.370  1.00  0.00           N
ATOM    854  H   THR    68      36.680  36.450  32.060  1.00  0.00           H
ATOM    855  CA  THR    68      37.130  37.650  33.800  1.00  0.00           C
ATOM    856  HA  THR    68      37.960  38.310  34.020  1.00  0.00           H
ATOM    857  CB  THR    68      35.750  38.100  34.330  1.00  0.00           C
ATOM    858  HB  THR    68      35.170  37.180  34.330  1.00  0.00           H
ATOM    859  CG2 THR    68      35.690  38.540  35.780  1.00  0.00           C
ATOM    860 1HG2 THR    68      36.340  39.380  36.000  1.00  0.00           H
ATOM    861 2HG2 THR    68      34.660  38.860  35.960  1.00  0.00           H
ATOM    862 3HG2 THR    68      36.140  37.780  36.410  1.00  0.00           H
ATOM    863  OG1 THR    68      35.300  39.260  33.570  1.00  0.00           O
ATOM    864  HG1 THR    68      35.950  39.950  33.720  1.00  0.00           H
ATOM    865  C   THR    68      37.490  36.310  34.500  1.00  0.00           C
ATOM    866  O   THR    68      37.030  35.230  34.100  1.00  0.00           O
ATOM    867  N   TYR    69      38.100  36.330  35.680  1.00  0.00           N
ATOM    868  H   TYR    69      38.150  37.250  36.090  1.00  0.00           H
ATOM    869  CA  TYR    69      38.540  35.250  36.610  1.00  0.00           C
ATOM    870  HA  TYR    69      38.040  34.320  36.360  1.00  0.00           H
ATOM    871  CB  TYR    69      39.990  34.960  36.390  1.00  0.00           C
ATOM    872  HB1 TYR    69      40.250  34.370  37.270  1.00  0.00           H
ATOM    873  HB2 TYR    69      40.570  35.880  36.440  1.00  0.00           H
ATOM    874  CG  TYR    69      40.320  34.370  34.990  1.00  0.00           C
ATOM    875  CD1 TYR    69      40.940  35.100  34.000  1.00  0.00           C
ATOM    876  HD1 TYR    69      41.190  36.120  34.240  1.00  0.00           H
ATOM    877  CE1 TYR    69      41.030  34.590  32.690  1.00  0.00           C
ATOM    878  HE1 TYR    69      41.430  35.190  31.890  1.00  0.00           H
ATOM    879  CZ  TYR    69      40.890  33.190  32.540  1.00  0.00           C
ATOM    880  OH  TYR    69      41.310  32.640  31.380  1.00  0.00           O
ATOM    881  HH  TYR    69      41.920  33.280  31.000  1.00  0.00           H
ATOM    882  CE2 TYR    69      40.260  32.420  33.530  1.00  0.00           C
ATOM    883  HE2 TYR    69      40.190  31.350  33.520  1.00  0.00           H
ATOM    884  CD2 TYR    69      39.940  33.010  34.770  1.00  0.00           C
ATOM    885  HD2 TYR    69      39.390  32.440  35.500  1.00  0.00           H
ATOM    886  C   TYR    69      38.320  35.450  38.200  1.00  0.00           C
ATOM    887  O   TYR    69      38.420  36.580  38.690  1.00  0.00           O
