# Supplementary material for: Targeting Ras-binding domain of ELMO1 by computational nanobody design
Source: Commun Biol. 2023 Mar 17;6:284. doi: 10.1038/s42003-023-04657-w (PMC10023680; doi:10.1038/s42003-023-04657-w)
Supplement: Supplementary file 4 — Supplementary Data 2 [file 42003_2023_4657_MOESM4_ESM.zip › MD_input_output/Nb01_snapshot/snapshot_051000_CDR3.pdb]

ATOM   1461  N   ALA   107      30.980  31.320  31.620  1.00  0.00           N
ATOM   1462  H   ALA   107      31.970  31.490  31.480  1.00  0.00           H
ATOM   1463  CA  ALA   107      30.150  32.410  32.140  1.00  0.00           C
ATOM   1464  HA  ALA   107      29.090  32.330  31.880  1.00  0.00           H
ATOM   1465  CB  ALA   107      30.210  32.050  33.620  1.00  0.00           C
ATOM   1466  HB1 ALA   107      29.840  31.030  33.670  1.00  0.00           H
ATOM   1467  HB2 ALA   107      31.240  32.080  33.980  1.00  0.00           H
ATOM   1468  HB3 ALA   107      29.570  32.680  34.240  1.00  0.00           H
ATOM   1469  C   ALA   107      30.660  33.830  31.810  1.00  0.00           C
ATOM   1470  O   ALA   107      31.820  34.080  31.610  1.00  0.00           O
ATOM   1471  N   ALA   108      29.760  34.800  32.050  1.00  0.00           N
ATOM   1472  H   ALA   108      28.790  34.580  32.260  1.00  0.00           H
ATOM   1473  CA  ALA   108      30.170  36.230  32.170  1.00  0.00           C
ATOM   1474  HA  ALA   108      31.210  36.150  32.510  1.00  0.00           H
ATOM   1475  CB  ALA   108      30.220  36.900  30.780  1.00  0.00           C
ATOM   1476  HB1 ALA   108      29.680  36.440  29.950  1.00  0.00           H
ATOM   1477  HB2 ALA   108      29.860  37.930  30.740  1.00  0.00           H
ATOM   1478  HB3 ALA   108      31.260  36.900  30.450  1.00  0.00           H
ATOM   1479  C   ALA   108      29.470  37.170  33.120  1.00  0.00           C
ATOM   1480  O   ALA   108      28.310  36.960  33.280  1.00  0.00           O
ATOM   1481  N   ASP   109      30.220  38.140  33.640  1.00  0.00           N
ATOM   1482  H   ASP   109      31.130  38.260  33.220  1.00  0.00           H
ATOM   1483  CA  ASP   109      29.750  39.090  34.650  1.00  0.00           C
ATOM   1484  HA  ASP   109      28.680  39.290  34.550  1.00  0.00           H
ATOM   1485  CB  ASP   109      29.950  38.550  36.000  1.00  0.00           C
ATOM   1486  HB1 ASP   109      30.970  38.540  36.380  1.00  0.00           H
ATOM   1487  HB2 ASP   109      29.620  37.510  36.030  1.00  0.00           H
ATOM   1488  CG  ASP   109      29.100  39.230  37.040  1.00  0.00           C
ATOM   1489  OD1 ASP   109      27.870  39.020  37.000  1.00  0.00           O
ATOM   1490  OD2 ASP   109      29.640  40.090  37.720  1.00  0.00           O
ATOM   1491  C   ASP   109      30.400  40.480  34.490  1.00  0.00           C
ATOM   1492  O   ASP   109      31.460  40.620  33.880  1.00  0.00           O
ATOM   1493  N   ARG   110      29.730  41.470  35.020  1.00  0.00           N
ATOM   1494  H   ARG   110      29.040  41.190  35.710  1.00  0.00           H
ATOM   1495  CA  ARG   110      30.280  42.840  35.050  1.00  0.00           C
ATOM   1496  HA  ARG   110      30.590  43.130  34.050  1.00  0.00           H
ATOM   1497  CB  ARG   110      29.090  43.760  35.440  1.00  0.00           C
ATOM   1498  HB1 ARG   110      28.920  43.710  36.520  1.00  0.00           H
ATOM   1499  HB2 ARG   110      28.190  43.320  35.010  1.00  0.00           H
ATOM   1500  CG  ARG   110      29.140  45.230  35.150  1.00  0.00           C
ATOM   1501  HG1 ARG   110      29.860  45.700  35.820  1.00  0.00           H
ATOM   1502  HG2 ARG   110      28.180  45.720  35.330  1.00  0.00           H
ATOM   1503  CD  ARG   110      29.550  45.360  33.610  1.00  0.00           C
ATOM   1504  HD1 ARG   110      29.120  44.680  32.870  1.00  0.00           H
ATOM   1505  HD2 ARG   110      30.630  45.200  33.600  1.00  0.00           H
ATOM   1506  NE  ARG   110      29.270  46.780  33.220  1.00  0.00           N
ATOM   1507  HE  ARG   110      28.310  47.060  33.100  1.00  0.00           H
ATOM   1508  CZ  ARG   110      30.240  47.710  33.080  1.00  0.00           C
ATOM   1509  NH1 ARG   110      31.510  47.620  33.490  1.00  0.00           N
ATOM   1510 1HH1 ARG   110      31.710  46.820  34.080  1.00  0.00           H
ATOM   1511 2HH1 ARG   110      32.260  48.280  33.380  1.00  0.00           H
ATOM   1512  NH2 ARG   110      29.950  48.890  32.660  1.00  0.00           N
ATOM   1513 1HH2 ARG   110      29.050  49.170  32.280  1.00  0.00           H
ATOM   1514 2HH2 ARG   110      30.710  49.540  32.540  1.00  0.00           H
ATOM   1515  C   ARG   110      31.410  43.060  36.090  1.00  0.00           C
ATOM   1516  O   ARG   110      32.320  43.830  35.740  1.00  0.00           O
ATOM   1517  N   PHE   111      31.390  42.470  37.340  1.00  0.00           N
ATOM   1518  H   PHE   111      30.730  41.710  37.470  1.00  0.00           H
ATOM   1519  CA  PHE   111      32.450  42.670  38.410  1.00  0.00           C
ATOM   1520  HA  PHE   111      33.340  43.070  37.910  1.00  0.00           H
ATOM   1521  CB  PHE   111      31.930  43.670  39.420  1.00  0.00           C
ATOM   1522  HB1 PHE   111      32.740  43.820  40.130  1.00  0.00           H
ATOM   1523  HB2 PHE   111      31.120  43.170  39.950  1.00  0.00           H
ATOM   1524  CG  PHE   111      31.560  45.000  38.910  1.00  0.00           C
ATOM   1525  CD1 PHE   111      30.250  45.520  39.170  1.00  0.00           C
ATOM   1526  HD1 PHE   111      29.500  44.890  39.610  1.00  0.00           H
ATOM   1527  CE1 PHE   111      29.910  46.810  38.690  1.00  0.00           C
ATOM   1528  HE1 PHE   111      28.910  47.210  38.770  1.00  0.00           H
ATOM   1529  CZ  PHE   111      30.900  47.670  38.220  1.00  0.00           C
ATOM   1530  HZ  PHE   111      30.730  48.680  37.880  1.00  0.00           H
ATOM   1531  CE2 PHE   111      32.190  47.170  38.010  1.00  0.00           C
ATOM   1532  HE2 PHE   111      32.980  47.800  37.620  1.00  0.00           H
ATOM   1533  CD2 PHE   111      32.530  45.840  38.300  1.00  0.00           C
ATOM   1534  HD2 PHE   111      33.530  45.470  38.110  1.00  0.00           H
ATOM   1535  C   PHE   111      32.840  41.340  39.140  1.00  0.00           C
ATOM   1536  O   PHE   111      33.900  41.330  39.760  1.00  0.00           O
ATOM   1537  N   LEU   112      32.220  40.220  39.040  1.00  0.00           N
ATOM   1538  H   LEU   112      31.390  40.220  38.470  1.00  0.00           H
ATOM   1539  CA  LEU   112      32.690  38.970  39.660  1.00  0.00           C
ATOM   1540  HA  LEU   112      32.960  39.210  40.690  1.00  0.00           H
ATOM   1541  CB  LEU   112      31.540  37.900  39.880  1.00  0.00           C
ATOM   1542  HB1 LEU   112      31.840  36.970  40.360  1.00  0.00           H
ATOM   1543  HB2 LEU   112      31.220  37.680  38.860  1.00  0.00           H
ATOM   1544  CG  LEU   112      30.240  38.310  40.670  1.00  0.00           C
ATOM   1545  HG  LEU   112      30.080  39.380  40.510  1.00  0.00           H
ATOM   1546  CD1 LEU   112      28.910  37.630  40.280  1.00  0.00           C
ATOM   1547 1HD1 LEU   112      28.990  36.550  40.340  1.00  0.00           H
ATOM   1548 2HD1 LEU   112      28.060  38.030  40.830  1.00  0.00           H
ATOM   1549 3HD1 LEU   112      28.910  37.760  39.200  1.00  0.00           H
ATOM   1550  CD2 LEU   112      30.340  37.930  42.150  1.00  0.00           C
ATOM   1551 1HD2 LEU   112      31.300  38.240  42.570  1.00  0.00           H
ATOM   1552 2HD2 LEU   112      29.660  38.580  42.700  1.00  0.00           H
ATOM   1553 3HD2 LEU   112      30.070  36.910  42.450  1.00  0.00           H
ATOM   1554  C   LEU   112      33.860  38.320  38.900  1.00  0.00           C
ATOM   1555  O   LEU   112      33.740  38.110  37.740  1.00  0.00           O
ATOM   1556  N   THR   113      34.950  37.890  39.540  1.00  0.00           N
ATOM   1557  H   THR   113      35.050  38.110  40.520  1.00  0.00           H
ATOM   1558  CA  THR   113      36.050  37.150  39.010  1.00  0.00           C
ATOM   1559  HA  THR   113      35.990  37.290  37.930  1.00  0.00           H
ATOM   1560  CB  THR   113      37.350  37.820  39.390  1.00  0.00           C
ATOM   1561  HB  THR   113      38.130  37.580  38.670  1.00  0.00           H
ATOM   1562  CG2 THR   113      37.290  39.340  39.270  1.00  0.00           C
ATOM   1563 1HG2 THR   113      38.280  39.800  39.350  1.00  0.00           H
ATOM   1564 2HG2 THR   113      36.820  39.610  38.330  1.00  0.00           H
ATOM   1565 3HG2 THR   113      36.750  39.810  40.090  1.00  0.00           H
ATOM   1566  OG1 THR   113      37.740  37.410  40.650  1.00  0.00           O
ATOM   1567  HG1 THR   113      38.670  37.600  40.660  1.00  0.00           H
ATOM   1568  C   THR   113      36.080  35.650  39.380  1.00  0.00           C
ATOM   1569  O   THR   113      36.420  34.840  38.520  1.00  0.00           O
ATOM   1570  N   ARG   132      35.580  35.300  40.570  1.00  0.00           N
ATOM   1571  H   ARG   132      35.280  36.030  41.200  1.00  0.00           H
ATOM   1572  CA  ARG   132      35.550  33.910  41.050  1.00  0.00           C
ATOM   1573  HA  ARG   132      35.690  33.300  40.160  1.00  0.00           H
ATOM   1574  CB  ARG   132      36.720  33.680  42.070  1.00  0.00           C
ATOM   1575  HB1 ARG   132      36.560  32.680  42.460  1.00  0.00           H
ATOM   1576  HB2 ARG   132      36.630  34.380  42.900  1.00  0.00           H
ATOM   1577  CG  ARG   132      38.100  33.790  41.310  1.00  0.00           C
ATOM   1578  HG1 ARG   132      38.360  34.770  40.910  1.00  0.00           H
ATOM   1579  HG2 ARG   132      38.070  33.040  40.530  1.00  0.00           H
ATOM   1580  CD  ARG   132      39.260  33.240  42.200  1.00  0.00           C
ATOM   1581  HD1 ARG   132      39.600  32.250  41.930  1.00  0.00           H
ATOM   1582  HD2 ARG   132      38.830  33.020  43.180  1.00  0.00           H
ATOM   1583  NE  ARG   132      40.490  34.080  42.170  1.00  0.00           N
ATOM   1584  HE  ARG   132      41.110  33.930  41.390  1.00  0.00           H
ATOM   1585  CZ  ARG   132      40.820  35.140  42.860  1.00  0.00           C
ATOM   1586  NH1 ARG   132      40.110  35.650  43.780  1.00  0.00           N
ATOM   1587 1HH1 ARG   132      39.290  35.190  44.150  1.00  0.00           H
ATOM   1588 2HH1 ARG   132      40.440  36.450  44.300  1.00  0.00           H
ATOM   1589  NH2 ARG   132      41.920  35.790  42.580  1.00  0.00           N
ATOM   1590 1HH2 ARG   132      42.380  35.540  41.720  1.00  0.00           H
ATOM   1591 2HH2 ARG   132      42.230  36.640  43.030  1.00  0.00           H
ATOM   1592  C   ARG   132      34.220  33.440  41.700  1.00  0.00           C
ATOM   1593  O   ARG   132      33.840  32.260  41.650  1.00  0.00           O
ATOM   1594  N   SER   133      33.540  34.410  42.430  1.00  0.00           N
ATOM   1595  H   SER   133      34.020  35.300  42.490  1.00  0.00           H
ATOM   1596  CA  SER   133      32.310  34.000  43.140  1.00  0.00           C
ATOM   1597  HA  SER   133      32.630  33.140  43.730  1.00  0.00           H
ATOM   1598  CB  SER   133      31.870  35.150  44.070  1.00  0.00           C
ATOM   1599  HB1 SER   133      30.860  34.920  44.420  1.00  0.00           H
ATOM   1600  HB2 SER   133      31.840  36.050  43.460  1.00  0.00           H
ATOM   1601  OG  SER   133      32.800  35.310  45.070  1.00  0.00           O
ATOM   1602  HG  SER   133      32.920  36.230  45.330  1.00  0.00           H
ATOM   1603  C   SER   133      31.190  33.640  42.160  1.00  0.00           C
ATOM   1604  O   SER   133      31.130  34.300  41.100  1.00  0.00           O
ATOM   1605  N   VAL   134      30.260  32.760  42.520  1.00  0.00           N
ATOM   1606  H   VAL   134      30.200  32.480  43.480  1.00  0.00           H
ATOM   1607  CA  VAL   134      29.340  32.000  41.650  1.00  0.00           C
ATOM   1608  HA  VAL   134      29.960  31.430  40.960  1.00  0.00           H
ATOM   1609  CB  VAL   134      28.560  30.950  42.410  1.00  0.00           C
ATOM   1610  HB  VAL   134      27.840  30.490  41.740  1.00  0.00           H
ATOM   1611  CG1 VAL   134      29.520  29.990  43.070  1.00  0.00           C
ATOM   1612 1HG1 VAL   134      28.970  29.440  43.840  1.00  0.00           H
ATOM   1613 2HG1 VAL   134      29.850  29.350  42.250  1.00  0.00           H
ATOM   1614 3HG1 VAL   134      30.410  30.450  43.500  1.00  0.00           H
ATOM   1615  CG2 VAL   134      27.760  31.530  43.560  1.00  0.00           C
ATOM   1616 1HG2 VAL   134      27.330  30.710  44.130  1.00  0.00           H
ATOM   1617 2HG2 VAL   134      28.360  32.240  44.130  1.00  0.00           H
ATOM   1618 3HG2 VAL   134      26.930  32.080  43.110  1.00  0.00           H
ATOM   1619  C   VAL   134      28.330  32.850  40.820  1.00  0.00           C
ATOM   1620  O   VAL   134      28.030  32.490  39.640  1.00  0.00           O
ATOM   1621  N   LYS   135      27.790  33.920  41.420  1.00  0.00           N
ATOM   1622  H   LYS   135      28.110  34.060  42.370  1.00  0.00           H
ATOM   1623  CA  LYS   135      26.480  34.670  41.020  1.00  0.00           C
ATOM   1624  HA  LYS   135      25.670  33.940  40.980  1.00  0.00           H
ATOM   1625  CB  LYS   135      25.920  35.640  42.140  1.00  0.00           C
ATOM   1626  HB1 LYS   135      24.940  35.980  41.790  1.00  0.00           H
ATOM   1627  HB2 LYS   135      26.620  36.470  42.210  1.00  0.00           H
ATOM   1628  CG  LYS   135      25.710  34.820  43.400  1.00  0.00           C
ATOM   1629  HG1 LYS   135      26.630  34.500  43.890  1.00  0.00           H
ATOM   1630  HG2 LYS   135      25.230  33.900  43.070  1.00  0.00           H
ATOM   1631  CD  LYS   135      24.800  35.460  44.480  1.00  0.00           C
ATOM   1632  HD1 LYS   135      23.820  35.710  44.070  1.00  0.00           H
ATOM   1633  HD2 LYS   135      25.150  36.370  44.980  1.00  0.00           H
ATOM   1634  CE  LYS   135      24.660  34.380  45.610  1.00  0.00           C
ATOM   1635  HE1 LYS   135      25.690  34.110  45.850  1.00  0.00           H
ATOM   1636  HE2 LYS   135      24.100  33.560  45.160  1.00  0.00           H
ATOM   1637  NZ  LYS   135      24.020  34.880  46.850  1.00  0.00           N
ATOM   1638  HZ1 LYS   135      24.030  34.170  47.570  1.00  0.00           H
ATOM   1639  HZ2 LYS   135      24.550  35.700  47.120  1.00  0.00           H
ATOM   1640  HZ3 LYS   135      23.090  35.230  46.690  1.00  0.00           H
ATOM   1641  C   LYS   135      26.520  35.460  39.690  1.00  0.00           C
ATOM   1642  O   LYS   135      25.760  36.370  39.540  1.00  0.00           O
ATOM   1643  N   TYR   136      27.310  35.030  38.740  1.00  0.00           N
ATOM   1644  H   TYR   136      27.840  34.180  38.860  1.00  0.00           H
ATOM   1645  CA  TYR   136      27.590  35.660  37.420  1.00  0.00           C
ATOM   1646  HA  TYR   136      28.130  36.600  37.590  1.00  0.00           H
ATOM   1647  CB  TYR   136      28.530  34.810  36.570  1.00  0.00           C
ATOM   1648  HB1 TYR   136      28.280  34.980  35.530  1.00  0.00           H
ATOM   1649  HB2 TYR   136      28.210  33.780  36.700  1.00  0.00           H
ATOM   1650  CG  TYR   136      30.060  34.790  36.680  1.00  0.00           C
ATOM   1651  CD1 TYR   136      30.750  34.610  37.950  1.00  0.00           C
ATOM   1652  HD1 TYR   136      30.240  34.540  38.900  1.00  0.00           H
ATOM   1653  CE1 TYR   136      32.150  34.390  37.930  1.00  0.00           C
ATOM   1654  HE1 TYR   136      32.710  34.200  38.830  1.00  0.00           H
ATOM   1655  CZ  TYR   136      32.900  34.340  36.730  1.00  0.00           C
ATOM   1656  OH  TYR   136      34.260  34.180  36.640  1.00  0.00           O
ATOM   1657  HH  TYR   136      34.560  34.050  37.540  1.00  0.00           H
ATOM   1658  CE2 TYR   136      32.190  34.670  35.530  1.00  0.00           C
ATOM   1659  HE2 TYR   136      32.740  34.690  34.600  1.00  0.00           H
ATOM   1660  CD2 TYR   136      30.820  34.920  35.520  1.00  0.00           C
ATOM   1661  HD2 TYR   136      30.300  35.050  34.590  1.00  0.00           H
ATOM   1662  C   TYR   136      26.250  35.800  36.590  1.00  0.00           C
ATOM   1663  O   TYR   136      25.330  34.940  36.710  1.00  0.00           O
ATOM   1664  N   ASP   137      26.110  36.830  35.740  1.00  0.00           N
ATOM   1665  H   ASP   137      26.880  37.460  35.570  1.00  0.00           H
ATOM   1666  CA  ASP   137      24.850  37.210  35.060  1.00  0.00           C
ATOM   1667  HA  ASP   137      24.050  37.030  35.780  1.00  0.00           H
ATOM   1668  CB  ASP   137      24.800  38.740  35.020  1.00  0.00           C
ATOM   1669  HB1 ASP   137      25.650  39.130  34.460  1.00  0.00           H
ATOM   1670  HB2 ASP   137      25.020  39.120  36.020  1.00  0.00           H
ATOM   1671  CG  ASP   137      23.410  39.350  34.560  1.00  0.00           C
ATOM   1672  OD1 ASP   137      23.390  40.580  34.410  1.00  0.00           O
ATOM   1673  OD2 ASP   137      22.390  38.680  34.650  1.00  0.00           O
ATOM   1674  C   ASP   137      24.510  36.460  33.740  1.00  0.00           C
ATOM   1675  O   ASP   137      23.320  36.150  33.510  1.00  0.00           O
ATOM   1676  N   TYR   138      25.470  36.180  32.860  1.00  0.00           N
ATOM   1677  H   TYR   138      26.410  36.130  33.210  1.00  0.00           H
ATOM   1678  CA  TYR   138      25.340  35.620  31.530  1.00  0.00           C
ATOM   1679  HA  TYR   138      24.320  35.650  31.140  1.00  0.00           H
ATOM   1680  CB  TYR   138      26.080  36.570  30.550  1.00  0.00           C
ATOM   1681  HB1 TYR   138      26.050  36.070  29.580  1.00  0.00           H
ATOM   1682  HB2 TYR   138      27.150  36.630  30.760  1.00  0.00           H
ATOM   1683  CG  TYR   138      25.430  37.910  30.470  1.00  0.00           C
ATOM   1684  CD1 TYR   138      25.800  39.000  31.310  1.00  0.00           C
ATOM   1685  HD1 TYR   138      26.650  38.870  31.970  1.00  0.00           H
ATOM   1686  CE1 TYR   138      25.050  40.160  31.290  1.00  0.00           C
ATOM   1687  HE1 TYR   138      25.170  41.060  31.860  1.00  0.00           H
ATOM   1688  CZ  TYR   138      24.050  40.360  30.250  1.00  0.00           C
ATOM   1689  OH  TYR   138      23.400  41.540  30.280  1.00  0.00           O
ATOM   1690  HH  TYR   138      22.890  41.770  29.500  1.00  0.00           H
ATOM   1691  CE2 TYR   138      23.710  39.300  29.410  1.00  0.00           C
ATOM   1692  HE2 TYR   138      22.920  39.340  28.680  1.00  0.00           H
ATOM   1693  CD2 TYR   138      24.380  38.040  29.490  1.00  0.00           C
ATOM   1694  HD2 TYR   138      24.090  37.200  28.870  1.00  0.00           H
ATOM   1695  C   TYR   138      25.860  34.160  31.540  1.00  0.00           C
ATOM   1696  O   TYR   138      26.940  33.840  32.060  1.00  0.00           O
