# Supplementary material for: Targeting Ras-binding domain of ELMO1 by computational nanobody design
Source: Commun Biol. 2023 Mar 17;6:284. doi: 10.1038/s42003-023-04657-w (PMC10023680; doi:10.1038/s42003-023-04657-w)
Supplement: Supplementary file 4 — Supplementary Data 2 [file 42003_2023_4657_MOESM4_ESM.zip › MD_input_output/Nb01_snapshot/snapshot_021000_CDR3.pdb]

ATOM   1461  N   ALA   107      22.610  32.060  28.690  1.00  0.00           N
ATOM   1462  H   ALA   107      23.460  32.540  28.960  1.00  0.00           H
ATOM   1463  CA  ALA   107      21.520  33.000  28.540  1.00  0.00           C
ATOM   1464  HA  ALA   107      20.730  32.410  28.060  1.00  0.00           H
ATOM   1465  CB  ALA   107      21.040  33.370  29.960  1.00  0.00           C
ATOM   1466  HB1 ALA   107      20.930  32.450  30.530  1.00  0.00           H
ATOM   1467  HB2 ALA   107      21.780  33.980  30.490  1.00  0.00           H
ATOM   1468  HB3 ALA   107      20.100  33.910  29.930  1.00  0.00           H
ATOM   1469  C   ALA   107      21.860  34.180  27.620  1.00  0.00           C
ATOM   1470  O   ALA   107      23.030  34.630  27.560  1.00  0.00           O
ATOM   1471  N   ALA   108      20.840  34.710  26.980  1.00  0.00           N
ATOM   1472  H   ALA   108      19.950  34.280  27.140  1.00  0.00           H
ATOM   1473  CA  ALA   108      20.950  36.010  26.250  1.00  0.00           C
ATOM   1474  HA  ALA   108      21.760  36.560  26.730  1.00  0.00           H
ATOM   1475  CB  ALA   108      21.220  35.840  24.760  1.00  0.00           C
ATOM   1476  HB1 ALA   108      20.300  35.490  24.300  1.00  0.00           H
ATOM   1477  HB2 ALA   108      21.340  36.810  24.260  1.00  0.00           H
ATOM   1478  HB3 ALA   108      22.080  35.210  24.550  1.00  0.00           H
ATOM   1479  C   ALA   108      19.690  36.940  26.470  1.00  0.00           C
ATOM   1480  O   ALA   108      18.530  36.520  26.310  1.00  0.00           O
ATOM   1481  N   ASP   109      20.000  38.210  26.710  1.00  0.00           N
ATOM   1482  H   ASP   109      20.980  38.390  26.850  1.00  0.00           H
ATOM   1483  CA  ASP   109      19.050  39.360  26.730  1.00  0.00           C
ATOM   1484  HA  ASP   109      18.080  39.090  26.320  1.00  0.00           H
ATOM   1485  CB  ASP   109      18.820  39.730  28.210  1.00  0.00           C
ATOM   1486  HB1 ASP   109      19.680  40.210  28.700  1.00  0.00           H
ATOM   1487  HB2 ASP   109      18.690  38.790  28.740  1.00  0.00           H
ATOM   1488  CG  ASP   109      17.590  40.600  28.330  1.00  0.00           C
ATOM   1489  OD1 ASP   109      16.490  40.070  28.320  1.00  0.00           O
ATOM   1490  OD2 ASP   109      17.740  41.860  28.390  1.00  0.00           O
ATOM   1491  C   ASP   109      19.550  40.550  25.890  1.00  0.00           C
ATOM   1492  O   ASP   109      20.780  40.710  25.640  1.00  0.00           O
ATOM   1493  N   ARG   110      18.650  41.560  25.510  1.00  0.00           N
ATOM   1494  H   ARG   110      17.670  41.320  25.580  1.00  0.00           H
ATOM   1495  CA  ARG   110      18.980  42.810  24.890  1.00  0.00           C
ATOM   1496  HA  ARG   110      19.690  42.540  24.110  1.00  0.00           H
ATOM   1497  CB  ARG   110      17.830  43.470  24.210  1.00  0.00           C
ATOM   1498  HB1 ARG   110      18.140  44.420  23.780  1.00  0.00           H
ATOM   1499  HB2 ARG   110      17.050  43.580  24.960  1.00  0.00           H
ATOM   1500  CG  ARG   110      17.340  42.680  23.040  1.00  0.00           C
ATOM   1501  HG1 ARG   110      16.950  41.710  23.360  1.00  0.00           H
ATOM   1502  HG2 ARG   110      18.080  42.580  22.250  1.00  0.00           H
ATOM   1503  CD  ARG   110      16.110  43.400  22.420  1.00  0.00           C
ATOM   1504  HD1 ARG   110      16.290  44.470  22.310  1.00  0.00           H
ATOM   1505  HD2 ARG   110      15.260  43.320  23.100  1.00  0.00           H
ATOM   1506  NE  ARG   110      15.860  42.820  21.100  1.00  0.00           N
ATOM   1507  HE  ARG   110      15.060  42.200  21.070  1.00  0.00           H
ATOM   1508  CZ  ARG   110      16.230  43.200  19.930  1.00  0.00           C
ATOM   1509  NH1 ARG   110      17.110  44.120  19.780  1.00  0.00           N
ATOM   1510 1HH1 ARG   110      17.660  44.420  20.570  1.00  0.00           H
ATOM   1511 2HH1 ARG   110      17.380  44.460  18.860  1.00  0.00           H
ATOM   1512  NH2 ARG   110      15.740  42.730  18.860  1.00  0.00           N
ATOM   1513 1HH2 ARG   110      14.990  42.050  18.900  1.00  0.00           H
ATOM   1514 2HH2 ARG   110      15.880  43.250  18.010  1.00  0.00           H
ATOM   1515  C   ARG   110      19.690  43.780  25.900  1.00  0.00           C
ATOM   1516  O   ARG   110      20.550  44.520  25.410  1.00  0.00           O
ATOM   1517  N   PHE   111      19.340  43.790  27.190  1.00  0.00           N
ATOM   1518  H   PHE   111      18.580  43.280  27.600  1.00  0.00           H
ATOM   1519  CA  PHE   111      19.620  45.010  27.960  1.00  0.00           C
ATOM   1520  HA  PHE   111      20.420  45.620  27.540  1.00  0.00           H
ATOM   1521  CB  PHE   111      18.270  45.810  27.970  1.00  0.00           C
ATOM   1522  HB1 PHE   111      18.440  46.650  28.650  1.00  0.00           H
ATOM   1523  HB2 PHE   111      17.420  45.300  28.430  1.00  0.00           H
ATOM   1524  CG  PHE   111      17.710  46.390  26.660  1.00  0.00           C
ATOM   1525  CD1 PHE   111      16.380  46.200  26.300  1.00  0.00           C
ATOM   1526  HD1 PHE   111      15.660  45.800  27.000  1.00  0.00           H
ATOM   1527  CE1 PHE   111      15.990  46.400  24.970  1.00  0.00           C
ATOM   1528  HE1 PHE   111      14.950  46.290  24.680  1.00  0.00           H
ATOM   1529  CZ  PHE   111      16.820  47.010  24.090  1.00  0.00           C
ATOM   1530  HZ  PHE   111      16.540  47.280  23.080  1.00  0.00           H
ATOM   1531  CE2 PHE   111      18.220  47.260  24.480  1.00  0.00           C
ATOM   1532  HE2 PHE   111      18.940  47.600  23.760  1.00  0.00           H
ATOM   1533  CD2 PHE   111      18.620  47.020  25.810  1.00  0.00           C
ATOM   1534  HD2 PHE   111      19.670  47.140  26.020  1.00  0.00           H
ATOM   1535  C   PHE   111      20.120  44.640  29.380  1.00  0.00           C
ATOM   1536  O   PHE   111      20.780  45.440  30.000  1.00  0.00           O
ATOM   1537  N   LEU   112      19.840  43.450  29.970  1.00  0.00           N
ATOM   1538  H   LEU   112      19.380  42.720  29.460  1.00  0.00           H
ATOM   1539  CA  LEU   112      20.310  43.110  31.350  1.00  0.00           C
ATOM   1540  HA  LEU   112      20.280  43.990  31.990  1.00  0.00           H
ATOM   1541  CB  LEU   112      19.280  42.080  31.940  1.00  0.00           C
ATOM   1542  HB1 LEU   112      19.570  41.820  32.960  1.00  0.00           H
ATOM   1543  HB2 LEU   112      19.460  41.200  31.320  1.00  0.00           H
ATOM   1544  CG  LEU   112      17.810  42.430  31.920  1.00  0.00           C
ATOM   1545  HG  LEU   112      17.600  43.010  31.020  1.00  0.00           H
ATOM   1546  CD1 LEU   112      16.930  41.170  31.990  1.00  0.00           C
ATOM   1547 1HD1 LEU   112      17.220  40.650  32.910  1.00  0.00           H
ATOM   1548 2HD1 LEU   112      15.860  41.380  32.040  1.00  0.00           H
ATOM   1549 3HD1 LEU   112      17.220  40.550  31.140  1.00  0.00           H
ATOM   1550  CD2 LEU   112      17.380  43.270  33.100  1.00  0.00           C
ATOM   1551 1HD2 LEU   112      17.640  42.830  34.070  1.00  0.00           H
ATOM   1552 2HD2 LEU   112      17.940  44.200  33.090  1.00  0.00           H
ATOM   1553 3HD2 LEU   112      16.320  43.500  32.990  1.00  0.00           H
ATOM   1554  C   LEU   112      21.790  42.500  31.560  1.00  0.00           C
ATOM   1555  O   LEU   112      22.370  41.930  30.670  1.00  0.00           O
ATOM   1556  N   THR   113      22.400  42.740  32.770  1.00  0.00           N
ATOM   1557  H   THR   113      22.010  43.480  33.360  1.00  0.00           H
ATOM   1558  CA  THR   113      23.820  42.290  33.070  1.00  0.00           C
ATOM   1559  HA  THR   113      24.200  41.780  32.180  1.00  0.00           H
ATOM   1560  CB  THR   113      24.790  43.530  33.210  1.00  0.00           C
ATOM   1561  HB  THR   113      25.780  43.080  33.220  1.00  0.00           H
ATOM   1562  CG2 THR   113      24.640  44.450  31.990  1.00  0.00           C
ATOM   1563 1HG2 THR   113      24.750  43.910  31.040  1.00  0.00           H
ATOM   1564 2HG2 THR   113      23.650  44.920  32.010  1.00  0.00           H
ATOM   1565 3HG2 THR   113      25.360  45.270  31.950  1.00  0.00           H
ATOM   1566  OG1 THR   113      24.550  44.320  34.370  1.00  0.00           O
ATOM   1567  HG1 THR   113      23.610  44.520  34.380  1.00  0.00           H
ATOM   1568  C   THR   113      23.890  41.250  34.210  1.00  0.00           C
ATOM   1569  O   THR   113      24.720  40.390  34.140  1.00  0.00           O
ATOM   1570  N   ARG   132      22.930  41.240  35.120  1.00  0.00           N
ATOM   1571  H   ARG   132      22.210  41.950  35.130  1.00  0.00           H
ATOM   1572  CA  ARG   132      23.080  40.270  36.290  1.00  0.00           C
ATOM   1573  HA  ARG   132      23.840  39.520  36.070  1.00  0.00           H
ATOM   1574  CB  ARG   132      23.720  40.990  37.480  1.00  0.00           C
ATOM   1575  HB1 ARG   132      24.690  41.320  37.130  1.00  0.00           H
ATOM   1576  HB2 ARG   132      23.800  40.190  38.210  1.00  0.00           H
ATOM   1577  CG  ARG   132      23.050  42.210  38.010  1.00  0.00           C
ATOM   1578  HG1 ARG   132      22.080  41.840  38.330  1.00  0.00           H
ATOM   1579  HG2 ARG   132      22.910  42.920  37.190  1.00  0.00           H
ATOM   1580  CD  ARG   132      23.560  43.040  39.150  1.00  0.00           C
ATOM   1581  HD1 ARG   132      23.590  42.310  39.960  1.00  0.00           H
ATOM   1582  HD2 ARG   132      22.880  43.850  39.380  1.00  0.00           H
ATOM   1583  NE  ARG   132      24.930  43.610  38.880  1.00  0.00           N
ATOM   1584  HE  ARG   132      25.030  44.470  38.360  1.00  0.00           H
ATOM   1585  CZ  ARG   132      26.160  43.200  39.250  1.00  0.00           C
ATOM   1586  NH1 ARG   132      26.280  42.110  39.930  1.00  0.00           N
ATOM   1587 1HH1 ARG   132      25.550  41.420  40.060  1.00  0.00           H
ATOM   1588 2HH1 ARG   132      27.240  41.880  40.110  1.00  0.00           H
ATOM   1589  NH2 ARG   132      27.250  43.900  39.110  1.00  0.00           N
ATOM   1590 1HH2 ARG   132      27.230  44.730  38.530  1.00  0.00           H
ATOM   1591 2HH2 ARG   132      28.140  43.440  39.230  1.00  0.00           H
ATOM   1592  C   ARG   132      21.840  39.470  36.740  1.00  0.00           C
ATOM   1593  O   ARG   132      22.030  38.450  37.480  1.00  0.00           O
ATOM   1594  N   SER   133      20.700  39.760  36.170  1.00  0.00           N
ATOM   1595  H   SER   133      20.690  40.570  35.570  1.00  0.00           H
ATOM   1596  CA  SER   133      19.430  39.320  36.600  1.00  0.00           C
ATOM   1597  HA  SER   133      19.470  39.230  37.690  1.00  0.00           H
ATOM   1598  CB  SER   133      18.350  40.340  36.230  1.00  0.00           C
ATOM   1599  HB1 SER   133      18.290  40.380  35.140  1.00  0.00           H
ATOM   1600  HB2 SER   133      18.610  41.280  36.730  1.00  0.00           H
ATOM   1601  OG  SER   133      17.120  39.900  36.660  1.00  0.00           O
ATOM   1602  HG  SER   133      16.800  40.660  37.130  1.00  0.00           H
ATOM   1603  C   SER   133      18.920  38.000  36.010  1.00  0.00           C
ATOM   1604  O   SER   133      19.150  37.770  34.830  1.00  0.00           O
ATOM   1605  N   VAL   134      18.140  37.270  36.810  1.00  0.00           N
ATOM   1606  H   VAL   134      18.070  37.490  37.790  1.00  0.00           H
ATOM   1607  CA  VAL   134      17.300  36.180  36.410  1.00  0.00           C
ATOM   1608  HA  VAL   134      17.890  35.450  35.840  1.00  0.00           H
ATOM   1609  CB  VAL   134      16.730  35.490  37.670  1.00  0.00           C
ATOM   1610  HB  VAL   134      16.010  34.770  37.270  1.00  0.00           H
ATOM   1611  CG1 VAL   134      17.870  34.710  38.260  1.00  0.00           C
ATOM   1612 1HG1 VAL   134      17.460  34.090  39.060  1.00  0.00           H
ATOM   1613 2HG1 VAL   134      18.210  34.000  37.500  1.00  0.00           H
ATOM   1614 3HG1 VAL   134      18.630  35.380  38.650  1.00  0.00           H
ATOM   1615  CG2 VAL   134      15.970  36.350  38.690  1.00  0.00           C
ATOM   1616 1HG2 VAL   134      16.580  36.990  39.320  1.00  0.00           H
ATOM   1617 2HG2 VAL   134      15.320  37.010  38.110  1.00  0.00           H
ATOM   1618 3HG2 VAL   134      15.320  35.760  39.330  1.00  0.00           H
ATOM   1619  C   VAL   134      16.160  36.500  35.420  1.00  0.00           C
ATOM   1620  O   VAL   134      15.480  35.550  35.070  1.00  0.00           O
ATOM   1621  N   LYS   135      15.860  37.770  35.060  1.00  0.00           N
ATOM   1622  H   LYS   135      16.490  38.400  35.530  1.00  0.00           H
ATOM   1623  CA  LYS   135      14.720  38.250  34.190  1.00  0.00           C
ATOM   1624  HA  LYS   135      13.860  37.610  34.380  1.00  0.00           H
ATOM   1625  CB  LYS   135      14.320  39.690  34.600  1.00  0.00           C
ATOM   1626  HB1 LYS   135      13.660  40.100  33.840  1.00  0.00           H
ATOM   1627  HB2 LYS   135      15.170  40.360  34.580  1.00  0.00           H
ATOM   1628  CG  LYS   135      13.570  39.720  35.940  1.00  0.00           C
ATOM   1629  HG1 LYS   135      13.560  40.760  36.290  1.00  0.00           H
ATOM   1630  HG2 LYS   135      14.070  39.090  36.680  1.00  0.00           H
ATOM   1631  CD  LYS   135      12.090  39.270  35.750  1.00  0.00           C
ATOM   1632  HD1 LYS   135      12.040  38.350  35.170  1.00  0.00           H
ATOM   1633  HD2 LYS   135      11.600  40.080  35.200  1.00  0.00           H
ATOM   1634  CE  LYS   135      11.390  39.130  37.100  1.00  0.00           C
ATOM   1635  HE1 LYS   135      11.600  39.890  37.850  1.00  0.00           H
ATOM   1636  HE2 LYS   135      11.640  38.180  37.570  1.00  0.00           H
ATOM   1637  NZ  LYS   135       9.900  39.220  36.940  1.00  0.00           N
ATOM   1638  HZ1 LYS   135       9.630  40.190  37.040  1.00  0.00           H
ATOM   1639  HZ2 LYS   135       9.690  38.840  36.030  1.00  0.00           H
ATOM   1640  HZ3 LYS   135       9.380  38.660  37.600  1.00  0.00           H
ATOM   1641  C   LYS   135      15.020  38.030  32.700  1.00  0.00           C
ATOM   1642  O   LYS   135      14.220  38.390  31.850  1.00  0.00           O
ATOM   1643  N   TYR   136      16.170  37.500  32.350  1.00  0.00           N
ATOM   1644  H   TYR   136      16.640  36.940  33.040  1.00  0.00           H
ATOM   1645  CA  TYR   136      16.660  37.160  31.010  1.00  0.00           C
ATOM   1646  HA  TYR   136      16.840  38.140  30.560  1.00  0.00           H
ATOM   1647  CB  TYR   136      17.970  36.330  31.110  1.00  0.00           C
ATOM   1648  HB1 TYR   136      17.900  35.480  30.430  1.00  0.00           H
ATOM   1649  HB2 TYR   136      17.990  35.810  32.070  1.00  0.00           H
ATOM   1650  CG  TYR   136      19.230  37.160  30.920  1.00  0.00           C
ATOM   1651  CD1 TYR   136      19.520  38.250  31.750  1.00  0.00           C
ATOM   1652  HD1 TYR   136      18.680  38.490  32.390  1.00  0.00           H
ATOM   1653  CE1 TYR   136      20.740  38.970  31.570  1.00  0.00           C
ATOM   1654  HE1 TYR   136      20.870  39.820  32.230  1.00  0.00           H
ATOM   1655  CZ  TYR   136      21.610  38.540  30.520  1.00  0.00           C
ATOM   1656  OH  TYR   136      22.690  39.250  30.260  1.00  0.00           O
ATOM   1657  HH  TYR   136      22.570  40.190  30.330  1.00  0.00           H
ATOM   1658  CE2 TYR   136      21.370  37.380  29.760  1.00  0.00           C
ATOM   1659  HE2 TYR   136      22.120  37.020  29.070  1.00  0.00           H
ATOM   1660  CD2 TYR   136      20.160  36.700  29.950  1.00  0.00           C
ATOM   1661  HD2 TYR   136      19.880  35.870  29.330  1.00  0.00           H
ATOM   1662  C   TYR   136      15.600  36.460  30.120  1.00  0.00           C
ATOM   1663  O   TYR   136      14.800  35.680  30.540  1.00  0.00           O
ATOM   1664  N   ASP   137      15.610  36.790  28.860  1.00  0.00           N
ATOM   1665  H   ASP   137      16.310  37.450  28.570  1.00  0.00           H
ATOM   1666  CA  ASP   137      14.530  36.470  27.950  1.00  0.00           C
ATOM   1667  HA  ASP   137      13.570  36.660  28.440  1.00  0.00           H
ATOM   1668  CB  ASP   137      14.650  37.470  26.790  1.00  0.00           C
ATOM   1669  HB1 ASP   137      15.520  37.160  26.210  1.00  0.00           H
ATOM   1670  HB2 ASP   137      14.790  38.520  27.060  1.00  0.00           H
ATOM   1671  CG  ASP   137      13.350  37.470  25.910  1.00  0.00           C
ATOM   1672  OD1 ASP   137      12.410  36.670  26.180  1.00  0.00           O
ATOM   1673  OD2 ASP   137      13.260  38.280  24.920  1.00  0.00           O
ATOM   1674  C   ASP   137      14.760  35.020  27.470  1.00  0.00           C
ATOM   1675  O   ASP   137      13.790  34.260  27.550  1.00  0.00           O
ATOM   1676  N   TYR   138      16.010  34.660  27.030  1.00  0.00           N
ATOM   1677  H   TYR   138      16.790  35.300  27.120  1.00  0.00           H
ATOM   1678  CA  TYR   138      16.360  33.440  26.280  1.00  0.00           C
ATOM   1679  HA  TYR   138      15.480  32.840  26.060  1.00  0.00           H
ATOM   1680  CB  TYR   138      16.980  33.780  24.870  1.00  0.00           C
ATOM   1681  HB1 TYR   138      17.110  32.800  24.410  1.00  0.00           H
ATOM   1682  HB2 TYR   138      17.890  34.350  25.020  1.00  0.00           H
ATOM   1683  CG  TYR   138      16.100  34.550  23.860  1.00  0.00           C
ATOM   1684  CD1 TYR   138      16.640  35.660  23.160  1.00  0.00           C
ATOM   1685  HD1 TYR   138      17.680  35.960  23.190  1.00  0.00           H
ATOM   1686  CE1 TYR   138      15.810  36.450  22.350  1.00  0.00           C
ATOM   1687  HE1 TYR   138      16.180  37.410  22.010  1.00  0.00           H
ATOM   1688  CZ  TYR   138      14.450  36.090  22.160  1.00  0.00           C
ATOM   1689  OH  TYR   138      13.690  36.760  21.300  1.00  0.00           O
ATOM   1690  HH  TYR   138      12.750  36.580  21.330  1.00  0.00           H
ATOM   1691  CE2 TYR   138      13.980  34.930  22.780  1.00  0.00           C
ATOM   1692  HE2 TYR   138      12.930  34.710  22.600  1.00  0.00           H
ATOM   1693  CD2 TYR   138      14.760  34.200  23.680  1.00  0.00           C
ATOM   1694  HD2 TYR   138      14.360  33.370  24.240  1.00  0.00           H
ATOM   1695  C   TYR   138      17.390  32.640  27.080  1.00  0.00           C
ATOM   1696  O   TYR   138      18.360  33.200  27.550  1.00  0.00           O
