# Supplementary material for: Targeting Ras-binding domain of ELMO1 by computational nanobody design
Source: Commun Biol. 2023 Mar 17;6:284. doi: 10.1038/s42003-023-04657-w (PMC10023680; doi:10.1038/s42003-023-04657-w)
Supplement: Supplementary file 4 — Supplementary Data 2 [file 42003_2023_4657_MOESM4_ESM.zip › MD_input_output/Nb01_snapshot/snapshot_044000_CDR3.pdb]

ATOM   1461  N   ALA   107      30.940  32.080  29.680  1.00  0.00           N
ATOM   1462  H   ALA   107      31.930  32.200  29.870  1.00  0.00           H
ATOM   1463  CA  ALA   107      30.090  33.240  30.080  1.00  0.00           C
ATOM   1464  HA  ALA   107      29.180  33.230  29.490  1.00  0.00           H
ATOM   1465  CB  ALA   107      29.800  33.270  31.580  1.00  0.00           C
ATOM   1466  HB1 ALA   107      29.570  32.350  32.110  1.00  0.00           H
ATOM   1467  HB2 ALA   107      30.700  33.670  32.030  1.00  0.00           H
ATOM   1468  HB3 ALA   107      28.900  33.890  31.710  1.00  0.00           H
ATOM   1469  C   ALA   107      30.850  34.640  29.710  1.00  0.00           C
ATOM   1470  O   ALA   107      32.070  34.570  29.560  1.00  0.00           O
ATOM   1471  N   ALA   108      30.080  35.700  29.550  1.00  0.00           N
ATOM   1472  H   ALA   108      29.120  35.750  29.870  1.00  0.00           H
ATOM   1473  CA  ALA   108      30.630  36.950  29.120  1.00  0.00           C
ATOM   1474  HA  ALA   108      31.690  36.990  29.360  1.00  0.00           H
ATOM   1475  CB  ALA   108      30.450  37.100  27.610  1.00  0.00           C
ATOM   1476  HB1 ALA   108      29.400  37.310  27.370  1.00  0.00           H
ATOM   1477  HB2 ALA   108      31.140  37.850  27.250  1.00  0.00           H
ATOM   1478  HB3 ALA   108      30.680  36.150  27.130  1.00  0.00           H
ATOM   1479  C   ALA   108      30.080  38.130  29.880  1.00  0.00           C
ATOM   1480  O   ALA   108      28.920  38.150  30.330  1.00  0.00           O
ATOM   1481  N   ASP   109      30.920  39.130  30.000  1.00  0.00           N
ATOM   1482  H   ASP   109      31.870  38.920  29.720  1.00  0.00           H
ATOM   1483  CA  ASP   109      30.700  40.410  30.650  1.00  0.00           C
ATOM   1484  HA  ASP   109      29.610  40.520  30.610  1.00  0.00           H
ATOM   1485  CB  ASP   109      31.100  40.320  32.170  1.00  0.00           C
ATOM   1486  HB1 ASP   109      32.190  40.350  32.290  1.00  0.00           H
ATOM   1487  HB2 ASP   109      30.760  39.410  32.660  1.00  0.00           H
ATOM   1488  CG  ASP   109      30.520  41.460  32.970  1.00  0.00           C
ATOM   1489  OD1 ASP   109      29.340  41.340  33.410  1.00  0.00           O
ATOM   1490  OD2 ASP   109      31.150  42.520  33.010  1.00  0.00           O
ATOM   1491  C   ASP   109      31.340  41.630  29.850  1.00  0.00           C
ATOM   1492  O   ASP   109      32.080  41.500  28.840  1.00  0.00           O
ATOM   1493  N   ARG   110      31.050  42.850  30.250  1.00  0.00           N
ATOM   1494  H   ARG   110      30.560  42.810  31.130  1.00  0.00           H
ATOM   1495  CA  ARG   110      31.690  44.020  29.810  1.00  0.00           C
ATOM   1496  HA  ARG   110      31.780  43.900  28.730  1.00  0.00           H
ATOM   1497  CB  ARG   110      30.740  45.180  29.950  1.00  0.00           C
ATOM   1498  HB1 ARG   110      31.250  46.050  29.540  1.00  0.00           H
ATOM   1499  HB2 ARG   110      30.520  45.370  31.000  1.00  0.00           H
ATOM   1500  CG  ARG   110      29.520  45.000  28.950  1.00  0.00           C
ATOM   1501  HG1 ARG   110      28.780  44.400  29.490  1.00  0.00           H
ATOM   1502  HG2 ARG   110      29.800  44.490  28.030  1.00  0.00           H
ATOM   1503  CD  ARG   110      28.940  46.330  28.510  1.00  0.00           C
ATOM   1504  HD1 ARG   110      29.710  47.030  28.200  1.00  0.00           H
ATOM   1505  HD2 ARG   110      28.300  46.730  29.300  1.00  0.00           H
ATOM   1506  NE  ARG   110      28.160  46.100  27.310  1.00  0.00           N
ATOM   1507  HE  ARG   110      27.250  45.670  27.420  1.00  0.00           H
ATOM   1508  CZ  ARG   110      28.410  46.440  26.080  1.00  0.00           C
ATOM   1509  NH1 ARG   110      29.460  46.970  25.530  1.00  0.00           N
ATOM   1510 1HH1 ARG   110      30.310  46.960  26.070  1.00  0.00           H
ATOM   1511 2HH1 ARG   110      29.550  47.090  24.530  1.00  0.00           H
ATOM   1512  NH2 ARG   110      27.390  46.290  25.310  1.00  0.00           N
ATOM   1513 1HH2 ARG   110      26.520  46.010  25.730  1.00  0.00           H
ATOM   1514 2HH2 ARG   110      27.600  46.590  24.360  1.00  0.00           H
ATOM   1515  C   ARG   110      33.010  44.290  30.540  1.00  0.00           C
ATOM   1516  O   ARG   110      33.960  44.740  29.950  1.00  0.00           O
ATOM   1517  N   PHE   111      32.980  44.120  31.870  1.00  0.00           N
ATOM   1518  H   PHE   111      32.100  43.910  32.330  1.00  0.00           H
ATOM   1519  CA  PHE   111      34.070  44.650  32.770  1.00  0.00           C
ATOM   1520  HA  PHE   111      34.900  44.870  32.100  1.00  0.00           H
ATOM   1521  CB  PHE   111      33.540  46.040  33.260  1.00  0.00           C
ATOM   1522  HB1 PHE   111      34.280  46.670  33.750  1.00  0.00           H
ATOM   1523  HB2 PHE   111      32.850  45.810  34.070  1.00  0.00           H
ATOM   1524  CG  PHE   111      32.860  47.050  32.310  1.00  0.00           C
ATOM   1525  CD1 PHE   111      31.470  47.460  32.440  1.00  0.00           C
ATOM   1526  HD1 PHE   111      30.820  47.080  33.210  1.00  0.00           H
ATOM   1527  CE1 PHE   111      30.940  48.450  31.650  1.00  0.00           C
ATOM   1528  HE1 PHE   111      29.910  48.710  31.840  1.00  0.00           H
ATOM   1529  CZ  PHE   111      31.660  48.910  30.570  1.00  0.00           C
ATOM   1530  HZ  PHE   111      31.180  49.550  29.850  1.00  0.00           H
ATOM   1531  CE2 PHE   111      32.990  48.530  30.370  1.00  0.00           C
ATOM   1532  HE2 PHE   111      33.530  48.990  29.560  1.00  0.00           H
ATOM   1533  CD2 PHE   111      33.570  47.630  31.210  1.00  0.00           C
ATOM   1534  HD2 PHE   111      34.610  47.350  31.160  1.00  0.00           H
ATOM   1535  C   PHE   111      34.540  43.760  33.910  1.00  0.00           C
ATOM   1536  O   PHE   111      35.610  44.000  34.420  1.00  0.00           O
ATOM   1537  N   LEU   112      33.780  42.820  34.380  1.00  0.00           N
ATOM   1538  H   LEU   112      32.820  42.770  34.060  1.00  0.00           H
ATOM   1539  CA  LEU   112      34.220  41.900  35.410  1.00  0.00           C
ATOM   1540  HA  LEU   112      34.720  42.460  36.200  1.00  0.00           H
ATOM   1541  CB  LEU   112      32.960  41.220  36.030  1.00  0.00           C
ATOM   1542  HB1 LEU   112      33.280  40.540  36.820  1.00  0.00           H
ATOM   1543  HB2 LEU   112      32.500  40.490  35.370  1.00  0.00           H
ATOM   1544  CG  LEU   112      31.950  42.160  36.570  1.00  0.00           C
ATOM   1545  HG  LEU   112      31.760  42.820  35.730  1.00  0.00           H
ATOM   1546  CD1 LEU   112      30.640  41.470  36.900  1.00  0.00           C
ATOM   1547 1HD1 LEU   112      30.230  40.770  36.170  1.00  0.00           H
ATOM   1548 2HD1 LEU   112      30.630  41.010  37.890  1.00  0.00           H
ATOM   1549 3HD1 LEU   112      29.990  42.300  37.190  1.00  0.00           H
ATOM   1550  CD2 LEU   112      32.390  42.940  37.860  1.00  0.00           C
ATOM   1551 1HD2 LEU   112      33.420  43.250  37.690  1.00  0.00           H
ATOM   1552 2HD2 LEU   112      31.680  43.760  37.920  1.00  0.00           H
ATOM   1553 3HD2 LEU   112      32.340  42.340  38.770  1.00  0.00           H
ATOM   1554  C   LEU   112      35.220  40.920  34.900  1.00  0.00           C
ATOM   1555  O   LEU   112      35.210  40.490  33.720  1.00  0.00           O
ATOM   1556  N   THR   113      36.030  40.310  35.730  1.00  0.00           N
ATOM   1557  H   THR   113      36.070  40.690  36.660  1.00  0.00           H
ATOM   1558  CA  THR   113      37.110  39.390  35.270  1.00  0.00           C
ATOM   1559  HA  THR   113      36.920  39.210  34.210  1.00  0.00           H
ATOM   1560  CB  THR   113      38.570  40.020  35.350  1.00  0.00           C
ATOM   1561  HB  THR   113      39.210  39.200  35.040  1.00  0.00           H
ATOM   1562  CG2 THR   113      38.710  41.250  34.360  1.00  0.00           C
ATOM   1563 1HG2 THR   113      39.720  41.640  34.460  1.00  0.00           H
ATOM   1564 2HG2 THR   113      38.580  40.870  33.340  1.00  0.00           H
ATOM   1565 3HG2 THR   113      38.000  42.040  34.600  1.00  0.00           H
ATOM   1566  OG1 THR   113      38.930  40.430  36.640  1.00  0.00           O
ATOM   1567  HG1 THR   113      39.840  40.760  36.650  1.00  0.00           H
ATOM   1568  C   THR   113      37.190  38.040  36.120  1.00  0.00           C
ATOM   1569  O   THR   113      37.680  37.120  35.420  1.00  0.00           O
ATOM   1570  N   ARG   132      36.760  37.850  37.400  1.00  0.00           N
ATOM   1571  H   ARG   132      36.780  38.710  37.940  1.00  0.00           H
ATOM   1572  CA  ARG   132      36.560  36.560  38.070  1.00  0.00           C
ATOM   1573  HA  ARG   132      36.560  35.740  37.340  1.00  0.00           H
ATOM   1574  CB  ARG   132      37.760  36.290  39.040  1.00  0.00           C
ATOM   1575  HB1 ARG   132      38.630  36.310  38.380  1.00  0.00           H
ATOM   1576  HB2 ARG   132      37.610  35.290  39.440  1.00  0.00           H
ATOM   1577  CG  ARG   132      37.930  37.330  40.130  1.00  0.00           C
ATOM   1578  HG1 ARG   132      37.020  37.190  40.720  1.00  0.00           H
ATOM   1579  HG2 ARG   132      37.920  38.360  39.790  1.00  0.00           H
ATOM   1580  CD  ARG   132      39.130  37.110  41.090  1.00  0.00           C
ATOM   1581  HD1 ARG   132      39.030  36.110  41.500  1.00  0.00           H
ATOM   1582  HD2 ARG   132      39.140  37.890  41.850  1.00  0.00           H
ATOM   1583  NE  ARG   132      40.450  37.200  40.310  1.00  0.00           N
ATOM   1584  HE  ARG   132      40.730  38.090  39.920  1.00  0.00           H
ATOM   1585  CZ  ARG   132      41.260  36.170  40.070  1.00  0.00           C
ATOM   1586  NH1 ARG   132      41.020  34.920  40.360  1.00  0.00           N
ATOM   1587 1HH1 ARG   132      40.150  34.720  40.840  1.00  0.00           H
ATOM   1588 2HH1 ARG   132      41.720  34.200  40.260  1.00  0.00           H
ATOM   1589  NH2 ARG   132      42.410  36.420  39.520  1.00  0.00           N
ATOM   1590 1HH2 ARG   132      42.800  37.330  39.720  1.00  0.00           H
ATOM   1591 2HH2 ARG   132      43.040  35.630  39.500  1.00  0.00           H
ATOM   1592  C   ARG   132      35.200  36.470  38.780  1.00  0.00           C
ATOM   1593  O   ARG   132      34.690  35.400  38.980  1.00  0.00           O
ATOM   1594  N   SER   133      34.510  37.580  39.050  1.00  0.00           N
ATOM   1595  H   SER   133      34.870  38.460  38.720  1.00  0.00           H
ATOM   1596  CA  SER   133      33.200  37.590  39.770  1.00  0.00           C
ATOM   1597  HA  SER   133      33.410  37.030  40.680  1.00  0.00           H
ATOM   1598  CB  SER   133      32.680  38.980  40.090  1.00  0.00           C
ATOM   1599  HB1 SER   133      32.380  39.510  39.180  1.00  0.00           H
ATOM   1600  HB2 SER   133      33.550  39.520  40.460  1.00  0.00           H
ATOM   1601  OG  SER   133      31.540  38.850  40.880  1.00  0.00           O
ATOM   1602  HG  SER   133      31.530  39.680  41.360  1.00  0.00           H
ATOM   1603  C   SER   133      32.070  36.700  39.070  1.00  0.00           C
ATOM   1604  O   SER   133      31.820  36.870  37.870  1.00  0.00           O
ATOM   1605  N   VAL   134      31.390  35.710  39.750  1.00  0.00           N
ATOM   1606  H   VAL   134      31.540  35.600  40.740  1.00  0.00           H
ATOM   1607  CA  VAL   134      30.290  34.800  39.290  1.00  0.00           C
ATOM   1608  HA  VAL   134      30.640  34.470  38.310  1.00  0.00           H
ATOM   1609  CB  VAL   134      29.900  33.770  40.330  1.00  0.00           C
ATOM   1610  HB  VAL   134      28.960  33.350  39.990  1.00  0.00           H
ATOM   1611  CG1 VAL   134      30.970  32.700  40.540  1.00  0.00           C
ATOM   1612 1HG1 VAL   134      31.290  32.380  39.550  1.00  0.00           H
ATOM   1613 2HG1 VAL   134      31.920  32.990  40.990  1.00  0.00           H
ATOM   1614 3HG1 VAL   134      30.610  31.910  41.200  1.00  0.00           H
ATOM   1615  CG2 VAL   134      29.680  34.360  41.730  1.00  0.00           C
ATOM   1616 1HG2 VAL   134      29.390  33.550  42.400  1.00  0.00           H
ATOM   1617 2HG2 VAL   134      30.540  34.850  42.200  1.00  0.00           H
ATOM   1618 3HG2 VAL   134      28.890  35.100  41.660  1.00  0.00           H
ATOM   1619  C   VAL   134      28.910  35.530  38.900  1.00  0.00           C
ATOM   1620  O   VAL   134      27.950  34.920  38.440  1.00  0.00           O
ATOM   1621  N   LYS   135      28.890  36.830  39.050  1.00  0.00           N
ATOM   1622  H   LYS   135      29.820  37.210  39.150  1.00  0.00           H
ATOM   1623  CA  LYS   135      27.810  37.730  38.610  1.00  0.00           C
ATOM   1624  HA  LYS   135      26.870  37.340  38.990  1.00  0.00           H
ATOM   1625  CB  LYS   135      28.020  39.080  39.270  1.00  0.00           C
ATOM   1626  HB1 LYS   135      27.320  39.790  38.820  1.00  0.00           H
ATOM   1627  HB2 LYS   135      29.040  39.440  39.250  1.00  0.00           H
ATOM   1628  CG  LYS   135      27.710  39.050  40.810  1.00  0.00           C
ATOM   1629  HG1 LYS   135      28.310  38.220  41.200  1.00  0.00           H
ATOM   1630  HG2 LYS   135      26.670  38.760  40.940  1.00  0.00           H
ATOM   1631  CD  LYS   135      28.010  40.420  41.550  1.00  0.00           C
ATOM   1632  HD1 LYS   135      29.090  40.530  41.630  1.00  0.00           H
ATOM   1633  HD2 LYS   135      27.680  40.370  42.590  1.00  0.00           H
ATOM   1634  CE  LYS   135      27.400  41.630  40.840  1.00  0.00           C
ATOM   1635  HE1 LYS   135      27.670  41.740  39.790  1.00  0.00           H
ATOM   1636  HE2 LYS   135      27.820  42.550  41.260  1.00  0.00           H
ATOM   1637  NZ  LYS   135      25.920  41.730  41.030  1.00  0.00           N
ATOM   1638  HZ1 LYS   135      25.600  42.480  40.430  1.00  0.00           H
ATOM   1639  HZ2 LYS   135      25.440  40.880  40.760  1.00  0.00           H
ATOM   1640  HZ3 LYS   135      25.640  41.830  42.000  1.00  0.00           H
ATOM   1641  C   LYS   135      27.660  37.960  37.050  1.00  0.00           C
ATOM   1642  O   LYS   135      26.730  38.560  36.560  1.00  0.00           O
ATOM   1643  N   TYR   136      28.650  37.600  36.220  1.00  0.00           N
ATOM   1644  H   TYR   136      29.470  37.220  36.660  1.00  0.00           H
ATOM   1645  CA  TYR   136      28.780  37.680  34.760  1.00  0.00           C
ATOM   1646  HA  TYR   136      29.240  38.660  34.590  1.00  0.00           H
ATOM   1647  CB  TYR   136      29.660  36.580  34.070  1.00  0.00           C
ATOM   1648  HB1 TYR   136      29.210  36.030  33.250  1.00  0.00           H
ATOM   1649  HB2 TYR   136      29.700  35.840  34.880  1.00  0.00           H
ATOM   1650  CG  TYR   136      31.070  36.970  33.800  1.00  0.00           C
ATOM   1651  CD1 TYR   136      31.810  37.770  34.680  1.00  0.00           C
ATOM   1652  HD1 TYR   136      31.450  38.140  35.620  1.00  0.00           H
ATOM   1653  CE1 TYR   136      33.170  37.950  34.430  1.00  0.00           C
ATOM   1654  HE1 TYR   136      33.720  38.550  35.140  1.00  0.00           H
ATOM   1655  CZ  TYR   136      33.720  37.470  33.240  1.00  0.00           C
ATOM   1656  OH  TYR   136      35.000  37.750  32.980  1.00  0.00           O
ATOM   1657  HH  TYR   136      35.280  38.500  33.500  1.00  0.00           H
ATOM   1658  CE2 TYR   136      33.000  36.720  32.350  1.00  0.00           C
ATOM   1659  HE2 TYR   136      33.490  36.320  31.480  1.00  0.00           H
ATOM   1660  CD2 TYR   136      31.660  36.420  32.650  1.00  0.00           C
ATOM   1661  HD2 TYR   136      31.060  35.890  31.930  1.00  0.00           H
ATOM   1662  C   TYR   136      27.510  37.670  33.920  1.00  0.00           C
ATOM   1663  O   TYR   136      26.620  36.860  34.130  1.00  0.00           O
ATOM   1664  N   ASP   137      27.380  38.460  32.890  1.00  0.00           N
ATOM   1665  H   ASP   137      28.090  39.180  32.850  1.00  0.00           H
ATOM   1666  CA  ASP   137      26.050  38.740  32.280  1.00  0.00           C
ATOM   1667  HA  ASP   137      25.310  38.770  33.080  1.00  0.00           H
ATOM   1668  CB  ASP   137      25.980  40.020  31.460  1.00  0.00           C
ATOM   1669  HB1 ASP   137      26.370  39.780  30.470  1.00  0.00           H
ATOM   1670  HB2 ASP   137      26.690  40.690  31.960  1.00  0.00           H
ATOM   1671  CG  ASP   137      24.570  40.640  31.370  1.00  0.00           C
ATOM   1672  OD1 ASP   137      23.630  40.130  32.050  1.00  0.00           O
ATOM   1673  OD2 ASP   137      24.300  41.660  30.710  1.00  0.00           O
ATOM   1674  C   ASP   137      25.470  37.630  31.380  1.00  0.00           C
ATOM   1675  O   ASP   137      24.420  37.000  31.670  1.00  0.00           O
ATOM   1676  N   TYR   138      26.160  37.330  30.240  1.00  0.00           N
ATOM   1677  H   TYR   138      27.120  37.660  30.180  1.00  0.00           H
ATOM   1678  CA  TYR   138      25.680  36.360  29.230  1.00  0.00           C
ATOM   1679  HA  TYR   138      24.640  36.180  29.490  1.00  0.00           H
ATOM   1680  CB  TYR   138      25.820  36.880  27.760  1.00  0.00           C
ATOM   1681  HB1 TYR   138      25.250  36.190  27.140  1.00  0.00           H
ATOM   1682  HB2 TYR   138      26.850  36.990  27.440  1.00  0.00           H
ATOM   1683  CG  TYR   138      25.170  38.300  27.560  1.00  0.00           C
ATOM   1684  CD1 TYR   138      25.850  39.130  26.620  1.00  0.00           C
ATOM   1685  HD1 TYR   138      26.740  38.810  26.110  1.00  0.00           H
ATOM   1686  CE1 TYR   138      25.410  40.480  26.490  1.00  0.00           C
ATOM   1687  HE1 TYR   138      25.910  41.070  25.740  1.00  0.00           H
ATOM   1688  CZ  TYR   138      24.220  40.930  27.140  1.00  0.00           C
ATOM   1689  OH  TYR   138      23.730  42.210  26.970  1.00  0.00           O
ATOM   1690  HH  TYR   138      22.990  42.440  27.550  1.00  0.00           H
ATOM   1691  CE2 TYR   138      23.570  40.130  28.070  1.00  0.00           C
ATOM   1692  HE2 TYR   138      22.630  40.440  28.490  1.00  0.00           H
ATOM   1693  CD2 TYR   138      24.020  38.790  28.270  1.00  0.00           C
ATOM   1694  HD2 TYR   138      23.490  38.100  28.900  1.00  0.00           H
ATOM   1695  C   TYR   138      26.230  34.940  29.350  1.00  0.00           C
ATOM   1696  O   TYR   138      27.420  34.860  29.610  1.00  0.00           O
