# Supplementary material for: Targeting Ras-binding domain of ELMO1 by computational nanobody design
Source: Commun Biol. 2023 Mar 17;6:284. doi: 10.1038/s42003-023-04657-w (PMC10023680; doi:10.1038/s42003-023-04657-w)
Supplement: Supplementary file 4 — Supplementary Data 2 [file 42003_2023_4657_MOESM4_ESM.zip › MD_input_output/Nb01_snapshot/snapshot_012000.pdb]

REMARK    GENERATED BY TRJCONV
TITLE     Protein in water t= 1200.00000 step= 600000
REMARK    THIS IS A SIMULATION BOX
CRYST1   67.418   67.418   67.418  90.00  90.00  90.00 P 1           1
MODEL        1
ATOM      1  N   VAL     2      15.250  28.030  33.000  1.00  0.00           N
ATOM      2  H1  VAL     2      15.870  28.590  33.570  1.00  0.00           H
ATOM      3  H2  VAL     2      14.530  28.600  32.580  1.00  0.00           H
ATOM      4  H3  VAL     2      14.690  27.490  33.640  1.00  0.00           H
ATOM      5  CA  VAL     2      15.950  27.160  32.070  1.00  0.00           C
ATOM      6  HA  VAL     2      15.250  26.390  31.740  1.00  0.00           H
ATOM      7  CB  VAL     2      16.550  27.870  30.850  1.00  0.00           C
ATOM      8  HB  VAL     2      17.430  28.450  31.120  1.00  0.00           H
ATOM      9  CG1 VAL     2      16.980  26.780  29.880  1.00  0.00           C
ATOM     10 1HG1 VAL     2      17.220  27.230  28.920  1.00  0.00           H
ATOM     11 2HG1 VAL     2      17.860  26.270  30.260  1.00  0.00           H
ATOM     12 3HG1 VAL     2      16.270  25.970  29.670  1.00  0.00           H
ATOM     13  CG2 VAL     2      15.600  28.840  30.110  1.00  0.00           C
ATOM     14 1HG2 VAL     2      16.190  29.420  29.390  1.00  0.00           H
ATOM     15 2HG2 VAL     2      14.780  28.250  29.710  1.00  0.00           H
ATOM     16 3HG2 VAL     2      15.140  29.540  30.810  1.00  0.00           H
ATOM     17  C   VAL     2      17.000  26.490  32.900  1.00  0.00           C
ATOM     18  O   VAL     2      17.640  27.210  33.700  1.00  0.00           O
ATOM     19  N   GLN     3      17.220  25.140  32.830  1.00  0.00           N
ATOM     20  H   GLN     3      16.620  24.570  32.260  1.00  0.00           H
ATOM     21  CA  GLN     3      18.390  24.470  33.390  1.00  0.00           C
ATOM     22  HA  GLN     3      18.890  25.090  34.130  1.00  0.00           H
ATOM     23  CB  GLN     3      17.840  23.180  34.030  1.00  0.00           C
ATOM     24  HB1 GLN     3      17.400  22.530  33.270  1.00  0.00           H
ATOM     25  HB2 GLN     3      17.070  23.500  34.730  1.00  0.00           H
ATOM     26  CG  GLN     3      18.840  22.220  34.730  1.00  0.00           C
ATOM     27  HG1 GLN     3      19.410  22.790  35.460  1.00  0.00           H
ATOM     28  HG2 GLN     3      19.460  21.790  33.940  1.00  0.00           H
ATOM     29  CD  GLN     3      18.230  21.120  35.600  1.00  0.00           C
ATOM     30  OE1 GLN     3      17.930  19.960  35.230  1.00  0.00           O
ATOM     31  NE2 GLN     3      18.170  21.400  36.900  1.00  0.00           N
ATOM     32 1HE2 GLN     3      18.410  22.290  37.310  1.00  0.00           H
ATOM     33 2HE2 GLN     3      17.670  20.700  37.430  1.00  0.00           H
ATOM     34  C   GLN     3      19.530  24.140  32.420  1.00  0.00           C
ATOM     35  O   GLN     3      19.230  23.740  31.300  1.00  0.00           O
ATOM     36  N   LEU     4      20.670  23.940  33.060  1.00  0.00           N
ATOM     37  H   LEU     4      20.700  24.140  34.050  1.00  0.00           H
ATOM     38  CA  LEU     4      21.910  23.490  32.410  1.00  0.00           C
ATOM     39  HA  LEU     4      21.790  23.410  31.330  1.00  0.00           H
ATOM     40  CB  LEU     4      22.940  24.520  32.710  1.00  0.00           C
ATOM     41  HB1 LEU     4      23.880  24.170  32.280  1.00  0.00           H
ATOM     42  HB2 LEU     4      23.040  24.630  33.790  1.00  0.00           H
ATOM     43  CG  LEU     4      22.610  25.960  32.110  1.00  0.00           C
ATOM     44  HG  LEU     4      21.750  26.380  32.630  1.00  0.00           H
ATOM     45  CD1 LEU     4      23.810  26.900  32.270  1.00  0.00           C
ATOM     46 1HD1 LEU     4      24.080  26.790  33.320  1.00  0.00           H
ATOM     47 2HD1 LEU     4      24.640  26.590  31.650  1.00  0.00           H
ATOM     48 3HD1 LEU     4      23.490  27.920  32.090  1.00  0.00           H
ATOM     49  CD2 LEU     4      22.180  25.980  30.640  1.00  0.00           C
ATOM     50 1HD2 LEU     4      22.240  26.980  30.220  1.00  0.00           H
ATOM     51 2HD2 LEU     4      23.020  25.450  30.180  1.00  0.00           H
ATOM     52 3HD2 LEU     4      21.180  25.540  30.560  1.00  0.00           H
ATOM     53  C   LEU     4      22.400  22.120  33.040  1.00  0.00           C
ATOM     54  O   LEU     4      22.100  21.880  34.210  1.00  0.00           O
ATOM     55  N   VAL     5      23.280  21.340  32.380  1.00  0.00           N
ATOM     56  H   VAL     5      23.640  21.530  31.460  1.00  0.00           H
ATOM     57  CA  VAL     5      23.870  20.090  32.940  1.00  0.00           C
ATOM     58  HA  VAL     5      23.630  19.970  34.000  1.00  0.00           H
ATOM     59  CB  VAL     5      23.230  18.920  32.170  1.00  0.00           C
ATOM     60  HB  VAL     5      23.690  18.010  32.550  1.00  0.00           H
ATOM     61  CG1 VAL     5      21.770  18.870  32.680  1.00  0.00           C
ATOM     62 1HG1 VAL     5      21.730  18.990  33.760  1.00  0.00           H
ATOM     63 2HG1 VAL     5      20.990  19.490  32.230  1.00  0.00           H
ATOM     64 3HG1 VAL     5      21.320  17.890  32.520  1.00  0.00           H
ATOM     65  CG2 VAL     5      23.400  18.950  30.650  1.00  0.00           C
ATOM     66 1HG2 VAL     5      22.970  19.870  30.250  1.00  0.00           H
ATOM     67 2HG2 VAL     5      24.460  18.830  30.430  1.00  0.00           H
ATOM     68 3HG2 VAL     5      22.830  18.060  30.350  1.00  0.00           H
ATOM     69  C   VAL     5      25.400  20.000  32.780  1.00  0.00           C
ATOM     70  O   VAL     5      26.000  20.330  31.780  1.00  0.00           O
ATOM     71  N   GLU     6      26.030  19.550  33.840  1.00  0.00           N
ATOM     72  H   GLU     6      25.530  19.310  34.680  1.00  0.00           H
ATOM     73  CA  GLU     6      27.510  19.460  34.030  1.00  0.00           C
ATOM     74  HA  GLU     6      27.930  19.990  33.180  1.00  0.00           H
ATOM     75  CB  GLU     6      28.090  20.270  35.260  1.00  0.00           C
ATOM     76  HB1 GLU     6      29.170  20.290  35.410  1.00  0.00           H
ATOM     77  HB2 GLU     6      27.840  19.700  36.150  1.00  0.00           H
ATOM     78  CG  GLU     6      27.620  21.730  35.330  1.00  0.00           C
ATOM     79  HG1 GLU     6      27.380  22.030  34.310  1.00  0.00           H
ATOM     80  HG2 GLU     6      28.490  22.300  35.640  1.00  0.00           H
ATOM     81  CD  GLU     6      26.420  21.860  36.270  1.00  0.00           C
ATOM     82  OE1 GLU     6      25.570  20.910  36.380  1.00  0.00           O
ATOM     83  OE2 GLU     6      26.360  22.900  36.920  1.00  0.00           O
ATOM     84  C   GLU     6      28.030  18.030  34.100  1.00  0.00           C
ATOM     85  O   GLU     6      27.410  17.140  34.620  1.00  0.00           O
ATOM     86  N   SER     7      29.310  17.900  33.710  1.00  0.00           N
ATOM     87  H   SER     7      29.800  18.720  33.390  1.00  0.00           H
ATOM     88  CA  SER     7      29.990  16.610  33.670  1.00  0.00           C
ATOM     89  HA  SER     7      29.700  15.900  34.450  1.00  0.00           H
ATOM     90  CB  SER     7      29.720  15.890  32.370  1.00  0.00           C
ATOM     91  HB1 SER     7      28.700  15.530  32.280  1.00  0.00           H
ATOM     92  HB2 SER     7      30.390  15.050  32.190  1.00  0.00           H
ATOM     93  OG  SER     7      29.960  16.760  31.290  1.00  0.00           O
ATOM     94  HG  SER     7      29.510  17.580  31.500  1.00  0.00           H
ATOM     95  C   SER     7      31.510  16.840  33.810  1.00  0.00           C
ATOM     96  O   SER     7      32.080  17.900  33.530  1.00  0.00           O
ATOM     97  N   GLY     9      32.210  15.790  34.280  1.00  0.00           N
ATOM     98  H   GLY     9      31.760  14.890  34.330  1.00  0.00           H
ATOM     99  CA  GLY     9      33.650  15.870  34.370  1.00  0.00           C
ATOM    100  HA1 GLY     9      33.980  16.690  33.730  1.00  0.00           H
ATOM    101  HA2 GLY     9      34.020  14.930  33.950  1.00  0.00           H
ATOM    102  C   GLY     9      34.280  16.020  35.750  1.00  0.00           C
ATOM    103  O   GLY     9      35.490  15.980  35.780  1.00  0.00           O
ATOM    104  N   GLY    10      33.510  16.100  36.850  1.00  0.00           N
ATOM    105  H   GLY    10      32.530  15.850  36.830  1.00  0.00           H
ATOM    106  CA  GLY    10      33.990  15.840  38.200  1.00  0.00           C
ATOM    107  HA1 GLY    10      33.150  15.740  38.890  1.00  0.00           H
ATOM    108  HA2 GLY    10      34.700  16.540  38.650  1.00  0.00           H
ATOM    109  C   GLY    10      34.640  14.440  38.240  1.00  0.00           C
ATOM    110  O   GLY    10      34.430  13.660  37.330  1.00  0.00           O
ATOM    111  N   GLY    11      35.280  14.030  39.380  1.00  0.00           N
ATOM    112  H   GLY    11      35.230  14.640  40.180  1.00  0.00           H
ATOM    113  CA  GLY    11      36.110  12.850  39.560  1.00  0.00           C
ATOM    114  HA1 GLY    11      36.950  12.870  38.860  1.00  0.00           H
ATOM    115  HA2 GLY    11      35.540  11.920  39.540  1.00  0.00           H
ATOM    116  C   GLY    11      36.840  12.820  40.900  1.00  0.00           C
ATOM    117  O   GLY    11      36.760  13.820  41.670  1.00  0.00           O
ATOM    118  N   LEU    12      37.640  11.780  41.160  1.00  0.00           N
ATOM    119  H   LEU    12      37.710  11.090  40.420  1.00  0.00           H
ATOM    120  CA  LEU    12      38.610  11.640  42.300  1.00  0.00           C
ATOM    121  HA  LEU    12      38.510  12.590  42.830  1.00  0.00           H
ATOM    122  CB  LEU    12      38.320  10.380  43.110  1.00  0.00           C
ATOM    123  HB1 LEU    12      38.200   9.500  42.470  1.00  0.00           H
ATOM    124  HB2 LEU    12      37.320  10.470  43.530  1.00  0.00           H
ATOM    125  CG  LEU    12      39.370  10.120  44.190  1.00  0.00           C
ATOM    126  HG  LEU    12      40.360   9.950  43.790  1.00  0.00           H
ATOM    127  CD1 LEU    12      39.390  11.320  45.150  1.00  0.00           C
ATOM    128 1HD1 LEU    12      39.870  12.190  44.700  1.00  0.00           H
ATOM    129 2HD1 LEU    12      38.340  11.520  45.360  1.00  0.00           H
ATOM    130 3HD1 LEU    12      40.040  11.080  45.990  1.00  0.00           H
ATOM    131  CD2 LEU    12      39.020   8.830  44.920  1.00  0.00           C
ATOM    132 1HD2 LEU    12      39.640   8.630  45.800  1.00  0.00           H
ATOM    133 2HD2 LEU    12      38.010   8.950  45.300  1.00  0.00           H
ATOM    134 3HD2 LEU    12      38.970   7.920  44.320  1.00  0.00           H
ATOM    135  C   LEU    12      40.040  11.670  41.840  1.00  0.00           C
ATOM    136  O   LEU    12      40.510  10.760  41.170  1.00  0.00           O
ATOM    137  N   VAL    13      40.830  12.690  42.190  1.00  0.00           N
ATOM    138  H   VAL    13      40.520  13.270  42.950  1.00  0.00           H
ATOM    139  CA  VAL    13      42.170  13.020  41.650  1.00  0.00           C
ATOM    140  HA  VAL    13      42.510  12.200  41.020  1.00  0.00           H
ATOM    141  CB  VAL    13      41.970  14.200  40.760  1.00  0.00           C
ATOM    142  HB  VAL    13      42.980  14.520  40.480  1.00  0.00           H
ATOM    143  CG1 VAL    13      41.330  14.040  39.440  1.00  0.00           C
ATOM    144 1HG1 VAL    13      41.800  13.290  38.800  1.00  0.00           H
ATOM    145 2HG1 VAL    13      40.280  13.770  39.580  1.00  0.00           H
ATOM    146 3HG1 VAL    13      41.350  14.980  38.890  1.00  0.00           H
ATOM    147  CG2 VAL    13      41.290  15.400  41.450  1.00  0.00           C
ATOM    148 1HG2 VAL    13      41.520  16.310  40.900  1.00  0.00           H
ATOM    149 2HG2 VAL    13      40.230  15.270  41.630  1.00  0.00           H
ATOM    150 3HG2 VAL    13      41.780  15.580  42.410  1.00  0.00           H
ATOM    151  C   VAL    13      43.160  13.370  42.730  1.00  0.00           C
ATOM    152  O   VAL    13      42.800  13.520  43.890  1.00  0.00           O
ATOM    153  N   GLN    14      44.420  13.520  42.310  1.00  0.00           N
ATOM    154  H   GLN    14      44.610  13.400  41.320  1.00  0.00           H
ATOM    155  CA  GLN    14      45.570  13.690  43.170  1.00  0.00           C
ATOM    156  HA  GLN    14      45.200  13.610  44.190  1.00  0.00           H
ATOM    157  CB  GLN    14      46.570  12.570  42.870  1.00  0.00           C
ATOM    158  HB1 GLN    14      47.490  12.850  43.380  1.00  0.00           H
ATOM    159  HB2 GLN    14      46.830  12.420  41.830  1.00  0.00           H
ATOM    160  CG  GLN    14      46.180  11.170  43.460  1.00  0.00           C
ATOM    161  HG1 GLN    14      46.500  10.360  42.800  1.00  0.00           H
ATOM    162  HG2 GLN    14      45.130  11.010  43.240  1.00  0.00           H
ATOM    163  CD  GLN    14      46.520  10.950  44.930  1.00  0.00           C
ATOM    164  OE1 GLN    14      46.960  11.800  45.730  1.00  0.00           O
ATOM    165  NE2 GLN    14      46.390   9.770  45.490  1.00  0.00           N
ATOM    166 1HE2 GLN    14      46.110   8.980  44.920  1.00  0.00           H
ATOM    167 2HE2 GLN    14      46.940   9.620  46.320  1.00  0.00           H
ATOM    168  C   GLN    14      46.130  15.130  43.200  1.00  0.00           C
ATOM    169  O   GLN    14      45.980  15.930  42.230  1.00  0.00           O
ATOM    170  N   ALA    15      46.920  15.510  44.250  1.00  0.00           N
ATOM    171  H   ALA    15      46.990  14.870  45.020  1.00  0.00           H
ATOM    172  CA  ALA    15      47.630  16.760  44.290  1.00  0.00           C
ATOM    173  HA  ALA    15      46.910  17.560  44.200  1.00  0.00           H
ATOM    174  CB  ALA    15      48.450  16.980  45.650  1.00  0.00           C
ATOM    175  HB1 ALA    15      48.890  17.980  45.620  1.00  0.00           H
ATOM    176  HB2 ALA    15      47.870  16.900  46.570  1.00  0.00           H
ATOM    177  HB3 ALA    15      49.290  16.300  45.730  1.00  0.00           H
ATOM    178  C   ALA    15      48.540  16.780  43.040  1.00  0.00           C
ATOM    179  O   ALA    15      49.260  15.830  42.700  1.00  0.00           O
ATOM    180  N   GLY    16      48.490  17.930  42.330  1.00  0.00           N
ATOM    181  H   GLY    16      48.210  18.740  42.860  1.00  0.00           H
ATOM    182  CA  GLY    16      49.200  18.260  41.120  1.00  0.00           C
ATOM    183  HA1 GLY    16      50.090  17.630  41.180  1.00  0.00           H
ATOM    184  HA2 GLY    16      49.400  19.310  40.910  1.00  0.00           H
ATOM    185  C   GLY    16      48.490  17.690  39.860  1.00  0.00           C
ATOM    186  O   GLY    16      48.890  18.010  38.750  1.00  0.00           O
ATOM    187  N   ASP    17      47.400  16.980  39.920  1.00  0.00           N
ATOM    188  H   ASP    17      46.890  16.910  40.790  1.00  0.00           H
ATOM    189  CA  ASP    17      46.670  16.480  38.750  1.00  0.00           C
ATOM    190  HA  ASP    17      47.440  15.960  38.170  1.00  0.00           H
ATOM    191  CB  ASP    17      45.600  15.390  39.200  1.00  0.00           C
ATOM    192  HB1 ASP    17      44.680  15.490  38.610  1.00  0.00           H
ATOM    193  HB2 ASP    17      45.200  15.630  40.180  1.00  0.00           H
ATOM    194  CG  ASP    17      46.100  13.910  39.200  1.00  0.00           C
ATOM    195  OD1 ASP    17      47.330  13.700  39.010  1.00  0.00           O
ATOM    196  OD2 ASP    17      45.270  12.960  39.480  1.00  0.00           O
ATOM    197  C   ASP    17      45.940  17.510  37.880  1.00  0.00           C
ATOM    198  O   ASP    17      45.620  18.590  38.400  1.00  0.00           O
ATOM    199  N   SER    18      45.620  17.110  36.670  1.00  0.00           N
ATOM    200  H   SER    18      45.900  16.190  36.340  1.00  0.00           H
ATOM    201  CA  SER    18      44.750  17.780  35.710  1.00  0.00           C
ATOM    202  HA  SER    18      44.660  18.810  36.060  1.00  0.00           H
ATOM    203  CB  SER    18      45.370  17.910  34.300  1.00  0.00           C
ATOM    204  HB1 SER    18      44.700  18.370  33.580  1.00  0.00           H
ATOM    205  HB2 SER    18      45.620  16.940  33.860  1.00  0.00           H
ATOM    206  OG  SER    18      46.590  18.670  34.320  1.00  0.00           O
ATOM    207  HG  SER    18      46.390  19.560  34.010  1.00  0.00           H
ATOM    208  C   SER    18      43.340  17.200  35.650  1.00  0.00           C
ATOM    209  O   SER    18      43.180  16.020  35.930  1.00  0.00           O
ATOM    210  N   LEU    19      42.340  17.950  35.180  1.00  0.00           N
ATOM    211  H   LEU    19      42.620  18.900  34.970  1.00  0.00           H
ATOM    212  CA  LEU    19      40.930  17.640  35.140  1.00  0.00           C
ATOM    213  HA  LEU    19      40.730  16.650  34.730  1.00  0.00           H
ATOM    214  CB  LEU    19      40.390  17.630  36.630  1.00  0.00           C
ATOM    215  HB1 LEU    19      40.240  18.670  36.930  1.00  0.00           H
ATOM    216  HB2 LEU    19      41.090  17.170  37.330  1.00  0.00           H
ATOM    217  CG  LEU    19      39.110  16.770  36.710  1.00  0.00           C
ATOM    218  HG  LEU    19      38.360  17.170  36.040  1.00  0.00           H
ATOM    219  CD1 LEU    19      39.230  15.260  36.480  1.00  0.00           C
ATOM    220 1HD1 LEU    19      39.800  14.770  37.270  1.00  0.00           H
ATOM    221 2HD1 LEU    19      38.250  14.830  36.310  1.00  0.00           H
ATOM    222 3HD1 LEU    19      39.760  15.120  35.530  1.00  0.00           H
ATOM    223  CD2 LEU    19      38.510  16.910  38.110  1.00  0.00           C
ATOM    224 1HD2 LEU    19      37.630  16.280  38.230  1.00  0.00           H
ATOM    225 2HD2 LEU    19      39.200  16.570  38.890  1.00  0.00           H
ATOM    226 3HD2 LEU    19      38.200  17.910  38.400  1.00  0.00           H
ATOM    227  C   LEU    19      40.250  18.710  34.310  1.00  0.00           C
ATOM    228  O   LEU    19      40.490  19.920  34.420  1.00  0.00           O
ATOM    229  N   ARG    20      39.300  18.270  33.400  1.00  0.00           N
ATOM    230  H   ARG    20      39.110  17.280  33.410  1.00  0.00           H
ATOM    231  CA  ARG    20      38.520  19.090  32.510  1.00  0.00           C
ATOM    232  HA  ARG    20      38.720  20.150  32.670  1.00  0.00           H
ATOM    233  CB  ARG    20      38.970  18.890  31.030  1.00  0.00           C
ATOM    234  HB1 ARG    20      38.890  17.830  30.770  1.00  0.00           H
ATOM    235  HB2 ARG    20      39.990  19.240  30.890  1.00  0.00           H
ATOM    236  CG  ARG    20      38.040  19.760  30.140  1.00  0.00           C
ATOM    237  HG1 ARG    20      37.940  20.780  30.510  1.00  0.00           H
ATOM    238  HG2 ARG    20      37.040  19.340  30.080  1.00  0.00           H
ATOM    239  CD  ARG    20      38.640  19.740  28.660  1.00  0.00           C
ATOM    240  HD1 ARG    20      38.030  20.400  28.050  1.00  0.00           H
ATOM    241  HD2 ARG    20      38.670  18.710  28.300  1.00  0.00           H
ATOM    242  NE  ARG    20      40.010  20.220  28.550  1.00  0.00           N
ATOM    243  HE  ARG    20      40.640  20.200  29.340  1.00  0.00           H
ATOM    244  CZ  ARG    20      40.650  20.600  27.440  1.00  0.00           C
ATOM    245  NH1 ARG    20      40.080  20.760  26.260  1.00  0.00           N
ATOM    246 1HH1 ARG    20      39.070  20.660  26.250  1.00  0.00           H
ATOM    247 2HH1 ARG    20      40.590  21.020  25.430  1.00  0.00           H
ATOM    248  NH2 ARG    20      41.940  20.870  27.420  1.00  0.00           N
ATOM    249 1HH2 ARG    20      42.440  20.740  28.280  1.00  0.00           H
ATOM    250 2HH2 ARG    20      42.480  21.220  26.640  1.00  0.00           H
ATOM    251  C   ARG    20      37.020  18.810  32.750  1.00  0.00           C
ATOM    252  O   ARG    20      36.510  17.720  32.570  1.00  0.00           O
ATOM    253  N   LEU    21      36.390  19.830  33.310  1.00  0.00           N
ATOM    254  H   LEU    21      36.930  20.680  33.330  1.00  0.00           H
ATOM    255  CA  LEU    21      34.880  19.870  33.460  1.00  0.00           C
ATOM    256  HA  LEU    21      34.450  18.900  33.710  1.00  0.00           H
ATOM    257  CB  LEU    21      34.420  20.800  34.640  1.00  0.00           C
ATOM    258  HB1 LEU    21      33.420  20.470  34.940  1.00  0.00           H
ATOM    259  HB2 LEU    21      34.330  21.830  34.290  1.00  0.00           H
ATOM    260  CG  LEU    21      35.390  20.880  35.830  1.00  0.00           C
ATOM    261  HG  LEU    21      36.300  21.410  35.550  1.00  0.00           H
ATOM    262  CD1 LEU    21      34.610  21.610  36.930  1.00  0.00           C
ATOM    263 1HD1 LEU    21      35.290  22.070  37.660  1.00  0.00           H
ATOM    264 2HD1 LEU    21      33.980  22.380  36.490  1.00  0.00           H
ATOM    265 3HD1 LEU    21      34.040  20.880  37.510  1.00  0.00           H
ATOM    266  CD2 LEU    21      35.750  19.480  36.480  1.00  0.00           C
ATOM    267 1HD2 LEU    21      36.180  19.600  37.470  1.00  0.00           H
ATOM    268 2HD2 LEU    21      34.910  18.790  36.470  1.00  0.00           H
ATOM    269 3HD2 LEU    21      36.520  18.910  35.950  1.00  0.00           H
ATOM    270  C   LEU    21      34.120  20.420  32.210  1.00  0.00           C
ATOM    271  O   LEU    21      34.660  21.180  31.390  1.00  0.00           O
ATOM    272  N   SER    22      32.830  20.110  32.060  1.00  0.00           N
ATOM    273  H   SER    22      32.390  19.490  32.730  1.00  0.00           H
ATOM    274  CA  SER    22      32.040  20.360  30.800  1.00  0.00           C
ATOM    275  HA  SER    22      32.440  21.160  30.180  1.00  0.00           H
ATOM    276  CB  SER    22      32.300  19.010  29.960  1.00  0.00           C
ATOM    277  HB1 SER    22      32.350  18.100  30.560  1.00  0.00           H
ATOM    278  HB2 SER    22      33.310  19.180  29.570  1.00  0.00           H
ATOM    279  OG  SER    22      31.450  18.760  28.860  1.00  0.00           O
ATOM    280  HG  SER    22      31.710  17.880  28.560  1.00  0.00           H
ATOM    281  C   SER    22      30.570  20.580  31.120  1.00  0.00           C
ATOM    282  O   SER    22      30.030  20.040  32.080  1.00  0.00           O
ATOM    283  N   CYS    23      29.940  21.320  30.180  1.00  0.00           N
ATOM    284  H   CYS    23      30.420  21.660  29.360  1.00  0.00           H
ATOM    285  CA  CYS    23      28.620  21.940  30.450  1.00  0.00           C
ATOM    286  HA  CYS    23      28.090  21.250  31.110  1.00  0.00           H
ATOM    287  CB  CYS    23      28.670  23.300  31.230  1.00  0.00           C
ATOM    288  HB1 CYS    23      29.380  23.790  30.560  1.00  0.00           H
ATOM    289  HB2 CYS    23      29.180  23.150  32.190  1.00  0.00           H
ATOM    290  SG  CYS    23      27.130  24.270  31.480  1.00  0.00           S
ATOM    291  C   CYS    23      27.770  22.050  29.140  1.00  0.00           C
ATOM    292  O   CYS    23      28.330  22.680  28.210  1.00  0.00           O
ATOM    293  N   ALA    24      26.540  21.600  29.110  1.00  0.00           N
ATOM    294  H   ALA    24      26.120  21.210  29.940  1.00  0.00           H
ATOM    295  CA  ALA    24      25.670  21.820  27.930  1.00  0.00           C
ATOM    296  HA  ALA    24      26.260  21.990  27.030  1.00  0.00           H
ATOM    297  CB  ALA    24      24.800  20.540  27.840  1.00  0.00           C
ATOM    298  HB1 ALA    24      24.230  20.460  26.910  1.00  0.00           H
ATOM    299  HB2 ALA    24      25.290  19.600  28.100  1.00  0.00           H
ATOM    300  HB3 ALA    24      24.000  20.640  28.570  1.00  0.00           H
ATOM    301  C   ALA    24      24.820  23.070  28.160  1.00  0.00           C
ATOM    302  O   ALA    24      24.130  23.210  29.200  1.00  0.00           O
ATOM    303  N   ALA    25      24.650  23.860  27.120  1.00  0.00           N
ATOM    304  H   ALA    25      25.260  23.690  26.330  1.00  0.00           H
ATOM    305  CA  ALA    25      23.810  25.040  27.070  1.00  0.00           C
ATOM    306  HA  ALA    25      23.670  25.520  28.030  1.00  0.00           H
ATOM    307  CB  ALA    25      24.470  26.010  26.130  1.00  0.00           C
ATOM    308  HB1 ALA    25      24.760  25.490  25.210  1.00  0.00           H
ATOM    309  HB2 ALA    25      23.690  26.760  25.990  1.00  0.00           H
ATOM    310  HB3 ALA    25      25.400  26.400  26.550  1.00  0.00           H
ATOM    311  C   ALA    25      22.370  24.660  26.560  1.00  0.00           C
ATOM    312  O   ALA    25      21.970  24.890  25.440  1.00  0.00           O
ATOM    313  N   SER    26      21.730  23.830  27.380  1.00  0.00           N
ATOM    314  H   SER    26      22.100  23.500  28.260  1.00  0.00           H
ATOM    315  CA  SER    26      20.480  23.250  26.900  1.00  0.00           C
ATOM    316  HA  SER    26      20.650  22.770  25.930  1.00  0.00           H
ATOM    317  CB  SER    26      19.920  22.150  27.800  1.00  0.00           C
ATOM    318  HB1 SER    26      19.170  21.660  27.180  1.00  0.00           H
ATOM    319  HB2 SER    26      19.550  22.510  28.760  1.00  0.00           H
ATOM    320  OG  SER    26      20.990  21.250  28.040  1.00  0.00           O
ATOM    321  HG  SER    26      20.590  20.390  28.200  1.00  0.00           H
ATOM    322  C   SER    26      19.320  24.330  26.870  1.00  0.00           C
ATOM    323  O   SER    26      19.120  24.940  27.920  1.00  0.00           O
ATOM    324  N   GLY    27      18.790  24.700  25.720  1.00  0.00           N
ATOM    325  H   GLY    27      19.160  24.370  24.840  1.00  0.00           H
ATOM    326  CA  GLY    27      17.670  25.680  25.660  1.00  0.00           C
ATOM    327  HA1 GLY    27      16.950  25.270  26.370  1.00  0.00           H
ATOM    328  HA2 GLY    27      17.190  25.540  24.690  1.00  0.00           H
ATOM    329  C   GLY    27      18.100  27.150  25.730  1.00  0.00           C
ATOM    330  O   GLY    27      17.320  28.080  25.540  1.00  0.00           O
ATOM    331  N   LEU    28      19.400  27.350  26.000  1.00  0.00           N
ATOM    332  H   LEU    28      19.890  26.530  26.340  1.00  0.00           H
ATOM    333  CA  LEU    28      19.970  28.700  26.250  1.00  0.00           C
ATOM    334  HA  LEU    28      19.180  29.280  26.740  1.00  0.00           H
ATOM    335  CB  LEU    28      21.160  28.480  27.230  1.00  0.00           C
ATOM    336  HB1 LEU    28      21.850  27.680  26.930  1.00  0.00           H
ATOM    337  HB2 LEU    28      20.790  28.140  28.200  1.00  0.00           H
ATOM    338  CG  LEU    28      22.060  29.670  27.520  1.00  0.00           C
ATOM    339  HG  LEU    28      22.510  29.960  26.570  1.00  0.00           H
ATOM    340  CD1 LEU    28      21.240  30.840  28.090  1.00  0.00           C
ATOM    341 1HD1 LEU    28      20.920  31.560  27.340  1.00  0.00           H
ATOM    342 2HD1 LEU    28      20.430  30.380  28.660  1.00  0.00           H
ATOM    343 3HD1 LEU    28      21.780  31.450  28.820  1.00  0.00           H
ATOM    344  CD2 LEU    28      23.210  29.370  28.530  1.00  0.00           C
ATOM    345 1HD2 LEU    28      22.710  29.310  29.500  1.00  0.00           H
ATOM    346 2HD2 LEU    28      23.710  28.420  28.370  1.00  0.00           H
ATOM    347 3HD2 LEU    28      24.020  30.100  28.550  1.00  0.00           H
ATOM    348  C   LEU    28      20.290  29.450  24.940  1.00  0.00           C
ATOM    349  O   LEU    28      20.570  28.850  23.920  1.00  0.00           O
ATOM    350  N   LEU    29      20.360  30.800  24.910  1.00  0.00           N
ATOM    351  H   LEU    29      19.980  31.360  25.660  1.00  0.00           H
ATOM    352  CA  LEU    29      20.580  31.660  23.760  1.00  0.00           C
ATOM    353  HA  LEU    29      20.300  31.090  22.880  1.00  0.00           H
ATOM    354  CB  LEU    29      19.650  32.840  23.890  1.00  0.00           C
ATOM    355  HB1 LEU    29      20.210  33.740  24.150  1.00  0.00           H
ATOM    356  HB2 LEU    29      18.980  32.810  24.750  1.00  0.00           H
ATOM    357  CG  LEU    29      18.740  33.000  22.700  1.00  0.00           C
ATOM    358  HG  LEU    29      18.130  32.120  22.480  1.00  0.00           H
ATOM    359  CD1 LEU    29      17.810  34.160  22.880  1.00  0.00           C
ATOM    360 1HD1 LEU    29      17.110  34.240  22.050  1.00  0.00           H
ATOM    361 2HD1 LEU    29      17.180  34.040  23.770  1.00  0.00           H
ATOM    362 3HD1 LEU    29      18.390  35.080  22.960  1.00  0.00           H
ATOM    363  CD2 LEU    29      19.570  33.350  21.470  1.00  0.00           C
ATOM    364 1HD2 LEU    29      20.190  34.210  21.740  1.00  0.00           H
ATOM    365 2HD2 LEU    29      20.260  32.570  21.170  1.00  0.00           H
ATOM    366 3HD2 LEU    29      18.980  33.720  20.630  1.00  0.00           H
ATOM    367  C   LEU    29      22.120  31.880  23.610  1.00  0.00           C
ATOM    368  O   LEU    29      22.560  33.030  23.450  1.00  0.00           O
ATOM    369  N   PHE    30      22.880  30.790  23.660  1.00  0.00           N
ATOM    370  H   PHE    30      22.310  29.950  23.660  1.00  0.00           H
ATOM    371  CA  PHE    30      24.340  30.650  23.750  1.00  0.00           C
ATOM    372  HA  PHE    30      24.660  30.900  24.760  1.00  0.00           H
ATOM    373  CB  PHE    30      24.680  29.150  23.800  1.00  0.00           C
ATOM    374  HB1 PHE    30      24.030  28.660  23.070  1.00  0.00           H
ATOM    375  HB2 PHE    30      24.340  28.850  24.790  1.00  0.00           H
ATOM    376  CG  PHE    30      26.030  28.680  23.490  1.00  0.00           C
ATOM    377  CD1 PHE    30      27.030  28.540  24.540  1.00  0.00           C
ATOM    378  HD1 PHE    30      26.780  28.630  25.580  1.00  0.00           H
ATOM    379  CE1 PHE    30      28.310  27.960  24.220  1.00  0.00           C
ATOM    380  HE1 PHE    30      29.050  27.840  25.000  1.00  0.00           H
ATOM    381  CZ  PHE    30      28.670  27.730  22.880  1.00  0.00           C
ATOM    382  HZ  PHE    30      29.650  27.400  22.580  1.00  0.00           H
ATOM    383  CE2 PHE    30      27.680  28.060  21.850  1.00  0.00           C
ATOM    384  HE2 PHE    30      28.020  28.150  20.830  1.00  0.00           H
ATOM    385  CD2 PHE    30      26.390  28.430  22.160  1.00  0.00           C
ATOM    386  HD2 PHE    30      25.630  28.670  21.430  1.00  0.00           H
ATOM    387  C   PHE    30      25.070  31.440  22.630  1.00  0.00           C
ATOM    388  O   PHE    30      26.230  31.810  22.740  1.00  0.00           O
ATOM    389  N   SER    37      24.340  31.820  21.510  1.00  0.00           N
ATOM    390  H   SER    37      23.480  31.340  21.290  1.00  0.00           H
ATOM    391  CA  SER    37      24.840  32.750  20.470  1.00  0.00           C
ATOM    392  HA  SER    37      25.750  32.360  20.010  1.00  0.00           H
ATOM    393  CB  SER    37      24.000  32.810  19.240  1.00  0.00           C
ATOM    394  HB1 SER    37      24.570  33.260  18.430  1.00  0.00           H
ATOM    395  HB2 SER    37      23.130  33.460  19.390  1.00  0.00           H
ATOM    396  OG  SER    37      23.560  31.490  18.840  1.00  0.00           O
ATOM    397  HG  SER    37      23.450  31.540  17.890  1.00  0.00           H
ATOM    398  C   SER    37      25.040  34.200  20.980  1.00  0.00           C
ATOM    399  O   SER    37      25.710  35.040  20.350  1.00  0.00           O
ATOM    400  N   PHE    38      24.460  34.610  22.150  1.00  0.00           N
ATOM    401  H   PHE    38      23.800  33.920  22.490  1.00  0.00           H
ATOM    402  CA  PHE    38      24.430  35.970  22.730  1.00  0.00           C
ATOM    403  HA  PHE    38      25.290  36.580  22.450  1.00  0.00           H
ATOM    404  CB  PHE    38      23.240  36.780  22.260  1.00  0.00           C
ATOM    405  HB1 PHE    38      23.130  37.640  22.910  1.00  0.00           H
ATOM    406  HB2 PHE    38      22.360  36.150  22.370  1.00  0.00           H
ATOM    407  CG  PHE    38      23.450  37.290  20.830  1.00  0.00           C
ATOM    408  CD1 PHE    38      22.610  36.880  19.760  1.00  0.00           C
ATOM    409  HD1 PHE    38      21.910  36.080  19.940  1.00  0.00           H
ATOM    410  CE1 PHE    38      22.670  37.570  18.530  1.00  0.00           C
ATOM    411  HE1 PHE    38      21.930  37.260  17.810  1.00  0.00           H
ATOM    412  CZ  PHE    38      23.570  38.600  18.360  1.00  0.00           C
ATOM    413  HZ  PHE    38      23.600  39.150  17.430  1.00  0.00           H
ATOM    414  CE2 PHE    38      24.550  38.790  19.340  1.00  0.00           C
ATOM    415  HE2 PHE    38      25.290  39.540  19.140  1.00  0.00           H
ATOM    416  CD2 PHE    38      24.480  38.240  20.560  1.00  0.00           C
ATOM    417  HD2 PHE    38      25.160  38.600  21.300  1.00  0.00           H
ATOM    418  C   PHE    38      24.550  36.000  24.230  1.00  0.00           C
ATOM    419  O   PHE    38      24.770  37.010  24.910  1.00  0.00           O
ATOM    420  N   TYR    39      24.550  34.830  24.900  1.00  0.00           N
ATOM    421  H   TYR    39      24.330  33.980  24.400  1.00  0.00           H
ATOM    422  CA  TYR    39      24.830  34.780  26.360  1.00  0.00           C
ATOM    423  HA  TYR    39      24.390  35.680  26.780  1.00  0.00           H
ATOM    424  CB  TYR    39      23.950  33.630  27.010  1.00  0.00           C
ATOM    425  HB1 TYR    39      24.470  33.260  27.890  1.00  0.00           H
ATOM    426  HB2 TYR    39      23.920  32.830  26.280  1.00  0.00           H
ATOM    427  CG  TYR    39      22.550  34.100  27.410  1.00  0.00           C
ATOM    428  CD1 TYR    39      21.640  34.500  26.420  1.00  0.00           C
ATOM    429  HD1 TYR    39      21.970  34.450  25.390  1.00  0.00           H
ATOM    430  CE1 TYR    39      20.310  34.960  26.690  1.00  0.00           C
ATOM    431  HE1 TYR    39      19.670  35.430  25.960  1.00  0.00           H
ATOM    432  CZ  TYR    39      19.950  34.980  28.050  1.00  0.00           C
ATOM    433  OH  TYR    39      18.710  35.450  28.380  1.00  0.00           O
ATOM    434  HH  TYR    39      18.670  35.430  29.340  1.00  0.00           H
ATOM    435  CE2 TYR    39      20.880  34.600  29.070  1.00  0.00           C
ATOM    436  HE2 TYR    39      20.540  34.670  30.090  1.00  0.00           H
ATOM    437  CD2 TYR    39      22.140  34.190  28.750  1.00  0.00           C
ATOM    438  HD2 TYR    39      22.790  33.840  29.540  1.00  0.00           H
ATOM    439  C   TYR    39      26.310  34.590  26.780  1.00  0.00           C
ATOM    440  O   TYR    39      27.200  34.160  26.050  1.00  0.00           O
ATOM    441  N   ILE    40      26.460  34.810  28.120  1.00  0.00           N
ATOM    442  H   ILE    40      25.620  35.030  28.620  1.00  0.00           H
ATOM    443  CA  ILE    40      27.740  34.670  28.810  1.00  0.00           C
ATOM    444  HA  ILE    40      28.570  34.420  28.150  1.00  0.00           H
ATOM    445  CB  ILE    40      28.060  36.010  29.490  1.00  0.00           C
ATOM    446  HB  ILE    40      27.200  36.270  30.110  1.00  0.00           H
ATOM    447  CG2 ILE    40      29.410  36.010  30.290  1.00  0.00           C
ATOM    448 1HG2 ILE    40      29.360  35.040  30.780  1.00  0.00           H
ATOM    449 2HG2 ILE    40      30.260  36.020  29.600  1.00  0.00           H
ATOM    450 3HG2 ILE    40      29.560  36.800  31.040  1.00  0.00           H
ATOM    451  CG1 ILE    40      28.100  37.150  28.470  1.00  0.00           C
ATOM    452 1HG1 ILE    40      27.110  37.250  28.030  1.00  0.00           H
ATOM    453 2HG1 ILE    40      28.840  37.040  27.690  1.00  0.00           H
ATOM    454  CD  ILE    40      28.220  38.500  29.190  1.00  0.00           C
ATOM    455  HD1 ILE    40      28.120  39.310  28.460  1.00  0.00           H
ATOM    456  HD2 ILE    40      27.560  38.570  30.060  1.00  0.00           H
ATOM    457  HD3 ILE    40      29.200  38.590  29.640  1.00  0.00           H
ATOM    458  C   ILE    40      27.630  33.560  29.800  1.00  0.00           C
ATOM    459  O   ILE    40      26.510  33.250  30.240  1.00  0.00           O
ATOM    460  N   MET    41      28.720  32.850  30.100  1.00  0.00           N
ATOM    461  H   MET    41      29.540  32.940  29.520  1.00  0.00           H
ATOM    462  CA  MET    41      28.750  31.670  30.960  1.00  0.00           C
ATOM    463  HA  MET    41      27.840  31.670  31.550  1.00  0.00           H
ATOM    464  CB  MET    41      28.680  30.430  29.970  1.00  0.00           C
ATOM    465  HB1 MET    41      28.800  29.560  30.620  1.00  0.00           H
ATOM    466  HB2 MET    41      29.590  30.540  29.390  1.00  0.00           H
ATOM    467  CG  MET    41      27.430  30.390  29.070  1.00  0.00           C
ATOM    468  HG1 MET    41      27.360  31.240  28.400  1.00  0.00           H
ATOM    469  HG2 MET    41      26.720  30.660  29.860  1.00  0.00           H
ATOM    470  SD  MET    41      26.920  28.890  28.230  1.00  0.00           S
ATOM    471  CE  MET    41      26.530  27.830  29.620  1.00  0.00           C
ATOM    472  HE1 MET    41      27.090  26.900  29.520  1.00  0.00           H
ATOM    473  HE2 MET    41      26.820  28.240  30.590  1.00  0.00           H
ATOM    474  HE3 MET    41      25.450  27.650  29.540  1.00  0.00           H
ATOM    475  C   MET    41      29.990  31.470  31.840  1.00  0.00           C
ATOM    476  O   MET    41      31.070  31.910  31.450  1.00  0.00           O
ATOM    477  N   GLY    42      29.870  30.800  32.940  1.00  0.00           N
ATOM    478  H   GLY    42      28.950  30.460  33.190  1.00  0.00           H
ATOM    479  CA  GLY    42      30.960  30.720  33.920  1.00  0.00           C
ATOM    480  HA1 GLY    42      31.090  31.670  34.430  1.00  0.00           H
ATOM    481  HA2 GLY    42      31.840  30.410  33.350  1.00  0.00           H
ATOM    482  C   GLY    42      30.690  29.560  34.850  1.00  0.00           C
ATOM    483  O   GLY    42      29.730  28.780  34.750  1.00  0.00           O
ATOM    484  N   TRP    43      31.590  29.550  35.860  1.00  0.00           N
ATOM    485  H   TRP    43      32.350  30.210  35.840  1.00  0.00           H
ATOM    486  CA  TRP    43      31.730  28.400  36.750  1.00  0.00           C
ATOM    487  HA  TRP    43      30.860  27.740  36.800  1.00  0.00           H
ATOM    488  CB  TRP    43      33.000  27.500  36.430  1.00  0.00           C
ATOM    489  HB1 TRP    43      33.030  26.750  37.220  1.00  0.00           H
ATOM    490  HB2 TRP    43      33.840  28.180  36.380  1.00  0.00           H
ATOM    491  CG  TRP    43      32.870  26.650  35.160  1.00  0.00           C
ATOM    492  CD1 TRP    43      33.220  26.980  33.880  1.00  0.00           C
ATOM    493  HD1 TRP    43      33.570  27.970  33.610  1.00  0.00           H
ATOM    494  NE1 TRP    43      33.130  25.970  33.050  1.00  0.00           N
ATOM    495  HE1 TRP    43      33.260  26.130  32.060  1.00  0.00           H
ATOM    496  CE2 TRP    43      32.520  24.890  33.630  1.00  0.00           C
ATOM    497  CZ2 TRP    43      32.150  23.600  33.120  1.00  0.00           C
ATOM    498  HZ2 TRP    43      32.560  23.170  32.220  1.00  0.00           H
ATOM    499  CH2 TRP    43      31.610  22.670  34.090  1.00  0.00           C
ATOM    500  HH2 TRP    43      31.400  21.660  33.760  1.00  0.00           H
ATOM    501  CZ3 TRP    43      31.450  23.030  35.420  1.00  0.00           C
ATOM    502  HZ3 TRP    43      30.980  22.440  36.190  1.00  0.00           H
ATOM    503  CE3 TRP    43      31.800  24.330  35.860  1.00  0.00           C
ATOM    504  HE3 TRP    43      31.630  24.580  36.900  1.00  0.00           H
ATOM    505  CD2 TRP    43      32.360  25.310  34.990  1.00  0.00           C
ATOM    506  C   TRP    43      31.840  28.840  38.270  1.00  0.00           C
ATOM    507  O   TRP    43      32.600  29.770  38.540  1.00  0.00           O
ATOM    508  N   PHE    44      31.010  28.250  39.180  1.00  0.00           N
ATOM    509  H   PHE    44      30.430  27.500  38.840  1.00  0.00           H
ATOM    510  CA  PHE    44      31.060  28.500  40.620  1.00  0.00           C
ATOM    511  HA  PHE    44      31.800  29.270  40.850  1.00  0.00           H
ATOM    512  CB  PHE    44      29.680  28.870  41.150  1.00  0.00           C
ATOM    513  HB1 PHE    44      29.690  28.770  42.240  1.00  0.00           H
ATOM    514  HB2 PHE    44      28.920  28.150  40.880  1.00  0.00           H
ATOM    515  CG  PHE    44      29.270  30.310  40.930  1.00  0.00           C
ATOM    516  CD1 PHE    44      28.600  30.770  39.780  1.00  0.00           C
ATOM    517  HD1 PHE    44      28.400  30.100  38.960  1.00  0.00           H
ATOM    518  CE1 PHE    44      28.220  32.120  39.550  1.00  0.00           C
ATOM    519  HE1 PHE    44      27.780  32.430  38.610  1.00  0.00           H
ATOM    520  CZ  PHE    44      28.540  33.060  40.560  1.00  0.00           C
ATOM    521  HZ  PHE    44      28.400  34.110  40.360  1.00  0.00           H
ATOM    522  CE2 PHE    44      29.180  32.610  41.750  1.00  0.00           C
ATOM    523  HE2 PHE    44      29.480  33.340  42.500  1.00  0.00           H
ATOM    524  CD2 PHE    44      29.520  31.280  41.890  1.00  0.00           C
ATOM    525  HD2 PHE    44      30.120  30.990  42.740  1.00  0.00           H
ATOM    526  C   PHE    44      31.490  27.190  41.280  1.00  0.00           C
ATOM    527  O   PHE    44      31.350  26.130  40.650  1.00  0.00           O
ATOM    528  N   ARG    45      31.980  27.200  42.540  1.00  0.00           N
ATOM    529  H   ARG    45      31.950  28.070  43.040  1.00  0.00           H
ATOM    530  CA  ARG    45      32.380  26.040  43.300  1.00  0.00           C
ATOM    531  HA  ARG    45      31.820  25.170  42.970  1.00  0.00           H
ATOM    532  CB  ARG    45      33.850  25.770  42.950  1.00  0.00           C
ATOM    533  HB1 ARG    45      33.990  25.730  41.870  1.00  0.00           H
ATOM    534  HB2 ARG    45      34.090  24.750  43.270  1.00  0.00           H
ATOM    535  CG  ARG    45      34.980  26.700  43.510  1.00  0.00           C
ATOM    536  HG1 ARG    45      34.710  27.010  44.520  1.00  0.00           H
ATOM    537  HG2 ARG    45      34.950  27.570  42.850  1.00  0.00           H
ATOM    538  CD  ARG    45      36.400  26.170  43.400  1.00  0.00           C
ATOM    539  HD1 ARG    45      36.510  25.870  42.360  1.00  0.00           H
ATOM    540  HD2 ARG    45      36.540  25.280  44.000  1.00  0.00           H
ATOM    541  NE  ARG    45      37.450  27.180  43.610  1.00  0.00           N
ATOM    542  HE  ARG    45      37.160  28.020  44.100  1.00  0.00           H
ATOM    543  CZ  ARG    45      38.730  26.960  43.790  1.00  0.00           C
ATOM    544  NH1 ARG    45      39.360  25.970  43.340  1.00  0.00           N
ATOM    545 1HH1 ARG    45      38.810  25.340  42.770  1.00  0.00           H
ATOM    546 2HH1 ARG    45      40.360  25.850  43.290  1.00  0.00           H
ATOM    547  NH2 ARG    45      39.390  27.830  44.470  1.00  0.00           N
ATOM    548 1HH2 ARG    45      38.860  28.660  44.710  1.00  0.00           H
ATOM    549 2HH2 ARG    45      40.330  27.660  44.800  1.00  0.00           H
ATOM    550  C   ARG    45      32.200  26.140  44.870  1.00  0.00           C
ATOM    551  O   ARG    45      32.180  27.240  45.450  1.00  0.00           O
ATOM    552  N   GLN    46      32.000  25.010  45.550  1.00  0.00           N
ATOM    553  H   GLN    46      31.980  24.100  45.110  1.00  0.00           H
ATOM    554  CA  GLN    46      31.740  24.980  46.980  1.00  0.00           C
ATOM    555  HA  GLN    46      32.320  25.830  47.340  1.00  0.00           H
ATOM    556  CB  GLN    46      30.190  25.260  47.090  1.00  0.00           C
ATOM    557  HB1 GLN    46      29.660  24.340  46.850  1.00  0.00           H
ATOM    558  HB2 GLN    46      29.970  26.140  46.480  1.00  0.00           H
ATOM    559  CG  GLN    46      29.880  25.700  48.570  1.00  0.00           C
ATOM    560  HG1 GLN    46      30.610  26.470  48.800  1.00  0.00           H
ATOM    561  HG2 GLN    46      29.920  24.780  49.160  1.00  0.00           H
ATOM    562  CD  GLN    46      28.530  26.310  48.720  1.00  0.00           C
ATOM    563  OE1 GLN    46      27.630  26.240  47.920  1.00  0.00           O
ATOM    564  NE2 GLN    46      28.260  26.880  49.890  1.00  0.00           N
ATOM    565 1HE2 GLN    46      28.970  26.860  50.610  1.00  0.00           H
ATOM    566 2HE2 GLN    46      27.320  27.230  49.990  1.00  0.00           H
ATOM    567  C   GLN    46      32.200  23.650  47.590  1.00  0.00           C
ATOM    568  O   GLN    46      31.970  22.550  47.040  1.00  0.00           O
ATOM    569  N   ALA    47      32.650  23.720  48.870  1.00  0.00           N
ATOM    570  H   ALA    47      32.890  24.600  49.300  1.00  0.00           H
ATOM    571  CA  ALA    47      32.900  22.700  49.840  1.00  0.00           C
ATOM    572  HA  ALA    47      32.810  21.720  49.380  1.00  0.00           H
ATOM    573  CB  ALA    47      34.330  22.980  50.420  1.00  0.00           C
ATOM    574  HB1 ALA    47      34.670  22.260  51.170  1.00  0.00           H
ATOM    575  HB2 ALA    47      35.080  22.910  49.630  1.00  0.00           H
ATOM    576  HB3 ALA    47      34.340  23.960  50.900  1.00  0.00           H
ATOM    577  C   ALA    47      31.830  22.730  51.050  1.00  0.00           C
ATOM    578  O   ALA    47      31.220  23.780  51.260  1.00  0.00           O
ATOM    579  N   PRO    48      31.600  21.580  51.770  1.00  0.00           N
ATOM    580  CD  PRO    48      32.440  20.430  51.760  1.00  0.00           C
ATOM    581  HD1 PRO    48      33.330  20.590  52.360  1.00  0.00           H
ATOM    582  HD2 PRO    48      32.710  20.210  50.720  1.00  0.00           H
ATOM    583  CG  PRO    48      31.550  19.320  52.380  1.00  0.00           C
ATOM    584  HG1 PRO    48      32.050  18.410  52.730  1.00  0.00           H
ATOM    585  HG2 PRO    48      30.830  18.930  51.660  1.00  0.00           H
ATOM    586  CB  PRO    48      30.840  20.180  53.450  1.00  0.00           C
ATOM    587  HB1 PRO    48      31.510  20.210  54.310  1.00  0.00           H
ATOM    588  HB2 PRO    48      29.850  19.810  53.710  1.00  0.00           H
ATOM    589  CA  PRO    48      30.740  21.580  52.900  1.00  0.00           C
ATOM    590  HA  PRO    48      29.710  21.860  52.640  1.00  0.00           H
ATOM    591  C   PRO    48      31.180  22.620  53.990  1.00  0.00           C
ATOM    592  O   PRO    48      32.400  22.810  54.210  1.00  0.00           O
ATOM    593  N   GLY    49      30.260  23.400  54.570  1.00  0.00           N
ATOM    594  H   GLY    49      29.330  23.390  54.180  1.00  0.00           H
ATOM    595  CA  GLY    49      30.500  24.300  55.740  1.00  0.00           C
ATOM    596  HA1 GLY    49      31.270  23.870  56.380  1.00  0.00           H
ATOM    597  HA2 GLY    49      29.570  24.640  56.190  1.00  0.00           H
ATOM    598  C   GLY    49      31.290  25.560  55.290  1.00  0.00           C
ATOM    599  O   GLY    49      31.910  26.120  56.170  1.00  0.00           O
ATOM    600  N   ARG    50      31.330  25.880  53.990  1.00  0.00           N
ATOM    601  H   ARG    50      30.790  25.280  53.380  1.00  0.00           H
ATOM    602  CA  ARG    50      32.030  27.060  53.450  1.00  0.00           C
ATOM    603  HA  ARG    50      32.200  27.790  54.240  1.00  0.00           H
ATOM    604  CB  ARG    50      33.330  26.660  52.750  1.00  0.00           C
ATOM    605  HB1 ARG    50      33.500  27.360  51.930  1.00  0.00           H
ATOM    606  HB2 ARG    50      33.200  25.690  52.280  1.00  0.00           H
ATOM    607  CG  ARG    50      34.530  26.480  53.630  1.00  0.00           C
ATOM    608  HG1 ARG    50      34.260  25.830  54.460  1.00  0.00           H
ATOM    609  HG2 ARG    50      34.800  27.430  54.090  1.00  0.00           H
ATOM    610  CD  ARG    50      35.680  25.840  52.880  1.00  0.00           C
ATOM    611  HD1 ARG    50      35.320  24.900  52.460  1.00  0.00           H
ATOM    612  HD2 ARG    50      36.460  25.680  53.630  1.00  0.00           H
ATOM    613  NE  ARG    50      36.190  26.750  51.790  1.00  0.00           N
ATOM    614  HE  ARG    50      35.980  27.730  51.830  1.00  0.00           H
ATOM    615  CZ  ARG    50      36.740  26.420  50.660  1.00  0.00           C
ATOM    616  NH1 ARG    50      37.120  25.200  50.320  1.00  0.00           N
ATOM    617 1HH1 ARG    50      36.950  24.360  50.840  1.00  0.00           H
ATOM    618 2HH1 ARG    50      37.380  25.020  49.360  1.00  0.00           H
ATOM    619  NH2 ARG    50      36.980  27.400  49.790  1.00  0.00           N
ATOM    620 1HH2 ARG    50      36.990  28.360  50.120  1.00  0.00           H
ATOM    621 2HH2 ARG    50      37.530  27.170  48.980  1.00  0.00           H
ATOM    622  C   ARG    50      31.180  27.880  52.460  1.00  0.00           C
ATOM    623  O   ARG    50      30.260  27.390  51.840  1.00  0.00           O
ATOM    624  N   GLU    51      31.560  29.160  52.360  1.00  0.00           N
ATOM    625  H   GLU    51      32.460  29.450  52.720  1.00  0.00           H
ATOM    626  CA  GLU    51      31.000  30.060  51.400  1.00  0.00           C
ATOM    627  HA  GLU    51      29.910  30.020  51.430  1.00  0.00           H
ATOM    628  CB  GLU    51      31.380  31.480  51.850  1.00  0.00           C
ATOM    629  HB1 GLU    51      32.450  31.450  52.030  1.00  0.00           H
ATOM    630  HB2 GLU    51      30.860  31.750  52.770  1.00  0.00           H
ATOM    631  CG  GLU    51      31.050  32.490  50.810  1.00  0.00           C
ATOM    632  HG1 GLU    51      29.980  32.680  50.880  1.00  0.00           H
ATOM    633  HG2 GLU    51      31.280  32.060  49.840  1.00  0.00           H
ATOM    634  CD  GLU    51      31.760  33.830  51.100  1.00  0.00           C
ATOM    635  OE1 GLU    51      31.010  34.830  51.300  1.00  0.00           O
ATOM    636  OE2 GLU    51      32.990  33.930  51.010  1.00  0.00           O
ATOM    637  C   GLU    51      31.500  29.590  49.940  1.00  0.00           C
ATOM    638  O   GLU    51      32.590  29.160  49.710  1.00  0.00           O
ATOM    639  N   ARG    52      30.590  29.700  48.950  1.00  0.00           N
ATOM    640  H   ARG    52      29.700  30.110  49.200  1.00  0.00           H
ATOM    641  CA  ARG    52      30.790  29.380  47.560  1.00  0.00           C
ATOM    642  HA  ARG    52      31.410  28.480  47.540  1.00  0.00           H
ATOM    643  CB  ARG    52      29.410  29.240  46.880  1.00  0.00           C
ATOM    644  HB1 ARG    52      28.850  30.150  47.110  1.00  0.00           H
ATOM    645  HB2 ARG    52      28.810  28.580  47.500  1.00  0.00           H
ATOM    646  CG  ARG    52      29.330  28.880  45.430  1.00  0.00           C
ATOM    647  HG1 ARG    52      29.880  27.970  45.150  1.00  0.00           H
ATOM    648  HG2 ARG    52      29.820  29.650  44.830  1.00  0.00           H
ATOM    649  CD  ARG    52      27.900  28.830  44.840  1.00  0.00           C
ATOM    650  HD1 ARG    52      27.450  27.950  45.280  1.00  0.00           H
ATOM    651  HD2 ARG    52      27.900  28.670  43.760  1.00  0.00           H
ATOM    652  NE  ARG    52      27.090  30.110  45.000  1.00  0.00           N
ATOM    653  HE  ARG    52      27.530  30.840  45.540  1.00  0.00           H
ATOM    654  CZ  ARG    52      25.850  30.320  44.680  1.00  0.00           C
ATOM    655  NH1 ARG    52      25.170  29.440  44.000  1.00  0.00           N
ATOM    656 1HH1 ARG    52      25.540  28.520  43.810  1.00  0.00           H
ATOM    657 2HH1 ARG    52      24.220  29.680  43.750  1.00  0.00           H
ATOM    658  NH2 ARG    52      25.380  31.470  45.060  1.00  0.00           N
ATOM    659 1HH2 ARG    52      25.870  31.980  45.780  1.00  0.00           H
ATOM    660 2HH2 ARG    52      24.430  31.700  44.770  1.00  0.00           H
ATOM    661  C   ARG    52      31.660  30.520  46.900  1.00  0.00           C
ATOM    662  O   ARG    52      31.490  31.740  47.170  1.00  0.00           O
ATOM    663  N   GLU    53      32.570  30.080  46.030  1.00  0.00           N
ATOM    664  H   GLU    53      32.520  29.080  45.860  1.00  0.00           H
ATOM    665  CA  GLU    53      33.510  30.820  45.200  1.00  0.00           C
ATOM    666  HA  GLU    53      33.520  31.830  45.620  1.00  0.00           H
ATOM    667  CB  GLU    53      34.920  30.190  45.280  1.00  0.00           C
ATOM    668  HB1 GLU    53      35.590  30.860  44.740  1.00  0.00           H
ATOM    669  HB2 GLU    53      34.950  29.370  44.560  1.00  0.00           H
ATOM    670  CG  GLU    53      35.300  29.770  46.660  1.00  0.00           C
ATOM    671  HG1 GLU    53      34.720  28.900  46.970  1.00  0.00           H
ATOM    672  HG2 GLU    53      35.070  30.590  47.340  1.00  0.00           H
ATOM    673  CD  GLU    53      36.770  29.380  46.810  1.00  0.00           C
ATOM    674  OE1 GLU    53      37.610  30.220  47.240  1.00  0.00           O
ATOM    675  OE2 GLU    53      37.120  28.220  46.490  1.00  0.00           O
ATOM    676  C   GLU    53      33.140  30.880  43.640  1.00  0.00           C
ATOM    677  O   GLU    53      32.760  29.870  43.070  1.00  0.00           O
ATOM    678  N   PHE    54      33.310  32.030  42.960  1.00  0.00           N
ATOM    679  H   PHE    54      33.780  32.830  43.360  1.00  0.00           H
ATOM    680  CA  PHE    54      33.450  31.970  41.480  1.00  0.00           C
ATOM    681  HA  PHE    54      32.760  31.290  40.990  1.00  0.00           H
ATOM    682  CB  PHE    54      33.230  33.400  40.980  1.00  0.00           C
ATOM    683  HB1 PHE    54      33.800  34.130  41.560  1.00  0.00           H
ATOM    684  HB2 PHE    54      32.180  33.690  41.050  1.00  0.00           H
ATOM    685  CG  PHE    54      33.720  33.690  39.600  1.00  0.00           C
ATOM    686  CD1 PHE    54      32.890  33.530  38.520  1.00  0.00           C
ATOM    687  HD1 PHE    54      31.880  33.240  38.790  1.00  0.00           H
ATOM    688  CE1 PHE    54      33.320  33.820  37.230  1.00  0.00           C
ATOM    689  HE1 PHE    54      32.580  33.770  36.440  1.00  0.00           H
ATOM    690  CZ  PHE    54      34.640  34.280  36.970  1.00  0.00           C
ATOM    691  HZ  PHE    54      34.920  34.420  35.930  1.00  0.00           H
ATOM    692  CE2 PHE    54      35.410  34.630  38.080  1.00  0.00           C
ATOM    693  HE2 PHE    54      36.380  35.090  37.920  1.00  0.00           H
ATOM    694  CD2 PHE    54      34.960  34.360  39.350  1.00  0.00           C
ATOM    695  HD2 PHE    54      35.690  34.570  40.120  1.00  0.00           H
ATOM    696  C   PHE    54      34.820  31.450  41.010  1.00  0.00           C
ATOM    697  O   PHE    54      35.740  31.360  41.800  1.00  0.00           O
ATOM    698  N   VAL    55      34.900  30.820  39.850  1.00  0.00           N
ATOM    699  H   VAL    55      34.060  30.690  39.300  1.00  0.00           H
ATOM    700  CA  VAL    55      36.170  30.330  39.170  1.00  0.00           C
ATOM    701  HA  VAL    55      37.050  30.520  39.800  1.00  0.00           H
ATOM    702  CB  VAL    55      36.210  28.880  38.920  1.00  0.00           C
ATOM    703  HB  VAL    55      35.420  28.570  38.230  1.00  0.00           H
ATOM    704  CG1 VAL    55      37.570  28.370  38.510  1.00  0.00           C
ATOM    705 1HG1 VAL    55      37.940  28.780  37.570  1.00  0.00           H
ATOM    706 2HG1 VAL    55      38.270  28.410  39.340  1.00  0.00           H
ATOM    707 3HG1 VAL    55      37.440  27.330  38.210  1.00  0.00           H
ATOM    708  CG2 VAL    55      35.900  28.100  40.240  1.00  0.00           C
ATOM    709 1HG2 VAL    55      36.760  28.380  40.840  1.00  0.00           H
ATOM    710 2HG2 VAL    55      35.010  28.450  40.770  1.00  0.00           H
ATOM    711 3HG2 VAL    55      36.040  27.020  40.240  1.00  0.00           H
ATOM    712  C   VAL    55      36.440  31.100  37.870  1.00  0.00           C
ATOM    713  O   VAL    55      37.480  31.750  37.850  1.00  0.00           O
ATOM    714  N   ALA    56      35.640  31.010  36.880  1.00  0.00           N
ATOM    715  H   ALA    56      34.820  30.460  37.120  1.00  0.00           H
ATOM    716  CA  ALA    56      35.980  31.590  35.600  1.00  0.00           C
ATOM    717  HA  ALA    56      36.490  32.550  35.710  1.00  0.00           H
ATOM    718  CB  ALA    56      36.910  30.530  34.920  1.00  0.00           C
ATOM    719  HB1 ALA    56      37.250  30.970  33.970  1.00  0.00           H
ATOM    720  HB2 ALA    56      37.760  30.260  35.530  1.00  0.00           H
ATOM    721  HB3 ALA    56      36.350  29.600  34.810  1.00  0.00           H
ATOM    722  C   ALA    56      34.740  31.890  34.780  1.00  0.00           C
ATOM    723  O   ALA    56      33.650  31.370  35.010  1.00  0.00           O
ATOM    724  N   SER    57      34.960  32.710  33.710  1.00  0.00           N
ATOM    725  H   SER    57      35.820  33.200  33.520  1.00  0.00           H
ATOM    726  CA  SER    57      33.880  33.030  32.780  1.00  0.00           C
ATOM    727  HA  SER    57      33.160  32.220  32.660  1.00  0.00           H
ATOM    728  CB  SER    57      32.940  34.130  33.330  1.00  0.00           C
ATOM    729  HB1 SER    57      32.360  33.780  34.180  1.00  0.00           H
ATOM    730  HB2 SER    57      32.290  34.480  32.520  1.00  0.00           H
ATOM    731  OG  SER    57      33.500  35.330  33.680  1.00  0.00           O
ATOM    732  HG  SER    57      32.870  35.870  34.160  1.00  0.00           H
ATOM    733  C   SER    57      34.410  33.490  31.420  1.00  0.00           C
ATOM    734  O   SER    57      35.450  34.080  31.170  1.00  0.00           O
ATOM    735  N   ILE    58      33.550  33.180  30.430  1.00  0.00           N
ATOM    736  H   ILE    58      32.770  32.590  30.690  1.00  0.00           H
ATOM    737  CA  ILE    58      33.770  33.550  29.020  1.00  0.00           C
ATOM    738  HA  ILE    58      34.540  34.310  28.990  1.00  0.00           H
ATOM    739  CB  ILE    58      34.250  32.300  28.130  1.00  0.00           C
ATOM    740  HB  ILE    58      35.220  32.060  28.570  1.00  0.00           H
ATOM    741  CG2 ILE    58      33.230  31.110  28.020  1.00  0.00           C
ATOM    742 1HG2 ILE    58      32.790  31.050  29.020  1.00  0.00           H
ATOM    743 2HG2 ILE    58      32.360  31.410  27.430  1.00  0.00           H
ATOM    744 3HG2 ILE    58      33.620  30.140  27.740  1.00  0.00           H
ATOM    745  CG1 ILE    58      34.590  32.790  26.710  1.00  0.00           C
ATOM    746 1HG1 ILE    58      35.020  33.790  26.810  1.00  0.00           H
ATOM    747 2HG1 ILE    58      33.640  32.920  26.190  1.00  0.00           H
ATOM    748  CD  ILE    58      35.560  31.870  26.000  1.00  0.00           C
ATOM    749  HD1 ILE    58      35.290  30.820  26.090  1.00  0.00           H
ATOM    750  HD2 ILE    58      35.560  32.120  24.930  1.00  0.00           H
ATOM    751  HD3 ILE    58      36.560  31.960  26.410  1.00  0.00           H
ATOM    752  C   ILE    58      32.480  34.190  28.420  1.00  0.00           C
ATOM    753  O   ILE    58      31.300  33.780  28.540  1.00  0.00           O
ATOM    754  N   LYS    59      32.640  35.290  27.690  1.00  0.00           N
ATOM    755  H   LYS    59      33.610  35.590  27.640  1.00  0.00           H
ATOM    756  CA  LYS    59      31.620  35.830  26.810  1.00  0.00           C
ATOM    757  HA  LYS    59      30.660  35.750  27.330  1.00  0.00           H
ATOM    758  CB  LYS    59      31.840  37.350  26.790  1.00  0.00           C
ATOM    759  HB1 LYS    59      31.070  37.760  26.140  1.00  0.00           H
ATOM    760  HB2 LYS    59      32.690  37.450  26.120  1.00  0.00           H
ATOM    761  CG  LYS    59      32.070  38.160  28.090  1.00  0.00           C
ATOM    762  HG1 LYS    59      33.070  37.880  28.450  1.00  0.00           H
ATOM    763  HG2 LYS    59      31.340  37.970  28.870  1.00  0.00           H
ATOM    764  CD  LYS    59      31.950  39.700  27.810  1.00  0.00           C
ATOM    765  HD1 LYS    59      30.900  39.980  27.820  1.00  0.00           H
ATOM    766  HD2 LYS    59      32.340  39.910  26.820  1.00  0.00           H
ATOM    767  CE  LYS    59      32.700  40.550  28.850  1.00  0.00           C
ATOM    768  HE1 LYS    59      33.760  40.490  28.620  1.00  0.00           H
ATOM    769  HE2 LYS    59      32.640  40.270  29.900  1.00  0.00           H
ATOM    770  NZ  LYS    59      32.310  41.980  28.740  1.00  0.00           N
ATOM    771  HZ1 LYS    59      32.700  42.500  29.510  1.00  0.00           H
ATOM    772  HZ2 LYS    59      32.560  42.410  27.860  1.00  0.00           H
ATOM    773  HZ3 LYS    59      31.300  42.000  28.810  1.00  0.00           H
ATOM    774  C   LYS    59      31.560  35.270  25.380  1.00  0.00           C
ATOM    775  O   LYS    59      32.580  34.800  24.940  1.00  0.00           O
ATOM    776  N   TRP    60      30.360  35.320  24.740  1.00  0.00           N
ATOM    777  H   TRP    60      29.560  35.680  25.240  1.00  0.00           H
ATOM    778  CA  TRP    60      30.210  34.810  23.280  1.00  0.00           C
ATOM    779  HA  TRP    60      30.490  33.760  23.380  1.00  0.00           H
ATOM    780  CB  TRP    60      28.780  34.830  22.860  1.00  0.00           C
ATOM    781  HB1 TRP    60      28.160  34.220  23.520  1.00  0.00           H
ATOM    782  HB2 TRP    60      28.620  34.440  21.860  1.00  0.00           H
ATOM    783  CG  TRP    60      28.300  36.280  22.760  1.00  0.00           C
ATOM    784  CD1 TRP    60      27.710  37.010  23.730  1.00  0.00           C
ATOM    785  HD1 TRP    60      27.400  36.640  24.690  1.00  0.00           H
ATOM    786  NE1 TRP    60      27.420  38.260  23.280  1.00  0.00           N
ATOM    787  HE1 TRP    60      26.780  38.840  23.810  1.00  0.00           H
ATOM    788  CE2 TRP    60      27.830  38.460  22.000  1.00  0.00           C
ATOM    789  CZ2 TRP    60      27.860  39.550  21.130  1.00  0.00           C
ATOM    790  HZ2 TRP    60      27.320  40.470  21.300  1.00  0.00           H
ATOM    791  CH2 TRP    60      28.580  39.390  19.890  1.00  0.00           C
ATOM    792  HH2 TRP    60      28.730  40.190  19.180  1.00  0.00           H
ATOM    793  CZ3 TRP    60      29.200  38.190  19.510  1.00  0.00           C
ATOM    794  HZ3 TRP    60      29.680  38.130  18.550  1.00  0.00           H
ATOM    795  CE3 TRP    60      29.160  37.100  20.390  1.00  0.00           C
ATOM    796  HE3 TRP    60      29.550  36.140  20.060  1.00  0.00           H
ATOM    797  CD2 TRP    60      28.460  37.200  21.650  1.00  0.00           C
ATOM    798  C   TRP    60      31.180  35.340  22.270  1.00  0.00           C
ATOM    799  O   TRP    60      31.750  34.490  21.540  1.00  0.00           O
ATOM    800  N   ALA    61      31.580  36.640  22.320  1.00  0.00           N
ATOM    801  H   ALA    61      31.120  37.250  22.980  1.00  0.00           H
ATOM    802  CA  ALA    61      32.610  37.290  21.530  1.00  0.00           C
ATOM    803  HA  ALA    61      32.350  36.990  20.520  1.00  0.00           H
ATOM    804  CB  ALA    61      32.520  38.760  21.540  1.00  0.00           C
ATOM    805  HB1 ALA    61      33.230  39.260  20.880  1.00  0.00           H
ATOM    806  HB2 ALA    61      31.520  39.120  21.290  1.00  0.00           H
ATOM    807  HB3 ALA    61      32.800  39.090  22.540  1.00  0.00           H
ATOM    808  C   ALA    61      34.040  36.840  21.890  1.00  0.00           C
ATOM    809  O   ALA    61      35.010  37.220  21.200  1.00  0.00           O
ATOM    810  N   GLY    65      34.180  35.980  22.850  1.00  0.00           N
ATOM    811  H   GLY    65      33.330  35.730  23.340  1.00  0.00           H
ATOM    812  CA  GLY    65      35.400  35.360  23.310  1.00  0.00           C
ATOM    813  HA1 GLY    65      36.070  35.190  22.460  1.00  0.00           H
ATOM    814  HA2 GLY    65      35.250  34.350  23.690  1.00  0.00           H
ATOM    815  C   GLY    65      36.270  36.150  24.270  1.00  0.00           C
ATOM    816  O   GLY    65      37.490  36.040  24.150  1.00  0.00           O
ATOM    817  N   ASP    66      35.610  36.820  25.210  1.00  0.00           N
ATOM    818  H   ASP    66      34.600  36.790  25.150  1.00  0.00           H
ATOM    819  CA  ASP    66      36.330  37.540  26.270  1.00  0.00           C
ATOM    820  HA  ASP    66      37.310  37.790  25.870  1.00  0.00           H
ATOM    821  CB  ASP    66      35.730  38.940  26.480  1.00  0.00           C
ATOM    822  HB1 ASP    66      36.320  39.590  27.120  1.00  0.00           H
ATOM    823  HB2 ASP    66      34.720  38.660  26.790  1.00  0.00           H
ATOM    824  CG  ASP    66      35.700  39.770  25.120  1.00  0.00           C
ATOM    825  OD1 ASP    66      36.810  39.940  24.620  1.00  0.00           O
ATOM    826  OD2 ASP    66      34.690  40.370  24.720  1.00  0.00           O
ATOM    827  C   ASP    66      36.260  36.760  27.600  1.00  0.00           C
ATOM    828  O   ASP    66      35.210  36.540  28.280  1.00  0.00           O
ATOM    829  N   ARG    67      37.440  36.340  28.120  1.00  0.00           N
ATOM    830  H   ARG    67      38.320  36.510  27.640  1.00  0.00           H
ATOM    831  CA  ARG    67      37.540  35.570  29.400  1.00  0.00           C
ATOM    832  HA  ARG    67      36.600  35.060  29.590  1.00  0.00           H
ATOM    833  CB  ARG    67      38.690  34.510  29.260  1.00  0.00           C
ATOM    834  HB1 ARG    67      38.600  33.930  30.170  1.00  0.00           H
ATOM    835  HB2 ARG    67      39.680  34.960  29.200  1.00  0.00           H
ATOM    836  CG  ARG    67      38.380  33.610  28.150  1.00  0.00           C
ATOM    837  HG1 ARG    67      38.320  34.280  27.290  1.00  0.00           H
ATOM    838  HG2 ARG    67      37.410  33.120  28.250  1.00  0.00           H
ATOM    839  CD  ARG    67      39.500  32.570  28.010  1.00  0.00           C
ATOM    840  HD1 ARG    67      39.410  31.910  28.880  1.00  0.00           H
ATOM    841  HD2 ARG    67      40.470  33.060  28.050  1.00  0.00           H
ATOM    842  NE  ARG    67      39.350  31.750  26.820  1.00  0.00           N
ATOM    843  HE  ARG    67      39.030  30.800  26.970  1.00  0.00           H
ATOM    844  CZ  ARG    67      39.420  32.230  25.600  1.00  0.00           C
ATOM    845  NH1 ARG    67      39.920  33.400  25.240  1.00  0.00           N
ATOM    846 1HH1 ARG    67      40.190  34.010  26.000  1.00  0.00           H
ATOM    847 2HH1 ARG    67      40.020  33.650  24.270  1.00  0.00           H
ATOM    848  NH2 ARG    67      39.050  31.480  24.620  1.00  0.00           N
ATOM    849 1HH2 ARG    67      38.720  30.540  24.770  1.00  0.00           H
ATOM    850 2HH2 ARG    67      39.310  31.860  23.720  1.00  0.00           H
ATOM    851  C   ARG    67      37.810  36.460  30.570  1.00  0.00           C
ATOM    852  O   ARG    67      38.210  37.640  30.540  1.00  0.00           O
ATOM    853  N   THR    68      37.480  35.960  31.790  1.00  0.00           N
ATOM    854  H   THR    68      37.020  35.060  31.840  1.00  0.00           H
ATOM    855  CA  THR    68      37.590  36.590  33.160  1.00  0.00           C
ATOM    856  HA  THR    68      38.380  37.350  33.180  1.00  0.00           H
ATOM    857  CB  THR    68      36.260  37.280  33.560  1.00  0.00           C
ATOM    858  HB  THR    68      35.560  36.470  33.780  1.00  0.00           H
ATOM    859  CG2 THR    68      36.420  38.160  34.840  1.00  0.00           C
ATOM    860 1HG2 THR    68      35.470  38.660  35.030  1.00  0.00           H
ATOM    861 2HG2 THR    68      36.580  37.470  35.660  1.00  0.00           H
ATOM    862 3HG2 THR    68      37.300  38.790  34.740  1.00  0.00           H
ATOM    863  OG1 THR    68      35.800  38.140  32.530  1.00  0.00           O
ATOM    864  HG1 THR    68      35.220  37.590  31.990  1.00  0.00           H
ATOM    865  C   THR    68      37.790  35.430  34.150  1.00  0.00           C
ATOM    866  O   THR    68      37.310  34.280  34.000  1.00  0.00           O
ATOM    867  N   TYR    69      38.520  35.670  35.240  1.00  0.00           N
ATOM    868  H   TYR    69      39.020  36.540  35.310  1.00  0.00           H
ATOM    869  CA  TYR    69      38.960  34.660  36.200  1.00  0.00           C
ATOM    870  HA  TYR    69      38.310  33.780  36.180  1.00  0.00           H
ATOM    871  CB  TYR    69      40.290  34.240  35.850  1.00  0.00           C
ATOM    872  HB1 TYR    69      40.590  33.560  36.650  1.00  0.00           H
ATOM    873  HB2 TYR    69      40.940  35.110  35.830  1.00  0.00           H
ATOM    874  CG  TYR    69      40.570  33.520  34.550  1.00  0.00           C
ATOM    875  CD1 TYR    69      41.230  34.200  33.470  1.00  0.00           C
ATOM    876  HD1 TYR    69      41.570  35.220  33.560  1.00  0.00           H
ATOM    877  CE1 TYR    69      41.530  33.520  32.230  1.00  0.00           C
ATOM    878  HE1 TYR    69      41.990  34.020  31.390  1.00  0.00           H
ATOM    879  CZ  TYR    69      41.080  32.180  32.060  1.00  0.00           C
ATOM    880  OH  TYR    69      41.400  31.420  30.990  1.00  0.00           O
ATOM    881  HH  TYR    69      41.870  31.950  30.340  1.00  0.00           H
ATOM    882  CE2 TYR    69      40.410  31.530  33.120  1.00  0.00           C
ATOM    883  HE2 TYR    69      40.120  30.500  32.970  1.00  0.00           H
ATOM    884  CD2 TYR    69      40.240  32.160  34.350  1.00  0.00           C
ATOM    885  HD2 TYR    69      39.790  31.700  35.230  1.00  0.00           H
ATOM    886  C   TYR    69      39.040  35.200  37.590  1.00  0.00           C
ATOM    887  O   TYR    69      39.220  36.390  37.780  1.00  0.00           O
ATOM    888  N   GLY    70      38.880  34.250  38.520  1.00  0.00           N
ATOM    889  H   GLY    70      38.620  33.330  38.190  1.00  0.00           H
ATOM    890  CA  GLY    70      38.940  34.460  39.970  1.00  0.00           C
ATOM    891  HA1 GLY    70      38.760  33.490  40.440  1.00  0.00           H
ATOM    892  HA2 GLY    70      38.130  35.160  40.160  1.00  0.00           H
ATOM    893  C   GLY    70      40.210  35.090  40.490  1.00  0.00           C
ATOM    894  O   GLY    70      41.240  35.370  39.770  1.00  0.00           O
ATOM    895  N   THR    71      40.240  35.220  41.800  1.00  0.00           N
ATOM    896  H   THR    71      39.430  34.890  42.320  1.00  0.00           H
ATOM    897  CA  THR    71      41.450  35.810  42.490  1.00  0.00           C
ATOM    898  HA  THR    71      42.070  36.340  41.760  1.00  0.00           H
ATOM    899  CB  THR    71      41.170  36.900  43.560  1.00  0.00           C
ATOM    900  HB  THR    71      42.030  37.120  44.200  1.00  0.00           H
ATOM    901  CG2 THR    71      40.750  38.270  43.160  1.00  0.00           C
ATOM    902 1HG2 THR    71      41.420  38.770  42.450  1.00  0.00           H
ATOM    903 2HG2 THR    71      39.720  38.380  42.810  1.00  0.00           H
ATOM    904 3HG2 THR    71      40.740  38.920  44.040  1.00  0.00           H
ATOM    905  OG1 THR    71      40.070  36.420  44.320  1.00  0.00           O
ATOM    906  HG1 THR    71      40.450  35.790  44.940  1.00  0.00           H
ATOM    907  C   THR    71      42.360  34.740  43.030  1.00  0.00           C
ATOM    908  O   THR    71      41.940  33.670  43.420  1.00  0.00           O
ATOM    909  N   ASP    72      43.650  35.080  43.150  1.00  0.00           N
ATOM    910  H   ASP    72      44.000  35.870  42.620  1.00  0.00           H
ATOM    911  CA  ASP    72      44.740  34.340  43.930  1.00  0.00           C
ATOM    912  HA  ASP    72      45.580  35.020  43.840  1.00  0.00           H
ATOM    913  CB  ASP    72      44.530  34.280  45.450  1.00  0.00           C
ATOM    914  HB1 ASP    72      45.450  33.880  45.860  1.00  0.00           H
ATOM    915  HB2 ASP    72      43.600  33.740  45.630  1.00  0.00           H
ATOM    916  CG  ASP    72      44.360  35.680  46.060  1.00  0.00           C
ATOM    917  OD1 ASP    72      45.100  36.590  45.660  1.00  0.00           O
ATOM    918  OD2 ASP    72      43.490  35.880  46.900  1.00  0.00           O
ATOM    919  C   ASP    72      45.240  32.950  43.460  1.00  0.00           C
ATOM    920  O   ASP    72      46.460  32.730  43.450  1.00  0.00           O
ATOM    921  N   SER    73      44.340  32.110  42.970  1.00  0.00           N
ATOM    922  H   SER    73      43.370  32.380  42.910  1.00  0.00           H
ATOM    923  CA  SER    73      44.690  30.650  42.670  1.00  0.00           C
ATOM    924  HA  SER    73      45.760  30.520  42.580  1.00  0.00           H
ATOM    925  CB  SER    73      44.140  29.760  43.780  1.00  0.00           C
ATOM    926  HB1 SER    73      44.510  30.110  44.750  1.00  0.00           H
ATOM    927  HB2 SER    73      44.550  28.760  43.660  1.00  0.00           H
ATOM    928  OG  SER    73      42.690  29.700  43.790  1.00  0.00           O
ATOM    929  HG  SER    73      42.490  28.990  44.410  1.00  0.00           H
ATOM    930  C   SER    73      44.160  30.060  41.330  1.00  0.00           C
ATOM    931  O   SER    73      44.260  28.880  41.030  1.00  0.00           O
ATOM    932  N   VAL    74      43.480  30.900  40.510  1.00  0.00           N
ATOM    933  H   VAL    74      43.410  31.890  40.680  1.00  0.00           H
ATOM    934  CA  VAL    74      42.900  30.520  39.200  1.00  0.00           C
ATOM    935  HA  VAL    74      42.750  29.440  39.210  1.00  0.00           H
ATOM    936  CB  VAL    74      41.510  31.120  39.030  1.00  0.00           C
ATOM    937  HB  VAL    74      41.570  32.200  39.190  1.00  0.00           H
ATOM    938  CG1 VAL    74      40.840  30.780  37.730  1.00  0.00           C
ATOM    939 1HG1 VAL    74      40.920  29.700  37.580  1.00  0.00           H
ATOM    940 2HG1 VAL    74      39.800  31.080  37.650  1.00  0.00           H
ATOM    941 3HG1 VAL    74      41.410  31.290  36.950  1.00  0.00           H
ATOM    942  CG2 VAL    74      40.650  30.500  40.150  1.00  0.00           C
ATOM    943 1HG2 VAL    74      40.780  31.030  41.090  1.00  0.00           H
ATOM    944 2HG2 VAL    74      39.600  30.650  39.880  1.00  0.00           H
ATOM    945 3HG2 VAL    74      40.900  29.460  40.310  1.00  0.00           H
ATOM    946  C   VAL    74      43.830  30.880  38.020  1.00  0.00           C
ATOM    947  O   VAL    74      44.300  30.010  37.250  1.00  0.00           O
ATOM    948  N   LYS    75      44.160  32.170  37.910  1.00  0.00           N
ATOM    949  H   LYS    75      43.670  32.810  38.520  1.00  0.00           H
ATOM    950  CA  LYS    75      44.770  32.830  36.660  1.00  0.00           C
ATOM    951  HA  LYS    75      44.080  32.570  35.860  1.00  0.00           H
ATOM    952  CB  LYS    75      44.840  34.360  36.800  1.00  0.00           C
ATOM    953  HB1 LYS    75      45.480  34.820  36.050  1.00  0.00           H
ATOM    954  HB2 LYS    75      45.400  34.510  37.730  1.00  0.00           H
ATOM    955  CG  LYS    75      43.560  35.100  36.920  1.00  0.00           C
ATOM    956  HG1 LYS    75      43.000  34.760  37.800  1.00  0.00           H
ATOM    957  HG2 LYS    75      42.950  34.920  36.040  1.00  0.00           H
ATOM    958  CD  LYS    75      43.800  36.660  37.010  1.00  0.00           C
ATOM    959  HD1 LYS    75      44.500  36.890  36.210  1.00  0.00           H
ATOM    960  HD2 LYS    75      44.220  36.960  37.960  1.00  0.00           H
ATOM    961  CE  LYS    75      42.440  37.370  36.860  1.00  0.00           C
ATOM    962  HE1 LYS    75      41.830  36.830  36.140  1.00  0.00           H
ATOM    963  HE2 LYS    75      42.680  38.320  36.390  1.00  0.00           H
ATOM    964  NZ  LYS    75      41.670  37.630  38.130  1.00  0.00           N
ATOM    965  HZ1 LYS    75      41.400  36.760  38.550  1.00  0.00           H
ATOM    966  HZ2 LYS    75      42.200  38.120  38.840  1.00  0.00           H
ATOM    967  HZ3 LYS    75      40.890  38.250  37.940  1.00  0.00           H
ATOM    968  C   LYS    75      46.070  32.150  36.110  1.00  0.00           C
ATOM    969  O   LYS    75      46.390  32.120  34.920  1.00  0.00           O
ATOM    970  N   GLY    76      46.870  31.550  37.020  1.00  0.00           N
ATOM    971  H   GLY    76      46.570  31.550  37.980  1.00  0.00           H
ATOM    972  CA  GLY    76      48.070  30.810  36.630  1.00  0.00           C
ATOM    973  HA1 GLY    76      48.820  31.000  37.390  1.00  0.00           H
ATOM    974  HA2 GLY    76      48.450  31.220  35.690  1.00  0.00           H
ATOM    975  C   GLY    76      47.940  29.280  36.540  1.00  0.00           C
ATOM    976  O   GLY    76      49.030  28.630  36.520  1.00  0.00           O
ATOM    977  N   ARG    77      46.740  28.670  36.680  1.00  0.00           N
ATOM    978  H   ARG    77      45.940  29.270  36.780  1.00  0.00           H
ATOM    979  CA  ARG    77      46.470  27.240  36.610  1.00  0.00           C
ATOM    980  HA  ARG    77      47.310  26.680  36.210  1.00  0.00           H
ATOM    981  CB  ARG    77      46.210  26.610  38.050  1.00  0.00           C
ATOM    982  HB1 ARG    77      45.960  25.550  38.010  1.00  0.00           H
ATOM    983  HB2 ARG    77      45.300  27.080  38.420  1.00  0.00           H
ATOM    984  CG  ARG    77      47.230  26.940  39.110  1.00  0.00           C
ATOM    985  HG1 ARG    77      47.140  28.020  39.260  1.00  0.00           H
ATOM    986  HG2 ARG    77      48.260  26.820  38.790  1.00  0.00           H
ATOM    987  CD  ARG    77      46.880  26.060  40.390  1.00  0.00           C
ATOM    988  HD1 ARG    77      47.560  26.220  41.220  1.00  0.00           H
ATOM    989  HD2 ARG    77      46.880  25.020  40.050  1.00  0.00           H
ATOM    990  NE  ARG    77      45.580  26.450  40.890  1.00  0.00           N
ATOM    991  HE  ARG    77      45.280  27.420  40.870  1.00  0.00           H
ATOM    992  CZ  ARG    77      44.760  25.720  41.610  1.00  0.00           C
ATOM    993  NH1 ARG    77      44.870  24.440  41.780  1.00  0.00           N
ATOM    994 1HH1 ARG    77      45.680  23.950  41.440  1.00  0.00           H
ATOM    995 2HH1 ARG    77      44.280  24.020  42.490  1.00  0.00           H
ATOM    996  NH2 ARG    77      43.750  26.320  42.110  1.00  0.00           N
ATOM    997 1HH2 ARG    77      43.670  27.310  41.940  1.00  0.00           H
ATOM    998 2HH2 ARG    77      43.120  25.810  42.710  1.00  0.00           H
ATOM    999  C   ARG    77      45.300  26.820  35.750  1.00  0.00           C
ATOM   1000  O   ARG    77      45.380  25.680  35.270  1.00  0.00           O
ATOM   1001  N   PHE    78      44.200  27.530  35.730  1.00  0.00           N
ATOM   1002  H   PHE    78      44.130  28.410  36.230  1.00  0.00           H
ATOM   1003  CA  PHE    78      42.970  27.080  35.020  1.00  0.00           C
ATOM   1004  HA  PHE    78      43.040  26.000  34.870  1.00  0.00           H
ATOM   1005  CB  PHE    78      41.760  27.240  35.870  1.00  0.00           C
ATOM   1006  HB1 PHE    78      40.910  26.850  35.310  1.00  0.00           H
ATOM   1007  HB2 PHE    78      41.690  28.300  36.120  1.00  0.00           H
ATOM   1008  CG  PHE    78      41.840  26.500  37.170  1.00  0.00           C
ATOM   1009  CD1 PHE    78      42.770  25.490  37.590  1.00  0.00           C
ATOM   1010  HD1 PHE    78      43.610  25.340  36.930  1.00  0.00           H
ATOM   1011  CE1 PHE    78      42.730  24.850  38.830  1.00  0.00           C
ATOM   1012  HE1 PHE    78      43.450  24.120  39.160  1.00  0.00           H
ATOM   1013  CZ  PHE    78      41.830  25.370  39.790  1.00  0.00           C
ATOM   1014  HZ  PHE    78      41.800  24.890  40.760  1.00  0.00           H
ATOM   1015  CE2 PHE    78      40.860  26.370  39.450  1.00  0.00           C
ATOM   1016  HE2 PHE    78      40.150  26.650  40.200  1.00  0.00           H
ATOM   1017  CD2 PHE    78      40.870  26.890  38.140  1.00  0.00           C
ATOM   1018  HD2 PHE    78      40.310  27.750  37.800  1.00  0.00           H
ATOM   1019  C   PHE    78      42.740  27.770  33.710  1.00  0.00           C
ATOM   1020  O   PHE    78      43.270  28.850  33.560  1.00  0.00           O
ATOM   1021  N   ALA    79      41.940  27.180  32.810  1.00  0.00           N
ATOM   1022  H   ALA    79      41.460  26.360  33.140  1.00  0.00           H
ATOM   1023  CA  ALA    79      41.560  27.820  31.460  1.00  0.00           C
ATOM   1024  HA  ALA    79      41.590  28.910  31.460  1.00  0.00           H
ATOM   1025  CB  ALA    79      42.530  27.330  30.390  1.00  0.00           C
ATOM   1026  HB1 ALA    79      42.160  26.380  30.010  1.00  0.00           H
ATOM   1027  HB2 ALA    79      42.380  27.960  29.510  1.00  0.00           H
ATOM   1028  HB3 ALA    79      43.590  27.330  30.650  1.00  0.00           H
ATOM   1029  C   ALA    79      40.140  27.530  31.050  1.00  0.00           C
ATOM   1030  O   ALA    79      39.660  26.380  31.300  1.00  0.00           O
ATOM   1031  N   ILE    80      39.340  28.500  30.510  1.00  0.00           N
ATOM   1032  H   ILE    80      39.720  29.420  30.340  1.00  0.00           H
ATOM   1033  CA  ILE    80      37.950  28.360  30.070  1.00  0.00           C
ATOM   1034  HA  ILE    80      37.650  27.330  30.300  1.00  0.00           H
ATOM   1035  CB  ILE    80      37.010  29.290  30.790  1.00  0.00           C
ATOM   1036  HB  ILE    80      37.400  29.260  31.810  1.00  0.00           H
ATOM   1037  CG2 ILE    80      37.310  30.760  30.430  1.00  0.00           C
ATOM   1038 1HG2 ILE    80      37.160  30.910  29.360  1.00  0.00           H
ATOM   1039 2HG2 ILE    80      36.680  31.470  30.960  1.00  0.00           H
ATOM   1040 3HG2 ILE    80      38.330  31.110  30.630  1.00  0.00           H
ATOM   1041  CG1 ILE    80      35.550  28.920  30.760  1.00  0.00           C
ATOM   1042 1HG1 ILE    80      35.390  27.940  31.200  1.00  0.00           H
ATOM   1043 2HG1 ILE    80      35.150  28.960  29.740  1.00  0.00           H
ATOM   1044  CD  ILE    80      34.700  29.910  31.600  1.00  0.00           C
ATOM   1045  HD1 ILE    80      33.810  29.370  31.920  1.00  0.00           H
ATOM   1046  HD2 ILE    80      35.220  30.150  32.520  1.00  0.00           H
ATOM   1047  HD3 ILE    80      34.340  30.730  30.980  1.00  0.00           H
ATOM   1048  C   ILE    80      37.890  28.420  28.530  1.00  0.00           C
ATOM   1049  O   ILE    80      38.640  29.120  27.930  1.00  0.00           O
ATOM   1050  N   SER    81      36.940  27.740  27.920  1.00  0.00           N
ATOM   1051  H   SER    81      36.580  27.030  28.540  1.00  0.00           H
ATOM   1052  CA  SER    81      36.590  27.830  26.490  1.00  0.00           C
ATOM   1053  HA  SER    81      36.980  28.780  26.150  1.00  0.00           H
ATOM   1054  CB  SER    81      37.310  26.720  25.740  1.00  0.00           C
ATOM   1055  HB1 SER    81      36.840  26.530  24.780  1.00  0.00           H
ATOM   1056  HB2 SER    81      37.200  25.810  26.330  1.00  0.00           H
ATOM   1057  OG  SER    81      38.710  26.940  25.580  1.00  0.00           O
ATOM   1058  HG  SER    81      39.000  26.300  24.920  1.00  0.00           H
ATOM   1059  C   SER    81      35.060  27.700  26.210  1.00  0.00           C
ATOM   1060  O   SER    81      34.320  27.060  26.960  1.00  0.00           O
ATOM   1061  N   ARG    82      34.680  28.080  25.030  1.00  0.00           N
ATOM   1062  H   ARG    82      35.300  28.740  24.590  1.00  0.00           H
ATOM   1063  CA  ARG    82      33.370  27.760  24.440  1.00  0.00           C
ATOM   1064  HA  ARG    82      32.900  27.010  25.070  1.00  0.00           H
ATOM   1065  CB  ARG    82      32.550  29.030  24.600  1.00  0.00           C
ATOM   1066  HB1 ARG    82      32.640  29.430  25.610  1.00  0.00           H
ATOM   1067  HB2 ARG    82      31.550  28.740  24.270  1.00  0.00           H
ATOM   1068  CG  ARG    82      32.890  30.300  23.700  1.00  0.00           C
ATOM   1069  HG1 ARG    82      33.090  30.010  22.660  1.00  0.00           H
ATOM   1070  HG2 ARG    82      33.820  30.770  23.990  1.00  0.00           H
ATOM   1071  CD  ARG    82      31.820  31.370  23.730  1.00  0.00           C
ATOM   1072  HD1 ARG    82      32.320  32.260  23.350  1.00  0.00           H
ATOM   1073  HD2 ARG    82      31.560  31.530  24.770  1.00  0.00           H
ATOM   1074  NE  ARG    82      30.710  30.990  22.770  1.00  0.00           N
ATOM   1075  HE  ARG    82      30.970  30.550  21.900  1.00  0.00           H
ATOM   1076  CZ  ARG    82      29.400  31.170  22.850  1.00  0.00           C
ATOM   1077  NH1 ARG    82      28.820  31.480  23.980  1.00  0.00           N
ATOM   1078 1HH1 ARG    82      29.290  31.670  24.850  1.00  0.00           H
ATOM   1079 2HH1 ARG    82      27.830  31.480  23.780  1.00  0.00           H
ATOM   1080  NH2 ARG    82      28.700  31.230  21.770  1.00  0.00           N
ATOM   1081 1HH2 ARG    82      29.080  30.960  20.880  1.00  0.00           H
ATOM   1082 2HH2 ARG    82      27.760  31.600  21.860  1.00  0.00           H
ATOM   1083  C   ARG    82      33.540  27.190  22.980  1.00  0.00           C
ATOM   1084  O   ARG    82      34.360  27.740  22.250  1.00  0.00           O
ATOM   1085  N   ASP    83      32.640  26.230  22.670  1.00  0.00           N
ATOM   1086  H   ASP    83      31.950  25.950  23.350  1.00  0.00           H
ATOM   1087  CA  ASP    83      32.680  25.610  21.360  1.00  0.00           C
ATOM   1088  HA  ASP    83      33.470  26.080  20.770  1.00  0.00           H
ATOM   1089  CB  ASP    83      33.100  24.200  21.580  1.00  0.00           C
ATOM   1090  HB1 ASP    83      32.320  23.720  22.180  1.00  0.00           H
ATOM   1091  HB2 ASP    83      33.920  24.280  22.300  1.00  0.00           H
ATOM   1092  CG  ASP    83      33.490  23.280  20.350  1.00  0.00           C
ATOM   1093  OD1 ASP    83      34.310  22.320  20.370  1.00  0.00           O
ATOM   1094  OD2 ASP    83      32.880  23.530  19.260  1.00  0.00           O
ATOM   1095  C   ASP    83      31.390  25.690  20.560  1.00  0.00           C
ATOM   1096  O   ASP    83      30.390  25.120  21.010  1.00  0.00           O
ATOM   1097  N   ASN    84      31.420  26.390  19.400  1.00  0.00           N
ATOM   1098  H   ASN    84      32.270  26.770  19.010  1.00  0.00           H
ATOM   1099  CA  ASN    84      30.150  26.720  18.690  1.00  0.00           C
ATOM   1100  HA  ASN    84      29.330  26.810  19.410  1.00  0.00           H
ATOM   1101  CB  ASN    84      30.310  28.020  17.950  1.00  0.00           C
ATOM   1102  HB1 ASN    84      29.340  28.380  17.590  1.00  0.00           H
ATOM   1103  HB2 ASN    84      31.020  27.880  17.140  1.00  0.00           H
ATOM   1104  CG  ASN    84      30.690  29.160  18.830  1.00  0.00           C
ATOM   1105  OD1 ASN    84      30.150  29.460  19.860  1.00  0.00           O
ATOM   1106  ND2 ASN    84      31.700  29.920  18.560  1.00  0.00           N
ATOM   1107 1HD2 ASN    84      32.410  29.640  17.900  1.00  0.00           H
ATOM   1108 2HD2 ASN    84      31.900  30.630  19.250  1.00  0.00           H
ATOM   1109  C   ASN    84      29.730  25.520  17.860  1.00  0.00           C
ATOM   1110  O   ASN    84      28.510  25.370  17.550  1.00  0.00           O
ATOM   1111  N   ALA    85      30.550  24.540  17.560  1.00  0.00           N
ATOM   1112  H   ALA    85      31.510  24.550  17.880  1.00  0.00           H
ATOM   1113  CA  ALA    85      30.130  23.300  16.900  1.00  0.00           C
ATOM   1114  HA  ALA    85      29.390  23.640  16.170  1.00  0.00           H
ATOM   1115  CB  ALA    85      31.290  22.770  16.150  1.00  0.00           C
ATOM   1116  HB1 ALA    85      32.160  22.650  16.800  1.00  0.00           H
ATOM   1117  HB2 ALA    85      31.070  21.790  15.730  1.00  0.00           H
ATOM   1118  HB3 ALA    85      31.590  23.470  15.370  1.00  0.00           H
ATOM   1119  C   ALA    85      29.470  22.340  17.890  1.00  0.00           C
ATOM   1120  O   ALA    85      28.690  21.490  17.450  1.00  0.00           O
ATOM   1121  N   LYS    86      29.570  22.670  19.200  1.00  0.00           N
ATOM   1122  H   LYS    86      30.150  23.360  19.660  1.00  0.00           H
ATOM   1123  CA  LYS    86      28.980  21.750  20.250  1.00  0.00           C
ATOM   1124  HA  LYS    86      28.310  20.960  19.900  1.00  0.00           H
ATOM   1125  CB  LYS    86      30.210  21.210  21.020  1.00  0.00           C
ATOM   1126  HB1 LYS    86      29.910  20.680  21.920  1.00  0.00           H
ATOM   1127  HB2 LYS    86      30.850  22.000  21.410  1.00  0.00           H
ATOM   1128  CG  LYS    86      31.080  20.350  20.100  1.00  0.00           C
ATOM   1129  HG1 LYS    86      31.790  20.960  19.550  1.00  0.00           H
ATOM   1130  HG2 LYS    86      30.420  19.670  19.560  1.00  0.00           H
ATOM   1131  CD  LYS    86      31.980  19.490  20.940  1.00  0.00           C
ATOM   1132  HD1 LYS    86      31.380  18.930  21.660  1.00  0.00           H
ATOM   1133  HD2 LYS    86      32.620  20.200  21.440  1.00  0.00           H
ATOM   1134  CE  LYS    86      32.990  18.670  20.130  1.00  0.00           C
ATOM   1135  HE1 LYS    86      33.320  19.260  19.280  1.00  0.00           H
ATOM   1136  HE2 LYS    86      32.530  17.790  19.680  1.00  0.00           H
ATOM   1137  NZ  LYS    86      34.080  18.220  21.020  1.00  0.00           N
ATOM   1138  HZ1 LYS    86      33.610  17.700  21.750  1.00  0.00           H
ATOM   1139  HZ2 LYS    86      34.510  17.470  20.500  1.00  0.00           H
ATOM   1140  HZ3 LYS    86      34.740  18.950  21.270  1.00  0.00           H
ATOM   1141  C   LYS    86      27.960  22.430  21.210  1.00  0.00           C
ATOM   1142  O   LYS    86      27.300  21.760  21.990  1.00  0.00           O
ATOM   1143  N   ASN    87      27.710  23.760  21.120  1.00  0.00           N
ATOM   1144  H   ASN    87      28.040  24.290  20.330  1.00  0.00           H
ATOM   1145  CA  ASN    87      26.940  24.570  22.140  1.00  0.00           C
ATOM   1146  HA  ASN    87      27.360  25.580  22.070  1.00  0.00           H
ATOM   1147  CB  ASN    87      25.380  24.450  21.880  1.00  0.00           C
ATOM   1148  HB1 ASN    87      24.910  24.960  22.710  1.00  0.00           H
ATOM   1149  HB2 ASN    87      25.060  23.400  21.890  1.00  0.00           H
ATOM   1150  CG  ASN    87      24.950  25.010  20.510  1.00  0.00           C
ATOM   1151  OD1 ASN    87      25.760  25.460  19.700  1.00  0.00           O
ATOM   1152  ND2 ASN    87      23.660  25.010  20.340  1.00  0.00           N
ATOM   1153 1HD2 ASN    87      23.080  24.620  21.070  1.00  0.00           H
ATOM   1154 2HD2 ASN    87      23.260  25.400  19.500  1.00  0.00           H
ATOM   1155  C   ASN    87      27.380  24.140  23.620  1.00  0.00           C
ATOM   1156  O   ASN    87      26.440  23.880  24.330  1.00  0.00           O
ATOM   1157  N   THR    88      28.690  24.020  23.910  1.00  0.00           N
ATOM   1158  H   THR    88      29.310  24.450  23.240  1.00  0.00           H
ATOM   1159  CA  THR    88      29.270  23.590  25.170  1.00  0.00           C
ATOM   1160  HA  THR    88      28.520  23.510  25.970  1.00  0.00           H
ATOM   1161  CB  THR    88      30.040  22.280  25.200  1.00  0.00           C
ATOM   1162  HB  THR    88      30.770  22.230  26.000  1.00  0.00           H
ATOM   1163  CG2 THR    88      29.090  21.110  25.260  1.00  0.00           C
ATOM   1164 1HG2 THR    88      28.560  21.060  26.210  1.00  0.00           H
ATOM   1165 2HG2 THR    88      28.360  21.190  24.450  1.00  0.00           H
ATOM   1166 3HG2 THR    88      29.600  20.150  25.110  1.00  0.00           H
ATOM   1167  OG1 THR    88      30.700  22.070  23.970  1.00  0.00           O
ATOM   1168  HG1 THR    88      31.370  21.390  24.110  1.00  0.00           H
ATOM   1169  C   THR    88      30.200  24.680  25.690  1.00  0.00           C
ATOM   1170  O   THR    88      30.660  25.480  24.820  1.00  0.00           O
ATOM   1171  N   MET    89      30.320  24.750  27.000  1.00  0.00           N
ATOM   1172  H   MET    89      29.880  23.970  27.470  1.00  0.00           H
ATOM   1173  CA  MET    89      31.470  25.390  27.680  1.00  0.00           C
ATOM   1174  HA  MET    89      32.080  25.830  26.890  1.00  0.00           H
ATOM   1175  CB  MET    89      30.950  26.490  28.630  1.00  0.00           C
ATOM   1176  HB1 MET    89      30.150  26.020  29.210  1.00  0.00           H
ATOM   1177  HB2 MET    89      30.490  27.270  28.030  1.00  0.00           H
ATOM   1178  CG  MET    89      31.960  27.180  29.500  1.00  0.00           C
ATOM   1179  HG1 MET    89      32.730  27.610  28.860  1.00  0.00           H
ATOM   1180  HG2 MET    89      32.370  26.420  30.160  1.00  0.00           H
ATOM   1181  SD  MET    89      31.220  28.340  30.610  1.00  0.00           S
ATOM   1182  CE  MET    89      30.310  27.310  31.710  1.00  0.00           C
ATOM   1183  HE1 MET    89      29.360  27.060  31.240  1.00  0.00           H
ATOM   1184  HE2 MET    89      30.830  26.360  31.750  1.00  0.00           H
ATOM   1185  HE3 MET    89      30.130  27.750  32.690  1.00  0.00           H
ATOM   1186  C   MET    89      32.310  24.290  28.350  1.00  0.00           C
ATOM   1187  O   MET    89      31.810  23.250  28.830  1.00  0.00           O
ATOM   1188  N   TYR    90      33.610  24.560  28.520  1.00  0.00           N
ATOM   1189  H   TYR    90      33.960  25.470  28.250  1.00  0.00           H
ATOM   1190  CA  TYR    90      34.600  23.710  29.230  1.00  0.00           C
ATOM   1191  HA  TYR    90      34.040  22.880  29.660  1.00  0.00           H
ATOM   1192  CB  TYR    90      35.680  23.190  28.220  1.00  0.00           C
ATOM   1193  HB1 TYR    90      36.470  22.740  28.810  1.00  0.00           H
ATOM   1194  HB2 TYR    90      36.010  24.060  27.650  1.00  0.00           H
ATOM   1195  CG  TYR    90      35.050  22.350  27.150  1.00  0.00           C
ATOM   1196  CD1 TYR    90      35.050  22.830  25.820  1.00  0.00           C
ATOM   1197  HD1 TYR    90      35.470  23.820  25.700  1.00  0.00           H
ATOM   1198  CE1 TYR    90      34.500  22.100  24.750  1.00  0.00           C
ATOM   1199  HE1 TYR    90      34.390  22.570  23.780  1.00  0.00           H
ATOM   1200  CZ  TYR    90      33.920  20.850  25.130  1.00  0.00           C
ATOM   1201  OH  TYR    90      33.220  20.200  24.180  1.00  0.00           O
ATOM   1202  HH  TYR    90      32.950  19.300  24.400  1.00  0.00           H
ATOM   1203  CE2 TYR    90      34.000  20.290  26.430  1.00  0.00           C
ATOM   1204  HE2 TYR    90      33.600  19.320  26.700  1.00  0.00           H
ATOM   1205  CD2 TYR    90      34.570  21.060  27.490  1.00  0.00           C
ATOM   1206  HD2 TYR    90      34.630  20.680  28.500  1.00  0.00           H
ATOM   1207  C   TYR    90      35.400  24.530  30.220  1.00  0.00           C
ATOM   1208  O   TYR    90      35.660  25.710  30.080  1.00  0.00           O
ATOM   1209  N   LEU    91      35.850  23.830  31.310  1.00  0.00           N
ATOM   1210  H   LEU    91      35.720  22.830  31.310  1.00  0.00           H
ATOM   1211  CA  LEU    91      36.810  24.310  32.300  1.00  0.00           C
ATOM   1212  HA  LEU    91      37.310  25.200  31.910  1.00  0.00           H
ATOM   1213  CB  LEU    91      36.050  24.560  33.570  1.00  0.00           C
ATOM   1214  HB1 LEU    91      35.430  23.680  33.750  1.00  0.00           H
ATOM   1215  HB2 LEU    91      35.530  25.510  33.450  1.00  0.00           H
ATOM   1216  CG  LEU    91      36.940  24.710  34.790  1.00  0.00           C
ATOM   1217  HG  LEU    91      37.440  23.740  34.870  1.00  0.00           H
ATOM   1218  CD1 LEU    91      37.970  25.830  34.790  1.00  0.00           C
ATOM   1219 1HD1 LEU    91      38.520  25.650  35.710  1.00  0.00           H
ATOM   1220 2HD1 LEU    91      38.630  25.660  33.940  1.00  0.00           H
ATOM   1221 3HD1 LEU    91      37.570  26.840  34.930  1.00  0.00           H
ATOM   1222  CD2 LEU    91      36.120  24.930  36.100  1.00  0.00           C
ATOM   1223 1HD2 LEU    91      36.710  24.590  36.950  1.00  0.00           H
ATOM   1224 2HD2 LEU    91      35.840  25.970  36.260  1.00  0.00           H
ATOM   1225 3HD2 LEU    91      35.210  24.330  36.050  1.00  0.00           H
ATOM   1226  C   LEU    91      37.980  23.360  32.510  1.00  0.00           C
ATOM   1227  O   LEU    91      37.860  22.320  33.140  1.00  0.00           O
ATOM   1228  N   GLN    92      39.150  23.730  32.000  1.00  0.00           N
ATOM   1229  H   GLN    92      39.240  24.600  31.500  1.00  0.00           H
ATOM   1230  CA  GLN    92      40.370  22.960  32.270  1.00  0.00           C
ATOM   1231  HA  GLN    92      40.200  21.890  32.090  1.00  0.00           H
ATOM   1232  CB  GLN    92      41.440  23.400  31.300  1.00  0.00           C
ATOM   1233  HB1 GLN    92      41.550  24.480  31.400  1.00  0.00           H
ATOM   1234  HB2 GLN    92      41.090  23.180  30.290  1.00  0.00           H
ATOM   1235  CG  GLN    92      42.740  22.650  31.580  1.00  0.00           C
ATOM   1236  HG1 GLN    92      43.150  22.950  32.540  1.00  0.00           H
ATOM   1237  HG2 GLN    92      43.400  23.160  30.880  1.00  0.00           H
ATOM   1238  CD  GLN    92      42.660  21.160  31.260  1.00  0.00           C
ATOM   1239  OE1 GLN    92      42.250  20.790  30.250  1.00  0.00           O
ATOM   1240  NE2 GLN    92      43.150  20.350  32.170  1.00  0.00           N
ATOM   1241 1HE2 GLN    92      43.270  20.540  33.150  1.00  0.00           H
ATOM   1242 2HE2 GLN    92      43.240  19.380  31.880  1.00  0.00           H
ATOM   1243  C   GLN    92      40.930  23.440  33.640  1.00  0.00           C
ATOM   1244  O   GLN    92      40.980  24.640  33.940  1.00  0.00           O
ATOM   1245  N   MET    93      41.280  22.480  34.490  1.00  0.00           N
ATOM   1246  H   MET    93      41.180  21.510  34.210  1.00  0.00           H
ATOM   1247  CA  MET    93      42.030  22.690  35.750  1.00  0.00           C
ATOM   1248  HA  MET    93      42.320  23.740  35.790  1.00  0.00           H
ATOM   1249  CB  MET    93      41.100  22.380  36.960  1.00  0.00           C
ATOM   1250  HB1 MET    93      41.750  22.520  37.820  1.00  0.00           H
ATOM   1251  HB2 MET    93      40.690  21.370  36.870  1.00  0.00           H
ATOM   1252  CG  MET    93      39.880  23.370  36.970  1.00  0.00           C
ATOM   1253  HG1 MET    93      39.250  23.070  36.130  1.00  0.00           H
ATOM   1254  HG2 MET    93      40.160  24.400  36.780  1.00  0.00           H
ATOM   1255  SD  MET    93      38.870  23.230  38.480  1.00  0.00           S
ATOM   1256  CE  MET    93      38.310  21.540  38.440  1.00  0.00           C
ATOM   1257  HE1 MET    93      39.050  20.880  38.890  1.00  0.00           H
ATOM   1258  HE2 MET    93      37.430  21.430  39.070  1.00  0.00           H
ATOM   1259  HE3 MET    93      37.910  21.200  37.480  1.00  0.00           H
ATOM   1260  C   MET    93      43.340  21.840  35.690  1.00  0.00           C
ATOM   1261  O   MET    93      43.370  20.750  35.160  1.00  0.00           O
ATOM   1262  N   ASN    94      44.380  22.490  36.230  1.00  0.00           N
ATOM   1263  H   ASN    94      44.140  23.390  36.610  1.00  0.00           H
ATOM   1264  CA  ASN    94      45.710  21.900  36.400  1.00  0.00           C
ATOM   1265  HA  ASN    94      45.660  20.820  36.270  1.00  0.00           H
ATOM   1266  CB  ASN    94      46.630  22.550  35.420  1.00  0.00           C
ATOM   1267  HB1 ASN    94      47.650  22.180  35.570  1.00  0.00           H
ATOM   1268  HB2 ASN    94      46.710  23.620  35.620  1.00  0.00           H
ATOM   1269  CG  ASN    94      46.310  22.360  33.970  1.00  0.00           C
ATOM   1270  OD1 ASN    94      46.370  21.260  33.410  1.00  0.00           O
ATOM   1271  ND2 ASN    94      45.960  23.420  33.310  1.00  0.00           N
ATOM   1272 1HD2 ASN    94      45.710  24.250  33.830  1.00  0.00           H
ATOM   1273 2HD2 ASN    94      45.830  23.300  32.310  1.00  0.00           H
ATOM   1274  C   ASN    94      46.230  22.150  37.740  1.00  0.00           C
ATOM   1275  O   ASN    94      45.660  23.000  38.460  1.00  0.00           O
ATOM   1276  N   SER    95      47.370  21.540  38.130  1.00  0.00           N
ATOM   1277  H   SER    95      47.860  20.870  37.550  1.00  0.00           H
ATOM   1278  CA  SER    95      48.030  21.860  39.370  1.00  0.00           C
ATOM   1279  HA  SER    95      48.800  21.090  39.480  1.00  0.00           H
ATOM   1280  CB  SER    95      48.840  23.140  38.990  1.00  0.00           C
ATOM   1281  HB1 SER    95      48.900  23.730  39.900  1.00  0.00           H
ATOM   1282  HB2 SER    95      48.240  23.740  38.310  1.00  0.00           H
ATOM   1283  OG  SER    95      50.090  22.720  38.540  1.00  0.00           O
ATOM   1284  HG  SER    95      50.530  23.570  38.450  1.00  0.00           H
ATOM   1285  C   SER    95      47.080  21.870  40.640  1.00  0.00           C
ATOM   1286  O   SER    95      47.150  22.810  41.420  1.00  0.00           O
ATOM   1287  N   LEU    96      46.220  20.890  40.820  1.00  0.00           N
ATOM   1288  H   LEU    96      46.050  20.340  39.990  1.00  0.00           H
ATOM   1289  CA  LEU    96      45.190  20.890  41.870  1.00  0.00           C
ATOM   1290  HA  LEU    96      44.740  21.880  41.980  1.00  0.00           H
ATOM   1291  CB  LEU    96      44.050  19.880  41.450  1.00  0.00           C
ATOM   1292  HB1 LEU    96      43.370  19.640  42.270  1.00  0.00           H
ATOM   1293  HB2 LEU    96      44.420  18.860  41.300  1.00  0.00           H
ATOM   1294  CG  LEU    96      43.310  20.510  40.210  1.00  0.00           C
ATOM   1295  HG  LEU    96      43.970  20.880  39.420  1.00  0.00           H
ATOM   1296  CD1 LEU    96      42.290  19.500  39.650  1.00  0.00           C
ATOM   1297 1HD1 LEU    96      41.820  19.850  38.740  1.00  0.00           H
ATOM   1298 2HD1 LEU    96      42.840  18.590  39.430  1.00  0.00           H
ATOM   1299 3HD1 LEU    96      41.530  19.310  40.420  1.00  0.00           H
ATOM   1300  CD2 LEU    96      42.350  21.620  40.730  1.00  0.00           C
ATOM   1301 1HD2 LEU    96      42.790  22.520  41.150  1.00  0.00           H
ATOM   1302 2HD2 LEU    96      41.650  21.870  39.930  1.00  0.00           H
ATOM   1303 3HD2 LEU    96      41.710  21.270  41.540  1.00  0.00           H
ATOM   1304  C   LEU    96      45.800  20.560  43.210  1.00  0.00           C
ATOM   1305  O   LEU    96      46.850  19.920  43.280  1.00  0.00           O
ATOM   1306  N   LYS    97      45.200  20.890  44.360  1.00  0.00           N
ATOM   1307  H   LYS    97      44.320  21.390  44.310  1.00  0.00           H
ATOM   1308  CA  LYS    97      45.560  20.580  45.770  1.00  0.00           C
ATOM   1309  HA  LYS    97      45.940  19.550  45.800  1.00  0.00           H
ATOM   1310  CB  LYS    97      46.560  21.680  46.210  1.00  0.00           C
ATOM   1311  HB1 LYS    97      46.720  21.640  47.290  1.00  0.00           H
ATOM   1312  HB2 LYS    97      46.110  22.660  46.060  1.00  0.00           H
ATOM   1313  CG  LYS    97      48.030  21.580  45.660  1.00  0.00           C
ATOM   1314  HG1 LYS    97      48.090  21.480  44.570  1.00  0.00           H
ATOM   1315  HG2 LYS    97      48.490  20.810  46.270  1.00  0.00           H
ATOM   1316  CD  LYS    97      48.700  22.850  46.050  1.00  0.00           C
ATOM   1317  HD1 LYS    97      48.570  22.960  47.120  1.00  0.00           H
ATOM   1318  HD2 LYS    97      48.350  23.700  45.460  1.00  0.00           H
ATOM   1319  CE  LYS    97      50.200  22.700  45.850  1.00  0.00           C
ATOM   1320  HE1 LYS    97      50.480  22.720  44.800  1.00  0.00           H
ATOM   1321  HE2 LYS    97      50.430  21.670  46.120  1.00  0.00           H
ATOM   1322  NZ  LYS    97      50.950  23.740  46.530  1.00  0.00           N
ATOM   1323  HZ1 LYS    97      50.700  24.650  46.170  1.00  0.00           H
ATOM   1324  HZ2 LYS    97      50.610  23.750  47.480  1.00  0.00           H
ATOM   1325  HZ3 LYS    97      51.950  23.560  46.530  1.00  0.00           H
ATOM   1326  C   LYS    97      44.290  20.550  46.570  1.00  0.00           C
ATOM   1327  O   LYS    97      43.220  20.850  46.100  1.00  0.00           O
ATOM   1328  N   PRO    98      44.330  20.090  47.860  1.00  0.00           N
ATOM   1329  CD  PRO    98      45.410  19.420  48.520  1.00  0.00           C
ATOM   1330  HD1 PRO    98      46.150  20.200  48.710  1.00  0.00           H
ATOM   1331  HD2 PRO    98      45.850  18.690  47.840  1.00  0.00           H
ATOM   1332  CG  PRO    98      44.920  18.780  49.780  1.00  0.00           C
ATOM   1333  HG1 PRO    98      45.650  18.890  50.570  1.00  0.00           H
ATOM   1334  HG2 PRO    98      44.820  17.730  49.500  1.00  0.00           H
ATOM   1335  CB  PRO    98      43.630  19.440  50.090  1.00  0.00           C
ATOM   1336  HB1 PRO    98      43.710  20.320  50.730  1.00  0.00           H
ATOM   1337  HB2 PRO    98      42.910  18.770  50.560  1.00  0.00           H
ATOM   1338  CA  PRO    98      43.130  19.950  48.730  1.00  0.00           C
ATOM   1339  HA  PRO    98      42.410  19.280  48.260  1.00  0.00           H
ATOM   1340  C   PRO    98      42.290  21.180  48.910  1.00  0.00           C
ATOM   1341  O   PRO    98      41.140  21.130  49.420  1.00  0.00           O
ATOM   1342  N   GLU    99      42.780  22.360  48.500  1.00  0.00           N
ATOM   1343  H   GLU    99      43.630  22.370  47.950  1.00  0.00           H
ATOM   1344  CA  GLU    99      42.010  23.570  48.500  1.00  0.00           C
ATOM   1345  HA  GLU    99      41.480  23.570  49.450  1.00  0.00           H
ATOM   1346  CB  GLU    99      42.990  24.760  48.250  1.00  0.00           C
ATOM   1347  HB1 GLU    99      43.230  24.680  47.190  1.00  0.00           H
ATOM   1348  HB2 GLU    99      43.870  24.580  48.860  1.00  0.00           H
ATOM   1349  CG  GLU    99      42.480  26.120  48.650  1.00  0.00           C
ATOM   1350  HG1 GLU    99      42.280  26.290  49.710  1.00  0.00           H
ATOM   1351  HG2 GLU    99      41.590  26.330  48.060  1.00  0.00           H
ATOM   1352  CD  GLU    99      43.640  27.140  48.320  1.00  0.00           C
ATOM   1353  OE1 GLU    99      43.940  27.290  47.120  1.00  0.00           O
ATOM   1354  OE2 GLU    99      44.170  27.720  49.250  1.00  0.00           O
ATOM   1355  C   GLU    99      40.940  23.640  47.380  1.00  0.00           C
ATOM   1356  O   GLU    99      39.870  24.300  47.510  1.00  0.00           O
ATOM   1357  N   ASP   100      41.180  22.880  46.300  1.00  0.00           N
ATOM   1358  H   ASP   100      41.990  22.280  46.370  1.00  0.00           H
ATOM   1359  CA  ASP   100      40.270  22.830  45.100  1.00  0.00           C
ATOM   1360  HA  ASP   100      39.840  23.820  44.990  1.00  0.00           H
ATOM   1361  CB  ASP   100      41.100  22.580  43.860  1.00  0.00           C
ATOM   1362  HB1 ASP   100      40.440  22.590  42.990  1.00  0.00           H
ATOM   1363  HB2 ASP   100      41.590  21.610  44.000  1.00  0.00           H
ATOM   1364  CG  ASP   100      42.160  23.620  43.700  1.00  0.00           C
ATOM   1365  OD1 ASP   100      41.830  24.820  43.400  1.00  0.00           O
ATOM   1366  OD2 ASP   100      43.360  23.230  43.830  1.00  0.00           O
ATOM   1367  C   ASP   100      39.170  21.840  45.260  1.00  0.00           C
ATOM   1368  O   ASP   100      38.150  21.950  44.520  1.00  0.00           O
ATOM   1369  N   THR   101      39.220  20.930  46.220  1.00  0.00           N
ATOM   1370  H   THR   101      39.970  20.960  46.890  1.00  0.00           H
ATOM   1371  CA  THR   101      38.110  19.980  46.510  1.00  0.00           C
ATOM   1372  HA  THR   101      38.030  19.280  45.680  1.00  0.00           H
ATOM   1373  CB  THR   101      38.400  19.220  47.810  1.00  0.00           C
ATOM   1374  HB  THR   101      38.650  19.950  48.580  1.00  0.00           H
ATOM   1375  CG2 THR   101      37.360  18.300  48.410  1.00  0.00           C
ATOM   1376 1HG2 THR   101      37.940  17.720  49.140  1.00  0.00           H
ATOM   1377 2HG2 THR   101      36.530  18.840  48.860  1.00  0.00           H
ATOM   1378 3HG2 THR   101      36.990  17.720  47.570  1.00  0.00           H
ATOM   1379  OG1 THR   101      39.480  18.400  47.530  1.00  0.00           O
ATOM   1380  HG1 THR   101      39.860  18.050  48.340  1.00  0.00           H
ATOM   1381  C   THR   101      36.780  20.700  46.610  1.00  0.00           C
ATOM   1382  O   THR   101      36.670  21.580  47.530  1.00  0.00           O
ATOM   1383  N   ALA   102      35.830  20.420  45.730  1.00  0.00           N
ATOM   1384  H   ALA   102      35.970  19.750  44.980  1.00  0.00           H
ATOM   1385  CA  ALA   102      34.540  21.120  45.660  1.00  0.00           C
ATOM   1386  HA  ALA   102      34.200  21.110  46.690  1.00  0.00           H
ATOM   1387  CB  ALA   102      34.810  22.560  45.160  1.00  0.00           C
ATOM   1388  HB1 ALA   102      34.870  22.580  44.070  1.00  0.00           H
ATOM   1389  HB2 ALA   102      33.920  23.100  45.470  1.00  0.00           H
ATOM   1390  HB3 ALA   102      35.620  23.070  45.680  1.00  0.00           H
ATOM   1391  C   ALA   102      33.490  20.390  44.740  1.00  0.00           C
ATOM   1392  O   ALA   102      33.870  19.800  43.730  1.00  0.00           O
ATOM   1393  N   VAL   103      32.200  20.650  44.960  1.00  0.00           N
ATOM   1394  H   VAL   103      31.920  21.160  45.780  1.00  0.00           H
ATOM   1395  CA  VAL   103      31.180  20.600  43.830  1.00  0.00           C
ATOM   1396  HA  VAL   103      31.320  19.690  43.250  1.00  0.00           H
ATOM   1397  CB  VAL   103      29.740  20.560  44.360  1.00  0.00           C
ATOM   1398  HB  VAL   103      29.400  21.450  44.900  1.00  0.00           H
ATOM   1399  CG1 VAL   103      28.770  20.450  43.150  1.00  0.00           C
ATOM   1400 1HG1 VAL   103      28.650  21.430  42.690  1.00  0.00           H
ATOM   1401 2HG1 VAL   103      29.180  19.760  42.410  1.00  0.00           H
ATOM   1402 3HG1 VAL   103      27.760  20.240  43.490  1.00  0.00           H
ATOM   1403  CG2 VAL   103      29.470  19.340  45.260  1.00  0.00           C
ATOM   1404 1HG2 VAL   103      30.180  19.090  46.040  1.00  0.00           H
ATOM   1405 2HG2 VAL   103      28.530  19.590  45.750  1.00  0.00           H
ATOM   1406 3HG2 VAL   103      29.230  18.400  44.760  1.00  0.00           H
ATOM   1407  C   VAL   103      31.250  21.850  42.940  1.00  0.00           C
ATOM   1408  O   VAL   103      31.090  22.920  43.490  1.00  0.00           O
ATOM   1409  N   TYR   104      31.440  21.680  41.610  1.00  0.00           N
ATOM   1410  H   TYR   104      31.630  20.780  41.200  1.00  0.00           H
ATOM   1411  CA  TYR   104      31.480  22.750  40.620  1.00  0.00           C
ATOM   1412  HA  TYR   104      31.460  23.740  41.080  1.00  0.00           H
ATOM   1413  CB  TYR   104      32.670  22.650  39.610  1.00  0.00           C
ATOM   1414  HB1 TYR   104      32.580  23.300  38.740  1.00  0.00           H
ATOM   1415  HB2 TYR   104      32.670  21.630  39.220  1.00  0.00           H
ATOM   1416  CG  TYR   104      34.020  22.870  40.270  1.00  0.00           C
ATOM   1417  CD1 TYR   104      34.530  22.000  41.270  1.00  0.00           C
ATOM   1418  HD1 TYR   104      34.050  21.060  41.480  1.00  0.00           H
ATOM   1419  CE1 TYR   104      35.820  22.220  41.860  1.00  0.00           C
ATOM   1420  HE1 TYR   104      36.240  21.510  42.560  1.00  0.00           H
ATOM   1421  CZ  TYR   104      36.600  23.250  41.440  1.00  0.00           C
ATOM   1422  OH  TYR   104      37.750  23.510  42.100  1.00  0.00           O
ATOM   1423  HH  TYR   104      37.830  22.780  42.730  1.00  0.00           H
ATOM   1424  CE2 TYR   104      36.130  24.060  40.370  1.00  0.00           C
ATOM   1425  HE2 TYR   104      36.840  24.810  40.040  1.00  0.00           H
ATOM   1426  CD2 TYR   104      34.870  23.940  39.810  1.00  0.00           C
ATOM   1427  HD2 TYR   104      34.490  24.660  39.090  1.00  0.00           H
ATOM   1428  C   TYR   104      30.270  22.810  39.650  1.00  0.00           C
ATOM   1429  O   TYR   104      29.960  21.820  38.990  1.00  0.00           O
ATOM   1430  N   TYR   105      29.640  23.990  39.640  1.00  0.00           N
ATOM   1431  H   TYR   105      30.030  24.750  40.180  1.00  0.00           H
ATOM   1432  CA  TYR   105      28.310  24.370  38.970  1.00  0.00           C
ATOM   1433  HA  TYR   105      27.880  23.510  38.470  1.00  0.00           H
ATOM   1434  CB  TYR   105      27.370  24.960  40.050  1.00  0.00           C
ATOM   1435  HB1 TYR   105      26.370  24.860  39.650  1.00  0.00           H
ATOM   1436  HB2 TYR   105      27.600  26.030  40.020  1.00  0.00           H
ATOM   1437  CG  TYR   105      27.440  24.460  41.550  1.00  0.00           C
ATOM   1438  CD1 TYR   105      28.220  25.060  42.530  1.00  0.00           C
ATOM   1439  HD1 TYR   105      28.850  25.890  42.230  1.00  0.00           H
ATOM   1440  CE1 TYR   105      28.170  24.690  43.860  1.00  0.00           C
ATOM   1441  HE1 TYR   105      28.820  25.130  44.600  1.00  0.00           H
ATOM   1442  CZ  TYR   105      27.280  23.790  44.300  1.00  0.00           C
ATOM   1443  OH  TYR   105      27.160  23.500  45.650  1.00  0.00           O
ATOM   1444  HH  TYR   105      26.490  22.850  45.850  1.00  0.00           H
ATOM   1445  CE2 TYR   105      26.390  23.240  43.360  1.00  0.00           C
ATOM   1446  HE2 TYR   105      25.590  22.660  43.800  1.00  0.00           H
ATOM   1447  CD2 TYR   105      26.480  23.560  42.020  1.00  0.00           C
ATOM   1448  HD2 TYR   105      25.730  23.180  41.340  1.00  0.00           H
ATOM   1449  C   TYR   105      28.530  25.400  37.860  1.00  0.00           C
ATOM   1450  O   TYR   105      29.170  26.440  38.060  1.00  0.00           O
ATOM   1451  N   CYS   106      27.870  25.210  36.690  1.00  0.00           N
ATOM   1452  H   CYS   106      27.270  24.400  36.680  1.00  0.00           H
ATOM   1453  CA  CYS   106      27.870  25.960  35.470  1.00  0.00           C
ATOM   1454  HA  CYS   106      28.830  26.470  35.430  1.00  0.00           H
ATOM   1455  CB  CYS   106      27.850  25.080  34.240  1.00  0.00           C
ATOM   1456  HB1 CYS   106      27.070  24.350  34.430  1.00  0.00           H
ATOM   1457  HB2 CYS   106      28.780  24.490  34.220  1.00  0.00           H
ATOM   1458  SG  CYS   106      27.600  25.910  32.720  1.00  0.00           S
ATOM   1459  C   CYS   106      26.750  26.940  35.610  1.00  0.00           C
ATOM   1460  O   CYS   106      25.600  26.570  35.990  1.00  0.00           O
ATOM   1461  N   ALA   107      27.010  28.180  35.090  1.00  0.00           N
ATOM   1462  H   ALA   107      27.910  28.320  34.660  1.00  0.00           H
ATOM   1463  CA  ALA   107      26.010  29.190  35.180  1.00  0.00           C
ATOM   1464  HA  ALA   107      25.030  28.710  35.230  1.00  0.00           H
ATOM   1465  CB  ALA   107      26.120  29.900  36.560  1.00  0.00           C
ATOM   1466  HB1 ALA   107      27.060  30.450  36.620  1.00  0.00           H
ATOM   1467  HB2 ALA   107      25.220  30.490  36.730  1.00  0.00           H
ATOM   1468  HB3 ALA   107      26.100  29.130  37.330  1.00  0.00           H
ATOM   1469  C   ALA   107      26.030  30.170  33.930  1.00  0.00           C
ATOM   1470  O   ALA   107      27.000  30.220  33.180  1.00  0.00           O
ATOM   1471  N   ALA   108      25.020  30.970  33.760  1.00  0.00           N
ATOM   1472  H   ALA   108      24.170  30.780  34.270  1.00  0.00           H
ATOM   1473  CA  ALA   108      24.840  31.700  32.480  1.00  0.00           C
ATOM   1474  HA  ALA   108      25.860  32.030  32.250  1.00  0.00           H
ATOM   1475  CB  ALA   108      24.260  30.900  31.300  1.00  0.00           C
ATOM   1476  HB1 ALA   108      24.050  31.560  30.450  1.00  0.00           H
ATOM   1477  HB2 ALA   108      25.090  30.270  30.970  1.00  0.00           H
ATOM   1478  HB3 ALA   108      23.430  30.270  31.610  1.00  0.00           H
ATOM   1479  C   ALA   108      24.020  33.010  32.740  1.00  0.00           C
ATOM   1480  O   ALA   108      23.060  33.050  33.510  1.00  0.00           O
ATOM   1481  N   ASP   109      24.500  34.080  32.130  1.00  0.00           N
ATOM   1482  H   ASP   109      25.120  34.000  31.340  1.00  0.00           H
ATOM   1483  CA  ASP   109      23.830  35.410  32.220  1.00  0.00           C
ATOM   1484  HA  ASP   109      22.780  35.260  32.450  1.00  0.00           H
ATOM   1485  CB  ASP   109      24.460  36.300  33.220  1.00  0.00           C
ATOM   1486  HB1 ASP   109      25.470  36.540  32.880  1.00  0.00           H
ATOM   1487  HB2 ASP   109      24.550  35.770  34.170  1.00  0.00           H
ATOM   1488  CG  ASP   109      23.740  37.630  33.480  1.00  0.00           C
ATOM   1489  OD1 ASP   109      22.550  37.600  33.870  1.00  0.00           O
ATOM   1490  OD2 ASP   109      24.290  38.710  33.160  1.00  0.00           O
ATOM   1491  C   ASP   109      23.830  36.180  30.860  1.00  0.00           C
ATOM   1492  O   ASP   109      24.680  35.740  30.050  1.00  0.00           O
ATOM   1493  N   ARG   110      23.010  37.230  30.660  1.00  0.00           N
ATOM   1494  H   ARG   110      22.240  37.410  31.290  1.00  0.00           H
ATOM   1495  CA  ARG   110      23.000  38.120  29.500  1.00  0.00           C
ATOM   1496  HA  ARG   110      23.080  37.530  28.580  1.00  0.00           H
ATOM   1497  CB  ARG   110      21.670  38.980  29.500  1.00  0.00           C
ATOM   1498  HB1 ARG   110      22.000  39.750  28.800  1.00  0.00           H
ATOM   1499  HB2 ARG   110      21.430  39.310  30.500  1.00  0.00           H
ATOM   1500  CG  ARG   110      20.470  38.160  28.910  1.00  0.00           C
ATOM   1501  HG1 ARG   110      20.330  37.270  29.520  1.00  0.00           H
ATOM   1502  HG2 ARG   110      20.670  37.870  27.880  1.00  0.00           H
ATOM   1503  CD  ARG   110      19.160  38.890  28.800  1.00  0.00           C
ATOM   1504  HD1 ARG   110      19.010  39.480  29.710  1.00  0.00           H
ATOM   1505  HD2 ARG   110      18.320  38.200  28.790  1.00  0.00           H
ATOM   1506  NE  ARG   110      19.070  39.730  27.610  1.00  0.00           N
ATOM   1507  HE  ARG   110      19.340  39.300  26.740  1.00  0.00           H
ATOM   1508  CZ  ARG   110      18.790  40.990  27.530  1.00  0.00           C
ATOM   1509  NH1 ARG   110      18.490  41.680  28.550  1.00  0.00           N
ATOM   1510 1HH1 ARG   110      18.480  41.180  29.430  1.00  0.00           H
ATOM   1511 2HH1 ARG   110      18.330  42.670  28.550  1.00  0.00           H
ATOM   1512  NH2 ARG   110      18.880  41.650  26.460  1.00  0.00           N
ATOM   1513 1HH2 ARG   110      19.410  41.240  25.700  1.00  0.00           H
ATOM   1514 2HH2 ARG   110      18.290  42.440  26.230  1.00  0.00           H
ATOM   1515  C   ARG   110      24.280  38.960  29.470  1.00  0.00           C
ATOM   1516  O   ARG   110      24.760  39.120  28.350  1.00  0.00           O
ATOM   1517  N   PHE   111      24.940  39.500  30.570  1.00  0.00           N
ATOM   1518  H   PHE   111      24.630  39.160  31.470  1.00  0.00           H
ATOM   1519  CA  PHE   111      25.960  40.560  30.410  1.00  0.00           C
ATOM   1520  HA  PHE   111      26.450  40.260  29.490  1.00  0.00           H
ATOM   1521  CB  PHE   111      25.250  41.900  30.210  1.00  0.00           C
ATOM   1522  HB1 PHE   111      25.970  42.710  30.300  1.00  0.00           H
ATOM   1523  HB2 PHE   111      24.450  42.060  30.930  1.00  0.00           H
ATOM   1524  CG  PHE   111      24.630  42.110  28.790  1.00  0.00           C
ATOM   1525  CD1 PHE   111      23.240  42.220  28.650  1.00  0.00           C
ATOM   1526  HD1 PHE   111      22.640  42.250  29.550  1.00  0.00           H
ATOM   1527  CE1 PHE   111      22.620  42.450  27.420  1.00  0.00           C
ATOM   1528  HE1 PHE   111      21.560  42.620  27.300  1.00  0.00           H
ATOM   1529  CZ  PHE   111      23.420  42.460  26.230  1.00  0.00           C
ATOM   1530  HZ  PHE   111      22.990  42.580  25.250  1.00  0.00           H
ATOM   1531  CE2 PHE   111      24.800  42.380  26.420  1.00  0.00           C
ATOM   1532  HE2 PHE   111      25.470  42.480  25.580  1.00  0.00           H
ATOM   1533  CD2 PHE   111      25.430  42.210  27.710  1.00  0.00           C
ATOM   1534  HD2 PHE   111      26.500  42.120  27.830  1.00  0.00           H
ATOM   1535  C   PHE   111      26.950  40.770  31.540  1.00  0.00           C
ATOM   1536  O   PHE   111      27.900  41.490  31.460  1.00  0.00           O
ATOM   1537  N   LEU   112      26.580  40.180  32.670  1.00  0.00           N
ATOM   1538  H   LEU   112      25.690  39.720  32.780  1.00  0.00           H
ATOM   1539  CA  LEU   112      27.500  40.290  33.900  1.00  0.00           C
ATOM   1540  HA  LEU   112      27.760  41.330  34.070  1.00  0.00           H
ATOM   1541  CB  LEU   112      26.640  39.960  35.140  1.00  0.00           C
ATOM   1542  HB1 LEU   112      27.330  39.960  35.980  1.00  0.00           H
ATOM   1543  HB2 LEU   112      26.360  38.900  35.160  1.00  0.00           H
ATOM   1544  CG  LEU   112      25.460  40.810  35.530  1.00  0.00           C
ATOM   1545  HG  LEU   112      24.920  41.020  34.610  1.00  0.00           H
ATOM   1546  CD1 LEU   112      24.460  40.030  36.430  1.00  0.00           C
ATOM   1547 1HD1 LEU   112      24.750  40.010  37.480  1.00  0.00           H
ATOM   1548 2HD1 LEU   112      23.530  40.600  36.340  1.00  0.00           H
ATOM   1549 3HD1 LEU   112      24.250  39.060  35.980  1.00  0.00           H
ATOM   1550  CD2 LEU   112      26.050  42.070  36.220  1.00  0.00           C
ATOM   1551 1HD2 LEU   112      25.260  42.660  36.690  1.00  0.00           H
ATOM   1552 2HD2 LEU   112      26.800  41.840  36.980  1.00  0.00           H
ATOM   1553 3HD2 LEU   112      26.580  42.780  35.580  1.00  0.00           H
ATOM   1554  C   LEU   112      28.740  39.400  33.850  1.00  0.00           C
ATOM   1555  O   LEU   112      28.820  38.350  33.210  1.00  0.00           O
ATOM   1556  N   THR   113      29.790  39.720  34.620  1.00  0.00           N
ATOM   1557  H   THR   113      29.770  40.460  35.310  1.00  0.00           H
ATOM   1558  CA  THR   113      31.050  38.960  34.420  1.00  0.00           C
ATOM   1559  HA  THR   113      31.040  38.540  33.420  1.00  0.00           H
ATOM   1560  CB  THR   113      32.210  39.950  34.430  1.00  0.00           C
ATOM   1561  HB  THR   113      33.150  39.430  34.270  1.00  0.00           H
ATOM   1562  CG2 THR   113      32.170  41.070  33.360  1.00  0.00           C
ATOM   1563 1HG2 THR   113      32.490  40.660  32.400  1.00  0.00           H
ATOM   1564 2HG2 THR   113      31.220  41.600  33.330  1.00  0.00           H
ATOM   1565 3HG2 THR   113      33.010  41.720  33.610  1.00  0.00           H
ATOM   1566  OG1 THR   113      32.400  40.500  35.760  1.00  0.00           O
ATOM   1567  HG1 THR   113      33.210  41.000  35.760  1.00  0.00           H
ATOM   1568  C   THR   113      31.290  37.780  35.370  1.00  0.00           C
ATOM   1569  O   THR   113      31.800  36.760  34.990  1.00  0.00           O
ATOM   1570  N   ARG   132      31.020  38.020  36.660  1.00  0.00           N
ATOM   1571  H   ARG   132      30.860  38.990  36.890  1.00  0.00           H
ATOM   1572  CA  ARG   132      31.280  37.110  37.770  1.00  0.00           C
ATOM   1573  HA  ARG   132      31.340  36.120  37.310  1.00  0.00           H
ATOM   1574  CB  ARG   132      32.650  37.550  38.230  1.00  0.00           C
ATOM   1575  HB1 ARG   132      33.290  37.750  37.370  1.00  0.00           H
ATOM   1576  HB2 ARG   132      33.120  36.670  38.660  1.00  0.00           H
ATOM   1577  CG  ARG   132      32.670  38.770  39.200  1.00  0.00           C
ATOM   1578  HG1 ARG   132      32.240  38.540  40.180  1.00  0.00           H
ATOM   1579  HG2 ARG   132      31.990  39.520  38.830  1.00  0.00           H
ATOM   1580  CD  ARG   132      34.090  39.390  39.430  1.00  0.00           C
ATOM   1581  HD1 ARG   132      34.510  39.830  38.530  1.00  0.00           H
ATOM   1582  HD2 ARG   132      34.670  38.560  39.830  1.00  0.00           H
ATOM   1583  NE  ARG   132      34.060  40.410  40.550  1.00  0.00           N
ATOM   1584  HE  ARG   132      33.280  40.410  41.180  1.00  0.00           H
ATOM   1585  CZ  ARG   132      34.540  41.600  40.530  1.00  0.00           C
ATOM   1586  NH1 ARG   132      35.410  42.080  39.620  1.00  0.00           N
ATOM   1587 1HH1 ARG   132      35.940  41.490  38.990  1.00  0.00           H
ATOM   1588 2HH1 ARG   132      35.910  42.930  39.860  1.00  0.00           H
ATOM   1589  NH2 ARG   132      34.110  42.350  41.480  1.00  0.00           N
ATOM   1590 1HH2 ARG   132      33.540  42.030  42.250  1.00  0.00           H
ATOM   1591 2HH2 ARG   132      34.350  43.320  41.380  1.00  0.00           H
ATOM   1592  C   ARG   132      30.210  37.080  38.880  1.00  0.00           C
ATOM   1593  O   ARG   132      30.380  36.420  39.900  1.00  0.00           O
ATOM   1594  N   SER   133      29.190  37.900  38.670  1.00  0.00           N
ATOM   1595  H   SER   133      29.200  38.560  37.910  1.00  0.00           H
ATOM   1596  CA  SER   133      28.150  38.100  39.690  1.00  0.00           C
ATOM   1597  HA  SER   133      28.630  38.480  40.600  1.00  0.00           H
ATOM   1598  CB  SER   133      27.170  39.300  39.490  1.00  0.00           C
ATOM   1599  HB1 SER   133      26.680  39.130  38.530  1.00  0.00           H
ATOM   1600  HB2 SER   133      27.580  40.300  39.350  1.00  0.00           H
ATOM   1601  OG  SER   133      26.170  39.390  40.500  1.00  0.00           O
ATOM   1602  HG  SER   133      25.620  40.140  40.290  1.00  0.00           H
ATOM   1603  C   SER   133      27.400  36.810  40.030  1.00  0.00           C
ATOM   1604  O   SER   133      26.970  36.160  39.080  1.00  0.00           O
ATOM   1605  N   VAL   134      27.000  36.560  41.310  1.00  0.00           N
ATOM   1606  H   VAL   134      27.290  37.240  41.990  1.00  0.00           H
ATOM   1607  CA  VAL   134      25.890  35.560  41.710  1.00  0.00           C
ATOM   1608  HA  VAL   134      26.290  34.580  41.450  1.00  0.00           H
ATOM   1609  CB  VAL   134      25.760  35.440  43.290  1.00  0.00           C
ATOM   1610  HB  VAL   134      24.890  34.830  43.520  1.00  0.00           H
ATOM   1611  CG1 VAL   134      26.940  34.830  44.000  1.00  0.00           C
ATOM   1612 1HG1 VAL   134      27.860  35.390  43.840  1.00  0.00           H
ATOM   1613 2HG1 VAL   134      26.720  34.740  45.060  1.00  0.00           H
ATOM   1614 3HG1 VAL   134      27.010  33.820  43.590  1.00  0.00           H
ATOM   1615  CG2 VAL   134      25.440  36.770  43.950  1.00  0.00           C
ATOM   1616 1HG2 VAL   134      24.520  37.210  43.570  1.00  0.00           H
ATOM   1617 2HG2 VAL   134      25.330  36.630  45.020  1.00  0.00           H
ATOM   1618 3HG2 VAL   134      26.290  37.450  43.820  1.00  0.00           H
ATOM   1619  C   VAL   134      24.540  35.650  41.020  1.00  0.00           C
ATOM   1620  O   VAL   134      23.870  34.620  40.970  1.00  0.00           O
ATOM   1621  N   LYS   135      24.180  36.860  40.530  1.00  0.00           N
ATOM   1622  H   LYS   135      24.760  37.620  40.860  1.00  0.00           H
ATOM   1623  CA  LYS   135      22.890  37.280  39.940  1.00  0.00           C
ATOM   1624  HA  LYS   135      22.090  36.780  40.500  1.00  0.00           H
ATOM   1625  CB  LYS   135      22.740  38.790  39.960  1.00  0.00           C
ATOM   1626  HB1 LYS   135      21.860  38.980  39.340  1.00  0.00           H
ATOM   1627  HB2 LYS   135      23.550  39.240  39.380  1.00  0.00           H
ATOM   1628  CG  LYS   135      22.470  39.410  41.330  1.00  0.00           C
ATOM   1629  HG1 LYS   135      23.340  39.250  41.970  1.00  0.00           H
ATOM   1630  HG2 LYS   135      21.620  38.840  41.720  1.00  0.00           H
ATOM   1631  CD  LYS   135      22.160  40.910  41.300  1.00  0.00           C
ATOM   1632  HD1 LYS   135      22.920  41.560  40.850  1.00  0.00           H
ATOM   1633  HD2 LYS   135      22.000  41.200  42.340  1.00  0.00           H
ATOM   1634  CE  LYS   135      20.910  41.240  40.600  1.00  0.00           C
ATOM   1635  HE1 LYS   135      20.210  40.500  41.000  1.00  0.00           H
ATOM   1636  HE2 LYS   135      21.070  41.030  39.540  1.00  0.00           H
ATOM   1637  NZ  LYS   135      20.460  42.580  40.840  1.00  0.00           N
ATOM   1638  HZ1 LYS   135      20.390  42.880  41.800  1.00  0.00           H
ATOM   1639  HZ2 LYS   135      21.140  43.200  40.420  1.00  0.00           H
ATOM   1640  HZ3 LYS   135      19.540  42.740  40.440  1.00  0.00           H
ATOM   1641  C   LYS   135      22.770  36.720  38.540  1.00  0.00           C
ATOM   1642  O   LYS   135      21.780  37.080  37.900  1.00  0.00           O
ATOM   1643  N   TYR   136      23.600  35.800  38.130  1.00  0.00           N
ATOM   1644  H   TYR   136      24.280  35.490  38.810  1.00  0.00           H
ATOM   1645  CA  TYR   136      23.540  34.960  36.920  1.00  0.00           C
ATOM   1646  HA  TYR   136      23.560  35.490  35.970  1.00  0.00           H
ATOM   1647  CB  TYR   136      24.730  34.000  36.900  1.00  0.00           C
ATOM   1648  HB1 TYR   136      24.460  33.100  36.350  1.00  0.00           H
ATOM   1649  HB2 TYR   136      24.950  33.760  37.940  1.00  0.00           H
ATOM   1650  CG  TYR   136      25.980  34.460  36.180  1.00  0.00           C
ATOM   1651  CD1 TYR   136      26.290  35.800  36.020  1.00  0.00           C
ATOM   1652  HD1 TYR   136      25.740  36.560  36.560  1.00  0.00           H
ATOM   1653  CE1 TYR   136      27.350  36.130  35.120  1.00  0.00           C
ATOM   1654  HE1 TYR   136      27.560  37.170  34.890  1.00  0.00           H
ATOM   1655  CZ  TYR   136      28.050  35.170  34.380  1.00  0.00           C
ATOM   1656  OH  TYR   136      29.070  35.510  33.510  1.00  0.00           O
ATOM   1657  HH  TYR   136      29.130  36.460  33.440  1.00  0.00           H
ATOM   1658  CE2 TYR   136      27.560  33.850  34.460  1.00  0.00           C
ATOM   1659  HE2 TYR   136      28.040  33.090  33.870  1.00  0.00           H
ATOM   1660  CD2 TYR   136      26.630  33.450  35.400  1.00  0.00           C
ATOM   1661  HD2 TYR   136      26.360  32.410  35.450  1.00  0.00           H
ATOM   1662  C   TYR   136      22.150  34.240  36.880  1.00  0.00           C
ATOM   1663  O   TYR   136      21.690  33.710  37.900  1.00  0.00           O
ATOM   1664  N   ASP   137      21.440  34.060  35.750  1.00  0.00           N
ATOM   1665  H   ASP   137      21.900  34.330  34.890  1.00  0.00           H
ATOM   1666  CA  ASP   137      20.010  33.680  35.570  1.00  0.00           C
ATOM   1667  HA  ASP   137      19.450  34.020  36.440  1.00  0.00           H
ATOM   1668  CB  ASP   137      19.460  34.300  34.290  1.00  0.00           C
ATOM   1669  HB1 ASP   137      19.820  33.770  33.410  1.00  0.00           H
ATOM   1670  HB2 ASP   137      19.640  35.370  34.210  1.00  0.00           H
ATOM   1671  CG  ASP   137      17.840  34.320  34.400  1.00  0.00           C
ATOM   1672  OD1 ASP   137      17.240  34.300  35.480  1.00  0.00           O
ATOM   1673  OD2 ASP   137      17.190  34.600  33.390  1.00  0.00           O
ATOM   1674  C   ASP   137      19.760  32.130  35.420  1.00  0.00           C
ATOM   1675  O   ASP   137      18.910  31.600  36.070  1.00  0.00           O
ATOM   1676  N   TYR   138      20.670  31.360  34.710  1.00  0.00           N
ATOM   1677  H   TYR   138      21.350  31.830  34.130  1.00  0.00           H
ATOM   1678  CA  TYR   138      20.440  29.890  34.660  1.00  0.00           C
ATOM   1679  HA  TYR   138      19.580  29.630  35.290  1.00  0.00           H
ATOM   1680  CB  TYR   138      20.070  29.510  33.230  1.00  0.00           C
ATOM   1681  HB1 TYR   138      19.860  28.440  33.100  1.00  0.00           H
ATOM   1682  HB2 TYR   138      20.940  29.610  32.580  1.00  0.00           H
ATOM   1683  CG  TYR   138      19.110  30.290  32.460  1.00  0.00           C
ATOM   1684  CD1 TYR   138      19.450  30.980  31.220  1.00  0.00           C
ATOM   1685  HD1 TYR   138      20.460  30.960  30.820  1.00  0.00           H
ATOM   1686  CE1 TYR   138      18.450  31.740  30.600  1.00  0.00           C
ATOM   1687  HE1 TYR   138      18.690  32.140  29.620  1.00  0.00           H
ATOM   1688  CZ  TYR   138      17.140  31.770  31.120  1.00  0.00           C
ATOM   1689  OH  TYR   138      16.210  32.400  30.430  1.00  0.00           O
ATOM   1690  HH  TYR   138      15.350  32.380  30.850  1.00  0.00           H
ATOM   1691  CE2 TYR   138      16.860  31.200  32.370  1.00  0.00           C
ATOM   1692  HE2 TYR   138      15.910  31.380  32.850  1.00  0.00           H
ATOM   1693  CD2 TYR   138      17.930  30.540  33.120  1.00  0.00           C
ATOM   1694  HD2 TYR   138      17.810  30.180  34.130  1.00  0.00           H
ATOM   1695  C   TYR   138      21.600  29.070  35.120  1.00  0.00           C
ATOM   1696  O   TYR   138      22.740  29.350  34.760  1.00  0.00           O
ATOM   1697  N   TRP   139      21.310  27.970  35.910  1.00  0.00           N
ATOM   1698  H   TRP   139      20.350  27.860  36.200  1.00  0.00           H
ATOM   1699  CA  TRP   139      22.230  27.130  36.640  1.00  0.00           C
ATOM   1700  HA  TRP   139      23.220  27.460  36.310  1.00  0.00           H
ATOM   1701  CB  TRP   139      22.090  27.440  38.100  1.00  0.00           C
ATOM   1702  HB1 TRP   139      22.640  26.690  38.670  1.00  0.00           H
ATOM   1703  HB2 TRP   139      21.050  27.230  38.380  1.00  0.00           H
ATOM   1704  CG  TRP   139      22.470  28.860  38.600  1.00  0.00           C
ATOM   1705  CD1 TRP   139      21.800  30.030  38.510  1.00  0.00           C
ATOM   1706  HD1 TRP   139      20.890  30.200  37.950  1.00  0.00           H
ATOM   1707  NE1 TRP   139      22.540  31.100  39.030  1.00  0.00           N
ATOM   1708  HE1 TRP   139      22.350  32.080  38.850  1.00  0.00           H
ATOM   1709  CE2 TRP   139      23.630  30.620  39.690  1.00  0.00           C
ATOM   1710  CZ2 TRP   139      24.700  31.200  40.390  1.00  0.00           C
ATOM   1711  HZ2 TRP   139      24.770  32.270  40.470  1.00  0.00           H
ATOM   1712  CH2 TRP   139      25.710  30.400  40.870  1.00  0.00           C
ATOM   1713  HH2 TRP   139      26.550  30.880  41.330  1.00  0.00           H
ATOM   1714  CZ3 TRP   139      25.670  29.000  40.780  1.00  0.00           C
ATOM   1715  HZ3 TRP   139      26.490  28.450  41.220  1.00  0.00           H
ATOM   1716  CE3 TRP   139      24.570  28.470  40.090  1.00  0.00           C
ATOM   1717  HE3 TRP   139      24.550  27.410  39.870  1.00  0.00           H
ATOM   1718  CD2 TRP   139      23.610  29.230  39.420  1.00  0.00           C
ATOM   1719  C   TRP   139      22.150  25.610  36.400  1.00  0.00           C
ATOM   1720  O   TRP   139      21.080  25.110  36.050  1.00  0.00           O
ATOM   1721  N   GLY   140      23.220  24.860  36.630  1.00  0.00           N
ATOM   1722  H   GLY   140      24.080  25.370  36.750  1.00  0.00           H
ATOM   1723  CA  GLY   140      23.220  23.450  36.820  1.00  0.00           C
ATOM   1724  HA1 GLY   140      24.020  23.160  36.140  1.00  0.00           H
ATOM   1725  HA2 GLY   140      22.280  23.000  36.520  1.00  0.00           H
ATOM   1726  C   GLY   140      23.360  22.990  38.250  1.00  0.00           C
ATOM   1727  O   GLY   140      23.470  23.790  39.140  1.00  0.00           O
ATOM   1728  N   GLN   141      23.330  21.650  38.400  1.00  0.00           N
ATOM   1729  H   GLN   141      23.180  21.110  37.560  1.00  0.00           H
ATOM   1730  CA  GLN   141      23.240  21.050  39.740  1.00  0.00           C
ATOM   1731  HA  GLN   141      22.970  21.780  40.500  1.00  0.00           H
ATOM   1732  CB  GLN   141      22.260  19.930  39.770  1.00  0.00           C
ATOM   1733  HB1 GLN   141      22.130  19.580  40.800  1.00  0.00           H
ATOM   1734  HB2 GLN   141      22.750  19.080  39.300  1.00  0.00           H
ATOM   1735  CG  GLN   141      20.830  20.220  39.320  1.00  0.00           C
ATOM   1736  HG1 GLN   141      20.910  20.940  38.510  1.00  0.00           H
ATOM   1737  HG2 GLN   141      20.400  20.790  40.150  1.00  0.00           H
ATOM   1738  CD  GLN   141      20.010  18.900  39.040  1.00  0.00           C
ATOM   1739  OE1 GLN   141      19.360  18.260  39.870  1.00  0.00           O
ATOM   1740  NE2 GLN   141      20.130  18.410  37.860  1.00  0.00           N
ATOM   1741 1HE2 GLN   141      20.510  18.990  37.120  1.00  0.00           H
ATOM   1742 2HE2 GLN   141      19.640  17.560  37.610  1.00  0.00           H
ATOM   1743  C   GLN   141      24.660  20.630  40.180  1.00  0.00           C
ATOM   1744  O   GLN   141      24.790  20.020  41.280  1.00  0.00           O
ATOM   1745  N   GLY   142      25.630  20.910  39.320  1.00  0.00           N
ATOM   1746  H   GLY   142      25.330  21.370  38.470  1.00  0.00           H
ATOM   1747  CA  GLY   142      27.070  20.660  39.590  1.00  0.00           C
ATOM   1748  HA1 GLY   142      27.440  21.130  40.500  1.00  0.00           H
ATOM   1749  HA2 GLY   142      27.600  21.180  38.790  1.00  0.00           H
ATOM   1750  C   GLY   142      27.590  19.260  39.440  1.00  0.00           C
ATOM   1751  O   GLY   142      26.770  18.360  39.310  1.00  0.00           O
ATOM   1752  N   THR   143      28.910  19.080  39.400  1.00  0.00           N
ATOM   1753  H   THR   143      29.530  19.860  39.520  1.00  0.00           H
ATOM   1754  CA  THR   143      29.610  17.800  39.410  1.00  0.00           C
ATOM   1755  HA  THR   143      28.940  17.070  39.850  1.00  0.00           H
ATOM   1756  CB  THR   143      30.030  17.350  37.930  1.00  0.00           C
ATOM   1757  HB  THR   143      29.130  17.350  37.310  1.00  0.00           H
ATOM   1758  CG2 THR   143      30.890  18.420  37.230  1.00  0.00           C
ATOM   1759 1HG2 THR   143      31.860  18.550  37.710  1.00  0.00           H
ATOM   1760 2HG2 THR   143      30.980  18.070  36.200  1.00  0.00           H
ATOM   1761 3HG2 THR   143      30.310  19.330  37.100  1.00  0.00           H
ATOM   1762  OG1 THR   143      30.780  16.240  37.940  1.00  0.00           O
ATOM   1763  HG1 THR   143      30.200  15.500  38.170  1.00  0.00           H
ATOM   1764  C   THR   143      30.890  17.880  40.320  1.00  0.00           C
ATOM   1765  O   THR   143      31.460  18.940  40.450  1.00  0.00           O
ATOM   1766  N   GLN   144      31.240  16.770  40.970  1.00  0.00           N
ATOM   1767  H   GLN   144      30.810  15.900  40.700  1.00  0.00           H
ATOM   1768  CA  GLN   144      32.060  16.870  42.220  1.00  0.00           C
ATOM   1769  HA  GLN   144      32.170  17.900  42.560  1.00  0.00           H
ATOM   1770  CB  GLN   144      31.380  16.060  43.380  1.00  0.00           C
ATOM   1771  HB1 GLN   144      31.160  15.020  43.170  1.00  0.00           H
ATOM   1772  HB2 GLN   144      30.450  16.560  43.640  1.00  0.00           H
ATOM   1773  CG  GLN   144      32.190  16.050  44.630  1.00  0.00           C
ATOM   1774  HG1 GLN   144      32.390  17.060  44.990  1.00  0.00           H
ATOM   1775  HG2 GLN   144      33.130  15.510  44.480  1.00  0.00           H
ATOM   1776  CD  GLN   144      31.410  15.440  45.790  1.00  0.00           C
ATOM   1777  OE1 GLN   144      30.200  15.580  45.890  1.00  0.00           O
ATOM   1778  NE2 GLN   144      32.090  14.880  46.790  1.00  0.00           N
ATOM   1779 1HE2 GLN   144      33.060  15.150  46.820  1.00  0.00           H
ATOM   1780 2HE2 GLN   144      31.500  14.570  47.550  1.00  0.00           H
ATOM   1781  C   GLN   144      33.560  16.450  41.930  1.00  0.00           C
ATOM   1782  O   GLN   144      33.780  15.460  41.240  1.00  0.00           O
ATOM   1783  N   VAL   145      34.470  17.170  42.530  1.00  0.00           N
ATOM   1784  H   VAL   145      34.110  17.950  43.060  1.00  0.00           H
ATOM   1785  CA  VAL   145      35.910  17.040  42.480  1.00  0.00           C
ATOM   1786  HA  VAL   145      36.280  16.220  41.870  1.00  0.00           H
ATOM   1787  CB  VAL   145      36.500  18.330  41.940  1.00  0.00           C
ATOM   1788  HB  VAL   145      36.050  19.070  42.600  1.00  0.00           H
ATOM   1789  CG1 VAL   145      38.010  18.440  41.870  1.00  0.00           C
ATOM   1790 1HG1 VAL   145      38.400  18.280  42.870  1.00  0.00           H
ATOM   1791 2HG1 VAL   145      38.490  17.680  41.250  1.00  0.00           H
ATOM   1792 3HG1 VAL   145      38.220  19.410  41.400  1.00  0.00           H
ATOM   1793  CG2 VAL   145      35.960  18.610  40.510  1.00  0.00           C
ATOM   1794 1HG2 VAL   145      36.100  17.680  39.960  1.00  0.00           H
ATOM   1795 2HG2 VAL   145      34.890  18.840  40.530  1.00  0.00           H
ATOM   1796 3HG2 VAL   145      36.590  19.290  39.930  1.00  0.00           H
ATOM   1797  C   VAL   145      36.460  16.830  43.910  1.00  0.00           C
ATOM   1798  O   VAL   145      36.020  17.530  44.850  1.00  0.00           O
ATOM   1799  N   THR   146      37.410  15.980  44.070  1.00  0.00           N
ATOM   1800  H   THR   146      37.750  15.460  43.280  1.00  0.00           H
ATOM   1801  CA  THR   146      38.120  15.770  45.340  1.00  0.00           C
ATOM   1802  HA  THR   146      38.110  16.720  45.880  1.00  0.00           H
ATOM   1803  CB  THR   146      37.500  14.560  46.060  1.00  0.00           C
ATOM   1804  HB  THR   146      37.850  13.680  45.510  1.00  0.00           H
ATOM   1805  CG2 THR   146      37.980  14.460  47.520  1.00  0.00           C
ATOM   1806 1HG2 THR   146      37.870  15.390  48.080  1.00  0.00           H
ATOM   1807 2HG2 THR   146      37.450  13.590  47.920  1.00  0.00           H
ATOM   1808 3HG2 THR   146      39.000  14.090  47.570  1.00  0.00           H
ATOM   1809  OG1 THR   146      36.090  14.490  46.040  1.00  0.00           O
ATOM   1810  HG1 THR   146      35.820  14.100  45.210  1.00  0.00           H
ATOM   1811  C   THR   146      39.540  15.480  45.030  1.00  0.00           C
ATOM   1812  O   THR   146      39.870  14.600  44.260  1.00  0.00           O
ATOM   1813  N   VAL   147      40.480  16.120  45.810  1.00  0.00           N
ATOM   1814  H   VAL   147      40.140  16.700  46.560  1.00  0.00           H
ATOM   1815  CA  VAL   147      41.880  15.970  45.590  1.00  0.00           C
ATOM   1816  HA  VAL   147      42.030  15.410  44.670  1.00  0.00           H
ATOM   1817  CB  VAL   147      42.510  17.330  45.350  1.00  0.00           C
ATOM   1818  HB  VAL   147      42.530  17.840  46.320  1.00  0.00           H
ATOM   1819  CG1 VAL   147      43.940  17.280  44.770  1.00  0.00           C
ATOM   1820 1HG1 VAL   147      44.250  18.180  44.240  1.00  0.00           H
ATOM   1821 2HG1 VAL   147      44.660  17.060  45.560  1.00  0.00           H
ATOM   1822 3HG1 VAL   147      44.010  16.420  44.110  1.00  0.00           H
ATOM   1823  CG2 VAL   147      41.730  18.110  44.290  1.00  0.00           C
ATOM   1824 1HG2 VAL   147      40.690  18.250  44.600  1.00  0.00           H
ATOM   1825 2HG2 VAL   147      42.180  19.100  44.290  1.00  0.00           H
ATOM   1826 3HG2 VAL   147      41.650  17.590  43.340  1.00  0.00           H
ATOM   1827  C   VAL   147      42.670  15.250  46.710  1.00  0.00           C
ATOM   1828  O   VAL   147      43.150  15.740  47.760  1.00  0.00           O
ATOM   1829  N   SER   148      42.850  13.940  46.510  1.00  0.00           N
ATOM   1830  H   SER   148      42.470  13.570  45.650  1.00  0.00           H
ATOM   1831  CA  SER   148      43.620  13.050  47.380  1.00  0.00           C
ATOM   1832  HA  SER   148      43.090  12.920  48.320  1.00  0.00           H
ATOM   1833  CB  SER   148      43.600  11.700  46.710  1.00  0.00           C
ATOM   1834  HB1 SER   148      44.390  11.060  47.110  1.00  0.00           H
ATOM   1835  HB2 SER   148      43.510  11.780  45.630  1.00  0.00           H
ATOM   1836  OG  SER   148      42.370  11.190  47.090  1.00  0.00           O
ATOM   1837  HG  SER   148      42.530  10.740  47.930  1.00  0.00           H
ATOM   1838  C   SER   148      45.130  13.490  47.630  1.00  0.00           C
ATOM   1839  O   SER   148      45.670  14.290  46.890  1.00  0.00           O
ATOM   1840  N   SER   149      45.640  13.020  48.710  1.00  0.00           N
ATOM   1841  H   SER   149      45.190  12.370  49.340  1.00  0.00           H
ATOM   1842  CA  SER   149      46.880  13.520  49.350  1.00  0.00           C
ATOM   1843  HA  SER   149      47.660  13.720  48.610  1.00  0.00           H
ATOM   1844  CB  SER   149      46.690  14.950  49.890  1.00  0.00           C
ATOM   1845  HB1 SER   149      47.540  15.240  50.510  1.00  0.00           H
ATOM   1846  HB2 SER   149      45.820  14.880  50.540  1.00  0.00           H
ATOM   1847  OG  SER   149      46.550  15.890  48.770  1.00  0.00           O
ATOM   1848  HG  SER   149      46.060  15.520  48.030  1.00  0.00           H
ATOM   1849  C   SER   149      47.500  12.480  50.400  1.00  0.00           C
ATOM   1850  OC1 SER   149      48.180  12.870  51.320  1.00  0.00           O
ATOM   1851  OC2 SER   149      47.120  11.300  50.230  1.00  0.00           O
TER
ENDMDL
