# Supplementary material for: Targeting Ras-binding domain of ELMO1 by computational nanobody design
Source: Commun Biol. 2023 Mar 17;6:284. doi: 10.1038/s42003-023-04657-w (PMC10023680; doi:10.1038/s42003-023-04657-w)
Supplement: Supplementary file 4 — Supplementary Data 2 [file 42003_2023_4657_MOESM4_ESM.zip › MD_input_output/Nb01_snapshot/snapshot_058000_CDR2.pdb]

ATOM    724  N   SER    57      40.420  33.910  37.450  1.00  0.00           N
ATOM    725  H   SER    57      41.300  33.490  37.730  1.00  0.00           H
ATOM    726  CA  SER    57      40.530  35.210  36.870  1.00  0.00           C
ATOM    727  HA  SER    57      39.890  35.180  35.980  1.00  0.00           H
ATOM    728  CB  SER    57      39.940  36.360  37.770  1.00  0.00           C
ATOM    729  HB1 SER    57      38.970  36.040  38.130  1.00  0.00           H
ATOM    730  HB2 SER    57      39.850  37.250  37.160  1.00  0.00           H
ATOM    731  OG  SER    57      40.770  36.690  38.860  1.00  0.00           O
ATOM    732  HG  SER    57      40.210  37.130  39.500  1.00  0.00           H
ATOM    733  C   SER    57      41.890  35.600  36.330  1.00  0.00           C
ATOM    734  O   SER    57      42.900  35.030  36.810  1.00  0.00           O
ATOM    735  N   ILE    58      41.890  36.540  35.350  1.00  0.00           N
ATOM    736  H   ILE    58      41.030  36.950  35.010  1.00  0.00           H
ATOM    737  CA  ILE    58      43.050  36.950  34.570  1.00  0.00           C
ATOM    738  HA  ILE    58      43.900  36.840  35.250  1.00  0.00           H
ATOM    739  CB  ILE    58      43.320  36.210  33.290  1.00  0.00           C
ATOM    740  HB  ILE    58      43.350  35.130  33.460  1.00  0.00           H
ATOM    741  CG2 ILE    58      42.200  36.340  32.250  1.00  0.00           C
ATOM    742 1HG2 ILE    58      42.200  37.310  31.760  1.00  0.00           H
ATOM    743 2HG2 ILE    58      42.270  35.550  31.510  1.00  0.00           H
ATOM    744 3HG2 ILE    58      41.240  36.280  32.770  1.00  0.00           H
ATOM    745  CG1 ILE    58      44.680  36.550  32.580  1.00  0.00           C
ATOM    746 1HG1 ILE    58      45.460  36.570  33.340  1.00  0.00           H
ATOM    747 2HG1 ILE    58      44.550  37.580  32.230  1.00  0.00           H
ATOM    748  CD  ILE    58      45.050  35.510  31.540  1.00  0.00           C
ATOM    749  HD1 ILE    58      44.510  35.600  30.600  1.00  0.00           H
ATOM    750  HD2 ILE    58      46.120  35.670  31.390  1.00  0.00           H
ATOM    751  HD3 ILE    58      44.950  34.500  31.910  1.00  0.00           H
ATOM    752  C   ILE    58      42.990  38.530  34.490  1.00  0.00           C
ATOM    753  O   ILE    58      42.070  39.100  33.930  1.00  0.00           O
ATOM    754  N   LYS    59      44.090  39.170  34.870  1.00  0.00           N
ATOM    755  H   LYS    59      44.840  38.660  35.320  1.00  0.00           H
ATOM    756  CA  LYS    59      44.320  40.610  34.650  1.00  0.00           C
ATOM    757  HA  LYS    59      43.370  41.130  34.790  1.00  0.00           H
ATOM    758  CB  LYS    59      45.250  41.120  35.660  1.00  0.00           C
ATOM    759  HB1 LYS    59      45.620  42.100  35.390  1.00  0.00           H
ATOM    760  HB2 LYS    59      46.140  40.500  35.510  1.00  0.00           H
ATOM    761  CG  LYS    59      44.800  40.860  37.100  1.00  0.00           C
ATOM    762  HG1 LYS    59      45.130  39.860  37.370  1.00  0.00           H
ATOM    763  HG2 LYS    59      43.720  41.020  37.180  1.00  0.00           H
ATOM    764  CD  LYS    59      45.450  42.050  37.950  1.00  0.00           C
ATOM    765  HD1 LYS    59      44.930  42.180  38.900  1.00  0.00           H
ATOM    766  HD2 LYS    59      45.470  43.050  37.520  1.00  0.00           H
ATOM    767  CE  LYS    59      46.960  41.840  38.320  1.00  0.00           C
ATOM    768  HE1 LYS    59      47.510  41.990  37.390  1.00  0.00           H
ATOM    769  HE2 LYS    59      47.050  40.820  38.690  1.00  0.00           H
ATOM    770  NZ  LYS    59      47.400  42.780  39.360  1.00  0.00           N
ATOM    771  HZ1 LYS    59      47.420  43.750  39.100  1.00  0.00           H
ATOM    772  HZ2 LYS    59      46.840  42.690  40.200  1.00  0.00           H
ATOM    773  HZ3 LYS    59      48.380  42.590  39.490  1.00  0.00           H
ATOM    774  C   LYS    59      44.770  41.100  33.250  1.00  0.00           C
ATOM    775  O   LYS    59      45.230  40.270  32.430  1.00  0.00           O
ATOM    776  N   TRP    60      44.520  42.390  32.960  1.00  0.00           N
ATOM    777  H   TRP    60      44.080  42.900  33.710  1.00  0.00           H
ATOM    778  CA  TRP    60      44.680  42.970  31.630  1.00  0.00           C
ATOM    779  HA  TRP    60      44.150  42.350  30.910  1.00  0.00           H
ATOM    780  CB  TRP    60      44.140  44.400  31.480  1.00  0.00           C
ATOM    781  HB1 TRP    60      43.080  44.350  31.240  1.00  0.00           H
ATOM    782  HB2 TRP    60      44.700  44.840  30.660  1.00  0.00           H
ATOM    783  CG  TRP    60      44.310  45.190  32.760  1.00  0.00           C
ATOM    784  CD1 TRP    60      43.470  45.210  33.810  1.00  0.00           C
ATOM    785  HD1 TRP    60      42.440  44.880  33.790  1.00  0.00           H
ATOM    786  NE1 TRP    60      44.030  45.970  34.830  1.00  0.00           N
ATOM    787  HE1 TRP    60      43.450  46.380  35.550  1.00  0.00           H
ATOM    788  CE2 TRP    60      45.300  46.380  34.550  1.00  0.00           C
ATOM    789  CZ2 TRP    60      46.280  47.120  35.270  1.00  0.00           C
ATOM    790  HZ2 TRP    60      46.080  47.520  36.250  1.00  0.00           H
ATOM    791  CH2 TRP    60      47.450  47.540  34.640  1.00  0.00           C
ATOM    792  HH2 TRP    60      48.170  48.220  35.080  1.00  0.00           H
ATOM    793  CZ3 TRP    60      47.760  47.010  33.330  1.00  0.00           C
ATOM    794  HZ3 TRP    60      48.710  47.150  32.850  1.00  0.00           H
ATOM    795  CE3 TRP    60      46.730  46.290  32.680  1.00  0.00           C
ATOM    796  HE3 TRP    60      46.890  45.980  31.660  1.00  0.00           H
ATOM    797  CD2 TRP    60      45.460  45.980  33.200  1.00  0.00           C
ATOM    798  C   TRP    60      46.190  42.920  31.180  1.00  0.00           C
ATOM    799  O   TRP    60      46.460  42.940  29.980  1.00  0.00           O
ATOM    800  N   ALA    61      47.170  42.560  32.070  1.00  0.00           N
ATOM    801  H   ALA    61      46.890  42.460  33.040  1.00  0.00           H
ATOM    802  CA  ALA    61      48.590  42.380  31.790  1.00  0.00           C
ATOM    803  HA  ALA    61      48.800  42.520  30.730  1.00  0.00           H
ATOM    804  CB  ALA    61      49.410  43.540  32.340  1.00  0.00           C
ATOM    805  HB1 ALA    61      48.920  44.490  32.140  1.00  0.00           H
ATOM    806  HB2 ALA    61      49.350  43.300  33.400  1.00  0.00           H
ATOM    807  HB3 ALA    61      50.430  43.370  31.980  1.00  0.00           H
ATOM    808  C   ALA    61      49.060  40.980  32.160  1.00  0.00           C
ATOM    809  O   ALA    61      50.220  40.790  32.510  1.00  0.00           O
ATOM    810  N   GLY    65      48.250  39.920  31.960  1.00  0.00           N
ATOM    811  H   GLY    65      47.290  40.080  31.690  1.00  0.00           H
ATOM    812  CA  GLY    65      48.630  38.490  31.960  1.00  0.00           C
ATOM    813  HA1 GLY    65      49.660  38.410  31.620  1.00  0.00           H
ATOM    814  HA2 GLY    65      47.940  38.120  31.200  1.00  0.00           H
ATOM    815  C   GLY    65      48.630  37.780  33.350  1.00  0.00           C
ATOM    816  O   GLY    65      48.950  36.600  33.480  1.00  0.00           O
ATOM    817  N   ASP    66      48.320  38.440  34.430  1.00  0.00           N
ATOM    818  H   ASP    66      48.000  39.390  34.340  1.00  0.00           H
ATOM    819  CA  ASP    66      48.450  37.980  35.820  1.00  0.00           C
ATOM    820  HA  ASP    66      49.290  37.290  35.840  1.00  0.00           H
ATOM    821  CB  ASP    66      48.770  39.110  36.810  1.00  0.00           C
ATOM    822  HB1 ASP    66      47.900  39.750  36.710  1.00  0.00           H
ATOM    823  HB2 ASP    66      49.740  39.580  36.650  1.00  0.00           H
ATOM    824  CG  ASP    66      48.900  38.590  38.250  1.00  0.00           C
ATOM    825  OD1 ASP    66      49.910  37.910  38.520  1.00  0.00           O
ATOM    826  OD2 ASP    66      47.870  38.650  38.990  1.00  0.00           O
ATOM    827  C   ASP    66      47.200  37.180  36.230  1.00  0.00           C
ATOM    828  O   ASP    66      46.120  37.510  35.750  1.00  0.00           O
ATOM    829  N   ARG    67      47.370  36.050  36.960  1.00  0.00           N
ATOM    830  H   ARG    67      48.290  35.910  37.340  1.00  0.00           H
ATOM    831  CA  ARG    67      46.360  35.000  37.210  1.00  0.00           C
ATOM    832  HA  ARG    67      45.400  35.410  36.920  1.00  0.00           H
ATOM    833  CB  ARG    67      46.810  33.730  36.400  1.00  0.00           C
ATOM    834  HB1 ARG    67      46.260  32.930  36.900  1.00  0.00           H
ATOM    835  HB2 ARG    67      47.870  33.560  36.540  1.00  0.00           H
ATOM    836  CG  ARG    67      46.440  33.850  34.950  1.00  0.00           C
ATOM    837  HG1 ARG    67      46.920  34.700  34.470  1.00  0.00           H
ATOM    838  HG2 ARG    67      45.370  34.020  34.870  1.00  0.00           H
ATOM    839  CD  ARG    67      46.850  32.480  34.270  1.00  0.00           C
ATOM    840  HD1 ARG    67      46.200  31.680  34.640  1.00  0.00           H
ATOM    841  HD2 ARG    67      47.850  32.200  34.580  1.00  0.00           H
ATOM    842  NE  ARG    67      46.810  32.570  32.810  1.00  0.00           N
ATOM    843  HE  ARG    67      45.900  32.340  32.430  1.00  0.00           H
ATOM    844  CZ  ARG    67      47.770  32.780  31.930  1.00  0.00           C
ATOM    845  NH1 ARG    67      48.930  33.190  32.380  1.00  0.00           N
ATOM    846 1HH1 ARG    67      49.030  33.320  33.380  1.00  0.00           H
ATOM    847 2HH1 ARG    67      49.640  33.300  31.670  1.00  0.00           H
ATOM    848  NH2 ARG    67      47.590  32.640  30.690  1.00  0.00           N
ATOM    849 1HH2 ARG    67      46.750  32.220  30.320  1.00  0.00           H
ATOM    850 2HH2 ARG    67      48.320  32.770  30.000  1.00  0.00           H
ATOM    851  C   ARG    67      46.110  34.530  38.670  1.00  0.00           C
ATOM    852  O   ARG    67      47.010  34.660  39.540  1.00  0.00           O
ATOM    853  N   THR    68      44.860  34.150  38.980  1.00  0.00           N
ATOM    854  H   THR    68      44.170  34.300  38.260  1.00  0.00           H
ATOM    855  CA  THR    68      44.420  33.470  40.140  1.00  0.00           C
ATOM    856  HA  THR    68      45.320  32.900  40.340  1.00  0.00           H
ATOM    857  CB  THR    68      44.130  34.440  41.320  1.00  0.00           C
ATOM    858  HB  THR    68      44.990  35.100  41.420  1.00  0.00           H
ATOM    859  CG2 THR    68      42.840  35.260  41.390  1.00  0.00           C
ATOM    860 1HG2 THR    68      41.970  34.620  41.520  1.00  0.00           H
ATOM    861 2HG2 THR    68      42.980  35.950  42.210  1.00  0.00           H
ATOM    862 3HG2 THR    68      42.650  35.790  40.460  1.00  0.00           H
ATOM    863  OG1 THR    68      44.060  33.520  42.410  1.00  0.00           O
ATOM    864  HG1 THR    68      44.620  33.970  43.040  1.00  0.00           H
ATOM    865  C   THR    68      43.270  32.420  39.980  1.00  0.00           C
ATOM    866  O   THR    68      42.450  32.700  39.080  1.00  0.00           O
ATOM    867  N   TYR    69      43.340  31.250  40.710  1.00  0.00           N
ATOM    868  H   TYR    69      44.150  31.220  41.310  1.00  0.00           H
ATOM    869  CA  TYR    69      42.440  30.100  40.560  1.00  0.00           C
ATOM    870  HA  TYR    69      41.650  30.430  39.890  1.00  0.00           H
ATOM    871  CB  TYR    69      43.230  28.890  40.040  1.00  0.00           C
ATOM    872  HB1 TYR    69      42.600  28.000  40.060  1.00  0.00           H
ATOM    873  HB2 TYR    69      44.110  28.690  40.650  1.00  0.00           H
ATOM    874  CG  TYR    69      43.830  29.090  38.600  1.00  0.00           C
ATOM    875  CD1 TYR    69      45.240  29.030  38.390  1.00  0.00           C
ATOM    876  HD1 TYR    69      45.850  28.800  39.240  1.00  0.00           H
ATOM    877  CE1 TYR    69      45.760  29.240  37.100  1.00  0.00           C
ATOM    878  HE1 TYR    69      46.820  29.100  36.900  1.00  0.00           H
ATOM    879  CZ  TYR    69      44.900  29.380  36.010  1.00  0.00           C
ATOM    880  OH  TYR    69      45.370  29.400  34.740  1.00  0.00           O
ATOM    881  HH  TYR    69      46.310  29.190  34.770  1.00  0.00           H
ATOM    882  CE2 TYR    69      43.510  29.410  36.270  1.00  0.00           C
ATOM    883  HE2 TYR    69      42.880  29.500  35.400  1.00  0.00           H
ATOM    884  CD2 TYR    69      42.930  29.290  37.520  1.00  0.00           C
ATOM    885  HD2 TYR    69      41.870  29.360  37.680  1.00  0.00           H
ATOM    886  C   TYR    69      41.840  29.800  41.930  1.00  0.00           C
ATOM    887  O   TYR    69      42.590  30.060  42.880  1.00  0.00           O
