# Supplementary material for: Targeting Ras-binding domain of ELMO1 by computational nanobody design
Source: Commun Biol. 2023 Mar 17;6:284. doi: 10.1038/s42003-023-04657-w (PMC10023680; doi:10.1038/s42003-023-04657-w)
Supplement: Supplementary file 4 — Supplementary Data 2 [file 42003_2023_4657_MOESM4_ESM.zip › MD_input_output/Nb01_snapshot/snapshot_034000_CDR3.pdb]

ATOM   1461  N   ALA   107      30.690  36.840  30.940  1.00  0.00           N
ATOM   1462  H   ALA   107      31.660  36.580  31.060  1.00  0.00           H
ATOM   1463  CA  ALA   107      30.090  38.100  31.360  1.00  0.00           C
ATOM   1464  HA  ALA   107      29.240  38.400  30.760  1.00  0.00           H
ATOM   1465  CB  ALA   107      29.640  38.110  32.770  1.00  0.00           C
ATOM   1466  HB1 ALA   107      30.460  38.060  33.490  1.00  0.00           H
ATOM   1467  HB2 ALA   107      28.900  38.900  32.900  1.00  0.00           H
ATOM   1468  HB3 ALA   107      29.090  37.190  32.960  1.00  0.00           H
ATOM   1469  C   ALA   107      31.070  39.280  31.290  1.00  0.00           C
ATOM   1470  O   ALA   107      32.290  39.100  31.180  1.00  0.00           O
ATOM   1471  N   ALA   108      30.440  40.470  31.200  1.00  0.00           N
ATOM   1472  H   ALA   108      29.440  40.560  31.140  1.00  0.00           H
ATOM   1473  CA  ALA   108      31.280  41.680  31.070  1.00  0.00           C
ATOM   1474  HA  ALA   108      32.280  41.410  31.430  1.00  0.00           H
ATOM   1475  CB  ALA   108      31.390  41.970  29.530  1.00  0.00           C
ATOM   1476  HB1 ALA   108      31.810  41.120  28.990  1.00  0.00           H
ATOM   1477  HB2 ALA   108      30.450  42.320  29.090  1.00  0.00           H
ATOM   1478  HB3 ALA   108      32.100  42.800  29.520  1.00  0.00           H
ATOM   1479  C   ALA   108      30.720  42.910  31.770  1.00  0.00           C
ATOM   1480  O   ALA   108      29.500  43.030  31.760  1.00  0.00           O
ATOM   1481  N   ASP   109      31.610  43.770  32.290  1.00  0.00           N
ATOM   1482  H   ASP   109      32.600  43.590  32.300  1.00  0.00           H
ATOM   1483  CA  ASP   109      31.110  44.900  33.170  1.00  0.00           C
ATOM   1484  HA  ASP   109      30.220  45.360  32.750  1.00  0.00           H
ATOM   1485  CB  ASP   109      30.710  44.310  34.540  1.00  0.00           C
ATOM   1486  HB1 ASP   109      31.520  43.920  35.150  1.00  0.00           H
ATOM   1487  HB2 ASP   109      29.860  43.650  34.360  1.00  0.00           H
ATOM   1488  CG  ASP   109      30.170  45.400  35.470  1.00  0.00           C
ATOM   1489  OD1 ASP   109      28.920  45.680  35.460  1.00  0.00           O
ATOM   1490  OD2 ASP   109      30.960  46.040  36.200  1.00  0.00           O
ATOM   1491  C   ASP   109      32.130  46.060  33.230  1.00  0.00           C
ATOM   1492  O   ASP   109      33.260  45.840  32.960  1.00  0.00           O
ATOM   1493  N   ARG   110      31.740  47.300  33.580  1.00  0.00           N
ATOM   1494  H   ARG   110      30.750  47.420  33.750  1.00  0.00           H
ATOM   1495  CA  ARG   110      32.590  48.500  33.720  1.00  0.00           C
ATOM   1496  HA  ARG   110      33.130  48.790  32.820  1.00  0.00           H
ATOM   1497  CB  ARG   110      31.620  49.690  33.930  1.00  0.00           C
ATOM   1498  HB1 ARG   110      32.240  50.480  34.350  1.00  0.00           H
ATOM   1499  HB2 ARG   110      30.890  49.410  34.690  1.00  0.00           H
ATOM   1500  CG  ARG   110      31.020  50.230  32.620  1.00  0.00           C
ATOM   1501  HG1 ARG   110      30.180  50.910  32.810  1.00  0.00           H
ATOM   1502  HG2 ARG   110      30.660  49.400  32.010  1.00  0.00           H
ATOM   1503  CD  ARG   110      31.940  51.000  31.620  1.00  0.00           C
ATOM   1504  HD1 ARG   110      32.790  50.460  31.200  1.00  0.00           H
ATOM   1505  HD2 ARG   110      32.460  51.760  32.210  1.00  0.00           H
ATOM   1506  NE  ARG   110      31.110  51.640  30.550  1.00  0.00           N
ATOM   1507  HE  ARG   110      30.150  51.380  30.380  1.00  0.00           H
ATOM   1508  CZ  ARG   110      31.660  52.380  29.600  1.00  0.00           C
ATOM   1509  NH1 ARG   110      32.860  52.710  29.410  1.00  0.00           N
ATOM   1510 1HH1 ARG   110      33.560  52.620  30.140  1.00  0.00           H
ATOM   1511 2HH1 ARG   110      33.100  53.230  28.580  1.00  0.00           H
ATOM   1512  NH2 ARG   110      30.810  52.640  28.680  1.00  0.00           N
ATOM   1513 1HH2 ARG   110      29.970  52.080  28.700  1.00  0.00           H
ATOM   1514 2HH2 ARG   110      31.150  53.140  27.880  1.00  0.00           H
ATOM   1515  C   ARG   110      33.490  48.480  35.000  1.00  0.00           C
ATOM   1516  O   ARG   110      34.520  49.160  34.930  1.00  0.00           O
ATOM   1517  N   PHE   111      33.060  47.850  36.130  1.00  0.00           N
ATOM   1518  H   PHE   111      32.160  47.400  36.040  1.00  0.00           H
ATOM   1519  CA  PHE   111      33.810  47.950  37.380  1.00  0.00           C
ATOM   1520  HA  PHE   111      34.810  48.310  37.140  1.00  0.00           H
ATOM   1521  CB  PHE   111      33.070  49.000  38.250  1.00  0.00           C
ATOM   1522  HB1 PHE   111      33.530  49.050  39.240  1.00  0.00           H
ATOM   1523  HB2 PHE   111      32.090  48.600  38.510  1.00  0.00           H
ATOM   1524  CG  PHE   111      32.810  50.410  37.610  1.00  0.00           C
ATOM   1525  CD1 PHE   111      31.530  50.720  37.220  1.00  0.00           C
ATOM   1526  HD1 PHE   111      30.700  50.040  37.250  1.00  0.00           H
ATOM   1527  CE1 PHE   111      31.360  52.030  36.720  1.00  0.00           C
ATOM   1528  HE1 PHE   111      30.340  52.220  36.440  1.00  0.00           H
ATOM   1529  CZ  PHE   111      32.400  52.920  36.550  1.00  0.00           C
ATOM   1530  HZ  PHE   111      32.260  53.900  36.100  1.00  0.00           H
ATOM   1531  CE2 PHE   111      33.700  52.530  36.860  1.00  0.00           C
ATOM   1532  HE2 PHE   111      34.460  53.290  36.750  1.00  0.00           H
ATOM   1533  CD2 PHE   111      33.880  51.290  37.460  1.00  0.00           C
ATOM   1534  HD2 PHE   111      34.900  50.980  37.620  1.00  0.00           H
ATOM   1535  C   PHE   111      33.980  46.620  38.160  1.00  0.00           C
ATOM   1536  O   PHE   111      35.000  46.400  38.810  1.00  0.00           O
ATOM   1537  N   LEU   112      33.030  45.680  38.080  1.00  0.00           N
ATOM   1538  H   LEU   112      32.270  45.810  37.430  1.00  0.00           H
ATOM   1539  CA  LEU   112      32.980  44.520  38.940  1.00  0.00           C
ATOM   1540  HA  LEU   112      33.090  44.800  39.980  1.00  0.00           H
ATOM   1541  CB  LEU   112      31.530  43.860  38.650  1.00  0.00           C
ATOM   1542  HB1 LEU   112      31.520  42.810  38.950  1.00  0.00           H
ATOM   1543  HB2 LEU   112      31.380  43.990  37.580  1.00  0.00           H
ATOM   1544  CG  LEU   112      30.430  44.570  39.400  1.00  0.00           C
ATOM   1545  HG  LEU   112      30.280  45.580  39.020  1.00  0.00           H
ATOM   1546  CD1 LEU   112      29.100  43.820  39.070  1.00  0.00           C
ATOM   1547 1HD1 LEU   112      28.970  42.820  39.480  1.00  0.00           H
ATOM   1548 2HD1 LEU   112      28.290  44.350  39.560  1.00  0.00           H
ATOM   1549 3HD1 LEU   112      28.890  43.790  38.000  1.00  0.00           H
ATOM   1550  CD2 LEU   112      30.670  44.820  40.920  1.00  0.00           C
ATOM   1551 1HD2 LEU   112      30.950  43.890  41.430  1.00  0.00           H
ATOM   1552 2HD2 LEU   112      31.360  45.650  41.050  1.00  0.00           H
ATOM   1553 3HD2 LEU   112      29.670  45.100  41.250  1.00  0.00           H
ATOM   1554  C   LEU   112      34.040  43.440  38.630  1.00  0.00           C
ATOM   1555  O   LEU   112      34.570  43.320  37.520  1.00  0.00           O
ATOM   1556  N   THR   113      34.330  42.550  39.610  1.00  0.00           N
ATOM   1557  H   THR   113      33.770  42.710  40.430  1.00  0.00           H
ATOM   1558  CA  THR   113      35.180  41.300  39.500  1.00  0.00           C
ATOM   1559  HA  THR   113      35.250  41.080  38.430  1.00  0.00           H
ATOM   1560  CB  THR   113      36.700  41.490  39.950  1.00  0.00           C
ATOM   1561  HB  THR   113      37.260  40.610  39.640  1.00  0.00           H
ATOM   1562  CG2 THR   113      37.390  42.680  39.390  1.00  0.00           C
ATOM   1563 1HG2 THR   113      37.680  42.550  38.350  1.00  0.00           H
ATOM   1564 2HG2 THR   113      36.710  43.530  39.500  1.00  0.00           H
ATOM   1565 3HG2 THR   113      38.250  43.030  39.960  1.00  0.00           H
ATOM   1566  OG1 THR   113      36.780  41.610  41.370  1.00  0.00           O
ATOM   1567  HG1 THR   113      37.620  41.300  41.700  1.00  0.00           H
ATOM   1568  C   THR   113      34.490  40.050  40.110  1.00  0.00           C
ATOM   1569  O   THR   113      34.430  39.050  39.370  1.00  0.00           O
ATOM   1570  N   ARG   132      33.900  40.070  41.340  1.00  0.00           N
ATOM   1571  H   ARG   132      33.910  40.950  41.840  1.00  0.00           H
ATOM   1572  CA  ARG   132      33.370  38.930  42.100  1.00  0.00           C
ATOM   1573  HA  ARG   132      33.480  38.050  41.470  1.00  0.00           H
ATOM   1574  CB  ARG   132      34.210  38.830  43.400  1.00  0.00           C
ATOM   1575  HB1 ARG   132      33.620  38.110  43.970  1.00  0.00           H
ATOM   1576  HB2 ARG   132      34.320  39.810  43.850  1.00  0.00           H
ATOM   1577  CG  ARG   132      35.590  38.170  43.060  1.00  0.00           C
ATOM   1578  HG1 ARG   132      36.090  38.790  42.320  1.00  0.00           H
ATOM   1579  HG2 ARG   132      35.570  37.130  42.740  1.00  0.00           H
ATOM   1580  CD  ARG   132      36.450  38.260  44.340  1.00  0.00           C
ATOM   1581  HD1 ARG   132      36.380  39.250  44.790  1.00  0.00           H
ATOM   1582  HD2 ARG   132      37.490  38.030  44.090  1.00  0.00           H
ATOM   1583  NE  ARG   132      36.170  37.300  45.450  1.00  0.00           N
ATOM   1584  HE  ARG   132      35.540  36.550  45.190  1.00  0.00           H
ATOM   1585  CZ  ARG   132      36.730  37.370  46.620  1.00  0.00           C
ATOM   1586  NH1 ARG   132      37.520  38.330  46.930  1.00  0.00           N
ATOM   1587 1HH1 ARG   132      37.740  39.020  46.220  1.00  0.00           H
ATOM   1588 2HH1 ARG   132      37.820  38.430  47.890  1.00  0.00           H
ATOM   1589  NH2 ARG   132      36.680  36.410  47.520  1.00  0.00           N
ATOM   1590 1HH2 ARG   132      36.000  35.670  47.380  1.00  0.00           H
ATOM   1591 2HH2 ARG   132      37.110  36.530  48.420  1.00  0.00           H
ATOM   1592  C   ARG   132      31.890  38.980  42.460  1.00  0.00           C
ATOM   1593  O   ARG   132      31.370  38.020  43.030  1.00  0.00           O
ATOM   1594  N   SER   133      31.230  40.110  42.180  1.00  0.00           N
ATOM   1595  H   SER   133      31.660  40.920  41.770  1.00  0.00           H
ATOM   1596  CA  SER   133      29.840  40.290  42.500  1.00  0.00           C
ATOM   1597  HA  SER   133      29.640  39.790  43.450  1.00  0.00           H
ATOM   1598  CB  SER   133      29.490  41.740  42.790  1.00  0.00           C
ATOM   1599  HB1 SER   133      29.840  42.390  41.990  1.00  0.00           H
ATOM   1600  HB2 SER   133      29.980  42.100  43.700  1.00  0.00           H
ATOM   1601  OG  SER   133      28.090  42.000  42.850  1.00  0.00           O
ATOM   1602  HG  SER   133      27.920  42.940  42.900  1.00  0.00           H
ATOM   1603  C   SER   133      28.890  39.660  41.410  1.00  0.00           C
ATOM   1604  O   SER   133      29.260  39.460  40.270  1.00  0.00           O
ATOM   1605  N   VAL   134      27.610  39.480  41.710  1.00  0.00           N
ATOM   1606  H   VAL   134      27.340  39.740  42.650  1.00  0.00           H
ATOM   1607  CA  VAL   134      26.780  38.720  40.810  1.00  0.00           C
ATOM   1608  HA  VAL   134      27.330  38.000  40.210  1.00  0.00           H
ATOM   1609  CB  VAL   134      25.710  37.890  41.510  1.00  0.00           C
ATOM   1610  HB  VAL   134      25.140  37.340  40.750  1.00  0.00           H
ATOM   1611  CG1 VAL   134      26.340  36.750  42.390  1.00  0.00           C
ATOM   1612 1HG1 VAL   134      25.590  36.110  42.850  1.00  0.00           H
ATOM   1613 2HG1 VAL   134      27.010  36.150  41.770  1.00  0.00           H
ATOM   1614 3HG1 VAL   134      26.910  37.180  43.220  1.00  0.00           H
ATOM   1615  CG2 VAL   134      24.600  38.660  42.260  1.00  0.00           C
ATOM   1616 1HG2 VAL   134      24.160  38.170  43.140  1.00  0.00           H
ATOM   1617 2HG2 VAL   134      25.100  39.610  42.460  1.00  0.00           H
ATOM   1618 3HG2 VAL   134      23.870  38.910  41.500  1.00  0.00           H
ATOM   1619  C   VAL   134      26.100  39.680  39.760  1.00  0.00           C
ATOM   1620  O   VAL   134      25.350  39.200  38.860  1.00  0.00           O
ATOM   1621  N   LYS   135      26.360  40.990  39.810  1.00  0.00           N
ATOM   1622  H   LYS   135      27.000  41.300  40.530  1.00  0.00           H
ATOM   1623  CA  LYS   135      25.600  41.990  39.020  1.00  0.00           C
ATOM   1624  HA  LYS   135      24.710  41.480  38.630  1.00  0.00           H
ATOM   1625  CB  LYS   135      25.040  43.060  39.990  1.00  0.00           C
ATOM   1626  HB1 LYS   135      24.550  43.860  39.430  1.00  0.00           H
ATOM   1627  HB2 LYS   135      25.880  43.590  40.440  1.00  0.00           H
ATOM   1628  CG  LYS   135      24.110  42.470  41.100  1.00  0.00           C
ATOM   1629  HG1 LYS   135      24.600  41.720  41.730  1.00  0.00           H
ATOM   1630  HG2 LYS   135      23.140  42.100  40.780  1.00  0.00           H
ATOM   1631  CD  LYS   135      23.700  43.600  42.030  1.00  0.00           C
ATOM   1632  HD1 LYS   135      23.210  44.400  41.470  1.00  0.00           H
ATOM   1633  HD2 LYS   135      24.650  43.960  42.430  1.00  0.00           H
ATOM   1634  CE  LYS   135      22.810  43.080  43.170  1.00  0.00           C
ATOM   1635  HE1 LYS   135      23.300  42.360  43.820  1.00  0.00           H
ATOM   1636  HE2 LYS   135      22.030  42.470  42.710  1.00  0.00           H
ATOM   1637  NZ  LYS   135      22.190  44.180  43.980  1.00  0.00           N
ATOM   1638  HZ1 LYS   135      22.880  44.830  44.330  1.00  0.00           H
ATOM   1639  HZ2 LYS   135      21.550  44.740  43.440  1.00  0.00           H
ATOM   1640  HZ3 LYS   135      21.690  43.900  44.810  1.00  0.00           H
ATOM   1641  C   LYS   135      26.260  42.550  37.770  1.00  0.00           C
ATOM   1642  O   LYS   135      26.130  43.680  37.370  1.00  0.00           O
ATOM   1643  N   TYR   136      27.020  41.700  37.040  1.00  0.00           N
ATOM   1644  H   TYR   136      27.170  40.780  37.440  1.00  0.00           H
ATOM   1645  CA  TYR   136      27.630  41.990  35.720  1.00  0.00           C
ATOM   1646  HA  TYR   136      28.380  42.770  35.840  1.00  0.00           H
ATOM   1647  CB  TYR   136      28.380  40.730  35.210  1.00  0.00           C
ATOM   1648  HB1 TYR   136      28.220  40.510  34.160  1.00  0.00           H
ATOM   1649  HB2 TYR   136      27.760  39.900  35.540  1.00  0.00           H
ATOM   1650  CG  TYR   136      29.790  40.580  35.660  1.00  0.00           C
ATOM   1651  CD1 TYR   136      30.140  40.320  37.010  1.00  0.00           C
ATOM   1652  HD1 TYR   136      29.400  40.200  37.790  1.00  0.00           H
ATOM   1653  CE1 TYR   136      31.450  40.000  37.320  1.00  0.00           C
ATOM   1654  HE1 TYR   136      31.700  39.650  38.310  1.00  0.00           H
ATOM   1655  CZ  TYR   136      32.410  40.120  36.270  1.00  0.00           C
ATOM   1656  OH  TYR   136      33.670  39.730  36.540  1.00  0.00           O
ATOM   1657  HH  TYR   136      33.740  39.450  37.450  1.00  0.00           H
ATOM   1658  CE2 TYR   136      32.040  40.440  35.000  1.00  0.00           C
ATOM   1659  HE2 TYR   136      32.810  40.500  34.230  1.00  0.00           H
ATOM   1660  CD2 TYR   136      30.710  40.700  34.690  1.00  0.00           C
ATOM   1661  HD2 TYR   136      30.410  40.770  33.660  1.00  0.00           H
ATOM   1662  C   TYR   136      26.510  42.470  34.710  1.00  0.00           C
ATOM   1663  O   TYR   136      25.420  41.900  34.570  1.00  0.00           O
ATOM   1664  N   ASP   137      26.910  43.610  34.080  1.00  0.00           N
ATOM   1665  H   ASP   137      27.810  44.020  34.280  1.00  0.00           H
ATOM   1666  CA  ASP   137      25.910  44.200  33.140  1.00  0.00           C
ATOM   1667  HA  ASP   137      25.000  44.280  33.740  1.00  0.00           H
ATOM   1668  CB  ASP   137      26.480  45.580  32.810  1.00  0.00           C
ATOM   1669  HB1 ASP   137      27.230  45.510  32.030  1.00  0.00           H
ATOM   1670  HB2 ASP   137      27.000  46.080  33.640  1.00  0.00           H
ATOM   1671  CG  ASP   137      25.440  46.610  32.310  1.00  0.00           C
ATOM   1672  OD1 ASP   137      24.240  46.400  32.560  1.00  0.00           O
ATOM   1673  OD2 ASP   137      25.910  47.670  31.760  1.00  0.00           O
ATOM   1674  C   ASP   137      25.590  43.410  31.850  1.00  0.00           C
ATOM   1675  O   ASP   137      24.470  43.420  31.320  1.00  0.00           O
ATOM   1676  N   TYR   138      26.560  42.650  31.300  1.00  0.00           N
ATOM   1677  H   TYR   138      27.470  42.590  31.730  1.00  0.00           H
ATOM   1678  CA  TYR   138      26.440  42.070  29.950  1.00  0.00           C
ATOM   1679  HA  TYR   138      25.430  42.160  29.540  1.00  0.00           H
ATOM   1680  CB  TYR   138      27.340  42.940  29.050  1.00  0.00           C
ATOM   1681  HB1 TYR   138      27.690  42.250  28.280  1.00  0.00           H
ATOM   1682  HB2 TYR   138      28.200  43.290  29.620  1.00  0.00           H
ATOM   1683  CG  TYR   138      26.760  44.240  28.530  1.00  0.00           C
ATOM   1684  CD1 TYR   138      27.300  45.450  28.920  1.00  0.00           C
ATOM   1685  HD1 TYR   138      28.250  45.510  29.410  1.00  0.00           H
ATOM   1686  CE1 TYR   138      26.630  46.640  28.640  1.00  0.00           C
ATOM   1687  HE1 TYR   138      27.070  47.580  28.940  1.00  0.00           H
ATOM   1688  CZ  TYR   138      25.420  46.680  27.920  1.00  0.00           C
ATOM   1689  OH  TYR   138      24.790  47.840  27.730  1.00  0.00           O
ATOM   1690  HH  TYR   138      24.020  47.700  27.190  1.00  0.00           H
ATOM   1691  CE2 TYR   138      24.930  45.440  27.400  1.00  0.00           C
ATOM   1692  HE2 TYR   138      24.030  45.420  26.800  1.00  0.00           H
ATOM   1693  CD2 TYR   138      25.570  44.210  27.740  1.00  0.00           C
ATOM   1694  HD2 TYR   138      25.150  43.280  27.400  1.00  0.00           H
ATOM   1695  C   TYR   138      26.780  40.600  29.900  1.00  0.00           C
ATOM   1696  O   TYR   138      27.670  40.050  30.590  1.00  0.00           O
