# Supplementary material for: Targeting Ras-binding domain of ELMO1 by computational nanobody design
Source: Commun Biol. 2023 Mar 17;6:284. doi: 10.1038/s42003-023-04657-w (PMC10023680; doi:10.1038/s42003-023-04657-w)
Supplement: Supplementary file 4 — Supplementary Data 2 [file 42003_2023_4657_MOESM4_ESM.zip › MD_input_output/Nb01_snapshot/snapshot_028000_CDR2.pdb]

ATOM    724  N   SER    57      33.760  34.430  35.290  1.00  0.00           N
ATOM    725  H   SER    57      34.680  34.630  35.650  1.00  0.00           H
ATOM    726  CA  SER    57      33.140  35.490  34.450  1.00  0.00           C
ATOM    727  HA  SER    57      32.560  35.090  33.610  1.00  0.00           H
ATOM    728  CB  SER    57      32.060  36.280  35.180  1.00  0.00           C
ATOM    729  HB1 SER    57      31.510  35.670  35.900  1.00  0.00           H
ATOM    730  HB2 SER    57      31.370  36.750  34.490  1.00  0.00           H
ATOM    731  OG  SER    57      32.610  37.290  36.060  1.00  0.00           O
ATOM    732  HG  SER    57      32.080  37.570  36.810  1.00  0.00           H
ATOM    733  C   SER    57      34.210  36.370  33.780  1.00  0.00           C
ATOM    734  O   SER    57      35.390  36.450  34.190  1.00  0.00           O
ATOM    735  N   ILE    58      33.740  37.170  32.840  1.00  0.00           N
ATOM    736  H   ILE    58      32.770  37.140  32.580  1.00  0.00           H
ATOM    737  CA  ILE    58      34.490  38.150  32.070  1.00  0.00           C
ATOM    738  HA  ILE    58      35.340  38.380  32.710  1.00  0.00           H
ATOM    739  CB  ILE    58      35.070  37.410  30.850  1.00  0.00           C
ATOM    740  HB  ILE    58      35.580  36.530  31.240  1.00  0.00           H
ATOM    741  CG2 ILE    58      33.950  36.950  29.870  1.00  0.00           C
ATOM    742 1HG2 ILE    58      33.280  37.790  29.650  1.00  0.00           H
ATOM    743 2HG2 ILE    58      34.340  36.550  28.940  1.00  0.00           H
ATOM    744 3HG2 ILE    58      33.390  36.110  30.280  1.00  0.00           H
ATOM    745  CG1 ILE    58      36.210  38.180  30.120  1.00  0.00           C
ATOM    746 1HG1 ILE    58      36.780  38.560  30.970  1.00  0.00           H
ATOM    747 2HG1 ILE    58      35.900  38.960  29.430  1.00  0.00           H
ATOM    748  CD  ILE    58      37.180  37.230  29.390  1.00  0.00           C
ATOM    749  HD1 ILE    58      37.450  36.470  30.130  1.00  0.00           H
ATOM    750  HD2 ILE    58      36.810  36.920  28.410  1.00  0.00           H
ATOM    751  HD3 ILE    58      38.090  37.780  29.140  1.00  0.00           H
ATOM    752  C   ILE    58      33.750  39.420  31.780  1.00  0.00           C
ATOM    753  O   ILE    58      32.550  39.380  31.460  1.00  0.00           O
ATOM    754  N   LYS    59      34.430  40.530  31.870  1.00  0.00           N
ATOM    755  H   LYS    59      35.430  40.440  31.910  1.00  0.00           H
ATOM    756  CA  LYS    59      33.930  41.920  31.710  1.00  0.00           C
ATOM    757  HA  LYS    59      32.840  41.840  31.700  1.00  0.00           H
ATOM    758  CB  LYS    59      34.360  42.900  32.740  1.00  0.00           C
ATOM    759  HB1 LYS    59      33.920  43.870  32.490  1.00  0.00           H
ATOM    760  HB2 LYS    59      35.430  43.010  32.580  1.00  0.00           H
ATOM    761  CG  LYS    59      34.320  42.430  34.210  1.00  0.00           C
ATOM    762  HG1 LYS    59      35.080  41.650  34.310  1.00  0.00           H
ATOM    763  HG2 LYS    59      33.390  41.910  34.410  1.00  0.00           H
ATOM    764  CD  LYS    59      34.620  43.590  35.170  1.00  0.00           C
ATOM    765  HD1 LYS    59      35.630  43.950  34.990  1.00  0.00           H
ATOM    766  HD2 LYS    59      34.450  43.260  36.200  1.00  0.00           H
ATOM    767  CE  LYS    59      33.590  44.780  34.890  1.00  0.00           C
ATOM    768  HE1 LYS    59      32.550  44.470  34.850  1.00  0.00           H
ATOM    769  HE2 LYS    59      33.820  45.190  33.910  1.00  0.00           H
ATOM    770  NZ  LYS    59      33.760  45.830  35.890  1.00  0.00           N
ATOM    771  HZ1 LYS    59      34.730  46.100  35.920  1.00  0.00           H
ATOM    772  HZ2 LYS    59      33.190  46.650  35.710  1.00  0.00           H
ATOM    773  HZ3 LYS    59      33.480  45.470  36.790  1.00  0.00           H
ATOM    774  C   LYS    59      34.250  42.410  30.300  1.00  0.00           C
ATOM    775  O   LYS    59      35.120  41.830  29.750  1.00  0.00           O
ATOM    776  N   TRP    60      33.550  43.390  29.800  1.00  0.00           N
ATOM    777  H   TRP    60      32.800  43.830  30.310  1.00  0.00           H
ATOM    778  CA  TRP    60      33.500  43.730  28.350  1.00  0.00           C
ATOM    779  HA  TRP    60      33.070  42.870  27.840  1.00  0.00           H
ATOM    780  CB  TRP    60      32.560  44.880  27.980  1.00  0.00           C
ATOM    781  HB1 TRP    60      31.550  44.740  28.360  1.00  0.00           H
ATOM    782  HB2 TRP    60      32.490  44.910  26.890  1.00  0.00           H
ATOM    783  CG  TRP    60      32.980  46.240  28.340  1.00  0.00           C
ATOM    784  CD1 TRP    60      32.630  46.950  29.420  1.00  0.00           C
ATOM    785  HD1 TRP    60      32.080  46.580  30.270  1.00  0.00           H
ATOM    786  NE1 TRP    60      33.020  48.270  29.180  1.00  0.00           N
ATOM    787  HE1 TRP    60      32.870  49.010  29.850  1.00  0.00           H
ATOM    788  CE2 TRP    60      33.830  48.430  28.020  1.00  0.00           C
ATOM    789  CZ2 TRP    60      34.590  49.440  27.460  1.00  0.00           C
ATOM    790  HZ2 TRP    60      34.630  50.390  27.980  1.00  0.00           H
ATOM    791  CH2 TRP    60      35.260  49.200  26.290  1.00  0.00           C
ATOM    792  HH2 TRP    60      35.850  49.930  25.760  1.00  0.00           H
ATOM    793  CZ3 TRP    60      35.000  48.020  25.560  1.00  0.00           C
ATOM    794  HZ3 TRP    60      35.280  47.900  24.520  1.00  0.00           H
ATOM    795  CE3 TRP    60      34.390  46.940  26.200  1.00  0.00           C
ATOM    796  HE3 TRP    60      34.180  46.120  25.540  1.00  0.00           H
ATOM    797  CD2 TRP    60      33.800  47.110  27.510  1.00  0.00           C
ATOM    798  C   TRP    60      34.940  44.060  27.730  1.00  0.00           C
ATOM    799  O   TRP    60      35.110  43.730  26.530  1.00  0.00           O
ATOM    800  N   ALA    61      35.940  44.630  28.420  1.00  0.00           N
ATOM    801  H   ALA    61      35.710  45.030  29.320  1.00  0.00           H
ATOM    802  CA  ALA    61      37.370  44.810  27.910  1.00  0.00           C
ATOM    803  HA  ALA    61      37.230  44.850  26.830  1.00  0.00           H
ATOM    804  CB  ALA    61      37.840  46.140  28.500  1.00  0.00           C
ATOM    805  HB1 ALA    61      37.300  46.920  27.950  1.00  0.00           H
ATOM    806  HB2 ALA    61      37.690  46.280  29.570  1.00  0.00           H
ATOM    807  HB3 ALA    61      38.890  46.300  28.230  1.00  0.00           H
ATOM    808  C   ALA    61      38.280  43.620  28.290  1.00  0.00           C
ATOM    809  O   ALA    61      39.480  43.620  28.020  1.00  0.00           O
ATOM    810  N   GLY    65      37.750  42.550  28.830  1.00  0.00           N
ATOM    811  H   GLY    65      36.750  42.520  28.890  1.00  0.00           H
ATOM    812  CA  GLY    65      38.400  41.270  28.960  1.00  0.00           C
ATOM    813  HA1 GLY    65      39.300  41.250  28.330  1.00  0.00           H
ATOM    814  HA2 GLY    65      37.850  40.440  28.520  1.00  0.00           H
ATOM    815  C   GLY    65      38.920  40.910  30.380  1.00  0.00           C
ATOM    816  O   GLY    65      39.770  40.060  30.500  1.00  0.00           O
ATOM    817  N   ASP    66      38.480  41.680  31.310  1.00  0.00           N
ATOM    818  H   ASP    66      37.860  42.430  31.060  1.00  0.00           H
ATOM    819  CA  ASP    66      38.960  41.500  32.700  1.00  0.00           C
ATOM    820  HA  ASP    66      40.000  41.190  32.710  1.00  0.00           H
ATOM    821  CB  ASP    66      38.800  42.810  33.480  1.00  0.00           C
ATOM    822  HB1 ASP    66      39.330  42.650  34.420  1.00  0.00           H
ATOM    823  HB2 ASP    66      37.760  43.040  33.700  1.00  0.00           H
ATOM    824  CG  ASP    66      39.480  44.130  32.850  1.00  0.00           C
ATOM    825  OD1 ASP    66      40.650  44.110  32.410  1.00  0.00           O
ATOM    826  OD2 ASP    66      38.810  45.200  32.650  1.00  0.00           O
ATOM    827  C   ASP    66      38.120  40.360  33.360  1.00  0.00           C
ATOM    828  O   ASP    66      36.880  40.340  33.260  1.00  0.00           O
ATOM    829  N   ARG    67      38.840  39.380  33.930  1.00  0.00           N
ATOM    830  H   ARG    67      39.840  39.490  33.820  1.00  0.00           H
ATOM    831  CA  ARG    67      38.320  38.070  34.420  1.00  0.00           C
ATOM    832  HA  ARG    67      37.410  37.960  33.840  1.00  0.00           H
ATOM    833  CB  ARG    67      39.200  36.850  34.000  1.00  0.00           C
ATOM    834  HB1 ARG    67      39.000  35.990  34.640  1.00  0.00           H
ATOM    835  HB2 ARG    67      40.230  37.100  34.240  1.00  0.00           H
ATOM    836  CG  ARG    67      39.060  36.520  32.530  1.00  0.00           C
ATOM    837  HG1 ARG    67      39.140  37.410  31.910  1.00  0.00           H
ATOM    838  HG2 ARG    67      38.090  36.050  32.350  1.00  0.00           H
ATOM    839  CD  ARG    67      40.250  35.540  32.310  1.00  0.00           C
ATOM    840  HD1 ARG    67      40.080  34.620  32.850  1.00  0.00           H
ATOM    841  HD2 ARG    67      41.220  35.920  32.640  1.00  0.00           H
ATOM    842  NE  ARG    67      40.370  35.180  30.880  1.00  0.00           N
ATOM    843  HE  ARG    67      40.170  34.250  30.540  1.00  0.00           H
ATOM    844  CZ  ARG    67      40.940  35.990  30.000  1.00  0.00           C
ATOM    845  NH1 ARG    67      41.510  37.160  30.270  1.00  0.00           N
ATOM    846 1HH1 ARG    67      41.430  37.630  31.160  1.00  0.00           H
ATOM    847 2HH1 ARG    67      41.910  37.570  29.440  1.00  0.00           H
ATOM    848  NH2 ARG    67      40.970  35.650  28.830  1.00  0.00           N
ATOM    849 1HH2 ARG    67      40.370  34.880  28.560  1.00  0.00           H
ATOM    850 2HH2 ARG    67      41.170  36.330  28.120  1.00  0.00           H
ATOM    851  C   ARG    67      38.000  38.110  35.980  1.00  0.00           C
ATOM    852  O   ARG    67      38.610  38.820  36.810  1.00  0.00           O
ATOM    853  N   THR    68      37.070  37.240  36.360  1.00  0.00           N
ATOM    854  H   THR    68      36.650  36.710  35.610  1.00  0.00           H
ATOM    855  CA  THR    68      36.820  36.660  37.690  1.00  0.00           C
ATOM    856  HA  THR    68      37.690  36.960  38.270  1.00  0.00           H
ATOM    857  CB  THR    68      35.630  37.360  38.250  1.00  0.00           C
ATOM    858  HB  THR    68      34.740  37.060  37.700  1.00  0.00           H
ATOM    859  CG2 THR    68      35.370  37.100  39.770  1.00  0.00           C
ATOM    860 1HG2 THR    68      35.050  36.070  39.910  1.00  0.00           H
ATOM    861 2HG2 THR    68      36.270  37.380  40.320  1.00  0.00           H
ATOM    862 3HG2 THR    68      34.610  37.750  40.190  1.00  0.00           H
ATOM    863  OG1 THR    68      35.730  38.720  38.150  1.00  0.00           O
ATOM    864  HG1 THR    68      35.810  39.030  37.250  1.00  0.00           H
ATOM    865  C   THR    68      36.690  35.160  37.570  1.00  0.00           C
ATOM    866  O   THR    68      36.350  34.600  36.520  1.00  0.00           O
ATOM    867  N   TYR    69      36.980  34.450  38.670  1.00  0.00           N
ATOM    868  H   TYR    69      37.260  34.940  39.500  1.00  0.00           H
ATOM    869  CA  TYR    69      36.990  32.950  38.850  1.00  0.00           C
ATOM    870  HA  TYR    69      36.460  32.390  38.080  1.00  0.00           H
ATOM    871  CB  TYR    69      38.420  32.420  38.900  1.00  0.00           C
ATOM    872  HB1 TYR    69      38.370  31.350  39.100  1.00  0.00           H
ATOM    873  HB2 TYR    69      38.900  32.900  39.760  1.00  0.00           H
ATOM    874  CG  TYR    69      39.200  32.640  37.610  1.00  0.00           C
ATOM    875  CD1 TYR    69      40.080  33.680  37.430  1.00  0.00           C
ATOM    876  HD1 TYR    69      40.180  34.460  38.170  1.00  0.00           H
ATOM    877  CE1 TYR    69      40.970  33.640  36.320  1.00  0.00           C
ATOM    878  HE1 TYR    69      41.760  34.370  36.200  1.00  0.00           H
ATOM    879  CZ  TYR    69      40.780  32.650  35.250  1.00  0.00           C
ATOM    880  OH  TYR    69      41.630  32.560  34.280  1.00  0.00           O
ATOM    881  HH  TYR    69      42.220  33.320  34.200  1.00  0.00           H
ATOM    882  CE2 TYR    69      39.710  31.720  35.390  1.00  0.00           C
ATOM    883  HE2 TYR    69      39.560  30.930  34.670  1.00  0.00           H
ATOM    884  CD2 TYR    69      39.010  31.690  36.630  1.00  0.00           C
ATOM    885  HD2 TYR    69      38.290  30.920  36.860  1.00  0.00           H
ATOM    886  C   TYR    69      36.320  32.650  40.220  1.00  0.00           C
ATOM    887  O   TYR    69      36.230  33.480  41.120  1.00  0.00           O
