# Supplementary material for: Targeting Ras-binding domain of ELMO1 by computational nanobody design
Source: Commun Biol. 2023 Mar 17;6:284. doi: 10.1038/s42003-023-04657-w (PMC10023680; doi:10.1038/s42003-023-04657-w)
Supplement: Supplementary file 4 — Supplementary Data 2 [file 42003_2023_4657_MOESM4_ESM.zip › MD_input_output/Nb01_snapshot/snapshot_071000.pdb]

REMARK    GENERATED BY TRJCONV
TITLE     Protein in water t= 7100.00000 step= 3550000
REMARK    THIS IS A SIMULATION BOX
CRYST1   67.390   67.390   67.390  90.00  90.00  90.00 P 1           1
MODEL        1
ATOM      1  N   VAL     2      21.540  47.420  33.580  1.00  0.00           N
ATOM      2  H1  VAL     2      22.090  48.130  34.060  1.00  0.00           H
ATOM      3  H2  VAL     2      20.810  47.940  33.120  1.00  0.00           H
ATOM      4  H3  VAL     2      21.120  46.840  34.290  1.00  0.00           H
ATOM      5  CA  VAL     2      22.340  46.650  32.570  1.00  0.00           C
ATOM      6  HA  VAL     2      21.670  45.940  32.070  1.00  0.00           H
ATOM      7  CB  VAL     2      23.050  47.500  31.530  1.00  0.00           C
ATOM      8  HB  VAL     2      22.410  48.280  31.130  1.00  0.00           H
ATOM      9  CG1 VAL     2      24.260  48.230  32.110  1.00  0.00           C
ATOM     10 1HG1 VAL     2      25.050  47.490  32.260  1.00  0.00           H
ATOM     11 2HG1 VAL     2      24.590  49.080  31.510  1.00  0.00           H
ATOM     12 3HG1 VAL     2      23.980  48.650  33.080  1.00  0.00           H
ATOM     13  CG2 VAL     2      23.570  46.630  30.370  1.00  0.00           C
ATOM     14 1HG2 VAL     2      24.600  46.340  30.580  1.00  0.00           H
ATOM     15 2HG2 VAL     2      22.950  45.730  30.310  1.00  0.00           H
ATOM     16 3HG2 VAL     2      23.410  47.150  29.430  1.00  0.00           H
ATOM     17  C   VAL     2      23.290  45.840  33.390  1.00  0.00           C
ATOM     18  O   VAL     2      23.540  46.160  34.520  1.00  0.00           O
ATOM     19  N   GLN     3      23.770  44.730  32.870  1.00  0.00           N
ATOM     20  H   GLN     3      23.660  44.460  31.900  1.00  0.00           H
ATOM     21  CA  GLN     3      24.630  43.760  33.560  1.00  0.00           C
ATOM     22  HA  GLN     3      25.060  44.170  34.470  1.00  0.00           H
ATOM     23  CB  GLN     3      23.760  42.650  34.170  1.00  0.00           C
ATOM     24  HB1 GLN     3      22.880  43.110  34.620  1.00  0.00           H
ATOM     25  HB2 GLN     3      24.370  42.120  34.900  1.00  0.00           H
ATOM     26  CG  GLN     3      23.160  41.590  33.230  1.00  0.00           C
ATOM     27  HG1 GLN     3      23.940  41.100  32.640  1.00  0.00           H
ATOM     28  HG2 GLN     3      22.470  41.950  32.470  1.00  0.00           H
ATOM     29  CD  GLN     3      22.630  40.390  34.000  1.00  0.00           C
ATOM     30  OE1 GLN     3      22.650  40.350  35.220  1.00  0.00           O
ATOM     31  NE2 GLN     3      22.000  39.400  33.380  1.00  0.00           N
ATOM     32 1HE2 GLN     3      21.740  39.400  32.400  1.00  0.00           H
ATOM     33 2HE2 GLN     3      21.860  38.540  33.880  1.00  0.00           H
ATOM     34  C   GLN     3      25.830  43.240  32.760  1.00  0.00           C
ATOM     35  O   GLN     3      25.800  43.250  31.510  1.00  0.00           O
ATOM     36  N   LEU     4      26.850  42.760  33.500  1.00  0.00           N
ATOM     37  H   LEU     4      26.840  42.810  34.510  1.00  0.00           H
ATOM     38  CA  LEU     4      28.080  42.180  32.830  1.00  0.00           C
ATOM     39  HA  LEU     4      28.390  42.890  32.060  1.00  0.00           H
ATOM     40  CB  LEU     4      29.230  42.030  33.780  1.00  0.00           C
ATOM     41  HB1 LEU     4      30.050  41.590  33.210  1.00  0.00           H
ATOM     42  HB2 LEU     4      28.950  41.350  34.590  1.00  0.00           H
ATOM     43  CG  LEU     4      29.600  43.370  34.530  1.00  0.00           C
ATOM     44  HG  LEU     4      28.740  43.670  35.120  1.00  0.00           H
ATOM     45  CD1 LEU     4      30.660  43.010  35.600  1.00  0.00           C
ATOM     46 1HD1 LEU     4      30.380  42.160  36.210  1.00  0.00           H
ATOM     47 2HD1 LEU     4      31.530  42.540  35.140  1.00  0.00           H
ATOM     48 3HD1 LEU     4      31.030  43.890  36.140  1.00  0.00           H
ATOM     49  CD2 LEU     4      30.160  44.410  33.520  1.00  0.00           C
ATOM     50 1HD2 LEU     4      30.370  45.300  34.100  1.00  0.00           H
ATOM     51 2HD2 LEU     4      31.140  44.090  33.170  1.00  0.00           H
ATOM     52 3HD2 LEU     4      29.490  44.610  32.690  1.00  0.00           H
ATOM     53  C   LEU     4      27.670  40.910  32.140  1.00  0.00           C
ATOM     54  O   LEU     4      26.630  40.330  32.420  1.00  0.00           O
ATOM     55  N   VAL     5      28.580  40.360  31.300  1.00  0.00           N
ATOM     56  H   VAL     5      29.480  40.760  31.080  1.00  0.00           H
ATOM     57  CA  VAL     5      28.420  38.970  30.760  1.00  0.00           C
ATOM     58  HA  VAL     5      27.600  38.360  31.130  1.00  0.00           H
ATOM     59  CB  VAL     5      28.090  38.990  29.220  1.00  0.00           C
ATOM     60  HB  VAL     5      28.780  39.640  28.690  1.00  0.00           H
ATOM     61  CG1 VAL     5      27.880  37.560  28.680  1.00  0.00           C
ATOM     62 1HG1 VAL     5      27.750  37.630  27.600  1.00  0.00           H
ATOM     63 2HG1 VAL     5      28.780  36.960  28.770  1.00  0.00           H
ATOM     64 3HG1 VAL     5      26.950  37.150  29.070  1.00  0.00           H
ATOM     65  CG2 VAL     5      26.760  39.650  29.020  1.00  0.00           C
ATOM     66 1HG2 VAL     5      26.750  40.630  29.500  1.00  0.00           H
ATOM     67 2HG2 VAL     5      26.550  39.870  27.970  1.00  0.00           H
ATOM     68 3HG2 VAL     5      26.050  39.000  29.520  1.00  0.00           H
ATOM     69  C   VAL     5      29.700  38.230  31.040  1.00  0.00           C
ATOM     70  O   VAL     5      30.690  38.600  30.430  1.00  0.00           O
ATOM     71  N   GLU     6      29.660  37.150  31.800  1.00  0.00           N
ATOM     72  H   GLU     6      28.780  36.910  32.230  1.00  0.00           H
ATOM     73  CA  GLU     6      30.820  36.280  32.030  1.00  0.00           C
ATOM     74  HA  GLU     6      31.680  36.940  31.850  1.00  0.00           H
ATOM     75  CB  GLU     6      30.980  35.940  33.540  1.00  0.00           C
ATOM     76  HB1 GLU     6      31.950  35.470  33.680  1.00  0.00           H
ATOM     77  HB2 GLU     6      30.120  35.330  33.810  1.00  0.00           H
ATOM     78  CG  GLU     6      31.110  37.200  34.520  1.00  0.00           C
ATOM     79  HG1 GLU     6      31.190  38.150  34.000  1.00  0.00           H
ATOM     80  HG2 GLU     6      31.910  36.970  35.230  1.00  0.00           H
ATOM     81  CD  GLU     6      29.810  37.400  35.370  1.00  0.00           C
ATOM     82  OE1 GLU     6      28.670  37.310  34.770  1.00  0.00           O
ATOM     83  OE2 GLU     6      29.860  37.570  36.620  1.00  0.00           O
ATOM     84  C   GLU     6      30.860  34.980  31.220  1.00  0.00           C
ATOM     85  O   GLU     6      29.830  34.470  30.690  1.00  0.00           O
ATOM     86  N   SER     7      31.980  34.330  31.060  1.00  0.00           N
ATOM     87  H   SER     7      32.820  34.770  31.430  1.00  0.00           H
ATOM     88  CA  SER     7      32.170  33.030  30.410  1.00  0.00           C
ATOM     89  HA  SER     7      31.430  32.320  30.800  1.00  0.00           H
ATOM     90  CB  SER     7      31.910  33.190  28.880  1.00  0.00           C
ATOM     91  HB1 SER     7      30.860  33.440  28.700  1.00  0.00           H
ATOM     92  HB2 SER     7      31.900  32.240  28.360  1.00  0.00           H
ATOM     93  OG  SER     7      32.810  34.130  28.250  1.00  0.00           O
ATOM     94  HG  SER     7      32.570  35.030  28.470  1.00  0.00           H
ATOM     95  C   SER     7      33.480  32.350  30.720  1.00  0.00           C
ATOM     96  O   SER     7      34.410  32.950  31.280  1.00  0.00           O
ATOM     97  N   GLY     9      33.630  31.150  30.240  1.00  0.00           N
ATOM     98  H   GLY     9      32.780  30.700  29.930  1.00  0.00           H
ATOM     99  CA  GLY     9      34.790  30.290  30.370  1.00  0.00           C
ATOM    100  HA1 GLY     9      35.630  30.910  30.670  1.00  0.00           H
ATOM    101  HA2 GLY     9      35.100  29.930  29.390  1.00  0.00           H
ATOM    102  C   GLY     9      34.750  29.180  31.410  1.00  0.00           C
ATOM    103  O   GLY     9      35.720  28.430  31.520  1.00  0.00           O
ATOM    104  N   GLY    10      33.580  28.980  32.050  1.00  0.00           N
ATOM    105  H   GLY    10      32.730  29.440  31.770  1.00  0.00           H
ATOM    106  CA  GLY    10      33.360  27.870  33.010  1.00  0.00           C
ATOM    107  HA1 GLY    10      32.440  27.980  33.580  1.00  0.00           H
ATOM    108  HA2 GLY    10      34.160  27.720  33.730  1.00  0.00           H
ATOM    109  C   GLY    10      33.320  26.550  32.300  1.00  0.00           C
ATOM    110  O   GLY    10      33.040  26.580  31.110  1.00  0.00           O
ATOM    111  N   GLY    11      33.480  25.440  33.030  1.00  0.00           N
ATOM    112  H   GLY    11      33.670  25.560  34.020  1.00  0.00           H
ATOM    113  CA  GLY    11      33.860  24.160  32.400  1.00  0.00           C
ATOM    114  HA1 GLY    11      34.760  24.220  31.800  1.00  0.00           H
ATOM    115  HA2 GLY    11      33.150  23.710  31.700  1.00  0.00           H
ATOM    116  C   GLY    11      34.280  23.130  33.420  1.00  0.00           C
ATOM    117  O   GLY    11      34.800  23.460  34.460  1.00  0.00           O
ATOM    118  N   LEU    12      34.250  21.850  33.040  1.00  0.00           N
ATOM    119  H   LEU    12      33.760  21.570  32.210  1.00  0.00           H
ATOM    120  CA  LEU    12      34.820  20.710  33.820  1.00  0.00           C
ATOM    121  HA  LEU    12      34.780  20.980  34.870  1.00  0.00           H
ATOM    122  CB  LEU    12      34.010  19.400  33.550  1.00  0.00           C
ATOM    123  HB1 LEU    12      34.220  19.070  32.530  1.00  0.00           H
ATOM    124  HB2 LEU    12      32.950  19.620  33.690  1.00  0.00           H
ATOM    125  CG  LEU    12      34.360  18.290  34.580  1.00  0.00           C
ATOM    126  HG  LEU    12      35.390  17.990  34.370  1.00  0.00           H
ATOM    127  CD1 LEU    12      34.250  18.450  36.120  1.00  0.00           C
ATOM    128 1HD1 LEU    12      33.190  18.500  36.410  1.00  0.00           H
ATOM    129 2HD1 LEU    12      34.610  17.630  36.740  1.00  0.00           H
ATOM    130 3HD1 LEU    12      34.850  19.330  36.350  1.00  0.00           H
ATOM    131  CD2 LEU    12      33.520  17.060  34.360  1.00  0.00           C
ATOM    132 1HD2 LEU    12      34.040  16.260  34.890  1.00  0.00           H
ATOM    133 2HD2 LEU    12      32.450  17.200  34.540  1.00  0.00           H
ATOM    134 3HD2 LEU    12      33.650  16.780  33.320  1.00  0.00           H
ATOM    135  C   LEU    12      36.300  20.490  33.440  1.00  0.00           C
ATOM    136  O   LEU    12      36.560  20.290  32.270  1.00  0.00           O
ATOM    137  N   VAL    13      37.180  20.250  34.460  1.00  0.00           N
ATOM    138  H   VAL    13      36.930  20.540  35.390  1.00  0.00           H
ATOM    139  CA  VAL    13      38.570  19.910  34.220  1.00  0.00           C
ATOM    140  HA  VAL    13      38.680  19.390  33.270  1.00  0.00           H
ATOM    141  CB  VAL    13      39.490  21.170  34.010  1.00  0.00           C
ATOM    142  HB  VAL    13      40.450  20.830  33.630  1.00  0.00           H
ATOM    143  CG1 VAL    13      38.910  22.190  33.060  1.00  0.00           C
ATOM    144 1HG1 VAL    13      38.790  21.820  32.040  1.00  0.00           H
ATOM    145 2HG1 VAL    13      37.990  22.580  33.500  1.00  0.00           H
ATOM    146 3HG1 VAL    13      39.560  23.070  33.020  1.00  0.00           H
ATOM    147  CG2 VAL    13      39.660  21.860  35.390  1.00  0.00           C
ATOM    148 1HG2 VAL    13      40.430  22.620  35.230  1.00  0.00           H
ATOM    149 2HG2 VAL    13      38.780  22.470  35.620  1.00  0.00           H
ATOM    150 3HG2 VAL    13      39.910  21.090  36.110  1.00  0.00           H
ATOM    151  C   VAL    13      39.240  18.900  35.190  1.00  0.00           C
ATOM    152  O   VAL    13      38.690  18.660  36.280  1.00  0.00           O
ATOM    153  N   GLN    14      40.380  18.260  34.790  1.00  0.00           N
ATOM    154  H   GLN    14      40.750  18.600  33.910  1.00  0.00           H
ATOM    155  CA  GLN    14      41.150  17.500  35.680  1.00  0.00           C
ATOM    156  HA  GLN    14      40.440  17.120  36.400  1.00  0.00           H
ATOM    157  CB  GLN    14      41.810  16.250  35.070  1.00  0.00           C
ATOM    158  HB1 GLN    14      42.220  15.670  35.900  1.00  0.00           H
ATOM    159  HB2 GLN    14      42.590  16.550  34.360  1.00  0.00           H
ATOM    160  CG  GLN    14      40.790  15.360  34.280  1.00  0.00           C
ATOM    161  HG1 GLN    14      40.310  15.820  33.420  1.00  0.00           H
ATOM    162  HG2 GLN    14      39.930  15.210  34.940  1.00  0.00           H
ATOM    163  CD  GLN    14      41.300  13.980  33.900  1.00  0.00           C
ATOM    164  OE1 GLN    14      42.030  13.830  32.910  1.00  0.00           O
ATOM    165  NE2 GLN    14      40.950  12.880  34.590  1.00  0.00           N
ATOM    166 1HE2 GLN    14      40.570  12.960  35.520  1.00  0.00           H
ATOM    167 2HE2 GLN    14      41.270  11.950  34.350  1.00  0.00           H
ATOM    168  C   GLN    14      41.980  18.440  36.560  1.00  0.00           C
ATOM    169  O   GLN    14      42.480  19.470  36.080  1.00  0.00           O
ATOM    170  N   ALA    15      42.360  18.000  37.780  1.00  0.00           N
ATOM    171  H   ALA    15      42.080  17.060  38.000  1.00  0.00           H
ATOM    172  CA  ALA    15      43.370  18.680  38.560  1.00  0.00           C
ATOM    173  HA  ALA    15      43.000  19.690  38.730  1.00  0.00           H
ATOM    174  CB  ALA    15      43.450  18.090  39.940  1.00  0.00           C
ATOM    175  HB1 ALA    15      44.130  18.760  40.470  1.00  0.00           H
ATOM    176  HB2 ALA    15      42.510  18.200  40.490  1.00  0.00           H
ATOM    177  HB3 ALA    15      43.770  17.050  39.940  1.00  0.00           H
ATOM    178  C   ALA    15      44.740  18.810  37.900  1.00  0.00           C
ATOM    179  O   ALA    15      45.250  17.810  37.320  1.00  0.00           O
ATOM    180  N   GLY    16      45.430  19.960  38.110  1.00  0.00           N
ATOM    181  H   GLY    16      45.000  20.690  38.660  1.00  0.00           H
ATOM    182  CA  GLY    16      46.770  20.270  37.540  1.00  0.00           C
ATOM    183  HA1 GLY    16      47.310  19.330  37.430  1.00  0.00           H
ATOM    184  HA2 GLY    16      47.270  20.960  38.220  1.00  0.00           H
ATOM    185  C   GLY    16      46.730  20.870  36.070  1.00  0.00           C
ATOM    186  O   GLY    16      47.770  21.000  35.490  1.00  0.00           O
ATOM    187  N   ASP    17      45.560  21.130  35.500  1.00  0.00           N
ATOM    188  H   ASP    17      44.770  20.960  36.110  1.00  0.00           H
ATOM    189  CA  ASP    17      45.330  21.710  34.210  1.00  0.00           C
ATOM    190  HA  ASP    17      46.250  21.920  33.660  1.00  0.00           H
ATOM    191  CB  ASP    17      44.380  20.740  33.440  1.00  0.00           C
ATOM    192  HB1 ASP    17      43.360  20.810  33.820  1.00  0.00           H
ATOM    193  HB2 ASP    17      44.760  19.720  33.460  1.00  0.00           H
ATOM    194  CG  ASP    17      44.370  21.190  31.990  1.00  0.00           C
ATOM    195  OD1 ASP    17      45.320  21.820  31.470  1.00  0.00           O
ATOM    196  OD2 ASP    17      43.280  20.990  31.430  1.00  0.00           O
ATOM    197  C   ASP    17      44.640  23.100  34.350  1.00  0.00           C
ATOM    198  O   ASP    17      44.170  23.380  35.490  1.00  0.00           O
ATOM    199  N   SER    18      44.680  24.000  33.390  1.00  0.00           N
ATOM    200  H   SER    18      45.080  23.670  32.530  1.00  0.00           H
ATOM    201  CA  SER    18      44.320  25.440  33.520  1.00  0.00           C
ATOM    202  HA  SER    18      43.970  25.670  34.530  1.00  0.00           H
ATOM    203  CB  SER    18      45.590  26.370  33.240  1.00  0.00           C
ATOM    204  HB1 SER    18      45.280  27.350  33.590  1.00  0.00           H
ATOM    205  HB2 SER    18      45.750  26.410  32.170  1.00  0.00           H
ATOM    206  OG  SER    18      46.840  26.040  33.720  1.00  0.00           O
ATOM    207  HG  SER    18      47.360  26.250  32.950  1.00  0.00           H
ATOM    208  C   SER    18      43.250  25.880  32.700  1.00  0.00           C
ATOM    209  O   SER    18      43.040  25.300  31.620  1.00  0.00           O
ATOM    210  N   LEU    19      42.680  27.070  33.070  1.00  0.00           N
ATOM    211  H   LEU    19      43.020  27.300  33.990  1.00  0.00           H
ATOM    212  CA  LEU    19      41.530  27.830  32.550  1.00  0.00           C
ATOM    213  HA  LEU    19      41.340  27.420  31.550  1.00  0.00           H
ATOM    214  CB  LEU    19      40.160  27.520  33.390  1.00  0.00           C
ATOM    215  HB1 LEU    19      39.440  28.330  33.290  1.00  0.00           H
ATOM    216  HB2 LEU    19      40.270  27.610  34.470  1.00  0.00           H
ATOM    217  CG  LEU    19      39.480  26.140  33.140  1.00  0.00           C
ATOM    218  HG  LEU    19      40.220  25.340  33.150  1.00  0.00           H
ATOM    219  CD1 LEU    19      38.440  25.880  34.250  1.00  0.00           C
ATOM    220 1HD1 LEU    19      37.800  26.730  34.470  1.00  0.00           H
ATOM    221 2HD1 LEU    19      37.860  24.990  34.010  1.00  0.00           H
ATOM    222 3HD1 LEU    19      39.090  25.750  35.120  1.00  0.00           H
ATOM    223  CD2 LEU    19      38.680  26.130  31.810  1.00  0.00           C
ATOM    224 1HD2 LEU    19      39.410  26.400  31.050  1.00  0.00           H
ATOM    225 2HD2 LEU    19      38.080  25.250  31.590  1.00  0.00           H
ATOM    226 3HD2 LEU    19      37.960  26.950  31.840  1.00  0.00           H
ATOM    227  C   LEU    19      41.750  29.350  32.350  1.00  0.00           C
ATOM    228  O   LEU    19      42.540  29.920  33.120  1.00  0.00           O
ATOM    229  N   ARG    20      40.860  29.980  31.560  1.00  0.00           N
ATOM    230  H   ARG    20      40.160  29.430  31.090  1.00  0.00           H
ATOM    231  CA  ARG    20      40.790  31.440  31.460  1.00  0.00           C
ATOM    232  HA  ARG    20      41.220  31.900  32.340  1.00  0.00           H
ATOM    233  CB  ARG    20      41.600  31.930  30.240  1.00  0.00           C
ATOM    234  HB1 ARG    20      41.080  31.700  29.310  1.00  0.00           H
ATOM    235  HB2 ARG    20      42.610  31.530  30.150  1.00  0.00           H
ATOM    236  CG  ARG    20      41.690  33.530  30.320  1.00  0.00           C
ATOM    237  HG1 ARG    20      42.050  33.930  31.270  1.00  0.00           H
ATOM    238  HG2 ARG    20      40.690  33.820  30.000  1.00  0.00           H
ATOM    239  CD  ARG    20      42.580  34.270  29.280  1.00  0.00           C
ATOM    240  HD1 ARG    20      43.620  33.970  29.430  1.00  0.00           H
ATOM    241  HD2 ARG    20      42.360  35.330  29.420  1.00  0.00           H
ATOM    242  NE  ARG    20      42.100  34.110  27.940  1.00  0.00           N
ATOM    243  HE  ARG    20      41.460  33.340  27.830  1.00  0.00           H
ATOM    244  CZ  ARG    20      42.200  35.020  26.970  1.00  0.00           C
ATOM    245  NH1 ARG    20      42.820  36.140  26.990  1.00  0.00           N
ATOM    246 1HH1 ARG    20      43.410  36.360  27.780  1.00  0.00           H
ATOM    247 2HH1 ARG    20      42.840  36.580  26.080  1.00  0.00           H
ATOM    248  NH2 ARG    20      41.710  34.730  25.790  1.00  0.00           N
ATOM    249 1HH2 ARG    20      41.270  33.840  25.610  1.00  0.00           H
ATOM    250 2HH2 ARG    20      41.880  35.360  25.020  1.00  0.00           H
ATOM    251  C   ARG    20      39.360  31.940  31.420  1.00  0.00           C
ATOM    252  O   ARG    20      38.680  31.900  30.390  1.00  0.00           O
ATOM    253  N   LEU    21      38.990  32.470  32.550  1.00  0.00           N
ATOM    254  H   LEU    21      39.550  32.540  33.390  1.00  0.00           H
ATOM    255  CA  LEU    21      37.630  33.020  32.630  1.00  0.00           C
ATOM    256  HA  LEU    21      36.940  32.470  31.980  1.00  0.00           H
ATOM    257  CB  LEU    21      37.040  32.800  34.060  1.00  0.00           C
ATOM    258  HB1 LEU    21      36.120  33.390  34.010  1.00  0.00           H
ATOM    259  HB2 LEU    21      37.690  33.200  34.840  1.00  0.00           H
ATOM    260  CG  LEU    21      36.390  31.380  34.340  1.00  0.00           C
ATOM    261  HG  LEU    21      35.490  31.170  33.760  1.00  0.00           H
ATOM    262  CD1 LEU    21      37.250  30.170  33.940  1.00  0.00           C
ATOM    263 1HD1 LEU    21      36.660  29.280  34.160  1.00  0.00           H
ATOM    264 2HD1 LEU    21      37.500  30.230  32.880  1.00  0.00           H
ATOM    265 3HD1 LEU    21      38.220  30.200  34.450  1.00  0.00           H
ATOM    266  CD2 LEU    21      35.970  31.360  35.840  1.00  0.00           C
ATOM    267 1HD2 LEU    21      35.320  30.510  36.040  1.00  0.00           H
ATOM    268 2HD2 LEU    21      36.830  31.240  36.500  1.00  0.00           H
ATOM    269 3HD2 LEU    21      35.460  32.290  36.100  1.00  0.00           H
ATOM    270  C   LEU    21      37.580  34.450  32.060  1.00  0.00           C
ATOM    271  O   LEU    21      38.540  35.200  32.000  1.00  0.00           O
ATOM    272  N   SER    22      36.460  34.910  31.480  1.00  0.00           N
ATOM    273  H   SER    22      35.600  34.400  31.640  1.00  0.00           H
ATOM    274  CA  SER    22      36.230  36.140  30.710  1.00  0.00           C
ATOM    275  HA  SER    22      37.120  36.770  30.710  1.00  0.00           H
ATOM    276  CB  SER    22      35.960  35.710  29.260  1.00  0.00           C
ATOM    277  HB1 SER    22      35.150  34.980  29.250  1.00  0.00           H
ATOM    278  HB2 SER    22      36.840  35.170  28.900  1.00  0.00           H
ATOM    279  OG  SER    22      35.750  36.840  28.470  1.00  0.00           O
ATOM    280  HG  SER    22      35.400  36.460  27.660  1.00  0.00           H
ATOM    281  C   SER    22      35.070  37.040  31.200  1.00  0.00           C
ATOM    282  O   SER    22      34.050  36.490  31.700  1.00  0.00           O
ATOM    283  N   CYS    23      35.240  38.350  31.100  1.00  0.00           N
ATOM    284  H   CYS    23      36.180  38.690  30.920  1.00  0.00           H
ATOM    285  CA  CYS    23      34.270  39.290  31.460  1.00  0.00           C
ATOM    286  HA  CYS    23      33.250  38.920  31.520  1.00  0.00           H
ATOM    287  CB  CYS    23      34.540  39.810  32.920  1.00  0.00           C
ATOM    288  HB1 CYS    23      35.590  40.100  32.950  1.00  0.00           H
ATOM    289  HB2 CYS    23      34.570  38.970  33.630  1.00  0.00           H
ATOM    290  SG  CYS    23      33.460  41.060  33.620  1.00  0.00           S
ATOM    291  C   CYS    23      34.200  40.480  30.510  1.00  0.00           C
ATOM    292  O   CYS    23      35.210  41.050  30.050  1.00  0.00           O
ATOM    293  N   ALA    24      32.940  40.770  30.050  1.00  0.00           N
ATOM    294  H   ALA    24      32.190  40.240  30.480  1.00  0.00           H
ATOM    295  CA  ALA    24      32.510  41.830  29.260  1.00  0.00           C
ATOM    296  HA  ALA    24      33.400  42.130  28.690  1.00  0.00           H
ATOM    297  CB  ALA    24      31.490  41.260  28.280  1.00  0.00           C
ATOM    298  HB1 ALA    24      31.290  41.970  27.480  1.00  0.00           H
ATOM    299  HB2 ALA    24      31.880  40.320  27.880  1.00  0.00           H
ATOM    300  HB3 ALA    24      30.590  41.110  28.880  1.00  0.00           H
ATOM    301  C   ALA    24      31.990  43.070  30.060  1.00  0.00           C
ATOM    302  O   ALA    24      30.990  42.940  30.780  1.00  0.00           O
ATOM    303  N   ALA    25      32.590  44.260  29.870  1.00  0.00           N
ATOM    304  H   ALA    25      33.340  44.320  29.200  1.00  0.00           H
ATOM    305  CA  ALA    25      32.280  45.500  30.600  1.00  0.00           C
ATOM    306  HA  ALA    25      32.020  45.260  31.630  1.00  0.00           H
ATOM    307  CB  ALA    25      33.450  46.390  30.730  1.00  0.00           C
ATOM    308  HB1 ALA    25      33.960  46.590  29.790  1.00  0.00           H
ATOM    309  HB2 ALA    25      33.130  47.290  31.240  1.00  0.00           H
ATOM    310  HB3 ALA    25      34.010  45.880  31.510  1.00  0.00           H
ATOM    311  C   ALA    25      30.990  46.310  30.100  1.00  0.00           C
ATOM    312  O   ALA    25      30.830  47.490  30.420  1.00  0.00           O
ATOM    313  N   SER    26      30.110  45.620  29.350  1.00  0.00           N
ATOM    314  H   SER    26      30.210  44.610  29.330  1.00  0.00           H
ATOM    315  CA  SER    26      28.840  46.100  28.690  1.00  0.00           C
ATOM    316  HA  SER    26      28.980  45.660  27.700  1.00  0.00           H
ATOM    317  CB  SER    26      27.640  45.570  29.530  1.00  0.00           C
ATOM    318  HB1 SER    26      26.740  46.030  29.110  1.00  0.00           H
ATOM    319  HB2 SER    26      27.700  45.870  30.570  1.00  0.00           H
ATOM    320  OG  SER    26      27.590  44.150  29.480  1.00  0.00           O
ATOM    321  HG  SER    26      26.930  43.830  30.100  1.00  0.00           H
ATOM    322  C   SER    26      28.690  47.640  28.440  1.00  0.00           C
ATOM    323  O   SER    26      27.600  48.180  28.640  1.00  0.00           O
ATOM    324  N   GLY    27      29.640  48.250  27.720  1.00  0.00           N
ATOM    325  H   GLY    27      30.480  47.720  27.530  1.00  0.00           H
ATOM    326  CA  GLY    27      29.710  49.700  27.280  1.00  0.00           C
ATOM    327  HA1 GLY    27      28.820  50.050  26.750  1.00  0.00           H
ATOM    328  HA2 GLY    27      30.530  49.620  26.570  1.00  0.00           H
ATOM    329  C   GLY    27      30.100  50.820  28.290  1.00  0.00           C
ATOM    330  O   GLY    27      29.860  51.960  27.890  1.00  0.00           O
ATOM    331  N   LEU    28      30.570  50.470  29.440  1.00  0.00           N
ATOM    332  H   LEU    28      30.650  49.490  29.650  1.00  0.00           H
ATOM    333  CA  LEU    28      31.080  51.380  30.490  1.00  0.00           C
ATOM    334  HA  LEU    28      30.330  52.130  30.750  1.00  0.00           H
ATOM    335  CB  LEU    28      31.320  50.580  31.760  1.00  0.00           C
ATOM    336  HB1 LEU    28      31.930  51.060  32.530  1.00  0.00           H
ATOM    337  HB2 LEU    28      31.870  49.690  31.450  1.00  0.00           H
ATOM    338  CG  LEU    28      30.000  50.170  32.450  1.00  0.00           C
ATOM    339  HG  LEU    28      29.370  49.580  31.770  1.00  0.00           H
ATOM    340  CD1 LEU    28      30.470  49.230  33.560  1.00  0.00           C
ATOM    341 1HD1 LEU    28      30.970  49.840  34.320  1.00  0.00           H
ATOM    342 2HD1 LEU    28      29.660  48.700  34.070  1.00  0.00           H
ATOM    343 3HD1 LEU    28      31.110  48.450  33.160  1.00  0.00           H
ATOM    344  CD2 LEU    28      29.220  51.270  33.130  1.00  0.00           C
ATOM    345 1HD2 LEU    28      29.780  51.740  33.940  1.00  0.00           H
ATOM    346 2HD2 LEU    28      29.040  51.990  32.340  1.00  0.00           H
ATOM    347 3HD2 LEU    28      28.310  50.910  33.600  1.00  0.00           H
ATOM    348  C   LEU    28      32.290  52.250  30.110  1.00  0.00           C
ATOM    349  O   LEU    28      32.950  51.930  29.140  1.00  0.00           O
ATOM    350  N   LEU    29      32.660  53.270  30.860  1.00  0.00           N
ATOM    351  H   LEU    29      32.050  53.660  31.560  1.00  0.00           H
ATOM    352  CA  LEU    29      33.950  53.940  30.720  1.00  0.00           C
ATOM    353  HA  LEU    29      34.060  54.130  29.660  1.00  0.00           H
ATOM    354  CB  LEU    29      33.910  55.310  31.460  1.00  0.00           C
ATOM    355  HB1 LEU    29      34.090  55.170  32.530  1.00  0.00           H
ATOM    356  HB2 LEU    29      32.910  55.750  31.480  1.00  0.00           H
ATOM    357  CG  LEU    29      35.020  56.300  31.030  1.00  0.00           C
ATOM    358  HG  LEU    29      35.960  55.780  30.870  1.00  0.00           H
ATOM    359  CD1 LEU    29      34.500  56.870  29.720  1.00  0.00           C
ATOM    360 1HD1 LEU    29      33.440  57.140  29.770  1.00  0.00           H
ATOM    361 2HD1 LEU    29      34.980  57.800  29.420  1.00  0.00           H
ATOM    362 3HD1 LEU    29      34.690  56.140  28.930  1.00  0.00           H
ATOM    363  CD2 LEU    29      35.110  57.470  32.050  1.00  0.00           C
ATOM    364 1HD2 LEU    29      34.220  58.090  31.900  1.00  0.00           H
ATOM    365 2HD2 LEU    29      35.290  57.150  33.070  1.00  0.00           H
ATOM    366 3HD2 LEU    29      35.970  58.100  31.830  1.00  0.00           H
ATOM    367  C   LEU    29      35.120  53.020  31.150  1.00  0.00           C
ATOM    368  O   LEU    29      35.730  53.280  32.190  1.00  0.00           O
ATOM    369  N   PHE    30      35.510  52.050  30.290  1.00  0.00           N
ATOM    370  H   PHE    30      35.070  52.010  29.380  1.00  0.00           H
ATOM    371  CA  PHE    30      36.520  51.050  30.650  1.00  0.00           C
ATOM    372  HA  PHE    30      36.200  50.460  31.510  1.00  0.00           H
ATOM    373  CB  PHE    30      36.420  50.000  29.500  1.00  0.00           C
ATOM    374  HB1 PHE    30      36.550  50.530  28.560  1.00  0.00           H
ATOM    375  HB2 PHE    30      35.370  49.720  29.580  1.00  0.00           H
ATOM    376  CG  PHE    30      37.360  48.800  29.670  1.00  0.00           C
ATOM    377  CD1 PHE    30      36.850  47.760  30.420  1.00  0.00           C
ATOM    378  HD1 PHE    30      35.940  47.840  30.990  1.00  0.00           H
ATOM    379  CE1 PHE    30      37.530  46.550  30.410  1.00  0.00           C
ATOM    380  HE1 PHE    30      37.260  45.720  31.040  1.00  0.00           H
ATOM    381  CZ  PHE    30      38.820  46.370  29.820  1.00  0.00           C
ATOM    382  HZ  PHE    30      39.350  45.420  29.780  1.00  0.00           H
ATOM    383  CE2 PHE    30      39.360  47.450  29.080  1.00  0.00           C
ATOM    384  HE2 PHE    30      40.320  47.460  28.590  1.00  0.00           H
ATOM    385  CD2 PHE    30      38.650  48.690  29.050  1.00  0.00           C
ATOM    386  HD2 PHE    30      39.080  49.610  28.680  1.00  0.00           H
ATOM    387  C   PHE    30      37.930  51.590  30.840  1.00  0.00           C
ATOM    388  O   PHE    30      38.750  51.060  31.590  1.00  0.00           O
ATOM    389  N   SER    37      38.190  52.770  30.290  1.00  0.00           N
ATOM    390  H   SER    37      37.510  53.200  29.670  1.00  0.00           H
ATOM    391  CA  SER    37      39.430  53.500  30.450  1.00  0.00           C
ATOM    392  HA  SER    37      40.230  52.800  30.230  1.00  0.00           H
ATOM    393  CB  SER    37      39.460  54.680  29.500  1.00  0.00           C
ATOM    394  HB1 SER    37      39.500  54.320  28.470  1.00  0.00           H
ATOM    395  HB2 SER    37      40.370  55.280  29.570  1.00  0.00           H
ATOM    396  OG  SER    37      38.350  55.570  29.650  1.00  0.00           O
ATOM    397  HG  SER    37      38.110  56.000  28.830  1.00  0.00           H
ATOM    398  C   SER    37      39.810  53.990  31.880  1.00  0.00           C
ATOM    399  O   SER    37      40.990  54.220  32.190  1.00  0.00           O
ATOM    400  N   PHE    38      38.840  54.090  32.790  1.00  0.00           N
ATOM    401  H   PHE    38      37.950  53.820  32.390  1.00  0.00           H
ATOM    402  CA  PHE    38      38.890  54.530  34.170  1.00  0.00           C
ATOM    403  HA  PHE    38      39.890  54.820  34.500  1.00  0.00           H
ATOM    404  CB  PHE    38      38.150  55.870  34.110  1.00  0.00           C
ATOM    405  HB1 PHE    38      37.860  56.210  35.110  1.00  0.00           H
ATOM    406  HB2 PHE    38      37.220  55.790  33.540  1.00  0.00           H
ATOM    407  CG  PHE    38      38.980  57.070  33.560  1.00  0.00           C
ATOM    408  CD1 PHE    38      39.870  57.670  34.490  1.00  0.00           C
ATOM    409  HD1 PHE    38      39.900  57.270  35.490  1.00  0.00           H
ATOM    410  CE1 PHE    38      40.640  58.800  34.080  1.00  0.00           C
ATOM    411  HE1 PHE    38      41.190  59.350  34.830  1.00  0.00           H
ATOM    412  CZ  PHE    38      40.500  59.340  32.760  1.00  0.00           C
ATOM    413  HZ  PHE    38      41.030  60.180  32.340  1.00  0.00           H
ATOM    414  CE2 PHE    38      39.600  58.680  31.880  1.00  0.00           C
ATOM    415  HE2 PHE    38      39.440  59.080  30.890  1.00  0.00           H
ATOM    416  CD2 PHE    38      38.850  57.590  32.300  1.00  0.00           C
ATOM    417  HD2 PHE    38      38.120  57.160  31.640  1.00  0.00           H
ATOM    418  C   PHE    38      38.190  53.640  35.240  1.00  0.00           C
ATOM    419  O   PHE    38      38.510  53.910  36.440  1.00  0.00           O
ATOM    420  N   TYR    39      37.440  52.540  34.990  1.00  0.00           N
ATOM    421  H   TYR    39      37.280  52.210  34.050  1.00  0.00           H
ATOM    422  CA  TYR    39      36.830  51.610  35.970  1.00  0.00           C
ATOM    423  HA  TYR    39      36.530  52.170  36.850  1.00  0.00           H
ATOM    424  CB  TYR    39      35.550  50.950  35.420  1.00  0.00           C
ATOM    425  HB1 TYR    39      35.480  50.010  35.970  1.00  0.00           H
ATOM    426  HB2 TYR    39      35.670  50.800  34.350  1.00  0.00           H
ATOM    427  CG  TYR    39      34.230  51.700  35.650  1.00  0.00           C
ATOM    428  CD1 TYR    39      34.150  53.020  35.200  1.00  0.00           C
ATOM    429  HD1 TYR    39      34.990  53.570  34.810  1.00  0.00           H
ATOM    430  CE1 TYR    39      32.920  53.660  35.400  1.00  0.00           C
ATOM    431  HE1 TYR    39      32.900  54.690  35.070  1.00  0.00           H
ATOM    432  CZ  TYR    39      31.850  53.130  36.180  1.00  0.00           C
ATOM    433  OH  TYR    39      30.830  53.980  36.580  1.00  0.00           O
ATOM    434  HH  TYR    39      30.180  53.680  37.220  1.00  0.00           H
ATOM    435  CE2 TYR    39      31.980  51.800  36.540  1.00  0.00           C
ATOM    436  HE2 TYR    39      31.130  51.290  36.970  1.00  0.00           H
ATOM    437  CD2 TYR    39      33.130  51.040  36.290  1.00  0.00           C
ATOM    438  HD2 TYR    39      33.250  50.010  36.610  1.00  0.00           H
ATOM    439  C   TYR    39      37.810  50.520  36.400  1.00  0.00           C
ATOM    440  O   TYR    39      38.640  50.110  35.590  1.00  0.00           O
ATOM    441  N   ILE    40      37.680  50.100  37.680  1.00  0.00           N
ATOM    442  H   ILE    40      36.890  50.520  38.140  1.00  0.00           H
ATOM    443  CA  ILE    40      38.310  48.890  38.300  1.00  0.00           C
ATOM    444  HA  ILE    40      39.270  48.710  37.820  1.00  0.00           H
ATOM    445  CB  ILE    40      38.440  48.970  39.830  1.00  0.00           C
ATOM    446  HB  ILE    40      37.470  49.030  40.320  1.00  0.00           H
ATOM    447  CG2 ILE    40      39.030  47.670  40.430  1.00  0.00           C
ATOM    448 1HG2 ILE    40      38.290  46.880  40.290  1.00  0.00           H
ATOM    449 2HG2 ILE    40      40.010  47.560  39.970  1.00  0.00           H
ATOM    450 3HG2 ILE    40      39.210  47.670  41.500  1.00  0.00           H
ATOM    451  CG1 ILE    40      39.290  50.110  40.340  1.00  0.00           C
ATOM    452 1HG1 ILE    40      39.940  50.470  39.540  1.00  0.00           H
ATOM    453 2HG1 ILE    40      39.940  49.850  41.170  1.00  0.00           H
ATOM    454  CD  ILE    40      38.510  51.310  40.770  1.00  0.00           C
ATOM    455  HD1 ILE    40      39.230  52.110  40.920  1.00  0.00           H
ATOM    456  HD2 ILE    40      37.750  51.560  40.020  1.00  0.00           H
ATOM    457  HD3 ILE    40      37.970  51.280  41.710  1.00  0.00           H
ATOM    458  C   ILE    40      37.340  47.740  37.890  1.00  0.00           C
ATOM    459  O   ILE    40      36.130  47.840  37.850  1.00  0.00           O
ATOM    460  N   MET    41      37.930  46.610  37.580  1.00  0.00           N
ATOM    461  H   MET    41      38.910  46.520  37.810  1.00  0.00           H
ATOM    462  CA  MET    41      37.240  45.350  37.570  1.00  0.00           C
ATOM    463  HA  MET    41      36.230  45.550  37.930  1.00  0.00           H
ATOM    464  CB  MET    41      37.000  44.870  36.070  1.00  0.00           C
ATOM    465  HB1 MET    41      36.350  43.990  36.100  1.00  0.00           H
ATOM    466  HB2 MET    41      37.920  44.690  35.520  1.00  0.00           H
ATOM    467  CG  MET    41      36.160  45.880  35.250  1.00  0.00           C
ATOM    468  HG1 MET    41      36.580  46.890  35.240  1.00  0.00           H
ATOM    469  HG2 MET    41      35.120  45.890  35.560  1.00  0.00           H
ATOM    470  SD  MET    41      36.190  45.280  33.510  1.00  0.00           S
ATOM    471  CE  MET    41      35.210  43.850  33.650  1.00  0.00           C
ATOM    472  HE1 MET    41      35.640  43.190  34.410  1.00  0.00           H
ATOM    473  HE2 MET    41      34.150  44.080  33.770  1.00  0.00           H
ATOM    474  HE3 MET    41      35.250  43.300  32.710  1.00  0.00           H
ATOM    475  C   MET    41      37.820  44.340  38.500  1.00  0.00           C
ATOM    476  O   MET    41      39.000  44.390  38.820  1.00  0.00           O
ATOM    477  N   GLY    42      37.030  43.280  38.850  1.00  0.00           N
ATOM    478  H   GLY    42      36.060  43.220  38.590  1.00  0.00           H
ATOM    479  CA  GLY    42      37.540  42.210  39.670  1.00  0.00           C
ATOM    480  HA1 GLY    42      37.650  42.590  40.690  1.00  0.00           H
ATOM    481  HA2 GLY    42      38.510  41.860  39.300  1.00  0.00           H
ATOM    482  C   GLY    42      36.530  41.050  39.790  1.00  0.00           C
ATOM    483  O   GLY    42      35.410  41.050  39.220  1.00  0.00           O
ATOM    484  N   TRP    43      36.940  39.950  40.490  1.00  0.00           N
ATOM    485  H   TRP    43      37.920  39.960  40.740  1.00  0.00           H
ATOM    486  CA  TRP    43      36.380  38.580  40.450  1.00  0.00           C
ATOM    487  HA  TRP    43      35.370  38.540  40.030  1.00  0.00           H
ATOM    488  CB  TRP    43      37.310  37.660  39.630  1.00  0.00           C
ATOM    489  HB1 TRP    43      37.090  36.610  39.820  1.00  0.00           H
ATOM    490  HB2 TRP    43      38.350  37.760  39.960  1.00  0.00           H
ATOM    491  CG  TRP    43      37.240  37.810  38.160  1.00  0.00           C
ATOM    492  CD1 TRP    43      38.070  38.670  37.480  1.00  0.00           C
ATOM    493  HD1 TRP    43      38.840  39.290  37.910  1.00  0.00           H
ATOM    494  NE1 TRP    43      37.970  38.430  36.140  1.00  0.00           N
ATOM    495  HE1 TRP    43      38.560  38.830  35.430  1.00  0.00           H
ATOM    496  CE2 TRP    43      37.050  37.420  35.850  1.00  0.00           C
ATOM    497  CZ2 TRP    43      36.510  37.000  34.640  1.00  0.00           C
ATOM    498  HZ2 TRP    43      36.830  37.350  33.670  1.00  0.00           H
ATOM    499  CH2 TRP    43      35.570  35.940  34.750  1.00  0.00           C
ATOM    500  HH2 TRP    43      35.130  35.580  33.840  1.00  0.00           H
ATOM    501  CZ3 TRP    43      35.190  35.500  36.040  1.00  0.00           C
ATOM    502  HZ3 TRP    43      34.330  34.860  36.100  1.00  0.00           H
ATOM    503  CE3 TRP    43      35.550  36.090  37.210  1.00  0.00           C
ATOM    504  HE3 TRP    43      35.140  35.760  38.150  1.00  0.00           H
ATOM    505  CD2 TRP    43      36.550  37.050  37.130  1.00  0.00           C
ATOM    506  C   TRP    43      36.330  38.040  41.870  1.00  0.00           C
ATOM    507  O   TRP    43      37.230  38.190  42.680  1.00  0.00           O
ATOM    508  N   PHE    44      35.170  37.450  42.120  1.00  0.00           N
ATOM    509  H   PHE    44      34.440  37.570  41.440  1.00  0.00           H
ATOM    510  CA  PHE    44      34.870  36.880  43.370  1.00  0.00           C
ATOM    511  HA  PHE    44      35.640  36.890  44.140  1.00  0.00           H
ATOM    512  CB  PHE    44      33.840  37.780  44.070  1.00  0.00           C
ATOM    513  HB1 PHE    44      33.650  37.340  45.040  1.00  0.00           H
ATOM    514  HB2 PHE    44      32.850  37.700  43.610  1.00  0.00           H
ATOM    515  CG  PHE    44      34.170  39.290  44.200  1.00  0.00           C
ATOM    516  CD1 PHE    44      33.930  40.060  43.050  1.00  0.00           C
ATOM    517  HD1 PHE    44      33.600  39.610  42.130  1.00  0.00           H
ATOM    518  CE1 PHE    44      34.210  41.420  43.070  1.00  0.00           C
ATOM    519  HE1 PHE    44      34.170  41.880  42.090  1.00  0.00           H
ATOM    520  CZ  PHE    44      34.760  42.040  44.210  1.00  0.00           C
ATOM    521  HZ  PHE    44      35.100  43.060  44.160  1.00  0.00           H
ATOM    522  CE2 PHE    44      34.920  41.290  45.370  1.00  0.00           C
ATOM    523  HE2 PHE    44      35.210  41.730  46.320  1.00  0.00           H
ATOM    524  CD2 PHE    44      34.550  39.920  45.430  1.00  0.00           C
ATOM    525  HD2 PHE    44      34.770  39.340  46.310  1.00  0.00           H
ATOM    526  C   PHE    44      34.400  35.390  43.230  1.00  0.00           C
ATOM    527  O   PHE    44      34.050  34.990  42.130  1.00  0.00           O
ATOM    528  N   ARG    45      34.460  34.550  44.320  1.00  0.00           N
ATOM    529  H   ARG    45      34.900  34.930  45.150  1.00  0.00           H
ATOM    530  CA  ARG    45      34.100  33.180  44.140  1.00  0.00           C
ATOM    531  HA  ARG    45      33.320  33.140  43.380  1.00  0.00           H
ATOM    532  CB  ARG    45      35.260  32.290  43.590  1.00  0.00           C
ATOM    533  HB1 ARG    45      35.670  32.890  42.780  1.00  0.00           H
ATOM    534  HB2 ARG    45      34.870  31.340  43.240  1.00  0.00           H
ATOM    535  CG  ARG    45      36.330  32.030  44.710  1.00  0.00           C
ATOM    536  HG1 ARG    45      35.780  31.470  45.460  1.00  0.00           H
ATOM    537  HG2 ARG    45      36.650  33.010  45.070  1.00  0.00           H
ATOM    538  CD  ARG    45      37.450  31.160  44.190  1.00  0.00           C
ATOM    539  HD1 ARG    45      37.840  31.680  43.320  1.00  0.00           H
ATOM    540  HD2 ARG    45      37.020  30.250  43.760  1.00  0.00           H
ATOM    541  NE  ARG    45      38.610  30.910  45.160  1.00  0.00           N
ATOM    542  HE  ARG    45      38.430  31.150  46.120  1.00  0.00           H
ATOM    543  CZ  ARG    45      39.650  30.140  44.950  1.00  0.00           C
ATOM    544  NH1 ARG    45      39.800  29.390  43.860  1.00  0.00           N
ATOM    545 1HH1 ARG    45      39.090  29.530  43.150  1.00  0.00           H
ATOM    546 2HH1 ARG    45      40.520  28.680  43.910  1.00  0.00           H
ATOM    547  NH2 ARG    45      40.490  30.070  45.920  1.00  0.00           N
ATOM    548 1HH2 ARG    45      40.260  30.650  46.720  1.00  0.00           H
ATOM    549 2HH2 ARG    45      41.400  29.640  45.790  1.00  0.00           H
ATOM    550  C   ARG    45      33.460  32.550  45.360  1.00  0.00           C
ATOM    551  O   ARG    45      33.500  33.140  46.430  1.00  0.00           O
ATOM    552  N   GLN    46      32.810  31.380  45.190  1.00  0.00           N
ATOM    553  H   GLN    46      32.750  31.130  44.220  1.00  0.00           H
ATOM    554  CA  GLN    46      32.130  30.670  46.230  1.00  0.00           C
ATOM    555  HA  GLN    46      32.710  30.890  47.130  1.00  0.00           H
ATOM    556  CB  GLN    46      30.670  31.210  46.270  1.00  0.00           C
ATOM    557  HB1 GLN    46      30.080  30.970  45.390  1.00  0.00           H
ATOM    558  HB2 GLN    46      30.740  32.300  46.360  1.00  0.00           H
ATOM    559  CG  GLN    46      29.920  30.780  47.610  1.00  0.00           C
ATOM    560  HG1 GLN    46      30.690  31.010  48.340  1.00  0.00           H
ATOM    561  HG2 GLN    46      29.540  29.760  47.510  1.00  0.00           H
ATOM    562  CD  GLN    46      28.650  31.550  47.780  1.00  0.00           C
ATOM    563  OE1 GLN    46      28.330  32.510  47.070  1.00  0.00           O
ATOM    564  NE2 GLN    46      27.920  31.250  48.880  1.00  0.00           N
ATOM    565 1HE2 GLN    46      28.130  30.440  49.440  1.00  0.00           H
ATOM    566 2HE2 GLN    46      27.050  31.740  49.030  1.00  0.00           H
ATOM    567  C   GLN    46      32.120  29.180  46.040  1.00  0.00           C
ATOM    568  O   GLN    46      31.900  28.740  44.930  1.00  0.00           O
ATOM    569  N   ALA    47      32.410  28.430  47.100  1.00  0.00           N
ATOM    570  H   ALA    47      32.550  28.900  47.990  1.00  0.00           H
ATOM    571  CA  ALA    47      32.550  26.950  47.070  1.00  0.00           C
ATOM    572  HA  ALA    47      32.550  26.510  46.070  1.00  0.00           H
ATOM    573  CB  ALA    47      33.870  26.630  47.720  1.00  0.00           C
ATOM    574  HB1 ALA    47      34.000  25.550  47.650  1.00  0.00           H
ATOM    575  HB2 ALA    47      34.590  27.250  47.190  1.00  0.00           H
ATOM    576  HB3 ALA    47      33.840  27.020  48.740  1.00  0.00           H
ATOM    577  C   ALA    47      31.390  26.380  47.890  1.00  0.00           C
ATOM    578  O   ALA    47      30.720  27.170  48.640  1.00  0.00           O
ATOM    579  N   PRO    48      31.000  25.110  47.630  1.00  0.00           N
ATOM    580  CD  PRO    48      31.480  24.050  46.850  1.00  0.00           C
ATOM    581  HD1 PRO    48      32.200  23.560  47.490  1.00  0.00           H
ATOM    582  HD2 PRO    48      31.980  24.400  45.950  1.00  0.00           H
ATOM    583  CG  PRO    48      30.260  23.180  46.590  1.00  0.00           C
ATOM    584  HG1 PRO    48      30.550  22.150  46.390  1.00  0.00           H
ATOM    585  HG2 PRO    48      29.630  23.660  45.850  1.00  0.00           H
ATOM    586  CB  PRO    48      29.540  23.230  47.950  1.00  0.00           C
ATOM    587  HB1 PRO    48      30.030  22.540  48.640  1.00  0.00           H
ATOM    588  HB2 PRO    48      28.480  22.980  47.870  1.00  0.00           H
ATOM    589  CA  PRO    48      29.670  24.680  48.270  1.00  0.00           C
ATOM    590  HA  PRO    48      28.840  25.210  47.790  1.00  0.00           H
ATOM    591  C   PRO    48      29.780  24.810  49.730  1.00  0.00           C
ATOM    592  O   PRO    48      30.780  24.350  50.350  1.00  0.00           O
ATOM    593  N   GLY    49      28.700  25.250  50.300  1.00  0.00           N
ATOM    594  H   GLY    49      27.940  25.540  49.710  1.00  0.00           H
ATOM    595  CA  GLY    49      28.530  25.340  51.740  1.00  0.00           C
ATOM    596  HA1 GLY    49      28.620  24.370  52.230  1.00  0.00           H
ATOM    597  HA2 GLY    49      27.520  25.650  52.020  1.00  0.00           H
ATOM    598  C   GLY    49      29.530  26.310  52.480  1.00  0.00           C
ATOM    599  O   GLY    49      29.750  26.170  53.640  1.00  0.00           O
ATOM    600  N   ARG    50      30.000  27.350  51.800  1.00  0.00           N
ATOM    601  H   ARG    50      29.690  27.330  50.840  1.00  0.00           H
ATOM    602  CA  ARG    50      30.830  28.390  52.280  1.00  0.00           C
ATOM    603  HA  ARG    50      30.870  28.380  53.370  1.00  0.00           H
ATOM    604  CB  ARG    50      32.270  28.040  51.770  1.00  0.00           C
ATOM    605  HB1 ARG    50      32.900  28.930  51.870  1.00  0.00           H
ATOM    606  HB2 ARG    50      32.210  27.830  50.700  1.00  0.00           H
ATOM    607  CG  ARG    50      32.780  26.860  52.650  1.00  0.00           C
ATOM    608  HG1 ARG    50      32.290  25.950  52.310  1.00  0.00           H
ATOM    609  HG2 ARG    50      32.570  27.040  53.700  1.00  0.00           H
ATOM    610  CD  ARG    50      34.320  26.740  52.580  1.00  0.00           C
ATOM    611  HD1 ARG    50      34.760  27.400  53.330  1.00  0.00           H
ATOM    612  HD2 ARG    50      34.690  27.040  51.590  1.00  0.00           H
ATOM    613  NE  ARG    50      34.790  25.350  52.740  1.00  0.00           N
ATOM    614  HE  ARG    50      34.940  24.800  51.900  1.00  0.00           H
ATOM    615  CZ  ARG    50      34.900  24.630  53.850  1.00  0.00           C
ATOM    616  NH1 ARG    50      34.830  25.210  55.000  1.00  0.00           N
ATOM    617 1HH1 ARG    50      34.530  26.170  55.010  1.00  0.00           H
ATOM    618 2HH1 ARG    50      34.990  24.720  55.870  1.00  0.00           H
ATOM    619  NH2 ARG    50      35.220  23.410  53.850  1.00  0.00           N
ATOM    620 1HH2 ARG    50      35.250  22.860  53.000  1.00  0.00           H
ATOM    621 2HH2 ARG    50      35.350  22.970  54.750  1.00  0.00           H
ATOM    622  C   ARG    50      30.350  29.790  51.830  1.00  0.00           C
ATOM    623  O   ARG    50      29.820  29.960  50.770  1.00  0.00           O
ATOM    624  N   GLU    51      30.650  30.760  52.610  1.00  0.00           N
ATOM    625  H   GLU    51      31.100  30.540  53.490  1.00  0.00           H
ATOM    626  CA  GLU    51      30.630  32.170  52.270  1.00  0.00           C
ATOM    627  HA  GLU    51      29.590  32.350  52.020  1.00  0.00           H
ATOM    628  CB  GLU    51      31.050  32.970  53.520  1.00  0.00           C
ATOM    629  HB1 GLU    51      32.110  32.780  53.680  1.00  0.00           H
ATOM    630  HB2 GLU    51      30.490  32.570  54.370  1.00  0.00           H
ATOM    631  CG  GLU    51      30.720  34.460  53.440  1.00  0.00           C
ATOM    632  HG1 GLU    51      29.660  34.590  53.230  1.00  0.00           H
ATOM    633  HG2 GLU    51      31.250  34.810  52.550  1.00  0.00           H
ATOM    634  CD  GLU    51      31.210  35.250  54.610  1.00  0.00           C
ATOM    635  OE1 GLU    51      32.410  35.660  54.610  1.00  0.00           O
ATOM    636  OE2 GLU    51      30.410  35.360  55.540  1.00  0.00           O
ATOM    637  C   GLU    51      31.470  32.600  50.990  1.00  0.00           C
ATOM    638  O   GLU    51      32.670  32.290  50.950  1.00  0.00           O
ATOM    639  N   ARG    52      30.970  33.480  50.140  1.00  0.00           N
ATOM    640  H   ARG    52      30.060  33.900  50.220  1.00  0.00           H
ATOM    641  CA  ARG    52      31.790  34.110  48.990  1.00  0.00           C
ATOM    642  HA  ARG    52      32.120  33.280  48.370  1.00  0.00           H
ATOM    643  CB  ARG    52      30.850  34.980  48.080  1.00  0.00           C
ATOM    644  HB1 ARG    52      30.400  35.740  48.720  1.00  0.00           H
ATOM    645  HB2 ARG    52      30.040  34.340  47.750  1.00  0.00           H
ATOM    646  CG  ARG    52      31.390  35.710  46.810  1.00  0.00           C
ATOM    647  HG1 ARG    52      31.770  35.060  46.030  1.00  0.00           H
ATOM    648  HG2 ARG    52      32.360  36.160  47.060  1.00  0.00           H
ATOM    649  CD  ARG    52      30.420  36.730  46.200  1.00  0.00           C
ATOM    650  HD1 ARG    52      29.460  36.250  46.030  1.00  0.00           H
ATOM    651  HD2 ARG    52      30.820  37.230  45.320  1.00  0.00           H
ATOM    652  NE  ARG    52      30.180  37.830  47.140  1.00  0.00           N
ATOM    653  HE  ARG    52      30.600  37.840  48.060  1.00  0.00           H
ATOM    654  CZ  ARG    52      29.370  38.840  46.910  1.00  0.00           C
ATOM    655  NH1 ARG    52      28.840  39.060  45.760  1.00  0.00           N
ATOM    656 1HH1 ARG    52      29.050  38.390  45.030  1.00  0.00           H
ATOM    657 2HH1 ARG    52      28.400  39.940  45.540  1.00  0.00           H
ATOM    658  NH2 ARG    52      29.180  39.710  47.790  1.00  0.00           N
ATOM    659 1HH2 ARG    52      29.610  39.550  48.690  1.00  0.00           H
ATOM    660 2HH2 ARG    52      28.750  40.580  47.520  1.00  0.00           H
ATOM    661  C   ARG    52      33.000  34.980  49.380  1.00  0.00           C
ATOM    662  O   ARG    52      33.080  35.440  50.540  1.00  0.00           O
ATOM    663  N   GLU    53      34.040  35.080  48.620  1.00  0.00           N
ATOM    664  H   GLU    53      33.870  34.660  47.710  1.00  0.00           H
ATOM    665  CA  GLU    53      35.310  35.740  48.900  1.00  0.00           C
ATOM    666  HA  GLU    53      35.180  36.370  49.780  1.00  0.00           H
ATOM    667  CB  GLU    53      36.350  34.660  49.300  1.00  0.00           C
ATOM    668  HB1 GLU    53      35.960  34.110  50.160  1.00  0.00           H
ATOM    669  HB2 GLU    53      37.180  35.210  49.740  1.00  0.00           H
ATOM    670  CG  GLU    53      36.930  33.710  48.250  1.00  0.00           C
ATOM    671  HG1 GLU    53      37.420  34.300  47.490  1.00  0.00           H
ATOM    672  HG2 GLU    53      36.080  33.200  47.800  1.00  0.00           H
ATOM    673  CD  GLU    53      38.020  32.820  48.810  1.00  0.00           C
ATOM    674  OE1 GLU    53      38.580  33.190  49.840  1.00  0.00           O
ATOM    675  OE2 GLU    53      38.300  31.800  48.120  1.00  0.00           O
ATOM    676  C   GLU    53      35.870  36.460  47.650  1.00  0.00           C
ATOM    677  O   GLU    53      35.360  36.300  46.540  1.00  0.00           O
ATOM    678  N   PHE    54      36.810  37.360  47.780  1.00  0.00           N
ATOM    679  H   PHE    54      37.130  37.500  48.730  1.00  0.00           H
ATOM    680  CA  PHE    54      37.560  38.010  46.710  1.00  0.00           C
ATOM    681  HA  PHE    54      36.920  38.180  45.840  1.00  0.00           H
ATOM    682  CB  PHE    54      38.150  39.300  47.240  1.00  0.00           C
ATOM    683  HB1 PHE    54      38.620  39.230  48.220  1.00  0.00           H
ATOM    684  HB2 PHE    54      37.220  39.880  47.330  1.00  0.00           H
ATOM    685  CG  PHE    54      39.170  40.170  46.340  1.00  0.00           C
ATOM    686  CD1 PHE    54      38.710  40.790  45.270  1.00  0.00           C
ATOM    687  HD1 PHE    54      37.680  40.710  44.960  1.00  0.00           H
ATOM    688  CE1 PHE    54      39.620  41.620  44.600  1.00  0.00           C
ATOM    689  HE1 PHE    54      39.240  42.170  43.750  1.00  0.00           H
ATOM    690  CZ  PHE    54      41.020  41.610  44.910  1.00  0.00           C
ATOM    691  HZ  PHE    54      41.710  42.130  44.260  1.00  0.00           H
ATOM    692  CE2 PHE    54      41.470  40.730  45.930  1.00  0.00           C
ATOM    693  HE2 PHE    54      42.520  40.730  46.200  1.00  0.00           H
ATOM    694  CD2 PHE    54      40.520  40.120  46.670  1.00  0.00           C
ATOM    695  HD2 PHE    54      40.860  39.530  47.510  1.00  0.00           H
ATOM    696  C   PHE    54      38.620  37.050  46.230  1.00  0.00           C
ATOM    697  O   PHE    54      39.340  36.390  46.980  1.00  0.00           O
ATOM    698  N   VAL    55      38.820  37.050  44.910  1.00  0.00           N
ATOM    699  H   VAL    55      38.260  37.660  44.330  1.00  0.00           H
ATOM    700  CA  VAL    55      39.900  36.450  44.060  1.00  0.00           C
ATOM    701  HA  VAL    55      40.560  35.850  44.690  1.00  0.00           H
ATOM    702  CB  VAL    55      39.400  35.710  42.800  1.00  0.00           C
ATOM    703  HB  VAL    55      39.040  36.450  42.090  1.00  0.00           H
ATOM    704  CG1 VAL    55      40.550  34.950  42.120  1.00  0.00           C
ATOM    705 1HG1 VAL    55      41.330  35.600  41.710  1.00  0.00           H
ATOM    706 2HG1 VAL    55      40.970  34.280  42.870  1.00  0.00           H
ATOM    707 3HG1 VAL    55      40.080  34.360  41.330  1.00  0.00           H
ATOM    708  CG2 VAL    55      38.290  34.710  43.260  1.00  0.00           C
ATOM    709 1HG2 VAL    55      37.980  34.140  42.380  1.00  0.00           H
ATOM    710 2HG2 VAL    55      38.630  34.030  44.050  1.00  0.00           H
ATOM    711 3HG2 VAL    55      37.420  35.240  43.640  1.00  0.00           H
ATOM    712  C   VAL    55      40.840  37.570  43.600  1.00  0.00           C
ATOM    713  O   VAL    55      42.030  37.380  43.880  1.00  0.00           O
ATOM    714  N   ALA    56      40.410  38.480  42.710  1.00  0.00           N
ATOM    715  H   ALA    56      39.430  38.470  42.490  1.00  0.00           H
ATOM    716  CA  ALA    56      41.250  39.570  42.180  1.00  0.00           C
ATOM    717  HA  ALA    56      41.960  39.890  42.950  1.00  0.00           H
ATOM    718  CB  ALA    56      42.150  39.040  41.080  1.00  0.00           C
ATOM    719  HB1 ALA    56      41.600  38.920  40.140  1.00  0.00           H
ATOM    720  HB2 ALA    56      42.960  39.750  40.930  1.00  0.00           H
ATOM    721  HB3 ALA    56      42.490  38.070  41.450  1.00  0.00           H
ATOM    722  C   ALA    56      40.570  40.870  41.740  1.00  0.00           C
ATOM    723  O   ALA    56      39.430  40.790  41.290  1.00  0.00           O
ATOM    724  N   SER    57      41.350  41.980  41.620  1.00  0.00           N
ATOM    725  H   SER    57      42.320  41.870  41.890  1.00  0.00           H
ATOM    726  CA  SER    57      40.940  43.100  40.780  1.00  0.00           C
ATOM    727  HA  SER    57      40.350  42.760  39.930  1.00  0.00           H
ATOM    728  CB  SER    57      40.140  44.160  41.680  1.00  0.00           C
ATOM    729  HB1 SER    57      39.190  43.740  42.020  1.00  0.00           H
ATOM    730  HB2 SER    57      39.880  45.010  41.060  1.00  0.00           H
ATOM    731  OG  SER    57      40.920  44.590  42.780  1.00  0.00           O
ATOM    732  HG  SER    57      40.380  44.520  43.570  1.00  0.00           H
ATOM    733  C   SER    57      42.130  43.750  40.140  1.00  0.00           C
ATOM    734  O   SER    57      43.250  43.550  40.540  1.00  0.00           O
ATOM    735  N   ILE    58      41.810  44.430  39.040  1.00  0.00           N
ATOM    736  H   ILE    58      40.840  44.520  38.780  1.00  0.00           H
ATOM    737  CA  ILE    58      42.750  45.190  38.200  1.00  0.00           C
ATOM    738  HA  ILE    58      43.690  45.310  38.740  1.00  0.00           H
ATOM    739  CB  ILE    58      43.020  44.450  36.940  1.00  0.00           C
ATOM    740  HB  ILE    58      43.510  43.540  37.300  1.00  0.00           H
ATOM    741  CG2 ILE    58      41.750  44.110  36.140  1.00  0.00           C
ATOM    742 1HG2 ILE    58      41.240  44.970  35.700  1.00  0.00           H
ATOM    743 2HG2 ILE    58      41.990  43.560  35.230  1.00  0.00           H
ATOM    744 3HG2 ILE    58      40.970  43.730  36.790  1.00  0.00           H
ATOM    745  CG1 ILE    58      44.050  45.140  36.060  1.00  0.00           C
ATOM    746 1HG1 ILE    58      44.890  45.520  36.640  1.00  0.00           H
ATOM    747 2HG1 ILE    58      43.600  46.010  35.580  1.00  0.00           H
ATOM    748  CD  ILE    58      44.550  44.270  34.880  1.00  0.00           C
ATOM    749  HD1 ILE    58      44.770  43.280  35.280  1.00  0.00           H
ATOM    750  HD2 ILE    58      43.910  44.230  34.000  1.00  0.00           H
ATOM    751  HD3 ILE    58      45.460  44.750  34.530  1.00  0.00           H
ATOM    752  C   ILE    58      42.210  46.660  38.090  1.00  0.00           C
ATOM    753  O   ILE    58      41.100  46.770  37.630  1.00  0.00           O
ATOM    754  N   LYS    59      42.980  47.700  38.410  1.00  0.00           N
ATOM    755  H   LYS    59      43.910  47.550  38.770  1.00  0.00           H
ATOM    756  CA  LYS    59      42.610  49.080  38.160  1.00  0.00           C
ATOM    757  HA  LYS    59      41.540  49.270  38.270  1.00  0.00           H
ATOM    758  CB  LYS    59      43.320  50.030  39.130  1.00  0.00           C
ATOM    759  HB1 LYS    59      43.100  51.010  38.710  1.00  0.00           H
ATOM    760  HB2 LYS    59      44.390  49.800  39.080  1.00  0.00           H
ATOM    761  CG  LYS    59      42.950  50.090  40.540  1.00  0.00           C
ATOM    762  HG1 LYS    59      42.960  49.070  40.930  1.00  0.00           H
ATOM    763  HG2 LYS    59      41.970  50.560  40.580  1.00  0.00           H
ATOM    764  CD  LYS    59      43.840  50.940  41.410  1.00  0.00           C
ATOM    765  HD1 LYS    59      43.920  51.920  40.930  1.00  0.00           H
ATOM    766  HD2 LYS    59      44.790  50.430  41.250  1.00  0.00           H
ATOM    767  CE  LYS    59      43.480  51.100  42.910  1.00  0.00           C
ATOM    768  HE1 LYS    59      43.500  50.090  43.320  1.00  0.00           H
ATOM    769  HE2 LYS    59      42.440  51.400  43.040  1.00  0.00           H
ATOM    770  NZ  LYS    59      44.500  52.000  43.570  1.00  0.00           N
ATOM    771  HZ1 LYS    59      44.420  52.920  43.160  1.00  0.00           H
ATOM    772  HZ2 LYS    59      44.050  52.170  44.460  1.00  0.00           H
ATOM    773  HZ3 LYS    59      45.450  51.670  43.700  1.00  0.00           H
ATOM    774  C   LYS    59      43.010  49.360  36.670  1.00  0.00           C
ATOM    775  O   LYS    59      43.870  48.660  36.160  1.00  0.00           O
ATOM    776  N   TRP    60      42.610  50.500  36.180  1.00  0.00           N
ATOM    777  H   TRP    60      42.230  51.180  36.820  1.00  0.00           H
ATOM    778  CA  TRP    60      42.760  50.770  34.680  1.00  0.00           C
ATOM    779  HA  TRP    60      42.340  49.900  34.160  1.00  0.00           H
ATOM    780  CB  TRP    60      41.940  52.000  34.360  1.00  0.00           C
ATOM    781  HB1 TRP    60      40.920  51.690  34.570  1.00  0.00           H
ATOM    782  HB2 TRP    60      42.080  52.210  33.300  1.00  0.00           H
ATOM    783  CG  TRP    60      42.330  53.210  35.130  1.00  0.00           C
ATOM    784  CD1 TRP    60      41.740  53.590  36.270  1.00  0.00           C
ATOM    785  HD1 TRP    60      40.930  53.040  36.720  1.00  0.00           H
ATOM    786  NE1 TRP    60      42.380  54.690  36.730  1.00  0.00           N
ATOM    787  HE1 TRP    60      42.080  55.130  37.590  1.00  0.00           H
ATOM    788  CE2 TRP    60      43.400  55.160  35.950  1.00  0.00           C
ATOM    789  CZ2 TRP    60      44.310  56.270  35.990  1.00  0.00           C
ATOM    790  HZ2 TRP    60      44.220  56.940  36.830  1.00  0.00           H
ATOM    791  CH2 TRP    60      45.240  56.370  34.940  1.00  0.00           C
ATOM    792  HH2 TRP    60      46.010  57.130  34.970  1.00  0.00           H
ATOM    793  CZ3 TRP    60      45.260  55.410  33.920  1.00  0.00           C
ATOM    794  HZ3 TRP    60      46.050  55.440  33.180  1.00  0.00           H
ATOM    795  CE3 TRP    60      44.390  54.330  33.910  1.00  0.00           C
ATOM    796  HE3 TRP    60      44.500  53.620  33.100  1.00  0.00           H
ATOM    797  CD2 TRP    60      43.390  54.160  34.920  1.00  0.00           C
ATOM    798  C   TRP    60      44.230  50.840  34.150  1.00  0.00           C
ATOM    799  O   TRP    60      44.250  50.770  32.930  1.00  0.00           O
ATOM    800  N   ALA    61      45.300  50.980  35.020  1.00  0.00           N
ATOM    801  H   ALA    61      45.060  51.040  36.000  1.00  0.00           H
ATOM    802  CA  ALA    61      46.710  51.180  34.620  1.00  0.00           C
ATOM    803  HA  ALA    61      46.770  51.440  33.560  1.00  0.00           H
ATOM    804  CB  ALA    61      47.270  52.370  35.390  1.00  0.00           C
ATOM    805  HB1 ALA    61      46.580  53.200  35.510  1.00  0.00           H
ATOM    806  HB2 ALA    61      47.620  52.110  36.390  1.00  0.00           H
ATOM    807  HB3 ALA    61      48.170  52.750  34.910  1.00  0.00           H
ATOM    808  C   ALA    61      47.520  49.870  34.710  1.00  0.00           C
ATOM    809  O   ALA    61      48.750  49.930  34.590  1.00  0.00           O
ATOM    810  N   GLY    65      46.820  48.680  35.020  1.00  0.00           N
ATOM    811  H   GLY    65      45.850  48.830  35.260  1.00  0.00           H
ATOM    812  CA  GLY    65      47.460  47.350  35.140  1.00  0.00           C
ATOM    813  HA1 GLY    65      48.370  47.190  34.570  1.00  0.00           H
ATOM    814  HA2 GLY    65      46.770  46.590  34.770  1.00  0.00           H
ATOM    815  C   GLY    65      48.030  46.990  36.510  1.00  0.00           C
ATOM    816  O   GLY    65      48.670  45.970  36.770  1.00  0.00           O
ATOM    817  N   ASP    66      47.630  47.760  37.530  1.00  0.00           N
ATOM    818  H   ASP    66      47.140  48.630  37.330  1.00  0.00           H
ATOM    819  CA  ASP    66      47.820  47.470  38.960  1.00  0.00           C
ATOM    820  HA  ASP    66      48.780  46.970  39.050  1.00  0.00           H
ATOM    821  CB  ASP    66      47.700  48.710  39.790  1.00  0.00           C
ATOM    822  HB1 ASP    66      46.730  49.180  39.720  1.00  0.00           H
ATOM    823  HB2 ASP    66      48.490  49.420  39.540  1.00  0.00           H
ATOM    824  CG  ASP    66      48.000  48.400  41.270  1.00  0.00           C
ATOM    825  OD1 ASP    66      49.060  47.800  41.500  1.00  0.00           O
ATOM    826  OD2 ASP    66      47.190  48.730  42.200  1.00  0.00           O
ATOM    827  C   ASP    66      46.790  46.390  39.430  1.00  0.00           C
ATOM    828  O   ASP    66      45.590  46.550  39.250  1.00  0.00           O
ATOM    829  N   ARG    67      47.300  45.400  40.150  1.00  0.00           N
ATOM    830  H   ARG    67      48.280  45.400  40.390  1.00  0.00           H
ATOM    831  CA  ARG    67      46.540  44.210  40.500  1.00  0.00           C
ATOM    832  HA  ARG    67      45.510  44.350  40.160  1.00  0.00           H
ATOM    833  CB  ARG    67      47.130  43.050  39.700  1.00  0.00           C
ATOM    834  HB1 ARG    67      46.500  42.180  39.900  1.00  0.00           H
ATOM    835  HB2 ARG    67      48.200  42.940  39.880  1.00  0.00           H
ATOM    836  CG  ARG    67      46.990  43.100  38.190  1.00  0.00           C
ATOM    837  HG1 ARG    67      47.310  44.080  37.840  1.00  0.00           H
ATOM    838  HG2 ARG    67      45.990  42.900  37.800  1.00  0.00           H
ATOM    839  CD  ARG    67      48.020  42.110  37.560  1.00  0.00           C
ATOM    840  HD1 ARG    67      47.960  41.120  38.010  1.00  0.00           H
ATOM    841  HD2 ARG    67      49.040  42.470  37.640  1.00  0.00           H
ATOM    842  NE  ARG    67      47.750  41.790  36.150  1.00  0.00           N
ATOM    843  HE  ARG    67      46.770  41.860  35.910  1.00  0.00           H
ATOM    844  CZ  ARG    67      48.560  41.460  35.200  1.00  0.00           C
ATOM    845  NH1 ARG    67      49.890  41.540  35.280  1.00  0.00           N
ATOM    846 1HH1 ARG    67      50.290  41.890  36.130  1.00  0.00           H
ATOM    847 2HH1 ARG    67      50.490  41.410  34.470  1.00  0.00           H
ATOM    848  NH2 ARG    67      48.140  40.990  34.040  1.00  0.00           N
ATOM    849 1HH2 ARG    67      47.180  40.750  33.850  1.00  0.00           H
ATOM    850 2HH2 ARG    67      48.860  40.600  33.450  1.00  0.00           H
ATOM    851  C   ARG    67      46.560  43.860  42.020  1.00  0.00           C
ATOM    852  O   ARG    67      47.610  44.150  42.700  1.00  0.00           O
ATOM    853  N   THR    68      45.460  43.450  42.590  1.00  0.00           N
ATOM    854  H   THR    68      44.660  43.350  41.990  1.00  0.00           H
ATOM    855  CA  THR    68      45.380  42.800  43.950  1.00  0.00           C
ATOM    856  HA  THR    68      46.410  42.600  44.210  1.00  0.00           H
ATOM    857  CB  THR    68      44.920  43.660  45.090  1.00  0.00           C
ATOM    858  HB  THR    68      44.860  43.160  46.060  1.00  0.00           H
ATOM    859  CG2 THR    68      45.850  44.820  45.360  1.00  0.00           C
ATOM    860 1HG2 THR    68      46.820  44.400  45.610  1.00  0.00           H
ATOM    861 2HG2 THR    68      46.040  45.460  44.500  1.00  0.00           H
ATOM    862 3HG2 THR    68      45.570  45.440  46.210  1.00  0.00           H
ATOM    863  OG1 THR    68      43.650  44.110  44.690  1.00  0.00           O
ATOM    864  HG1 THR    68      43.800  44.770  44.020  1.00  0.00           H
ATOM    865  C   THR    68      44.690  41.470  43.850  1.00  0.00           C
ATOM    866  O   THR    68      43.850  41.210  43.010  1.00  0.00           O
ATOM    867  N   TYR    69      45.100  40.640  44.860  1.00  0.00           N
ATOM    868  H   TYR    69      45.800  40.900  45.550  1.00  0.00           H
ATOM    869  CA  TYR    69      44.790  39.200  44.940  1.00  0.00           C
ATOM    870  HA  TYR    69      43.870  39.030  44.390  1.00  0.00           H
ATOM    871  CB  TYR    69      45.990  38.390  44.430  1.00  0.00           C
ATOM    872  HB1 TYR    69      45.810  37.330  44.610  1.00  0.00           H
ATOM    873  HB2 TYR    69      46.890  38.580  45.010  1.00  0.00           H
ATOM    874  CG  TYR    69      46.260  38.550  42.940  1.00  0.00           C
ATOM    875  CD1 TYR    69      47.160  39.560  42.540  1.00  0.00           C
ATOM    876  HD1 TYR    69      47.630  40.250  43.220  1.00  0.00           H
ATOM    877  CE1 TYR    69      47.470  39.660  41.090  1.00  0.00           C
ATOM    878  HE1 TYR    69      48.080  40.470  40.720  1.00  0.00           H
ATOM    879  CZ  TYR    69      46.830  38.870  40.180  1.00  0.00           C
ATOM    880  OH  TYR    69      47.010  38.850  38.840  1.00  0.00           O
ATOM    881  HH  TYR    69      47.870  39.060  38.480  1.00  0.00           H
ATOM    882  CE2 TYR    69      45.970  37.900  40.630  1.00  0.00           C
ATOM    883  HE2 TYR    69      45.520  37.260  39.880  1.00  0.00           H
ATOM    884  CD2 TYR    69      45.690  37.670  42.010  1.00  0.00           C
ATOM    885  HD2 TYR    69      45.010  36.880  42.280  1.00  0.00           H
ATOM    886  C   TYR    69      44.340  38.790  46.350  1.00  0.00           C
ATOM    887  O   TYR    69      44.780  39.400  47.330  1.00  0.00           O
ATOM    888  N   GLY    70      43.490  37.820  46.460  1.00  0.00           N
ATOM    889  H   GLY    70      43.300  37.410  45.550  1.00  0.00           H
ATOM    890  CA  GLY    70      42.810  37.290  47.620  1.00  0.00           C
ATOM    891  HA1 GLY    70      41.860  36.770  47.450  1.00  0.00           H
ATOM    892  HA2 GLY    70      42.690  38.180  48.230  1.00  0.00           H
ATOM    893  C   GLY    70      43.740  36.440  48.460  1.00  0.00           C
ATOM    894  O   GLY    70      44.720  36.900  49.090  1.00  0.00           O
ATOM    895  N   THR    71      43.420  35.170  48.630  1.00  0.00           N
ATOM    896  H   THR    71      42.680  34.690  48.130  1.00  0.00           H
ATOM    897  CA  THR    71      44.140  34.250  49.630  1.00  0.00           C
ATOM    898  HA  THR    71      44.350  34.870  50.490  1.00  0.00           H
ATOM    899  CB  THR    71      43.400  32.930  49.890  1.00  0.00           C
ATOM    900  HB  THR    71      43.980  32.160  50.400  1.00  0.00           H
ATOM    901  CG2 THR    71      42.110  33.180  50.640  1.00  0.00           C
ATOM    902 1HG2 THR    71      41.380  33.620  49.960  1.00  0.00           H
ATOM    903 2HG2 THR    71      41.700  32.250  51.040  1.00  0.00           H
ATOM    904 3HG2 THR    71      42.340  33.860  51.460  1.00  0.00           H
ATOM    905  OG1 THR    71      43.020  32.370  48.630  1.00  0.00           O
ATOM    906  HG1 THR    71      42.510  31.580  48.830  1.00  0.00           H
ATOM    907  C   THR    71      45.570  33.860  49.040  1.00  0.00           C
ATOM    908  O   THR    71      45.920  34.090  47.900  1.00  0.00           O
ATOM    909  N   ASP    72      46.390  33.140  49.800  1.00  0.00           N
ATOM    910  H   ASP    72      46.060  32.970  50.740  1.00  0.00           H
ATOM    911  CA  ASP    72      47.780  32.830  49.410  1.00  0.00           C
ATOM    912  HA  ASP    72      48.280  33.780  49.260  1.00  0.00           H
ATOM    913  CB  ASP    72      48.380  32.130  50.620  1.00  0.00           C
ATOM    914  HB1 ASP    72      48.050  31.090  50.600  1.00  0.00           H
ATOM    915  HB2 ASP    72      47.980  32.570  51.530  1.00  0.00           H
ATOM    916  CG  ASP    72      49.830  32.080  50.840  1.00  0.00           C
ATOM    917  OD1 ASP    72      50.640  32.360  49.980  1.00  0.00           O
ATOM    918  OD2 ASP    72      50.250  31.770  52.000  1.00  0.00           O
ATOM    919  C   ASP    72      47.960  32.050  48.120  1.00  0.00           C
ATOM    920  O   ASP    72      48.920  32.260  47.420  1.00  0.00           O
ATOM    921  N   SER    73      47.170  31.020  47.900  1.00  0.00           N
ATOM    922  H   SER    73      46.540  30.810  48.670  1.00  0.00           H
ATOM    923  CA  SER    73      47.160  30.230  46.700  1.00  0.00           C
ATOM    924  HA  SER    73      48.180  29.900  46.510  1.00  0.00           H
ATOM    925  CB  SER    73      46.060  29.120  46.700  1.00  0.00           C
ATOM    926  HB1 SER    73      46.300  28.370  47.460  1.00  0.00           H
ATOM    927  HB2 SER    73      46.090  28.540  45.780  1.00  0.00           H
ATOM    928  OG  SER    73      44.730  29.640  46.910  1.00  0.00           O
ATOM    929  HG  SER    73      44.110  29.090  46.440  1.00  0.00           H
ATOM    930  C   SER    73      46.800  31.130  45.480  1.00  0.00           C
ATOM    931  O   SER    73      47.370  31.010  44.380  1.00  0.00           O
ATOM    932  N   VAL    74      45.910  32.090  45.650  1.00  0.00           N
ATOM    933  H   VAL    74      45.690  32.300  46.610  1.00  0.00           H
ATOM    934  CA  VAL    74      45.480  33.050  44.660  1.00  0.00           C
ATOM    935  HA  VAL    74      45.290  32.530  43.720  1.00  0.00           H
ATOM    936  CB  VAL    74      44.160  33.670  45.070  1.00  0.00           C
ATOM    937  HB  VAL    74      44.180  33.890  46.140  1.00  0.00           H
ATOM    938  CG1 VAL    74      43.810  34.930  44.430  1.00  0.00           C
ATOM    939 1HG1 VAL    74      43.280  34.670  43.510  1.00  0.00           H
ATOM    940 2HG1 VAL    74      43.050  35.490  44.980  1.00  0.00           H
ATOM    941 3HG1 VAL    74      44.630  35.630  44.340  1.00  0.00           H
ATOM    942  CG2 VAL    74      42.950  32.750  44.850  1.00  0.00           C
ATOM    943 1HG2 VAL    74      43.190  31.750  45.200  1.00  0.00           H
ATOM    944 2HG2 VAL    74      42.110  33.170  45.400  1.00  0.00           H
ATOM    945 3HG2 VAL    74      42.840  32.650  43.770  1.00  0.00           H
ATOM    946  C   VAL    74      46.540  34.150  44.380  1.00  0.00           C
ATOM    947  O   VAL    74      46.720  34.600  43.280  1.00  0.00           O
ATOM    948  N   LYS    75      47.360  34.500  45.350  1.00  0.00           N
ATOM    949  H   LYS    75      47.060  34.280  46.290  1.00  0.00           H
ATOM    950  CA  LYS    75      48.630  35.270  45.210  1.00  0.00           C
ATOM    951  HA  LYS    75      48.450  36.130  44.560  1.00  0.00           H
ATOM    952  CB  LYS    75      49.180  35.630  46.580  1.00  0.00           C
ATOM    953  HB1 LYS    75      50.190  36.010  46.400  1.00  0.00           H
ATOM    954  HB2 LYS    75      49.100  34.750  47.220  1.00  0.00           H
ATOM    955  CG  LYS    75      48.430  36.700  47.260  1.00  0.00           C
ATOM    956  HG1 LYS    75      47.410  36.380  47.460  1.00  0.00           H
ATOM    957  HG2 LYS    75      48.350  37.610  46.650  1.00  0.00           H
ATOM    958  CD  LYS    75      49.120  37.140  48.490  1.00  0.00           C
ATOM    959  HD1 LYS    75      50.140  37.400  48.220  1.00  0.00           H
ATOM    960  HD2 LYS    75      49.120  36.300  49.180  1.00  0.00           H
ATOM    961  CE  LYS    75      48.470  38.380  49.120  1.00  0.00           C
ATOM    962  HE1 LYS    75      48.360  39.170  48.380  1.00  0.00           H
ATOM    963  HE2 LYS    75      49.050  38.770  49.960  1.00  0.00           H
ATOM    964  NZ  LYS    75      47.160  38.010  49.630  1.00  0.00           N
ATOM    965  HZ1 LYS    75      46.450  37.690  48.980  1.00  0.00           H
ATOM    966  HZ2 LYS    75      47.320  37.290  50.310  1.00  0.00           H
ATOM    967  HZ3 LYS    75      46.730  38.790  50.110  1.00  0.00           H
ATOM    968  C   LYS    75      49.660  34.430  44.420  1.00  0.00           C
ATOM    969  O   LYS    75      50.630  35.090  44.010  1.00  0.00           O
ATOM    970  N   GLY    76      49.480  33.110  44.220  1.00  0.00           N
ATOM    971  H   GLY    76      48.700  32.670  44.690  1.00  0.00           H
ATOM    972  CA  GLY    76      50.260  32.240  43.340  1.00  0.00           C
ATOM    973  HA1 GLY    76      50.500  31.270  43.770  1.00  0.00           H
ATOM    974  HA2 GLY    76      51.260  32.640  43.170  1.00  0.00           H
ATOM    975  C   GLY    76      49.610  31.910  41.910  1.00  0.00           C
ATOM    976  O   GLY    76      49.950  32.510  40.860  1.00  0.00           O
ATOM    977  N   ARG    77      48.700  31.000  41.970  1.00  0.00           N
ATOM    978  H   ARG    77      48.250  30.870  42.860  1.00  0.00           H
ATOM    979  CA  ARG    77      48.240  30.280  40.700  1.00  0.00           C
ATOM    980  HA  ARG    77      49.060  30.140  40.000  1.00  0.00           H
ATOM    981  CB  ARG    77      47.630  28.960  41.170  1.00  0.00           C
ATOM    982  HB1 ARG    77      47.570  28.380  40.250  1.00  0.00           H
ATOM    983  HB2 ARG    77      46.630  29.120  41.590  1.00  0.00           H
ATOM    984  CG  ARG    77      48.530  28.130  42.130  1.00  0.00           C
ATOM    985  HG1 ARG    77      48.700  28.530  43.130  1.00  0.00           H
ATOM    986  HG2 ARG    77      49.490  27.990  41.630  1.00  0.00           H
ATOM    987  CD  ARG    77      47.870  26.770  42.240  1.00  0.00           C
ATOM    988  HD1 ARG    77      48.700  26.200  42.660  1.00  0.00           H
ATOM    989  HD2 ARG    77      47.760  26.310  41.260  1.00  0.00           H
ATOM    990  NE  ARG    77      46.730  26.650  43.210  1.00  0.00           N
ATOM    991  HE  ARG    77      46.920  26.650  44.210  1.00  0.00           H
ATOM    992  CZ  ARG    77      45.450  26.480  42.910  1.00  0.00           C
ATOM    993  NH1 ARG    77      45.100  26.480  41.660  1.00  0.00           N
ATOM    994 1HH1 ARG    77      45.840  26.480  40.970  1.00  0.00           H
ATOM    995 2HH1 ARG    77      44.150  26.270  41.400  1.00  0.00           H
ATOM    996  NH2 ARG    77      44.560  26.220  43.780  1.00  0.00           N
ATOM    997 1HH2 ARG    77      44.740  26.270  44.780  1.00  0.00           H
ATOM    998 2HH2 ARG    77      43.640  25.960  43.470  1.00  0.00           H
ATOM    999  C   ARG    77      47.240  31.050  39.750  1.00  0.00           C
ATOM   1000  O   ARG    77      46.670  30.540  38.760  1.00  0.00           O
ATOM   1001  N   PHE    78      46.900  32.310  40.050  1.00  0.00           N
ATOM   1002  H   PHE    78      47.420  32.780  40.780  1.00  0.00           H
ATOM   1003  CA  PHE    78      45.850  33.080  39.310  1.00  0.00           C
ATOM   1004  HA  PHE    78      45.420  32.550  38.460  1.00  0.00           H
ATOM   1005  CB  PHE    78      44.720  33.410  40.260  1.00  0.00           C
ATOM   1006  HB1 PHE    78      44.060  34.060  39.690  1.00  0.00           H
ATOM   1007  HB2 PHE    78      45.090  34.000  41.100  1.00  0.00           H
ATOM   1008  CG  PHE    78      43.920  32.150  40.710  1.00  0.00           C
ATOM   1009  CD1 PHE    78      44.460  31.230  41.630  1.00  0.00           C
ATOM   1010  HD1 PHE    78      45.450  31.260  42.070  1.00  0.00           H
ATOM   1011  CE1 PHE    78      43.770  29.940  41.890  1.00  0.00           C
ATOM   1012  HE1 PHE    78      44.280  29.150  42.420  1.00  0.00           H
ATOM   1013  CZ  PHE    78      42.530  29.750  41.390  1.00  0.00           C
ATOM   1014  HZ  PHE    78      41.910  28.940  41.750  1.00  0.00           H
ATOM   1015  CE2 PHE    78      41.950  30.770  40.610  1.00  0.00           C
ATOM   1016  HE2 PHE    78      40.930  30.700  40.260  1.00  0.00           H
ATOM   1017  CD2 PHE    78      42.640  31.950  40.290  1.00  0.00           C
ATOM   1018  HD2 PHE    78      42.190  32.680  39.630  1.00  0.00           H
ATOM   1019  C   PHE    78      46.490  34.370  38.780  1.00  0.00           C
ATOM   1020  O   PHE    78      47.400  34.890  39.390  1.00  0.00           O
ATOM   1021  N   ALA    79      45.940  34.850  37.640  1.00  0.00           N
ATOM   1022  H   ALA    79      45.140  34.400  37.220  1.00  0.00           H
ATOM   1023  CA  ALA    79      46.340  36.080  37.090  1.00  0.00           C
ATOM   1024  HA  ALA    79      46.810  36.740  37.820  1.00  0.00           H
ATOM   1025  CB  ALA    79      47.500  35.850  36.110  1.00  0.00           C
ATOM   1026  HB1 ALA    79      48.420  35.500  36.580  1.00  0.00           H
ATOM   1027  HB2 ALA    79      47.250  35.100  35.360  1.00  0.00           H
ATOM   1028  HB3 ALA    79      47.750  36.820  35.670  1.00  0.00           H
ATOM   1029  C   ALA    79      45.140  36.850  36.400  1.00  0.00           C
ATOM   1030  O   ALA    79      44.350  36.270  35.660  1.00  0.00           O
ATOM   1031  N   ILE    80      45.100  38.160  36.590  1.00  0.00           N
ATOM   1032  H   ILE    80      45.790  38.630  37.150  1.00  0.00           H
ATOM   1033  CA  ILE    80      44.020  38.990  36.070  1.00  0.00           C
ATOM   1034  HA  ILE    80      43.380  38.290  35.530  1.00  0.00           H
ATOM   1035  CB  ILE    80      43.180  39.510  37.240  1.00  0.00           C
ATOM   1036  HB  ILE    80      43.010  38.600  37.810  1.00  0.00           H
ATOM   1037  CG2 ILE    80      43.950  40.580  38.050  1.00  0.00           C
ATOM   1038 1HG2 ILE    80      43.370  41.050  38.850  1.00  0.00           H
ATOM   1039 2HG2 ILE    80      44.830  40.130  38.500  1.00  0.00           H
ATOM   1040 3HG2 ILE    80      44.290  41.310  37.310  1.00  0.00           H
ATOM   1041  CG1 ILE    80      41.790  40.060  36.770  1.00  0.00           C
ATOM   1042 1HG1 ILE    80      41.190  39.200  36.470  1.00  0.00           H
ATOM   1043 2HG1 ILE    80      41.870  40.740  35.930  1.00  0.00           H
ATOM   1044  CD  ILE    80      41.010  40.760  37.840  1.00  0.00           C
ATOM   1045  HD1 ILE    80      41.450  41.760  37.910  1.00  0.00           H
ATOM   1046  HD2 ILE    80      40.030  40.910  37.400  1.00  0.00           H
ATOM   1047  HD3 ILE    80      40.930  40.270  38.810  1.00  0.00           H
ATOM   1048  C   ILE    80      44.530  39.990  34.990  1.00  0.00           C
ATOM   1049  O   ILE    80      45.400  40.790  35.260  1.00  0.00           O
ATOM   1050  N   SER    81      43.910  40.000  33.800  1.00  0.00           N
ATOM   1051  H   SER    81      43.170  39.330  33.660  1.00  0.00           H
ATOM   1052  CA  SER    81      44.390  40.790  32.640  1.00  0.00           C
ATOM   1053  HA  SER    81      45.130  41.500  33.010  1.00  0.00           H
ATOM   1054  CB  SER    81      45.020  39.800  31.550  1.00  0.00           C
ATOM   1055  HB1 SER    81      45.250  40.320  30.610  1.00  0.00           H
ATOM   1056  HB2 SER    81      44.270  39.090  31.210  1.00  0.00           H
ATOM   1057  OG  SER    81      46.130  39.060  31.990  1.00  0.00           O
ATOM   1058  HG  SER    81      46.710  38.710  31.320  1.00  0.00           H
ATOM   1059  C   SER    81      43.280  41.560  31.920  1.00  0.00           C
ATOM   1060  O   SER    81      42.200  41.070  31.770  1.00  0.00           O
ATOM   1061  N   ARG    82      43.600  42.770  31.310  1.00  0.00           N
ATOM   1062  H   ARG    82      44.480  43.170  31.580  1.00  0.00           H
ATOM   1063  CA  ARG    82      42.790  43.520  30.370  1.00  0.00           C
ATOM   1064  HA  ARG    82      41.760  43.140  30.360  1.00  0.00           H
ATOM   1065  CB  ARG    82      42.770  44.980  30.850  1.00  0.00           C
ATOM   1066  HB1 ARG    82      42.340  45.490  29.980  1.00  0.00           H
ATOM   1067  HB2 ARG    82      43.810  45.260  30.960  1.00  0.00           H
ATOM   1068  CG  ARG    82      41.860  45.220  32.070  1.00  0.00           C
ATOM   1069  HG1 ARG    82      41.890  44.550  32.930  1.00  0.00           H
ATOM   1070  HG2 ARG    82      40.870  45.100  31.620  1.00  0.00           H
ATOM   1071  CD  ARG    82      42.180  46.670  32.630  1.00  0.00           C
ATOM   1072  HD1 ARG    82      43.170  46.660  33.070  1.00  0.00           H
ATOM   1073  HD2 ARG    82      41.450  46.870  33.430  1.00  0.00           H
ATOM   1074  NE  ARG    82      42.080  47.810  31.610  1.00  0.00           N
ATOM   1075  HE  ARG    82      42.750  47.790  30.850  1.00  0.00           H
ATOM   1076  CZ  ARG    82      41.200  48.780  31.660  1.00  0.00           C
ATOM   1077  NH1 ARG    82      40.240  48.880  32.520  1.00  0.00           N
ATOM   1078 1HH1 ARG    82      40.090  48.150  33.200  1.00  0.00           H
ATOM   1079 2HH1 ARG    82      39.630  49.690  32.440  1.00  0.00           H
ATOM   1080  NH2 ARG    82      41.320  49.740  30.740  1.00  0.00           N
ATOM   1081 1HH2 ARG    82      42.130  49.800  30.130  1.00  0.00           H
ATOM   1082 2HH2 ARG    82      40.600  50.450  30.790  1.00  0.00           H
ATOM   1083  C   ARG    82      43.410  43.420  28.980  1.00  0.00           C
ATOM   1084  O   ARG    82      44.530  43.810  28.650  1.00  0.00           O
ATOM   1085  N   ASP    83      42.570  43.060  28.020  1.00  0.00           N
ATOM   1086  H   ASP    83      41.700  42.630  28.270  1.00  0.00           H
ATOM   1087  CA  ASP    83      42.790  43.470  26.520  1.00  0.00           C
ATOM   1088  HA  ASP    83      43.850  43.390  26.280  1.00  0.00           H
ATOM   1089  CB  ASP    83      42.030  42.460  25.680  1.00  0.00           C
ATOM   1090  HB1 ASP    83      40.960  42.560  25.840  1.00  0.00           H
ATOM   1091  HB2 ASP    83      42.350  41.480  26.030  1.00  0.00           H
ATOM   1092  CG  ASP    83      42.310  42.540  24.180  1.00  0.00           C
ATOM   1093  OD1 ASP    83      42.190  41.500  23.510  1.00  0.00           O
ATOM   1094  OD2 ASP    83      42.780  43.550  23.640  1.00  0.00           O
ATOM   1095  C   ASP    83      42.210  44.930  26.290  1.00  0.00           C
ATOM   1096  O   ASP    83      41.000  45.150  26.130  1.00  0.00           O
ATOM   1097  N   ASN    84      43.080  45.910  26.400  1.00  0.00           N
ATOM   1098  H   ASN    84      44.060  45.670  26.550  1.00  0.00           H
ATOM   1099  CA  ASN    84      42.750  47.320  26.280  1.00  0.00           C
ATOM   1100  HA  ASN    84      41.870  47.460  26.900  1.00  0.00           H
ATOM   1101  CB  ASN    84      43.920  48.090  26.880  1.00  0.00           C
ATOM   1102  HB1 ASN    84      43.710  49.160  26.760  1.00  0.00           H
ATOM   1103  HB2 ASN    84      44.770  47.920  26.230  1.00  0.00           H
ATOM   1104  CG  ASN    84      44.150  47.760  28.290  1.00  0.00           C
ATOM   1105  OD1 ASN    84      43.340  48.110  29.120  1.00  0.00           O
ATOM   1106  ND2 ASN    84      45.170  47.100  28.660  1.00  0.00           N
ATOM   1107 1HD2 ASN    84      45.840  46.850  27.940  1.00  0.00           H
ATOM   1108 2HD2 ASN    84      45.240  46.780  29.610  1.00  0.00           H
ATOM   1109  C   ASN    84      42.270  47.720  24.930  1.00  0.00           C
ATOM   1110  O   ASN    84      41.760  48.800  24.800  1.00  0.00           O
ATOM   1111  N   ALA    85      42.300  46.820  23.940  1.00  0.00           N
ATOM   1112  H   ALA    85      42.870  45.990  24.040  1.00  0.00           H
ATOM   1113  CA  ALA    85      41.870  46.940  22.570  1.00  0.00           C
ATOM   1114  HA  ALA    85      41.700  48.000  22.390  1.00  0.00           H
ATOM   1115  CB  ALA    85      42.860  46.330  21.600  1.00  0.00           C
ATOM   1116  HB1 ALA    85      42.970  45.290  21.920  1.00  0.00           H
ATOM   1117  HB2 ALA    85      42.470  46.350  20.580  1.00  0.00           H
ATOM   1118  HB3 ALA    85      43.820  46.840  21.580  1.00  0.00           H
ATOM   1119  C   ALA    85      40.480  46.350  22.340  1.00  0.00           C
ATOM   1120  O   ALA    85      39.700  47.210  21.860  1.00  0.00           O
ATOM   1121  N   LYS    86      40.130  45.170  22.720  1.00  0.00           N
ATOM   1122  H   LYS    86      40.820  44.680  23.280  1.00  0.00           H
ATOM   1123  CA  LYS    86      38.700  44.620  22.600  1.00  0.00           C
ATOM   1124  HA  LYS    86      38.280  44.960  21.650  1.00  0.00           H
ATOM   1125  CB  LYS    86      38.750  43.120  22.740  1.00  0.00           C
ATOM   1126  HB1 LYS    86      37.740  42.740  22.610  1.00  0.00           H
ATOM   1127  HB2 LYS    86      39.050  42.830  23.750  1.00  0.00           H
ATOM   1128  CG  LYS    86      39.620  42.470  21.720  1.00  0.00           C
ATOM   1129  HG1 LYS    86      40.630  42.830  21.880  1.00  0.00           H
ATOM   1130  HG2 LYS    86      39.190  42.700  20.750  1.00  0.00           H
ATOM   1131  CD  LYS    86      39.570  40.930  21.920  1.00  0.00           C
ATOM   1132  HD1 LYS    86      38.570  40.660  21.590  1.00  0.00           H
ATOM   1133  HD2 LYS    86      39.740  40.580  22.940  1.00  0.00           H
ATOM   1134  CE  LYS    86      40.520  40.090  21.020  1.00  0.00           C
ATOM   1135  HE1 LYS    86      40.630  39.070  21.380  1.00  0.00           H
ATOM   1136  HE2 LYS    86      41.510  40.540  21.020  1.00  0.00           H
ATOM   1137  NZ  LYS    86      39.980  40.110  19.650  1.00  0.00           N
ATOM   1138  HZ1 LYS    86      40.560  39.550  19.040  1.00  0.00           H
ATOM   1139  HZ2 LYS    86      39.090  39.630  19.530  1.00  0.00           H
ATOM   1140  HZ3 LYS    86      39.860  41.060  19.340  1.00  0.00           H
ATOM   1141  C   LYS    86      37.780  45.100  23.700  1.00  0.00           C
ATOM   1142  O   LYS    86      36.630  44.740  23.760  1.00  0.00           O
ATOM   1143  N   ASN    87      38.460  45.790  24.640  1.00  0.00           N
ATOM   1144  H   ASN    87      39.450  45.980  24.590  1.00  0.00           H
ATOM   1145  CA  ASN    87      37.860  46.220  25.980  1.00  0.00           C
ATOM   1146  HA  ASN    87      38.710  46.600  26.550  1.00  0.00           H
ATOM   1147  CB  ASN    87      36.850  47.420  25.790  1.00  0.00           C
ATOM   1148  HB1 ASN    87      36.470  47.630  26.790  1.00  0.00           H
ATOM   1149  HB2 ASN    87      35.960  47.190  25.210  1.00  0.00           H
ATOM   1150  CG  ASN    87      37.450  48.630  25.150  1.00  0.00           C
ATOM   1151  OD1 ASN    87      37.890  49.470  25.920  1.00  0.00           O
ATOM   1152  ND2 ASN    87      37.390  48.810  23.820  1.00  0.00           N
ATOM   1153 1HD2 ASN    87      36.950  48.080  23.280  1.00  0.00           H
ATOM   1154 2HD2 ASN    87      37.840  49.600  23.370  1.00  0.00           H
ATOM   1155  C   ASN    87      37.310  45.030  26.760  1.00  0.00           C
ATOM   1156  O   ASN    87      36.240  45.090  27.380  1.00  0.00           O
ATOM   1157  N   THR    88      38.040  43.900  26.760  1.00  0.00           N
ATOM   1158  H   THR    88      38.820  43.800  26.130  1.00  0.00           H
ATOM   1159  CA  THR    88      37.660  42.600  27.380  1.00  0.00           C
ATOM   1160  HA  THR    88      36.620  42.640  27.680  1.00  0.00           H
ATOM   1161  CB  THR    88      37.580  41.430  26.340  1.00  0.00           C
ATOM   1162  HB  THR    88      38.600  41.250  26.010  1.00  0.00           H
ATOM   1163  CG2 THR    88      36.950  40.170  26.960  1.00  0.00           C
ATOM   1164 1HG2 THR    88      36.810  39.330  26.290  1.00  0.00           H
ATOM   1165 2HG2 THR    88      37.560  39.710  27.730  1.00  0.00           H
ATOM   1166 3HG2 THR    88      35.960  40.370  27.380  1.00  0.00           H
ATOM   1167  OG1 THR    88      36.880  41.860  25.250  1.00  0.00           O
ATOM   1168  HG1 THR    88      36.910  41.120  24.630  1.00  0.00           H
ATOM   1169  C   THR    88      38.630  42.190  28.540  1.00  0.00           C
ATOM   1170  O   THR    88      39.810  42.590  28.580  1.00  0.00           O
ATOM   1171  N   MET    89      38.150  41.450  29.550  1.00  0.00           N
ATOM   1172  H   MET    89      37.240  41.030  29.500  1.00  0.00           H
ATOM   1173  CA  MET    89      38.940  41.250  30.840  1.00  0.00           C
ATOM   1174  HA  MET    89      39.990  41.480  30.650  1.00  0.00           H
ATOM   1175  CB  MET    89      38.430  42.290  31.820  1.00  0.00           C
ATOM   1176  HB1 MET    89      37.380  42.080  32.040  1.00  0.00           H
ATOM   1177  HB2 MET    89      38.370  43.290  31.370  1.00  0.00           H
ATOM   1178  CG  MET    89      39.310  42.400  33.080  1.00  0.00           C
ATOM   1179  HG1 MET    89      39.030  43.320  33.600  1.00  0.00           H
ATOM   1180  HG2 MET    89      40.310  42.580  32.680  1.00  0.00           H
ATOM   1181  SD  MET    89      39.050  41.070  34.230  1.00  0.00           S
ATOM   1182  CE  MET    89      37.450  41.530  35.010  1.00  0.00           C
ATOM   1183  HE1 MET    89      37.520  42.420  35.630  1.00  0.00           H
ATOM   1184  HE2 MET    89      36.690  41.630  34.240  1.00  0.00           H
ATOM   1185  HE3 MET    89      37.030  40.780  35.680  1.00  0.00           H
ATOM   1186  C   MET    89      38.830  39.830  31.360  1.00  0.00           C
ATOM   1187  O   MET    89      37.880  39.130  31.030  1.00  0.00           O
ATOM   1188  N   TYR    90      39.930  39.280  31.830  1.00  0.00           N
ATOM   1189  H   TYR    90      40.700  39.920  31.950  1.00  0.00           H
ATOM   1190  CA  TYR    90      40.200  37.870  31.970  1.00  0.00           C
ATOM   1191  HA  TYR    90      39.250  37.340  31.820  1.00  0.00           H
ATOM   1192  CB  TYR    90      41.250  37.370  31.000  1.00  0.00           C
ATOM   1193  HB1 TYR    90      41.680  36.370  31.120  1.00  0.00           H
ATOM   1194  HB2 TYR    90      42.140  37.990  31.110  1.00  0.00           H
ATOM   1195  CG  TYR    90      40.680  37.670  29.630  1.00  0.00           C
ATOM   1196  CD1 TYR    90      41.170  38.720  28.830  1.00  0.00           C
ATOM   1197  HD1 TYR    90      41.880  39.380  29.300  1.00  0.00           H
ATOM   1198  CE1 TYR    90      40.680  38.900  27.510  1.00  0.00           C
ATOM   1199  HE1 TYR    90      41.010  39.820  27.040  1.00  0.00           H
ATOM   1200  CZ  TYR    90      39.690  38.030  26.960  1.00  0.00           C
ATOM   1201  OH  TYR    90      39.200  38.270  25.710  1.00  0.00           O
ATOM   1202  HH  TYR    90      38.590  37.570  25.440  1.00  0.00           H
ATOM   1203  CE2 TYR    90      39.140  37.040  27.770  1.00  0.00           C
ATOM   1204  HE2 TYR    90      38.380  36.370  27.400  1.00  0.00           H
ATOM   1205  CD2 TYR    90      39.630  36.900  29.120  1.00  0.00           C
ATOM   1206  HD2 TYR    90      39.330  36.070  29.750  1.00  0.00           H
ATOM   1207  C   TYR    90      40.670  37.680  33.390  1.00  0.00           C
ATOM   1208  O   TYR    90      41.360  38.450  33.950  1.00  0.00           O
ATOM   1209  N   LEU    91      40.520  36.430  33.790  1.00  0.00           N
ATOM   1210  H   LEU    91      39.820  35.910  33.270  1.00  0.00           H
ATOM   1211  CA  LEU    91      41.090  35.770  34.950  1.00  0.00           C
ATOM   1212  HA  LEU    91      41.910  36.340  35.380  1.00  0.00           H
ATOM   1213  CB  LEU    91      39.990  35.550  36.010  1.00  0.00           C
ATOM   1214  HB1 LEU    91      39.090  35.090  35.610  1.00  0.00           H
ATOM   1215  HB2 LEU    91      39.840  36.610  36.240  1.00  0.00           H
ATOM   1216  CG  LEU    91      40.450  34.810  37.300  1.00  0.00           C
ATOM   1217  HG  LEU    91      40.880  33.820  37.130  1.00  0.00           H
ATOM   1218  CD1 LEU    91      41.480  35.670  38.110  1.00  0.00           C
ATOM   1219 1HD1 LEU    91      41.830  35.120  38.980  1.00  0.00           H
ATOM   1220 2HD1 LEU    91      42.300  35.990  37.460  1.00  0.00           H
ATOM   1221 3HD1 LEU    91      40.980  36.580  38.450  1.00  0.00           H
ATOM   1222  CD2 LEU    91      39.180  34.470  38.090  1.00  0.00           C
ATOM   1223 1HD2 LEU    91      38.650  35.390  38.340  1.00  0.00           H
ATOM   1224 2HD2 LEU    91      38.520  33.800  37.530  1.00  0.00           H
ATOM   1225 3HD2 LEU    91      39.560  34.000  38.990  1.00  0.00           H
ATOM   1226  C   LEU    91      41.650  34.430  34.390  1.00  0.00           C
ATOM   1227  O   LEU    91      40.910  33.460  34.140  1.00  0.00           O
ATOM   1228  N   GLN    92      42.950  34.310  34.190  1.00  0.00           N
ATOM   1229  H   GLN    92      43.540  35.090  34.430  1.00  0.00           H
ATOM   1230  CA  GLN    92      43.670  33.070  34.040  1.00  0.00           C
ATOM   1231  HA  GLN    92      43.130  32.450  33.320  1.00  0.00           H
ATOM   1232  CB  GLN    92      45.030  33.370  33.530  1.00  0.00           C
ATOM   1233  HB1 GLN    92      45.530  32.410  33.400  1.00  0.00           H
ATOM   1234  HB2 GLN    92      45.640  33.850  34.290  1.00  0.00           H
ATOM   1235  CG  GLN    92      45.140  34.040  32.190  1.00  0.00           C
ATOM   1236  HG1 GLN    92      44.390  33.660  31.500  1.00  0.00           H
ATOM   1237  HG2 GLN    92      46.050  33.680  31.720  1.00  0.00           H
ATOM   1238  CD  GLN    92      45.110  35.560  32.340  1.00  0.00           C
ATOM   1239  OE1 GLN    92      44.210  36.260  31.840  1.00  0.00           O
ATOM   1240  NE2 GLN    92      46.140  36.130  32.890  1.00  0.00           N
ATOM   1241 1HE2 GLN    92      46.990  35.600  32.970  1.00  0.00           H
ATOM   1242 2HE2 GLN    92      46.270  37.130  32.830  1.00  0.00           H
ATOM   1243  C   GLN    92      43.680  32.490  35.430  1.00  0.00           C
ATOM   1244  O   GLN    92      43.890  33.240  36.370  1.00  0.00           O
ATOM   1245  N   MET    93      43.280  31.220  35.580  1.00  0.00           N
ATOM   1246  H   MET    93      43.080  30.760  34.700  1.00  0.00           H
ATOM   1247  CA  MET    93      43.500  30.390  36.780  1.00  0.00           C
ATOM   1248  HA  MET    93      44.030  30.890  37.590  1.00  0.00           H
ATOM   1249  CB  MET    93      42.100  30.130  37.380  1.00  0.00           C
ATOM   1250  HB1 MET    93      41.720  31.070  37.790  1.00  0.00           H
ATOM   1251  HB2 MET    93      42.130  29.540  38.290  1.00  0.00           H
ATOM   1252  CG  MET    93      41.000  29.610  36.480  1.00  0.00           C
ATOM   1253  HG1 MET    93      41.210  28.560  36.280  1.00  0.00           H
ATOM   1254  HG2 MET    93      41.160  30.250  35.610  1.00  0.00           H
ATOM   1255  SD  MET    93      39.290  29.850  37.040  1.00  0.00           S
ATOM   1256  CE  MET    93      39.300  28.580  38.360  1.00  0.00           C
ATOM   1257  HE1 MET    93      39.890  27.750  37.970  1.00  0.00           H
ATOM   1258  HE2 MET    93      39.800  28.990  39.240  1.00  0.00           H
ATOM   1259  HE3 MET    93      38.270  28.260  38.540  1.00  0.00           H
ATOM   1260  C   MET    93      44.210  29.050  36.430  1.00  0.00           C
ATOM   1261  O   MET    93      43.790  28.430  35.490  1.00  0.00           O
ATOM   1262  N   ASN    94      45.280  28.690  37.150  1.00  0.00           N
ATOM   1263  H   ASN    94      45.560  29.330  37.890  1.00  0.00           H
ATOM   1264  CA  ASN    94      46.280  27.700  36.700  1.00  0.00           C
ATOM   1265  HA  ASN    94      45.940  27.230  35.780  1.00  0.00           H
ATOM   1266  CB  ASN    94      47.570  28.420  36.340  1.00  0.00           C
ATOM   1267  HB1 ASN    94      48.360  27.740  36.030  1.00  0.00           H
ATOM   1268  HB2 ASN    94      47.930  29.040  37.160  1.00  0.00           H
ATOM   1269  CG  ASN    94      47.380  29.490  35.300  1.00  0.00           C
ATOM   1270  OD1 ASN    94      47.360  29.250  34.100  1.00  0.00           O
ATOM   1271  ND2 ASN    94      47.350  30.770  35.660  1.00  0.00           N
ATOM   1272 1HD2 ASN    94      47.550  31.140  36.580  1.00  0.00           H
ATOM   1273 2HD2 ASN    94      47.410  31.390  34.860  1.00  0.00           H
ATOM   1274  C   ASN    94      46.480  26.600  37.770  1.00  0.00           C
ATOM   1275  O   ASN    94      46.260  26.760  38.950  1.00  0.00           O
ATOM   1276  N   SER    95      46.860  25.430  37.320  1.00  0.00           N
ATOM   1277  H   SER    95      47.210  25.350  36.370  1.00  0.00           H
ATOM   1278  CA  SER    95      47.310  24.250  38.200  1.00  0.00           C
ATOM   1279  HA  SER    95      47.500  23.380  37.570  1.00  0.00           H
ATOM   1280  CB  SER    95      48.670  24.720  38.770  1.00  0.00           C
ATOM   1281  HB1 SER    95      49.050  23.920  39.410  1.00  0.00           H
ATOM   1282  HB2 SER    95      48.540  25.620  39.360  1.00  0.00           H
ATOM   1283  OG  SER    95      49.680  24.960  37.790  1.00  0.00           O
ATOM   1284  HG  SER    95      50.020  24.150  37.400  1.00  0.00           H
ATOM   1285  C   SER    95      46.180  23.950  39.190  1.00  0.00           C
ATOM   1286  O   SER    95      46.370  24.030  40.430  1.00  0.00           O
ATOM   1287  N   LEU    96      44.980  23.660  38.730  1.00  0.00           N
ATOM   1288  H   LEU    96      44.860  23.510  37.740  1.00  0.00           H
ATOM   1289  CA  LEU    96      43.770  23.650  39.530  1.00  0.00           C
ATOM   1290  HA  LEU    96      43.820  24.530  40.170  1.00  0.00           H
ATOM   1291  CB  LEU    96      42.540  23.930  38.680  1.00  0.00           C
ATOM   1292  HB1 LEU    96      41.630  23.930  39.280  1.00  0.00           H
ATOM   1293  HB2 LEU    96      42.450  23.050  38.040  1.00  0.00           H
ATOM   1294  CG  LEU    96      42.610  25.150  37.750  1.00  0.00           C
ATOM   1295  HG  LEU    96      43.550  25.050  37.220  1.00  0.00           H
ATOM   1296  CD1 LEU    96      41.390  25.340  36.820  1.00  0.00           C
ATOM   1297 1HD1 LEU    96      40.430  25.550  37.300  1.00  0.00           H
ATOM   1298 2HD1 LEU    96      41.650  26.170  36.170  1.00  0.00           H
ATOM   1299 3HD1 LEU    96      41.360  24.460  36.190  1.00  0.00           H
ATOM   1300  CD2 LEU    96      42.700  26.420  38.490  1.00  0.00           C
ATOM   1301 1HD2 LEU    96      42.470  27.310  37.900  1.00  0.00           H
ATOM   1302 2HD2 LEU    96      41.960  26.330  39.280  1.00  0.00           H
ATOM   1303 3HD2 LEU    96      43.700  26.530  38.910  1.00  0.00           H
ATOM   1304  C   LEU    96      43.570  22.450  40.440  1.00  0.00           C
ATOM   1305  O   LEU    96      44.220  21.380  40.280  1.00  0.00           O
ATOM   1306  N   LYS    97      42.780  22.730  41.490  1.00  0.00           N
ATOM   1307  H   LYS    97      42.370  23.650  41.570  1.00  0.00           H
ATOM   1308  CA  LYS    97      42.640  21.850  42.700  1.00  0.00           C
ATOM   1309  HA  LYS    97      43.130  20.930  42.380  1.00  0.00           H
ATOM   1310  CB  LYS    97      43.200  22.460  44.000  1.00  0.00           C
ATOM   1311  HB1 LYS    97      42.940  21.810  44.840  1.00  0.00           H
ATOM   1312  HB2 LYS    97      42.610  23.350  44.180  1.00  0.00           H
ATOM   1313  CG  LYS    97      44.740  22.810  43.840  1.00  0.00           C
ATOM   1314  HG1 LYS    97      45.060  23.250  44.790  1.00  0.00           H
ATOM   1315  HG2 LYS    97      44.900  23.600  43.110  1.00  0.00           H
ATOM   1316  CD  LYS    97      45.710  21.610  43.530  1.00  0.00           C
ATOM   1317  HD1 LYS    97      45.270  20.930  42.800  1.00  0.00           H
ATOM   1318  HD2 LYS    97      46.040  21.140  44.450  1.00  0.00           H
ATOM   1319  CE  LYS    97      47.030  22.120  42.900  1.00  0.00           C
ATOM   1320  HE1 LYS    97      47.650  22.640  43.630  1.00  0.00           H
ATOM   1321  HE2 LYS    97      46.740  22.810  42.110  1.00  0.00           H
ATOM   1322  NZ  LYS    97      47.880  20.990  42.330  1.00  0.00           N
ATOM   1323  HZ1 LYS    97      48.310  20.610  43.160  1.00  0.00           H
ATOM   1324  HZ2 LYS    97      47.200  20.320  42.010  1.00  0.00           H
ATOM   1325  HZ3 LYS    97      48.530  21.210  41.590  1.00  0.00           H
ATOM   1326  C   LYS    97      41.150  21.580  42.890  1.00  0.00           C
ATOM   1327  O   LYS    97      40.400  22.530  42.530  1.00  0.00           O
ATOM   1328  N   PRO    98      40.700  20.500  43.520  1.00  0.00           N
ATOM   1329  CD  PRO    98      41.440  19.260  43.730  1.00  0.00           C
ATOM   1330  HD1 PRO    98      42.210  19.450  44.480  1.00  0.00           H
ATOM   1331  HD2 PRO    98      41.890  18.810  42.840  1.00  0.00           H
ATOM   1332  CG  PRO    98      40.430  18.330  44.420  1.00  0.00           C
ATOM   1333  HG1 PRO    98      40.870  17.630  45.130  1.00  0.00           H
ATOM   1334  HG2 PRO    98      39.990  17.710  43.640  1.00  0.00           H
ATOM   1335  CB  PRO    98      39.410  19.240  45.050  1.00  0.00           C
ATOM   1336  HB1 PRO    98      39.800  19.630  45.990  1.00  0.00           H
ATOM   1337  HB2 PRO    98      38.450  18.720  45.140  1.00  0.00           H
ATOM   1338  CA  PRO    98      39.330  20.450  44.060  1.00  0.00           C
ATOM   1339  HA  PRO    98      38.730  20.130  43.200  1.00  0.00           H
ATOM   1340  C   PRO    98      38.750  21.720  44.780  1.00  0.00           C
ATOM   1341  O   PRO    98      37.600  22.120  44.470  1.00  0.00           O
ATOM   1342  N   GLU    99      39.520  22.400  45.610  1.00  0.00           N
ATOM   1343  H   GLU    99      40.360  22.000  46.010  1.00  0.00           H
ATOM   1344  CA  GLU    99      39.000  23.580  46.200  1.00  0.00           C
ATOM   1345  HA  GLU    99      38.090  23.370  46.770  1.00  0.00           H
ATOM   1346  CB  GLU    99      39.970  24.100  47.300  1.00  0.00           C
ATOM   1347  HB1 GLU    99      40.220  23.300  48.000  1.00  0.00           H
ATOM   1348  HB2 GLU    99      39.550  24.920  47.880  1.00  0.00           H
ATOM   1349  CG  GLU    99      41.220  24.640  46.650  1.00  0.00           C
ATOM   1350  HG1 GLU    99      40.980  25.700  46.560  1.00  0.00           H
ATOM   1351  HG2 GLU    99      41.370  24.230  45.650  1.00  0.00           H
ATOM   1352  CD  GLU    99      42.400  24.400  47.610  1.00  0.00           C
ATOM   1353  OE1 GLU    99      42.540  25.240  48.480  1.00  0.00           O
ATOM   1354  OE2 GLU    99      43.090  23.370  47.570  1.00  0.00           O
ATOM   1355  C   GLU    99      38.640  24.660  45.160  1.00  0.00           C
ATOM   1356  O   GLU    99      37.990  25.580  45.630  1.00  0.00           O
ATOM   1357  N   ASP   100      39.170  24.640  43.910  1.00  0.00           N
ATOM   1358  H   ASP   100      39.670  23.840  43.560  1.00  0.00           H
ATOM   1359  CA  ASP   100      38.880  25.660  42.910  1.00  0.00           C
ATOM   1360  HA  ASP   100      38.680  26.650  43.320  1.00  0.00           H
ATOM   1361  CB  ASP   100      40.030  25.890  41.900  1.00  0.00           C
ATOM   1362  HB1 ASP   100      39.790  26.750  41.270  1.00  0.00           H
ATOM   1363  HB2 ASP   100      40.060  25.140  41.110  1.00  0.00           H
ATOM   1364  CG  ASP   100      41.360  26.190  42.570  1.00  0.00           C
ATOM   1365  OD1 ASP   100      41.490  27.060  43.420  1.00  0.00           O
ATOM   1366  OD2 ASP   100      42.360  25.720  42.050  1.00  0.00           O
ATOM   1367  C   ASP   100      37.530  25.350  42.190  1.00  0.00           C
ATOM   1368  O   ASP   100      37.110  26.210  41.420  1.00  0.00           O
ATOM   1369  N   THR   101      36.900  24.230  42.500  1.00  0.00           N
ATOM   1370  H   THR   101      37.420  23.490  42.940  1.00  0.00           H
ATOM   1371  CA  THR   101      35.460  24.060  42.220  1.00  0.00           C
ATOM   1372  HA  THR   101      35.370  24.190  41.140  1.00  0.00           H
ATOM   1373  CB  THR   101      35.040  22.560  42.560  1.00  0.00           C
ATOM   1374  HB  THR   101      35.070  22.540  43.650  1.00  0.00           H
ATOM   1375  CG2 THR   101      33.600  22.300  42.090  1.00  0.00           C
ATOM   1376 1HG2 THR   101      33.250  22.850  41.210  1.00  0.00           H
ATOM   1377 2HG2 THR   101      33.500  21.230  41.900  1.00  0.00           H
ATOM   1378 3HG2 THR   101      32.960  22.510  42.950  1.00  0.00           H
ATOM   1379  OG1 THR   101      35.970  21.630  41.920  1.00  0.00           O
ATOM   1380  HG1 THR   101      36.010  20.860  42.490  1.00  0.00           H
ATOM   1381  C   THR   101      34.640  25.160  42.810  1.00  0.00           C
ATOM   1382  O   THR   101      34.130  25.070  43.930  1.00  0.00           O
ATOM   1383  N   ALA   102      34.370  26.200  42.030  1.00  0.00           N
ATOM   1384  H   ALA   102      34.790  26.240  41.110  1.00  0.00           H
ATOM   1385  CA  ALA   102      33.450  27.310  42.420  1.00  0.00           C
ATOM   1386  HA  ALA   102      32.720  26.970  43.150  1.00  0.00           H
ATOM   1387  CB  ALA   102      34.300  28.360  43.120  1.00  0.00           C
ATOM   1388  HB1 ALA   102      34.580  27.950  44.090  1.00  0.00           H
ATOM   1389  HB2 ALA   102      35.050  28.760  42.440  1.00  0.00           H
ATOM   1390  HB3 ALA   102      33.620  29.190  43.320  1.00  0.00           H
ATOM   1391  C   ALA   102      32.680  27.980  41.240  1.00  0.00           C
ATOM   1392  O   ALA   102      33.000  27.870  40.060  1.00  0.00           O
ATOM   1393  N   VAL   103      31.640  28.760  41.580  1.00  0.00           N
ATOM   1394  H   VAL   103      31.410  28.960  42.540  1.00  0.00           H
ATOM   1395  CA  VAL   103      31.120  29.840  40.680  1.00  0.00           C
ATOM   1396  HA  VAL   103      30.970  29.430  39.680  1.00  0.00           H
ATOM   1397  CB  VAL   103      29.750  30.390  41.220  1.00  0.00           C
ATOM   1398  HB  VAL   103      29.950  30.930  42.150  1.00  0.00           H
ATOM   1399  CG1 VAL   103      29.200  31.380  40.180  1.00  0.00           C
ATOM   1400 1HG1 VAL   103      29.680  32.360  40.250  1.00  0.00           H
ATOM   1401 2HG1 VAL   103      29.280  30.900  39.200  1.00  0.00           H
ATOM   1402 3HG1 VAL   103      28.190  31.570  40.550  1.00  0.00           H
ATOM   1403  CG2 VAL   103      28.710  29.260  41.420  1.00  0.00           C
ATOM   1404 1HG2 VAL   103      29.050  28.640  42.250  1.00  0.00           H
ATOM   1405 2HG2 VAL   103      27.800  29.690  41.820  1.00  0.00           H
ATOM   1406 3HG2 VAL   103      28.510  28.630  40.550  1.00  0.00           H
ATOM   1407  C   VAL   103      32.040  31.020  40.760  1.00  0.00           C
ATOM   1408  O   VAL   103      32.420  31.420  41.860  1.00  0.00           O
ATOM   1409  N   TYR   104      32.480  31.610  39.680  1.00  0.00           N
ATOM   1410  H   TYR   104      32.090  31.390  38.770  1.00  0.00           H
ATOM   1411  CA  TYR   104      33.360  32.830  39.740  1.00  0.00           C
ATOM   1412  HA  TYR   104      33.700  33.070  40.740  1.00  0.00           H
ATOM   1413  CB  TYR   104      34.590  32.550  38.990  1.00  0.00           C
ATOM   1414  HB1 TYR   104      35.020  33.550  38.840  1.00  0.00           H
ATOM   1415  HB2 TYR   104      34.250  32.150  38.030  1.00  0.00           H
ATOM   1416  CG  TYR   104      35.570  31.620  39.610  1.00  0.00           C
ATOM   1417  CD1 TYR   104      35.320  30.240  39.580  1.00  0.00           C
ATOM   1418  HD1 TYR   104      34.430  29.770  39.180  1.00  0.00           H
ATOM   1419  CE1 TYR   104      36.230  29.380  40.160  1.00  0.00           C
ATOM   1420  HE1 TYR   104      36.110  28.310  40.280  1.00  0.00           H
ATOM   1421  CZ  TYR   104      37.370  29.920  40.720  1.00  0.00           C
ATOM   1422  OH  TYR   104      38.180  29.040  41.370  1.00  0.00           O
ATOM   1423  HH  TYR   104      37.780  28.170  41.470  1.00  0.00           H
ATOM   1424  CE2 TYR   104      37.650  31.320  40.700  1.00  0.00           C
ATOM   1425  HE2 TYR   104      38.620  31.650  41.060  1.00  0.00           H
ATOM   1426  CD2 TYR   104      36.760  32.150  40.080  1.00  0.00           C
ATOM   1427  HD2 TYR   104      36.990  33.200  40.000  1.00  0.00           H
ATOM   1428  C   TYR   104      32.510  33.970  39.120  1.00  0.00           C
ATOM   1429  O   TYR   104      32.050  33.830  38.000  1.00  0.00           O
ATOM   1430  N   TYR   105      32.360  35.060  39.880  1.00  0.00           N
ATOM   1431  H   TYR   105      32.880  35.090  40.750  1.00  0.00           H
ATOM   1432  CA  TYR   105      31.590  36.250  39.470  1.00  0.00           C
ATOM   1433  HA  TYR   105      30.920  36.000  38.660  1.00  0.00           H
ATOM   1434  CB  TYR   105      30.650  36.540  40.640  1.00  0.00           C
ATOM   1435  HB1 TYR   105      29.840  37.200  40.340  1.00  0.00           H
ATOM   1436  HB2 TYR   105      31.290  36.980  41.410  1.00  0.00           H
ATOM   1437  CG  TYR   105      29.810  35.420  41.210  1.00  0.00           C
ATOM   1438  CD1 TYR   105      30.380  34.610  42.170  1.00  0.00           C
ATOM   1439  HD1 TYR   105      31.430  34.590  42.450  1.00  0.00           H
ATOM   1440  CE1 TYR   105      29.550  33.720  42.860  1.00  0.00           C
ATOM   1441  HE1 TYR   105      29.950  33.040  43.600  1.00  0.00           H
ATOM   1442  CZ  TYR   105      28.190  33.590  42.490  1.00  0.00           C
ATOM   1443  OH  TYR   105      27.350  32.820  43.200  1.00  0.00           O
ATOM   1444  HH  TYR   105      26.390  32.880  43.120  1.00  0.00           H
ATOM   1445  CE2 TYR   105      27.610  34.390  41.500  1.00  0.00           C
ATOM   1446  HE2 TYR   105      26.570  34.280  41.250  1.00  0.00           H
ATOM   1447  CD2 TYR   105      28.450  35.310  40.870  1.00  0.00           C
ATOM   1448  HD2 TYR   105      28.090  35.900  40.040  1.00  0.00           H
ATOM   1449  C   TYR   105      32.430  37.520  39.140  1.00  0.00           C
ATOM   1450  O   TYR   105      33.330  37.860  39.900  1.00  0.00           O
ATOM   1451  N   CYS   106      32.200  38.200  38.010  1.00  0.00           N
ATOM   1452  H   CYS   106      31.390  37.950  37.470  1.00  0.00           H
ATOM   1453  CA  CYS   106      32.860  39.460  37.680  1.00  0.00           C
ATOM   1454  HA  CYS   106      33.800  39.690  38.180  1.00  0.00           H
ATOM   1455  CB  CYS   106      33.160  39.470  36.160  1.00  0.00           C
ATOM   1456  HB1 CYS   106      32.230  39.500  35.590  1.00  0.00           H
ATOM   1457  HB2 CYS   106      33.640  38.550  35.830  1.00  0.00           H
ATOM   1458  SG  CYS   106      33.960  41.010  35.550  1.00  0.00           S
ATOM   1459  C   CYS   106      31.990  40.620  38.140  1.00  0.00           C
ATOM   1460  O   CYS   106      30.800  40.530  38.190  1.00  0.00           O
ATOM   1461  N   ALA   107      32.690  41.740  38.450  1.00  0.00           N
ATOM   1462  H   ALA   107      33.690  41.670  38.570  1.00  0.00           H
ATOM   1463  CA  ALA   107      32.160  43.030  38.770  1.00  0.00           C
ATOM   1464  HA  ALA   107      31.190  43.110  38.300  1.00  0.00           H
ATOM   1465  CB  ALA   107      31.940  43.040  40.330  1.00  0.00           C
ATOM   1466  HB1 ALA   107      31.300  43.890  40.580  1.00  0.00           H
ATOM   1467  HB2 ALA   107      31.380  42.180  40.680  1.00  0.00           H
ATOM   1468  HB3 ALA   107      32.930  43.110  40.780  1.00  0.00           H
ATOM   1469  C   ALA   107      33.020  44.260  38.260  1.00  0.00           C
ATOM   1470  O   ALA   107      34.190  44.120  38.130  1.00  0.00           O
ATOM   1471  N   ALA   108      32.370  45.440  38.050  1.00  0.00           N
ATOM   1472  H   ALA   108      31.390  45.550  38.260  1.00  0.00           H
ATOM   1473  CA  ALA   108      33.030  46.640  37.590  1.00  0.00           C
ATOM   1474  HA  ALA   108      34.090  46.740  37.810  1.00  0.00           H
ATOM   1475  CB  ALA   108      32.770  46.920  36.050  1.00  0.00           C
ATOM   1476  HB1 ALA   108      31.710  47.140  35.900  1.00  0.00           H
ATOM   1477  HB2 ALA   108      33.380  47.700  35.600  1.00  0.00           H
ATOM   1478  HB3 ALA   108      33.050  46.010  35.520  1.00  0.00           H
ATOM   1479  C   ALA   108      32.580  47.840  38.470  1.00  0.00           C
ATOM   1480  O   ALA   108      31.420  47.970  38.890  1.00  0.00           O
ATOM   1481  N   ASP   109      33.540  48.770  38.760  1.00  0.00           N
ATOM   1482  H   ASP   109      34.510  48.690  38.490  1.00  0.00           H
ATOM   1483  CA  ASP   109      33.390  49.790  39.770  1.00  0.00           C
ATOM   1484  HA  ASP   109      32.310  49.990  39.780  1.00  0.00           H
ATOM   1485  CB  ASP   109      33.610  49.230  41.200  1.00  0.00           C
ATOM   1486  HB1 ASP   109      34.670  49.020  41.330  1.00  0.00           H
ATOM   1487  HB2 ASP   109      33.020  48.310  41.220  1.00  0.00           H
ATOM   1488  CG  ASP   109      33.030  50.190  42.180  1.00  0.00           C
ATOM   1489  OD1 ASP   109      31.780  50.200  42.300  1.00  0.00           O
ATOM   1490  OD2 ASP   109      33.810  50.980  42.830  1.00  0.00           O
ATOM   1491  C   ASP   109      34.320  51.000  39.620  1.00  0.00           C
ATOM   1492  O   ASP   109      35.220  50.930  38.840  1.00  0.00           O
ATOM   1493  N   ARG   110      34.070  52.150  40.240  1.00  0.00           N
ATOM   1494  H   ARG   110      33.320  52.220  40.910  1.00  0.00           H
ATOM   1495  CA  ARG   110      34.870  53.370  40.010  1.00  0.00           C
ATOM   1496  HA  ARG   110      35.380  53.190  39.060  1.00  0.00           H
ATOM   1497  CB  ARG   110      33.870  54.540  39.890  1.00  0.00           C
ATOM   1498  HB1 ARG   110      33.440  54.920  40.820  1.00  0.00           H
ATOM   1499  HB2 ARG   110      33.020  54.230  39.280  1.00  0.00           H
ATOM   1500  CG  ARG   110      34.510  55.830  39.200  1.00  0.00           C
ATOM   1501  HG1 ARG   110      35.330  56.300  39.730  1.00  0.00           H
ATOM   1502  HG2 ARG   110      33.730  56.590  39.110  1.00  0.00           H
ATOM   1503  CD  ARG   110      35.090  55.510  37.760  1.00  0.00           C
ATOM   1504  HD1 ARG   110      34.270  55.090  37.170  1.00  0.00           H
ATOM   1505  HD2 ARG   110      35.940  54.840  37.900  1.00  0.00           H
ATOM   1506  NE  ARG   110      35.480  56.820  37.080  1.00  0.00           N
ATOM   1507  HE  ARG   110      34.770  57.250  36.510  1.00  0.00           H
ATOM   1508  CZ  ARG   110      36.590  57.530  36.910  1.00  0.00           C
ATOM   1509  NH1 ARG   110      37.660  57.300  37.610  1.00  0.00           N
ATOM   1510 1HH1 ARG   110      37.630  56.640  38.370  1.00  0.00           H
ATOM   1511 2HH1 ARG   110      38.410  57.960  37.450  1.00  0.00           H
ATOM   1512  NH2 ARG   110      36.730  58.500  36.090  1.00  0.00           N
ATOM   1513 1HH2 ARG   110      35.910  58.770  35.560  1.00  0.00           H
ATOM   1514 2HH2 ARG   110      37.550  59.090  36.020  1.00  0.00           H
ATOM   1515  C   ARG   110      35.970  53.650  41.050  1.00  0.00           C
ATOM   1516  O   ARG   110      36.870  54.430  40.810  1.00  0.00           O
ATOM   1517  N   PHE   111      35.820  53.020  42.240  1.00  0.00           N
ATOM   1518  H   PHE   111      35.080  52.340  42.360  1.00  0.00           H
ATOM   1519  CA  PHE   111      36.530  53.380  43.460  1.00  0.00           C
ATOM   1520  HA  PHE   111      37.400  53.990  43.220  1.00  0.00           H
ATOM   1521  CB  PHE   111      35.700  54.350  44.350  1.00  0.00           C
ATOM   1522  HB1 PHE   111      36.450  54.620  45.100  1.00  0.00           H
ATOM   1523  HB2 PHE   111      34.910  53.720  44.760  1.00  0.00           H
ATOM   1524  CG  PHE   111      35.060  55.580  43.600  1.00  0.00           C
ATOM   1525  CD1 PHE   111      33.630  55.680  43.570  1.00  0.00           C
ATOM   1526  HD1 PHE   111      32.990  54.940  44.030  1.00  0.00           H
ATOM   1527  CE1 PHE   111      33.130  56.820  42.950  1.00  0.00           C
ATOM   1528  HE1 PHE   111      32.060  56.960  43.050  1.00  0.00           H
ATOM   1529  CZ  PHE   111      33.900  57.740  42.290  1.00  0.00           C
ATOM   1530  HZ  PHE   111      33.460  58.590  41.800  1.00  0.00           H
ATOM   1531  CE2 PHE   111      35.270  57.660  42.340  1.00  0.00           C
ATOM   1532  HE2 PHE   111      35.840  58.410  41.800  1.00  0.00           H
ATOM   1533  CD2 PHE   111      35.840  56.650  43.110  1.00  0.00           C
ATOM   1534  HD2 PHE   111      36.910  56.630  43.250  1.00  0.00           H
ATOM   1535  C   PHE   111      37.070  52.180  44.220  1.00  0.00           C
ATOM   1536  O   PHE   111      38.110  52.280  44.910  1.00  0.00           O
ATOM   1537  N   LEU   112      36.410  51.080  44.220  1.00  0.00           N
ATOM   1538  H   LEU   112      35.680  51.000  43.520  1.00  0.00           H
ATOM   1539  CA  LEU   112      36.660  49.890  45.040  1.00  0.00           C
ATOM   1540  HA  LEU   112      37.190  50.130  45.970  1.00  0.00           H
ATOM   1541  CB  LEU   112      35.260  49.280  45.390  1.00  0.00           C
ATOM   1542  HB1 LEU   112      35.470  48.330  45.880  1.00  0.00           H
ATOM   1543  HB2 LEU   112      34.640  49.130  44.510  1.00  0.00           H
ATOM   1544  CG  LEU   112      34.360  50.180  46.390  1.00  0.00           C
ATOM   1545  HG  LEU   112      34.140  51.170  45.990  1.00  0.00           H
ATOM   1546  CD1 LEU   112      33.040  49.480  46.680  1.00  0.00           C
ATOM   1547 1HD1 LEU   112      32.480  50.050  47.410  1.00  0.00           H
ATOM   1548 2HD1 LEU   112      32.490  49.430  45.730  1.00  0.00           H
ATOM   1549 3HD1 LEU   112      33.370  48.510  47.060  1.00  0.00           H
ATOM   1550  CD2 LEU   112      35.110  50.370  47.710  1.00  0.00           C
ATOM   1551 1HD2 LEU   112      35.760  51.230  47.820  1.00  0.00           H
ATOM   1552 2HD2 LEU   112      34.390  50.440  48.520  1.00  0.00           H
ATOM   1553 3HD2 LEU   112      35.650  49.440  47.880  1.00  0.00           H
ATOM   1554  C   LEU   112      37.620  48.830  44.440  1.00  0.00           C
ATOM   1555  O   LEU   112      37.830  48.820  43.240  1.00  0.00           O
ATOM   1556  N   THR   113      38.230  48.010  45.310  1.00  0.00           N
ATOM   1557  H   THR   113      38.170  48.190  46.300  1.00  0.00           H
ATOM   1558  CA  THR   113      39.340  47.140  44.850  1.00  0.00           C
ATOM   1559  HA  THR   113      39.190  46.950  43.790  1.00  0.00           H
ATOM   1560  CB  THR   113      40.800  47.740  45.000  1.00  0.00           C
ATOM   1561  HB  THR   113      41.580  47.050  44.690  1.00  0.00           H
ATOM   1562  CG2 THR   113      40.920  49.040  44.220  1.00  0.00           C
ATOM   1563 1HG2 THR   113      41.900  49.490  44.380  1.00  0.00           H
ATOM   1564 2HG2 THR   113      40.770  48.860  43.150  1.00  0.00           H
ATOM   1565 3HG2 THR   113      40.070  49.680  44.450  1.00  0.00           H
ATOM   1566  OG1 THR   113      41.180  47.990  46.330  1.00  0.00           O
ATOM   1567  HG1 THR   113      42.070  47.630  46.400  1.00  0.00           H
ATOM   1568  C   THR   113      39.290  45.800  45.540  1.00  0.00           C
ATOM   1569  O   THR   113      39.180  44.840  44.810  1.00  0.00           O
ATOM   1570  N   ARG   132      39.150  45.750  46.840  1.00  0.00           N
ATOM   1571  H   ARG   132      39.090  46.640  47.310  1.00  0.00           H
ATOM   1572  CA  ARG   132      38.850  44.570  47.630  1.00  0.00           C
ATOM   1573  HA  ARG   132      39.100  43.710  47.000  1.00  0.00           H
ATOM   1574  CB  ARG   132      39.850  44.410  48.840  1.00  0.00           C
ATOM   1575  HB1 ARG   132      39.500  43.720  49.610  1.00  0.00           H
ATOM   1576  HB2 ARG   132      40.020  45.400  49.270  1.00  0.00           H
ATOM   1577  CG  ARG   132      41.350  44.070  48.440  1.00  0.00           C
ATOM   1578  HG1 ARG   132      41.520  44.950  47.830  1.00  0.00           H
ATOM   1579  HG2 ARG   132      41.370  43.080  48.000  1.00  0.00           H
ATOM   1580  CD  ARG   132      42.310  44.120  49.610  1.00  0.00           C
ATOM   1581  HD1 ARG   132      42.050  43.200  50.140  1.00  0.00           H
ATOM   1582  HD2 ARG   132      42.250  44.880  50.380  1.00  0.00           H
ATOM   1583  NE  ARG   132      43.710  44.080  49.160  1.00  0.00           N
ATOM   1584  HE  ARG   132      44.260  44.920  49.250  1.00  0.00           H
ATOM   1585  CZ  ARG   132      44.330  42.930  48.750  1.00  0.00           C
ATOM   1586  NH1 ARG   132      43.780  41.750  48.510  1.00  0.00           N
ATOM   1587 1HH1 ARG   132      42.800  41.630  48.740  1.00  0.00           H
ATOM   1588 2HH1 ARG   132      44.160  40.870  48.220  1.00  0.00           H
ATOM   1589  NH2 ARG   132      45.630  42.920  48.500  1.00  0.00           N
ATOM   1590 1HH2 ARG   132      46.190  43.730  48.730  1.00  0.00           H
ATOM   1591 2HH2 ARG   132      46.160  42.090  48.270  1.00  0.00           H
ATOM   1592  C   ARG   132      37.440  44.430  48.100  1.00  0.00           C
ATOM   1593  O   ARG   132      36.910  43.360  48.020  1.00  0.00           O
ATOM   1594  N   SER   133      36.810  45.500  48.570  1.00  0.00           N
ATOM   1595  H   SER   133      37.360  46.340  48.650  1.00  0.00           H
ATOM   1596  CA  SER   133      35.430  45.590  49.040  1.00  0.00           C
ATOM   1597  HA  SER   133      35.350  44.940  49.910  1.00  0.00           H
ATOM   1598  CB  SER   133      35.030  46.990  49.460  1.00  0.00           C
ATOM   1599  HB1 SER   133      35.080  47.650  48.590  1.00  0.00           H
ATOM   1600  HB2 SER   133      35.700  47.340  50.240  1.00  0.00           H
ATOM   1601  OG  SER   133      33.700  46.920  49.920  1.00  0.00           O
ATOM   1602  HG  SER   133      33.520  47.800  50.260  1.00  0.00           H
ATOM   1603  C   SER   133      34.380  44.900  48.100  1.00  0.00           C
ATOM   1604  O   SER   133      34.350  45.240  46.930  1.00  0.00           O
ATOM   1605  N   VAL   134      33.450  44.140  48.640  1.00  0.00           N
ATOM   1606  H   VAL   134      33.490  43.900  49.620  1.00  0.00           H
ATOM   1607  CA  VAL   134      32.410  43.490  47.870  1.00  0.00           C
ATOM   1608  HA  VAL   134      32.890  43.060  46.990  1.00  0.00           H
ATOM   1609  CB  VAL   134      31.850  42.260  48.670  1.00  0.00           C
ATOM   1610  HB  VAL   134      31.240  41.690  47.970  1.00  0.00           H
ATOM   1611  CG1 VAL   134      33.070  41.340  48.960  1.00  0.00           C
ATOM   1612 1HG1 VAL   134      33.620  41.130  48.050  1.00  0.00           H
ATOM   1613 2HG1 VAL   134      33.770  41.780  49.670  1.00  0.00           H
ATOM   1614 3HG1 VAL   134      32.710  40.390  49.350  1.00  0.00           H
ATOM   1615  CG2 VAL   134      30.960  42.520  49.840  1.00  0.00           C
ATOM   1616 1HG2 VAL   134      30.040  42.940  49.440  1.00  0.00           H
ATOM   1617 2HG2 VAL   134      30.710  41.570  50.300  1.00  0.00           H
ATOM   1618 3HG2 VAL   134      31.360  43.310  50.490  1.00  0.00           H
ATOM   1619  C   VAL   134      31.370  44.370  47.270  1.00  0.00           C
ATOM   1620  O   VAL   134      30.450  43.890  46.720  1.00  0.00           O
ATOM   1621  N   LYS   135      31.470  45.690  47.360  1.00  0.00           N
ATOM   1622  H   LYS   135      32.270  46.040  47.870  1.00  0.00           H
ATOM   1623  CA  LYS   135      30.340  46.660  47.070  1.00  0.00           C
ATOM   1624  HA  LYS   135      29.420  46.070  47.140  1.00  0.00           H
ATOM   1625  CB  LYS   135      30.340  47.760  48.140  1.00  0.00           C
ATOM   1626  HB1 LYS   135      29.620  48.550  47.920  1.00  0.00           H
ATOM   1627  HB2 LYS   135      31.340  48.200  48.180  1.00  0.00           H
ATOM   1628  CG  LYS   135      29.910  47.210  49.580  1.00  0.00           C
ATOM   1629  HG1 LYS   135      29.850  48.070  50.250  1.00  0.00           H
ATOM   1630  HG2 LYS   135      30.770  46.720  50.040  1.00  0.00           H
ATOM   1631  CD  LYS   135      28.630  46.380  49.780  1.00  0.00           C
ATOM   1632  HD1 LYS   135      28.720  45.450  49.220  1.00  0.00           H
ATOM   1633  HD2 LYS   135      27.750  46.790  49.280  1.00  0.00           H
ATOM   1634  CE  LYS   135      28.450  46.120  51.270  1.00  0.00           C
ATOM   1635  HE1 LYS   135      28.020  47.010  51.730  1.00  0.00           H
ATOM   1636  HE2 LYS   135      29.400  45.950  51.780  1.00  0.00           H
ATOM   1637  NZ  LYS   135      27.490  45.070  51.520  1.00  0.00           N
ATOM   1638  HZ1 LYS   135      27.800  44.170  51.860  1.00  0.00           H
ATOM   1639  HZ2 LYS   135      26.720  45.530  51.990  1.00  0.00           H
ATOM   1640  HZ3 LYS   135      27.130  44.830  50.600  1.00  0.00           H
ATOM   1641  C   LYS   135      30.380  47.270  45.660  1.00  0.00           C
ATOM   1642  O   LYS   135      29.800  48.320  45.450  1.00  0.00           O
ATOM   1643  N   TYR   136      31.020  46.610  44.670  1.00  0.00           N
ATOM   1644  H   TYR   136      31.460  45.710  44.820  1.00  0.00           H
ATOM   1645  CA  TYR   136      31.040  47.080  43.280  1.00  0.00           C
ATOM   1646  HA  TYR   136      31.570  48.020  43.170  1.00  0.00           H
ATOM   1647  CB  TYR   136      31.730  46.040  42.390  1.00  0.00           C
ATOM   1648  HB1 TYR   136      31.640  46.340  41.340  1.00  0.00           H
ATOM   1649  HB2 TYR   136      31.190  45.110  42.550  1.00  0.00           H
ATOM   1650  CG  TYR   136      33.220  46.010  42.550  1.00  0.00           C
ATOM   1651  CD1 TYR   136      33.890  45.930  43.780  1.00  0.00           C
ATOM   1652  HD1 TYR   136      33.360  45.790  44.710  1.00  0.00           H
ATOM   1653  CE1 TYR   136      35.340  45.940  43.740  1.00  0.00           C
ATOM   1654  HE1 TYR   136      35.940  45.870  44.640  1.00  0.00           H
ATOM   1655  CZ  TYR   136      36.060  45.890  42.530  1.00  0.00           C
ATOM   1656  OH  TYR   136      37.390  45.780  42.530  1.00  0.00           O
ATOM   1657  HH  TYR   136      37.870  45.880  43.350  1.00  0.00           H
ATOM   1658  CE2 TYR   136      35.370  45.830  41.330  1.00  0.00           C
ATOM   1659  HE2 TYR   136      35.880  45.600  40.400  1.00  0.00           H
ATOM   1660  CD2 TYR   136      33.940  45.900  41.330  1.00  0.00           C
ATOM   1661  HD2 TYR   136      33.520  46.110  40.350  1.00  0.00           H
ATOM   1662  C   TYR   136      29.690  47.350  42.570  1.00  0.00           C
ATOM   1663  O   TYR   136      28.700  46.660  43.000  1.00  0.00           O
ATOM   1664  N   ASP   137      29.620  48.420  41.780  1.00  0.00           N
ATOM   1665  H   ASP   137      30.410  48.920  41.420  1.00  0.00           H
ATOM   1666  CA  ASP   137      28.380  48.920  41.290  1.00  0.00           C
ATOM   1667  HA  ASP   137      27.760  49.020  42.180  1.00  0.00           H
ATOM   1668  CB  ASP   137      28.560  50.300  40.770  1.00  0.00           C
ATOM   1669  HB1 ASP   137      28.990  50.150  39.780  1.00  0.00           H
ATOM   1670  HB2 ASP   137      29.230  50.860  41.410  1.00  0.00           H
ATOM   1671  CG  ASP   137      27.200  51.050  40.650  1.00  0.00           C
ATOM   1672  OD1 ASP   137      27.170  51.990  39.830  1.00  0.00           O
ATOM   1673  OD2 ASP   137      26.280  50.810  41.410  1.00  0.00           O
ATOM   1674  C   ASP   137      27.660  47.930  40.340  1.00  0.00           C
ATOM   1675  O   ASP   137      26.540  47.500  40.610  1.00  0.00           O
ATOM   1676  N   TYR   138      28.300  47.450  39.280  1.00  0.00           N
ATOM   1677  H   TYR   138      29.260  47.730  39.130  1.00  0.00           H
ATOM   1678  CA  TYR   138      27.720  46.530  38.280  1.00  0.00           C
ATOM   1679  HA  TYR   138      26.630  46.520  38.250  1.00  0.00           H
ATOM   1680  CB  TYR   138      28.120  47.030  36.860  1.00  0.00           C
ATOM   1681  HB1 TYR   138      27.720  46.280  36.180  1.00  0.00           H
ATOM   1682  HB2 TYR   138      29.210  47.000  36.830  1.00  0.00           H
ATOM   1683  CG  TYR   138      27.610  48.440  36.510  1.00  0.00           C
ATOM   1684  CD1 TYR   138      28.160  49.640  36.990  1.00  0.00           C
ATOM   1685  HD1 TYR   138      29.040  49.560  37.610  1.00  0.00           H
ATOM   1686  CE1 TYR   138      27.610  50.880  36.660  1.00  0.00           C
ATOM   1687  HE1 TYR   138      28.050  51.760  37.110  1.00  0.00           H
ATOM   1688  CZ  TYR   138      26.500  51.020  35.840  1.00  0.00           C
ATOM   1689  OH  TYR   138      26.080  52.240  35.470  1.00  0.00           O
ATOM   1690  HH  TYR   138      25.310  52.200  34.900  1.00  0.00           H
ATOM   1691  CE2 TYR   138      25.900  49.810  35.450  1.00  0.00           C
ATOM   1692  HE2 TYR   138      25.080  49.880  34.750  1.00  0.00           H
ATOM   1693  CD2 TYR   138      26.420  48.550  35.740  1.00  0.00           C
ATOM   1694  HD2 TYR   138      25.960  47.650  35.350  1.00  0.00           H
ATOM   1695  C   TYR   138      28.280  45.070  38.450  1.00  0.00           C
ATOM   1696  O   TYR   138      29.470  44.890  38.550  1.00  0.00           O
ATOM   1697  N   TRP   139      27.390  44.100  38.380  1.00  0.00           N
ATOM   1698  H   TRP   139      26.400  44.320  38.370  1.00  0.00           H
ATOM   1699  CA  TRP   139      27.690  42.630  38.450  1.00  0.00           C
ATOM   1700  HA  TRP   139      28.770  42.480  38.410  1.00  0.00           H
ATOM   1701  CB  TRP   139      27.250  41.900  39.760  1.00  0.00           C
ATOM   1702  HB1 TRP   139      27.370  40.820  39.700  1.00  0.00           H
ATOM   1703  HB2 TRP   139      26.190  42.170  39.770  1.00  0.00           H
ATOM   1704  CG  TRP   139      27.810  42.410  40.990  1.00  0.00           C
ATOM   1705  CD1 TRP   139      27.580  43.600  41.560  1.00  0.00           C
ATOM   1706  HD1 TRP   139      26.880  44.340  41.200  1.00  0.00           H
ATOM   1707  NE1 TRP   139      28.410  43.740  42.640  1.00  0.00           N
ATOM   1708  HE1 TRP   139      28.480  44.580  43.200  1.00  0.00           H
ATOM   1709  CE2 TRP   139      29.220  42.700  42.830  1.00  0.00           C
ATOM   1710  CZ2 TRP   139      30.250  42.370  43.760  1.00  0.00           C
ATOM   1711  HZ2 TRP   139      30.520  43.180  44.420  1.00  0.00           H
ATOM   1712  CH2 TRP   139      30.820  41.120  43.760  1.00  0.00           C
ATOM   1713  HH2 TRP   139      31.610  40.920  44.480  1.00  0.00           H
ATOM   1714  CZ3 TRP   139      30.500  40.160  42.720  1.00  0.00           C
ATOM   1715  HZ3 TRP   139      30.870  39.140  42.680  1.00  0.00           H
ATOM   1716  CE3 TRP   139      29.550  40.530  41.770  1.00  0.00           C
ATOM   1717  HE3 TRP   139      29.380  39.880  40.920  1.00  0.00           H
ATOM   1718  CD2 TRP   139      28.810  41.750  41.850  1.00  0.00           C
ATOM   1719  C   TRP   139      27.120  42.040  37.140  1.00  0.00           C
ATOM   1720  O   TRP   139      26.480  42.700  36.330  1.00  0.00           O
ATOM   1721  N   GLY   140      27.440  40.760  36.760  1.00  0.00           N
ATOM   1722  H   GLY   140      27.890  40.240  37.510  1.00  0.00           H
ATOM   1723  CA  GLY   140      26.880  39.890  35.800  1.00  0.00           C
ATOM   1724  HA1 GLY   140      27.640  39.270  35.320  1.00  0.00           H
ATOM   1725  HA2 GLY   140      26.310  40.390  35.020  1.00  0.00           H
ATOM   1726  C   GLY   140      26.010  38.840  36.460  1.00  0.00           C
ATOM   1727  O   GLY   140      25.210  39.100  37.420  1.00  0.00           O
ATOM   1728  N   GLN   141      26.290  37.530  36.190  1.00  0.00           N
ATOM   1729  H   GLN   141      26.990  37.400  35.470  1.00  0.00           H
ATOM   1730  CA  GLN   141      25.730  36.320  36.870  1.00  0.00           C
ATOM   1731  HA  GLN   141      25.300  36.580  37.830  1.00  0.00           H
ATOM   1732  CB  GLN   141      24.640  35.740  35.970  1.00  0.00           C
ATOM   1733  HB1 GLN   141      24.260  34.800  36.360  1.00  0.00           H
ATOM   1734  HB2 GLN   141      25.080  35.540  35.000  1.00  0.00           H
ATOM   1735  CG  GLN   141      23.440  36.720  35.870  1.00  0.00           C
ATOM   1736  HG1 GLN   141      23.800  37.640  35.400  1.00  0.00           H
ATOM   1737  HG2 GLN   141      23.010  37.100  36.790  1.00  0.00           H
ATOM   1738  CD  GLN   141      22.230  36.220  35.060  1.00  0.00           C
ATOM   1739  OE1 GLN   141      21.940  36.550  33.910  1.00  0.00           O
ATOM   1740  NE2 GLN   141      21.620  35.130  35.510  1.00  0.00           N
ATOM   1741 1HE2 GLN   141      21.830  34.750  36.420  1.00  0.00           H
ATOM   1742 2HE2 GLN   141      21.010  34.670  34.860  1.00  0.00           H
ATOM   1743  C   GLN   141      26.800  35.260  37.210  1.00  0.00           C
ATOM   1744  O   GLN   141      26.530  34.350  37.980  1.00  0.00           O
ATOM   1745  N   GLY   142      28.050  35.390  36.950  1.00  0.00           N
ATOM   1746  H   GLY   142      28.300  36.250  36.500  1.00  0.00           H
ATOM   1747  CA  GLY   142      29.160  34.440  37.180  1.00  0.00           C
ATOM   1748  HA1 GLY   142      29.040  33.920  38.130  1.00  0.00           H
ATOM   1749  HA2 GLY   142      30.100  34.980  37.240  1.00  0.00           H
ATOM   1750  C   GLY   142      29.310  33.400  36.100  1.00  0.00           C
ATOM   1751  O   GLY   142      28.390  33.190  35.310  1.00  0.00           O
ATOM   1752  N   THR   143      30.440  32.680  36.110  1.00  0.00           N
ATOM   1753  H   THR   143      31.180  32.850  36.780  1.00  0.00           H
ATOM   1754  CA  THR   143      30.450  31.390  35.280  1.00  0.00           C
ATOM   1755  HA  THR   143      29.440  31.050  35.080  1.00  0.00           H
ATOM   1756  CB  THR   143      31.240  31.540  33.980  1.00  0.00           C
ATOM   1757  HB  THR   143      30.970  32.500  33.540  1.00  0.00           H
ATOM   1758  CG2 THR   143      32.750  31.620  34.240  1.00  0.00           C
ATOM   1759 1HG2 THR   143      33.320  31.840  33.330  1.00  0.00           H
ATOM   1760 2HG2 THR   143      32.870  32.320  35.070  1.00  0.00           H
ATOM   1761 3HG2 THR   143      33.030  30.660  34.670  1.00  0.00           H
ATOM   1762  OG1 THR   143      31.170  30.470  33.040  1.00  0.00           O
ATOM   1763  HG1 THR   143      30.280  30.440  32.680  1.00  0.00           H
ATOM   1764  C   THR   143      30.970  30.290  36.180  1.00  0.00           C
ATOM   1765  O   THR   143      31.680  30.600  37.150  1.00  0.00           O
ATOM   1766  N   GLN   144      30.590  29.030  36.020  1.00  0.00           N
ATOM   1767  H   GLN   144      29.870  28.940  35.320  1.00  0.00           H
ATOM   1768  CA  GLN   144      30.760  27.920  37.030  1.00  0.00           C
ATOM   1769  HA  GLN   144      31.030  28.420  37.960  1.00  0.00           H
ATOM   1770  CB  GLN   144      29.460  27.140  37.400  1.00  0.00           C
ATOM   1771  HB1 GLN   144      29.760  26.680  38.350  1.00  0.00           H
ATOM   1772  HB2 GLN   144      29.310  26.410  36.600  1.00  0.00           H
ATOM   1773  CG  GLN   144      28.260  27.980  37.660  1.00  0.00           C
ATOM   1774  HG1 GLN   144      28.470  28.910  38.170  1.00  0.00           H
ATOM   1775  HG2 GLN   144      27.580  27.420  38.310  1.00  0.00           H
ATOM   1776  CD  GLN   144      27.470  28.270  36.330  1.00  0.00           C
ATOM   1777  OE1 GLN   144      28.000  28.220  35.230  1.00  0.00           O
ATOM   1778  NE2 GLN   144      26.220  28.650  36.390  1.00  0.00           N
ATOM   1779 1HE2 GLN   144      25.890  28.740  37.340  1.00  0.00           H
ATOM   1780 2HE2 GLN   144      25.810  29.040  35.550  1.00  0.00           H
ATOM   1781  C   GLN   144      31.860  26.980  36.550  1.00  0.00           C
ATOM   1782  O   GLN   144      31.740  26.340  35.570  1.00  0.00           O
ATOM   1783  N   VAL   145      32.890  26.830  37.350  1.00  0.00           N
ATOM   1784  H   VAL   145      32.710  27.340  38.200  1.00  0.00           H
ATOM   1785  CA  VAL   145      34.040  26.010  37.180  1.00  0.00           C
ATOM   1786  HA  VAL   145      34.010  25.570  36.180  1.00  0.00           H
ATOM   1787  CB  VAL   145      35.360  26.800  37.400  1.00  0.00           C
ATOM   1788  HB  VAL   145      35.240  27.340  38.330  1.00  0.00           H
ATOM   1789  CG1 VAL   145      36.650  25.980  37.400  1.00  0.00           C
ATOM   1790 1HG1 VAL   145      37.520  26.630  37.440  1.00  0.00           H
ATOM   1791 2HG1 VAL   145      36.520  25.270  38.220  1.00  0.00           H
ATOM   1792 3HG1 VAL   145      36.710  25.400  36.480  1.00  0.00           H
ATOM   1793  CG2 VAL   145      35.520  27.750  36.240  1.00  0.00           C
ATOM   1794 1HG2 VAL   145      35.930  27.270  35.350  1.00  0.00           H
ATOM   1795 2HG2 VAL   145      34.590  28.310  36.070  1.00  0.00           H
ATOM   1796 3HG2 VAL   145      36.330  28.420  36.540  1.00  0.00           H
ATOM   1797  C   VAL   145      34.010  24.720  38.050  1.00  0.00           C
ATOM   1798  O   VAL   145      33.660  24.860  39.240  1.00  0.00           O
ATOM   1799  N   THR   146      34.320  23.590  37.440  1.00  0.00           N
ATOM   1800  H   THR   146      34.720  23.680  36.510  1.00  0.00           H
ATOM   1801  CA  THR   146      34.320  22.230  38.100  1.00  0.00           C
ATOM   1802  HA  THR   146      34.160  22.470  39.150  1.00  0.00           H
ATOM   1803  CB  THR   146      33.170  21.360  37.680  1.00  0.00           C
ATOM   1804  HB  THR   146      33.200  20.880  36.700  1.00  0.00           H
ATOM   1805  CG2 THR   146      32.880  20.260  38.690  1.00  0.00           C
ATOM   1806 1HG2 THR   146      32.650  20.740  39.640  1.00  0.00           H
ATOM   1807 2HG2 THR   146      31.990  19.700  38.400  1.00  0.00           H
ATOM   1808 3HG2 THR   146      33.800  19.680  38.790  1.00  0.00           H
ATOM   1809  OG1 THR   146      31.980  22.230  37.670  1.00  0.00           O
ATOM   1810  HG1 THR   146      32.090  22.690  36.840  1.00  0.00           H
ATOM   1811  C   THR   146      35.670  21.620  37.930  1.00  0.00           C
ATOM   1812  O   THR   146      36.240  21.690  36.870  1.00  0.00           O
ATOM   1813  N   VAL   147      36.210  21.050  39.050  1.00  0.00           N
ATOM   1814  H   VAL   147      35.770  21.170  39.960  1.00  0.00           H
ATOM   1815  CA  VAL   147      37.530  20.340  39.020  1.00  0.00           C
ATOM   1816  HA  VAL   147      37.790  20.100  37.990  1.00  0.00           H
ATOM   1817  CB  VAL   147      38.710  21.190  39.640  1.00  0.00           C
ATOM   1818  HB  VAL   147      38.500  21.380  40.690  1.00  0.00           H
ATOM   1819  CG1 VAL   147      40.040  20.430  39.610  1.00  0.00           C
ATOM   1820 1HG1 VAL   147      40.100  20.050  38.590  1.00  0.00           H
ATOM   1821 2HG1 VAL   147      40.880  21.090  39.810  1.00  0.00           H
ATOM   1822 3HG1 VAL   147      39.980  19.580  40.300  1.00  0.00           H
ATOM   1823  CG2 VAL   147      38.830  22.610  39.020  1.00  0.00           C
ATOM   1824 1HG2 VAL   147      39.110  22.470  37.980  1.00  0.00           H
ATOM   1825 2HG2 VAL   147      37.870  23.120  39.020  1.00  0.00           H
ATOM   1826 3HG2 VAL   147      39.580  23.150  39.580  1.00  0.00           H
ATOM   1827  C   VAL   147      37.280  18.900  39.600  1.00  0.00           C
ATOM   1828  O   VAL   147      36.410  18.700  40.440  1.00  0.00           O
ATOM   1829  N   SER   148      38.070  17.920  39.100  1.00  0.00           N
ATOM   1830  H   SER   148      38.690  18.230  38.350  1.00  0.00           H
ATOM   1831  CA  SER   148      38.050  16.460  39.470  1.00  0.00           C
ATOM   1832  HA  SER   148      37.940  16.320  40.550  1.00  0.00           H
ATOM   1833  CB  SER   148      36.960  15.710  38.720  1.00  0.00           C
ATOM   1834  HB1 SER   148      37.040  14.630  38.790  1.00  0.00           H
ATOM   1835  HB2 SER   148      36.960  16.000  37.670  1.00  0.00           H
ATOM   1836  OG  SER   148      35.690  16.090  39.240  1.00  0.00           O
ATOM   1837  HG  SER   148      35.760  16.990  39.580  1.00  0.00           H
ATOM   1838  C   SER   148      39.480  15.750  39.210  1.00  0.00           C
ATOM   1839  O   SER   148      40.410  16.440  38.930  1.00  0.00           O
ATOM   1840  N   SER   149      39.520  14.410  39.400  1.00  0.00           N
ATOM   1841  H   SER   149      38.690  13.940  39.710  1.00  0.00           H
ATOM   1842  CA  SER   149      40.730  13.520  39.250  1.00  0.00           C
ATOM   1843  HA  SER   149      41.550  14.230  39.350  1.00  0.00           H
ATOM   1844  CB  SER   149      40.660  12.420  40.410  1.00  0.00           C
ATOM   1845  HB1 SER   149      41.300  11.570  40.210  1.00  0.00           H
ATOM   1846  HB2 SER   149      39.610  12.110  40.430  1.00  0.00           H
ATOM   1847  OG  SER   149      41.050  13.000  41.620  1.00  0.00           O
ATOM   1848  HG  SER   149      41.010  12.350  42.330  1.00  0.00           H
ATOM   1849  C   SER   149      40.950  12.870  37.880  1.00  0.00           C
ATOM   1850  OC1 SER   149      42.040  13.050  37.330  1.00  0.00           O
ATOM   1851  OC2 SER   149      40.040  12.140  37.380  1.00  0.00           O
TER
ENDMDL
