# Supplementary material for: Targeting Ras-binding domain of ELMO1 by computational nanobody design
Source: Commun Biol. 2023 Mar 17;6:284. doi: 10.1038/s42003-023-04657-w (PMC10023680; doi:10.1038/s42003-023-04657-w)
Supplement: Supplementary file 4 — Supplementary Data 2 [file 42003_2023_4657_MOESM4_ESM.zip › MD_input_output/Nb01_snapshot/snapshot_000000.pdb]

REMARK    GENERATED BY TRJCONV
TITLE     Protein in water t=   0.00000 step= 0
REMARK    THIS IS A SIMULATION BOX
CRYST1   67.375   67.375   67.375  90.00  90.00  90.00 P 1           1
MODEL        1
ATOM      1  N   VAL     2      23.700  31.420  18.590  1.00  0.00           N
ATOM      2  H1  VAL     2      22.880  31.590  19.150  1.00  0.00           H
ATOM      3  H2  VAL     2      23.700  32.220  17.970  1.00  0.00           H
ATOM      4  H3  VAL     2      23.690  30.530  18.100  1.00  0.00           H
ATOM      5  CA  VAL     2      24.900  31.400  19.420  1.00  0.00           C
ATOM      6  HA  VAL     2      25.750  31.450  18.750  1.00  0.00           H
ATOM      7  CB  VAL     2      24.990  32.610  20.320  1.00  0.00           C
ATOM      8  HB  VAL     2      24.180  32.590  21.060  1.00  0.00           H
ATOM      9  CG1 VAL     2      26.310  32.690  21.100  1.00  0.00           C
ATOM     10 1HG1 VAL     2      26.510  31.920  21.850  1.00  0.00           H
ATOM     11 2HG1 VAL     2      27.150  32.570  20.420  1.00  0.00           H
ATOM     12 3HG1 VAL     2      26.300  33.610  21.680  1.00  0.00           H
ATOM     13  CG2 VAL     2      24.790  33.940  19.510  1.00  0.00           C
ATOM     14 1HG2 VAL     2      25.130  34.840  20.030  1.00  0.00           H
ATOM     15 2HG2 VAL     2      25.250  33.930  18.520  1.00  0.00           H
ATOM     16 3HG2 VAL     2      23.730  34.060  19.310  1.00  0.00           H
ATOM     17  C   VAL     2      24.960  30.170  20.360  1.00  0.00           C
ATOM     18  O   VAL     2      23.860  29.790  20.840  1.00  0.00           O
ATOM     19  N   GLN     3      26.120  29.550  20.570  1.00  0.00           N
ATOM     20  H   GLN     3      26.960  29.880  20.110  1.00  0.00           H
ATOM     21  CA  GLN     3      26.330  28.530  21.540  1.00  0.00           C
ATOM     22  HA  GLN     3      25.430  28.550  22.150  1.00  0.00           H
ATOM     23  CB  GLN     3      26.430  27.150  20.940  1.00  0.00           C
ATOM     24  HB1 GLN     3      27.330  27.170  20.330  1.00  0.00           H
ATOM     25  HB2 GLN     3      25.560  26.970  20.310  1.00  0.00           H
ATOM     26  CG  GLN     3      26.550  26.080  22.080  1.00  0.00           C
ATOM     27  HG1 GLN     3      26.040  26.290  23.020  1.00  0.00           H
ATOM     28  HG2 GLN     3      27.580  26.150  22.450  1.00  0.00           H
ATOM     29  CD  GLN     3      26.380  24.640  21.560  1.00  0.00           C
ATOM     30  OE1 GLN     3      26.670  24.380  20.430  1.00  0.00           O
ATOM     31  NE2 GLN     3      26.020  23.740  22.420  1.00  0.00           N
ATOM     32 1HE2 GLN     3      25.910  24.040  23.380  1.00  0.00           H
ATOM     33 2HE2 GLN     3      26.130  22.770  22.150  1.00  0.00           H
ATOM     34  C   GLN     3      27.630  28.860  22.340  1.00  0.00           C
ATOM     35  O   GLN     3      28.730  29.070  21.750  1.00  0.00           O
ATOM     36  N   LEU     4      27.540  28.790  23.680  1.00  0.00           N
ATOM     37  H   LEU     4      26.650  28.570  24.100  1.00  0.00           H
ATOM     38  CA  LEU     4      28.700  28.930  24.560  1.00  0.00           C
ATOM     39  HA  LEU     4      29.640  29.000  24.020  1.00  0.00           H
ATOM     40  CB  LEU     4      28.460  30.220  25.390  1.00  0.00           C
ATOM     41  HB1 LEU     4      29.280  30.280  26.100  1.00  0.00           H
ATOM     42  HB2 LEU     4      27.520  30.070  25.920  1.00  0.00           H
ATOM     43  CG  LEU     4      28.430  31.560  24.740  1.00  0.00           C
ATOM     44  HG  LEU     4      27.700  31.470  23.930  1.00  0.00           H
ATOM     45  CD1 LEU     4      28.230  32.700  25.720  1.00  0.00           C
ATOM     46 1HD1 LEU     4      28.370  33.710  25.310  1.00  0.00           H
ATOM     47 2HD1 LEU     4      27.400  32.450  26.380  1.00  0.00           H
ATOM     48 3HD1 LEU     4      29.160  32.600  26.280  1.00  0.00           H
ATOM     49  CD2 LEU     4      29.810  31.970  24.050  1.00  0.00           C
ATOM     50 1HD2 LEU     4      30.000  31.300  23.210  1.00  0.00           H
ATOM     51 2HD2 LEU     4      29.720  32.840  23.400  1.00  0.00           H
ATOM     52 3HD2 LEU     4      30.640  32.060  24.760  1.00  0.00           H
ATOM     53  C   LEU     4      28.690  27.730  25.560  1.00  0.00           C
ATOM     54  O   LEU     4      27.680  27.340  26.120  1.00  0.00           O
ATOM     55  N   VAL     5      29.860  27.100  25.690  1.00  0.00           N
ATOM     56  H   VAL     5      30.680  27.570  25.330  1.00  0.00           H
ATOM     57  CA  VAL     5      30.070  25.850  26.380  1.00  0.00           C
ATOM     58  HA  VAL     5      29.240  25.640  27.060  1.00  0.00           H
ATOM     59  CB  VAL     5      30.270  24.660  25.380  1.00  0.00           C
ATOM     60  HB  VAL     5      31.130  24.850  24.740  1.00  0.00           H
ATOM     61  CG1 VAL     5      30.380  23.330  26.130  1.00  0.00           C
ATOM     62 1HG1 VAL     5      31.350  23.200  26.590  1.00  0.00           H
ATOM     63 2HG1 VAL     5      29.550  23.310  26.840  1.00  0.00           H
ATOM     64 3HG1 VAL     5      30.240  22.530  25.400  1.00  0.00           H
ATOM     65  CG2 VAL     5      29.150  24.560  24.350  1.00  0.00           C
ATOM     66 1HG2 VAL     5      28.180  24.280  24.760  1.00  0.00           H
ATOM     67 2HG2 VAL     5      28.980  25.540  23.890  1.00  0.00           H
ATOM     68 3HG2 VAL     5      29.430  23.890  23.540  1.00  0.00           H
ATOM     69  C   VAL     5      31.280  25.940  27.290  1.00  0.00           C
ATOM     70  O   VAL     5      32.430  25.940  26.900  1.00  0.00           O
ATOM     71  N   GLU     6      30.990  25.940  28.550  1.00  0.00           N
ATOM     72  H   GLU     6      30.000  26.010  28.730  1.00  0.00           H
ATOM     73  CA  GLU     6      31.900  25.830  29.690  1.00  0.00           C
ATOM     74  HA  GLU     6      32.720  26.530  29.550  1.00  0.00           H
ATOM     75  CB  GLU     6      31.230  26.320  31.030  1.00  0.00           C
ATOM     76  HB1 GLU     6      32.000  26.510  31.780  1.00  0.00           H
ATOM     77  HB2 GLU     6      30.570  25.530  31.400  1.00  0.00           H
ATOM     78  CG  GLU     6      30.490  27.680  30.950  1.00  0.00           C
ATOM     79  HG1 GLU     6      31.170  28.430  30.520  1.00  0.00           H
ATOM     80  HG2 GLU     6      30.390  28.070  31.960  1.00  0.00           H
ATOM     81  CD  GLU     6      29.110  27.700  30.400  1.00  0.00           C
ATOM     82  OE1 GLU     6      28.530  26.660  30.020  1.00  0.00           O
ATOM     83  OE2 GLU     6      28.490  28.740  30.500  1.00  0.00           O
ATOM     84  C   GLU     6      32.460  24.380  29.930  1.00  0.00           C
ATOM     85  O   GLU     6      31.750  23.380  29.810  1.00  0.00           O
ATOM     86  N   SER     7      33.730  24.320  30.370  1.00  0.00           N
ATOM     87  H   SER     7      34.310  25.140  30.440  1.00  0.00           H
ATOM     88  CA  SER     7      34.340  23.050  30.760  1.00  0.00           C
ATOM     89  HA  SER     7      33.630  22.440  31.320  1.00  0.00           H
ATOM     90  CB  SER     7      34.850  22.170  29.580  1.00  0.00           C
ATOM     91  HB1 SER     7      33.940  21.860  29.060  1.00  0.00           H
ATOM     92  HB2 SER     7      35.360  21.320  30.020  1.00  0.00           H
ATOM     93  OG  SER     7      35.700  22.910  28.730  1.00  0.00           O
ATOM     94  HG  SER     7      35.100  23.470  28.240  1.00  0.00           H
ATOM     95  C   SER     7      35.450  23.380  31.700  1.00  0.00           C
ATOM     96  O   SER     7      36.110  24.390  31.650  1.00  0.00           O
ATOM     97  N   GLY     9      35.700  22.490  32.690  1.00  0.00           N
ATOM     98  H   GLY     9      35.170  21.630  32.700  1.00  0.00           H
ATOM     99  CA  GLY     9      36.740  22.620  33.690  1.00  0.00           C
ATOM    100  HA1 GLY     9      37.270  23.570  33.650  1.00  0.00           H
ATOM    101  HA2 GLY     9      37.490  21.860  33.470  1.00  0.00           H
ATOM    102  C   GLY     9      36.230  22.290  35.070  1.00  0.00           C
ATOM    103  O   GLY     9      37.170  22.070  35.870  1.00  0.00           O
ATOM    104  N   GLY    10      34.910  22.270  35.340  1.00  0.00           N
ATOM    105  H   GLY    10      34.300  22.620  34.600  1.00  0.00           H
ATOM    106  CA  GLY    10      34.210  21.740  36.450  1.00  0.00           C
ATOM    107  HA1 GLY    10      33.140  21.700  36.260  1.00  0.00           H
ATOM    108  HA2 GLY    10      34.230  22.420  37.300  1.00  0.00           H
ATOM    109  C   GLY    10      34.690  20.440  36.970  1.00  0.00           C
ATOM    110  O   GLY    10      35.110  19.570  36.190  1.00  0.00           O
ATOM    111  N   GLY    11      34.590  20.200  38.240  1.00  0.00           N
ATOM    112  H   GLY    11      34.200  20.970  38.770  1.00  0.00           H
ATOM    113  CA  GLY    11      34.950  19.000  39.010  1.00  0.00           C
ATOM    114  HA1 GLY    11      35.790  18.510  38.530  1.00  0.00           H
ATOM    115  HA2 GLY    11      34.120  18.310  38.900  1.00  0.00           H
ATOM    116  C   GLY    11      35.180  19.300  40.500  1.00  0.00           C
ATOM    117  O   GLY    11      34.770  20.350  41.010  1.00  0.00           O
ATOM    118  N   LEU    12      35.840  18.400  41.200  1.00  0.00           N
ATOM    119  H   LEU    12      36.330  17.670  40.690  1.00  0.00           H
ATOM    120  CA  LEU    12      36.190  18.560  42.610  1.00  0.00           C
ATOM    121  HA  LEU    12      35.530  19.230  43.150  1.00  0.00           H
ATOM    122  CB  LEU    12      36.090  17.100  43.220  1.00  0.00           C
ATOM    123  HB1 LEU    12      36.760  16.460  42.650  1.00  0.00           H
ATOM    124  HB2 LEU    12      35.110  16.670  43.040  1.00  0.00           H
ATOM    125  CG  LEU    12      36.710  17.020  44.680  1.00  0.00           C
ATOM    126  HG  LEU    12      37.790  17.120  44.590  1.00  0.00           H
ATOM    127  CD1 LEU    12      36.170  18.020  45.720  1.00  0.00           C
ATOM    128 1HD1 LEU    12      36.260  17.680  46.750  1.00  0.00           H
ATOM    129 2HD1 LEU    12      36.530  19.040  45.610  1.00  0.00           H
ATOM    130 3HD1 LEU    12      35.100  18.090  45.500  1.00  0.00           H
ATOM    131  CD2 LEU    12      36.290  15.680  45.270  1.00  0.00           C
ATOM    132 1HD2 LEU    12      35.230  15.760  45.480  1.00  0.00           H
ATOM    133 2HD2 LEU    12      36.530  14.830  44.630  1.00  0.00           H
ATOM    134 3HD2 LEU    12      36.770  15.470  46.230  1.00  0.00           H
ATOM    135  C   LEU    12      37.660  19.040  42.720  1.00  0.00           C
ATOM    136  O   LEU    12      38.580  18.470  42.100  1.00  0.00           O
ATOM    137  N   VAL    13      37.950  19.960  43.630  1.00  0.00           N
ATOM    138  H   VAL    13      37.230  20.510  44.080  1.00  0.00           H
ATOM    139  CA  VAL    13      39.350  20.400  44.040  1.00  0.00           C
ATOM    140  HA  VAL    13      40.100  19.650  43.780  1.00  0.00           H
ATOM    141  CB  VAL    13      39.810  21.690  43.260  1.00  0.00           C
ATOM    142  HB  VAL    13      40.860  21.870  43.460  1.00  0.00           H
ATOM    143  CG1 VAL    13      39.560  21.630  41.730  1.00  0.00           C
ATOM    144 1HG1 VAL    13      40.060  22.500  41.300  1.00  0.00           H
ATOM    145 2HG1 VAL    13      40.040  20.710  41.390  1.00  0.00           H
ATOM    146 3HG1 VAL    13      38.510  21.760  41.450  1.00  0.00           H
ATOM    147  CG2 VAL    13      38.900  22.920  43.680  1.00  0.00           C
ATOM    148 1HG2 VAL    13      37.880  22.570  43.890  1.00  0.00           H
ATOM    149 2HG2 VAL    13      39.190  23.320  44.650  1.00  0.00           H
ATOM    150 3HG2 VAL    13      38.910  23.700  42.920  1.00  0.00           H
ATOM    151  C   VAL    13      39.500  20.550  45.540  1.00  0.00           C
ATOM    152  O   VAL    13      38.500  20.410  46.250  1.00  0.00           O
ATOM    153  N   GLN    14      40.670  20.860  46.150  1.00  0.00           N
ATOM    154  H   GLN    14      41.460  20.940  45.530  1.00  0.00           H
ATOM    155  CA  GLN    14      40.900  21.070  47.630  1.00  0.00           C
ATOM    156  HA  GLN    14      40.060  20.690  48.210  1.00  0.00           H
ATOM    157  CB  GLN    14      42.120  20.270  48.080  1.00  0.00           C
ATOM    158  HB1 GLN    14      42.330  20.540  49.120  1.00  0.00           H
ATOM    159  HB2 GLN    14      43.000  20.380  47.450  1.00  0.00           H
ATOM    160  CG  GLN    14      41.950  18.750  48.100  1.00  0.00           C
ATOM    161  HG1 GLN    14      42.860  18.340  48.540  1.00  0.00           H
ATOM    162  HG2 GLN    14      41.840  18.410  47.070  1.00  0.00           H
ATOM    163  CD  GLN    14      40.760  18.270  48.870  1.00  0.00           C
ATOM    164  OE1 GLN    14      40.570  18.490  50.050  1.00  0.00           O
ATOM    165  NE2 GLN    14      39.860  17.650  48.250  1.00  0.00           N
ATOM    166 1HE2 GLN    14      40.000  17.410  47.280  1.00  0.00           H
ATOM    167 2HE2 GLN    14      39.040  17.460  48.810  1.00  0.00           H
ATOM    168  C   GLN    14      41.220  22.590  47.920  1.00  0.00           C
ATOM    169  O   GLN    14      41.760  23.320  47.140  1.00  0.00           O
ATOM    170  N   ALA    15      40.870  23.040  49.100  1.00  0.00           N
ATOM    171  H   ALA    15      40.270  22.490  49.690  1.00  0.00           H
ATOM    172  CA  ALA    15      41.370  24.280  49.680  1.00  0.00           C
ATOM    173  HA  ALA    15      40.930  25.160  49.200  1.00  0.00           H
ATOM    174  CB  ALA    15      40.900  24.510  51.120  1.00  0.00           C
ATOM    175  HB1 ALA    15      40.940  25.580  51.290  1.00  0.00           H
ATOM    176  HB2 ALA    15      39.870  24.160  51.220  1.00  0.00           H
ATOM    177  HB3 ALA    15      41.500  23.950  51.840  1.00  0.00           H
ATOM    178  C   ALA    15      42.870  24.380  49.430  1.00  0.00           C
ATOM    179  O   ALA    15      43.650  23.500  49.880  1.00  0.00           O
ATOM    180  N   GLY    16      43.430  25.490  48.930  1.00  0.00           N
ATOM    181  H   GLY    16      42.780  26.090  48.440  1.00  0.00           H
ATOM    182  CA  GLY    16      44.810  25.720  48.420  1.00  0.00           C
ATOM    183  HA1 GLY    16      45.610  25.330  49.050  1.00  0.00           H
ATOM    184  HA2 GLY    16      45.040  26.780  48.520  1.00  0.00           H
ATOM    185  C   GLY    16      44.980  25.470  46.930  1.00  0.00           C
ATOM    186  O   GLY    16      46.040  25.880  46.340  1.00  0.00           O
ATOM    187  N   ASP    17      44.040  24.780  46.260  1.00  0.00           N
ATOM    188  H   ASP    17      43.280  24.370  46.780  1.00  0.00           H
ATOM    189  CA  ASP    17      44.240  24.460  44.850  1.00  0.00           C
ATOM    190  HA  ASP    17      45.270  24.110  44.840  1.00  0.00           H
ATOM    191  CB  ASP    17      43.440  23.190  44.380  1.00  0.00           C
ATOM    192  HB1 ASP    17      43.520  23.010  43.310  1.00  0.00           H
ATOM    193  HB2 ASP    17      42.380  23.410  44.460  1.00  0.00           H
ATOM    194  CG  ASP    17      43.660  21.910  45.190  1.00  0.00           C
ATOM    195  OD1 ASP    17      44.560  21.810  46.060  1.00  0.00           O
ATOM    196  OD2 ASP    17      43.060  20.860  44.800  1.00  0.00           O
ATOM    197  C   ASP    17      44.040  25.630  43.790  1.00  0.00           C
ATOM    198  O   ASP    17      43.520  26.710  44.060  1.00  0.00           O
ATOM    199  N   SER    18      44.550  25.330  42.620  1.00  0.00           N
ATOM    200  H   SER    18      45.010  24.430  42.570  1.00  0.00           H
ATOM    201  CA  SER    18      44.490  26.090  41.360  1.00  0.00           C
ATOM    202  HA  SER    18      44.060  27.070  41.570  1.00  0.00           H
ATOM    203  CB  SER    18      45.810  26.380  40.820  1.00  0.00           C
ATOM    204  HB1 SER    18      45.700  26.590  39.750  1.00  0.00           H
ATOM    205  HB2 SER    18      46.480  25.530  40.810  1.00  0.00           H
ATOM    206  OG  SER    18      46.450  27.510  41.460  1.00  0.00           O
ATOM    207  HG  SER    18      46.280  28.200  40.810  1.00  0.00           H
ATOM    208  C   SER    18      43.720  25.220  40.330  1.00  0.00           C
ATOM    209  O   SER    18      43.860  24.000  40.160  1.00  0.00           O
ATOM    210  N   LEU    19      42.900  25.920  39.510  1.00  0.00           N
ATOM    211  H   LEU    19      42.830  26.910  39.680  1.00  0.00           H
ATOM    212  CA  LEU    19      42.120  25.320  38.410  1.00  0.00           C
ATOM    213  HA  LEU    19      42.600  24.440  37.980  1.00  0.00           H
ATOM    214  CB  LEU    19      40.850  24.810  39.040  1.00  0.00           C
ATOM    215  HB1 LEU    19      40.510  25.550  39.770  1.00  0.00           H
ATOM    216  HB2 LEU    19      41.100  23.910  39.600  1.00  0.00           H
ATOM    217  CG  LEU    19      39.720  24.460  38.020  1.00  0.00           C
ATOM    218  HG  LEU    19      39.530  25.310  37.370  1.00  0.00           H
ATOM    219  CD1 LEU    19      40.160  23.260  37.190  1.00  0.00           C
ATOM    220 1HD1 LEU    19      39.490  23.080  36.350  1.00  0.00           H
ATOM    221 2HD1 LEU    19      41.190  23.170  36.820  1.00  0.00           H
ATOM    222 3HD1 LEU    19      40.110  22.340  37.770  1.00  0.00           H
ATOM    223  CD2 LEU    19      38.470  24.010  38.770  1.00  0.00           C
ATOM    224 1HD2 LEU    19      38.180  24.750  39.510  1.00  0.00           H
ATOM    225 2HD2 LEU    19      37.710  23.810  38.020  1.00  0.00           H
ATOM    226 3HD2 LEU    19      38.590  23.060  39.310  1.00  0.00           H
ATOM    227  C   LEU    19      41.840  26.400  37.370  1.00  0.00           C
ATOM    228  O   LEU    19      41.460  27.500  37.740  1.00  0.00           O
ATOM    229  N   ARG    20      41.970  25.960  36.120  1.00  0.00           N
ATOM    230  H   ARG    20      42.340  25.020  36.050  1.00  0.00           H
ATOM    231  CA  ARG    20      41.400  26.630  34.970  1.00  0.00           C
ATOM    232  HA  ARG    20      41.310  27.670  35.280  1.00  0.00           H
ATOM    233  CB  ARG    20      42.450  26.480  33.900  1.00  0.00           C
ATOM    234  HB1 ARG    20      42.270  25.500  33.460  1.00  0.00           H
ATOM    235  HB2 ARG    20      43.410  26.630  34.390  1.00  0.00           H
ATOM    236  CG  ARG    20      42.450  27.560  32.760  1.00  0.00           C
ATOM    237  HG1 ARG    20      42.400  28.560  33.190  1.00  0.00           H
ATOM    238  HG2 ARG    20      41.560  27.320  32.190  1.00  0.00           H
ATOM    239  CD  ARG    20      43.610  27.480  31.720  1.00  0.00           C
ATOM    240  HD1 ARG    20      43.530  28.200  30.900  1.00  0.00           H
ATOM    241  HD2 ARG    20      43.690  26.470  31.320  1.00  0.00           H
ATOM    242  NE  ARG    20      44.870  27.780  32.410  1.00  0.00           N
ATOM    243  HE  ARG    20      45.010  27.480  33.370  1.00  0.00           H
ATOM    244  CZ  ARG    20      46.000  28.110  31.850  1.00  0.00           C
ATOM    245  NH1 ARG    20      46.150  28.300  30.580  1.00  0.00           N
ATOM    246 1HH1 ARG    20      45.350  28.460  29.990  1.00  0.00           H
ATOM    247 2HH1 ARG    20      47.090  28.400  30.200  1.00  0.00           H
ATOM    248  NH2 ARG    20      47.050  28.030  32.580  1.00  0.00           N
ATOM    249 1HH2 ARG    20      46.880  27.690  33.520  1.00  0.00           H
ATOM    250 2HH2 ARG    20      47.980  28.210  32.220  1.00  0.00           H
ATOM    251  C   ARG    20      40.050  26.210  34.470  1.00  0.00           C
ATOM    252  O   ARG    20      39.800  25.040  34.210  1.00  0.00           O
ATOM    253  N   LEU    21      39.170  27.240  34.300  1.00  0.00           N
ATOM    254  H   LEU    21      39.400  28.210  34.450  1.00  0.00           H
ATOM    255  CA  LEU    21      37.980  27.040  33.510  1.00  0.00           C
ATOM    256  HA  LEU    21      37.820  25.960  33.460  1.00  0.00           H
ATOM    257  CB  LEU    21      36.800  27.660  34.290  1.00  0.00           C
ATOM    258  HB1 LEU    21      35.900  27.530  33.690  1.00  0.00           H
ATOM    259  HB2 LEU    21      37.120  28.700  34.310  1.00  0.00           H
ATOM    260  CG  LEU    21      36.640  27.110  35.680  1.00  0.00           C
ATOM    261  HG  LEU    21      37.550  27.270  36.260  1.00  0.00           H
ATOM    262  CD1 LEU    21      35.440  27.740  36.420  1.00  0.00           C
ATOM    263 1HD1 LEU    21      35.520  28.820  36.300  1.00  0.00           H
ATOM    264 2HD1 LEU    21      34.540  27.290  35.990  1.00  0.00           H
ATOM    265 3HD1 LEU    21      35.480  27.500  37.480  1.00  0.00           H
ATOM    266  CD2 LEU    21      36.480  25.580  35.770  1.00  0.00           C
ATOM    267 1HD2 LEU    21      35.670  25.220  35.140  1.00  0.00           H
ATOM    268 2HD2 LEU    21      37.440  25.170  35.450  1.00  0.00           H
ATOM    269 3HD2 LEU    21      36.210  25.350  36.800  1.00  0.00           H
ATOM    270  C   LEU    21      38.040  27.620  32.100  1.00  0.00           C
ATOM    271  O   LEU    21      38.440  28.820  31.930  1.00  0.00           O
ATOM    272  N   SER    22      37.610  26.970  31.070  1.00  0.00           N
ATOM    273  H   SER    22      37.460  25.990  31.240  1.00  0.00           H
ATOM    274  CA  SER    22      37.450  27.430  29.640  1.00  0.00           C
ATOM    275  HA  SER    22      37.590  28.510  29.580  1.00  0.00           H
ATOM    276  CB  SER    22      38.500  26.710  28.720  1.00  0.00           C
ATOM    277  HB1 SER    22      39.430  26.620  29.270  1.00  0.00           H
ATOM    278  HB2 SER    22      38.680  27.380  27.880  1.00  0.00           H
ATOM    279  OG  SER    22      38.090  25.470  28.290  1.00  0.00           O
ATOM    280  HG  SER    22      38.160  24.850  29.010  1.00  0.00           H
ATOM    281  C   SER    22      36.050  27.410  29.110  1.00  0.00           C
ATOM    282  O   SER    22      35.210  26.690  29.710  1.00  0.00           O
ATOM    283  N   CYS    23      35.850  28.070  27.990  1.00  0.00           N
ATOM    284  H   CYS    23      36.660  28.630  27.720  1.00  0.00           H
ATOM    285  CA  CYS    23      34.620  28.200  27.290  1.00  0.00           C
ATOM    286  HA  CYS    23      34.090  27.260  27.410  1.00  0.00           H
ATOM    287  CB  CYS    23      33.830  29.350  27.880  1.00  0.00           C
ATOM    288  HB1 CYS    23      34.440  30.240  27.710  1.00  0.00           H
ATOM    289  HB2 CYS    23      33.710  29.170  28.940  1.00  0.00           H
ATOM    290  SG  CYS    23      32.260  29.670  27.060  1.00  0.00           S
ATOM    291  C   CYS    23      34.750  28.360  25.760  1.00  0.00           C
ATOM    292  O   CYS    23      35.380  29.270  25.220  1.00  0.00           O
ATOM    293  N   ALA    24      34.130  27.460  25.050  1.00  0.00           N
ATOM    294  H   ALA    24      33.470  26.840  25.500  1.00  0.00           H
ATOM    295  CA  ALA    24      34.030  27.480  23.620  1.00  0.00           C
ATOM    296  HA  ALA    24      34.960  27.800  23.160  1.00  0.00           H
ATOM    297  CB  ALA    24      33.790  26.100  23.110  1.00  0.00           C
ATOM    298  HB1 ALA    24      34.660  25.500  23.390  1.00  0.00           H
ATOM    299  HB2 ALA    24      32.890  25.740  23.600  1.00  0.00           H
ATOM    300  HB3 ALA    24      33.650  26.120  22.030  1.00  0.00           H
ATOM    301  C   ALA    24      32.850  28.390  23.140  1.00  0.00           C
ATOM    302  O   ALA    24      31.800  28.450  23.810  1.00  0.00           O
ATOM    303  N   ALA    25      33.030  29.060  22.000  1.00  0.00           N
ATOM    304  H   ALA    25      33.850  29.010  21.410  1.00  0.00           H
ATOM    305  CA  ALA    25      32.030  30.010  21.490  1.00  0.00           C
ATOM    306  HA  ALA    25      31.040  29.740  21.860  1.00  0.00           H
ATOM    307  CB  ALA    25      32.420  31.440  21.820  1.00  0.00           C
ATOM    308  HB1 ALA    25      31.600  32.070  21.480  1.00  0.00           H
ATOM    309  HB2 ALA    25      32.590  31.540  22.890  1.00  0.00           H
ATOM    310  HB3 ALA    25      33.380  31.580  21.320  1.00  0.00           H
ATOM    311  C   ALA    25      31.850  29.920  19.910  1.00  0.00           C
ATOM    312  O   ALA    25      32.740  29.930  19.070  1.00  0.00           O
ATOM    313  N   SER    26      30.580  29.940  19.570  1.00  0.00           N
ATOM    314  H   SER    26      29.980  29.860  20.370  1.00  0.00           H
ATOM    315  CA  SER    26      30.050  29.800  18.200  1.00  0.00           C
ATOM    316  HA  SER    26      30.710  30.350  17.540  1.00  0.00           H
ATOM    317  CB  SER    26      30.010  28.290  17.770  1.00  0.00           C
ATOM    318  HB1 SER    26      31.060  28.020  17.660  1.00  0.00           H
ATOM    319  HB2 SER    26      29.490  28.240  16.810  1.00  0.00           H
ATOM    320  OG  SER    26      29.240  27.370  18.560  1.00  0.00           O
ATOM    321  HG  SER    26      28.940  26.620  18.050  1.00  0.00           H
ATOM    322  C   SER    26      28.720  30.530  17.930  1.00  0.00           C
ATOM    323  O   SER    26      28.100  31.080  18.800  1.00  0.00           O
ATOM    324  N   GLY    27      28.380  30.680  16.670  1.00  0.00           N
ATOM    325  H   GLY    27      28.950  30.250  15.950  1.00  0.00           H
ATOM    326  CA  GLY    27      27.170  31.350  16.090  1.00  0.00           C
ATOM    327  HA1 GLY    27      26.220  31.050  16.530  1.00  0.00           H
ATOM    328  HA2 GLY    27      27.070  31.180  15.020  1.00  0.00           H
ATOM    329  C   GLY    27      27.280  32.910  16.250  1.00  0.00           C
ATOM    330  O   GLY    27      26.230  33.530  16.160  1.00  0.00           O
ATOM    331  N   LEU    28      28.430  33.490  16.560  1.00  0.00           N
ATOM    332  H   LEU    28      29.290  32.950  16.470  1.00  0.00           H
ATOM    333  CA  LEU    28      28.630  34.920  16.810  1.00  0.00           C
ATOM    334  HA  LEU    28      27.860  35.490  16.290  1.00  0.00           H
ATOM    335  CB  LEU    28      28.500  35.160  18.360  1.00  0.00           C
ATOM    336  HB1 LEU    28      27.700  34.540  18.770  1.00  0.00           H
ATOM    337  HB2 LEU    28      28.260  36.190  18.620  1.00  0.00           H
ATOM    338  CG  LEU    28      29.830  35.000  19.100  1.00  0.00           C
ATOM    339  HG  LEU    28      30.560  35.670  18.640  1.00  0.00           H
ATOM    340  CD1 LEU    28      29.510  35.380  20.490  1.00  0.00           C
ATOM    341 1HD1 LEU    28      29.060  36.370  20.590  1.00  0.00           H
ATOM    342 2HD1 LEU    28      28.760  34.660  20.820  1.00  0.00           H
ATOM    343 3HD1 LEU    28      30.370  35.410  21.160  1.00  0.00           H
ATOM    344  CD2 LEU    28      30.380  33.570  19.010  1.00  0.00           C
ATOM    345 1HD2 LEU    28      29.580  32.850  19.160  1.00  0.00           H
ATOM    346 2HD2 LEU    28      30.740  33.380  18.000  1.00  0.00           H
ATOM    347 3HD2 LEU    28      31.200  33.420  19.710  1.00  0.00           H
ATOM    348  C   LEU    28      29.830  35.500  16.040  1.00  0.00           C
ATOM    349  O   LEU    28      30.750  34.750  15.600  1.00  0.00           O
ATOM    350  N   LEU    29      29.880  36.800  16.120  1.00  0.00           N
ATOM    351  H   LEU    29      29.040  37.210  16.500  1.00  0.00           H
ATOM    352  CA  LEU    29      31.020  37.600  15.650  1.00  0.00           C
ATOM    353  HA  LEU    29      31.620  36.980  14.980  1.00  0.00           H
ATOM    354  CB  LEU    29      30.490  38.900  14.910  1.00  0.00           C
ATOM    355  HB1 LEU    29      31.200  39.720  14.910  1.00  0.00           H
ATOM    356  HB2 LEU    29      29.590  39.260  15.410  1.00  0.00           H
ATOM    357  CG  LEU    29      30.060  38.640  13.460  1.00  0.00           C
ATOM    358  HG  LEU    29      29.310  37.850  13.440  1.00  0.00           H
ATOM    359  CD1 LEU    29      29.370  39.870  12.860  1.00  0.00           C
ATOM    360 1HD1 LEU    29      30.100  40.680  12.840  1.00  0.00           H
ATOM    361 2HD1 LEU    29      28.920  39.590  11.900  1.00  0.00           H
ATOM    362 3HD1 LEU    29      28.580  40.100  13.570  1.00  0.00           H
ATOM    363  CD2 LEU    29      31.250  38.340  12.570  1.00  0.00           C
ATOM    364 1HD2 LEU    29      31.610  37.330  12.770  1.00  0.00           H
ATOM    365 2HD2 LEU    29      30.990  38.310  11.510  1.00  0.00           H
ATOM    366 3HD2 LEU    29      31.970  39.130  12.780  1.00  0.00           H
ATOM    367  C   LEU    29      31.990  37.940  16.830  1.00  0.00           C
ATOM    368  O   LEU    29      32.030  39.040  17.420  1.00  0.00           O
ATOM    369  N   PHE    30      32.620  36.920  17.290  1.00  0.00           N
ATOM    370  H   PHE    30      32.400  36.030  16.860  1.00  0.00           H
ATOM    371  CA  PHE    30      33.250  36.940  18.630  1.00  0.00           C
ATOM    372  HA  PHE    30      32.440  37.190  19.310  1.00  0.00           H
ATOM    373  CB  PHE    30      33.830  35.610  18.900  1.00  0.00           C
ATOM    374  HB1 PHE    30      34.530  35.400  18.100  1.00  0.00           H
ATOM    375  HB2 PHE    30      32.990  34.920  18.780  1.00  0.00           H
ATOM    376  CG  PHE    30      34.630  35.320  20.170  1.00  0.00           C
ATOM    377  CD1 PHE    30      34.060  34.680  21.250  1.00  0.00           C
ATOM    378  HD1 PHE    30      33.010  34.470  21.130  1.00  0.00           H
ATOM    379  CE1 PHE    30      34.800  34.290  22.380  1.00  0.00           C
ATOM    380  HE1 PHE    30      34.210  33.870  23.180  1.00  0.00           H
ATOM    381  CZ  PHE    30      36.120  34.730  22.460  1.00  0.00           C
ATOM    382  HZ  PHE    30      36.730  34.510  23.320  1.00  0.00           H
ATOM    383  CE2 PHE    30      36.740  35.330  21.330  1.00  0.00           C
ATOM    384  HE2 PHE    30      37.790  35.610  21.330  1.00  0.00           H
ATOM    385  CD2 PHE    30      36.010  35.610  20.200  1.00  0.00           C
ATOM    386  HD2 PHE    30      36.600  36.030  19.400  1.00  0.00           H
ATOM    387  C   PHE    30      34.200  38.080  18.890  1.00  0.00           C
ATOM    388  O   PHE    30      34.300  38.570  19.990  1.00  0.00           O
ATOM    389  N   SER    37      34.990  38.530  17.880  1.00  0.00           N
ATOM    390  H   SER    37      34.790  38.160  16.960  1.00  0.00           H
ATOM    391  CA  SER    37      35.820  39.660  17.900  1.00  0.00           C
ATOM    392  HA  SER    37      36.420  39.520  18.800  1.00  0.00           H
ATOM    393  CB  SER    37      36.640  39.710  16.600  1.00  0.00           C
ATOM    394  HB1 SER    37      37.230  38.800  16.500  1.00  0.00           H
ATOM    395  HB2 SER    37      37.230  40.630  16.610  1.00  0.00           H
ATOM    396  OG  SER    37      35.830  39.730  15.470  1.00  0.00           O
ATOM    397  HG  SER    37      35.520  38.820  15.420  1.00  0.00           H
ATOM    398  C   SER    37      35.100  41.040  18.110  1.00  0.00           C
ATOM    399  O   SER    37      35.800  42.000  18.310  1.00  0.00           O
ATOM    400  N   PHE    38      33.780  41.150  18.280  1.00  0.00           N
ATOM    401  H   PHE    38      33.220  40.320  18.120  1.00  0.00           H
ATOM    402  CA  PHE    38      32.990  42.320  18.470  1.00  0.00           C
ATOM    403  HA  PHE    38      33.670  43.170  18.540  1.00  0.00           H
ATOM    404  CB  PHE    38      32.080  42.580  17.360  1.00  0.00           C
ATOM    405  HB1 PHE    38      31.330  43.340  17.600  1.00  0.00           H
ATOM    406  HB2 PHE    38      31.410  41.720  17.320  1.00  0.00           H
ATOM    407  CG  PHE    38      32.630  42.700  15.910  1.00  0.00           C
ATOM    408  CD1 PHE    38      33.120  41.570  15.160  1.00  0.00           C
ATOM    409  HD1 PHE    38      33.190  40.600  15.630  1.00  0.00           H
ATOM    410  CE1 PHE    38      33.440  41.600  13.800  1.00  0.00           C
ATOM    411  HE1 PHE    38      33.830  40.710  13.340  1.00  0.00           H
ATOM    412  CZ  PHE    38      33.290  42.830  13.150  1.00  0.00           C
ATOM    413  HZ  PHE    38      33.430  43.020  12.100  1.00  0.00           H
ATOM    414  CE2 PHE    38      32.850  43.990  13.880  1.00  0.00           C
ATOM    415  HE2 PHE    38      32.730  44.930  13.360  1.00  0.00           H
ATOM    416  CD2 PHE    38      32.570  43.920  15.250  1.00  0.00           C
ATOM    417  HD2 PHE    38      32.230  44.840  15.700  1.00  0.00           H
ATOM    418  C   PHE    38      32.220  42.210  19.860  1.00  0.00           C
ATOM    419  O   PHE    38      31.740  43.210  20.390  1.00  0.00           O
ATOM    420  N   TYR    39      32.090  40.990  20.510  1.00  0.00           N
ATOM    421  H   TYR    39      32.580  40.180  20.160  1.00  0.00           H
ATOM    422  CA  TYR    39      31.460  40.840  21.840  1.00  0.00           C
ATOM    423  HA  TYR    39      30.670  41.560  22.030  1.00  0.00           H
ATOM    424  CB  TYR    39      30.710  39.430  21.970  1.00  0.00           C
ATOM    425  HB1 TYR    39      30.450  39.130  22.980  1.00  0.00           H
ATOM    426  HB2 TYR    39      31.470  38.710  21.670  1.00  0.00           H
ATOM    427  CG  TYR    39      29.470  39.300  21.110  1.00  0.00           C
ATOM    428  CD1 TYR    39      29.620  39.140  19.640  1.00  0.00           C
ATOM    429  HD1 TYR    39      30.610  39.000  19.240  1.00  0.00           H
ATOM    430  CE1 TYR    39      28.410  39.070  18.870  1.00  0.00           C
ATOM    431  HE1 TYR    39      28.460  39.030  17.790  1.00  0.00           H
ATOM    432  CZ  TYR    39      27.150  39.210  19.510  1.00  0.00           C
ATOM    433  OH  TYR    39      26.050  39.390  18.740  1.00  0.00           O
ATOM    434  HH  TYR    39      25.360  39.810  19.260  1.00  0.00           H
ATOM    435  CE2 TYR    39      27.050  39.440  20.870  1.00  0.00           C
ATOM    436  HE2 TYR    39      26.060  39.390  21.300  1.00  0.00           H
ATOM    437  CD2 TYR    39      28.200  39.560  21.700  1.00  0.00           C
ATOM    438  HD2 TYR    39      28.190  39.940  22.710  1.00  0.00           H
ATOM    439  C   TYR    39      32.410  41.090  23.010  1.00  0.00           C
ATOM    440  O   TYR    39      33.560  40.660  23.060  1.00  0.00           O
ATOM    441  N   ILE    40      31.850  41.550  24.110  1.00  0.00           N
ATOM    442  H   ILE    40      30.840  41.650  24.110  1.00  0.00           H
ATOM    443  CA  ILE    40      32.430  41.500  25.450  1.00  0.00           C
ATOM    444  HA  ILE    40      33.510  41.650  25.370  1.00  0.00           H
ATOM    445  CB  ILE    40      31.800  42.510  26.360  1.00  0.00           C
ATOM    446  HB  ILE    40      30.730  42.340  26.390  1.00  0.00           H
ATOM    447  CG2 ILE    40      32.460  42.630  27.770  1.00  0.00           C
ATOM    448 1HG2 ILE    40      32.440  41.640  28.200  1.00  0.00           H
ATOM    449 2HG2 ILE    40      33.460  43.070  27.770  1.00  0.00           H
ATOM    450 3HG2 ILE    40      31.850  43.280  28.390  1.00  0.00           H
ATOM    451  CG1 ILE    40      31.950  43.930  25.750  1.00  0.00           C
ATOM    452 1HG1 ILE    40      31.340  43.940  24.850  1.00  0.00           H
ATOM    453 2HG1 ILE    40      32.930  44.180  25.350  1.00  0.00           H
ATOM    454  CD  ILE    40      31.340  45.130  26.520  1.00  0.00           C
ATOM    455  HD1 ILE    40      31.110  45.910  25.790  1.00  0.00           H
ATOM    456  HD2 ILE    40      30.400  44.830  26.980  1.00  0.00           H
ATOM    457  HD3 ILE    40      32.010  45.440  27.320  1.00  0.00           H
ATOM    458  C   ILE    40      32.180  40.060  25.870  1.00  0.00           C
ATOM    459  O   ILE    40      31.030  39.600  25.770  1.00  0.00           O
ATOM    460  N   MET    41      33.240  39.410  26.350  1.00  0.00           N
ATOM    461  H   MET    41      33.990  39.970  26.750  1.00  0.00           H
ATOM    462  CA  MET    41      33.110  38.030  26.840  1.00  0.00           C
ATOM    463  HA  MET    41      32.150  37.590  26.570  1.00  0.00           H
ATOM    464  CB  MET    41      34.110  37.080  26.220  1.00  0.00           C
ATOM    465  HB1 MET    41      34.150  36.110  26.720  1.00  0.00           H
ATOM    466  HB2 MET    41      35.090  37.550  26.230  1.00  0.00           H
ATOM    467  CG  MET    41      33.840  36.900  24.720  1.00  0.00           C
ATOM    468  HG1 MET    41      34.720  36.340  24.420  1.00  0.00           H
ATOM    469  HG2 MET    41      33.930  37.920  24.330  1.00  0.00           H
ATOM    470  SD  MET    41      32.200  36.170  24.250  1.00  0.00           S
ATOM    471  CE  MET    41      31.950  34.780  25.350  1.00  0.00           C
ATOM    472  HE1 MET    41      31.840  35.180  26.360  1.00  0.00           H
ATOM    473  HE2 MET    41      30.960  34.350  25.180  1.00  0.00           H
ATOM    474  HE3 MET    41      32.770  34.070  25.270  1.00  0.00           H
ATOM    475  C   MET    41      33.250  38.050  28.400  1.00  0.00           C
ATOM    476  O   MET    41      34.060  38.860  28.900  1.00  0.00           O
ATOM    477  N   GLY    42      32.530  37.230  29.170  1.00  0.00           N
ATOM    478  H   GLY    42      31.720  36.770  28.780  1.00  0.00           H
ATOM    479  CA  GLY    42      32.510  37.290  30.640  1.00  0.00           C
ATOM    480  HA1 GLY    42      31.830  38.060  31.010  1.00  0.00           H
ATOM    481  HA2 GLY    42      33.440  37.630  31.090  1.00  0.00           H
ATOM    482  C   GLY    42      32.080  35.970  31.380  1.00  0.00           C
ATOM    483  O   GLY    42      31.360  35.170  30.810  1.00  0.00           O
ATOM    484  N   TRP    43      32.750  35.710  32.510  1.00  0.00           N
ATOM    485  H   TRP    43      33.330  36.430  32.920  1.00  0.00           H
ATOM    486  CA  TRP    43      32.350  34.660  33.530  1.00  0.00           C
ATOM    487  HA  TRP    43      31.640  34.000  33.030  1.00  0.00           H
ATOM    488  CB  TRP    43      33.580  33.870  34.110  1.00  0.00           C
ATOM    489  HB1 TRP    43      33.300  33.300  34.990  1.00  0.00           H
ATOM    490  HB2 TRP    43      34.310  34.650  34.350  1.00  0.00           H
ATOM    491  CG  TRP    43      34.230  32.970  33.140  1.00  0.00           C
ATOM    492  CD1 TRP    43      35.350  33.330  32.360  1.00  0.00           C
ATOM    493  HD1 TRP    43      35.750  34.330  32.330  1.00  0.00           H
ATOM    494  NE1 TRP    43      35.760  32.150  31.660  1.00  0.00           N
ATOM    495  HE1 TRP    43      36.470  32.120  30.940  1.00  0.00           H
ATOM    496  CE2 TRP    43      34.950  31.100  31.950  1.00  0.00           C
ATOM    497  CZ2 TRP    43      35.020  29.730  31.580  1.00  0.00           C
ATOM    498  HZ2 TRP    43      35.880  29.370  31.040  1.00  0.00           H
ATOM    499  CH2 TRP    43      34.070  28.810  32.140  1.00  0.00           C
ATOM    500  HH2 TRP    43      34.100  27.760  31.860  1.00  0.00           H
ATOM    501  CZ3 TRP    43      33.130  29.270  32.980  1.00  0.00           C
ATOM    502  HZ3 TRP    43      32.490  28.590  33.530  1.00  0.00           H
ATOM    503  CE3 TRP    43      33.080  30.580  33.390  1.00  0.00           C
ATOM    504  HE3 TRP    43      32.310  30.800  34.120  1.00  0.00           H
ATOM    505  CD2 TRP    43      33.940  31.610  32.870  1.00  0.00           C
ATOM    506  C   TRP    43      31.550  35.330  34.720  1.00  0.00           C
ATOM    507  O   TRP    43      31.860  36.450  35.250  1.00  0.00           O
ATOM    508  N   PHE    44      30.530  34.580  35.190  1.00  0.00           N
ATOM    509  H   PHE    44      30.440  33.720  34.650  1.00  0.00           H
ATOM    510  CA  PHE    44      29.710  34.770  36.400  1.00  0.00           C
ATOM    511  HA  PHE    44      30.190  35.540  37.000  1.00  0.00           H
ATOM    512  CB  PHE    44      28.290  35.030  35.970  1.00  0.00           C
ATOM    513  HB1 PHE    44      27.650  34.940  36.860  1.00  0.00           H
ATOM    514  HB2 PHE    44      28.000  34.230  35.290  1.00  0.00           H
ATOM    515  CG  PHE    44      28.100  36.370  35.320  1.00  0.00           C
ATOM    516  CD1 PHE    44      28.290  36.500  33.910  1.00  0.00           C
ATOM    517  HD1 PHE    44      28.530  35.600  33.350  1.00  0.00           H
ATOM    518  CE1 PHE    44      28.100  37.760  33.240  1.00  0.00           C
ATOM    519  HE1 PHE    44      28.050  37.830  32.170  1.00  0.00           H
ATOM    520  CZ  PHE    44      27.780  38.890  34.060  1.00  0.00           C
ATOM    521  HZ  PHE    44      27.730  39.840  33.540  1.00  0.00           H
ATOM    522  CE2 PHE    44      27.730  38.730  35.470  1.00  0.00           C
ATOM    523  HE2 PHE    44      27.400  39.580  36.040  1.00  0.00           H
ATOM    524  CD2 PHE    44      27.840  37.490  36.080  1.00  0.00           C
ATOM    525  HD2 PHE    44      27.810  37.430  37.150  1.00  0.00           H
ATOM    526  C   PHE    44      29.790  33.470  37.110  1.00  0.00           C
ATOM    527  O   PHE    44      30.320  32.450  36.560  1.00  0.00           O
ATOM    528  N   ARG    45      29.240  33.280  38.260  1.00  0.00           N
ATOM    529  H   ARG    45      28.750  34.060  38.690  1.00  0.00           H
ATOM    530  CA  ARG    45      29.060  32.050  39.010  1.00  0.00           C
ATOM    531  HA  ARG    45      28.890  31.250  38.280  1.00  0.00           H
ATOM    532  CB  ARG    45      30.320  31.770  39.940  1.00  0.00           C
ATOM    533  HB1 ARG    45      31.210  31.970  39.340  1.00  0.00           H
ATOM    534  HB2 ARG    45      30.280  30.760  40.370  1.00  0.00           H
ATOM    535  CG  ARG    45      30.400  32.620  41.190  1.00  0.00           C
ATOM    536  HG1 ARG    45      29.460  32.480  41.720  1.00  0.00           H
ATOM    537  HG2 ARG    45      30.470  33.650  40.840  1.00  0.00           H
ATOM    538  CD  ARG    45      31.640  32.220  42.070  1.00  0.00           C
ATOM    539  HD1 ARG    45      32.530  32.250  41.450  1.00  0.00           H
ATOM    540  HD2 ARG    45      31.550  31.200  42.430  1.00  0.00           H
ATOM    541  NE  ARG    45      31.790  33.100  43.240  1.00  0.00           N
ATOM    542  HE  ARG    45      31.100  33.820  43.380  1.00  0.00           H
ATOM    543  CZ  ARG    45      32.870  33.180  44.020  1.00  0.00           C
ATOM    544  NH1 ARG    45      33.890  32.430  43.920  1.00  0.00           N
ATOM    545 1HH1 ARG    45      34.080  31.670  43.280  1.00  0.00           H
ATOM    546 2HH1 ARG    45      34.600  32.460  44.650  1.00  0.00           H
ATOM    547  NH2 ARG    45      32.840  33.930  45.060  1.00  0.00           N
ATOM    548 1HH2 ARG    45      32.150  34.660  45.160  1.00  0.00           H
ATOM    549 2HH2 ARG    45      33.740  34.090  45.480  1.00  0.00           H
ATOM    550  C   ARG    45      27.760  32.150  39.870  1.00  0.00           C
ATOM    551  O   ARG    45      27.340  33.280  40.010  1.00  0.00           O
ATOM    552  N   GLN    46      27.260  31.060  40.500  1.00  0.00           N
ATOM    553  H   GLN    46      27.630  30.180  40.180  1.00  0.00           H
ATOM    554  CA  GLN    46      26.240  31.120  41.500  1.00  0.00           C
ATOM    555  HA  GLN    46      26.070  32.120  41.890  1.00  0.00           H
ATOM    556  CB  GLN    46      24.880  30.650  41.000  1.00  0.00           C
ATOM    557  HB1 GLN    46      24.900  29.580  40.800  1.00  0.00           H
ATOM    558  HB2 GLN    46      24.570  31.250  40.140  1.00  0.00           H
ATOM    559  CG  GLN    46      23.640  30.760  41.920  1.00  0.00           C
ATOM    560  HG1 GLN    46      23.560  31.760  42.360  1.00  0.00           H
ATOM    561  HG2 GLN    46      23.680  30.050  42.740  1.00  0.00           H
ATOM    562  CD  GLN    46      22.350  30.600  41.130  1.00  0.00           C
ATOM    563  OE1 GLN    46      22.150  31.050  40.000  1.00  0.00           O
ATOM    564  NE2 GLN    46      21.340  30.090  41.770  1.00  0.00           N
ATOM    565 1HE2 GLN    46      21.410  29.810  42.740  1.00  0.00           H
ATOM    566 2HE2 GLN    46      20.440  30.170  41.310  1.00  0.00           H
ATOM    567  C   GLN    46      26.680  30.290  42.730  1.00  0.00           C
ATOM    568  O   GLN    46      26.720  29.080  42.550  1.00  0.00           O
ATOM    569  N   ALA    47      26.950  30.910  43.900  1.00  0.00           N
ATOM    570  H   ALA    47      26.950  31.920  43.950  1.00  0.00           H
ATOM    571  CA  ALA    47      27.310  30.160  45.110  1.00  0.00           C
ATOM    572  HA  ALA    47      27.810  29.270  44.740  1.00  0.00           H
ATOM    573  CB  ALA    47      28.330  30.880  45.980  1.00  0.00           C
ATOM    574  HB1 ALA    47      28.210  30.490  46.990  1.00  0.00           H
ATOM    575  HB2 ALA    47      29.330  30.680  45.600  1.00  0.00           H
ATOM    576  HB3 ALA    47      28.170  31.960  46.040  1.00  0.00           H
ATOM    577  C   ALA    47      26.080  29.650  45.890  1.00  0.00           C
ATOM    578  O   ALA    47      25.110  30.380  45.940  1.00  0.00           O
ATOM    579  N   PRO    48      26.100  28.420  46.490  1.00  0.00           N
ATOM    580  CD  PRO    48      27.080  27.340  46.320  1.00  0.00           C
ATOM    581  HD1 PRO    48      28.050  27.670  46.690  1.00  0.00           H
ATOM    582  HD2 PRO    48      27.210  27.040  45.280  1.00  0.00           H
ATOM    583  CG  PRO    48      26.530  26.230  47.190  1.00  0.00           C
ATOM    584  HG1 PRO    48      27.360  25.580  47.480  1.00  0.00           H
ATOM    585  HG2 PRO    48      25.820  25.660  46.600  1.00  0.00           H
ATOM    586  CB  PRO    48      25.900  26.850  48.490  1.00  0.00           C
ATOM    587  HB1 PRO    48      26.670  27.150  49.200  1.00  0.00           H
ATOM    588  HB2 PRO    48      25.100  26.230  48.880  1.00  0.00           H
ATOM    589  CA  PRO    48      25.230  28.040  47.630  1.00  0.00           C
ATOM    590  HA  PRO    48      24.360  27.530  47.200  1.00  0.00           H
ATOM    591  C   PRO    48      24.680  29.220  48.460  1.00  0.00           C
ATOM    592  O   PRO    48      25.450  29.830  49.160  1.00  0.00           O
ATOM    593  N   GLY    49      23.400  29.460  48.320  1.00  0.00           N
ATOM    594  H   GLY    49      22.890  28.950  47.620  1.00  0.00           H
ATOM    595  CA  GLY    49      22.610  30.510  49.120  1.00  0.00           C
ATOM    596  HA1 GLY    49      22.760  30.340  50.180  1.00  0.00           H
ATOM    597  HA2 GLY    49      21.580  30.210  48.910  1.00  0.00           H
ATOM    598  C   GLY    49      22.900  31.960  48.750  1.00  0.00           C
ATOM    599  O   GLY    49      22.620  32.890  49.460  1.00  0.00           O
ATOM    600  N   ARG    50      23.410  32.200  47.560  1.00  0.00           N
ATOM    601  H   ARG    50      23.710  31.410  47.010  1.00  0.00           H
ATOM    602  CA  ARG    50      23.660  33.500  47.000  1.00  0.00           C
ATOM    603  HA  ARG    50      23.110  34.360  47.370  1.00  0.00           H
ATOM    604  CB  ARG    50      25.190  33.800  46.990  1.00  0.00           C
ATOM    605  HB1 ARG    50      25.230  34.690  46.370  1.00  0.00           H
ATOM    606  HB2 ARG    50      25.720  33.010  46.460  1.00  0.00           H
ATOM    607  CG  ARG    50      25.830  33.950  48.320  1.00  0.00           C
ATOM    608  HG1 ARG    50      25.440  33.130  48.910  1.00  0.00           H
ATOM    609  HG2 ARG    50      25.520  34.880  48.780  1.00  0.00           H
ATOM    610  CD  ARG    50      27.360  33.990  48.210  1.00  0.00           C
ATOM    611  HD1 ARG    50      27.620  33.050  47.730  1.00  0.00           H
ATOM    612  HD2 ARG    50      27.630  33.950  49.270  1.00  0.00           H
ATOM    613  NE  ARG    50      27.950  35.160  47.540  1.00  0.00           N
ATOM    614  HE  ARG    50      28.250  34.980  46.590  1.00  0.00           H
ATOM    615  CZ  ARG    50      27.840  36.450  47.930  1.00  0.00           C
ATOM    616  NH1 ARG    50      27.490  36.660  49.140  1.00  0.00           N
ATOM    617 1HH1 ARG    50      27.470  35.840  49.740  1.00  0.00           H
ATOM    618 2HH1 ARG    50      27.170  37.540  49.500  1.00  0.00           H
ATOM    619  NH2 ARG    50      28.010  37.450  47.140  1.00  0.00           N
ATOM    620 1HH2 ARG    50      28.180  37.190  46.180  1.00  0.00           H
ATOM    621 2HH2 ARG    50      27.860  38.410  47.420  1.00  0.00           H
ATOM    622  C   ARG    50      23.230  33.510  45.540  1.00  0.00           C
ATOM    623  O   ARG    50      23.390  32.530  44.850  1.00  0.00           O
ATOM    624  N   GLU    51      22.690  34.640  45.080  1.00  0.00           N
ATOM    625  H   GLU    51      22.550  35.400  45.730  1.00  0.00           H
ATOM    626  CA  GLU    51      22.280  34.810  43.720  1.00  0.00           C
ATOM    627  HA  GLU    51      21.670  33.960  43.410  1.00  0.00           H
ATOM    628  CB  GLU    51      21.520  36.130  43.400  1.00  0.00           C
ATOM    629  HB1 GLU    51      21.570  36.240  42.320  1.00  0.00           H
ATOM    630  HB2 GLU    51      22.050  36.920  43.940  1.00  0.00           H
ATOM    631  CG  GLU    51      20.090  36.100  43.900  1.00  0.00           C
ATOM    632  HG1 GLU    51      19.980  35.610  44.870  1.00  0.00           H
ATOM    633  HG2 GLU    51      19.430  35.540  43.240  1.00  0.00           H
ATOM    634  CD  GLU    51      19.610  37.550  43.920  1.00  0.00           C
ATOM    635  OE1 GLU    51      19.220  38.040  42.840  1.00  0.00           O
ATOM    636  OE2 GLU    51      19.690  38.100  45.110  1.00  0.00           O
ATOM    637  C   GLU    51      23.550  34.790  42.760  1.00  0.00           C
ATOM    638  O   GLU    51      24.660  35.160  43.200  1.00  0.00           O
ATOM    639  N   ARG    52      23.400  34.480  41.450  1.00  0.00           N
ATOM    640  H   ARG    52      22.500  34.120  41.160  1.00  0.00           H
ATOM    641  CA  ARG    52      24.430  34.630  40.390  1.00  0.00           C
ATOM    642  HA  ARG    52      25.020  33.720  40.520  1.00  0.00           H
ATOM    643  CB  ARG    52      23.630  34.470  39.050  1.00  0.00           C
ATOM    644  HB1 ARG    52      22.840  35.220  38.940  1.00  0.00           H
ATOM    645  HB2 ARG    52      23.220  33.460  39.040  1.00  0.00           H
ATOM    646  CG  ARG    52      24.590  34.560  37.870  1.00  0.00           C
ATOM    647  HG1 ARG    52      25.410  33.880  38.100  1.00  0.00           H
ATOM    648  HG2 ARG    52      25.000  35.570  37.750  1.00  0.00           H
ATOM    649  CD  ARG    52      23.930  34.020  36.570  1.00  0.00           C
ATOM    650  HD1 ARG    52      23.380  33.080  36.640  1.00  0.00           H
ATOM    651  HD2 ARG    52      24.780  33.870  35.910  1.00  0.00           H
ATOM    652  NE  ARG    52      23.060  35.010  35.950  1.00  0.00           N
ATOM    653  HE  ARG    52      23.100  35.950  36.310  1.00  0.00           H
ATOM    654  CZ  ARG    52      22.360  34.790  34.810  1.00  0.00           C
ATOM    655  NH1 ARG    52      22.340  33.680  34.180  1.00  0.00           N
ATOM    656 1HH1 ARG    52      22.860  32.920  34.590  1.00  0.00           H
ATOM    657 2HH1 ARG    52      21.980  33.620  33.230  1.00  0.00           H
ATOM    658  NH2 ARG    52      21.720  35.780  34.220  1.00  0.00           N
ATOM    659 1HH2 ARG    52      21.680  36.750  34.520  1.00  0.00           H
ATOM    660 2HH2 ARG    52      21.100  35.570  33.450  1.00  0.00           H
ATOM    661  C   ARG    52      25.210  35.960  40.460  1.00  0.00           C
ATOM    662  O   ARG    52      24.460  36.970  40.570  1.00  0.00           O
ATOM    663  N   GLU    53      26.520  36.010  40.390  1.00  0.00           N
ATOM    664  H   GLU    53      26.990  35.120  40.280  1.00  0.00           H
ATOM    665  CA  GLU    53      27.270  37.190  40.760  1.00  0.00           C
ATOM    666  HA  GLU    53      26.650  38.070  40.660  1.00  0.00           H
ATOM    667  CB  GLU    53      27.890  37.120  42.180  1.00  0.00           C
ATOM    668  HB1 GLU    53      27.070  37.060  42.910  1.00  0.00           H
ATOM    669  HB2 GLU    53      28.500  38.020  42.170  1.00  0.00           H
ATOM    670  CG  GLU    53      28.900  35.960  42.440  1.00  0.00           C
ATOM    671  HG1 GLU    53      29.760  36.030  41.760  1.00  0.00           H
ATOM    672  HG2 GLU    53      28.430  34.990  42.240  1.00  0.00           H
ATOM    673  CD  GLU    53      29.370  35.770  43.930  1.00  0.00           C
ATOM    674  OE1 GLU    53      28.540  35.780  44.910  1.00  0.00           O
ATOM    675  OE2 GLU    53      30.590  35.510  44.100  1.00  0.00           O
ATOM    676  C   GLU    53      28.390  37.360  39.690  1.00  0.00           C
ATOM    677  O   GLU    53      28.860  36.370  39.070  1.00  0.00           O
ATOM    678  N   PHE    54      28.940  38.530  39.510  1.00  0.00           N
ATOM    679  H   PHE    54      28.530  39.300  40.000  1.00  0.00           H
ATOM    680  CA  PHE    54      30.080  38.840  38.680  1.00  0.00           C
ATOM    681  HA  PHE    54      29.880  38.390  37.710  1.00  0.00           H
ATOM    682  CB  PHE    54      30.070  40.340  38.440  1.00  0.00           C
ATOM    683  HB1 PHE    54      30.310  40.910  39.330  1.00  0.00           H
ATOM    684  HB2 PHE    54      29.080  40.650  38.130  1.00  0.00           H
ATOM    685  CG  PHE    54      31.110  40.720  37.470  1.00  0.00           C
ATOM    686  CD1 PHE    54      30.990  40.570  36.070  1.00  0.00           C
ATOM    687  HD1 PHE    54      30.150  40.060  35.630  1.00  0.00           H
ATOM    688  CE1 PHE    54      31.780  41.270  35.200  1.00  0.00           C
ATOM    689  HE1 PHE    54      31.530  41.140  34.160  1.00  0.00           H
ATOM    690  CZ  PHE    54      32.900  42.000  35.600  1.00  0.00           C
ATOM    691  HZ  PHE    54      33.460  42.710  35.010  1.00  0.00           H
ATOM    692  CE2 PHE    54      33.130  42.020  37.000  1.00  0.00           C
ATOM    693  HE2 PHE    54      33.950  42.600  37.390  1.00  0.00           H
ATOM    694  CD2 PHE    54      32.250  41.460  37.950  1.00  0.00           C
ATOM    695  HD2 PHE    54      32.370  41.480  39.020  1.00  0.00           H
ATOM    696  C   PHE    54      31.380  38.300  39.230  1.00  0.00           C
ATOM    697  O   PHE    54      31.630  38.360  40.460  1.00  0.00           O
ATOM    698  N   VAL    55      32.180  37.660  38.290  1.00  0.00           N
ATOM    699  H   VAL    55      31.880  37.610  37.330  1.00  0.00           H
ATOM    700  CA  VAL    55      33.540  37.130  38.520  1.00  0.00           C
ATOM    701  HA  VAL    55      33.810  37.380  39.550  1.00  0.00           H
ATOM    702  CB  VAL    55      33.620  35.590  38.260  1.00  0.00           C
ATOM    703  HB  VAL    55      33.390  35.510  37.200  1.00  0.00           H
ATOM    704  CG1 VAL    55      35.000  35.000  38.480  1.00  0.00           C
ATOM    705 1HG1 VAL    55      35.170  35.080  39.550  1.00  0.00           H
ATOM    706 2HG1 VAL    55      34.830  33.940  38.260  1.00  0.00           H
ATOM    707 3HG1 VAL    55      35.690  35.480  37.790  1.00  0.00           H
ATOM    708  CG2 VAL    55      32.630  34.910  39.100  1.00  0.00           C
ATOM    709 1HG2 VAL    55      32.930  34.990  40.140  1.00  0.00           H
ATOM    710 2HG2 VAL    55      31.610  35.280  38.990  1.00  0.00           H
ATOM    711 3HG2 VAL    55      32.620  33.870  38.780  1.00  0.00           H
ATOM    712  C   VAL    55      34.600  37.930  37.680  1.00  0.00           C
ATOM    713  O   VAL    55      35.430  38.610  38.280  1.00  0.00           O
ATOM    714  N   ALA    56      34.700  37.830  36.340  1.00  0.00           N
ATOM    715  H   ALA    56      33.930  37.300  35.940  1.00  0.00           H
ATOM    716  CA  ALA    56      35.270  38.860  35.540  1.00  0.00           C
ATOM    717  HA  ALA    56      35.100  39.820  36.030  1.00  0.00           H
ATOM    718  CB  ALA    56      36.780  38.520  35.400  1.00  0.00           C
ATOM    719  HB1 ALA    56      36.900  37.550  34.900  1.00  0.00           H
ATOM    720  HB2 ALA    56      37.390  39.310  34.960  1.00  0.00           H
ATOM    721  HB3 ALA    56      37.100  38.550  36.440  1.00  0.00           H
ATOM    722  C   ALA    56      34.730  38.850  34.130  1.00  0.00           C
ATOM    723  O   ALA    56      34.170  37.870  33.640  1.00  0.00           O
ATOM    724  N   SER    57      34.970  40.020  33.440  1.00  0.00           N
ATOM    725  H   SER    57      35.230  40.800  34.030  1.00  0.00           H
ATOM    726  CA  SER    57      34.790  40.300  32.000  1.00  0.00           C
ATOM    727  HA  SER    57      34.380  39.420  31.500  1.00  0.00           H
ATOM    728  CB  SER    57      33.630  41.340  31.790  1.00  0.00           C
ATOM    729  HB1 SER    57      32.770  40.970  32.350  1.00  0.00           H
ATOM    730  HB2 SER    57      33.430  41.390  30.720  1.00  0.00           H
ATOM    731  OG  SER    57      34.040  42.610  32.250  1.00  0.00           O
ATOM    732  HG  SER    57      34.810  42.870  31.750  1.00  0.00           H
ATOM    733  C   SER    57      36.090  40.780  31.300  1.00  0.00           C
ATOM    734  O   SER    57      36.960  41.260  32.030  1.00  0.00           O
ATOM    735  N   ILE    58      36.140  40.620  29.960  1.00  0.00           N
ATOM    736  H   ILE    58      35.500  39.950  29.550  1.00  0.00           H
ATOM    737  CA  ILE    58      37.200  41.050  29.120  1.00  0.00           C
ATOM    738  HA  ILE    58      37.790  41.820  29.630  1.00  0.00           H
ATOM    739  CB  ILE    58      38.240  39.920  28.870  1.00  0.00           C
ATOM    740  HB  ILE    58      38.860  39.820  29.760  1.00  0.00           H
ATOM    741  CG2 ILE    58      37.570  38.570  28.570  1.00  0.00           C
ATOM    742 1HG2 ILE    58      37.180  38.430  27.560  1.00  0.00           H
ATOM    743 2HG2 ILE    58      38.380  37.850  28.460  1.00  0.00           H
ATOM    744 3HG2 ILE    58      36.900  38.200  29.340  1.00  0.00           H
ATOM    745  CG1 ILE    58      39.230  40.180  27.770  1.00  0.00           C
ATOM    746 1HG1 ILE    58      39.400  41.260  27.820  1.00  0.00           H
ATOM    747 2HG1 ILE    58      38.830  40.030  26.770  1.00  0.00           H
ATOM    748  CD  ILE    58      40.560  39.460  27.810  1.00  0.00           C
ATOM    749  HD1 ILE    58      41.210  39.870  28.580  1.00  0.00           H
ATOM    750  HD2 ILE    58      40.390  38.400  28.000  1.00  0.00           H
ATOM    751  HD3 ILE    58      40.940  39.740  26.820  1.00  0.00           H
ATOM    752  C   ILE    58      36.620  41.590  27.830  1.00  0.00           C
ATOM    753  O   ILE    58      35.960  40.870  27.080  1.00  0.00           O
ATOM    754  N   LYS    59      36.810  42.940  27.540  1.00  0.00           N
ATOM    755  H   LYS    59      37.420  43.550  28.070  1.00  0.00           H
ATOM    756  CA  LYS    59      36.120  43.510  26.400  1.00  0.00           C
ATOM    757  HA  LYS    59      35.120  43.060  26.420  1.00  0.00           H
ATOM    758  CB  LYS    59      36.130  45.080  26.450  1.00  0.00           C
ATOM    759  HB1 LYS    59      35.680  45.470  25.540  1.00  0.00           H
ATOM    760  HB2 LYS    59      37.170  45.390  26.410  1.00  0.00           H
ATOM    761  CG  LYS    59      35.370  45.600  27.640  1.00  0.00           C
ATOM    762  HG1 LYS    59      35.720  44.990  28.470  1.00  0.00           H
ATOM    763  HG2 LYS    59      34.330  45.320  27.460  1.00  0.00           H
ATOM    764  CD  LYS    59      35.520  47.060  27.970  1.00  0.00           C
ATOM    765  HD1 LYS    59      35.040  47.570  27.140  1.00  0.00           H
ATOM    766  HD2 LYS    59      36.590  47.230  27.860  1.00  0.00           H
ATOM    767  CE  LYS    59      35.040  47.510  29.370  1.00  0.00           C
ATOM    768  HE1 LYS    59      35.570  47.020  30.180  1.00  0.00           H
ATOM    769  HE2 LYS    59      33.960  47.370  29.490  1.00  0.00           H
ATOM    770  NZ  LYS    59      35.310  48.970  29.560  1.00  0.00           N
ATOM    771  HZ1 LYS    59      36.230  49.270  29.270  1.00  0.00           H
ATOM    772  HZ2 LYS    59      34.770  49.560  28.950  1.00  0.00           H
ATOM    773  HZ3 LYS    59      35.140  49.250  30.510  1.00  0.00           H
ATOM    774  C   LYS    59      36.860  43.000  25.200  1.00  0.00           C
ATOM    775  O   LYS    59      38.000  42.580  25.280  1.00  0.00           O
ATOM    776  N   TRP    60      36.290  43.110  23.970  1.00  0.00           N
ATOM    777  H   TRP    60      35.320  43.370  23.980  1.00  0.00           H
ATOM    778  CA  TRP    60      37.050  43.100  22.710  1.00  0.00           C
ATOM    779  HA  TRP    60      37.590  42.160  22.800  1.00  0.00           H
ATOM    780  CB  TRP    60      36.080  43.000  21.520  1.00  0.00           C
ATOM    781  HB1 TRP    60      35.340  42.220  21.660  1.00  0.00           H
ATOM    782  HB2 TRP    60      36.580  42.860  20.560  1.00  0.00           H
ATOM    783  CG  TRP    60      35.290  44.260  21.530  1.00  0.00           C
ATOM    784  CD1 TRP    60      33.990  44.400  21.920  1.00  0.00           C
ATOM    785  HD1 TRP    60      33.270  43.710  22.340  1.00  0.00           H
ATOM    786  NE1 TRP    60      33.590  45.700  21.600  1.00  0.00           N
ATOM    787  HE1 TRP    60      32.780  46.190  21.970  1.00  0.00           H
ATOM    788  CE2 TRP    60      34.500  46.370  20.850  1.00  0.00           C
ATOM    789  CZ2 TRP    60      34.540  47.680  20.340  1.00  0.00           C
ATOM    790  HZ2 TRP    60      33.710  48.370  20.470  1.00  0.00           H
ATOM    791  CH2 TRP    60      35.670  48.090  19.650  1.00  0.00           C
ATOM    792  HH2 TRP    60      35.690  49.110  19.290  1.00  0.00           H
ATOM    793  CZ3 TRP    60      36.730  47.140  19.460  1.00  0.00           C
ATOM    794  HZ3 TRP    60      37.510  47.500  18.810  1.00  0.00           H
ATOM    795  CE3 TRP    60      36.720  45.850  20.000  1.00  0.00           C
ATOM    796  HE3 TRP    60      37.620  45.250  20.050  1.00  0.00           H
ATOM    797  CD2 TRP    60      35.600  45.450  20.760  1.00  0.00           C
ATOM    798  C   TRP    60      38.090  44.140  22.550  1.00  0.00           C
ATOM    799  O   TRP    60      39.120  43.880  21.950  1.00  0.00           O
ATOM    800  N   ALA    61      37.980  45.280  23.260  1.00  0.00           N
ATOM    801  H   ALA    61      37.150  45.480  23.800  1.00  0.00           H
ATOM    802  CA  ALA    61      39.150  46.280  23.370  1.00  0.00           C
ATOM    803  HA  ALA    61      39.510  46.590  22.390  1.00  0.00           H
ATOM    804  CB  ALA    61      38.610  47.600  23.900  1.00  0.00           C
ATOM    805  HB1 ALA    61      37.770  47.900  23.280  1.00  0.00           H
ATOM    806  HB2 ALA    61      38.290  47.540  24.940  1.00  0.00           H
ATOM    807  HB3 ALA    61      39.440  48.310  23.930  1.00  0.00           H
ATOM    808  C   ALA    61      40.390  45.780  24.150  1.00  0.00           C
ATOM    809  O   ALA    61      41.390  46.530  24.210  1.00  0.00           O
ATOM    810  N   GLY    65      40.310  44.550  24.670  1.00  0.00           N
ATOM    811  H   GLY    65      39.450  44.040  24.550  1.00  0.00           H
ATOM    812  CA  GLY    65      41.300  43.940  25.590  1.00  0.00           C
ATOM    813  HA1 GLY    65      42.270  44.190  25.170  1.00  0.00           H
ATOM    814  HA2 GLY    65      41.170  42.870  25.420  1.00  0.00           H
ATOM    815  C   GLY    65      41.250  44.400  27.030  1.00  0.00           C
ATOM    816  O   GLY    65      41.880  43.740  27.900  1.00  0.00           O
ATOM    817  N   ASP    66      40.450  45.390  27.410  1.00  0.00           N
ATOM    818  H   ASP    66      40.040  45.920  26.660  1.00  0.00           H
ATOM    819  CA  ASP    66      40.300  45.820  28.780  1.00  0.00           C
ATOM    820  HA  ASP    66      41.300  45.900  29.210  1.00  0.00           H
ATOM    821  CB  ASP    66      39.750  47.260  28.870  1.00  0.00           C
ATOM    822  HB1 ASP    66      39.840  47.690  29.870  1.00  0.00           H
ATOM    823  HB2 ASP    66      38.670  47.140  28.760  1.00  0.00           H
ATOM    824  CG  ASP    66      40.380  48.270  27.870  1.00  0.00           C
ATOM    825  OD1 ASP    66      41.600  48.570  27.950  1.00  0.00           O
ATOM    826  OD2 ASP    66      39.610  48.890  27.110  1.00  0.00           O
ATOM    827  C   ASP    66      39.470  44.880  29.700  1.00  0.00           C
ATOM    828  O   ASP    66      38.310  44.590  29.370  1.00  0.00           O
ATOM    829  N   ARG    67      40.020  44.520  30.900  1.00  0.00           N
ATOM    830  H   ARG    67      40.830  45.060  31.190  1.00  0.00           H
ATOM    831  CA  ARG    67      39.590  43.520  31.780  1.00  0.00           C
ATOM    832  HA  ARG    67      38.790  42.950  31.330  1.00  0.00           H
ATOM    833  CB  ARG    67      40.710  42.530  32.120  1.00  0.00           C
ATOM    834  HB1 ARG    67      40.330  41.890  32.920  1.00  0.00           H
ATOM    835  HB2 ARG    67      41.550  43.010  32.620  1.00  0.00           H
ATOM    836  CG  ARG    67      41.230  41.630  31.010  1.00  0.00           C
ATOM    837  HG1 ARG    67      41.980  42.180  30.440  1.00  0.00           H
ATOM    838  HG2 ARG    67      40.430  41.290  30.350  1.00  0.00           H
ATOM    839  CD  ARG    67      41.990  40.430  31.670  1.00  0.00           C
ATOM    840  HD1 ARG    67      42.140  39.730  30.850  1.00  0.00           H
ATOM    841  HD2 ARG    67      41.410  40.000  32.490  1.00  0.00           H
ATOM    842  NE  ARG    67      43.410  40.790  32.050  1.00  0.00           N
ATOM    843  HE  ARG    67      43.680  41.760  32.150  1.00  0.00           H
ATOM    844  CZ  ARG    67      44.380  39.930  32.390  1.00  0.00           C
ATOM    845  NH1 ARG    67      44.270  38.630  32.330  1.00  0.00           N
ATOM    846 1HH1 ARG    67      43.520  38.320  31.730  1.00  0.00           H
ATOM    847 2HH1 ARG    67      45.090  38.050  32.430  1.00  0.00           H
ATOM    848  NH2 ARG    67      45.500  40.480  32.850  1.00  0.00           N
ATOM    849 1HH2 ARG    67      45.450  41.370  33.310  1.00  0.00           H
ATOM    850 2HH2 ARG    67      46.270  39.880  33.110  1.00  0.00           H
ATOM    851  C   ARG    67      38.890  44.190  32.980  1.00  0.00           C
ATOM    852  O   ARG    67      39.430  45.170  33.450  1.00  0.00           O
ATOM    853  N   THR    68      37.880  43.610  33.550  1.00  0.00           N
ATOM    854  H   THR    68      37.700  42.670  33.240  1.00  0.00           H
ATOM    855  CA  THR    68      37.170  44.170  34.760  1.00  0.00           C
ATOM    856  HA  THR    68      37.760  44.950  35.240  1.00  0.00           H
ATOM    857  CB  THR    68      35.830  44.850  34.180  1.00  0.00           C
ATOM    858  HB  THR    68      35.290  43.970  33.820  1.00  0.00           H
ATOM    859  CG2 THR    68      35.020  45.570  35.260  1.00  0.00           C
ATOM    860 1HG2 THR    68      34.470  44.870  35.890  1.00  0.00           H
ATOM    861 2HG2 THR    68      35.670  46.190  35.870  1.00  0.00           H
ATOM    862 3HG2 THR    68      34.320  46.180  34.680  1.00  0.00           H
ATOM    863  OG1 THR    68      36.080  45.570  33.040  1.00  0.00           O
ATOM    864  HG1 THR    68      36.570  46.350  33.330  1.00  0.00           H
ATOM    865  C   THR    68      36.710  43.020  35.730  1.00  0.00           C
ATOM    866  O   THR    68      36.090  42.060  35.380  1.00  0.00           O
ATOM    867  N   TYR    69      37.240  43.130  37.010  1.00  0.00           N
ATOM    868  H   TYR    69      37.900  43.870  37.220  1.00  0.00           H
ATOM    869  CA  TYR    69      37.120  42.100  38.030  1.00  0.00           C
ATOM    870  HA  TYR    69      36.960  41.120  37.590  1.00  0.00           H
ATOM    871  CB  TYR    69      38.550  42.030  38.630  1.00  0.00           C
ATOM    872  HB1 TYR    69      38.510  41.570  39.610  1.00  0.00           H
ATOM    873  HB2 TYR    69      38.960  43.040  38.740  1.00  0.00           H
ATOM    874  CG  TYR    69      39.490  41.330  37.650  1.00  0.00           C
ATOM    875  CD1 TYR    69      40.260  42.090  36.740  1.00  0.00           C
ATOM    876  HD1 TYR    69      40.290  43.170  36.720  1.00  0.00           H
ATOM    877  CE1 TYR    69      41.020  41.490  35.740  1.00  0.00           C
ATOM    878  HE1 TYR    69      41.700  42.040  35.090  1.00  0.00           H
ATOM    879  CZ  TYR    69      41.140  40.100  35.720  1.00  0.00           C
ATOM    880  OH  TYR    69      42.070  39.550  34.860  1.00  0.00           O
ATOM    881  HH  TYR    69      42.650  40.280  34.640  1.00  0.00           H
ATOM    882  CE2 TYR    69      40.420  39.270  36.650  1.00  0.00           C
ATOM    883  HE2 TYR    69      40.570  38.200  36.620  1.00  0.00           H
ATOM    884  CD2 TYR    69      39.510  39.900  37.590  1.00  0.00           C
ATOM    885  HD2 TYR    69      38.840  39.350  38.230  1.00  0.00           H
ATOM    886  C   TYR    69      36.050  42.440  39.130  1.00  0.00           C
ATOM    887  O   TYR    69      35.890  43.590  39.460  1.00  0.00           O
ATOM    888  N   GLY    70      35.400  41.430  39.690  1.00  0.00           N
ATOM    889  H   GLY    70      35.520  40.530  39.250  1.00  0.00           H
ATOM    890  CA  GLY    70      34.570  41.430  40.860  1.00  0.00           C
ATOM    891  HA1 GLY    70      34.330  40.390  41.110  1.00  0.00           H
ATOM    892  HA2 GLY    70      33.700  42.050  40.630  1.00  0.00           H
ATOM    893  C   GLY    70      35.210  41.960  42.150  1.00  0.00           C
ATOM    894  O   GLY    70      36.330  42.480  42.220  1.00  0.00           O
ATOM    895  N   THR    71      34.380  41.740  43.170  1.00  0.00           N
ATOM    896  H   THR    71      33.530  41.200  43.030  1.00  0.00           H
ATOM    897  CA  THR    71      34.670  42.340  44.450  1.00  0.00           C
ATOM    898  HA  THR    71      35.280  43.210  44.230  1.00  0.00           H
ATOM    899  CB  THR    71      33.410  42.840  45.130  1.00  0.00           C
ATOM    900  HB  THR    71      33.750  43.180  46.110  1.00  0.00           H
ATOM    901  CG2 THR    71      32.740  43.970  44.280  1.00  0.00           C
ATOM    902 1HG2 THR    71      32.210  43.560  43.420  1.00  0.00           H
ATOM    903 2HG2 THR    71      32.000  44.550  44.840  1.00  0.00           H
ATOM    904 3HG2 THR    71      33.390  44.810  44.030  1.00  0.00           H
ATOM    905  OG1 THR    71      32.490  41.790  45.380  1.00  0.00           O
ATOM    906  HG1 THR    71      32.300  41.910  46.310  1.00  0.00           H
ATOM    907  C   THR    71      35.480  41.500  45.430  1.00  0.00           C
ATOM    908  O   THR    71      35.510  40.290  45.400  1.00  0.00           O
ATOM    909  N   ASP    72      36.270  42.100  46.340  1.00  0.00           N
ATOM    910  H   ASP    72      36.120  43.100  46.350  1.00  0.00           H
ATOM    911  CA  ASP    72      36.990  41.440  47.460  1.00  0.00           C
ATOM    912  HA  ASP    72      37.530  42.270  47.920  1.00  0.00           H
ATOM    913  CB  ASP    72      36.010  41.000  48.590  1.00  0.00           C
ATOM    914  HB1 ASP    72      36.550  40.840  49.530  1.00  0.00           H
ATOM    915  HB2 ASP    72      35.460  40.110  48.300  1.00  0.00           H
ATOM    916  CG  ASP    72      34.980  42.060  48.990  1.00  0.00           C
ATOM    917  OD1 ASP    72      35.120  43.290  48.750  1.00  0.00           O
ATOM    918  OD2 ASP    72      33.970  41.640  49.600  1.00  0.00           O
ATOM    919  C   ASP    72      38.110  40.550  46.950  1.00  0.00           C
ATOM    920  O   ASP    72      39.030  41.130  46.350  1.00  0.00           O
ATOM    921  N   SER    73      38.060  39.220  47.130  1.00  0.00           N
ATOM    922  H   SER    73      37.220  38.770  47.470  1.00  0.00           H
ATOM    923  CA  SER    73      39.180  38.310  46.920  1.00  0.00           C
ATOM    924  HA  SER    73      40.140  38.830  46.890  1.00  0.00           H
ATOM    925  CB  SER    73      39.280  37.280  48.050  1.00  0.00           C
ATOM    926  HB1 SER    73      40.100  36.570  47.920  1.00  0.00           H
ATOM    927  HB2 SER    73      38.400  36.640  48.130  1.00  0.00           H
ATOM    928  OG  SER    73      39.350  37.930  49.350  1.00  0.00           O
ATOM    929  HG  SER    73      38.740  37.430  49.890  1.00  0.00           H
ATOM    930  C   SER    73      39.090  37.580  45.580  1.00  0.00           C
ATOM    931  O   SER    73      38.940  36.410  45.440  1.00  0.00           O
ATOM    932  N   VAL    74      39.290  38.390  44.520  1.00  0.00           N
ATOM    933  H   VAL    74      39.250  39.370  44.740  1.00  0.00           H
ATOM    934  CA  VAL    74      39.200  38.030  43.050  1.00  0.00           C
ATOM    935  HA  VAL    74      39.220  36.940  42.960  1.00  0.00           H
ATOM    936  CB  VAL    74      37.970  38.570  42.380  1.00  0.00           C
ATOM    937  HB  VAL    74      37.830  39.590  42.750  1.00  0.00           H
ATOM    938  CG1 VAL    74      38.020  38.580  40.870  1.00  0.00           C
ATOM    939 1HG1 VAL    74      38.570  39.440  40.500  1.00  0.00           H
ATOM    940 2HG1 VAL    74      38.630  37.730  40.570  1.00  0.00           H
ATOM    941 3HG1 VAL    74      37.040  38.630  40.410  1.00  0.00           H
ATOM    942  CG2 VAL    74      36.720  37.750  42.760  1.00  0.00           C
ATOM    943 1HG2 VAL    74      36.560  37.670  43.840  1.00  0.00           H
ATOM    944 2HG2 VAL    74      35.790  38.080  42.310  1.00  0.00           H
ATOM    945 3HG2 VAL    74      36.780  36.750  42.330  1.00  0.00           H
ATOM    946  C   VAL    74      40.440  38.480  42.320  1.00  0.00           C
ATOM    947  O   VAL    74      41.200  37.620  41.910  1.00  0.00           O
ATOM    948  N   LYS    75      40.600  39.780  42.240  1.00  0.00           N
ATOM    949  H   LYS    75      39.920  40.360  42.710  1.00  0.00           H
ATOM    950  CA  LYS    75      41.720  40.520  41.670  1.00  0.00           C
ATOM    951  HA  LYS    75      41.720  40.460  40.580  1.00  0.00           H
ATOM    952  CB  LYS    75      41.710  41.970  42.160  1.00  0.00           C
ATOM    953  HB1 LYS    75      42.700  42.300  41.870  1.00  0.00           H
ATOM    954  HB2 LYS    75      41.670  42.090  43.240  1.00  0.00           H
ATOM    955  CG  LYS    75      40.760  42.920  41.570  1.00  0.00           C
ATOM    956  HG1 LYS    75      39.730  42.550  41.640  1.00  0.00           H
ATOM    957  HG2 LYS    75      41.080  43.020  40.540  1.00  0.00           H
ATOM    958  CD  LYS    75      40.900  44.330  42.100  1.00  0.00           C
ATOM    959  HD1 LYS    75      41.790  44.840  41.730  1.00  0.00           H
ATOM    960  HD2 LYS    75      40.950  44.250  43.180  1.00  0.00           H
ATOM    961  CE  LYS    75      39.630  45.130  41.800  1.00  0.00           C
ATOM    962  HE1 LYS    75      38.890  44.480  42.280  1.00  0.00           H
ATOM    963  HE2 LYS    75      39.500  45.230  40.720  1.00  0.00           H
ATOM    964  NZ  LYS    75      39.770  46.490  42.330  1.00  0.00           N
ATOM    965  HZ1 LYS    75      39.800  46.550  43.340  1.00  0.00           H
ATOM    966  HZ2 LYS    75      40.670  46.860  42.060  1.00  0.00           H
ATOM    967  HZ3 LYS    75      39.020  47.100  42.040  1.00  0.00           H
ATOM    968  C   LYS    75      43.150  40.030  41.820  1.00  0.00           C
ATOM    969  O   LYS    75      43.910  39.990  40.920  1.00  0.00           O
ATOM    970  N   GLY    76      43.450  39.550  43.030  1.00  0.00           N
ATOM    971  H   GLY    76      42.670  39.450  43.660  1.00  0.00           H
ATOM    972  CA  GLY    76      44.650  38.890  43.510  1.00  0.00           C
ATOM    973  HA1 GLY    76      44.860  39.050  44.560  1.00  0.00           H
ATOM    974  HA2 GLY    76      45.450  39.340  42.920  1.00  0.00           H
ATOM    975  C   GLY    76      44.890  37.380  43.380  1.00  0.00           C
ATOM    976  O   GLY    76      45.860  36.810  43.850  1.00  0.00           O
ATOM    977  N   ARG    77      43.870  36.650  42.840  1.00  0.00           N
ATOM    978  H   ARG    77      43.140  37.220  42.430  1.00  0.00           H
ATOM    979  CA  ARG    77      43.840  35.190  42.750  1.00  0.00           C
ATOM    980  HA  ARG    77      44.820  34.790  43.000  1.00  0.00           H
ATOM    981  CB  ARG    77      42.780  34.710  43.760  1.00  0.00           C
ATOM    982  HB1 ARG    77      42.710  33.640  43.580  1.00  0.00           H
ATOM    983  HB2 ARG    77      41.790  35.090  43.530  1.00  0.00           H
ATOM    984  CG  ARG    77      43.030  34.730  45.340  1.00  0.00           C
ATOM    985  HG1 ARG    77      42.930  35.790  45.570  1.00  0.00           H
ATOM    986  HG2 ARG    77      44.030  34.370  45.570  1.00  0.00           H
ATOM    987  CD  ARG    77      42.060  33.890  46.100  1.00  0.00           C
ATOM    988  HD1 ARG    77      42.190  34.150  47.160  1.00  0.00           H
ATOM    989  HD2 ARG    77      42.290  32.840  46.000  1.00  0.00           H
ATOM    990  NE  ARG    77      40.650  34.200  45.820  1.00  0.00           N
ATOM    991  HE  ARG    77      40.340  35.160  45.740  1.00  0.00           H
ATOM    992  CZ  ARG    77      39.750  33.240  45.790  1.00  0.00           C
ATOM    993  NH1 ARG    77      40.010  32.020  45.980  1.00  0.00           N
ATOM    994 1HH1 ARG    77      40.960  31.680  46.070  1.00  0.00           H
ATOM    995 2HH1 ARG    77      39.190  31.430  46.000  1.00  0.00           H
ATOM    996  NH2 ARG    77      38.590  33.690  45.580  1.00  0.00           N
ATOM    997 1HH2 ARG    77      38.520  34.690  45.450  1.00  0.00           H
ATOM    998 2HH2 ARG    77      37.880  32.970  45.540  1.00  0.00           H
ATOM    999  C   ARG    77      43.530  34.670  41.370  1.00  0.00           C
ATOM   1000  O   ARG    77      44.030  33.560  40.970  1.00  0.00           O
ATOM   1001  N   PHE    78      42.670  35.370  40.600  1.00  0.00           N
ATOM   1002  H   PHE    78      42.390  36.250  41.000  1.00  0.00           H
ATOM   1003  CA  PHE    78      41.940  35.010  39.370  1.00  0.00           C
ATOM   1004  HA  PHE    78      42.140  33.970  39.110  1.00  0.00           H
ATOM   1005  CB  PHE    78      40.440  35.070  39.680  1.00  0.00           C
ATOM   1006  HB1 PHE    78      39.960  34.800  38.740  1.00  0.00           H
ATOM   1007  HB2 PHE    78      40.190  36.120  39.810  1.00  0.00           H
ATOM   1008  CG  PHE    78      39.710  34.290  40.770  1.00  0.00           C
ATOM   1009  CD1 PHE    78      40.440  33.360  41.620  1.00  0.00           C
ATOM   1010  HD1 PHE    78      41.510  33.250  41.480  1.00  0.00           H
ATOM   1011  CE1 PHE    78      39.730  32.540  42.490  1.00  0.00           C
ATOM   1012  HE1 PHE    78      40.200  31.760  43.060  1.00  0.00           H
ATOM   1013  CZ  PHE    78      38.350  32.670  42.600  1.00  0.00           C
ATOM   1014  HZ  PHE    78      37.940  32.040  43.390  1.00  0.00           H
ATOM   1015  CE2 PHE    78      37.700  33.590  41.810  1.00  0.00           C
ATOM   1016  HE2 PHE    78      36.630  33.680  41.970  1.00  0.00           H
ATOM   1017  CD2 PHE    78      38.300  34.400  40.930  1.00  0.00           C
ATOM   1018  HD2 PHE    78      37.750  35.060  40.290  1.00  0.00           H
ATOM   1019  C   PHE    78      42.350  35.910  38.180  1.00  0.00           C
ATOM   1020  O   PHE    78      42.540  37.130  38.250  1.00  0.00           O
ATOM   1021  N   ALA    79      42.540  35.290  36.970  1.00  0.00           N
ATOM   1022  H   ALA    79      42.320  34.300  36.910  1.00  0.00           H
ATOM   1023  CA  ALA    79      42.850  36.000  35.700  1.00  0.00           C
ATOM   1024  HA  ALA    79      42.750  37.080  35.860  1.00  0.00           H
ATOM   1025  CB  ALA    79      44.360  35.780  35.430  1.00  0.00           C
ATOM   1026  HB1 ALA    79      44.610  34.730  35.580  1.00  0.00           H
ATOM   1027  HB2 ALA    79      44.630  36.110  34.430  1.00  0.00           H
ATOM   1028  HB3 ALA    79      44.990  36.350  36.110  1.00  0.00           H
ATOM   1029  C   ALA    79      42.000  35.580  34.450  1.00  0.00           C
ATOM   1030  O   ALA    79      41.840  34.380  34.260  1.00  0.00           O
ATOM   1031  N   ILE    80      41.370  36.470  33.660  1.00  0.00           N
ATOM   1032  H   ILE    80      41.460  37.440  33.910  1.00  0.00           H
ATOM   1033  CA  ILE    80      40.550  36.130  32.480  1.00  0.00           C
ATOM   1034  HA  ILE    80      40.290  35.070  32.380  1.00  0.00           H
ATOM   1035  CB  ILE    80      39.160  36.830  32.680  1.00  0.00           C
ATOM   1036  HB  ILE    80      38.820  36.500  33.670  1.00  0.00           H
ATOM   1037  CG2 ILE    80      39.320  38.330  32.600  1.00  0.00           C
ATOM   1038 1HG2 ILE    80      38.380  38.890  32.600  1.00  0.00           H
ATOM   1039 2HG2 ILE    80      39.880  38.620  33.490  1.00  0.00           H
ATOM   1040 3HG2 ILE    80      39.840  38.500  31.660  1.00  0.00           H
ATOM   1041  CG1 ILE    80      38.170  36.260  31.590  1.00  0.00           C
ATOM   1042 1HG1 ILE    80      38.150  35.180  31.620  1.00  0.00           H
ATOM   1043 2HG1 ILE    80      38.440  36.580  30.580  1.00  0.00           H
ATOM   1044  CD  ILE    80      36.720  36.880  31.800  1.00  0.00           C
ATOM   1045  HD1 ILE    80      35.950  36.310  31.280  1.00  0.00           H
ATOM   1046  HD2 ILE    80      36.520  36.870  32.870  1.00  0.00           H
ATOM   1047  HD3 ILE    80      36.700  37.900  31.420  1.00  0.00           H
ATOM   1048  C   ILE    80      41.280  36.390  31.160  1.00  0.00           C
ATOM   1049  O   ILE    80      42.190  37.190  31.130  1.00  0.00           O
ATOM   1050  N   SER    81      41.000  35.580  30.100  1.00  0.00           N
ATOM   1051  H   SER    81      40.480  34.730  30.220  1.00  0.00           H
ATOM   1052  CA  SER    81      41.670  35.890  28.800  1.00  0.00           C
ATOM   1053  HA  SER    81      41.820  36.960  28.660  1.00  0.00           H
ATOM   1054  CB  SER    81      42.970  35.180  28.530  1.00  0.00           C
ATOM   1055  HB1 SER    81      43.780  35.620  29.100  1.00  0.00           H
ATOM   1056  HB2 SER    81      43.380  35.340  27.530  1.00  0.00           H
ATOM   1057  OG  SER    81      42.800  33.870  28.900  1.00  0.00           O
ATOM   1058  HG  SER    81      42.610  33.850  29.840  1.00  0.00           H
ATOM   1059  C   SER    81      40.790  35.500  27.640  1.00  0.00           C
ATOM   1060  O   SER    81      39.890  34.660  27.800  1.00  0.00           O
ATOM   1061  N   ARG    82      41.070  36.070  26.440  1.00  0.00           N
ATOM   1062  H   ARG    82      41.880  36.680  26.450  1.00  0.00           H
ATOM   1063  CA  ARG    82      40.240  35.860  25.240  1.00  0.00           C
ATOM   1064  HA  ARG    82      39.430  35.140  25.330  1.00  0.00           H
ATOM   1065  CB  ARG    82      39.520  37.160  24.900  1.00  0.00           C
ATOM   1066  HB1 ARG    82      39.210  37.630  25.840  1.00  0.00           H
ATOM   1067  HB2 ARG    82      38.640  36.880  24.320  1.00  0.00           H
ATOM   1068  CG  ARG    82      40.300  38.260  24.220  1.00  0.00           C
ATOM   1069  HG1 ARG    82      40.760  37.840  23.330  1.00  0.00           H
ATOM   1070  HG2 ARG    82      41.150  38.590  24.810  1.00  0.00           H
ATOM   1071  CD  ARG    82      39.420  39.470  23.830  1.00  0.00           C
ATOM   1072  HD1 ARG    82      40.010  40.230  23.320  1.00  0.00           H
ATOM   1073  HD2 ARG    82      38.910  40.010  24.630  1.00  0.00           H
ATOM   1074  NE  ARG    82      38.360  39.150  22.920  1.00  0.00           N
ATOM   1075  HE  ARG    82      38.740  38.860  22.030  1.00  0.00           H
ATOM   1076  CZ  ARG    82      37.030  39.390  22.930  1.00  0.00           C
ATOM   1077  NH1 ARG    82      36.310  39.820  23.990  1.00  0.00           N
ATOM   1078 1HH1 ARG    82      36.770  39.840  24.880  1.00  0.00           H
ATOM   1079 2HH1 ARG    82      35.320  40.010  23.890  1.00  0.00           H
ATOM   1080  NH2 ARG    82      36.300  39.240  21.880  1.00  0.00           N
ATOM   1081 1HH2 ARG    82      36.660  38.820  21.030  1.00  0.00           H
ATOM   1082 2HH2 ARG    82      35.290  39.360  21.870  1.00  0.00           H
ATOM   1083  C   ARG    82      41.150  35.270  24.150  1.00  0.00           C
ATOM   1084  O   ARG    82      42.370  35.590  24.050  1.00  0.00           O
ATOM   1085  N   ASP    83      40.570  34.500  23.260  1.00  0.00           N
ATOM   1086  H   ASP    83      39.730  33.970  23.470  1.00  0.00           H
ATOM   1087  CA  ASP    83      41.290  34.050  22.090  1.00  0.00           C
ATOM   1088  HA  ASP    83      42.110  34.730  21.900  1.00  0.00           H
ATOM   1089  CB  ASP    83      41.950  32.660  22.280  1.00  0.00           C
ATOM   1090  HB1 ASP    83      41.190  31.900  22.410  1.00  0.00           H
ATOM   1091  HB2 ASP    83      42.660  32.620  23.110  1.00  0.00           H
ATOM   1092  CG  ASP    83      42.770  32.230  21.080  1.00  0.00           C
ATOM   1093  OD1 ASP    83      42.860  32.870  19.960  1.00  0.00           O
ATOM   1094  OD2 ASP    83      43.580  31.290  21.260  1.00  0.00           O
ATOM   1095  C   ASP    83      40.480  34.100  20.750  1.00  0.00           C
ATOM   1096  O   ASP    83      39.740  33.210  20.350  1.00  0.00           O
ATOM   1097  N   ASN    84      40.620  35.250  20.070  1.00  0.00           N
ATOM   1098  H   ASN    84      41.170  36.040  20.380  1.00  0.00           H
ATOM   1099  CA  ASN    84      39.870  35.500  18.890  1.00  0.00           C
ATOM   1100  HA  ASN    84      38.790  35.490  19.070  1.00  0.00           H
ATOM   1101  CB  ASN    84      40.210  36.950  18.450  1.00  0.00           C
ATOM   1102  HB1 ASN    84      39.870  37.240  17.460  1.00  0.00           H
ATOM   1103  HB2 ASN    84      41.290  36.940  18.300  1.00  0.00           H
ATOM   1104  CG  ASN    84      39.800  38.010  19.450  1.00  0.00           C
ATOM   1105  OD1 ASN    84      38.770  37.790  20.180  1.00  0.00           O
ATOM   1106  ND2 ASN    84      40.430  39.140  19.430  1.00  0.00           N
ATOM   1107 1HD2 ASN    84      41.310  39.260  18.950  1.00  0.00           H
ATOM   1108 2HD2 ASN    84      40.030  39.810  20.070  1.00  0.00           H
ATOM   1109  C   ASN    84      40.210  34.510  17.710  1.00  0.00           C
ATOM   1110  O   ASN    84      39.340  34.260  16.900  1.00  0.00           O
ATOM   1111  N   ALA    85      41.430  33.940  17.690  1.00  0.00           N
ATOM   1112  H   ALA    85      41.980  33.940  18.540  1.00  0.00           H
ATOM   1113  CA  ALA    85      41.800  32.950  16.680  1.00  0.00           C
ATOM   1114  HA  ALA    85      41.280  33.200  15.750  1.00  0.00           H
ATOM   1115  CB  ALA    85      43.240  33.240  16.240  1.00  0.00           C
ATOM   1116  HB1 ALA    85      43.270  33.970  15.430  1.00  0.00           H
ATOM   1117  HB2 ALA    85      43.810  33.560  17.110  1.00  0.00           H
ATOM   1118  HB3 ALA    85      43.670  32.300  15.890  1.00  0.00           H
ATOM   1119  C   ALA    85      41.470  31.510  16.990  1.00  0.00           C
ATOM   1120  O   ALA    85      41.670  30.650  16.140  1.00  0.00           O
ATOM   1121  N   LYS    86      40.840  31.320  18.140  1.00  0.00           N
ATOM   1122  H   LYS    86      40.770  32.140  18.730  1.00  0.00           H
ATOM   1123  CA  LYS    86      40.120  30.080  18.430  1.00  0.00           C
ATOM   1124  HA  LYS    86      40.200  29.350  17.630  1.00  0.00           H
ATOM   1125  CB  LYS    86      40.710  29.350  19.680  1.00  0.00           C
ATOM   1126  HB1 LYS    86      40.160  28.490  20.040  1.00  0.00           H
ATOM   1127  HB2 LYS    86      40.760  30.080  20.490  1.00  0.00           H
ATOM   1128  CG  LYS    86      42.140  28.830  19.370  1.00  0.00           C
ATOM   1129  HG1 LYS    86      42.720  29.740  19.200  1.00  0.00           H
ATOM   1130  HG2 LYS    86      42.140  28.220  18.470  1.00  0.00           H
ATOM   1131  CD  LYS    86      42.780  27.940  20.560  1.00  0.00           C
ATOM   1132  HD1 LYS    86      42.310  26.960  20.600  1.00  0.00           H
ATOM   1133  HD2 LYS    86      42.670  28.420  21.530  1.00  0.00           H
ATOM   1134  CE  LYS    86      44.220  27.800  20.260  1.00  0.00           C
ATOM   1135  HE1 LYS    86      44.250  27.380  19.250  1.00  0.00           H
ATOM   1136  HE2 LYS    86      44.600  27.010  20.910  1.00  0.00           H
ATOM   1137  NZ  LYS    86      45.040  29.030  20.480  1.00  0.00           N
ATOM   1138  HZ1 LYS    86      45.020  29.320  21.450  1.00  0.00           H
ATOM   1139  HZ2 LYS    86      46.000  28.940  20.160  1.00  0.00           H
ATOM   1140  HZ3 LYS    86      44.630  29.760  19.910  1.00  0.00           H
ATOM   1141  C   LYS    86      38.620  30.240  18.690  1.00  0.00           C
ATOM   1142  O   LYS    86      37.910  29.240  18.800  1.00  0.00           O
ATOM   1143  N   ASN    87      38.100  31.410  18.970  1.00  0.00           N
ATOM   1144  H   ASN    87      38.620  32.280  18.890  1.00  0.00           H
ATOM   1145  CA  ASN    87      36.800  31.650  19.670  1.00  0.00           C
ATOM   1146  HA  ASN    87      36.760  32.670  20.050  1.00  0.00           H
ATOM   1147  CB  ASN    87      35.760  31.610  18.590  1.00  0.00           C
ATOM   1148  HB1 ASN    87      34.800  31.950  18.980  1.00  0.00           H
ATOM   1149  HB2 ASN    87      35.470  30.590  18.330  1.00  0.00           H
ATOM   1150  CG  ASN    87      36.090  32.410  17.360  1.00  0.00           C
ATOM   1151  OD1 ASN    87      36.410  33.550  17.400  1.00  0.00           O
ATOM   1152  ND2 ASN    87      36.270  31.810  16.220  1.00  0.00           N
ATOM   1153 1HD2 ASN    87      36.070  30.830  16.070  1.00  0.00           H
ATOM   1154 2HD2 ASN    87      36.580  32.420  15.470  1.00  0.00           H
ATOM   1155  C   ASN    87      36.550  30.810  20.980  1.00  0.00           C
ATOM   1156  O   ASN    87      35.580  30.020  21.180  1.00  0.00           O
ATOM   1157  N   THR    88      37.500  31.000  21.920  1.00  0.00           N
ATOM   1158  H   THR    88      38.190  31.710  21.740  1.00  0.00           H
ATOM   1159  CA  THR    88      37.460  30.480  23.300  1.00  0.00           C
ATOM   1160  HA  THR    88      36.580  29.840  23.360  1.00  0.00           H
ATOM   1161  CB  THR    88      38.640  29.490  23.530  1.00  0.00           C
ATOM   1162  HB  THR    88      38.660  29.400  24.620  1.00  0.00           H
ATOM   1163  CG2 THR    88      38.330  28.190  22.800  1.00  0.00           C
ATOM   1164 1HG2 THR    88      39.240  27.600  22.790  1.00  0.00           H
ATOM   1165 2HG2 THR    88      37.520  27.610  23.230  1.00  0.00           H
ATOM   1166 3HG2 THR    88      38.000  28.440  21.790  1.00  0.00           H
ATOM   1167  OG1 THR    88      39.840  29.990  22.950  1.00  0.00           O
ATOM   1168  HG1 THR    88      40.610  29.540  23.320  1.00  0.00           H
ATOM   1169  C   THR    88      37.600  31.550  24.370  1.00  0.00           C
ATOM   1170  O   THR    88      38.230  32.570  24.130  1.00  0.00           O
ATOM   1171  N   MET    89      37.210  31.360  25.620  1.00  0.00           N
ATOM   1172  H   MET    89      36.730  30.490  25.800  1.00  0.00           H
ATOM   1173  CA  MET    89      37.540  32.210  26.780  1.00  0.00           C
ATOM   1174  HA  MET    89      38.370  32.840  26.450  1.00  0.00           H
ATOM   1175  CB  MET    89      36.260  32.970  27.220  1.00  0.00           C
ATOM   1176  HB1 MET    89      35.430  32.300  27.430  1.00  0.00           H
ATOM   1177  HB2 MET    89      35.860  33.660  26.480  1.00  0.00           H
ATOM   1178  CG  MET    89      36.400  33.610  28.580  1.00  0.00           C
ATOM   1179  HG1 MET    89      37.380  34.060  28.740  1.00  0.00           H
ATOM   1180  HG2 MET    89      36.330  32.790  29.290  1.00  0.00           H
ATOM   1181  SD  MET    89      35.190  34.920  28.940  1.00  0.00           S
ATOM   1182  CE  MET    89      33.550  34.040  29.000  1.00  0.00           C
ATOM   1183  HE1 MET    89      32.740  34.760  28.890  1.00  0.00           H
ATOM   1184  HE2 MET    89      33.460  33.560  28.030  1.00  0.00           H
ATOM   1185  HE3 MET    89      33.540  33.320  29.810  1.00  0.00           H
ATOM   1186  C   MET    89      38.080  31.370  27.900  1.00  0.00           C
ATOM   1187  O   MET    89      37.580  30.230  28.170  1.00  0.00           O
ATOM   1188  N   TYR    90      39.040  31.860  28.610  1.00  0.00           N
ATOM   1189  H   TYR    90      39.440  32.760  28.370  1.00  0.00           H
ATOM   1190  CA  TYR    90      39.650  31.170  29.710  1.00  0.00           C
ATOM   1191  HA  TYR    90      38.970  30.340  29.900  1.00  0.00           H
ATOM   1192  CB  TYR    90      41.050  30.640  29.440  1.00  0.00           C
ATOM   1193  HB1 TYR    90      41.160  29.930  30.260  1.00  0.00           H
ATOM   1194  HB2 TYR    90      41.740  31.480  29.380  1.00  0.00           H
ATOM   1195  CG  TYR    90      41.130  29.880  28.160  1.00  0.00           C
ATOM   1196  CD1 TYR    90      41.220  30.590  26.950  1.00  0.00           C
ATOM   1197  HD1 TYR    90      41.210  31.670  26.930  1.00  0.00           H
ATOM   1198  CE1 TYR    90      41.550  29.890  25.780  1.00  0.00           C
ATOM   1199  HE1 TYR    90      41.590  30.510  24.900  1.00  0.00           H
ATOM   1200  CZ  TYR    90      41.600  28.540  25.670  1.00  0.00           C
ATOM   1201  OH  TYR    90      41.820  27.940  24.460  1.00  0.00           O
ATOM   1202  HH  TYR    90      41.620  27.000  24.510  1.00  0.00           H
ATOM   1203  CE2 TYR    90      41.500  27.770  26.870  1.00  0.00           C
ATOM   1204  HE2 TYR    90      41.570  26.700  26.710  1.00  0.00           H
ATOM   1205  CD2 TYR    90      41.330  28.440  28.120  1.00  0.00           C
ATOM   1206  HD2 TYR    90      41.350  27.860  29.030  1.00  0.00           H
ATOM   1207  C   TYR    90      39.600  32.020  31.020  1.00  0.00           C
ATOM   1208  O   TYR    90      39.340  33.210  30.950  1.00  0.00           O
ATOM   1209  N   LEU    91      39.740  31.310  32.140  1.00  0.00           N
ATOM   1210  H   LEU    91      39.660  30.300  32.040  1.00  0.00           H
ATOM   1211  CA  LEU    91      39.760  31.890  33.480  1.00  0.00           C
ATOM   1212  HA  LEU    91      40.130  32.910  33.570  1.00  0.00           H
ATOM   1213  CB  LEU    91      38.290  31.900  34.010  1.00  0.00           C
ATOM   1214  HB1 LEU    91      37.720  31.060  33.620  1.00  0.00           H
ATOM   1215  HB2 LEU    91      37.930  32.810  33.520  1.00  0.00           H
ATOM   1216  CG  LEU    91      38.090  32.140  35.480  1.00  0.00           C
ATOM   1217  HG  LEU    91      38.680  31.450  36.090  1.00  0.00           H
ATOM   1218  CD1 LEU    91      38.650  33.470  35.970  1.00  0.00           C
ATOM   1219 1HD1 LEU    91      38.320  34.340  35.410  1.00  0.00           H
ATOM   1220 2HD1 LEU    91      38.430  33.570  37.030  1.00  0.00           H
ATOM   1221 3HD1 LEU    91      39.730  33.420  35.790  1.00  0.00           H
ATOM   1222  CD2 LEU    91      36.660  31.850  35.800  1.00  0.00           C
ATOM   1223 1HD2 LEU    91      36.630  31.660  36.870  1.00  0.00           H
ATOM   1224 2HD2 LEU    91      36.010  32.630  35.400  1.00  0.00           H
ATOM   1225 3HD2 LEU    91      36.300  31.000  35.210  1.00  0.00           H
ATOM   1226  C   LEU    91      40.650  30.990  34.320  1.00  0.00           C
ATOM   1227  O   LEU    91      40.250  29.950  34.770  1.00  0.00           O
ATOM   1228  N   GLN    92      41.890  31.410  34.550  1.00  0.00           N
ATOM   1229  H   GLN    92      42.200  32.330  34.230  1.00  0.00           H
ATOM   1230  CA  GLN    92      42.760  30.780  35.540  1.00  0.00           C
ATOM   1231  HA  GLN    92      42.610  29.700  35.550  1.00  0.00           H
ATOM   1232  CB  GLN    92      44.250  31.080  35.230  1.00  0.00           C
ATOM   1233  HB1 GLN    92      44.340  32.160  35.100  1.00  0.00           H
ATOM   1234  HB2 GLN    92      44.450  30.620  34.260  1.00  0.00           H
ATOM   1235  CG  GLN    92      45.220  30.490  36.250  1.00  0.00           C
ATOM   1236  HG1 GLN    92      45.020  30.760  37.280  1.00  0.00           H
ATOM   1237  HG2 GLN    92      46.160  30.910  35.910  1.00  0.00           H
ATOM   1238  CD  GLN    92      45.330  28.960  36.290  1.00  0.00           C
ATOM   1239  OE1 GLN    92      45.510  28.270  35.250  1.00  0.00           O
ATOM   1240  NE2 GLN    92      45.050  28.350  37.390  1.00  0.00           N
ATOM   1241 1HE2 GLN    92      44.900  28.890  38.230  1.00  0.00           H
ATOM   1242 2HE2 GLN    92      45.060  27.340  37.420  1.00  0.00           H
ATOM   1243  C   GLN    92      42.430  31.250  36.980  1.00  0.00           C
ATOM   1244  O   GLN    92      42.480  32.460  37.320  1.00  0.00           O
ATOM   1245  N   MET    93      42.090  30.310  37.890  1.00  0.00           N
ATOM   1246  H   MET    93      41.960  29.330  37.690  1.00  0.00           H
ATOM   1247  CA  MET    93      41.890  30.580  39.300  1.00  0.00           C
ATOM   1248  HA  MET    93      41.770  31.650  39.490  1.00  0.00           H
ATOM   1249  CB  MET    93      40.480  29.960  39.650  1.00  0.00           C
ATOM   1250  HB1 MET    93      40.270  30.100  40.710  1.00  0.00           H
ATOM   1251  HB2 MET    93      40.500  28.880  39.500  1.00  0.00           H
ATOM   1252  CG  MET    93      39.270  30.490  38.860  1.00  0.00           C
ATOM   1253  HG1 MET    93      39.430  30.180  37.830  1.00  0.00           H
ATOM   1254  HG2 MET    93      39.210  31.570  38.960  1.00  0.00           H
ATOM   1255  SD  MET    93      37.580  29.810  39.200  1.00  0.00           S
ATOM   1256  CE  MET    93      38.060  28.030  39.210  1.00  0.00           C
ATOM   1257  HE1 MET    93      38.640  28.040  38.280  1.00  0.00           H
ATOM   1258  HE2 MET    93      38.730  27.750  40.020  1.00  0.00           H
ATOM   1259  HE3 MET    93      37.200  27.350  39.180  1.00  0.00           H
ATOM   1260  C   MET    93      42.880  29.860  40.220  1.00  0.00           C
ATOM   1261  O   MET    93      43.020  28.660  40.190  1.00  0.00           O
ATOM   1262  N   ASN    94      43.460  30.680  41.130  1.00  0.00           N
ATOM   1263  H   ASN    94      43.230  31.660  41.140  1.00  0.00           H
ATOM   1264  CA  ASN    94      44.490  30.260  42.170  1.00  0.00           C
ATOM   1265  HA  ASN    94      44.720  29.240  41.870  1.00  0.00           H
ATOM   1266  CB  ASN    94      45.790  31.070  42.000  1.00  0.00           C
ATOM   1267  HB1 ASN    94      46.400  30.730  42.830  1.00  0.00           H
ATOM   1268  HB2 ASN    94      45.500  32.110  42.140  1.00  0.00           H
ATOM   1269  CG  ASN    94      46.430  30.930  40.620  1.00  0.00           C
ATOM   1270  OD1 ASN    94      46.260  30.000  39.820  1.00  0.00           O
ATOM   1271  ND2 ASN    94      47.200  31.910  40.230  1.00  0.00           N
ATOM   1272 1HD2 ASN    94      47.560  32.520  40.950  1.00  0.00           H
ATOM   1273 2HD2 ASN    94      47.690  31.890  39.350  1.00  0.00           H
ATOM   1274  C   ASN    94      43.950  30.270  43.610  1.00  0.00           C
ATOM   1275  O   ASN    94      42.920  30.950  43.810  1.00  0.00           O
ATOM   1276  N   SER    95      44.630  29.720  44.630  1.00  0.00           N
ATOM   1277  H   SER    95      45.420  29.170  44.320  1.00  0.00           H
ATOM   1278  CA  SER    95      44.380  29.790  46.070  1.00  0.00           C
ATOM   1279  HA  SER    95      44.780  28.870  46.490  1.00  0.00           H
ATOM   1280  CB  SER    95      45.020  30.960  46.730  1.00  0.00           C
ATOM   1281  HB1 SER    95      44.760  30.910  47.790  1.00  0.00           H
ATOM   1282  HB2 SER    95      44.700  31.890  46.260  1.00  0.00           H
ATOM   1283  OG  SER    95      46.410  30.870  46.620  1.00  0.00           O
ATOM   1284  HG  SER    95      46.630  30.210  47.290  1.00  0.00           H
ATOM   1285  C   SER    95      42.900  29.720  46.380  1.00  0.00           C
ATOM   1286  O   SER    95      42.300  30.680  46.890  1.00  0.00           O
ATOM   1287  N   LEU    96      42.230  28.630  45.930  1.00  0.00           N
ATOM   1288  H   LEU    96      42.740  28.000  45.320  1.00  0.00           H
ATOM   1289  CA  LEU    96      40.780  28.390  46.050  1.00  0.00           C
ATOM   1290  HA  LEU    96      40.220  29.280  45.760  1.00  0.00           H
ATOM   1291  CB  LEU    96      40.370  27.300  45.080  1.00  0.00           C
ATOM   1292  HB1 LEU    96      39.430  26.810  45.340  1.00  0.00           H
ATOM   1293  HB2 LEU    96      41.200  26.590  45.100  1.00  0.00           H
ATOM   1294  CG  LEU    96      40.310  27.820  43.610  1.00  0.00           C
ATOM   1295  HG  LEU    96      41.180  28.470  43.570  1.00  0.00           H
ATOM   1296  CD1 LEU    96      40.440  26.760  42.470  1.00  0.00           C
ATOM   1297 1HD1 LEU    96      40.320  27.230  41.500  1.00  0.00           H
ATOM   1298 2HD1 LEU    96      41.460  26.390  42.450  1.00  0.00           H
ATOM   1299 3HD1 LEU    96      39.790  25.910  42.690  1.00  0.00           H
ATOM   1300  CD2 LEU    96      39.010  28.660  43.490  1.00  0.00           C
ATOM   1301 1HD2 LEU    96      38.190  28.080  43.920  1.00  0.00           H
ATOM   1302 2HD2 LEU    96      39.220  29.690  43.780  1.00  0.00           H
ATOM   1303 3HD2 LEU    96      38.900  28.770  42.420  1.00  0.00           H
ATOM   1304  C   LEU    96      40.340  27.950  47.400  1.00  0.00           C
ATOM   1305  O   LEU    96      41.020  27.190  48.040  1.00  0.00           O
ATOM   1306  N   LYS    97      39.160  28.420  47.860  1.00  0.00           N
ATOM   1307  H   LYS    97      38.570  28.940  47.220  1.00  0.00           H
ATOM   1308  CA  LYS    97      38.640  28.250  49.210  1.00  0.00           C
ATOM   1309  HA  LYS    97      39.390  27.630  49.700  1.00  0.00           H
ATOM   1310  CB  LYS    97      38.530  29.610  49.970  1.00  0.00           C
ATOM   1311  HB1 LYS    97      38.310  29.400  51.010  1.00  0.00           H
ATOM   1312  HB2 LYS    97      37.770  30.240  49.510  1.00  0.00           H
ATOM   1313  CG  LYS    97      39.660  30.550  49.880  1.00  0.00           C
ATOM   1314  HG1 LYS    97      39.360  31.470  50.380  1.00  0.00           H
ATOM   1315  HG2 LYS    97      39.850  31.010  48.910  1.00  0.00           H
ATOM   1316  CD  LYS    97      41.010  30.060  50.500  1.00  0.00           C
ATOM   1317  HD1 LYS    97      41.460  29.270  49.890  1.00  0.00           H
ATOM   1318  HD2 LYS    97      40.760  29.720  51.500  1.00  0.00           H
ATOM   1319  CE  LYS    97      42.010  31.210  50.610  1.00  0.00           C
ATOM   1320  HE1 LYS    97      41.500  32.090  50.990  1.00  0.00           H
ATOM   1321  HE2 LYS    97      42.320  31.450  49.590  1.00  0.00           H
ATOM   1322  NZ  LYS    97      43.170  30.960  51.560  1.00  0.00           N
ATOM   1323  HZ1 LYS    97      43.690  30.180  51.180  1.00  0.00           H
ATOM   1324  HZ2 LYS    97      43.750  31.780  51.640  1.00  0.00           H
ATOM   1325  HZ3 LYS    97      42.880  30.760  52.500  1.00  0.00           H
ATOM   1326  C   LYS    97      37.180  27.670  49.160  1.00  0.00           C
ATOM   1327  O   LYS    97      36.570  27.860  48.130  1.00  0.00           O
ATOM   1328  N   PRO    98      36.680  27.070  50.240  1.00  0.00           N
ATOM   1329  CD  PRO    98      37.280  26.770  51.510  1.00  0.00           C
ATOM   1330  HD1 PRO    98      37.290  27.640  52.160  1.00  0.00           H
ATOM   1331  HD2 PRO    98      38.270  26.330  51.430  1.00  0.00           H
ATOM   1332  CG  PRO    98      36.390  25.680  52.090  1.00  0.00           C
ATOM   1333  HG1 PRO    98      36.310  25.630  53.180  1.00  0.00           H
ATOM   1334  HG2 PRO    98      36.730  24.680  51.810  1.00  0.00           H
ATOM   1335  CB  PRO    98      35.000  26.030  51.650  1.00  0.00           C
ATOM   1336  HB1 PRO    98      34.510  26.860  52.160  1.00  0.00           H
ATOM   1337  HB2 PRO    98      34.290  25.210  51.680  1.00  0.00           H
ATOM   1338  CA  PRO    98      35.340  26.470  50.220  1.00  0.00           C
ATOM   1339  HA  PRO    98      35.270  25.600  49.570  1.00  0.00           H
ATOM   1340  C   PRO    98      34.330  27.440  49.770  1.00  0.00           C
ATOM   1341  O   PRO    98      33.430  27.020  48.970  1.00  0.00           O
ATOM   1342  N   GLU    99      34.350  28.750  50.110  1.00  0.00           N
ATOM   1343  H   GLU    99      34.830  29.030  50.950  1.00  0.00           H
ATOM   1344  CA  GLU    99      33.250  29.610  49.610  1.00  0.00           C
ATOM   1345  HA  GLU    99      32.310  29.210  49.980  1.00  0.00           H
ATOM   1346  CB  GLU    99      33.540  31.040  50.270  1.00  0.00           C
ATOM   1347  HB1 GLU    99      32.800  31.720  49.840  1.00  0.00           H
ATOM   1348  HB2 GLU    99      34.540  31.330  49.950  1.00  0.00           H
ATOM   1349  CG  GLU    99      33.360  31.120  51.770  1.00  0.00           C
ATOM   1350  HG1 GLU    99      33.860  30.270  52.240  1.00  0.00           H
ATOM   1351  HG2 GLU    99      32.320  30.990  52.050  1.00  0.00           H
ATOM   1352  CD  GLU    99      33.830  32.450  52.420  1.00  0.00           C
ATOM   1353  OE1 GLU    99      34.730  33.170  51.900  1.00  0.00           O
ATOM   1354  OE2 GLU    99      33.140  32.870  53.380  1.00  0.00           O
ATOM   1355  C   GLU    99      33.230  29.840  48.020  1.00  0.00           C
ATOM   1356  O   GLU    99      32.170  30.330  47.550  1.00  0.00           O
ATOM   1357  N   ASP   100      34.290  29.480  47.330  1.00  0.00           N
ATOM   1358  H   ASP   100      35.030  28.930  47.740  1.00  0.00           H
ATOM   1359  CA  ASP   100      34.380  29.570  45.830  1.00  0.00           C
ATOM   1360  HA  ASP   100      33.940  30.490  45.450  1.00  0.00           H
ATOM   1361  CB  ASP   100      35.850  29.550  45.400  1.00  0.00           C
ATOM   1362  HB1 ASP   100      35.980  29.490  44.320  1.00  0.00           H
ATOM   1363  HB2 ASP   100      36.320  28.640  45.770  1.00  0.00           H
ATOM   1364  CG  ASP   100      36.620  30.860  45.850  1.00  0.00           C
ATOM   1365  OD1 ASP   100      36.230  31.990  45.620  1.00  0.00           O
ATOM   1366  OD2 ASP   100      37.780  30.740  46.290  1.00  0.00           O
ATOM   1367  C   ASP   100      33.610  28.370  45.180  1.00  0.00           C
ATOM   1368  O   ASP   100      33.640  28.230  43.950  1.00  0.00           O
ATOM   1369  N   THR   101      33.050  27.470  46.040  1.00  0.00           N
ATOM   1370  H   THR   101      33.140  27.560  47.040  1.00  0.00           H
ATOM   1371  CA  THR   101      32.140  26.390  45.670  1.00  0.00           C
ATOM   1372  HA  THR   101      32.770  25.830  44.990  1.00  0.00           H
ATOM   1373  CB  THR   101      31.700  25.390  46.730  1.00  0.00           C
ATOM   1374  HB  THR   101      31.340  25.980  47.580  1.00  0.00           H
ATOM   1375  CG2 THR   101      30.750  24.260  46.380  1.00  0.00           C
ATOM   1376 1HG2 THR   101      30.900  23.430  47.080  1.00  0.00           H
ATOM   1377 2HG2 THR   101      29.740  24.640  46.280  1.00  0.00           H
ATOM   1378 3HG2 THR   101      31.030  23.980  45.370  1.00  0.00           H
ATOM   1379  OG1 THR   101      32.830  24.710  47.290  1.00  0.00           O
ATOM   1380  HG1 THR   101      33.070  25.290  48.010  1.00  0.00           H
ATOM   1381  C   THR   101      30.890  26.930  44.960  1.00  0.00           C
ATOM   1382  O   THR   101      30.100  27.630  45.560  1.00  0.00           O
ATOM   1383  N   ALA   102      30.800  26.740  43.630  1.00  0.00           N
ATOM   1384  H   ALA   102      31.470  26.090  43.240  1.00  0.00           H
ATOM   1385  CA  ALA   102      29.750  27.290  42.810  1.00  0.00           C
ATOM   1386  HA  ALA   102      28.800  27.290  43.350  1.00  0.00           H
ATOM   1387  CB  ALA   102      30.180  28.830  42.650  1.00  0.00           C
ATOM   1388  HB1 ALA   102      31.220  28.960  42.350  1.00  0.00           H
ATOM   1389  HB2 ALA   102      29.620  29.300  41.850  1.00  0.00           H
ATOM   1390  HB3 ALA   102      30.120  29.390  43.590  1.00  0.00           H
ATOM   1391  C   ALA   102      29.560  26.610  41.480  1.00  0.00           C
ATOM   1392  O   ALA   102      30.440  25.820  41.110  1.00  0.00           O
ATOM   1393  N   VAL   103      28.500  26.900  40.740  1.00  0.00           N
ATOM   1394  H   VAL   103      27.870  27.570  41.170  1.00  0.00           H
ATOM   1395  CA  VAL   103      28.400  26.770  39.230  1.00  0.00           C
ATOM   1396  HA  VAL   103      29.010  25.910  38.920  1.00  0.00           H
ATOM   1397  CB  VAL   103      26.900  26.430  38.830  1.00  0.00           C
ATOM   1398  HB  VAL   103      26.250  27.260  39.100  1.00  0.00           H
ATOM   1399  CG1 VAL   103      26.800  26.250  37.270  1.00  0.00           C
ATOM   1400 1HG1 VAL   103      25.730  26.050  37.130  1.00  0.00           H
ATOM   1401 2HG1 VAL   103      27.230  27.130  36.800  1.00  0.00           H
ATOM   1402 3HG1 VAL   103      27.360  25.350  37.040  1.00  0.00           H
ATOM   1403  CG2 VAL   103      26.500  25.200  39.560  1.00  0.00           C
ATOM   1404 1HG2 VAL   103      27.020  24.350  39.120  1.00  0.00           H
ATOM   1405 2HG2 VAL   103      26.660  25.360  40.630  1.00  0.00           H
ATOM   1406 3HG2 VAL   103      25.420  25.070  39.430  1.00  0.00           H
ATOM   1407  C   VAL   103      28.920  28.000  38.540  1.00  0.00           C
ATOM   1408  O   VAL   103      28.400  29.100  38.800  1.00  0.00           O
ATOM   1409  N   TYR   104      29.900  27.840  37.670  1.00  0.00           N
ATOM   1410  H   TYR   104      30.290  26.910  37.570  1.00  0.00           H
ATOM   1411  CA  TYR   104      30.570  28.890  36.870  1.00  0.00           C
ATOM   1412  HA  TYR   104      30.390  29.890  37.250  1.00  0.00           H
ATOM   1413  CB  TYR   104      32.160  28.600  36.850  1.00  0.00           C
ATOM   1414  HB1 TYR   104      32.690  29.180  36.100  1.00  0.00           H
ATOM   1415  HB2 TYR   104      32.460  27.570  36.700  1.00  0.00           H
ATOM   1416  CG  TYR   104      32.660  28.950  38.280  1.00  0.00           C
ATOM   1417  CD1 TYR   104      32.590  28.060  39.340  1.00  0.00           C
ATOM   1418  HD1 TYR   104      32.130  27.100  39.170  1.00  0.00           H
ATOM   1419  CE1 TYR   104      33.070  28.500  40.610  1.00  0.00           C
ATOM   1420  HE1 TYR   104      33.010  27.800  41.420  1.00  0.00           H
ATOM   1421  CZ  TYR   104      33.650  29.770  40.810  1.00  0.00           C
ATOM   1422  OH  TYR   104      34.130  30.100  42.050  1.00  0.00           O
ATOM   1423  HH  TYR   104      34.010  29.400  42.690  1.00  0.00           H
ATOM   1424  CE2 TYR   104      33.740  30.670  39.740  1.00  0.00           C
ATOM   1425  HE2 TYR   104      34.100  31.670  39.940  1.00  0.00           H
ATOM   1426  CD2 TYR   104      33.240  30.250  38.450  1.00  0.00           C
ATOM   1427  HD2 TYR   104      33.360  30.900  37.600  1.00  0.00           H
ATOM   1428  C   TYR   104      29.860  28.930  35.520  1.00  0.00           C
ATOM   1429  O   TYR   104      29.500  27.910  34.960  1.00  0.00           O
ATOM   1430  N   TYR   105      29.540  30.160  35.050  1.00  0.00           N
ATOM   1431  H   TYR   105      29.810  30.930  35.640  1.00  0.00           H
ATOM   1432  CA  TYR   105      28.790  30.340  33.770  1.00  0.00           C
ATOM   1433  HA  TYR   105      28.710  29.390  33.230  1.00  0.00           H
ATOM   1434  CB  TYR   105      27.440  30.960  34.050  1.00  0.00           C
ATOM   1435  HB1 TYR   105      26.900  30.970  33.100  1.00  0.00           H
ATOM   1436  HB2 TYR   105      27.470  31.990  34.410  1.00  0.00           H
ATOM   1437  CG  TYR   105      26.520  30.270  34.990  1.00  0.00           C
ATOM   1438  CD1 TYR   105      26.580  30.600  36.310  1.00  0.00           C
ATOM   1439  HD1 TYR   105      27.290  31.350  36.620  1.00  0.00           H
ATOM   1440  CE1 TYR   105      25.770  29.920  37.280  1.00  0.00           C
ATOM   1441  HE1 TYR   105      25.840  30.140  38.330  1.00  0.00           H
ATOM   1442  CZ  TYR   105      24.920  28.870  36.880  1.00  0.00           C
ATOM   1443  OH  TYR   105      24.240  28.200  37.810  1.00  0.00           O
ATOM   1444  HH  TYR   105      23.700  27.490  37.450  1.00  0.00           H
ATOM   1445  CE2 TYR   105      24.860  28.500  35.480  1.00  0.00           C
ATOM   1446  HE2 TYR   105      24.200  27.730  35.080  1.00  0.00           H
ATOM   1447  CD2 TYR   105      25.660  29.250  34.600  1.00  0.00           C
ATOM   1448  HD2 TYR   105      25.720  28.970  33.560  1.00  0.00           H
ATOM   1449  C   TYR   105      29.540  31.300  32.740  1.00  0.00           C
ATOM   1450  O   TYR   105      30.090  32.350  33.200  1.00  0.00           O
ATOM   1451  N   CYS   106      29.600  30.980  31.450  1.00  0.00           N
ATOM   1452  H   CYS   106      29.180  30.120  31.130  1.00  0.00           H
ATOM   1453  CA  CYS   106      30.170  31.810  30.320  1.00  0.00           C
ATOM   1454  HA  CYS   106      30.840  32.580  30.710  1.00  0.00           H
ATOM   1455  CB  CYS   106      30.960  30.890  29.380  1.00  0.00           C
ATOM   1456  HB1 CYS   106      30.340  30.020  29.200  1.00  0.00           H
ATOM   1457  HB2 CYS   106      31.820  30.490  29.900  1.00  0.00           H
ATOM   1458  SG  CYS   106      31.580  31.490  27.790  1.00  0.00           S
ATOM   1459  C   CYS   106      29.020  32.560  29.670  1.00  0.00           C
ATOM   1460  O   CYS   106      27.960  31.950  29.430  1.00  0.00           O
ATOM   1461  N   ALA   107      29.230  33.830  29.330  1.00  0.00           N
ATOM   1462  H   ALA   107      30.110  34.280  29.540  1.00  0.00           H
ATOM   1463  CA  ALA   107      28.270  34.740  28.700  1.00  0.00           C
ATOM   1464  HA  ALA   107      27.490  34.150  28.210  1.00  0.00           H
ATOM   1465  CB  ALA   107      27.690  35.540  29.900  1.00  0.00           C
ATOM   1466  HB1 ALA   107      26.950  36.210  29.460  1.00  0.00           H
ATOM   1467  HB2 ALA   107      27.150  34.860  30.550  1.00  0.00           H
ATOM   1468  HB3 ALA   107      28.350  36.200  30.480  1.00  0.00           H
ATOM   1469  C   ALA   107      28.950  35.630  27.610  1.00  0.00           C
ATOM   1470  O   ALA   107      30.140  35.870  27.740  1.00  0.00           O
ATOM   1471  N   ALA   108      28.190  36.180  26.720  1.00  0.00           N
ATOM   1472  H   ALA   108      27.210  35.940  26.680  1.00  0.00           H
ATOM   1473  CA  ALA   108      28.530  37.230  25.760  1.00  0.00           C
ATOM   1474  HA  ALA   108      29.490  37.660  26.060  1.00  0.00           H
ATOM   1475  CB  ALA   108      28.640  36.580  24.370  1.00  0.00           C
ATOM   1476  HB1 ALA   108      29.150  37.180  23.610  1.00  0.00           H
ATOM   1477  HB2 ALA   108      29.360  35.770  24.440  1.00  0.00           H
ATOM   1478  HB3 ALA   108      27.730  36.150  23.940  1.00  0.00           H
ATOM   1479  C   ALA   108      27.510  38.360  25.760  1.00  0.00           C
ATOM   1480  O   ALA   108      26.330  38.100  25.880  1.00  0.00           O
ATOM   1481  N   ASP   109      27.950  39.600  25.670  1.00  0.00           N
ATOM   1482  H   ASP   109      28.960  39.660  25.640  1.00  0.00           H
ATOM   1483  CA  ASP   109      27.150  40.810  25.400  1.00  0.00           C
ATOM   1484  HA  ASP   109      26.300  40.380  24.880  1.00  0.00           H
ATOM   1485  CB  ASP   109      26.750  41.310  26.760  1.00  0.00           C
ATOM   1486  HB1 ASP   109      27.620  41.680  27.310  1.00  0.00           H
ATOM   1487  HB2 ASP   109      26.280  40.480  27.290  1.00  0.00           H
ATOM   1488  CG  ASP   109      25.570  42.340  26.500  1.00  0.00           C
ATOM   1489  OD1 ASP   109      24.400  41.900  26.550  1.00  0.00           O
ATOM   1490  OD2 ASP   109      25.810  43.550  26.160  1.00  0.00           O
ATOM   1491  C   ASP   109      27.920  41.780  24.470  1.00  0.00           C
ATOM   1492  O   ASP   109      29.170  41.640  24.460  1.00  0.00           O
ATOM   1493  N   ARG   110      27.390  42.770  23.840  1.00  0.00           N
ATOM   1494  H   ARG   110      26.380  42.840  23.850  1.00  0.00           H
ATOM   1495  CA  ARG   110      28.130  43.900  23.240  1.00  0.00           C
ATOM   1496  HA  ARG   110      29.140  43.510  23.120  1.00  0.00           H
ATOM   1497  CB  ARG   110      27.630  44.260  21.780  1.00  0.00           C
ATOM   1498  HB1 ARG   110      28.280  45.040  21.380  1.00  0.00           H
ATOM   1499  HB2 ARG   110      26.580  44.570  21.790  1.00  0.00           H
ATOM   1500  CG  ARG   110      27.840  43.010  20.860  1.00  0.00           C
ATOM   1501  HG1 ARG   110      27.110  42.300  21.240  1.00  0.00           H
ATOM   1502  HG2 ARG   110      28.880  42.700  20.890  1.00  0.00           H
ATOM   1503  CD  ARG   110      27.420  43.430  19.500  1.00  0.00           C
ATOM   1504  HD1 ARG   110      26.410  43.820  19.470  1.00  0.00           H
ATOM   1505  HD2 ARG   110      27.670  42.610  18.830  1.00  0.00           H
ATOM   1506  NE  ARG   110      28.320  44.490  19.000  1.00  0.00           N
ATOM   1507  HE  ARG   110      28.940  44.900  19.690  1.00  0.00           H
ATOM   1508  CZ  ARG   110      28.630  44.710  17.790  1.00  0.00           C
ATOM   1509  NH1 ARG   110      28.150  44.080  16.760  1.00  0.00           N
ATOM   1510 1HH1 ARG   110      27.530  43.300  16.900  1.00  0.00           H
ATOM   1511 2HH1 ARG   110      28.390  44.310  15.800  1.00  0.00           H
ATOM   1512  NH2 ARG   110      29.500  45.600  17.490  1.00  0.00           N
ATOM   1513 1HH2 ARG   110      29.830  46.150  18.270  1.00  0.00           H
ATOM   1514 2HH2 ARG   110      29.650  45.930  16.550  1.00  0.00           H
ATOM   1515  C   ARG   110      28.340  45.140  24.130  1.00  0.00           C
ATOM   1516  O   ARG   110      29.220  45.870  23.810  1.00  0.00           O
ATOM   1517  N   PHE   111      27.690  45.310  25.260  1.00  0.00           N
ATOM   1518  H   PHE   111      27.150  44.500  25.550  1.00  0.00           H
ATOM   1519  CA  PHE   111      27.570  46.610  25.950  1.00  0.00           C
ATOM   1520  HA  PHE   111      28.380  47.270  25.650  1.00  0.00           H
ATOM   1521  CB  PHE   111      26.260  47.320  25.630  1.00  0.00           C
ATOM   1522  HB1 PHE   111      26.300  48.390  25.820  1.00  0.00           H
ATOM   1523  HB2 PHE   111      25.430  46.980  26.250  1.00  0.00           H
ATOM   1524  CG  PHE   111      25.740  47.230  24.120  1.00  0.00           C
ATOM   1525  CD1 PHE   111      24.930  46.200  23.660  1.00  0.00           C
ATOM   1526  HD1 PHE   111      24.700  45.420  24.370  1.00  0.00           H
ATOM   1527  CE1 PHE   111      24.450  46.200  22.350  1.00  0.00           C
ATOM   1528  HE1 PHE   111      23.570  45.610  22.130  1.00  0.00           H
ATOM   1529  CZ  PHE   111      24.900  47.140  21.440  1.00  0.00           C
ATOM   1530  HZ  PHE   111      24.590  47.150  20.410  1.00  0.00           H
ATOM   1531  CE2 PHE   111      25.760  48.120  21.870  1.00  0.00           C
ATOM   1532  HE2 PHE   111      26.230  48.780  21.160  1.00  0.00           H
ATOM   1533  CD2 PHE   111      26.140  48.170  23.210  1.00  0.00           C
ATOM   1534  HD2 PHE   111      26.910  48.880  23.480  1.00  0.00           H
ATOM   1535  C   PHE   111      27.740  46.490  27.440  1.00  0.00           C
ATOM   1536  O   PHE   111      28.160  47.430  28.080  1.00  0.00           O
ATOM   1537  N   LEU   112      27.410  45.330  27.940  1.00  0.00           N
ATOM   1538  H   LEU   112      27.070  44.630  27.290  1.00  0.00           H
ATOM   1539  CA  LEU   112      27.340  45.030  29.430  1.00  0.00           C
ATOM   1540  HA  LEU   112      27.200  46.010  29.880  1.00  0.00           H
ATOM   1541  CB  LEU   112      26.210  44.030  29.700  1.00  0.00           C
ATOM   1542  HB1 LEU   112      26.270  43.830  30.770  1.00  0.00           H
ATOM   1543  HB2 LEU   112      26.390  43.110  29.150  1.00  0.00           H
ATOM   1544  CG  LEU   112      24.800  44.580  29.220  1.00  0.00           C
ATOM   1545  HG  LEU   112      24.800  44.540  28.130  1.00  0.00           H
ATOM   1546  CD1 LEU   112      23.650  43.740  29.630  1.00  0.00           C
ATOM   1547 1HD1 LEU   112      23.870  42.680  29.460  1.00  0.00           H
ATOM   1548 2HD1 LEU   112      23.520  43.790  30.710  1.00  0.00           H
ATOM   1549 3HD1 LEU   112      22.770  43.980  29.040  1.00  0.00           H
ATOM   1550  CD2 LEU   112      24.550  46.030  29.460  1.00  0.00           C
ATOM   1551 1HD2 LEU   112      25.160  46.660  28.820  1.00  0.00           H
ATOM   1552 2HD2 LEU   112      23.520  46.230  29.170  1.00  0.00           H
ATOM   1553 3HD2 LEU   112      24.670  46.070  30.540  1.00  0.00           H
ATOM   1554  C   LEU   112      28.690  44.530  29.890  1.00  0.00           C
ATOM   1555  O   LEU   112      29.220  43.720  29.190  1.00  0.00           O
ATOM   1556  N   THR   113      29.070  44.900  31.120  1.00  0.00           N
ATOM   1557  H   THR   113      28.390  45.450  31.630  1.00  0.00           H
ATOM   1558  CA  THR   113      30.270  44.430  31.880  1.00  0.00           C
ATOM   1559  HA  THR   113      30.670  43.580  31.330  1.00  0.00           H
ATOM   1560  CB  THR   113      31.280  45.510  32.010  1.00  0.00           C
ATOM   1561  HB  THR   113      32.180  45.010  32.370  1.00  0.00           H
ATOM   1562  CG2 THR   113      31.710  46.070  30.640  1.00  0.00           C
ATOM   1563 1HG2 THR   113      30.870  46.530  30.110  1.00  0.00           H
ATOM   1564 2HG2 THR   113      32.320  46.950  30.770  1.00  0.00           H
ATOM   1565 3HG2 THR   113      32.210  45.280  30.080  1.00  0.00           H
ATOM   1566  OG1 THR   113      30.900  46.690  32.730  1.00  0.00           O
ATOM   1567  HG1 THR   113      31.620  47.320  32.700  1.00  0.00           H
ATOM   1568  C   THR   113      29.940  43.760  33.270  1.00  0.00           C
ATOM   1569  O   THR   113      29.810  42.540  33.260  1.00  0.00           O
ATOM   1570  N   ARG   132      29.720  44.510  34.310  1.00  0.00           N
ATOM   1571  H   ARG   132      29.860  45.510  34.270  1.00  0.00           H
ATOM   1572  CA  ARG   132      29.330  43.900  35.620  1.00  0.00           C
ATOM   1573  HA  ARG   132      30.040  43.090  35.760  1.00  0.00           H
ATOM   1574  CB  ARG   132      29.550  44.890  36.740  1.00  0.00           C
ATOM   1575  HB1 ARG   132      29.150  44.500  37.680  1.00  0.00           H
ATOM   1576  HB2 ARG   132      28.990  45.800  36.560  1.00  0.00           H
ATOM   1577  CG  ARG   132      31.030  45.270  36.980  1.00  0.00           C
ATOM   1578  HG1 ARG   132      31.280  45.860  36.100  1.00  0.00           H
ATOM   1579  HG2 ARG   132      31.620  44.350  37.060  1.00  0.00           H
ATOM   1580  CD  ARG   132      31.080  46.160  38.210  1.00  0.00           C
ATOM   1581  HD1 ARG   132      30.890  45.620  39.130  1.00  0.00           H
ATOM   1582  HD2 ARG   132      30.270  46.890  38.110  1.00  0.00           H
ATOM   1583  NE  ARG   132      32.380  46.870  38.260  1.00  0.00           N
ATOM   1584  HE  ARG   132      32.400  47.870  38.150  1.00  0.00           H
ATOM   1585  CZ  ARG   132      33.520  46.340  38.670  1.00  0.00           C
ATOM   1586  NH1 ARG   132      33.550  45.110  39.200  1.00  0.00           N
ATOM   1587 1HH1 ARG   132      32.710  44.590  39.410  1.00  0.00           H
ATOM   1588 2HH1 ARG   132      34.440  44.790  39.580  1.00  0.00           H
ATOM   1589  NH2 ARG   132      34.620  46.930  38.690  1.00  0.00           N
ATOM   1590 1HH2 ARG   132      34.650  47.850  38.270  1.00  0.00           H
ATOM   1591 2HH2 ARG   132      35.470  46.440  38.900  1.00  0.00           H
ATOM   1592  C   ARG   132      27.950  43.300  35.690  1.00  0.00           C
ATOM   1593  O   ARG   132      27.670  42.590  36.650  1.00  0.00           O
ATOM   1594  N   SER   133      27.070  43.610  34.760  1.00  0.00           N
ATOM   1595  H   SER   133      27.290  44.160  33.940  1.00  0.00           H
ATOM   1596  CA  SER   133      25.610  43.300  34.880  1.00  0.00           C
ATOM   1597  HA  SER   133      25.250  43.450  35.900  1.00  0.00           H
ATOM   1598  CB  SER   133      24.820  44.250  33.960  1.00  0.00           C
ATOM   1599  HB1 SER   133      25.240  44.170  32.960  1.00  0.00           H
ATOM   1600  HB2 SER   133      25.010  45.230  34.400  1.00  0.00           H
ATOM   1601  OG  SER   133      23.400  43.830  33.810  1.00  0.00           O
ATOM   1602  HG  SER   133      22.930  44.580  33.440  1.00  0.00           H
ATOM   1603  C   SER   133      25.420  41.850  34.470  1.00  0.00           C
ATOM   1604  O   SER   133      25.830  41.410  33.430  1.00  0.00           O
ATOM   1605  N   VAL   134      24.740  41.170  35.380  1.00  0.00           N
ATOM   1606  H   VAL   134      24.530  41.760  36.160  1.00  0.00           H
ATOM   1607  CA  VAL   134      24.270  39.770  35.340  1.00  0.00           C
ATOM   1608  HA  VAL   134      25.120  39.100  35.270  1.00  0.00           H
ATOM   1609  CB  VAL   134      23.640  39.440  36.720  1.00  0.00           C
ATOM   1610  HB  VAL   134      23.160  38.460  36.760  1.00  0.00           H
ATOM   1611  CG1 VAL   134      24.500  39.500  37.940  1.00  0.00           C
ATOM   1612 1HG1 VAL   134      25.450  38.990  37.770  1.00  0.00           H
ATOM   1613 2HG1 VAL   134      24.590  40.530  38.300  1.00  0.00           H
ATOM   1614 3HG1 VAL   134      24.110  38.970  38.800  1.00  0.00           H
ATOM   1615  CG2 VAL   134      22.460  40.400  37.020  1.00  0.00           C
ATOM   1616 1HG2 VAL   134      21.940  40.050  37.910  1.00  0.00           H
ATOM   1617 2HG2 VAL   134      22.760  41.430  37.190  1.00  0.00           H
ATOM   1618 3HG2 VAL   134      21.760  40.260  36.190  1.00  0.00           H
ATOM   1619  C   VAL   134      23.220  39.530  34.230  1.00  0.00           C
ATOM   1620  O   VAL   134      22.530  38.500  34.260  1.00  0.00           O
ATOM   1621  N   LYS   135      23.010  40.480  33.300  1.00  0.00           N
ATOM   1622  H   LYS   135      23.630  41.270  33.320  1.00  0.00           H
ATOM   1623  CA  LYS   135      21.950  40.520  32.270  1.00  0.00           C
ATOM   1624  HA  LYS   135      21.280  39.700  32.520  1.00  0.00           H
ATOM   1625  CB  LYS   135      21.120  41.790  32.460  1.00  0.00           C
ATOM   1626  HB1 LYS   135      20.280  41.690  31.780  1.00  0.00           H
ATOM   1627  HB2 LYS   135      21.710  42.620  32.060  1.00  0.00           H
ATOM   1628  CG  LYS   135      20.490  41.950  33.860  1.00  0.00           C
ATOM   1629  HG1 LYS   135      20.150  42.980  33.860  1.00  0.00           H
ATOM   1630  HG2 LYS   135      21.170  41.830  34.710  1.00  0.00           H
ATOM   1631  CD  LYS   135      19.280  41.010  33.980  1.00  0.00           C
ATOM   1632  HD1 LYS   135      19.610  39.980  34.120  1.00  0.00           H
ATOM   1633  HD2 LYS   135      18.620  41.100  33.110  1.00  0.00           H
ATOM   1634  CE  LYS   135      18.440  41.310  35.260  1.00  0.00           C
ATOM   1635  HE1 LYS   135      17.650  42.050  35.110  1.00  0.00           H
ATOM   1636  HE2 LYS   135      19.070  41.820  35.990  1.00  0.00           H
ATOM   1637  NZ  LYS   135      17.820  40.110  35.790  1.00  0.00           N
ATOM   1638  HZ1 LYS   135      17.300  40.290  36.640  1.00  0.00           H
ATOM   1639  HZ2 LYS   135      17.140  39.730  35.150  1.00  0.00           H
ATOM   1640  HZ3 LYS   135      18.570  39.460  36.000  1.00  0.00           H
ATOM   1641  C   LYS   135      22.540  40.410  30.860  1.00  0.00           C
ATOM   1642  O   LYS   135      21.880  40.890  29.940  1.00  0.00           O
ATOM   1643  N   TYR   136      23.710  39.710  30.640  1.00  0.00           N
ATOM   1644  H   TYR   136      24.320  39.460  31.400  1.00  0.00           H
ATOM   1645  CA  TYR   136      24.190  39.570  29.290  1.00  0.00           C
ATOM   1646  HA  TYR   136      24.610  40.450  28.790  1.00  0.00           H
ATOM   1647  CB  TYR   136      25.400  38.620  29.360  1.00  0.00           C
ATOM   1648  HB1 TYR   136      25.450  38.180  28.370  1.00  0.00           H
ATOM   1649  HB2 TYR   136      25.250  37.840  30.110  1.00  0.00           H
ATOM   1650  CG  TYR   136      26.750  39.240  29.630  1.00  0.00           C
ATOM   1651  CD1 TYR   136      26.880  40.260  30.630  1.00  0.00           C
ATOM   1652  HD1 TYR   136      26.010  40.710  31.070  1.00  0.00           H
ATOM   1653  CE1 TYR   136      28.120  40.780  31.050  1.00  0.00           C
ATOM   1654  HE1 TYR   136      28.120  41.560  31.800  1.00  0.00           H
ATOM   1655  CZ  TYR   136      29.260  40.390  30.360  1.00  0.00           C
ATOM   1656  OH  TYR   136      30.420  40.930  30.810  1.00  0.00           O
ATOM   1657  HH  TYR   136      30.330  41.340  31.670  1.00  0.00           H
ATOM   1658  CE2 TYR   136      29.200  39.580  29.220  1.00  0.00           C
ATOM   1659  HE2 TYR   136      30.120  39.350  28.720  1.00  0.00           H
ATOM   1660  CD2 TYR   136      27.940  38.980  28.950  1.00  0.00           C
ATOM   1661  HD2 TYR   136      27.910  38.190  28.220  1.00  0.00           H
ATOM   1662  C   TYR   136      23.160  38.960  28.240  1.00  0.00           C
ATOM   1663  O   TYR   136      22.350  38.110  28.670  1.00  0.00           O
ATOM   1664  N   ASP   137      23.360  39.350  26.920  1.00  0.00           N
ATOM   1665  H   ASP   137      24.100  40.020  26.750  1.00  0.00           H
ATOM   1666  CA  ASP   137      22.530  38.780  25.850  1.00  0.00           C
ATOM   1667  HA  ASP   137      21.520  39.040  26.170  1.00  0.00           H
ATOM   1668  CB  ASP   137      22.900  39.370  24.440  1.00  0.00           C
ATOM   1669  HB1 ASP   137      23.080  38.560  23.740  1.00  0.00           H
ATOM   1670  HB2 ASP   137      23.850  39.880  24.600  1.00  0.00           H
ATOM   1671  CG  ASP   137      21.990  40.470  23.870  1.00  0.00           C
ATOM   1672  OD1 ASP   137      20.970  40.770  24.460  1.00  0.00           O
ATOM   1673  OD2 ASP   137      22.410  40.960  22.760  1.00  0.00           O
ATOM   1674  C   ASP   137      22.570  37.230  25.760  1.00  0.00           C
ATOM   1675  O   ASP   137      21.560  36.600  25.550  1.00  0.00           O
ATOM   1676  N   TYR   138      23.760  36.620  25.710  1.00  0.00           N
ATOM   1677  H   TYR   138      24.600  37.130  25.940  1.00  0.00           H
ATOM   1678  CA  TYR   138      23.860  35.140  25.480  1.00  0.00           C
ATOM   1679  HA  TYR   138      22.890  34.690  25.290  1.00  0.00           H
ATOM   1680  CB  TYR   138      24.600  34.810  24.090  1.00  0.00           C
ATOM   1681  HB1 TYR   138      24.660  33.780  23.730  1.00  0.00           H
ATOM   1682  HB2 TYR   138      25.580  35.290  24.160  1.00  0.00           H
ATOM   1683  CG  TYR   138      23.920  35.510  22.890  1.00  0.00           C
ATOM   1684  CD1 TYR   138      24.530  36.650  22.300  1.00  0.00           C
ATOM   1685  HD1 TYR   138      25.540  36.970  22.490  1.00  0.00           H
ATOM   1686  CE1 TYR   138      23.860  37.330  21.270  1.00  0.00           C
ATOM   1687  HE1 TYR   138      24.370  38.100  20.720  1.00  0.00           H
ATOM   1688  CZ  TYR   138      22.520  36.950  20.980  1.00  0.00           C
ATOM   1689  OH  TYR   138      21.880  37.700  19.970  1.00  0.00           O
ATOM   1690  HH  TYR   138      20.930  37.600  19.940  1.00  0.00           H
ATOM   1691  CE2 TYR   138      21.990  35.710  21.500  1.00  0.00           C
ATOM   1692  HE2 TYR   138      21.100  35.320  21.030  1.00  0.00           H
ATOM   1693  CD2 TYR   138      22.690  34.980  22.390  1.00  0.00           C
ATOM   1694  HD2 TYR   138      22.160  34.140  22.820  1.00  0.00           H
ATOM   1695  C   TYR   138      24.610  34.450  26.640  1.00  0.00           C
ATOM   1696  O   TYR   138      25.620  34.980  27.090  1.00  0.00           O
ATOM   1697  N   TRP   139      24.210  33.230  26.960  1.00  0.00           N
ATOM   1698  H   TRP   139      23.590  32.720  26.350  1.00  0.00           H
ATOM   1699  CA  TRP   139      24.720  32.450  28.100  1.00  0.00           C
ATOM   1700  HA  TRP   139      25.660  32.790  28.520  1.00  0.00           H
ATOM   1701  CB  TRP   139      23.650  32.510  29.170  1.00  0.00           C
ATOM   1702  HB1 TRP   139      23.740  31.690  29.890  1.00  0.00           H
ATOM   1703  HB2 TRP   139      22.650  32.470  28.740  1.00  0.00           H
ATOM   1704  CG  TRP   139      23.630  33.840  29.790  1.00  0.00           C
ATOM   1705  CD1 TRP   139      22.920  34.950  29.370  1.00  0.00           C
ATOM   1706  HD1 TRP   139      22.280  35.020  28.510  1.00  0.00           H
ATOM   1707  NE1 TRP   139      23.180  35.990  30.150  1.00  0.00           N
ATOM   1708  HE1 TRP   139      22.720  36.890  30.050  1.00  0.00           H
ATOM   1709  CE2 TRP   139      23.960  35.620  31.220  1.00  0.00           C
ATOM   1710  CZ2 TRP   139      24.410  36.340  32.320  1.00  0.00           C
ATOM   1711  HZ2 TRP   139      24.100  37.370  32.370  1.00  0.00           H
ATOM   1712  CH2 TRP   139      25.190  35.750  33.300  1.00  0.00           C
ATOM   1713  HH2 TRP   139      25.510  36.260  34.190  1.00  0.00           H
ATOM   1714  CZ3 TRP   139      25.520  34.340  33.200  1.00  0.00           C
ATOM   1715  HZ3 TRP   139      26.120  33.900  33.980  1.00  0.00           H
ATOM   1716  CE3 TRP   139      25.130  33.660  32.010  1.00  0.00           C
ATOM   1717  HE3 TRP   139      25.450  32.640  31.880  1.00  0.00           H
ATOM   1718  CD2 TRP   139      24.290  34.270  31.030  1.00  0.00           C
ATOM   1719  C   TRP   139      25.040  30.980  27.770  1.00  0.00           C
ATOM   1720  O   TRP   139      24.360  30.320  26.970  1.00  0.00           O
ATOM   1721  N   GLY   140      25.900  30.320  28.630  1.00  0.00           N
ATOM   1722  H   GLY   140      26.540  30.790  29.250  1.00  0.00           H
ATOM   1723  CA  GLY   140      26.190  28.840  28.500  1.00  0.00           C
ATOM   1724  HA1 GLY   140      27.230  28.540  28.630  1.00  0.00           H
ATOM   1725  HA2 GLY   140      26.060  28.540  27.460  1.00  0.00           H
ATOM   1726  C   GLY   140      25.220  28.050  29.390  1.00  0.00           C
ATOM   1727  O   GLY   140      24.270  28.600  29.970  1.00  0.00           O
ATOM   1728  N   GLN   141      25.530  26.800  29.520  1.00  0.00           N
ATOM   1729  H   GLN   141      26.430  26.590  29.120  1.00  0.00           H
ATOM   1730  CA  GLN   141      24.830  25.960  30.520  1.00  0.00           C
ATOM   1731  HA  GLN   141      23.920  26.460  30.850  1.00  0.00           H
ATOM   1732  CB  GLN   141      24.480  24.550  29.960  1.00  0.00           C
ATOM   1733  HB1 GLN   141      24.080  23.930  30.760  1.00  0.00           H
ATOM   1734  HB2 GLN   141      25.370  24.150  29.470  1.00  0.00           H
ATOM   1735  CG  GLN   141      23.370  24.550  28.870  1.00  0.00           C
ATOM   1736  HG1 GLN   141      23.150  23.530  28.550  1.00  0.00           H
ATOM   1737  HG2 GLN   141      23.650  25.170  28.020  1.00  0.00           H
ATOM   1738  CD  GLN   141      22.020  25.140  29.380  1.00  0.00           C
ATOM   1739  OE1 GLN   141      21.180  24.390  29.850  1.00  0.00           O
ATOM   1740  NE2 GLN   141      21.780  26.410  29.190  1.00  0.00           N
ATOM   1741 1HE2 GLN   141      22.420  26.920  28.580  1.00  0.00           H
ATOM   1742 2HE2 GLN   141      20.900  26.800  29.480  1.00  0.00           H
ATOM   1743  C   GLN   141      25.520  25.850  31.880  1.00  0.00           C
ATOM   1744  O   GLN   141      24.830  25.530  32.860  1.00  0.00           O
ATOM   1745  N   GLY   142      26.760  26.320  32.080  1.00  0.00           N
ATOM   1746  H   GLY   142      27.230  26.660  31.260  1.00  0.00           H
ATOM   1747  CA  GLY   142      27.510  26.270  33.350  1.00  0.00           C
ATOM   1748  HA1 GLY   142      26.920  26.340  34.260  1.00  0.00           H
ATOM   1749  HA2 GLY   142      28.140  27.160  33.360  1.00  0.00           H
ATOM   1750  C   GLY   142      28.440  25.040  33.490  1.00  0.00           C
ATOM   1751  O   GLY   142      28.200  23.990  32.890  1.00  0.00           O
ATOM   1752  N   THR   143      29.400  25.150  34.420  1.00  0.00           N
ATOM   1753  H   THR   143      29.530  26.060  34.840  1.00  0.00           H
ATOM   1754  CA  THR   143      30.270  24.090  34.870  1.00  0.00           C
ATOM   1755  HA  THR   143      29.780  23.140  34.650  1.00  0.00           H
ATOM   1756  CB  THR   143      31.570  24.160  34.030  1.00  0.00           C
ATOM   1757  HB  THR   143      31.280  24.200  32.990  1.00  0.00           H
ATOM   1758  CG2 THR   143      32.460  25.340  34.400  1.00  0.00           C
ATOM   1759 1HG2 THR   143      32.930  25.310  35.380  1.00  0.00           H
ATOM   1760 2HG2 THR   143      33.250  25.410  33.650  1.00  0.00           H
ATOM   1761 3HG2 THR   143      31.860  26.250  34.380  1.00  0.00           H
ATOM   1762  OG1 THR   143      32.280  22.940  34.040  1.00  0.00           O
ATOM   1763  HG1 THR   143      31.620  22.340  33.680  1.00  0.00           H
ATOM   1764  C   THR   143      30.470  24.240  36.390  1.00  0.00           C
ATOM   1765  O   THR   143      30.760  25.310  36.980  1.00  0.00           O
ATOM   1766  N   GLN   144      30.090  23.170  37.110  1.00  0.00           N
ATOM   1767  H   GLN   144      29.810  22.310  36.670  1.00  0.00           H
ATOM   1768  CA  GLN   144      30.210  23.140  38.580  1.00  0.00           C
ATOM   1769  HA  GLN   144      29.950  24.100  39.020  1.00  0.00           H
ATOM   1770  CB  GLN   144      29.180  22.110  39.030  1.00  0.00           C
ATOM   1771  HB1 GLN   144      29.410  21.140  38.590  1.00  0.00           H
ATOM   1772  HB2 GLN   144      28.260  22.490  38.600  1.00  0.00           H
ATOM   1773  CG  GLN   144      28.910  22.080  40.590  1.00  0.00           C
ATOM   1774  HG1 GLN   144      28.710  23.070  40.990  1.00  0.00           H
ATOM   1775  HG2 GLN   144      29.860  21.940  41.110  1.00  0.00           H
ATOM   1776  CD  GLN   144      27.820  21.090  40.990  1.00  0.00           C
ATOM   1777  OE1 GLN   144      27.040  20.650  40.200  1.00  0.00           O
ATOM   1778  NE2 GLN   144      27.620  20.800  42.280  1.00  0.00           N
ATOM   1779 1HE2 GLN   144      28.370  21.050  42.900  1.00  0.00           H
ATOM   1780 2HE2 GLN   144      26.910  20.120  42.540  1.00  0.00           H
ATOM   1781  C   GLN   144      31.630  22.810  39.110  1.00  0.00           C
ATOM   1782  O   GLN   144      32.230  21.870  38.710  1.00  0.00           O
ATOM   1783  N   VAL   145      32.200  23.610  40.060  1.00  0.00           N
ATOM   1784  H   VAL   145      31.550  24.360  40.290  1.00  0.00           H
ATOM   1785  CA  VAL   145      33.390  23.370  40.880  1.00  0.00           C
ATOM   1786  HA  VAL   145      33.830  22.440  40.520  1.00  0.00           H
ATOM   1787  CB  VAL   145      34.460  24.500  40.730  1.00  0.00           C
ATOM   1788  HB  VAL   145      34.040  25.330  41.290  1.00  0.00           H
ATOM   1789  CG1 VAL   145      35.690  24.240  41.600  1.00  0.00           C
ATOM   1790 1HG1 VAL   145      36.250  25.180  41.540  1.00  0.00           H
ATOM   1791 2HG1 VAL   145      35.530  24.060  42.670  1.00  0.00           H
ATOM   1792 3HG1 VAL   145      36.360  23.580  41.050  1.00  0.00           H
ATOM   1793  CG2 VAL   145      34.750  24.900  39.300  1.00  0.00           C
ATOM   1794 1HG2 VAL   145      35.330  25.810  39.230  1.00  0.00           H
ATOM   1795 2HG2 VAL   145      35.260  24.090  38.770  1.00  0.00           H
ATOM   1796 3HG2 VAL   145      33.850  25.190  38.760  1.00  0.00           H
ATOM   1797  C   VAL   145      33.040  23.240  42.310  1.00  0.00           C
ATOM   1798  O   VAL   145      32.200  23.970  42.840  1.00  0.00           O
ATOM   1799  N   THR   146      33.580  22.200  42.970  1.00  0.00           N
ATOM   1800  H   THR   146      34.270  21.580  42.590  1.00  0.00           H
ATOM   1801  CA  THR   146      33.450  22.030  44.480  1.00  0.00           C
ATOM   1802  HA  THR   146      32.810  22.810  44.900  1.00  0.00           H
ATOM   1803  CB  THR   146      32.780  20.730  44.920  1.00  0.00           C
ATOM   1804  HB  THR   146      33.230  19.870  44.420  1.00  0.00           H
ATOM   1805  CG2 THR   146      32.870  20.470  46.440  1.00  0.00           C
ATOM   1806 1HG2 THR   146      32.290  21.140  47.070  1.00  0.00           H
ATOM   1807 2HG2 THR   146      32.360  19.510  46.490  1.00  0.00           H
ATOM   1808 3HG2 THR   146      33.890  20.310  46.770  1.00  0.00           H
ATOM   1809  OG1 THR   146      31.460  20.760  44.450  1.00  0.00           O
ATOM   1810  HG1 THR   146      31.510  20.230  43.660  1.00  0.00           H
ATOM   1811  C   THR   146      34.810  22.200  45.050  1.00  0.00           C
ATOM   1812  O   THR   146      35.640  21.370  44.720  1.00  0.00           O
ATOM   1813  N   VAL   147      35.030  23.200  45.840  1.00  0.00           N
ATOM   1814  H   VAL   147      34.310  23.790  46.230  1.00  0.00           H
ATOM   1815  CA  VAL   147      36.310  23.300  46.600  1.00  0.00           C
ATOM   1816  HA  VAL   147      37.050  22.660  46.120  1.00  0.00           H
ATOM   1817  CB  VAL   147      36.730  24.750  46.720  1.00  0.00           C
ATOM   1818  HB  VAL   147      36.080  25.160  47.490  1.00  0.00           H
ATOM   1819  CG1 VAL   147      38.090  24.800  47.350  1.00  0.00           C
ATOM   1820 1HG1 VAL   147      38.870  24.410  46.690  1.00  0.00           H
ATOM   1821 2HG1 VAL   147      38.350  25.830  47.580  1.00  0.00           H
ATOM   1822 3HG1 VAL   147      38.140  24.110  48.190  1.00  0.00           H
ATOM   1823  CG2 VAL   147      36.630  25.490  45.440  1.00  0.00           C
ATOM   1824 1HG2 VAL   147      37.160  25.090  44.580  1.00  0.00           H
ATOM   1825 2HG2 VAL   147      35.600  25.600  45.100  1.00  0.00           H
ATOM   1826 3HG2 VAL   147      37.020  26.500  45.610  1.00  0.00           H
ATOM   1827  C   VAL   147      36.090  22.710  48.020  1.00  0.00           C
ATOM   1828  O   VAL   147      35.230  23.180  48.800  1.00  0.00           O
ATOM   1829  N   SER   148      36.860  21.680  48.370  1.00  0.00           N
ATOM   1830  H   SER   148      37.510  21.400  47.650  1.00  0.00           H
ATOM   1831  CA  SER   148      36.790  20.840  49.610  1.00  0.00           C
ATOM   1832  HA  SER   148      35.780  20.710  50.010  1.00  0.00           H
ATOM   1833  CB  SER   148      37.280  19.450  49.270  1.00  0.00           C
ATOM   1834  HB1 SER   148      38.350  19.400  49.470  1.00  0.00           H
ATOM   1835  HB2 SER   148      37.060  19.180  48.230  1.00  0.00           H
ATOM   1836  OG  SER   148      36.700  18.400  49.990  1.00  0.00           O
ATOM   1837  HG  SER   148      37.170  18.380  50.830  1.00  0.00           H
ATOM   1838  C   SER   148      37.590  21.410  50.730  1.00  0.00           C
ATOM   1839  O   SER   148      38.780  21.640  50.570  1.00  0.00           O
ATOM   1840  N   SER   149      37.110  21.540  51.970  1.00  0.00           N
ATOM   1841  H   SER   149      36.110  21.410  52.050  1.00  0.00           H
ATOM   1842  CA  SER   149      37.860  21.980  53.170  1.00  0.00           C
ATOM   1843  HA  SER   149      38.590  22.710  52.830  1.00  0.00           H
ATOM   1844  CB  SER   149      36.920  22.630  54.180  1.00  0.00           C
ATOM   1845  HB1 SER   149      36.320  21.880  54.690  1.00  0.00           H
ATOM   1846  HB2 SER   149      36.300  23.310  53.590  1.00  0.00           H
ATOM   1847  OG  SER   149      37.750  23.260  55.120  1.00  0.00           O
ATOM   1848  HG  SER   149      38.640  23.340  54.750  1.00  0.00           H
ATOM   1849  C   SER   149      38.600  20.850  53.860  1.00  0.00           C
ATOM   1850  OC1 SER   149      39.790  21.040  54.100  1.00  0.00           O
ATOM   1851  OC2 SER   149      38.050  19.740  54.030  1.00  0.00           O
TER
ENDMDL
