# Supplementary material for: Targeting Ras-binding domain of ELMO1 by computational nanobody design
Source: Commun Biol. 2023 Mar 17;6:284. doi: 10.1038/s42003-023-04657-w (PMC10023680; doi:10.1038/s42003-023-04657-w)
Supplement: Supplementary file 4 — Supplementary Data 2 [file 42003_2023_4657_MOESM4_ESM.zip › MD_input_output/Nb01_snapshot/snapshot_097000_CDR3.pdb]

ATOM   1461  N   ALA   107      30.490  29.110  43.630  1.00  0.00           N
ATOM   1462  H   ALA   107      31.470  28.860  43.590  1.00  0.00           H
ATOM   1463  CA  ALA   107      30.270  30.430  44.200  1.00  0.00           C
ATOM   1464  HA  ALA   107      29.290  30.850  43.940  1.00  0.00           H
ATOM   1465  CB  ALA   107      30.240  30.210  45.710  1.00  0.00           C
ATOM   1466  HB1 ALA   107      29.580  29.390  46.010  1.00  0.00           H
ATOM   1467  HB2 ALA   107      31.190  29.850  46.090  1.00  0.00           H
ATOM   1468  HB3 ALA   107      29.980  31.160  46.180  1.00  0.00           H
ATOM   1469  C   ALA   107      31.340  31.390  43.700  1.00  0.00           C
ATOM   1470  O   ALA   107      32.480  30.950  43.450  1.00  0.00           O
ATOM   1471  N   ALA   108      31.040  32.700  43.630  1.00  0.00           N
ATOM   1472  H   ALA   108      30.100  33.070  43.720  1.00  0.00           H
ATOM   1473  CA  ALA   108      32.000  33.700  43.140  1.00  0.00           C
ATOM   1474  HA  ALA   108      33.040  33.380  43.240  1.00  0.00           H
ATOM   1475  CB  ALA   108      31.950  33.880  41.600  1.00  0.00           C
ATOM   1476  HB1 ALA   108      31.290  34.660  41.210  1.00  0.00           H
ATOM   1477  HB2 ALA   108      32.980  34.040  41.280  1.00  0.00           H
ATOM   1478  HB3 ALA   108      31.680  32.970  41.070  1.00  0.00           H
ATOM   1479  C   ALA   108      31.880  35.070  43.920  1.00  0.00           C
ATOM   1480  O   ALA   108      30.790  35.480  44.310  1.00  0.00           O
ATOM   1481  N   ASP   109      32.980  35.780  44.110  1.00  0.00           N
ATOM   1482  H   ASP   109      33.770  35.540  43.530  1.00  0.00           H
ATOM   1483  CA  ASP   109      33.060  37.040  44.920  1.00  0.00           C
ATOM   1484  HA  ASP   109      32.060  37.480  44.910  1.00  0.00           H
ATOM   1485  CB  ASP   109      33.280  36.660  46.390  1.00  0.00           C
ATOM   1486  HB1 ASP   109      34.290  36.420  46.730  1.00  0.00           H
ATOM   1487  HB2 ASP   109      32.630  35.830  46.650  1.00  0.00           H
ATOM   1488  CG  ASP   109      32.820  37.960  47.200  1.00  0.00           C
ATOM   1489  OD1 ASP   109      31.590  37.920  47.430  1.00  0.00           O
ATOM   1490  OD2 ASP   109      33.670  38.800  47.650  1.00  0.00           O
ATOM   1491  C   ASP   109      34.110  38.030  44.370  1.00  0.00           C
ATOM   1492  O   ASP   109      34.840  37.680  43.440  1.00  0.00           O
ATOM   1493  N   ARG   110      34.220  39.170  45.000  1.00  0.00           N
ATOM   1494  H   ARG   110      33.640  39.320  45.820  1.00  0.00           H
ATOM   1495  CA  ARG   110      35.250  40.170  44.670  1.00  0.00           C
ATOM   1496  HA  ARG   110      35.790  39.730  43.830  1.00  0.00           H
ATOM   1497  CB  ARG   110      34.510  41.470  44.300  1.00  0.00           C
ATOM   1498  HB1 ARG   110      33.900  41.760  45.160  1.00  0.00           H
ATOM   1499  HB2 ARG   110      33.810  41.310  43.480  1.00  0.00           H
ATOM   1500  CG  ARG   110      35.340  42.740  43.950  1.00  0.00           C
ATOM   1501  HG1 ARG   110      35.880  43.010  44.870  1.00  0.00           H
ATOM   1502  HG2 ARG   110      34.690  43.560  43.650  1.00  0.00           H
ATOM   1503  CD  ARG   110      36.460  42.450  42.880  1.00  0.00           C
ATOM   1504  HD1 ARG   110      35.950  42.200  41.950  1.00  0.00           H
ATOM   1505  HD2 ARG   110      36.990  41.520  43.070  1.00  0.00           H
ATOM   1506  NE  ARG   110      37.310  43.670  42.720  1.00  0.00           N
ATOM   1507  HE  ARG   110      36.960  44.410  42.140  1.00  0.00           H
ATOM   1508  CZ  ARG   110      38.480  43.900  43.250  1.00  0.00           C
ATOM   1509  NH1 ARG   110      39.120  43.170  44.090  1.00  0.00           N
ATOM   1510 1HH1 ARG   110      38.740  42.270  44.340  1.00  0.00           H
ATOM   1511 2HH1 ARG   110      39.960  43.380  44.600  1.00  0.00           H
ATOM   1512  NH2 ARG   110      39.080  45.060  43.060  1.00  0.00           N
ATOM   1513 1HH2 ARG   110      38.640  45.710  42.430  1.00  0.00           H
ATOM   1514 2HH2 ARG   110      40.030  45.200  43.380  1.00  0.00           H
ATOM   1515  C   ARG   110      36.330  40.420  45.670  1.00  0.00           C
ATOM   1516  O   ARG   110      37.440  40.880  45.230  1.00  0.00           O
ATOM   1517  N   PHE   111      36.130  39.940  46.910  1.00  0.00           N
ATOM   1518  H   PHE   111      35.220  39.520  47.060  1.00  0.00           H
ATOM   1519  CA  PHE   111      37.100  39.920  47.970  1.00  0.00           C
ATOM   1520  HA  PHE   111      38.110  40.180  47.660  1.00  0.00           H
ATOM   1521  CB  PHE   111      36.750  41.050  48.930  1.00  0.00           C
ATOM   1522  HB1 PHE   111      37.470  40.930  49.740  1.00  0.00           H
ATOM   1523  HB2 PHE   111      35.890  40.900  49.580  1.00  0.00           H
ATOM   1524  CG  PHE   111      36.610  42.440  48.410  1.00  0.00           C
ATOM   1525  CD1 PHE   111      35.470  43.200  48.760  1.00  0.00           C
ATOM   1526  HD1 PHE   111      34.750  42.840  49.480  1.00  0.00           H
ATOM   1527  CE1 PHE   111      35.360  44.510  48.410  1.00  0.00           C
ATOM   1528  HE1 PHE   111      34.490  45.080  48.710  1.00  0.00           H
ATOM   1529  CZ  PHE   111      36.340  45.140  47.670  1.00  0.00           C
ATOM   1530  HZ  PHE   111      36.160  46.160  47.380  1.00  0.00           H
ATOM   1531  CE2 PHE   111      37.500  44.440  47.440  1.00  0.00           C
ATOM   1532  HE2 PHE   111      38.240  44.980  46.870  1.00  0.00           H
ATOM   1533  CD2 PHE   111      37.660  43.100  47.750  1.00  0.00           C
ATOM   1534  HD2 PHE   111      38.590  42.620  47.510  1.00  0.00           H
ATOM   1535  C   PHE   111      37.240  38.670  48.800  1.00  0.00           C
ATOM   1536  O   PHE   111      38.330  38.460  49.330  1.00  0.00           O
ATOM   1537  N   LEU   112      36.220  37.790  48.860  1.00  0.00           N
ATOM   1538  H   LEU   112      35.320  38.040  48.480  1.00  0.00           H
ATOM   1539  CA  LEU   112      36.170  36.710  49.850  1.00  0.00           C
ATOM   1540  HA  LEU   112      36.840  36.990  50.660  1.00  0.00           H
ATOM   1541  CB  LEU   112      34.730  36.600  50.440  1.00  0.00           C
ATOM   1542  HB1 LEU   112      34.630  35.610  50.900  1.00  0.00           H
ATOM   1543  HB2 LEU   112      34.050  36.700  49.590  1.00  0.00           H
ATOM   1544  CG  LEU   112      34.400  37.680  51.520  1.00  0.00           C
ATOM   1545  HG  LEU   112      34.520  38.670  51.070  1.00  0.00           H
ATOM   1546  CD1 LEU   112      32.920  37.670  52.030  1.00  0.00           C
ATOM   1547 1HD1 LEU   112      32.280  37.640  51.150  1.00  0.00           H
ATOM   1548 2HD1 LEU   112      32.730  36.790  52.650  1.00  0.00           H
ATOM   1549 3HD1 LEU   112      32.710  38.610  52.540  1.00  0.00           H
ATOM   1550  CD2 LEU   112      35.330  37.670  52.730  1.00  0.00           C
ATOM   1551 1HD2 LEU   112      35.320  36.700  53.210  1.00  0.00           H
ATOM   1552 2HD2 LEU   112      36.350  37.930  52.440  1.00  0.00           H
ATOM   1553 3HD2 LEU   112      35.040  38.340  53.540  1.00  0.00           H
ATOM   1554  C   LEU   112      36.730  35.400  49.190  1.00  0.00           C
ATOM   1555  O   LEU   112      36.170  34.980  48.140  1.00  0.00           O
ATOM   1556  N   THR   113      37.580  34.740  49.940  1.00  0.00           N
ATOM   1557  H   THR   113      37.940  35.190  50.760  1.00  0.00           H
ATOM   1558  CA  THR   113      38.030  33.340  49.570  1.00  0.00           C
ATOM   1559  HA  THR   113      37.790  33.090  48.540  1.00  0.00           H
ATOM   1560  CB  THR   113      39.540  32.990  49.770  1.00  0.00           C
ATOM   1561  HB  THR   113      39.860  32.050  49.330  1.00  0.00           H
ATOM   1562  CG2 THR   113      40.490  34.090  49.230  1.00  0.00           C
ATOM   1563 1HG2 THR   113      41.500  33.730  49.040  1.00  0.00           H
ATOM   1564 2HG2 THR   113      40.070  34.390  48.260  1.00  0.00           H
ATOM   1565 3HG2 THR   113      40.560  34.930  49.920  1.00  0.00           H
ATOM   1566  OG1 THR   113      39.760  32.940  51.140  1.00  0.00           O
ATOM   1567  HG1 THR   113      40.670  33.200  51.290  1.00  0.00           H
ATOM   1568  C   THR   113      37.230  32.260  50.280  1.00  0.00           C
ATOM   1569  O   THR   113      36.940  31.270  49.670  1.00  0.00           O
ATOM   1570  N   ARG   132      36.810  32.370  51.540  1.00  0.00           N
ATOM   1571  H   ARG   132      37.000  33.240  52.020  1.00  0.00           H
ATOM   1572  CA  ARG   132      36.170  31.290  52.280  1.00  0.00           C
ATOM   1573  HA  ARG   132      35.670  30.620  51.580  1.00  0.00           H
ATOM   1574  CB  ARG   132      37.220  30.640  53.190  1.00  0.00           C
ATOM   1575  HB1 ARG   132      37.550  31.370  53.940  1.00  0.00           H
ATOM   1576  HB2 ARG   132      38.100  30.390  52.610  1.00  0.00           H
ATOM   1577  CG  ARG   132      36.830  29.390  54.000  1.00  0.00           C
ATOM   1578  HG1 ARG   132      37.760  28.840  54.130  1.00  0.00           H
ATOM   1579  HG2 ARG   132      36.050  28.820  53.480  1.00  0.00           H
ATOM   1580  CD  ARG   132      36.280  29.790  55.380  1.00  0.00           C
ATOM   1581  HD1 ARG   132      35.920  28.830  55.760  1.00  0.00           H
ATOM   1582  HD2 ARG   132      35.370  30.380  55.320  1.00  0.00           H
ATOM   1583  NE  ARG   132      37.280  30.490  56.230  1.00  0.00           N
ATOM   1584  HE  ARG   132      38.190  30.700  55.850  1.00  0.00           H
ATOM   1585  CZ  ARG   132      37.060  30.870  57.500  1.00  0.00           C
ATOM   1586  NH1 ARG   132      36.050  30.470  58.200  1.00  0.00           N
ATOM   1587 1HH1 ARG   132      35.400  29.880  57.710  1.00  0.00           H
ATOM   1588 2HH1 ARG   132      35.720  30.960  59.010  1.00  0.00           H
ATOM   1589  NH2 ARG   132      37.840  31.810  58.060  1.00  0.00           N
ATOM   1590 1HH2 ARG   132      38.710  32.110  57.640  1.00  0.00           H
ATOM   1591 2HH2 ARG   132      37.640  32.060  59.010  1.00  0.00           H
ATOM   1592  C   ARG   132      34.910  31.730  52.980  1.00  0.00           C
ATOM   1593  O   ARG   132      34.040  30.870  53.100  1.00  0.00           O
ATOM   1594  N   SER   133      34.860  32.940  53.540  1.00  0.00           N
ATOM   1595  H   SER   133      35.660  33.540  53.390  1.00  0.00           H
ATOM   1596  CA  SER   133      33.660  33.390  54.300  1.00  0.00           C
ATOM   1597  HA  SER   133      33.500  32.790  55.200  1.00  0.00           H
ATOM   1598  CB  SER   133      33.890  34.880  54.710  1.00  0.00           C
ATOM   1599  HB1 SER   133      32.950  35.080  55.220  1.00  0.00           H
ATOM   1600  HB2 SER   133      33.980  35.490  53.810  1.00  0.00           H
ATOM   1601  OG  SER   133      34.950  35.040  55.720  1.00  0.00           O
ATOM   1602  HG  SER   133      34.560  35.790  56.190  1.00  0.00           H
ATOM   1603  C   SER   133      32.400  33.150  53.450  1.00  0.00           C
ATOM   1604  O   SER   133      32.330  33.530  52.260  1.00  0.00           O
ATOM   1605  N   VAL   134      31.290  32.690  54.040  1.00  0.00           N
ATOM   1606  H   VAL   134      31.340  32.610  55.050  1.00  0.00           H
ATOM   1607  CA  VAL   134      30.160  31.990  53.350  1.00  0.00           C
ATOM   1608  HA  VAL   134      30.670  31.280  52.690  1.00  0.00           H
ATOM   1609  CB  VAL   134      29.310  31.200  54.350  1.00  0.00           C
ATOM   1610  HB  VAL   134      28.530  30.620  53.860  1.00  0.00           H
ATOM   1611  CG1 VAL   134      30.120  30.110  55.110  1.00  0.00           C
ATOM   1612 1HG1 VAL   134      30.960  30.490  55.690  1.00  0.00           H
ATOM   1613 2HG1 VAL   134      29.420  29.590  55.780  1.00  0.00           H
ATOM   1614 3HG1 VAL   134      30.510  29.320  54.460  1.00  0.00           H
ATOM   1615  CG2 VAL   134      28.650  32.130  55.340  1.00  0.00           C
ATOM   1616 1HG2 VAL   134      29.070  32.130  56.340  1.00  0.00           H
ATOM   1617 2HG2 VAL   134      28.940  33.160  55.120  1.00  0.00           H
ATOM   1618 3HG2 VAL   134      27.580  31.920  55.360  1.00  0.00           H
ATOM   1619  C   VAL   134      29.370  32.870  52.410  1.00  0.00           C
ATOM   1620  O   VAL   134      28.780  32.420  51.380  1.00  0.00           O
ATOM   1621  N   LYS   135      29.340  34.210  52.690  1.00  0.00           N
ATOM   1622  H   LYS   135      29.950  34.460  53.450  1.00  0.00           H
ATOM   1623  CA  LYS   135      28.470  35.280  52.130  1.00  0.00           C
ATOM   1624  HA  LYS   135      27.430  34.930  52.130  1.00  0.00           H
ATOM   1625  CB  LYS   135      28.280  36.490  53.100  1.00  0.00           C
ATOM   1626  HB1 LYS   135      27.850  36.140  54.040  1.00  0.00           H
ATOM   1627  HB2 LYS   135      27.500  37.180  52.770  1.00  0.00           H
ATOM   1628  CG  LYS   135      29.690  37.090  53.440  1.00  0.00           C
ATOM   1629  HG1 LYS   135      30.370  36.760  52.660  1.00  0.00           H
ATOM   1630  HG2 LYS   135      29.960  36.690  54.420  1.00  0.00           H
ATOM   1631  CD  LYS   135      29.770  38.660  53.470  1.00  0.00           C
ATOM   1632  HD1 LYS   135      30.670  39.030  53.950  1.00  0.00           H
ATOM   1633  HD2 LYS   135      28.990  38.880  54.210  1.00  0.00           H
ATOM   1634  CE  LYS   135      29.600  39.290  52.130  1.00  0.00           C
ATOM   1635  HE1 LYS   135      28.590  39.080  51.800  1.00  0.00           H
ATOM   1636  HE2 LYS   135      30.230  38.750  51.420  1.00  0.00           H
ATOM   1637  NZ  LYS   135      29.870  40.710  52.100  1.00  0.00           N
ATOM   1638  HZ1 LYS   135      29.250  41.170  52.750  1.00  0.00           H
ATOM   1639  HZ2 LYS   135      30.800  40.920  52.430  1.00  0.00           H
ATOM   1640  HZ3 LYS   135      29.730  41.180  51.220  1.00  0.00           H
ATOM   1641  C   LYS   135      28.870  35.670  50.700  1.00  0.00           C
ATOM   1642  O   LYS   135      28.560  36.720  50.200  1.00  0.00           O
ATOM   1643  N   TYR   136      29.620  34.800  49.990  1.00  0.00           N
ATOM   1644  H   TYR   136      29.820  33.920  50.440  1.00  0.00           H
ATOM   1645  CA  TYR   136      29.880  34.950  48.580  1.00  0.00           C
ATOM   1646  HA  TYR   136      30.800  35.500  48.360  1.00  0.00           H
ATOM   1647  CB  TYR   136      30.140  33.510  48.140  1.00  0.00           C
ATOM   1648  HB1 TYR   136      29.770  33.420  47.120  1.00  0.00           H
ATOM   1649  HB2 TYR   136      29.470  32.810  48.650  1.00  0.00           H
ATOM   1650  CG  TYR   136      31.570  33.120  48.060  1.00  0.00           C
ATOM   1651  CD1 TYR   136      32.350  32.760  49.160  1.00  0.00           C
ATOM   1652  HD1 TYR   136      31.890  32.790  50.130  1.00  0.00           H
ATOM   1653  CE1 TYR   136      33.720  32.520  48.990  1.00  0.00           C
ATOM   1654  HE1 TYR   136      34.270  32.140  49.830  1.00  0.00           H
ATOM   1655  CZ  TYR   136      34.200  32.360  47.670  1.00  0.00           C
ATOM   1656  OH  TYR   136      35.460  31.930  47.440  1.00  0.00           O
ATOM   1657  HH  TYR   136      35.970  31.700  48.220  1.00  0.00           H
ATOM   1658  CE2 TYR   136      33.430  32.650  46.570  1.00  0.00           C
ATOM   1659  HE2 TYR   136      33.930  32.740  45.620  1.00  0.00           H
ATOM   1660  CD2 TYR   136      32.130  33.110  46.770  1.00  0.00           C
ATOM   1661  HD2 TYR   136      31.550  33.350  45.890  1.00  0.00           H
ATOM   1662  C   TYR   136      28.780  35.560  47.740  1.00  0.00           C
ATOM   1663  O   TYR   136      27.600  35.160  47.820  1.00  0.00           O
ATOM   1664  N   ASP   137      29.140  36.600  47.050  1.00  0.00           N
ATOM   1665  H   ASP   137      30.060  37.030  47.130  1.00  0.00           H
ATOM   1666  CA  ASP   137      28.130  37.400  46.330  1.00  0.00           C
ATOM   1667  HA  ASP   137      27.370  37.580  47.090  1.00  0.00           H
ATOM   1668  CB  ASP   137      28.710  38.770  46.000  1.00  0.00           C
ATOM   1669  HB1 ASP   137      29.430  38.730  45.190  1.00  0.00           H
ATOM   1670  HB2 ASP   137      29.190  39.130  46.910  1.00  0.00           H
ATOM   1671  CG  ASP   137      27.650  39.810  45.600  1.00  0.00           C
ATOM   1672  OD1 ASP   137      26.710  40.010  46.380  1.00  0.00           O
ATOM   1673  OD2 ASP   137      27.900  40.540  44.560  1.00  0.00           O
ATOM   1674  C   ASP   137      27.340  36.790  45.210  1.00  0.00           C
ATOM   1675  O   ASP   137      26.260  37.290  44.930  1.00  0.00           O
ATOM   1676  N   TYR   138      27.770  35.690  44.590  1.00  0.00           N
ATOM   1677  H   TYR   138      28.710  35.440  44.870  1.00  0.00           H
ATOM   1678  CA  TYR   138      27.170  35.020  43.450  1.00  0.00           C
ATOM   1679  HA  TYR   138      26.180  35.430  43.300  1.00  0.00           H
ATOM   1680  CB  TYR   138      28.010  35.250  42.180  1.00  0.00           C
ATOM   1681  HB1 TYR   138      27.640  34.600  41.390  1.00  0.00           H
ATOM   1682  HB2 TYR   138      29.060  35.020  42.340  1.00  0.00           H
ATOM   1683  CG  TYR   138      27.810  36.750  41.780  1.00  0.00           C
ATOM   1684  CD1 TYR   138      28.820  37.750  42.020  1.00  0.00           C
ATOM   1685  HD1 TYR   138      29.720  37.530  42.570  1.00  0.00           H
ATOM   1686  CE1 TYR   138      28.650  39.060  41.520  1.00  0.00           C
ATOM   1687  HE1 TYR   138      29.340  39.880  41.640  1.00  0.00           H
ATOM   1688  CZ  TYR   138      27.500  39.400  40.770  1.00  0.00           C
ATOM   1689  OH  TYR   138      27.430  40.670  40.270  1.00  0.00           O
ATOM   1690  HH  TYR   138      26.570  40.910  39.920  1.00  0.00           H
ATOM   1691  CE2 TYR   138      26.520  38.430  40.460  1.00  0.00           C
ATOM   1692  HE2 TYR   138      25.680  38.640  39.810  1.00  0.00           H
ATOM   1693  CD2 TYR   138      26.680  37.140  41.020  1.00  0.00           C
ATOM   1694  HD2 TYR   138      25.770  36.570  41.050  1.00  0.00           H
ATOM   1695  C   TYR   138      27.170  33.440  43.680  1.00  0.00           C
ATOM   1696  O   TYR   138      28.120  32.870  44.180  1.00  0.00           O
