# Supplementary material for: Targeting Ras-binding domain of ELMO1 by computational nanobody design
Source: Commun Biol. 2023 Mar 17;6:284. doi: 10.1038/s42003-023-04657-w (PMC10023680; doi:10.1038/s42003-023-04657-w)
Supplement: Supplementary file 4 — Supplementary Data 2 [file 42003_2023_4657_MOESM4_ESM.zip › MD_input_output/Nb01_snapshot/snapshot_100000.pdb]

REMARK    GENERATED BY TRJCONV
TITLE     Protein in water t= 10000.00000 step= 5000000
REMARK    THIS IS A SIMULATION BOX
CRYST1   67.432   67.432   67.432  90.00  90.00  90.00 P 1           1
MODEL        1
ATOM      1  N   VAL     2      20.520  32.740  33.090  1.00  0.00           N
ATOM      2  H1  VAL     2      20.620  33.330  33.900  1.00  0.00           H
ATOM      3  H2  VAL     2      20.340  33.230  32.230  1.00  0.00           H
ATOM      4  H3  VAL     2      19.680  32.200  33.280  1.00  0.00           H
ATOM      5  CA  VAL     2      21.700  31.850  32.960  1.00  0.00           C
ATOM      6  HA  VAL     2      21.680  31.190  32.090  1.00  0.00           H
ATOM      7  CB  VAL     2      22.960  32.710  32.810  1.00  0.00           C
ATOM      8  HB  VAL     2      23.040  33.530  33.520  1.00  0.00           H
ATOM      9  CG1 VAL     2      24.270  31.880  32.960  1.00  0.00           C
ATOM     10 1HG1 VAL     2      24.150  31.130  32.180  1.00  0.00           H
ATOM     11 2HG1 VAL     2      25.050  32.600  32.700  1.00  0.00           H
ATOM     12 3HG1 VAL     2      24.330  31.510  33.980  1.00  0.00           H
ATOM     13  CG2 VAL     2      22.910  33.290  31.400  1.00  0.00           C
ATOM     14 1HG2 VAL     2      22.260  34.160  31.370  1.00  0.00           H
ATOM     15 2HG2 VAL     2      23.830  33.620  30.920  1.00  0.00           H
ATOM     16 3HG2 VAL     2      22.520  32.530  30.720  1.00  0.00           H
ATOM     17  C   VAL     2      21.740  31.060  34.210  1.00  0.00           C
ATOM     18  O   VAL     2      21.620  31.550  35.320  1.00  0.00           O
ATOM     19  N   GLN     3      21.930  29.790  34.030  1.00  0.00           N
ATOM     20  H   GLN     3      22.000  29.470  33.070  1.00  0.00           H
ATOM     21  CA  GLN     3      22.200  28.890  35.080  1.00  0.00           C
ATOM     22  HA  GLN     3      22.290  29.440  36.020  1.00  0.00           H
ATOM     23  CB  GLN     3      21.060  27.860  35.180  1.00  0.00           C
ATOM     24  HB1 GLN     3      21.120  27.240  34.290  1.00  0.00           H
ATOM     25  HB2 GLN     3      20.100  28.370  35.110  1.00  0.00           H
ATOM     26  CG  GLN     3      21.200  26.930  36.360  1.00  0.00           C
ATOM     27  HG1 GLN     3      21.270  27.520  37.270  1.00  0.00           H
ATOM     28  HG2 GLN     3      22.090  26.310  36.420  1.00  0.00           H
ATOM     29  CD  GLN     3      20.030  25.990  36.540  1.00  0.00           C
ATOM     30  OE1 GLN     3      18.960  26.420  36.870  1.00  0.00           O
ATOM     31  NE2 GLN     3      20.220  24.740  36.350  1.00  0.00           N
ATOM     32 1HE2 GLN     3      21.140  24.360  36.210  1.00  0.00           H
ATOM     33 2HE2 GLN     3      19.380  24.190  36.440  1.00  0.00           H
ATOM     34  C   GLN     3      23.470  28.120  34.820  1.00  0.00           C
ATOM     35  O   GLN     3      23.750  27.840  33.650  1.00  0.00           O
ATOM     36  N   LEU     4      24.310  27.900  35.860  1.00  0.00           N
ATOM     37  H   LEU     4      24.010  27.910  36.830  1.00  0.00           H
ATOM     38  CA  LEU     4      25.720  27.380  35.630  1.00  0.00           C
ATOM     39  HA  LEU     4      26.190  27.870  34.780  1.00  0.00           H
ATOM     40  CB  LEU     4      26.540  27.580  36.940  1.00  0.00           C
ATOM     41  HB1 LEU     4      27.500  27.070  36.790  1.00  0.00           H
ATOM     42  HB2 LEU     4      26.080  26.990  37.740  1.00  0.00           H
ATOM     43  CG  LEU     4      26.800  29.020  37.330  1.00  0.00           C
ATOM     44  HG  LEU     4      25.840  29.540  37.420  1.00  0.00           H
ATOM     45  CD1 LEU     4      27.390  28.960  38.690  1.00  0.00           C
ATOM     46 1HD1 LEU     4      27.560  29.940  39.140  1.00  0.00           H
ATOM     47 2HD1 LEU     4      26.640  28.460  39.300  1.00  0.00           H
ATOM     48 3HD1 LEU     4      28.290  28.340  38.650  1.00  0.00           H
ATOM     49  CD2 LEU     4      27.780  29.830  36.460  1.00  0.00           C
ATOM     50 1HD2 LEU     4      28.670  29.240  36.200  1.00  0.00           H
ATOM     51 2HD2 LEU     4      27.210  30.090  35.570  1.00  0.00           H
ATOM     52 3HD2 LEU     4      28.060  30.740  36.980  1.00  0.00           H
ATOM     53  C   LEU     4      25.670  25.890  35.200  1.00  0.00           C
ATOM     54  O   LEU     4      24.590  25.350  35.130  1.00  0.00           O
ATOM     55  N   VAL     5      26.790  25.210  34.840  1.00  0.00           N
ATOM     56  H   VAL     5      27.690  25.660  34.750  1.00  0.00           H
ATOM     57  CA  VAL     5      26.620  23.800  34.640  1.00  0.00           C
ATOM     58  HA  VAL     5      25.920  23.460  35.410  1.00  0.00           H
ATOM     59  CB  VAL     5      26.060  23.460  33.180  1.00  0.00           C
ATOM     60  HB  VAL     5      25.060  23.870  33.010  1.00  0.00           H
ATOM     61  CG1 VAL     5      26.910  24.070  32.030  1.00  0.00           C
ATOM     62 1HG1 VAL     5      26.710  25.140  31.950  1.00  0.00           H
ATOM     63 2HG1 VAL     5      27.960  24.010  32.310  1.00  0.00           H
ATOM     64 3HG1 VAL     5      26.570  23.800  31.030  1.00  0.00           H
ATOM     65  CG2 VAL     5      26.120  22.010  32.850  1.00  0.00           C
ATOM     66 1HG2 VAL     5      27.130  21.600  32.790  1.00  0.00           H
ATOM     67 2HG2 VAL     5      25.520  21.430  33.550  1.00  0.00           H
ATOM     68 3HG2 VAL     5      25.640  21.670  31.930  1.00  0.00           H
ATOM     69  C   VAL     5      27.970  23.140  34.920  1.00  0.00           C
ATOM     70  O   VAL     5      29.010  23.530  34.380  1.00  0.00           O
ATOM     71  N   GLU     6      27.910  22.110  35.750  1.00  0.00           N
ATOM     72  H   GLU     6      27.050  22.060  36.270  1.00  0.00           H
ATOM     73  CA  GLU     6      28.970  21.160  35.990  1.00  0.00           C
ATOM     74  HA  GLU     6      29.910  21.720  35.960  1.00  0.00           H
ATOM     75  CB  GLU     6      28.860  20.440  37.350  1.00  0.00           C
ATOM     76  HB1 GLU     6      29.830  19.960  37.490  1.00  0.00           H
ATOM     77  HB2 GLU     6      28.030  19.730  37.330  1.00  0.00           H
ATOM     78  CG  GLU     6      28.520  21.400  38.500  1.00  0.00           C
ATOM     79  HG1 GLU     6      29.190  22.250  38.360  1.00  0.00           H
ATOM     80  HG2 GLU     6      28.850  20.790  39.340  1.00  0.00           H
ATOM     81  CD  GLU     6      27.050  21.770  38.750  1.00  0.00           C
ATOM     82  OE1 GLU     6      26.160  21.480  37.890  1.00  0.00           O
ATOM     83  OE2 GLU     6      26.770  22.440  39.760  1.00  0.00           O
ATOM     84  C   GLU     6      29.170  20.100  34.950  1.00  0.00           C
ATOM     85  O   GLU     6      28.250  19.810  34.140  1.00  0.00           O
ATOM     86  N   SER     7      30.410  19.640  34.940  1.00  0.00           N
ATOM     87  H   SER     7      31.130  20.030  35.530  1.00  0.00           H
ATOM     88  CA  SER     7      30.810  18.460  34.230  1.00  0.00           C
ATOM     89  HA  SER     7      29.960  17.780  34.240  1.00  0.00           H
ATOM     90  CB  SER     7      31.150  18.710  32.750  1.00  0.00           C
ATOM     91  HB1 SER     7      31.580  17.820  32.290  1.00  0.00           H
ATOM     92  HB2 SER     7      31.840  19.540  32.650  1.00  0.00           H
ATOM     93  OG  SER     7      30.050  19.010  31.840  1.00  0.00           O
ATOM     94  HG  SER     7      29.560  19.800  32.080  1.00  0.00           H
ATOM     95  C   SER     7      31.990  17.860  35.000  1.00  0.00           C
ATOM     96  O   SER     7      33.060  18.500  35.170  1.00  0.00           O
ATOM     97  N   GLY     9      31.860  16.610  35.500  1.00  0.00           N
ATOM     98  H   GLY     9      30.990  16.100  35.510  1.00  0.00           H
ATOM     99  CA  GLY     9      33.080  15.970  35.970  1.00  0.00           C
ATOM    100  HA1 GLY     9      33.800  16.650  36.430  1.00  0.00           H
ATOM    101  HA2 GLY     9      33.630  15.640  35.090  1.00  0.00           H
ATOM    102  C   GLY     9      32.910  14.770  36.930  1.00  0.00           C
ATOM    103  O   GLY     9      33.920  14.090  37.210  1.00  0.00           O
ATOM    104  N   GLY    10      31.650  14.330  37.200  1.00  0.00           N
ATOM    105  H   GLY    10      30.870  14.910  36.910  1.00  0.00           H
ATOM    106  CA  GLY    10      31.330  13.100  37.850  1.00  0.00           C
ATOM    107  HA1 GLY    10      30.260  13.010  37.720  1.00  0.00           H
ATOM    108  HA2 GLY    10      31.610  13.220  38.900  1.00  0.00           H
ATOM    109  C   GLY    10      32.000  11.840  37.280  1.00  0.00           C
ATOM    110  O   GLY    10      32.240  11.810  36.090  1.00  0.00           O
ATOM    111  N   GLY    11      32.230  10.880  38.160  1.00  0.00           N
ATOM    112  H   GLY    11      31.730  10.930  39.040  1.00  0.00           H
ATOM    113  CA  GLY    11      32.860   9.630  37.890  1.00  0.00           C
ATOM    114  HA1 GLY    11      33.790   9.820  37.370  1.00  0.00           H
ATOM    115  HA2 GLY    11      32.160   9.110  37.230  1.00  0.00           H
ATOM    116  C   GLY    11      32.990   8.740  39.140  1.00  0.00           C
ATOM    117  O   GLY    11      32.740   9.030  40.360  1.00  0.00           O
ATOM    118  N   LEU    12      33.150   7.440  38.870  1.00  0.00           N
ATOM    119  H   LEU    12      33.230   7.170  37.900  1.00  0.00           H
ATOM    120  CA  LEU    12      33.430   6.260  39.750  1.00  0.00           C
ATOM    121  HA  LEU    12      33.070   6.570  40.730  1.00  0.00           H
ATOM    122  CB  LEU    12      32.850   4.910  39.160  1.00  0.00           C
ATOM    123  HB1 LEU    12      33.280   4.710  38.180  1.00  0.00           H
ATOM    124  HB2 LEU    12      31.780   5.080  38.990  1.00  0.00           H
ATOM    125  CG  LEU    12      33.070   3.710  40.180  1.00  0.00           C
ATOM    126  HG  LEU    12      34.130   3.450  40.230  1.00  0.00           H
ATOM    127  CD1 LEU    12      32.500   4.010  41.570  1.00  0.00           C
ATOM    128 1HD1 LEU    12      33.220   4.670  42.050  1.00  0.00           H
ATOM    129 2HD1 LEU    12      31.550   4.550  41.480  1.00  0.00           H
ATOM    130 3HD1 LEU    12      32.380   3.080  42.140  1.00  0.00           H
ATOM    131  CD2 LEU    12      32.220   2.510  39.680  1.00  0.00           C
ATOM    132 1HD2 LEU    12      32.440   2.450  38.610  1.00  0.00           H
ATOM    133 2HD2 LEU    12      32.510   1.610  40.220  1.00  0.00           H
ATOM    134 3HD2 LEU    12      31.170   2.720  39.880  1.00  0.00           H
ATOM    135  C   LEU    12      34.960   6.170  39.920  1.00  0.00           C
ATOM    136  O   LEU    12      35.660   5.960  38.940  1.00  0.00           O
ATOM    137  N   VAL    13      35.450   6.230  41.130  1.00  0.00           N
ATOM    138  H   VAL    13      34.750   6.320  41.850  1.00  0.00           H
ATOM    139  CA  VAL    13      36.900   6.020  41.460  1.00  0.00           C
ATOM    140  HA  VAL    13      37.240   5.600  40.510  1.00  0.00           H
ATOM    141  CB  VAL    13      37.570   7.370  41.720  1.00  0.00           C
ATOM    142  HB  VAL    13      38.520   7.220  42.230  1.00  0.00           H
ATOM    143  CG1 VAL    13      37.840   8.030  40.300  1.00  0.00           C
ATOM    144 1HG1 VAL    13      38.510   7.440  39.670  1.00  0.00           H
ATOM    145 2HG1 VAL    13      36.870   8.260  39.860  1.00  0.00           H
ATOM    146 3HG1 VAL    13      38.370   8.960  40.460  1.00  0.00           H
ATOM    147  CG2 VAL    13      36.740   8.410  42.490  1.00  0.00           C
ATOM    148 1HG2 VAL    13      36.010   8.990  41.930  1.00  0.00           H
ATOM    149 2HG2 VAL    13      36.170   8.040  43.340  1.00  0.00           H
ATOM    150 3HG2 VAL    13      37.450   9.180  42.770  1.00  0.00           H
ATOM    151  C   VAL    13      37.140   5.070  42.500  1.00  0.00           C
ATOM    152  O   VAL    13      36.310   4.890  43.380  1.00  0.00           O
ATOM    153  N   GLN    14      38.380   4.450  42.490  1.00  0.00           N
ATOM    154  H   GLN    14      39.020   4.700  41.760  1.00  0.00           H
ATOM    155  CA  GLN    14      38.880   3.800  43.680  1.00  0.00           C
ATOM    156  HA  GLN    14      38.080   3.350  44.260  1.00  0.00           H
ATOM    157  CB  GLN    14      39.860   2.620  43.320  1.00  0.00           C
ATOM    158  HB1 GLN    14      40.280   2.280  44.260  1.00  0.00           H
ATOM    159  HB2 GLN    14      40.620   2.910  42.600  1.00  0.00           H
ATOM    160  CG  GLN    14      39.190   1.430  42.650  1.00  0.00           C
ATOM    161  HG1 GLN    14      40.010   0.930  42.140  1.00  0.00           H
ATOM    162  HG2 GLN    14      38.560   1.830  41.850  1.00  0.00           H
ATOM    163  CD  GLN    14      38.520   0.450  43.610  1.00  0.00           C
ATOM    164  OE1 GLN    14      39.200  67.360  44.540  1.00  0.00           O
ATOM    165  NE2 GLN    14      37.250   0.160  43.390  1.00  0.00           N
ATOM    166 1HE2 GLN    14      37.010   0.360  42.430  1.00  0.00           H
ATOM    167 2HE2 GLN    14      36.870  66.830  43.940  1.00  0.00           H
ATOM    168  C   GLN    14      39.610   4.760  44.630  1.00  0.00           C
ATOM    169  O   GLN    14      40.230   5.770  44.220  1.00  0.00           O
ATOM    170  N   ALA    15      39.700   4.400  45.880  1.00  0.00           N
ATOM    171  H   ALA    15      39.070   3.670  46.170  1.00  0.00           H
ATOM    172  CA  ALA    15      40.580   5.090  46.830  1.00  0.00           C
ATOM    173  HA  ALA    15      40.280   6.130  46.740  1.00  0.00           H
ATOM    174  CB  ALA    15      40.420   4.510  48.270  1.00  0.00           C
ATOM    175  HB1 ALA    15      40.870   3.510  48.320  1.00  0.00           H
ATOM    176  HB2 ALA    15      40.930   5.200  48.930  1.00  0.00           H
ATOM    177  HB3 ALA    15      39.350   4.420  48.480  1.00  0.00           H
ATOM    178  C   ALA    15      42.010   5.060  46.280  1.00  0.00           C
ATOM    179  O   ALA    15      42.480   4.100  45.650  1.00  0.00           O
ATOM    180  N   GLY    16      42.670   6.200  46.520  1.00  0.00           N
ATOM    181  H   GLY    16      42.230   6.890  47.110  1.00  0.00           H
ATOM    182  CA  GLY    16      44.030   6.420  45.950  1.00  0.00           C
ATOM    183  HA1 GLY    16      44.640   5.550  46.160  1.00  0.00           H
ATOM    184  HA2 GLY    16      44.420   7.260  46.520  1.00  0.00           H
ATOM    185  C   GLY    16      44.180   6.740  44.500  1.00  0.00           C
ATOM    186  O   GLY    16      45.290   7.090  44.020  1.00  0.00           O
ATOM    187  N   ASP    17      43.060   6.760  43.790  1.00  0.00           N
ATOM    188  H   ASP    17      42.180   6.600  44.260  1.00  0.00           H
ATOM    189  CA  ASP    17      42.970   7.430  42.470  1.00  0.00           C
ATOM    190  HA  ASP    17      43.860   7.170  41.900  1.00  0.00           H
ATOM    191  CB  ASP    17      41.750   6.890  41.700  1.00  0.00           C
ATOM    192  HB1 ASP    17      40.820   7.420  41.900  1.00  0.00           H
ATOM    193  HB2 ASP    17      41.590   5.830  41.900  1.00  0.00           H
ATOM    194  CG  ASP    17      41.860   6.960  40.200  1.00  0.00           C
ATOM    195  OD1 ASP    17      42.950   7.370  39.740  1.00  0.00           O
ATOM    196  OD2 ASP    17      41.040   6.480  39.420  1.00  0.00           O
ATOM    197  C   ASP    17      42.820   8.950  42.540  1.00  0.00           C
ATOM    198  O   ASP    17      42.680   9.520  43.620  1.00  0.00           O
ATOM    199  N   SER    18      42.810   9.700  41.450  1.00  0.00           N
ATOM    200  H   SER    18      42.870   9.240  40.550  1.00  0.00           H
ATOM    201  CA  SER    18      42.700  11.150  41.420  1.00  0.00           C
ATOM    202  HA  SER    18      42.340  11.540  42.370  1.00  0.00           H
ATOM    203  CB  SER    18      44.020  11.830  41.170  1.00  0.00           C
ATOM    204  HB1 SER    18      43.930  12.910  41.060  1.00  0.00           H
ATOM    205  HB2 SER    18      44.450  11.540  40.210  1.00  0.00           H
ATOM    206  OG  SER    18      45.020  11.440  42.110  1.00  0.00           O
ATOM    207  HG  SER    18      45.060  10.490  42.050  1.00  0.00           H
ATOM    208  C   SER    18      41.580  11.470  40.420  1.00  0.00           C
ATOM    209  O   SER    18      41.200  10.630  39.590  1.00  0.00           O
ATOM    210  N   LEU    19      40.990  12.650  40.520  1.00  0.00           N
ATOM    211  H   LEU    19      41.350  13.400  41.100  1.00  0.00           H
ATOM    212  CA  LEU    19      39.940  13.130  39.630  1.00  0.00           C
ATOM    213  HA  LEU    19      40.200  12.830  38.620  1.00  0.00           H
ATOM    214  CB  LEU    19      38.630  12.390  40.080  1.00  0.00           C
ATOM    215  HB1 LEU    19      38.410  12.830  41.050  1.00  0.00           H
ATOM    216  HB2 LEU    19      38.780  11.360  40.410  1.00  0.00           H
ATOM    217  CG  LEU    19      37.320  12.420  39.210  1.00  0.00           C
ATOM    218  HG  LEU    19      37.240  13.390  38.730  1.00  0.00           H
ATOM    219  CD1 LEU    19      37.280  11.250  38.180  1.00  0.00           C
ATOM    220 1HD1 LEU    19      38.150  11.410  37.540  1.00  0.00           H
ATOM    221 2HD1 LEU    19      37.300  10.230  38.560  1.00  0.00           H
ATOM    222 3HD1 LEU    19      36.350  11.310  37.610  1.00  0.00           H
ATOM    223  CD2 LEU    19      36.130  12.230  40.190  1.00  0.00           C
ATOM    224 1HD2 LEU    19      35.290  12.010  39.530  1.00  0.00           H
ATOM    225 2HD2 LEU    19      36.290  11.470  40.950  1.00  0.00           H
ATOM    226 3HD2 LEU    19      35.980  13.170  40.720  1.00  0.00           H
ATOM    227  C   LEU    19      39.820  14.680  39.600  1.00  0.00           C
ATOM    228  O   LEU    19      40.340  15.410  40.480  1.00  0.00           O
ATOM    229  N   ARG    20      39.180  15.180  38.530  1.00  0.00           N
ATOM    230  H   ARG    20      38.820  14.540  37.830  1.00  0.00           H
ATOM    231  CA  ARG    20      39.020  16.640  38.260  1.00  0.00           C
ATOM    232  HA  ARG    20      39.330  17.190  39.150  1.00  0.00           H
ATOM    233  CB  ARG    20      39.910  17.100  37.090  1.00  0.00           C
ATOM    234  HB1 ARG    20      39.800  16.360  36.290  1.00  0.00           H
ATOM    235  HB2 ARG    20      40.910  16.960  37.480  1.00  0.00           H
ATOM    236  CG  ARG    20      39.670  18.550  36.680  1.00  0.00           C
ATOM    237  HG1 ARG    20      39.730  19.200  37.550  1.00  0.00           H
ATOM    238  HG2 ARG    20      38.610  18.590  36.430  1.00  0.00           H
ATOM    239  CD  ARG    20      40.530  19.120  35.620  1.00  0.00           C
ATOM    240  HD1 ARG    20      41.540  18.880  35.960  1.00  0.00           H
ATOM    241  HD2 ARG    20      40.260  20.170  35.590  1.00  0.00           H
ATOM    242  NE  ARG    20      40.290  18.490  34.290  1.00  0.00           N
ATOM    243  HE  ARG    20      39.780  17.620  34.220  1.00  0.00           H
ATOM    244  CZ  ARG    20      40.500  19.120  33.150  1.00  0.00           C
ATOM    245  NH1 ARG    20      41.250  20.160  33.070  1.00  0.00           N
ATOM    246 1HH1 ARG    20      41.870  20.420  33.830  1.00  0.00           H
ATOM    247 2HH1 ARG    20      41.380  20.740  32.250  1.00  0.00           H
ATOM    248  NH2 ARG    20      39.980  18.750  32.090  1.00  0.00           N
ATOM    249 1HH2 ARG    20      39.240  18.070  32.220  1.00  0.00           H
ATOM    250 2HH2 ARG    20      40.060  19.360  31.290  1.00  0.00           H
ATOM    251  C   ARG    20      37.580  16.920  37.890  1.00  0.00           C
ATOM    252  O   ARG    20      37.090  16.290  37.000  1.00  0.00           O
ATOM    253  N   LEU    21      36.980  17.940  38.450  1.00  0.00           N
ATOM    254  H   LEU    21      37.450  18.400  39.210  1.00  0.00           H
ATOM    255  CA  LEU    21      35.670  18.550  38.140  1.00  0.00           C
ATOM    256  HA  LEU    21      35.080  17.880  37.510  1.00  0.00           H
ATOM    257  CB  LEU    21      34.860  18.770  39.460  1.00  0.00           C
ATOM    258  HB1 LEU    21      33.890  19.210  39.260  1.00  0.00           H
ATOM    259  HB2 LEU    21      35.480  19.370  40.130  1.00  0.00           H
ATOM    260  CG  LEU    21      34.480  17.450  40.220  1.00  0.00           C
ATOM    261  HG  LEU    21      35.400  17.040  40.650  1.00  0.00           H
ATOM    262  CD1 LEU    21      33.530  17.850  41.390  1.00  0.00           C
ATOM    263 1HD1 LEU    21      34.040  18.450  42.140  1.00  0.00           H
ATOM    264 2HD1 LEU    21      32.580  18.280  41.060  1.00  0.00           H
ATOM    265 3HD1 LEU    21      33.350  16.940  41.950  1.00  0.00           H
ATOM    266  CD2 LEU    21      33.880  16.300  39.430  1.00  0.00           C
ATOM    267 1HD2 LEU    21      33.550  15.480  40.060  1.00  0.00           H
ATOM    268 2HD2 LEU    21      33.080  16.680  38.800  1.00  0.00           H
ATOM    269 3HD2 LEU    21      34.700  15.890  38.840  1.00  0.00           H
ATOM    270  C   LEU    21      35.860  19.790  37.270  1.00  0.00           C
ATOM    271  O   LEU    21      36.870  20.530  37.330  1.00  0.00           O
ATOM    272  N   SER    22      34.900  20.120  36.460  1.00  0.00           N
ATOM    273  H   SER    22      34.060  19.560  36.440  1.00  0.00           H
ATOM    274  CA  SER    22      34.930  21.390  35.660  1.00  0.00           C
ATOM    275  HA  SER    22      35.610  22.120  36.110  1.00  0.00           H
ATOM    276  CB  SER    22      35.340  21.150  34.210  1.00  0.00           C
ATOM    277  HB1 SER    22      36.320  20.680  34.230  1.00  0.00           H
ATOM    278  HB2 SER    22      35.300  22.060  33.610  1.00  0.00           H
ATOM    279  OG  SER    22      34.430  20.190  33.550  1.00  0.00           O
ATOM    280  HG  SER    22      33.990  19.750  34.280  1.00  0.00           H
ATOM    281  C   SER    22      33.580  22.030  35.670  1.00  0.00           C
ATOM    282  O   SER    22      32.640  21.230  35.910  1.00  0.00           O
ATOM    283  N   CYS    23      33.430  23.310  35.560  1.00  0.00           N
ATOM    284  H   CYS    23      34.260  23.860  35.400  1.00  0.00           H
ATOM    285  CA  CYS    23      32.150  24.040  35.620  1.00  0.00           C
ATOM    286  HA  CYS    23      31.310  23.440  35.280  1.00  0.00           H
ATOM    287  CB  CYS    23      31.910  24.720  37.000  1.00  0.00           C
ATOM    288  HB1 CYS    23      32.600  25.560  37.050  1.00  0.00           H
ATOM    289  HB2 CYS    23      32.220  24.000  37.760  1.00  0.00           H
ATOM    290  SG  CYS    23      30.250  25.360  37.250  1.00  0.00           S
ATOM    291  C   CYS    23      32.300  25.160  34.540  1.00  0.00           C
ATOM    292  O   CYS    23      33.220  26.000  34.530  1.00  0.00           O
ATOM    293  N   ALA    24      31.410  25.230  33.560  1.00  0.00           N
ATOM    294  H   ALA    24      30.660  24.550  33.580  1.00  0.00           H
ATOM    295  CA  ALA    24      31.320  26.370  32.590  1.00  0.00           C
ATOM    296  HA  ALA    24      32.250  26.640  32.080  1.00  0.00           H
ATOM    297  CB  ALA    24      30.300  25.850  31.540  1.00  0.00           C
ATOM    298  HB1 ALA    24      30.490  24.830  31.210  1.00  0.00           H
ATOM    299  HB2 ALA    24      29.280  26.000  31.890  1.00  0.00           H
ATOM    300  HB3 ALA    24      30.330  26.560  30.710  1.00  0.00           H
ATOM    301  C   ALA    24      30.740  27.690  33.240  1.00  0.00           C
ATOM    302  O   ALA    24      29.950  27.630  34.130  1.00  0.00           O
ATOM    303  N   ALA    25      31.280  28.810  32.820  1.00  0.00           N
ATOM    304  H   ALA    25      31.720  28.740  31.920  1.00  0.00           H
ATOM    305  CA  ALA    25      30.830  30.140  33.240  1.00  0.00           C
ATOM    306  HA  ALA    25      30.510  30.090  34.280  1.00  0.00           H
ATOM    307  CB  ALA    25      32.000  31.140  33.160  1.00  0.00           C
ATOM    308  HB1 ALA    25      31.780  31.950  33.850  1.00  0.00           H
ATOM    309  HB2 ALA    25      32.930  30.600  33.360  1.00  0.00           H
ATOM    310  HB3 ALA    25      32.070  31.530  32.150  1.00  0.00           H
ATOM    311  C   ALA    25      29.610  30.630  32.440  1.00  0.00           C
ATOM    312  O   ALA    25      29.040  31.640  32.780  1.00  0.00           O
ATOM    313  N   SER    26      29.190  29.950  31.340  1.00  0.00           N
ATOM    314  H   SER    26      29.750  29.130  31.170  1.00  0.00           H
ATOM    315  CA  SER    26      27.980  30.060  30.570  1.00  0.00           C
ATOM    316  HA  SER    26      28.150  29.470  29.670  1.00  0.00           H
ATOM    317  CB  SER    26      26.860  29.440  31.290  1.00  0.00           C
ATOM    318  HB1 SER    26      25.890  29.320  30.800  1.00  0.00           H
ATOM    319  HB2 SER    26      26.770  30.000  32.220  1.00  0.00           H
ATOM    320  OG  SER    26      27.260  28.170  31.580  1.00  0.00           O
ATOM    321  HG  SER    26      27.230  27.670  30.770  1.00  0.00           H
ATOM    322  C   SER    26      27.580  31.450  30.080  1.00  0.00           C
ATOM    323  O   SER    26      26.390  31.630  29.720  1.00  0.00           O
ATOM    324  N   GLY    27      28.560  32.330  30.090  1.00  0.00           N
ATOM    325  H   GLY    27      29.430  31.920  30.390  1.00  0.00           H
ATOM    326  CA  GLY    27      28.460  33.600  29.470  1.00  0.00           C
ATOM    327  HA1 GLY    27      27.610  33.640  28.790  1.00  0.00           H
ATOM    328  HA2 GLY    27      29.310  33.560  28.800  1.00  0.00           H
ATOM    329  C   GLY    27      28.620  34.730  30.480  1.00  0.00           C
ATOM    330  O   GLY    27      28.500  35.850  30.000  1.00  0.00           O
ATOM    331  N   LEU    28      28.750  34.420  31.780  1.00  0.00           N
ATOM    332  H   LEU    28      28.690  33.430  31.980  1.00  0.00           H
ATOM    333  CA  LEU    28      28.750  35.480  32.810  1.00  0.00           C
ATOM    334  HA  LEU    28      28.020  36.230  32.520  1.00  0.00           H
ATOM    335  CB  LEU    28      28.430  34.830  34.200  1.00  0.00           C
ATOM    336  HB1 LEU    28      28.490  35.600  34.970  1.00  0.00           H
ATOM    337  HB2 LEU    28      29.230  34.150  34.510  1.00  0.00           H
ATOM    338  CG  LEU    28      27.070  34.120  34.240  1.00  0.00           C
ATOM    339  HG  LEU    28      26.940  33.400  33.430  1.00  0.00           H
ATOM    340  CD1 LEU    28      27.050  33.250  35.510  1.00  0.00           C
ATOM    341 1HD1 LEU    28      26.050  32.870  35.770  1.00  0.00           H
ATOM    342 2HD1 LEU    28      27.790  32.460  35.510  1.00  0.00           H
ATOM    343 3HD1 LEU    28      27.300  33.920  36.330  1.00  0.00           H
ATOM    344  CD2 LEU    28      25.880  35.150  34.370  1.00  0.00           C
ATOM    345 1HD2 LEU    28      25.880  35.910  33.580  1.00  0.00           H
ATOM    346 2HD2 LEU    28      24.950  34.620  34.540  1.00  0.00           H
ATOM    347 3HD2 LEU    28      26.000  35.820  35.230  1.00  0.00           H
ATOM    348  C   LEU    28      30.070  36.230  32.760  1.00  0.00           C
ATOM    349  O   LEU    28      30.960  35.930  31.980  1.00  0.00           O
ATOM    350  N   LEU    29      30.120  37.210  33.650  1.00  0.00           N
ATOM    351  H   LEU    29      29.410  37.320  34.360  1.00  0.00           H
ATOM    352  CA  LEU    29      31.180  38.130  33.980  1.00  0.00           C
ATOM    353  HA  LEU    29      31.550  38.370  32.980  1.00  0.00           H
ATOM    354  CB  LEU    29      30.540  39.340  34.730  1.00  0.00           C
ATOM    355  HB1 LEU    29      30.530  39.180  35.810  1.00  0.00           H
ATOM    356  HB2 LEU    29      29.480  39.380  34.500  1.00  0.00           H
ATOM    357  CG  LEU    29      31.260  40.630  34.430  1.00  0.00           C
ATOM    358  HG  LEU    29      32.300  40.570  34.750  1.00  0.00           H
ATOM    359  CD1 LEU    29      31.290  40.950  32.930  1.00  0.00           C
ATOM    360 1HD1 LEU    29      30.290  41.020  32.490  1.00  0.00           H
ATOM    361 2HD1 LEU    29      31.720  41.930  32.770  1.00  0.00           H
ATOM    362 3HD1 LEU    29      31.820  40.190  32.350  1.00  0.00           H
ATOM    363  CD2 LEU    29      30.640  41.720  35.220  1.00  0.00           C
ATOM    364 1HD2 LEU    29      30.620  41.350  36.250  1.00  0.00           H
ATOM    365 2HD2 LEU    29      31.250  42.630  35.260  1.00  0.00           H
ATOM    366 3HD2 LEU    29      29.620  41.940  34.910  1.00  0.00           H
ATOM    367  C   LEU    29      32.450  37.440  34.650  1.00  0.00           C
ATOM    368  O   LEU    29      32.810  37.750  35.800  1.00  0.00           O
ATOM    369  N   PHE    30      32.980  36.440  33.910  1.00  0.00           N
ATOM    370  H   PHE    30      32.600  36.420  32.970  1.00  0.00           H
ATOM    371  CA  PHE    30      33.910  35.450  34.440  1.00  0.00           C
ATOM    372  HA  PHE    30      33.540  34.910  35.310  1.00  0.00           H
ATOM    373  CB  PHE    30      34.180  34.500  33.260  1.00  0.00           C
ATOM    374  HB1 PHE    30      34.300  35.040  32.330  1.00  0.00           H
ATOM    375  HB2 PHE    30      33.340  33.830  33.050  1.00  0.00           H
ATOM    376  CG  PHE    30      35.400  33.630  33.330  1.00  0.00           C
ATOM    377  CD1 PHE    30      35.510  32.540  34.250  1.00  0.00           C
ATOM    378  HD1 PHE    30      34.690  32.320  34.930  1.00  0.00           H
ATOM    379  CE1 PHE    30      36.740  31.830  34.350  1.00  0.00           C
ATOM    380  HE1 PHE    30      36.890  31.060  35.090  1.00  0.00           H
ATOM    381  CZ  PHE    30      37.770  32.200  33.460  1.00  0.00           C
ATOM    382  HZ  PHE    30      38.680  31.630  33.550  1.00  0.00           H
ATOM    383  CE2 PHE    30      37.690  33.320  32.570  1.00  0.00           C
ATOM    384  HE2 PHE    30      38.590  33.610  32.060  1.00  0.00           H
ATOM    385  CD2 PHE    30      36.450  33.970  32.430  1.00  0.00           C
ATOM    386  HD2 PHE    30      36.360  34.840  31.800  1.00  0.00           H
ATOM    387  C   PHE    30      35.280  36.030  34.890  1.00  0.00           C
ATOM    388  O   PHE    30      35.940  35.430  35.790  1.00  0.00           O
ATOM    389  N   SER    37      35.550  37.250  34.420  1.00  0.00           N
ATOM    390  H   SER    37      34.920  37.600  33.710  1.00  0.00           H
ATOM    391  CA  SER    37      36.760  38.010  34.750  1.00  0.00           C
ATOM    392  HA  SER    37      37.560  37.330  35.020  1.00  0.00           H
ATOM    393  CB  SER    37      37.150  38.790  33.460  1.00  0.00           C
ATOM    394  HB1 SER    37      38.110  39.290  33.540  1.00  0.00           H
ATOM    395  HB2 SER    37      36.320  39.420  33.130  1.00  0.00           H
ATOM    396  OG  SER    37      37.470  37.830  32.480  1.00  0.00           O
ATOM    397  HG  SER    37      38.270  37.370  32.740  1.00  0.00           H
ATOM    398  C   SER    37      36.500  38.940  36.010  1.00  0.00           C
ATOM    399  O   SER    37      37.320  39.750  36.400  1.00  0.00           O
ATOM    400  N   PHE    38      35.380  38.760  36.710  1.00  0.00           N
ATOM    401  H   PHE    38      34.640  38.250  36.260  1.00  0.00           H
ATOM    402  CA  PHE    38      34.990  39.570  37.910  1.00  0.00           C
ATOM    403  HA  PHE    38      35.850  40.140  38.260  1.00  0.00           H
ATOM    404  CB  PHE    38      33.980  40.630  37.490  1.00  0.00           C
ATOM    405  HB1 PHE    38      33.260  40.790  38.290  1.00  0.00           H
ATOM    406  HB2 PHE    38      33.460  40.330  36.580  1.00  0.00           H
ATOM    407  CG  PHE    38      34.660  41.950  37.270  1.00  0.00           C
ATOM    408  CD1 PHE    38      34.970  42.810  38.340  1.00  0.00           C
ATOM    409  HD1 PHE    38      34.890  42.470  39.360  1.00  0.00           H
ATOM    410  CE1 PHE    38      35.560  44.030  38.190  1.00  0.00           C
ATOM    411  HE1 PHE    38      35.800  44.520  39.120  1.00  0.00           H
ATOM    412  CZ  PHE    38      35.850  44.510  36.900  1.00  0.00           C
ATOM    413  HZ  PHE    38      36.430  45.420  36.820  1.00  0.00           H
ATOM    414  CE2 PHE    38      35.640  43.650  35.770  1.00  0.00           C
ATOM    415  HE2 PHE    38      35.910  43.860  34.740  1.00  0.00           H
ATOM    416  CD2 PHE    38      34.970  42.370  35.940  1.00  0.00           C
ATOM    417  HD2 PHE    38      34.860  41.680  35.130  1.00  0.00           H
ATOM    418  C   PHE    38      34.520  38.700  39.110  1.00  0.00           C
ATOM    419  O   PHE    38      34.850  38.940  40.240  1.00  0.00           O
ATOM    420  N   TYR    39      33.870  37.560  38.800  1.00  0.00           N
ATOM    421  H   TYR    39      33.700  37.350  37.830  1.00  0.00           H
ATOM    422  CA  TYR    39      33.380  36.650  39.850  1.00  0.00           C
ATOM    423  HA  TYR    39      33.070  37.250  40.710  1.00  0.00           H
ATOM    424  CB  TYR    39      32.200  35.840  39.290  1.00  0.00           C
ATOM    425  HB1 TYR    39      31.990  34.980  39.920  1.00  0.00           H
ATOM    426  HB2 TYR    39      32.490  35.390  38.340  1.00  0.00           H
ATOM    427  CG  TYR    39      30.850  36.530  39.280  1.00  0.00           C
ATOM    428  CD1 TYR    39      30.690  37.910  38.850  1.00  0.00           C
ATOM    429  HD1 TYR    39      31.570  38.460  38.540  1.00  0.00           H
ATOM    430  CE1 TYR    39      29.500  38.590  38.990  1.00  0.00           C
ATOM    431  HE1 TYR    39      29.370  39.610  38.640  1.00  0.00           H
ATOM    432  CZ  TYR    39      28.440  38.020  39.620  1.00  0.00           C
ATOM    433  OH  TYR    39      27.280  38.720  39.700  1.00  0.00           O
ATOM    434  HH  TYR    39      26.600  38.230  40.160  1.00  0.00           H
ATOM    435  CE2 TYR    39      28.510  36.690  40.080  1.00  0.00           C
ATOM    436  HE2 TYR    39      27.620  36.180  40.410  1.00  0.00           H
ATOM    437  CD2 TYR    39      29.700  35.910  39.900  1.00  0.00           C
ATOM    438  HD2 TYR    39      29.640  34.850  40.100  1.00  0.00           H
ATOM    439  C   TYR    39      34.430  35.690  40.500  1.00  0.00           C
ATOM    440  O   TYR    39      35.400  35.280  39.870  1.00  0.00           O
ATOM    441  N   ILE    40      34.080  35.370  41.710  1.00  0.00           N
ATOM    442  H   ILE    40      33.250  35.780  42.120  1.00  0.00           H
ATOM    443  CA  ILE    40      34.650  34.200  42.430  1.00  0.00           C
ATOM    444  HA  ILE    40      35.690  34.060  42.130  1.00  0.00           H
ATOM    445  CB  ILE    40      34.550  34.400  43.930  1.00  0.00           C
ATOM    446  HB  ILE    40      33.490  34.650  44.050  1.00  0.00           H
ATOM    447  CG2 ILE    40      34.900  33.130  44.670  1.00  0.00           C
ATOM    448 1HG2 ILE    40      34.400  32.220  44.370  1.00  0.00           H
ATOM    449 2HG2 ILE    40      35.950  32.900  44.510  1.00  0.00           H
ATOM    450 3HG2 ILE    40      34.660  33.280  45.720  1.00  0.00           H
ATOM    451  CG1 ILE    40      35.290  35.540  44.620  1.00  0.00           C
ATOM    452 1HG1 ILE    40      36.290  35.650  44.190  1.00  0.00           H
ATOM    453 2HG1 ILE    40      35.490  35.290  45.670  1.00  0.00           H
ATOM    454  CD  ILE    40      34.600  36.950  44.530  1.00  0.00           C
ATOM    455  HD1 ILE    40      34.760  37.260  43.500  1.00  0.00           H
ATOM    456  HD2 ILE    40      33.540  36.810  44.730  1.00  0.00           H
ATOM    457  HD3 ILE    40      34.990  37.700  45.220  1.00  0.00           H
ATOM    458  C   ILE    40      33.850  33.000  41.940  1.00  0.00           C
ATOM    459  O   ILE    40      32.630  33.030  41.740  1.00  0.00           O
ATOM    460  N   MET    41      34.550  31.840  41.710  1.00  0.00           N
ATOM    461  H   MET    41      35.550  31.880  41.830  1.00  0.00           H
ATOM    462  CA  MET    41      34.040  30.550  41.360  1.00  0.00           C
ATOM    463  HA  MET    41      32.950  30.620  41.400  1.00  0.00           H
ATOM    464  CB  MET    41      34.450  30.130  39.920  1.00  0.00           C
ATOM    465  HB1 MET    41      34.110  29.160  39.560  1.00  0.00           H
ATOM    466  HB2 MET    41      35.530  30.120  39.730  1.00  0.00           H
ATOM    467  CG  MET    41      33.860  31.160  39.000  1.00  0.00           C
ATOM    468  HG1 MET    41      34.450  32.040  39.220  1.00  0.00           H
ATOM    469  HG2 MET    41      32.890  31.500  39.370  1.00  0.00           H
ATOM    470  SD  MET    41      33.860  30.880  37.200  1.00  0.00           S
ATOM    471  CE  MET    41      32.280  29.950  37.110  1.00  0.00           C
ATOM    472  HE1 MET    41      32.440  28.880  36.950  1.00  0.00           H
ATOM    473  HE2 MET    41      31.640  30.070  37.990  1.00  0.00           H
ATOM    474  HE3 MET    41      31.820  30.360  36.210  1.00  0.00           H
ATOM    475  C   MET    41      34.540  29.460  42.340  1.00  0.00           C
ATOM    476  O   MET    41      35.610  29.550  42.910  1.00  0.00           O
ATOM    477  N   GLY    42      33.750  28.410  42.520  1.00  0.00           N
ATOM    478  H   GLY    42      32.860  28.390  42.050  1.00  0.00           H
ATOM    479  CA  GLY    42      34.100  27.370  43.480  1.00  0.00           C
ATOM    480  HA1 GLY    42      34.340  27.820  44.450  1.00  0.00           H
ATOM    481  HA2 GLY    42      34.940  26.750  43.170  1.00  0.00           H
ATOM    482  C   GLY    42      33.010  26.430  43.770  1.00  0.00           C
ATOM    483  O   GLY    42      32.020  26.310  43.090  1.00  0.00           O
ATOM    484  N   TRP    43      33.140  25.640  44.770  1.00  0.00           N
ATOM    485  H   TRP    43      33.950  25.830  45.340  1.00  0.00           H
ATOM    486  CA  TRP    43      32.420  24.370  45.020  1.00  0.00           C
ATOM    487  HA  TRP    43      31.540  24.320  44.370  1.00  0.00           H
ATOM    488  CB  TRP    43      33.260  23.150  44.680  1.00  0.00           C
ATOM    489  HB1 TRP    43      32.840  22.190  44.970  1.00  0.00           H
ATOM    490  HB2 TRP    43      34.190  23.240  45.240  1.00  0.00           H
ATOM    491  CG  TRP    43      33.610  23.000  43.220  1.00  0.00           C
ATOM    492  CD1 TRP    43      34.660  23.600  42.550  1.00  0.00           C
ATOM    493  HD1 TRP    43      35.350  24.310  42.990  1.00  0.00           H
ATOM    494  NE1 TRP    43      34.790  23.100  41.250  1.00  0.00           N
ATOM    495  HE1 TRP    43      35.350  23.530  40.530  1.00  0.00           H
ATOM    496  CE2 TRP    43      33.660  22.400  40.980  1.00  0.00           C
ATOM    497  CZ2 TRP    43      33.150  21.890  39.780  1.00  0.00           C
ATOM    498  HZ2 TRP    43      33.690  22.120  38.870  1.00  0.00           H
ATOM    499  CH2 TRP    43      31.890  21.230  39.790  1.00  0.00           C
ATOM    500  HH2 TRP    43      31.410  20.840  38.900  1.00  0.00           H
ATOM    501  CZ3 TRP    43      31.190  21.050  40.980  1.00  0.00           C
ATOM    502  HZ3 TRP    43      30.240  20.530  41.000  1.00  0.00           H
ATOM    503  CE3 TRP    43      31.720  21.620  42.200  1.00  0.00           C
ATOM    504  HE3 TRP    43      31.110  21.560  43.090  1.00  0.00           H
ATOM    505  CD2 TRP    43      32.950  22.260  42.210  1.00  0.00           C
ATOM    506  C   TRP    43      31.950  24.160  46.480  1.00  0.00           C
ATOM    507  O   TRP    43      32.680  24.450  47.460  1.00  0.00           O
ATOM    508  N   PHE    44      30.740  23.650  46.720  1.00  0.00           N
ATOM    509  H   PHE    44      30.180  23.620  45.880  1.00  0.00           H
ATOM    510  CA  PHE    44      30.080  23.000  47.920  1.00  0.00           C
ATOM    511  HA  PHE    44      30.750  23.160  48.770  1.00  0.00           H
ATOM    512  CB  PHE    44      28.710  23.700  48.190  1.00  0.00           C
ATOM    513  HB1 PHE    44      28.140  23.110  48.910  1.00  0.00           H
ATOM    514  HB2 PHE    44      28.230  23.730  47.220  1.00  0.00           H
ATOM    515  CG  PHE    44      28.940  25.100  48.810  1.00  0.00           C
ATOM    516  CD1 PHE    44      29.250  26.140  47.940  1.00  0.00           C
ATOM    517  HD1 PHE    44      29.350  25.910  46.890  1.00  0.00           H
ATOM    518  CE1 PHE    44      29.470  27.460  48.370  1.00  0.00           C
ATOM    519  HE1 PHE    44      29.720  28.180  47.600  1.00  0.00           H
ATOM    520  CZ  PHE    44      29.280  27.800  49.730  1.00  0.00           C
ATOM    521  HZ  PHE    44      29.310  28.850  49.990  1.00  0.00           H
ATOM    522  CE2 PHE    44      29.030  26.760  50.620  1.00  0.00           C
ATOM    523  HE2 PHE    44      29.040  27.040  51.670  1.00  0.00           H
ATOM    524  CD2 PHE    44      28.920  25.450  50.210  1.00  0.00           C
ATOM    525  HD2 PHE    44      28.810  24.610  50.880  1.00  0.00           H
ATOM    526  C   PHE    44      29.890  21.550  47.670  1.00  0.00           C
ATOM    527  O   PHE    44      29.800  21.130  46.530  1.00  0.00           O
ATOM    528  N   ARG    45      29.800  20.640  48.680  1.00  0.00           N
ATOM    529  H   ARG    45      30.010  21.000  49.600  1.00  0.00           H
ATOM    530  CA  ARG    45      29.470  19.190  48.540  1.00  0.00           C
ATOM    531  HA  ARG    45      28.940  19.040  47.600  1.00  0.00           H
ATOM    532  CB  ARG    45      30.810  18.400  48.360  1.00  0.00           C
ATOM    533  HB1 ARG    45      31.420  18.950  47.640  1.00  0.00           H
ATOM    534  HB2 ARG    45      30.510  17.470  47.870  1.00  0.00           H
ATOM    535  CG  ARG    45      31.660  18.240  49.640  1.00  0.00           C
ATOM    536  HG1 ARG    45      30.960  17.670  50.250  1.00  0.00           H
ATOM    537  HG2 ARG    45      31.890  19.160  50.190  1.00  0.00           H
ATOM    538  CD  ARG    45      32.910  17.430  49.520  1.00  0.00           C
ATOM    539  HD1 ARG    45      33.750  17.880  48.990  1.00  0.00           H
ATOM    540  HD2 ARG    45      32.660  16.550  48.930  1.00  0.00           H
ATOM    541  NE  ARG    45      33.410  16.890  50.800  1.00  0.00           N
ATOM    542  HE  ARG    45      32.810  17.100  51.590  1.00  0.00           H
ATOM    543  CZ  ARG    45      34.520  16.270  51.050  1.00  0.00           C
ATOM    544  NH1 ARG    45      35.340  15.910  50.110  1.00  0.00           N
ATOM    545 1HH1 ARG    45      35.190  16.210  49.160  1.00  0.00           H
ATOM    546 2HH1 ARG    45      36.190  15.390  50.320  1.00  0.00           H
ATOM    547  NH2 ARG    45      34.720  16.000  52.280  1.00  0.00           N
ATOM    548 1HH2 ARG    45      33.950  15.980  52.930  1.00  0.00           H
ATOM    549 2HH2 ARG    45      35.540  15.470  52.520  1.00  0.00           H
ATOM    550  C   ARG    45      28.610  18.690  49.640  1.00  0.00           C
ATOM    551  O   ARG    45      28.590  19.300  50.710  1.00  0.00           O
ATOM    552  N   GLN    46      27.790  17.670  49.360  1.00  0.00           N
ATOM    553  H   GLN    46      27.690  17.430  48.380  1.00  0.00           H
ATOM    554  CA  GLN    46      26.870  17.110  50.290  1.00  0.00           C
ATOM    555  HA  GLN    46      27.370  17.070  51.260  1.00  0.00           H
ATOM    556  CB  GLN    46      25.580  17.990  50.450  1.00  0.00           C
ATOM    557  HB1 GLN    46      24.900  17.820  49.620  1.00  0.00           H
ATOM    558  HB2 GLN    46      25.830  19.040  50.600  1.00  0.00           H
ATOM    559  CG  GLN    46      24.820  17.550  51.720  1.00  0.00           C
ATOM    560  HG1 GLN    46      25.530  17.690  52.540  1.00  0.00           H
ATOM    561  HG2 GLN    46      24.510  16.500  51.720  1.00  0.00           H
ATOM    562  CD  GLN    46      23.570  18.320  51.870  1.00  0.00           C
ATOM    563  OE1 GLN    46      23.040  18.950  51.000  1.00  0.00           O
ATOM    564  NE2 GLN    46      23.060  18.470  53.060  1.00  0.00           N
ATOM    565 1HE2 GLN    46      23.510  18.030  53.850  1.00  0.00           H
ATOM    566 2HE2 GLN    46      22.180  18.970  53.110  1.00  0.00           H
ATOM    567  C   GLN    46      26.520  15.710  49.870  1.00  0.00           C
ATOM    568  O   GLN    46      26.180  15.500  48.700  1.00  0.00           O
ATOM    569  N   ALA    47      26.540  14.770  50.840  1.00  0.00           N
ATOM    570  H   ALA    47      26.740  15.140  51.750  1.00  0.00           H
ATOM    571  CA  ALA    47      26.050  13.440  50.850  1.00  0.00           C
ATOM    572  HA  ALA    47      25.680  13.320  49.840  1.00  0.00           H
ATOM    573  CB  ALA    47      27.150  12.560  51.210  1.00  0.00           C
ATOM    574  HB1 ALA    47      26.890  11.530  51.410  1.00  0.00           H
ATOM    575  HB2 ALA    47      27.940  12.590  50.460  1.00  0.00           H
ATOM    576  HB3 ALA    47      27.730  12.980  52.030  1.00  0.00           H
ATOM    577  C   ALA    47      24.810  13.230  51.830  1.00  0.00           C
ATOM    578  O   ALA    47      24.690  13.950  52.770  1.00  0.00           O
ATOM    579  N   PRO    48      23.840  12.240  51.640  1.00  0.00           N
ATOM    580  CD  PRO    48      23.780  11.480  50.420  1.00  0.00           C
ATOM    581  HD1 PRO    48      24.600  10.760  50.370  1.00  0.00           H
ATOM    582  HD2 PRO    48      23.840  12.110  49.530  1.00  0.00           H
ATOM    583  CG  PRO    48      22.450  10.720  50.390  1.00  0.00           C
ATOM    584  HG1 PRO    48      22.690   9.700  50.070  1.00  0.00           H
ATOM    585  HG2 PRO    48      21.720  11.260  49.790  1.00  0.00           H
ATOM    586  CB  PRO    48      22.030  10.720  51.940  1.00  0.00           C
ATOM    587  HB1 PRO    48      22.470   9.840  52.420  1.00  0.00           H
ATOM    588  HB2 PRO    48      20.940  10.650  52.010  1.00  0.00           H
ATOM    589  CA  PRO    48      22.660  11.990  52.420  1.00  0.00           C
ATOM    590  HA  PRO    48      22.020  12.850  52.230  1.00  0.00           H
ATOM    591  C   PRO    48      22.970  11.880  53.900  1.00  0.00           C
ATOM    592  O   PRO    48      24.030  11.330  54.300  1.00  0.00           O
ATOM    593  N   GLY    49      22.030  12.310  54.690  1.00  0.00           N
ATOM    594  H   GLY    49      21.370  12.910  54.220  1.00  0.00           H
ATOM    595  CA  GLY    49      22.050  12.230  56.180  1.00  0.00           C
ATOM    596  HA1 GLY    49      22.190  11.190  56.500  1.00  0.00           H
ATOM    597  HA2 GLY    49      21.070  12.590  56.480  1.00  0.00           H
ATOM    598  C   GLY    49      23.030  13.120  56.930  1.00  0.00           C
ATOM    599  O   GLY    49      23.270  12.890  58.100  1.00  0.00           O
ATOM    600  N   ARG    50      23.710  14.010  56.190  1.00  0.00           N
ATOM    601  H   ARG    50      23.400  14.090  55.230  1.00  0.00           H
ATOM    602  CA  ARG    50      24.800  14.890  56.540  1.00  0.00           C
ATOM    603  HA  ARG    50      24.900  14.980  57.620  1.00  0.00           H
ATOM    604  CB  ARG    50      26.150  14.450  56.090  1.00  0.00           C
ATOM    605  HB1 ARG    50      26.900  15.210  56.310  1.00  0.00           H
ATOM    606  HB2 ARG    50      26.140  14.430  55.000  1.00  0.00           H
ATOM    607  CG  ARG    50      26.640  13.200  56.780  1.00  0.00           C
ATOM    608  HG1 ARG    50      25.920  12.390  56.620  1.00  0.00           H
ATOM    609  HG2 ARG    50      26.730  13.410  57.840  1.00  0.00           H
ATOM    610  CD  ARG    50      28.060  12.720  56.310  1.00  0.00           C
ATOM    611  HD1 ARG    50      28.060  12.260  55.320  1.00  0.00           H
ATOM    612  HD2 ARG    50      28.330  11.890  56.970  1.00  0.00           H
ATOM    613  NE  ARG    50      29.060  13.770  56.420  1.00  0.00           N
ATOM    614  HE  ARG    50      28.760  14.700  56.650  1.00  0.00           H
ATOM    615  CZ  ARG    50      30.250  13.610  55.900  1.00  0.00           C
ATOM    616  NH1 ARG    50      30.790  12.480  55.580  1.00  0.00           N
ATOM    617 1HH1 ARG    50      30.330  11.640  55.910  1.00  0.00           H
ATOM    618 2HH1 ARG    50      31.720  12.510  55.190  1.00  0.00           H
ATOM    619  NH2 ARG    50      31.000  14.690  55.690  1.00  0.00           N
ATOM    620 1HH2 ARG    50      30.670  15.610  55.950  1.00  0.00           H
ATOM    621 2HH2 ARG    50      31.890  14.620  55.230  1.00  0.00           H
ATOM    622  C   ARG    50      24.590  16.300  56.090  1.00  0.00           C
ATOM    623  O   ARG    50      23.910  16.490  55.010  1.00  0.00           O
ATOM    624  N   GLU    51      25.300  17.290  56.710  1.00  0.00           N
ATOM    625  H   GLU    51      25.900  17.090  57.500  1.00  0.00           H
ATOM    626  CA  GLU    51      25.440  18.680  56.290  1.00  0.00           C
ATOM    627  HA  GLU    51      24.480  18.950  55.860  1.00  0.00           H
ATOM    628  CB  GLU    51      25.790  19.620  57.440  1.00  0.00           C
ATOM    629  HB1 GLU    51      25.970  20.590  56.970  1.00  0.00           H
ATOM    630  HB2 GLU    51      26.770  19.310  57.810  1.00  0.00           H
ATOM    631  CG  GLU    51      24.840  19.640  58.570  1.00  0.00           C
ATOM    632  HG1 GLU    51      25.240  20.270  59.360  1.00  0.00           H
ATOM    633  HG2 GLU    51      24.710  18.670  59.070  1.00  0.00           H
ATOM    634  CD  GLU    51      23.490  20.240  58.130  1.00  0.00           C
ATOM    635  OE1 GLU    51      23.250  21.470  58.090  1.00  0.00           O
ATOM    636  OE2 GLU    51      22.590  19.370  57.940  1.00  0.00           O
ATOM    637  C   GLU    51      26.410  18.880  55.100  1.00  0.00           C
ATOM    638  O   GLU    51      27.430  18.180  55.000  1.00  0.00           O
ATOM    639  N   ARG    52      26.040  19.870  54.250  1.00  0.00           N
ATOM    640  H   ARG    52      25.160  20.360  54.340  1.00  0.00           H
ATOM    641  CA  ARG    52      26.880  20.420  53.150  1.00  0.00           C
ATOM    642  HA  ARG    52      27.180  19.660  52.430  1.00  0.00           H
ATOM    643  CB  ARG    52      26.010  21.500  52.490  1.00  0.00           C
ATOM    644  HB1 ARG    52      25.840  22.330  53.180  1.00  0.00           H
ATOM    645  HB2 ARG    52      25.060  21.030  52.220  1.00  0.00           H
ATOM    646  CG  ARG    52      26.530  22.060  51.170  1.00  0.00           C
ATOM    647  HG1 ARG    52      26.960  21.180  50.690  1.00  0.00           H
ATOM    648  HG2 ARG    52      27.370  22.730  51.360  1.00  0.00           H
ATOM    649  CD  ARG    52      25.440  22.710  50.250  1.00  0.00           C
ATOM    650  HD1 ARG    52      24.520  22.150  50.120  1.00  0.00           H
ATOM    651  HD2 ARG    52      25.920  22.790  49.280  1.00  0.00           H
ATOM    652  NE  ARG    52      24.990  23.990  50.840  1.00  0.00           N
ATOM    653  HE  ARG    52      25.040  24.030  51.850  1.00  0.00           H
ATOM    654  CZ  ARG    52      24.450  24.920  50.170  1.00  0.00           C
ATOM    655  NH1 ARG    52      24.240  24.860  48.890  1.00  0.00           N
ATOM    656 1HH1 ARG    52      24.380  23.990  48.390  1.00  0.00           H
ATOM    657 2HH1 ARG    52      23.670  25.610  48.510  1.00  0.00           H
ATOM    658  NH2 ARG    52      23.960  25.880  50.850  1.00  0.00           N
ATOM    659 1HH2 ARG    52      24.210  25.880  51.830  1.00  0.00           H
ATOM    660 2HH2 ARG    52      23.380  26.580  50.420  1.00  0.00           H
ATOM    661  C   ARG    52      28.200  21.010  53.740  1.00  0.00           C
ATOM    662  O   ARG    52      28.320  21.600  54.830  1.00  0.00           O
ATOM    663  N   GLU    53      29.330  20.830  52.980  1.00  0.00           N
ATOM    664  H   GLU    53      29.210  20.270  52.150  1.00  0.00           H
ATOM    665  CA  GLU    53      30.650  21.360  53.260  1.00  0.00           C
ATOM    666  HA  GLU    53      30.580  21.860  54.220  1.00  0.00           H
ATOM    667  CB  GLU    53      31.620  20.160  53.370  1.00  0.00           C
ATOM    668  HB1 GLU    53      32.600  20.540  53.650  1.00  0.00           H
ATOM    669  HB2 GLU    53      31.750  19.780  52.360  1.00  0.00           H
ATOM    670  CG  GLU    53      31.260  19.200  54.450  1.00  0.00           C
ATOM    671  HG1 GLU    53      30.300  18.750  54.180  1.00  0.00           H
ATOM    672  HG2 GLU    53      31.230  19.660  55.440  1.00  0.00           H
ATOM    673  CD  GLU    53      32.270  18.040  54.420  1.00  0.00           C
ATOM    674  OE1 GLU    53      32.560  17.400  53.400  1.00  0.00           O
ATOM    675  OE2 GLU    53      32.880  17.870  55.530  1.00  0.00           O
ATOM    676  C   GLU    53      31.060  22.190  52.120  1.00  0.00           C
ATOM    677  O   GLU    53      31.090  21.910  50.930  1.00  0.00           O
ATOM    678  N   PHE    54      31.570  23.360  52.450  1.00  0.00           N
ATOM    679  H   PHE    54      31.730  23.530  53.430  1.00  0.00           H
ATOM    680  CA  PHE    54      32.370  24.220  51.530  1.00  0.00           C
ATOM    681  HA  PHE    54      31.860  24.170  50.560  1.00  0.00           H
ATOM    682  CB  PHE    54      32.570  25.670  52.080  1.00  0.00           C
ATOM    683  HB1 PHE    54      33.040  25.640  53.060  1.00  0.00           H
ATOM    684  HB2 PHE    54      31.570  26.100  52.100  1.00  0.00           H
ATOM    685  CG  PHE    54      33.430  26.380  51.100  1.00  0.00           C
ATOM    686  CD1 PHE    54      32.880  26.750  49.820  1.00  0.00           C
ATOM    687  HD1 PHE    54      31.890  26.430  49.540  1.00  0.00           H
ATOM    688  CE1 PHE    54      33.690  27.360  48.890  1.00  0.00           C
ATOM    689  HE1 PHE    54      33.420  27.680  47.900  1.00  0.00           H
ATOM    690  CZ  PHE    54      35.010  27.690  49.270  1.00  0.00           C
ATOM    691  HZ  PHE    54      35.640  28.280  48.620  1.00  0.00           H
ATOM    692  CE2 PHE    54      35.520  27.340  50.480  1.00  0.00           C
ATOM    693  HE2 PHE    54      36.560  27.570  50.690  1.00  0.00           H
ATOM    694  CD2 PHE    54      34.730  26.640  51.370  1.00  0.00           C
ATOM    695  HD2 PHE    54      35.130  26.480  52.360  1.00  0.00           H
ATOM    696  C   PHE    54      33.710  23.530  51.220  1.00  0.00           C
ATOM    697  O   PHE    54      34.330  22.980  52.160  1.00  0.00           O
ATOM    698  N   VAL    55      34.080  23.540  49.900  1.00  0.00           N
ATOM    699  H   VAL    55      33.550  24.080  49.220  1.00  0.00           H
ATOM    700  CA  VAL    55      35.210  22.850  49.420  1.00  0.00           C
ATOM    701  HA  VAL    55      35.530  22.150  50.200  1.00  0.00           H
ATOM    702  CB  VAL    55      34.740  22.100  48.180  1.00  0.00           C
ATOM    703  HB  VAL    55      34.520  22.750  47.330  1.00  0.00           H
ATOM    704  CG1 VAL    55      35.850  21.140  47.750  1.00  0.00           C
ATOM    705 1HG1 VAL    55      35.980  20.250  48.370  1.00  0.00           H
ATOM    706 2HG1 VAL    55      35.660  20.850  46.720  1.00  0.00           H
ATOM    707 3HG1 VAL    55      36.820  21.640  47.830  1.00  0.00           H
ATOM    708  CG2 VAL    55      33.550  21.180  48.320  1.00  0.00           C
ATOM    709 1HG2 VAL    55      33.530  20.460  47.510  1.00  0.00           H
ATOM    710 2HG2 VAL    55      33.610  20.610  49.240  1.00  0.00           H
ATOM    711 3HG2 VAL    55      32.600  21.720  48.200  1.00  0.00           H
ATOM    712  C   VAL    55      36.370  23.760  49.100  1.00  0.00           C
ATOM    713  O   VAL    55      37.460  23.770  49.710  1.00  0.00           O
ATOM    714  N   ALA    56      36.130  24.630  48.100  1.00  0.00           N
ATOM    715  H   ALA    56      35.170  24.670  47.800  1.00  0.00           H
ATOM    716  CA  ALA    56      37.160  25.290  47.440  1.00  0.00           C
ATOM    717  HA  ALA    56      37.900  25.670  48.140  1.00  0.00           H
ATOM    718  CB  ALA    56      37.960  24.320  46.550  1.00  0.00           C
ATOM    719  HB1 ALA    56      38.680  24.900  45.970  1.00  0.00           H
ATOM    720  HB2 ALA    56      38.550  23.680  47.200  1.00  0.00           H
ATOM    721  HB3 ALA    56      37.370  23.750  45.830  1.00  0.00           H
ATOM    722  C   ALA    56      36.640  26.480  46.660  1.00  0.00           C
ATOM    723  O   ALA    56      35.730  26.300  45.900  1.00  0.00           O
ATOM    724  N   SER    57      37.310  27.650  46.620  1.00  0.00           N
ATOM    725  H   SER    57      38.190  27.740  47.110  1.00  0.00           H
ATOM    726  CA  SER    57      36.990  28.660  45.580  1.00  0.00           C
ATOM    727  HA  SER    57      36.660  28.190  44.660  1.00  0.00           H
ATOM    728  CB  SER    57      35.810  29.590  46.000  1.00  0.00           C
ATOM    729  HB1 SER    57      35.010  28.880  46.210  1.00  0.00           H
ATOM    730  HB2 SER    57      35.580  30.390  45.300  1.00  0.00           H
ATOM    731  OG  SER    57      36.240  30.220  47.170  1.00  0.00           O
ATOM    732  HG  SER    57      35.430  30.590  47.520  1.00  0.00           H
ATOM    733  C   SER    57      38.170  29.510  45.080  1.00  0.00           C
ATOM    734  O   SER    57      39.250  29.560  45.710  1.00  0.00           O
ATOM    735  N   ILE    58      38.150  30.080  43.880  1.00  0.00           N
ATOM    736  H   ILE    58      37.320  29.940  43.330  1.00  0.00           H
ATOM    737  CA  ILE    58      39.130  30.980  43.260  1.00  0.00           C
ATOM    738  HA  ILE    58      39.980  31.150  43.920  1.00  0.00           H
ATOM    739  CB  ILE    58      39.830  30.260  42.160  1.00  0.00           C
ATOM    740  HB  ILE    58      40.170  29.350  42.670  1.00  0.00           H
ATOM    741  CG2 ILE    58      38.990  29.790  40.960  1.00  0.00           C
ATOM    742 1HG2 ILE    58      38.080  29.220  41.120  1.00  0.00           H
ATOM    743 2HG2 ILE    58      38.750  30.670  40.370  1.00  0.00           H
ATOM    744 3HG2 ILE    58      39.530  29.130  40.280  1.00  0.00           H
ATOM    745  CG1 ILE    58      41.040  30.950  41.580  1.00  0.00           C
ATOM    746 1HG1 ILE    58      41.680  31.300  42.390  1.00  0.00           H
ATOM    747 2HG1 ILE    58      40.680  31.780  40.970  1.00  0.00           H
ATOM    748  CD  ILE    58      41.980  30.090  40.690  1.00  0.00           C
ATOM    749  HD1 ILE    58      42.120  29.160  41.240  1.00  0.00           H
ATOM    750  HD2 ILE    58      41.580  29.950  39.680  1.00  0.00           H
ATOM    751  HD3 ILE    58      42.920  30.630  40.700  1.00  0.00           H
ATOM    752  C   ILE    58      38.540  32.330  42.800  1.00  0.00           C
ATOM    753  O   ILE    58      37.450  32.400  42.270  1.00  0.00           O
ATOM    754  N   LYS    59      39.160  33.450  43.260  1.00  0.00           N
ATOM    755  H   LYS    59      40.070  33.300  43.670  1.00  0.00           H
ATOM    756  CA  LYS    59      38.840  34.780  42.720  1.00  0.00           C
ATOM    757  HA  LYS    59      37.760  34.850  42.800  1.00  0.00           H
ATOM    758  CB  LYS    59      39.510  35.780  43.710  1.00  0.00           C
ATOM    759  HB1 LYS    59      39.130  36.720  43.310  1.00  0.00           H
ATOM    760  HB2 LYS    59      40.600  35.720  43.630  1.00  0.00           H
ATOM    761  CG  LYS    59      39.150  35.620  45.150  1.00  0.00           C
ATOM    762  HG1 LYS    59      39.560  34.710  45.600  1.00  0.00           H
ATOM    763  HG2 LYS    59      38.070  35.510  45.250  1.00  0.00           H
ATOM    764  CD  LYS    59      39.470  36.930  45.910  1.00  0.00           C
ATOM    765  HD1 LYS    59      39.010  37.760  45.370  1.00  0.00           H
ATOM    766  HD2 LYS    59      40.550  37.000  45.930  1.00  0.00           H
ATOM    767  CE  LYS    59      38.860  36.850  47.290  1.00  0.00           C
ATOM    768  HE1 LYS    59      39.460  36.150  47.870  1.00  0.00           H
ATOM    769  HE2 LYS    59      37.790  36.640  47.310  1.00  0.00           H
ATOM    770  NZ  LYS    59      38.990  38.120  47.930  1.00  0.00           N
ATOM    771  HZ1 LYS    59      38.380  38.810  47.510  1.00  0.00           H
ATOM    772  HZ2 LYS    59      38.840  37.960  48.920  1.00  0.00           H
ATOM    773  HZ3 LYS    59      39.940  38.470  47.900  1.00  0.00           H
ATOM    774  C   LYS    59      39.250  34.960  41.240  1.00  0.00           C
ATOM    775  O   LYS    59      39.950  34.140  40.640  1.00  0.00           O
ATOM    776  N   TRP    60      38.830  36.010  40.600  1.00  0.00           N
ATOM    777  H   TRP    60      38.170  36.590  41.100  1.00  0.00           H
ATOM    778  CA  TRP    60      39.010  36.250  39.220  1.00  0.00           C
ATOM    779  HA  TRP    60      38.630  35.380  38.690  1.00  0.00           H
ATOM    780  CB  TRP    60      38.190  37.470  38.750  1.00  0.00           C
ATOM    781  HB1 TRP    60      37.220  37.430  39.240  1.00  0.00           H
ATOM    782  HB2 TRP    60      38.000  37.370  37.690  1.00  0.00           H
ATOM    783  CG  TRP    60      38.790  38.840  38.950  1.00  0.00           C
ATOM    784  CD1 TRP    60      38.390  39.780  39.750  1.00  0.00           C
ATOM    785  HD1 TRP    60      37.460  39.690  40.280  1.00  0.00           H
ATOM    786  NE1 TRP    60      39.150  40.900  39.670  1.00  0.00           N
ATOM    787  HE1 TRP    60      39.080  41.590  40.400  1.00  0.00           H
ATOM    788  CE2 TRP    60      40.160  40.770  38.780  1.00  0.00           C
ATOM    789  CZ2 TRP    60      41.190  41.570  38.230  1.00  0.00           C
ATOM    790  HZ2 TRP    60      41.430  42.420  38.860  1.00  0.00           H
ATOM    791  CH2 TRP    60      41.970  41.090  37.170  1.00  0.00           C
ATOM    792  HH2 TRP    60      42.910  41.580  36.970  1.00  0.00           H
ATOM    793  CZ3 TRP    60      41.600  39.980  36.500  1.00  0.00           C
ATOM    794  HZ3 TRP    60      42.340  39.640  35.790  1.00  0.00           H
ATOM    795  CE3 TRP    60      40.590  39.120  37.060  1.00  0.00           C
ATOM    796  HE3 TRP    60      40.480  38.150  36.590  1.00  0.00           H
ATOM    797  CD2 TRP    60      39.820  39.480  38.210  1.00  0.00           C
ATOM    798  C   TRP    60      40.510  36.370  38.790  1.00  0.00           C
ATOM    799  O   TRP    60      40.900  35.690  37.840  1.00  0.00           O
ATOM    800  N   ALA    61      41.400  36.980  39.570  1.00  0.00           N
ATOM    801  H   ALA    61      41.040  37.490  40.370  1.00  0.00           H
ATOM    802  CA  ALA    61      42.830  37.070  39.330  1.00  0.00           C
ATOM    803  HA  ALA    61      42.990  36.820  38.280  1.00  0.00           H
ATOM    804  CB  ALA    61      43.370  38.510  39.570  1.00  0.00           C
ATOM    805  HB1 ALA    61      43.360  38.780  40.620  1.00  0.00           H
ATOM    806  HB2 ALA    61      44.420  38.510  39.280  1.00  0.00           H
ATOM    807  HB3 ALA    61      42.780  39.210  38.980  1.00  0.00           H
ATOM    808  C   ALA    61      43.720  35.990  39.960  1.00  0.00           C
ATOM    809  O   ALA    61      44.920  36.090  40.030  1.00  0.00           O
ATOM    810  N   GLY    65      43.100  34.880  40.320  1.00  0.00           N
ATOM    811  H   GLY    65      42.120  34.740  40.120  1.00  0.00           H
ATOM    812  CA  GLY    65      43.730  33.700  40.840  1.00  0.00           C
ATOM    813  HA1 GLY    65      44.770  33.780  40.540  1.00  0.00           H
ATOM    814  HA2 GLY    65      43.440  32.760  40.370  1.00  0.00           H
ATOM    815  C   GLY    65      43.780  33.520  42.330  1.00  0.00           C
ATOM    816  O   GLY    65      44.320  32.480  42.730  1.00  0.00           O
ATOM    817  N   ASP    66      43.430  34.490  43.230  1.00  0.00           N
ATOM    818  H   ASP    66      43.080  35.360  42.860  1.00  0.00           H
ATOM    819  CA  ASP    66      43.510  34.120  44.700  1.00  0.00           C
ATOM    820  HA  ASP    66      44.460  33.660  44.940  1.00  0.00           H
ATOM    821  CB  ASP    66      43.440  35.400  45.530  1.00  0.00           C
ATOM    822  HB1 ASP    66      42.500  35.910  45.310  1.00  0.00           H
ATOM    823  HB2 ASP    66      44.220  36.140  45.360  1.00  0.00           H
ATOM    824  CG  ASP    66      43.460  35.210  47.040  1.00  0.00           C
ATOM    825  OD1 ASP    66      42.860  36.000  47.790  1.00  0.00           O
ATOM    826  OD2 ASP    66      44.080  34.180  47.440  1.00  0.00           O
ATOM    827  C   ASP    66      42.490  33.020  45.170  1.00  0.00           C
ATOM    828  O   ASP    66      41.310  32.980  44.790  1.00  0.00           O
ATOM    829  N   ARG    67      42.940  32.060  46.030  1.00  0.00           N
ATOM    830  H   ARG    67      43.840  32.180  46.470  1.00  0.00           H
ATOM    831  CA  ARG    67      42.200  30.880  46.440  1.00  0.00           C
ATOM    832  HA  ARG    67      41.340  30.840  45.780  1.00  0.00           H
ATOM    833  CB  ARG    67      43.100  29.650  46.090  1.00  0.00           C
ATOM    834  HB1 ARG    67      42.480  28.750  46.080  1.00  0.00           H
ATOM    835  HB2 ARG    67      43.870  29.560  46.850  1.00  0.00           H
ATOM    836  CG  ARG    67      43.790  29.720  44.670  1.00  0.00           C
ATOM    837  HG1 ARG    67      44.440  30.580  44.570  1.00  0.00           H
ATOM    838  HG2 ARG    67      42.990  29.870  43.950  1.00  0.00           H
ATOM    839  CD  ARG    67      44.460  28.340  44.480  1.00  0.00           C
ATOM    840  HD1 ARG    67      43.670  27.590  44.560  1.00  0.00           H
ATOM    841  HD2 ARG    67      45.180  28.000  45.220  1.00  0.00           H
ATOM    842  NE  ARG    67      44.920  28.210  43.140  1.00  0.00           N
ATOM    843  HE  ARG    67      44.480  27.440  42.650  1.00  0.00           H
ATOM    844  CZ  ARG    67      45.940  28.760  42.520  1.00  0.00           C
ATOM    845  NH1 ARG    67      46.790  29.660  43.050  1.00  0.00           N
ATOM    846 1HH1 ARG    67      46.690  29.900  44.030  1.00  0.00           H
ATOM    847 2HH1 ARG    67      47.480  30.100  42.460  1.00  0.00           H
ATOM    848  NH2 ARG    67      46.130  28.500  41.280  1.00  0.00           N
ATOM    849 1HH2 ARG    67      45.480  27.900  40.810  1.00  0.00           H
ATOM    850 2HH2 ARG    67      46.740  29.120  40.760  1.00  0.00           H
ATOM    851  C   ARG    67      41.770  30.870  47.880  1.00  0.00           C
ATOM    852  O   ARG    67      42.280  31.540  48.740  1.00  0.00           O
ATOM    853  N   THR    68      40.800  30.000  48.150  1.00  0.00           N
ATOM    854  H   THR    68      40.300  29.680  47.340  1.00  0.00           H
ATOM    855  CA  THR    68      40.190  29.700  49.450  1.00  0.00           C
ATOM    856  HA  THR    68      40.960  29.880  50.200  1.00  0.00           H
ATOM    857  CB  THR    68      38.970  30.570  49.900  1.00  0.00           C
ATOM    858  HB  THR    68      38.110  30.180  49.370  1.00  0.00           H
ATOM    859  CG2 THR    68      38.650  30.480  51.310  1.00  0.00           C
ATOM    860 1HG2 THR    68      37.870  31.160  51.690  1.00  0.00           H
ATOM    861 2HG2 THR    68      38.320  29.480  51.580  1.00  0.00           H
ATOM    862 3HG2 THR    68      39.470  30.780  51.970  1.00  0.00           H
ATOM    863  OG1 THR    68      39.220  31.880  49.460  1.00  0.00           O
ATOM    864  HG1 THR    68      39.160  31.930  48.510  1.00  0.00           H
ATOM    865  C   THR    68      39.800  28.230  49.560  1.00  0.00           C
ATOM    866  O   THR    68      39.490  27.670  48.540  1.00  0.00           O
ATOM    867  N   TYR    69      39.850  27.530  50.730  1.00  0.00           N
ATOM    868  H   TYR    69      40.230  28.010  51.540  1.00  0.00           H
ATOM    869  CA  TYR    69      39.630  26.070  50.940  1.00  0.00           C
ATOM    870  HA  TYR    69      39.110  25.660  50.080  1.00  0.00           H
ATOM    871  CB  TYR    69      40.990  25.300  51.020  1.00  0.00           C
ATOM    872  HB1 TYR    69      40.740  24.260  51.210  1.00  0.00           H
ATOM    873  HB2 TYR    69      41.510  25.730  51.870  1.00  0.00           H
ATOM    874  CG  TYR    69      41.960  25.530  49.870  1.00  0.00           C
ATOM    875  CD1 TYR    69      42.680  26.740  49.830  1.00  0.00           C
ATOM    876  HD1 TYR    69      42.330  27.570  50.430  1.00  0.00           H
ATOM    877  CE1 TYR    69      43.690  26.860  48.900  1.00  0.00           C
ATOM    878  HE1 TYR    69      44.200  27.810  48.860  1.00  0.00           H
ATOM    879  CZ  TYR    69      44.010  25.720  48.090  1.00  0.00           C
ATOM    880  OH  TYR    69      45.090  25.840  47.230  1.00  0.00           O
ATOM    881  HH  TYR    69      45.680  26.520  47.590  1.00  0.00           H
ATOM    882  CE2 TYR    69      43.350  24.530  48.120  1.00  0.00           C
ATOM    883  HE2 TYR    69      43.660  23.740  47.460  1.00  0.00           H
ATOM    884  CD2 TYR    69      42.220  24.490  48.960  1.00  0.00           C
ATOM    885  HD2 TYR    69      41.520  23.670  48.920  1.00  0.00           H
ATOM    886  C   TYR    69      38.670  25.740  52.130  1.00  0.00           C
ATOM    887  O   TYR    69      38.300  26.650  52.850  1.00  0.00           O
ATOM    888  N   GLY    70      38.260  24.460  52.320  1.00  0.00           N
ATOM    889  H   GLY    70      38.700  23.760  51.750  1.00  0.00           H
ATOM    890  CA  GLY    70      37.380  24.070  53.490  1.00  0.00           C
ATOM    891  HA1 GLY    70      36.770  23.230  53.150  1.00  0.00           H
ATOM    892  HA2 GLY    70      36.770  24.940  53.720  1.00  0.00           H
ATOM    893  C   GLY    70      38.200  23.920  54.810  1.00  0.00           C
ATOM    894  O   GLY    70      38.820  24.870  55.320  1.00  0.00           O
ATOM    895  N   THR    71      38.310  22.690  55.270  1.00  0.00           N
ATOM    896  H   THR    71      37.850  21.910  54.830  1.00  0.00           H
ATOM    897  CA  THR    71      39.240  22.340  56.320  1.00  0.00           C
ATOM    898  HA  THR    71      39.120  23.040  57.140  1.00  0.00           H
ATOM    899  CB  THR    71      38.930  20.950  56.960  1.00  0.00           C
ATOM    900  HB  THR    71      39.530  20.830  57.860  1.00  0.00           H
ATOM    901  CG2 THR    71      37.450  20.880  57.420  1.00  0.00           C
ATOM    902 1HG2 THR    71      37.330  21.650  58.180  1.00  0.00           H
ATOM    903 2HG2 THR    71      36.720  21.030  56.630  1.00  0.00           H
ATOM    904 3HG2 THR    71      37.290  19.930  57.930  1.00  0.00           H
ATOM    905  OG1 THR    71      39.100  19.910  56.010  1.00  0.00           O
ATOM    906  HG1 THR    71      38.650  19.160  56.410  1.00  0.00           H
ATOM    907  C   THR    71      40.750  22.350  55.880  1.00  0.00           C
ATOM    908  O   THR    71      41.010  22.370  54.700  1.00  0.00           O
ATOM    909  N   ASP    72      41.690  22.220  56.770  1.00  0.00           N
ATOM    910  H   ASP    72      41.430  22.280  57.750  1.00  0.00           H
ATOM    911  CA  ASP    72      43.090  21.840  56.490  1.00  0.00           C
ATOM    912  HA  ASP    72      43.580  22.610  55.900  1.00  0.00           H
ATOM    913  CB  ASP    72      43.760  22.060  57.840  1.00  0.00           C
ATOM    914  HB1 ASP    72      43.380  21.350  58.580  1.00  0.00           H
ATOM    915  HB2 ASP    72      43.570  23.060  58.230  1.00  0.00           H
ATOM    916  CG  ASP    72      45.260  21.960  57.810  1.00  0.00           C
ATOM    917  OD1 ASP    72      45.930  21.210  58.660  1.00  0.00           O
ATOM    918  OD2 ASP    72      45.870  22.680  57.000  1.00  0.00           O
ATOM    919  C   ASP    72      43.300  20.470  55.740  1.00  0.00           C
ATOM    920  O   ASP    72      44.140  20.350  54.870  1.00  0.00           O
ATOM    921  N   SER    73      42.510  19.470  56.120  1.00  0.00           N
ATOM    922  H   SER    73      41.810  19.710  56.810  1.00  0.00           H
ATOM    923  CA  SER    73      42.350  18.180  55.350  1.00  0.00           C
ATOM    924  HA  SER    73      43.280  17.600  55.420  1.00  0.00           H
ATOM    925  CB  SER    73      41.390  17.210  55.930  1.00  0.00           C
ATOM    926  HB1 SER    73      41.380  16.290  55.350  1.00  0.00           H
ATOM    927  HB2 SER    73      40.450  17.740  56.030  1.00  0.00           H
ATOM    928  OG  SER    73      41.710  16.790  57.270  1.00  0.00           O
ATOM    929  HG  SER    73      40.970  16.200  57.430  1.00  0.00           H
ATOM    930  C   SER    73      42.110  18.460  53.880  1.00  0.00           C
ATOM    931  O   SER    73      42.780  17.850  52.990  1.00  0.00           O
ATOM    932  N   VAL    74      41.220  19.460  53.640  1.00  0.00           N
ATOM    933  H   VAL    74      40.670  19.810  54.410  1.00  0.00           H
ATOM    934  CA  VAL    74      40.930  19.820  52.210  1.00  0.00           C
ATOM    935  HA  VAL    74      40.920  18.890  51.640  1.00  0.00           H
ATOM    936  CB  VAL    74      39.540  20.590  52.010  1.00  0.00           C
ATOM    937  HB  VAL    74      39.510  21.520  52.580  1.00  0.00           H
ATOM    938  CG1 VAL    74      39.270  21.030  50.540  1.00  0.00           C
ATOM    939 1HG1 VAL    74      38.310  21.550  50.480  1.00  0.00           H
ATOM    940 2HG1 VAL    74      40.020  21.740  50.190  1.00  0.00           H
ATOM    941 3HG1 VAL    74      39.400  20.120  49.970  1.00  0.00           H
ATOM    942  CG2 VAL    74      38.380  19.740  52.390  1.00  0.00           C
ATOM    943 1HG2 VAL    74      38.360  19.500  53.450  1.00  0.00           H
ATOM    944 2HG2 VAL    74      37.480  20.260  52.050  1.00  0.00           H
ATOM    945 3HG2 VAL    74      38.460  18.760  51.910  1.00  0.00           H
ATOM    946  C   VAL    74      42.070  20.530  51.560  1.00  0.00           C
ATOM    947  O   VAL    74      42.390  20.360  50.400  1.00  0.00           O
ATOM    948  N   LYS    75      42.720  21.400  52.360  1.00  0.00           N
ATOM    949  H   LYS    75      42.350  21.570  53.280  1.00  0.00           H
ATOM    950  CA  LYS    75      43.650  22.360  51.830  1.00  0.00           C
ATOM    951  HA  LYS    75      43.210  22.840  50.960  1.00  0.00           H
ATOM    952  CB  LYS    75      43.900  23.550  52.780  1.00  0.00           C
ATOM    953  HB1 LYS    75      44.310  23.150  53.710  1.00  0.00           H
ATOM    954  HB2 LYS    75      42.910  23.980  52.970  1.00  0.00           H
ATOM    955  CG  LYS    75      44.860  24.570  52.240  1.00  0.00           C
ATOM    956  HG1 LYS    75      44.670  24.770  51.190  1.00  0.00           H
ATOM    957  HG2 LYS    75      45.860  24.140  52.110  1.00  0.00           H
ATOM    958  CD  LYS    75      44.660  25.860  53.050  1.00  0.00           C
ATOM    959  HD1 LYS    75      44.820  25.580  54.090  1.00  0.00           H
ATOM    960  HD2 LYS    75      43.640  26.250  53.080  1.00  0.00           H
ATOM    961  CE  LYS    75      45.590  26.980  52.490  1.00  0.00           C
ATOM    962  HE1 LYS    75      45.780  26.770  51.440  1.00  0.00           H
ATOM    963  HE2 LYS    75      46.550  26.960  52.990  1.00  0.00           H
ATOM    964  NZ  LYS    75      44.880  28.290  52.590  1.00  0.00           N
ATOM    965  HZ1 LYS    75      44.400  28.380  53.470  1.00  0.00           H
ATOM    966  HZ2 LYS    75      45.510  29.080  52.490  1.00  0.00           H
ATOM    967  HZ3 LYS    75      44.300  28.370  51.770  1.00  0.00           H
ATOM    968  C   LYS    75      44.970  21.680  51.360  1.00  0.00           C
ATOM    969  O   LYS    75      45.680  22.150  50.510  1.00  0.00           O
ATOM    970  N   GLY    76      45.290  20.590  52.030  1.00  0.00           N
ATOM    971  H   GLY    76      44.820  20.450  52.910  1.00  0.00           H
ATOM    972  CA  GLY    76      46.430  19.780  51.740  1.00  0.00           C
ATOM    973  HA1 GLY    76      46.720  19.280  52.660  1.00  0.00           H
ATOM    974  HA2 GLY    76      47.240  20.440  51.420  1.00  0.00           H
ATOM    975  C   GLY    76      46.220  18.660  50.730  1.00  0.00           C
ATOM    976  O   GLY    76      47.160  17.890  50.580  1.00  0.00           O
ATOM    977  N   ARG    77      45.030  18.500  50.090  1.00  0.00           N
ATOM    978  H   ARG    77      44.220  19.080  50.250  1.00  0.00           H
ATOM    979  CA  ARG    77      44.820  17.400  49.190  1.00  0.00           C
ATOM    980  HA  ARG    77      45.830  17.020  49.090  1.00  0.00           H
ATOM    981  CB  ARG    77      43.920  16.270  49.810  1.00  0.00           C
ATOM    982  HB1 ARG    77      42.880  16.590  49.770  1.00  0.00           H
ATOM    983  HB2 ARG    77      44.340  16.120  50.810  1.00  0.00           H
ATOM    984  CG  ARG    77      44.080  15.110  48.920  1.00  0.00           C
ATOM    985  HG1 ARG    77      45.090  15.110  48.520  1.00  0.00           H
ATOM    986  HG2 ARG    77      43.320  15.190  48.140  1.00  0.00           H
ATOM    987  CD  ARG    77      43.850  13.900  49.850  1.00  0.00           C
ATOM    988  HD1 ARG    77      44.610  14.010  50.620  1.00  0.00           H
ATOM    989  HD2 ARG    77      43.990  12.950  49.340  1.00  0.00           H
ATOM    990  NE  ARG    77      42.640  13.960  50.680  1.00  0.00           N
ATOM    991  HE  ARG    77      42.690  14.300  51.630  1.00  0.00           H
ATOM    992  CZ  ARG    77      41.370  13.810  50.180  1.00  0.00           C
ATOM    993  NH1 ARG    77      41.170  13.190  49.030  1.00  0.00           N
ATOM    994 1HH1 ARG    77      41.940  12.770  48.530  1.00  0.00           H
ATOM    995 2HH1 ARG    77      40.230  12.860  48.860  1.00  0.00           H
ATOM    996  NH2 ARG    77      40.340  14.150  50.860  1.00  0.00           N
ATOM    997 1HH2 ARG    77      40.350  14.530  51.790  1.00  0.00           H
ATOM    998 2HH2 ARG    77      39.480  13.820  50.450  1.00  0.00           H
ATOM    999  C   ARG    77      44.320  17.760  47.770  1.00  0.00           C
ATOM   1000  O   ARG    77      44.390  17.000  46.830  1.00  0.00           O
ATOM   1001  N   PHE    78      43.670  18.880  47.650  1.00  0.00           N
ATOM   1002  H   PHE    78      43.570  19.330  48.550  1.00  0.00           H
ATOM   1003  CA  PHE    78      42.880  19.420  46.520  1.00  0.00           C
ATOM   1004  HA  PHE    78      42.820  18.710  45.700  1.00  0.00           H
ATOM   1005  CB  PHE    78      41.460  19.700  47.000  1.00  0.00           C
ATOM   1006  HB1 PHE    78      40.920  20.440  46.400  1.00  0.00           H
ATOM   1007  HB2 PHE    78      41.540  20.200  47.970  1.00  0.00           H
ATOM   1008  CG  PHE    78      40.460  18.560  47.270  1.00  0.00           C
ATOM   1009  CD1 PHE    78      40.860  17.210  47.280  1.00  0.00           C
ATOM   1010  HD1 PHE    78      41.860  16.960  46.970  1.00  0.00           H
ATOM   1011  CE1 PHE    78      39.860  16.230  47.550  1.00  0.00           C
ATOM   1012  HE1 PHE    78      40.130  15.190  47.450  1.00  0.00           H
ATOM   1013  CZ  PHE    78      38.450  16.600  47.740  1.00  0.00           C
ATOM   1014  HZ  PHE    78      37.650  15.880  47.810  1.00  0.00           H
ATOM   1015  CE2 PHE    78      38.150  17.940  47.760  1.00  0.00           C
ATOM   1016  HE2 PHE    78      37.120  18.270  47.870  1.00  0.00           H
ATOM   1017  CD2 PHE    78      39.090  18.920  47.460  1.00  0.00           C
ATOM   1018  HD2 PHE    78      38.740  19.940  47.420  1.00  0.00           H
ATOM   1019  C   PHE    78      43.530  20.710  45.960  1.00  0.00           C
ATOM   1020  O   PHE    78      44.280  21.420  46.670  1.00  0.00           O
ATOM   1021  N   ALA    79      43.130  21.100  44.730  1.00  0.00           N
ATOM   1022  H   ALA    79      42.540  20.440  44.240  1.00  0.00           H
ATOM   1023  CA  ALA    79      43.640  22.310  44.040  1.00  0.00           C
ATOM   1024  HA  ALA    79      43.850  23.090  44.780  1.00  0.00           H
ATOM   1025  CB  ALA    79      44.920  21.820  43.290  1.00  0.00           C
ATOM   1026  HB1 ALA    79      45.490  22.560  42.740  1.00  0.00           H
ATOM   1027  HB2 ALA    79      45.550  21.410  44.080  1.00  0.00           H
ATOM   1028  HB3 ALA    79      44.800  21.080  42.500  1.00  0.00           H
ATOM   1029  C   ALA    79      42.720  22.910  43.030  1.00  0.00           C
ATOM   1030  O   ALA    79      42.160  22.160  42.260  1.00  0.00           O
ATOM   1031  N   ILE    80      42.560  24.240  43.060  1.00  0.00           N
ATOM   1032  H   ILE    80      43.060  24.780  43.750  1.00  0.00           H
ATOM   1033  CA  ILE    80      41.480  24.910  42.260  1.00  0.00           C
ATOM   1034  HA  ILE    80      40.930  24.150  41.700  1.00  0.00           H
ATOM   1035  CB  ILE    80      40.460  25.580  43.280  1.00  0.00           C
ATOM   1036  HB  ILE    80      40.040  24.740  43.840  1.00  0.00           H
ATOM   1037  CG2 ILE    80      41.220  26.260  44.440  1.00  0.00           C
ATOM   1038 1HG2 ILE    80      42.070  25.720  44.860  1.00  0.00           H
ATOM   1039 2HG2 ILE    80      41.810  27.090  44.050  1.00  0.00           H
ATOM   1040 3HG2 ILE    80      40.620  26.450  45.330  1.00  0.00           H
ATOM   1041  CG1 ILE    80      39.270  26.430  42.700  1.00  0.00           C
ATOM   1042 1HG1 ILE    80      39.690  26.960  41.840  1.00  0.00           H
ATOM   1043 2HG1 ILE    80      38.940  27.170  43.420  1.00  0.00           H
ATOM   1044  CD  ILE    80      38.040  25.510  42.350  1.00  0.00           C
ATOM   1045  HD1 ILE    80      37.580  25.080  43.240  1.00  0.00           H
ATOM   1046  HD2 ILE    80      37.310  26.080  41.780  1.00  0.00           H
ATOM   1047  HD3 ILE    80      38.390  24.590  41.890  1.00  0.00           H
ATOM   1048  C   ILE    80      42.190  25.800  41.170  1.00  0.00           C
ATOM   1049  O   ILE    80      43.120  26.560  41.510  1.00  0.00           O
ATOM   1050  N   SER    81      41.660  25.730  39.970  1.00  0.00           N
ATOM   1051  H   SER    81      40.810  25.200  39.840  1.00  0.00           H
ATOM   1052  CA  SER    81      42.210  26.390  38.780  1.00  0.00           C
ATOM   1053  HA  SER    81      43.010  27.060  39.080  1.00  0.00           H
ATOM   1054  CB  SER    81      42.930  25.280  37.930  1.00  0.00           C
ATOM   1055  HB1 SER    81      43.170  25.700  36.950  1.00  0.00           H
ATOM   1056  HB2 SER    81      42.230  24.460  37.780  1.00  0.00           H
ATOM   1057  OG  SER    81      44.080  24.840  38.640  1.00  0.00           O
ATOM   1058  HG  SER    81      44.500  24.210  38.050  1.00  0.00           H
ATOM   1059  C   SER    81      41.170  27.050  37.910  1.00  0.00           C
ATOM   1060  O   SER    81      39.940  26.810  38.090  1.00  0.00           O
ATOM   1061  N   ARG    82      41.700  27.930  37.050  1.00  0.00           N
ATOM   1062  H   ARG    82      42.700  28.020  37.100  1.00  0.00           H
ATOM   1063  CA  ARG    82      41.010  28.710  36.050  1.00  0.00           C
ATOM   1064  HA  ARG    82      40.000  28.330  35.900  1.00  0.00           H
ATOM   1065  CB  ARG    82      40.940  30.260  36.410  1.00  0.00           C
ATOM   1066  HB1 ARG    82      40.890  30.850  35.490  1.00  0.00           H
ATOM   1067  HB2 ARG    82      41.770  30.570  37.050  1.00  0.00           H
ATOM   1068  CG  ARG    82      39.730  30.630  37.310  1.00  0.00           C
ATOM   1069  HG1 ARG    82      39.650  29.960  38.160  1.00  0.00           H
ATOM   1070  HG2 ARG    82      38.820  30.540  36.710  1.00  0.00           H
ATOM   1071  CD  ARG    82      39.850  32.050  37.840  1.00  0.00           C
ATOM   1072  HD1 ARG    82      40.860  32.260  38.190  1.00  0.00           H
ATOM   1073  HD2 ARG    82      39.100  32.280  38.600  1.00  0.00           H
ATOM   1074  NE  ARG    82      39.780  33.010  36.710  1.00  0.00           N
ATOM   1075  HE  ARG    82      40.570  33.240  36.130  1.00  0.00           H
ATOM   1076  CZ  ARG    82      38.680  33.700  36.400  1.00  0.00           C
ATOM   1077  NH1 ARG    82      37.490  33.580  37.070  1.00  0.00           N
ATOM   1078 1HH1 ARG    82      37.370  33.030  37.900  1.00  0.00           H
ATOM   1079 2HH1 ARG    82      36.750  34.190  36.740  1.00  0.00           H
ATOM   1080  NH2 ARG    82      38.690  34.560  35.440  1.00  0.00           N
ATOM   1081 1HH2 ARG    82      39.330  34.430  34.670  1.00  0.00           H
ATOM   1082 2HH2 ARG    82      37.970  35.270  35.330  1.00  0.00           H
ATOM   1083  C   ARG    82      41.660  28.660  34.680  1.00  0.00           C
ATOM   1084  O   ARG    82      42.830  28.960  34.410  1.00  0.00           O
ATOM   1085  N   ASP    83      40.880  28.240  33.700  1.00  0.00           N
ATOM   1086  H   ASP    83      39.920  28.060  33.970  1.00  0.00           H
ATOM   1087  CA  ASP    83      41.300  28.160  32.270  1.00  0.00           C
ATOM   1088  HA  ASP    83      42.170  27.510  32.230  1.00  0.00           H
ATOM   1089  CB  ASP    83      40.080  27.530  31.500  1.00  0.00           C
ATOM   1090  HB1 ASP    83      39.360  28.350  31.460  1.00  0.00           H
ATOM   1091  HB2 ASP    83      39.640  26.610  31.900  1.00  0.00           H
ATOM   1092  CG  ASP    83      40.620  27.230  30.140  1.00  0.00           C
ATOM   1093  OD1 ASP    83      40.760  28.220  29.420  1.00  0.00           O
ATOM   1094  OD2 ASP    83      40.790  26.040  29.800  1.00  0.00           O
ATOM   1095  C   ASP    83      41.650  29.530  31.740  1.00  0.00           C
ATOM   1096  O   ASP    83      40.920  30.510  31.890  1.00  0.00           O
ATOM   1097  N   ASN    84      42.720  29.570  30.960  1.00  0.00           N
ATOM   1098  H   ASN    84      43.280  28.770  30.710  1.00  0.00           H
ATOM   1099  CA  ASN    84      43.160  30.840  30.390  1.00  0.00           C
ATOM   1100  HA  ASN    84      43.060  31.630  31.140  1.00  0.00           H
ATOM   1101  CB  ASN    84      44.670  30.630  30.030  1.00  0.00           C
ATOM   1102  HB1 ASN    84      45.100  30.080  30.870  1.00  0.00           H
ATOM   1103  HB2 ASN    84      45.190  31.580  30.130  1.00  0.00           H
ATOM   1104  CG  ASN    84      45.080  30.000  28.690  1.00  0.00           C
ATOM   1105  OD1 ASN    84      44.420  29.110  28.120  1.00  0.00           O
ATOM   1106  ND2 ASN    84      46.120  30.410  28.050  1.00  0.00           N
ATOM   1107 1HD2 ASN    84      46.700  31.100  28.510  1.00  0.00           H
ATOM   1108 2HD2 ASN    84      46.470  29.810  27.320  1.00  0.00           H
ATOM   1109  C   ASN    84      42.440  31.410  29.240  1.00  0.00           C
ATOM   1110  O   ASN    84      42.680  32.580  28.920  1.00  0.00           O
ATOM   1111  N   ALA    85      41.560  30.680  28.500  1.00  0.00           N
ATOM   1112  H   ALA    85      41.470  29.720  28.800  1.00  0.00           H
ATOM   1113  CA  ALA    85      41.030  31.100  27.180  1.00  0.00           C
ATOM   1114  HA  ALA    85      40.950  32.180  27.050  1.00  0.00           H
ATOM   1115  CB  ALA    85      42.060  30.570  26.220  1.00  0.00           C
ATOM   1116  HB1 ALA    85      43.060  30.820  26.570  1.00  0.00           H
ATOM   1117  HB2 ALA    85      42.050  29.480  26.230  1.00  0.00           H
ATOM   1118  HB3 ALA    85      41.870  31.020  25.250  1.00  0.00           H
ATOM   1119  C   ALA    85      39.640  30.630  26.800  1.00  0.00           C
ATOM   1120  O   ALA    85      39.060  31.050  25.760  1.00  0.00           O
ATOM   1121  N   LYS    86      39.030  29.920  27.710  1.00  0.00           N
ATOM   1122  H   LYS    86      39.510  29.690  28.580  1.00  0.00           H
ATOM   1123  CA  LYS    86      37.670  29.390  27.620  1.00  0.00           C
ATOM   1124  HA  LYS    86      37.130  30.180  27.090  1.00  0.00           H
ATOM   1125  CB  LYS    86      37.670  28.070  26.910  1.00  0.00           C
ATOM   1126  HB1 LYS    86      38.270  28.250  26.020  1.00  0.00           H
ATOM   1127  HB2 LYS    86      36.690  27.850  26.500  1.00  0.00           H
ATOM   1128  CG  LYS    86      38.250  26.870  27.640  1.00  0.00           C
ATOM   1129  HG1 LYS    86      37.970  26.890  28.690  1.00  0.00           H
ATOM   1130  HG2 LYS    86      39.330  26.910  27.590  1.00  0.00           H
ATOM   1131  CD  LYS    86      37.730  25.540  27.070  1.00  0.00           C
ATOM   1132  HD1 LYS    86      38.300  25.390  26.150  1.00  0.00           H
ATOM   1133  HD2 LYS    86      36.680  25.650  26.800  1.00  0.00           H
ATOM   1134  CE  LYS    86      37.960  24.450  28.050  1.00  0.00           C
ATOM   1135  HE1 LYS    86      37.540  23.540  27.640  1.00  0.00           H
ATOM   1136  HE2 LYS    86      37.510  24.720  29.010  1.00  0.00           H
ATOM   1137  NZ  LYS    86      39.390  24.190  28.220  1.00  0.00           N
ATOM   1138  HZ1 LYS    86      39.540  23.280  28.620  1.00  0.00           H
ATOM   1139  HZ2 LYS    86      39.860  24.200  27.320  1.00  0.00           H
ATOM   1140  HZ3 LYS    86      39.850  24.950  28.700  1.00  0.00           H
ATOM   1141  C   LYS    86      36.840  29.410  28.850  1.00  0.00           C
ATOM   1142  O   LYS    86      35.960  28.520  29.020  1.00  0.00           O
ATOM   1143  N   ASN    87      36.940  30.430  29.590  1.00  0.00           N
ATOM   1144  H   ASN    87      37.720  31.040  29.400  1.00  0.00           H
ATOM   1145  CA  ASN    87      36.020  30.820  30.680  1.00  0.00           C
ATOM   1146  HA  ASN    87      36.620  31.530  31.260  1.00  0.00           H
ATOM   1147  CB  ASN    87      34.900  31.690  30.040  1.00  0.00           C
ATOM   1148  HB1 ASN    87      34.350  32.280  30.770  1.00  0.00           H
ATOM   1149  HB2 ASN    87      34.220  31.070  29.450  1.00  0.00           H
ATOM   1150  CG  ASN    87      35.320  32.760  29.100  1.00  0.00           C
ATOM   1151  OD1 ASN    87      36.030  33.740  29.310  1.00  0.00           O
ATOM   1152  ND2 ASN    87      35.200  32.470  27.810  1.00  0.00           N
ATOM   1153 1HD2 ASN    87      34.630  31.670  27.550  1.00  0.00           H
ATOM   1154 2HD2 ASN    87      35.380  33.170  27.100  1.00  0.00           H
ATOM   1155  C   ASN    87      35.510  29.630  31.520  1.00  0.00           C
ATOM   1156  O   ASN    87      34.310  29.390  31.550  1.00  0.00           O
ATOM   1157  N   THR    88      36.370  28.850  32.150  1.00  0.00           N
ATOM   1158  H   THR    88      37.330  29.160  32.200  1.00  0.00           H
ATOM   1159  CA  THR    88      36.020  27.590  32.790  1.00  0.00           C
ATOM   1160  HA  THR    88      34.970  27.640  33.070  1.00  0.00           H
ATOM   1161  CB  THR    88      36.350  26.380  31.870  1.00  0.00           C
ATOM   1162  HB  THR    88      37.350  26.410  31.450  1.00  0.00           H
ATOM   1163  CG2 THR    88      36.030  25.030  32.550  1.00  0.00           C
ATOM   1164 1HG2 THR    88      36.810  24.820  33.280  1.00  0.00           H
ATOM   1165 2HG2 THR    88      35.020  25.020  32.960  1.00  0.00           H
ATOM   1166 3HG2 THR    88      36.080  24.150  31.920  1.00  0.00           H
ATOM   1167  OG1 THR    88      35.570  26.410  30.740  1.00  0.00           O
ATOM   1168  HG1 THR    88      35.580  27.330  30.460  1.00  0.00           H
ATOM   1169  C   THR    88      36.780  27.450  34.100  1.00  0.00           C
ATOM   1170  O   THR    88      37.970  27.770  34.180  1.00  0.00           O
ATOM   1171  N   MET    89      36.110  27.100  35.150  1.00  0.00           N
ATOM   1172  H   MET    89      35.110  26.970  35.060  1.00  0.00           H
ATOM   1173  CA  MET    89      36.690  26.740  36.480  1.00  0.00           C
ATOM   1174  HA  MET    89      37.610  27.320  36.540  1.00  0.00           H
ATOM   1175  CB  MET    89      35.780  27.330  37.650  1.00  0.00           C
ATOM   1176  HB1 MET    89      34.720  27.330  37.380  1.00  0.00           H
ATOM   1177  HB2 MET    89      36.070  28.380  37.570  1.00  0.00           H
ATOM   1178  CG  MET    89      35.820  26.750  39.020  1.00  0.00           C
ATOM   1179  HG1 MET    89      35.400  27.410  39.780  1.00  0.00           H
ATOM   1180  HG2 MET    89      36.850  26.470  39.220  1.00  0.00           H
ATOM   1181  SD  MET    89      35.060  25.140  39.110  1.00  0.00           S
ATOM   1182  CE  MET    89      33.510  25.470  40.050  1.00  0.00           C
ATOM   1183  HE1 MET    89      32.830  24.610  40.090  1.00  0.00           H
ATOM   1184  HE2 MET    89      33.880  25.690  41.050  1.00  0.00           H
ATOM   1185  HE3 MET    89      32.950  26.330  39.690  1.00  0.00           H
ATOM   1186  C   MET    89      37.020  25.240  36.630  1.00  0.00           C
ATOM   1187  O   MET    89      36.300  24.410  36.080  1.00  0.00           O
ATOM   1188  N   TYR    90      38.090  24.860  37.360  1.00  0.00           N
ATOM   1189  H   TYR    90      38.750  25.540  37.710  1.00  0.00           H
ATOM   1190  CA  TYR    90      38.450  23.420  37.600  1.00  0.00           C
ATOM   1191  HA  TYR    90      37.640  22.730  37.320  1.00  0.00           H
ATOM   1192  CB  TYR    90      39.710  23.010  36.850  1.00  0.00           C
ATOM   1193  HB1 TYR    90      39.940  21.960  37.030  1.00  0.00           H
ATOM   1194  HB2 TYR    90      40.540  23.560  37.300  1.00  0.00           H
ATOM   1195  CG  TYR    90      39.650  23.170  35.330  1.00  0.00           C
ATOM   1196  CD1 TYR    90      40.340  24.110  34.580  1.00  0.00           C
ATOM   1197  HD1 TYR    90      40.850  24.860  35.170  1.00  0.00           H
ATOM   1198  CE1 TYR    90      40.130  24.150  33.190  1.00  0.00           C
ATOM   1199  HE1 TYR    90      40.700  24.840  32.580  1.00  0.00           H
ATOM   1200  CZ  TYR    90      39.190  23.290  32.510  1.00  0.00           C
ATOM   1201  OH  TYR    90      39.010  23.340  31.110  1.00  0.00           O
ATOM   1202  HH  TYR    90      38.260  22.800  30.840  1.00  0.00           H
ATOM   1203  CE2 TYR    90      38.480  22.340  33.300  1.00  0.00           C
ATOM   1204  HE2 TYR    90      37.810  21.660  32.790  1.00  0.00           H
ATOM   1205  CD2 TYR    90      38.750  22.260  34.660  1.00  0.00           C
ATOM   1206  HD2 TYR    90      38.360  21.460  35.270  1.00  0.00           H
ATOM   1207  C   TYR    90      38.610  23.220  39.080  1.00  0.00           C
ATOM   1208  O   TYR    90      39.110  24.110  39.690  1.00  0.00           O
ATOM   1209  N   LEU    91      38.350  22.060  39.520  1.00  0.00           N
ATOM   1210  H   LEU    91      37.830  21.420  38.930  1.00  0.00           H
ATOM   1211  CA  LEU    91      38.780  21.530  40.840  1.00  0.00           C
ATOM   1212  HA  LEU    91      39.560  22.190  41.240  1.00  0.00           H
ATOM   1213  CB  LEU    91      37.530  21.470  41.760  1.00  0.00           C
ATOM   1214  HB1 LEU    91      36.660  21.070  41.230  1.00  0.00           H
ATOM   1215  HB2 LEU    91      37.410  22.510  42.060  1.00  0.00           H
ATOM   1216  CG  LEU    91      37.780  20.630  42.950  1.00  0.00           C
ATOM   1217  HG  LEU    91      37.950  19.590  42.660  1.00  0.00           H
ATOM   1218  CD1 LEU    91      38.920  21.150  43.790  1.00  0.00           C
ATOM   1219 1HD1 LEU    91      38.970  20.590  44.720  1.00  0.00           H
ATOM   1220 2HD1 LEU    91      39.790  20.930  43.180  1.00  0.00           H
ATOM   1221 3HD1 LEU    91      38.850  22.200  44.050  1.00  0.00           H
ATOM   1222  CD2 LEU    91      36.470  20.490  43.740  1.00  0.00           C
ATOM   1223 1HD2 LEU    91      36.140  21.500  43.980  1.00  0.00           H
ATOM   1224 2HD2 LEU    91      35.750  19.970  43.120  1.00  0.00           H
ATOM   1225 3HD2 LEU    91      36.700  19.940  44.650  1.00  0.00           H
ATOM   1226  C   LEU    91      39.450  20.210  40.560  1.00  0.00           C
ATOM   1227  O   LEU    91      38.810  19.330  40.070  1.00  0.00           O
ATOM   1228  N   GLN    92      40.760  20.160  40.930  1.00  0.00           N
ATOM   1229  H   GLN    92      41.270  20.970  41.250  1.00  0.00           H
ATOM   1230  CA  GLN    92      41.600  18.940  41.020  1.00  0.00           C
ATOM   1231  HA  GLN    92      41.170  18.140  40.410  1.00  0.00           H
ATOM   1232  CB  GLN    92      43.030  19.200  40.560  1.00  0.00           C
ATOM   1233  HB1 GLN    92      43.720  18.360  40.540  1.00  0.00           H
ATOM   1234  HB2 GLN    92      43.510  19.990  41.140  1.00  0.00           H
ATOM   1235  CG  GLN    92      43.160  19.660  39.040  1.00  0.00           C
ATOM   1236  HG1 GLN    92      42.470  19.030  38.470  1.00  0.00           H
ATOM   1237  HG2 GLN    92      44.170  19.410  38.720  1.00  0.00           H
ATOM   1238  CD  GLN    92      43.030  21.170  38.850  1.00  0.00           C
ATOM   1239  OE1 GLN    92      42.140  21.620  38.140  1.00  0.00           O
ATOM   1240  NE2 GLN    92      43.860  21.980  39.430  1.00  0.00           N
ATOM   1241 1HE2 GLN    92      44.580  21.610  40.030  1.00  0.00           H
ATOM   1242 2HE2 GLN    92      43.750  22.980  39.280  1.00  0.00           H
ATOM   1243  C   GLN    92      41.550  18.340  42.410  1.00  0.00           C
ATOM   1244  O   GLN    92      41.720  19.030  43.420  1.00  0.00           O
ATOM   1245  N   MET    93      41.570  16.990  42.490  1.00  0.00           N
ATOM   1246  H   MET    93      41.320  16.600  41.600  1.00  0.00           H
ATOM   1247  CA  MET    93      41.470  16.190  43.750  1.00  0.00           C
ATOM   1248  HA  MET    93      41.830  16.820  44.570  1.00  0.00           H
ATOM   1249  CB  MET    93      40.060  15.680  43.860  1.00  0.00           C
ATOM   1250  HB1 MET    93      40.100  15.110  44.790  1.00  0.00           H
ATOM   1251  HB2 MET    93      39.830  15.000  43.040  1.00  0.00           H
ATOM   1252  CG  MET    93      39.010  16.830  43.900  1.00  0.00           C
ATOM   1253  HG1 MET    93      39.020  17.260  42.900  1.00  0.00           H
ATOM   1254  HG2 MET    93      39.260  17.580  44.650  1.00  0.00           H
ATOM   1255  SD  MET    93      37.290  16.300  44.220  1.00  0.00           S
ATOM   1256  CE  MET    93      36.970  15.530  42.640  1.00  0.00           C
ATOM   1257  HE1 MET    93      37.680  14.750  42.380  1.00  0.00           H
ATOM   1258  HE2 MET    93      35.980  15.100  42.750  1.00  0.00           H
ATOM   1259  HE3 MET    93      37.080  16.310  41.880  1.00  0.00           H
ATOM   1260  C   MET    93      42.390  14.930  43.730  1.00  0.00           C
ATOM   1261  O   MET    93      42.260  14.040  42.870  1.00  0.00           O
ATOM   1262  N   ASN    94      43.370  14.900  44.620  1.00  0.00           N
ATOM   1263  H   ASN    94      43.550  15.620  45.300  1.00  0.00           H
ATOM   1264  CA  ASN    94      44.390  13.850  44.690  1.00  0.00           C
ATOM   1265  HA  ASN    94      44.500  13.460  43.680  1.00  0.00           H
ATOM   1266  CB  ASN    94      45.800  14.470  45.130  1.00  0.00           C
ATOM   1267  HB1 ASN    94      46.490  13.620  45.120  1.00  0.00           H
ATOM   1268  HB2 ASN    94      45.790  14.680  46.200  1.00  0.00           H
ATOM   1269  CG  ASN    94      46.320  15.600  44.270  1.00  0.00           C
ATOM   1270  OD1 ASN    94      46.700  15.400  43.150  1.00  0.00           O
ATOM   1271  ND2 ASN    94      46.300  16.790  44.710  1.00  0.00           N
ATOM   1272 1HD2 ASN    94      45.940  16.990  45.640  1.00  0.00           H
ATOM   1273 2HD2 ASN    94      46.630  17.520  44.090  1.00  0.00           H
ATOM   1274  C   ASN    94      43.970  12.690  45.650  1.00  0.00           C
ATOM   1275  O   ASN    94      43.360  12.910  46.710  1.00  0.00           O
ATOM   1276  N   SER    95      44.340  11.450  45.370  1.00  0.00           N
ATOM   1277  H   SER    95      44.910  11.390  44.550  1.00  0.00           H
ATOM   1278  CA  SER    95      44.170  10.220  46.160  1.00  0.00           C
ATOM   1279  HA  SER    95      44.100   9.410  45.440  1.00  0.00           H
ATOM   1280  CB  SER    95      45.440  10.010  47.010  1.00  0.00           C
ATOM   1281  HB1 SER    95      45.350   9.110  47.620  1.00  0.00           H
ATOM   1282  HB2 SER    95      45.490  10.820  47.730  1.00  0.00           H
ATOM   1283  OG  SER    95      46.600  10.000  46.140  1.00  0.00           O
ATOM   1284  HG  SER    95      46.590   9.200  45.610  1.00  0.00           H
ATOM   1285  C   SER    95      42.820  10.250  46.890  1.00  0.00           C
ATOM   1286  O   SER    95      42.800  10.240  48.110  1.00  0.00           O
ATOM   1287  N   LEU    96      41.690  10.190  46.140  1.00  0.00           N
ATOM   1288  H   LEU    96      41.730   9.950  45.160  1.00  0.00           H
ATOM   1289  CA  LEU    96      40.370  10.360  46.770  1.00  0.00           C
ATOM   1290  HA  LEU    96      40.310  11.310  47.310  1.00  0.00           H
ATOM   1291  CB  LEU    96      39.160  10.500  45.820  1.00  0.00           C
ATOM   1292  HB1 LEU    96      38.300  10.610  46.490  1.00  0.00           H
ATOM   1293  HB2 LEU    96      38.960   9.650  45.170  1.00  0.00           H
ATOM   1294  CG  LEU    96      39.270  11.810  44.980  1.00  0.00           C
ATOM   1295  HG  LEU    96      39.990  12.480  45.440  1.00  0.00           H
ATOM   1296  CD1 LEU    96      39.670  11.550  43.520  1.00  0.00           C
ATOM   1297 1HD1 LEU    96      39.930  12.450  42.960  1.00  0.00           H
ATOM   1298 2HD1 LEU    96      40.510  10.860  43.380  1.00  0.00           H
ATOM   1299 3HD1 LEU    96      38.860  11.050  42.980  1.00  0.00           H
ATOM   1300  CD2 LEU    96      38.020  12.600  45.040  1.00  0.00           C
ATOM   1301 1HD2 LEU    96      37.190  12.050  44.610  1.00  0.00           H
ATOM   1302 2HD2 LEU    96      37.830  12.920  46.070  1.00  0.00           H
ATOM   1303 3HD2 LEU    96      38.170  13.540  44.510  1.00  0.00           H
ATOM   1304  C   LEU    96      40.110   9.350  47.960  1.00  0.00           C
ATOM   1305  O   LEU    96      40.440   8.170  47.940  1.00  0.00           O
ATOM   1306  N   LYS    97      39.350   9.840  48.940  1.00  0.00           N
ATOM   1307  H   LYS    97      39.000  10.780  48.830  1.00  0.00           H
ATOM   1308  CA  LYS    97      38.930   9.090  50.130  1.00  0.00           C
ATOM   1309  HA  LYS    97      39.500   8.160  50.080  1.00  0.00           H
ATOM   1310  CB  LYS    97      39.370   9.890  51.400  1.00  0.00           C
ATOM   1311  HB1 LYS    97      39.090   9.250  52.240  1.00  0.00           H
ATOM   1312  HB2 LYS    97      38.760  10.790  51.470  1.00  0.00           H
ATOM   1313  CG  LYS    97      40.800  10.260  51.680  1.00  0.00           C
ATOM   1314  HG1 LYS    97      41.100  10.990  50.930  1.00  0.00           H
ATOM   1315  HG2 LYS    97      41.480   9.440  51.450  1.00  0.00           H
ATOM   1316  CD  LYS    97      40.880  10.750  53.200  1.00  0.00           C
ATOM   1317  HD1 LYS    97      40.710   9.880  53.840  1.00  0.00           H
ATOM   1318  HD2 LYS    97      40.000  11.370  53.330  1.00  0.00           H
ATOM   1319  CE  LYS    97      42.070  11.490  53.750  1.00  0.00           C
ATOM   1320  HE1 LYS    97      41.870  12.040  54.670  1.00  0.00           H
ATOM   1321  HE2 LYS    97      42.270  12.320  53.070  1.00  0.00           H
ATOM   1322  NZ  LYS    97      43.330  10.610  53.840  1.00  0.00           N
ATOM   1323  HZ1 LYS    97      44.040  11.200  54.240  1.00  0.00           H
ATOM   1324  HZ2 LYS    97      43.160   9.770  54.380  1.00  0.00           H
ATOM   1325  HZ3 LYS    97      43.710  10.450  52.920  1.00  0.00           H
ATOM   1326  C   LYS    97      37.470   8.770  50.160  1.00  0.00           C
ATOM   1327  O   LYS    97      36.710   9.600  49.690  1.00  0.00           O
ATOM   1328  N   PRO    98      36.980   7.680  50.770  1.00  0.00           N
ATOM   1329  CD  PRO    98      37.640   6.410  51.150  1.00  0.00           C
ATOM   1330  HD1 PRO    98      38.020   6.420  52.170  1.00  0.00           H
ATOM   1331  HD2 PRO    98      38.380   6.060  50.430  1.00  0.00           H
ATOM   1332  CG  PRO    98      36.470   5.440  51.080  1.00  0.00           C
ATOM   1333  HG1 PRO    98      36.600   4.690  51.870  1.00  0.00           H
ATOM   1334  HG2 PRO    98      36.410   5.000  50.090  1.00  0.00           H
ATOM   1335  CB  PRO    98      35.200   6.230  51.390  1.00  0.00           C
ATOM   1336  HB1 PRO    98      35.110   6.360  52.470  1.00  0.00           H
ATOM   1337  HB2 PRO    98      34.310   5.890  50.860  1.00  0.00           H
ATOM   1338  CA  PRO    98      35.530   7.630  50.910  1.00  0.00           C
ATOM   1339  HA  PRO    98      35.110   7.650  49.900  1.00  0.00           H
ATOM   1340  C   PRO    98      34.700   8.780  51.600  1.00  0.00           C
ATOM   1341  O   PRO    98      33.540   9.050  51.290  1.00  0.00           O
ATOM   1342  N   GLU    99      35.510   9.530  52.380  1.00  0.00           N
ATOM   1343  H   GLU    99      36.360   9.070  52.700  1.00  0.00           H
ATOM   1344  CA  GLU    99      35.040  10.800  53.040  1.00  0.00           C
ATOM   1345  HA  GLU    99      34.160  10.500  53.610  1.00  0.00           H
ATOM   1346  CB  GLU    99      36.160  11.540  53.910  1.00  0.00           C
ATOM   1347  HB1 GLU    99      35.780  12.460  54.350  1.00  0.00           H
ATOM   1348  HB2 GLU    99      36.900  11.760  53.140  1.00  0.00           H
ATOM   1349  CG  GLU    99      36.670  10.610  55.060  1.00  0.00           C
ATOM   1350  HG1 GLU    99      36.950   9.680  54.560  1.00  0.00           H
ATOM   1351  HG2 GLU    99      35.770  10.400  55.650  1.00  0.00           H
ATOM   1352  CD  GLU    99      37.760  11.230  55.910  1.00  0.00           C
ATOM   1353  OE1 GLU    99      37.960  12.470  55.990  1.00  0.00           O
ATOM   1354  OE2 GLU    99      38.430  10.460  56.670  1.00  0.00           O
ATOM   1355  C   GLU    99      34.460  11.780  51.990  1.00  0.00           C
ATOM   1356  O   GLU    99      33.650  12.640  52.340  1.00  0.00           O
ATOM   1357  N   ASP   100      35.040  11.720  50.750  1.00  0.00           N
ATOM   1358  H   ASP   100      35.840  11.120  50.630  1.00  0.00           H
ATOM   1359  CA  ASP   100      34.800  12.560  49.610  1.00  0.00           C
ATOM   1360  HA  ASP   100      34.460  13.540  49.960  1.00  0.00           H
ATOM   1361  CB  ASP   100      36.080  12.780  48.780  1.00  0.00           C
ATOM   1362  HB1 ASP   100      36.030  13.710  48.220  1.00  0.00           H
ATOM   1363  HB2 ASP   100      36.220  11.940  48.100  1.00  0.00           H
ATOM   1364  CG  ASP   100      37.370  13.020  49.590  1.00  0.00           C
ATOM   1365  OD1 ASP   100      37.340  13.860  50.480  1.00  0.00           O
ATOM   1366  OD2 ASP   100      38.450  12.430  49.240  1.00  0.00           O
ATOM   1367  C   ASP   100      33.620  12.040  48.700  1.00  0.00           C
ATOM   1368  O   ASP   100      33.360  12.710  47.690  1.00  0.00           O
ATOM   1369  N   THR   101      32.970  10.920  48.980  1.00  0.00           N
ATOM   1370  H   THR   101      33.310  10.320  49.720  1.00  0.00           H
ATOM   1371  CA  THR   101      31.720  10.460  48.420  1.00  0.00           C
ATOM   1372  HA  THR   101      31.930  10.430  47.350  1.00  0.00           H
ATOM   1373  CB  THR   101      31.260   9.130  48.930  1.00  0.00           C
ATOM   1374  HB  THR   101      31.090   9.170  50.010  1.00  0.00           H
ATOM   1375  CG2 THR   101      29.960   8.670  48.300  1.00  0.00           C
ATOM   1376 1HG2 THR   101      29.830   7.620  48.580  1.00  0.00           H
ATOM   1377 2HG2 THR   101      29.110   9.270  48.640  1.00  0.00           H
ATOM   1378 3HG2 THR   101      30.070   8.690  47.210  1.00  0.00           H
ATOM   1379  OG1 THR   101      32.130   8.010  48.770  1.00  0.00           O
ATOM   1380  HG1 THR   101      32.710   7.910  49.530  1.00  0.00           H
ATOM   1381  C   THR   101      30.660  11.520  48.680  1.00  0.00           C
ATOM   1382  O   THR   101      30.140  11.660  49.790  1.00  0.00           O
ATOM   1383  N   ALA   102      30.310  12.260  47.670  1.00  0.00           N
ATOM   1384  H   ALA   102      30.780  12.130  46.780  1.00  0.00           H
ATOM   1385  CA  ALA   102      29.180  13.300  47.820  1.00  0.00           C
ATOM   1386  HA  ALA   102      28.230  12.990  48.260  1.00  0.00           H
ATOM   1387  CB  ALA   102      29.830  14.470  48.590  1.00  0.00           C
ATOM   1388  HB1 ALA   102      30.280  14.160  49.530  1.00  0.00           H
ATOM   1389  HB2 ALA   102      30.610  14.850  47.930  1.00  0.00           H
ATOM   1390  HB3 ALA   102      29.120  15.300  48.630  1.00  0.00           H
ATOM   1391  C   ALA   102      28.760  13.760  46.450  1.00  0.00           C
ATOM   1392  O   ALA   102      29.360  13.390  45.440  1.00  0.00           O
ATOM   1393  N   VAL   103      27.760  14.640  46.370  1.00  0.00           N
ATOM   1394  H   VAL   103      27.420  14.940  47.270  1.00  0.00           H
ATOM   1395  CA  VAL   103      27.340  15.410  45.210  1.00  0.00           C
ATOM   1396  HA  VAL   103      27.710  15.060  44.250  1.00  0.00           H
ATOM   1397  CB  VAL   103      25.820  15.670  45.170  1.00  0.00           C
ATOM   1398  HB  VAL   103      25.430  16.130  46.080  1.00  0.00           H
ATOM   1399  CG1 VAL   103      25.260  16.470  43.920  1.00  0.00           C
ATOM   1400 1HG1 VAL   103      25.770  17.420  43.800  1.00  0.00           H
ATOM   1401 2HG1 VAL   103      25.480  15.850  43.050  1.00  0.00           H
ATOM   1402 3HG1 VAL   103      24.180  16.610  43.980  1.00  0.00           H
ATOM   1403  CG2 VAL   103      24.980  14.420  45.160  1.00  0.00           C
ATOM   1404 1HG2 VAL   103      23.930  14.670  45.310  1.00  0.00           H
ATOM   1405 2HG2 VAL   103      25.100  13.840  44.240  1.00  0.00           H
ATOM   1406 3HG2 VAL   103      25.280  13.800  46.000  1.00  0.00           H
ATOM   1407  C   VAL   103      27.960  16.810  45.380  1.00  0.00           C
ATOM   1408  O   VAL   103      27.780  17.460  46.420  1.00  0.00           O
ATOM   1409  N   TYR   104      28.710  17.250  44.380  1.00  0.00           N
ATOM   1410  H   TYR   104      28.840  16.620  43.600  1.00  0.00           H
ATOM   1411  CA  TYR   104      29.530  18.440  44.370  1.00  0.00           C
ATOM   1412  HA  TYR   104      29.680  18.840  45.370  1.00  0.00           H
ATOM   1413  CB  TYR   104      30.910  18.220  43.750  1.00  0.00           C
ATOM   1414  HB1 TYR   104      31.320  19.160  43.390  1.00  0.00           H
ATOM   1415  HB2 TYR   104      30.780  17.640  42.840  1.00  0.00           H
ATOM   1416  CG  TYR   104      31.790  17.580  44.800  1.00  0.00           C
ATOM   1417  CD1 TYR   104      31.680  16.200  45.130  1.00  0.00           C
ATOM   1418  HD1 TYR   104      30.950  15.530  44.690  1.00  0.00           H
ATOM   1419  CE1 TYR   104      32.580  15.630  46.030  1.00  0.00           C
ATOM   1420  HE1 TYR   104      32.580  14.620  46.420  1.00  0.00           H
ATOM   1421  CZ  TYR   104      33.760  16.380  46.430  1.00  0.00           C
ATOM   1422  OH  TYR   104      34.600  15.770  47.330  1.00  0.00           O
ATOM   1423  HH  TYR   104      34.350  14.840  47.270  1.00  0.00           H
ATOM   1424  CE2 TYR   104      33.890  17.710  46.060  1.00  0.00           C
ATOM   1425  HE2 TYR   104      34.760  18.220  46.430  1.00  0.00           H
ATOM   1426  CD2 TYR   104      32.880  18.300  45.280  1.00  0.00           C
ATOM   1427  HD2 TYR   104      33.000  19.360  45.100  1.00  0.00           H
ATOM   1428  C   TYR   104      28.770  19.500  43.630  1.00  0.00           C
ATOM   1429  O   TYR   104      28.470  19.260  42.470  1.00  0.00           O
ATOM   1430  N   TYR   105      28.530  20.680  44.170  1.00  0.00           N
ATOM   1431  H   TYR   105      28.910  20.790  45.100  1.00  0.00           H
ATOM   1432  CA  TYR   105      27.700  21.770  43.600  1.00  0.00           C
ATOM   1433  HA  TYR   105      27.240  21.510  42.650  1.00  0.00           H
ATOM   1434  CB  TYR   105      26.670  22.250  44.630  1.00  0.00           C
ATOM   1435  HB1 TYR   105      26.160  23.170  44.340  1.00  0.00           H
ATOM   1436  HB2 TYR   105      27.220  22.470  45.540  1.00  0.00           H
ATOM   1437  CG  TYR   105      25.610  21.150  45.150  1.00  0.00           C
ATOM   1438  CD1 TYR   105      25.990  20.390  46.270  1.00  0.00           C
ATOM   1439  HD1 TYR   105      26.960  20.470  46.740  1.00  0.00           H
ATOM   1440  CE1 TYR   105      25.090  19.390  46.710  1.00  0.00           C
ATOM   1441  HE1 TYR   105      25.280  18.710  47.530  1.00  0.00           H
ATOM   1442  CZ  TYR   105      23.790  19.320  46.110  1.00  0.00           C
ATOM   1443  OH  TYR   105      22.790  18.660  46.730  1.00  0.00           O
ATOM   1444  HH  TYR   105      21.960  18.980  46.370  1.00  0.00           H
ATOM   1445  CE2 TYR   105      23.510  20.010  44.940  1.00  0.00           C
ATOM   1446  HE2 TYR   105      22.570  20.040  44.420  1.00  0.00           H
ATOM   1447  CD2 TYR   105      24.420  20.980  44.470  1.00  0.00           C
ATOM   1448  HD2 TYR   105      24.190  21.610  43.630  1.00  0.00           H
ATOM   1449  C   TYR   105      28.690  22.920  43.220  1.00  0.00           C
ATOM   1450  O   TYR   105      29.270  23.490  44.170  1.00  0.00           O
ATOM   1451  N   CYS   106      28.760  23.240  41.950  1.00  0.00           N
ATOM   1452  H   CYS   106      28.250  22.620  41.330  1.00  0.00           H
ATOM   1453  CA  CYS   106      29.330  24.480  41.460  1.00  0.00           C
ATOM   1454  HA  CYS   106      30.330  24.610  41.880  1.00  0.00           H
ATOM   1455  CB  CYS   106      29.480  24.510  39.950  1.00  0.00           C
ATOM   1456  HB1 CYS   106      28.440  24.510  39.630  1.00  0.00           H
ATOM   1457  HB2 CYS   106      29.870  23.560  39.580  1.00  0.00           H
ATOM   1458  SG  CYS   106      30.340  25.840  39.210  1.00  0.00           S
ATOM   1459  C   CYS   106      28.440  25.660  41.950  1.00  0.00           C
ATOM   1460  O   CYS   106      27.210  25.620  41.930  1.00  0.00           O
ATOM   1461  N   ALA   107      29.230  26.690  42.360  1.00  0.00           N
ATOM   1462  H   ALA   107      30.230  26.540  42.370  1.00  0.00           H
ATOM   1463  CA  ALA   107      28.710  27.990  42.700  1.00  0.00           C
ATOM   1464  HA  ALA   107      27.800  27.990  42.100  1.00  0.00           H
ATOM   1465  CB  ALA   107      28.400  28.030  44.260  1.00  0.00           C
ATOM   1466  HB1 ALA   107      27.990  27.080  44.590  1.00  0.00           H
ATOM   1467  HB2 ALA   107      29.240  28.320  44.890  1.00  0.00           H
ATOM   1468  HB3 ALA   107      27.700  28.870  44.370  1.00  0.00           H
ATOM   1469  C   ALA   107      29.570  29.210  42.290  1.00  0.00           C
ATOM   1470  O   ALA   107      30.750  29.190  42.120  1.00  0.00           O
ATOM   1471  N   ALA   108      28.960  30.360  41.930  1.00  0.00           N
ATOM   1472  H   ALA   108      27.950  30.340  42.000  1.00  0.00           H
ATOM   1473  CA  ALA   108      29.640  31.640  41.660  1.00  0.00           C
ATOM   1474  HA  ALA   108      30.620  31.520  42.130  1.00  0.00           H
ATOM   1475  CB  ALA   108      29.820  31.750  40.120  1.00  0.00           C
ATOM   1476  HB1 ALA   108      30.540  32.520  39.830  1.00  0.00           H
ATOM   1477  HB2 ALA   108      30.130  30.790  39.700  1.00  0.00           H
ATOM   1478  HB3 ALA   108      28.880  32.130  39.730  1.00  0.00           H
ATOM   1479  C   ALA   108      29.060  32.950  42.280  1.00  0.00           C
ATOM   1480  O   ALA   108      27.810  33.060  42.410  1.00  0.00           O
ATOM   1481  N   ASP   109      29.880  33.880  42.650  1.00  0.00           N
ATOM   1482  H   ASP   109      30.870  33.830  42.470  1.00  0.00           H
ATOM   1483  CA  ASP   109      29.330  35.080  43.290  1.00  0.00           C
ATOM   1484  HA  ASP   109      28.420  35.390  42.770  1.00  0.00           H
ATOM   1485  CB  ASP   109      28.980  34.800  44.790  1.00  0.00           C
ATOM   1486  HB1 ASP   109      29.870  34.420  45.300  1.00  0.00           H
ATOM   1487  HB2 ASP   109      28.380  33.910  45.000  1.00  0.00           H
ATOM   1488  CG  ASP   109      28.420  35.970  45.550  1.00  0.00           C
ATOM   1489  OD1 ASP   109      27.220  36.040  45.650  1.00  0.00           O
ATOM   1490  OD2 ASP   109      29.170  36.890  45.980  1.00  0.00           O
ATOM   1491  C   ASP   109      30.370  36.220  43.210  1.00  0.00           C
ATOM   1492  O   ASP   109      31.580  36.010  43.010  1.00  0.00           O
ATOM   1493  N   ARG   110      29.890  37.480  43.370  1.00  0.00           N
ATOM   1494  H   ARG   110      28.940  37.700  43.670  1.00  0.00           H
ATOM   1495  CA  ARG   110      30.790  38.630  43.070  1.00  0.00           C
ATOM   1496  HA  ARG   110      31.530  38.260  42.350  1.00  0.00           H
ATOM   1497  CB  ARG   110      29.970  39.850  42.630  1.00  0.00           C
ATOM   1498  HB1 ARG   110      29.330  40.150  43.460  1.00  0.00           H
ATOM   1499  HB2 ARG   110      29.380  39.620  41.740  1.00  0.00           H
ATOM   1500  CG  ARG   110      30.820  41.150  42.310  1.00  0.00           C
ATOM   1501  HG1 ARG   110      31.150  41.630  43.230  1.00  0.00           H
ATOM   1502  HG2 ARG   110      30.040  41.800  41.910  1.00  0.00           H
ATOM   1503  CD  ARG   110      31.950  41.020  41.350  1.00  0.00           C
ATOM   1504  HD1 ARG   110      31.670  40.760  40.330  1.00  0.00           H
ATOM   1505  HD2 ARG   110      32.630  40.210  41.600  1.00  0.00           H
ATOM   1506  NE  ARG   110      32.720  42.290  41.340  1.00  0.00           N
ATOM   1507  HE  ARG   110      32.580  42.880  40.540  1.00  0.00           H
ATOM   1508  CZ  ARG   110      33.710  42.700  42.160  1.00  0.00           C
ATOM   1509  NH1 ARG   110      34.090  42.060  43.190  1.00  0.00           N
ATOM   1510 1HH1 ARG   110      33.630  41.200  43.450  1.00  0.00           H
ATOM   1511 2HH1 ARG   110      34.840  42.410  43.770  1.00  0.00           H
ATOM   1512  NH2 ARG   110      34.360  43.750  41.810  1.00  0.00           N
ATOM   1513 1HH2 ARG   110      33.920  44.290  41.080  1.00  0.00           H
ATOM   1514 2HH2 ARG   110      35.080  44.090  42.440  1.00  0.00           H
ATOM   1515  C   ARG   110      31.630  39.020  44.290  1.00  0.00           C
ATOM   1516  O   ARG   110      32.560  39.850  44.120  1.00  0.00           O
ATOM   1517  N   PHE   111      31.340  38.480  45.480  1.00  0.00           N
ATOM   1518  H   PHE   111      30.550  37.860  45.550  1.00  0.00           H
ATOM   1519  CA  PHE   111      32.080  38.780  46.750  1.00  0.00           C
ATOM   1520  HA  PHE   111      33.030  39.240  46.490  1.00  0.00           H
ATOM   1521  CB  PHE   111      31.300  39.840  47.570  1.00  0.00           C
ATOM   1522  HB1 PHE   111      31.590  39.810  48.610  1.00  0.00           H
ATOM   1523  HB2 PHE   111      30.240  39.580  47.500  1.00  0.00           H
ATOM   1524  CG  PHE   111      31.440  41.230  47.000  1.00  0.00           C
ATOM   1525  CD1 PHE   111      30.490  41.800  46.200  1.00  0.00           C
ATOM   1526  HD1 PHE   111      29.520  41.400  45.980  1.00  0.00           H
ATOM   1527  CE1 PHE   111      30.750  43.030  45.590  1.00  0.00           C
ATOM   1528  HE1 PHE   111      29.950  43.410  44.980  1.00  0.00           H
ATOM   1529  CZ  PHE   111      31.960  43.660  45.740  1.00  0.00           C
ATOM   1530  HZ  PHE   111      32.090  44.460  45.020  1.00  0.00           H
ATOM   1531  CE2 PHE   111      32.990  43.070  46.510  1.00  0.00           C
ATOM   1532  HE2 PHE   111      33.990  43.450  46.610  1.00  0.00           H
ATOM   1533  CD2 PHE   111      32.720  41.850  47.170  1.00  0.00           C
ATOM   1534  HD2 PHE   111      33.470  41.350  47.760  1.00  0.00           H
ATOM   1535  C   PHE   111      32.400  37.590  47.570  1.00  0.00           C
ATOM   1536  O   PHE   111      33.460  37.460  48.150  1.00  0.00           O
ATOM   1537  N   LEU   112      31.420  36.740  47.840  1.00  0.00           N
ATOM   1538  H   LEU   112      30.520  36.830  47.380  1.00  0.00           H
ATOM   1539  CA  LEU   112      31.480  35.500  48.680  1.00  0.00           C
ATOM   1540  HA  LEU   112      31.590  35.840  49.710  1.00  0.00           H
ATOM   1541  CB  LEU   112      30.140  34.760  48.610  1.00  0.00           C
ATOM   1542  HB1 LEU   112      30.210  33.760  49.050  1.00  0.00           H
ATOM   1543  HB2 LEU   112      29.780  34.650  47.590  1.00  0.00           H
ATOM   1544  CG  LEU   112      28.970  35.280  49.460  1.00  0.00           C
ATOM   1545  HG  LEU   112      28.110  34.620  49.330  1.00  0.00           H
ATOM   1546  CD1 LEU   112      29.360  35.340  50.930  1.00  0.00           C
ATOM   1547 1HD1 LEU   112      29.970  34.460  51.120  1.00  0.00           H
ATOM   1548 2HD1 LEU   112      29.940  36.230  51.150  1.00  0.00           H
ATOM   1549 3HD1 LEU   112      28.560  35.350  51.670  1.00  0.00           H
ATOM   1550  CD2 LEU   112      28.550  36.730  49.190  1.00  0.00           C
ATOM   1551 1HD2 LEU   112      29.400  37.400  49.090  1.00  0.00           H
ATOM   1552 2HD2 LEU   112      27.970  36.770  48.270  1.00  0.00           H
ATOM   1553 3HD2 LEU   112      27.900  37.100  49.970  1.00  0.00           H
ATOM   1554  C   LEU   112      32.550  34.580  48.270  1.00  0.00           C
ATOM   1555  O   LEU   112      32.730  34.390  47.090  1.00  0.00           O
ATOM   1556  N   THR   113      33.300  34.000  49.200  1.00  0.00           N
ATOM   1557  H   THR   113      33.140  34.220  50.180  1.00  0.00           H
ATOM   1558  CA  THR   113      34.390  33.080  49.020  1.00  0.00           C
ATOM   1559  HA  THR   113      34.350  32.930  47.940  1.00  0.00           H
ATOM   1560  CB  THR   113      35.790  33.570  49.580  1.00  0.00           C
ATOM   1561  HB  THR   113      36.470  32.720  49.610  1.00  0.00           H
ATOM   1562  CG2 THR   113      36.160  34.670  48.590  1.00  0.00           C
ATOM   1563 1HG2 THR   113      37.220  34.580  48.350  1.00  0.00           H
ATOM   1564 2HG2 THR   113      35.900  34.370  47.580  1.00  0.00           H
ATOM   1565 3HG2 THR   113      35.830  35.680  48.810  1.00  0.00           H
ATOM   1566  OG1 THR   113      35.700  34.120  50.930  1.00  0.00           O
ATOM   1567  HG1 THR   113      35.200  34.910  50.730  1.00  0.00           H
ATOM   1568  C   THR   113      34.050  31.700  49.650  1.00  0.00           C
ATOM   1569  O   THR   113      34.030  30.680  49.000  1.00  0.00           O
ATOM   1570  N   ARG   132      33.810  31.710  50.990  1.00  0.00           N
ATOM   1571  H   ARG   132      33.870  32.570  51.500  1.00  0.00           H
ATOM   1572  CA  ARG   132      33.610  30.450  51.740  1.00  0.00           C
ATOM   1573  HA  ARG   132      33.500  29.570  51.100  1.00  0.00           H
ATOM   1574  CB  ARG   132      34.740  30.280  52.730  1.00  0.00           C
ATOM   1575  HB1 ARG   132      35.000  31.240  53.160  1.00  0.00           H
ATOM   1576  HB2 ARG   132      35.660  29.970  52.240  1.00  0.00           H
ATOM   1577  CG  ARG   132      34.510  29.180  53.800  1.00  0.00           C
ATOM   1578  HG1 ARG   132      33.970  28.360  53.320  1.00  0.00           H
ATOM   1579  HG2 ARG   132      33.850  29.590  54.560  1.00  0.00           H
ATOM   1580  CD  ARG   132      35.760  28.650  54.440  1.00  0.00           C
ATOM   1581  HD1 ARG   132      36.360  28.120  53.700  1.00  0.00           H
ATOM   1582  HD2 ARG   132      35.400  28.000  55.240  1.00  0.00           H
ATOM   1583  NE  ARG   132      36.550  29.680  55.170  1.00  0.00           N
ATOM   1584  HE  ARG   132      36.020  30.400  55.650  1.00  0.00           H
ATOM   1585  CZ  ARG   132      37.830  29.550  55.510  1.00  0.00           C
ATOM   1586  NH1 ARG   132      38.560  28.620  54.990  1.00  0.00           N
ATOM   1587 1HH1 ARG   132      38.200  27.940  54.340  1.00  0.00           H
ATOM   1588 2HH1 ARG   132      39.490  28.540  55.380  1.00  0.00           H
ATOM   1589  NH2 ARG   132      38.440  30.400  56.330  1.00  0.00           N
ATOM   1590 1HH2 ARG   132      38.040  31.310  56.530  1.00  0.00           H
ATOM   1591 2HH2 ARG   132      39.420  30.260  56.570  1.00  0.00           H
ATOM   1592  C   ARG   132      32.220  30.420  52.450  1.00  0.00           C
ATOM   1593  O   ARG   132      31.740  29.330  52.790  1.00  0.00           O
ATOM   1594  N   SER   133      31.560  31.530  52.680  1.00  0.00           N
ATOM   1595  H   SER   133      31.800  32.420  52.280  1.00  0.00           H
ATOM   1596  CA  SER   133      30.210  31.570  53.350  1.00  0.00           C
ATOM   1597  HA  SER   133      30.150  30.800  54.110  1.00  0.00           H
ATOM   1598  CB  SER   133      30.020  32.860  54.120  1.00  0.00           C
ATOM   1599  HB1 SER   133      28.950  32.920  54.330  1.00  0.00           H
ATOM   1600  HB2 SER   133      30.130  33.670  53.390  1.00  0.00           H
ATOM   1601  OG  SER   133      30.810  33.000  55.350  1.00  0.00           O
ATOM   1602  HG  SER   133      31.700  33.200  55.050  1.00  0.00           H
ATOM   1603  C   SER   133      28.970  31.290  52.420  1.00  0.00           C
ATOM   1604  O   SER   133      28.950  31.580  51.230  1.00  0.00           O
ATOM   1605  N   VAL   134      27.930  30.620  53.010  1.00  0.00           N
ATOM   1606  H   VAL   134      27.960  30.410  54.000  1.00  0.00           H
ATOM   1607  CA  VAL   134      26.900  29.910  52.270  1.00  0.00           C
ATOM   1608  HA  VAL   134      27.290  29.130  51.610  1.00  0.00           H
ATOM   1609  CB  VAL   134      25.930  29.120  53.300  1.00  0.00           C
ATOM   1610  HB  VAL   134      25.290  28.490  52.670  1.00  0.00           H
ATOM   1611  CG1 VAL   134      26.690  28.260  54.360  1.00  0.00           C
ATOM   1612 1HG1 VAL   134      26.000  27.710  55.000  1.00  0.00           H
ATOM   1613 2HG1 VAL   134      27.440  27.670  53.820  1.00  0.00           H
ATOM   1614 3HG1 VAL   134      27.320  28.960  54.900  1.00  0.00           H
ATOM   1615  CG2 VAL   134      25.040  30.050  54.120  1.00  0.00           C
ATOM   1616 1HG2 VAL   134      24.310  29.470  54.680  1.00  0.00           H
ATOM   1617 2HG2 VAL   134      25.680  30.680  54.740  1.00  0.00           H
ATOM   1618 3HG2 VAL   134      24.420  30.730  53.540  1.00  0.00           H
ATOM   1619  C   VAL   134      26.000  30.810  51.430  1.00  0.00           C
ATOM   1620  O   VAL   134      25.410  30.250  50.480  1.00  0.00           O
ATOM   1621  N   LYS   135      25.850  32.160  51.570  1.00  0.00           N
ATOM   1622  H   LYS   135      26.340  32.560  52.360  1.00  0.00           H
ATOM   1623  CA  LYS   135      24.890  32.970  50.730  1.00  0.00           C
ATOM   1624  HA  LYS   135      24.060  32.270  50.620  1.00  0.00           H
ATOM   1625  CB  LYS   135      24.410  34.230  51.560  1.00  0.00           C
ATOM   1626  HB1 LYS   135      24.180  33.880  52.560  1.00  0.00           H
ATOM   1627  HB2 LYS   135      23.500  34.640  51.110  1.00  0.00           H
ATOM   1628  CG  LYS   135      25.570  35.260  51.820  1.00  0.00           C
ATOM   1629  HG1 LYS   135      26.200  35.310  50.930  1.00  0.00           H
ATOM   1630  HG2 LYS   135      26.200  34.850  52.600  1.00  0.00           H
ATOM   1631  CD  LYS   135      25.170  36.670  52.340  1.00  0.00           C
ATOM   1632  HD1 LYS   135      26.100  37.220  52.490  1.00  0.00           H
ATOM   1633  HD2 LYS   135      24.640  36.640  53.290  1.00  0.00           H
ATOM   1634  CE  LYS   135      24.370  37.430  51.310  1.00  0.00           C
ATOM   1635  HE1 LYS   135      24.220  38.350  51.850  1.00  0.00           H
ATOM   1636  HE2 LYS   135      23.420  36.930  51.120  1.00  0.00           H
ATOM   1637  NZ  LYS   135      24.980  37.720  49.980  1.00  0.00           N
ATOM   1638  HZ1 LYS   135      25.130  37.040  49.250  1.00  0.00           H
ATOM   1639  HZ2 LYS   135      24.480  38.510  49.600  1.00  0.00           H
ATOM   1640  HZ3 LYS   135      25.850  38.210  50.080  1.00  0.00           H
ATOM   1641  C   LYS   135      25.290  33.330  49.270  1.00  0.00           C
ATOM   1642  O   LYS   135      24.910  34.410  48.750  1.00  0.00           O
ATOM   1643  N   TYR   136      26.080  32.430  48.590  1.00  0.00           N
ATOM   1644  H   TYR   136      26.370  31.570  49.020  1.00  0.00           H
ATOM   1645  CA  TYR   136      26.560  32.650  47.190  1.00  0.00           C
ATOM   1646  HA  TYR   136      27.190  33.530  47.240  1.00  0.00           H
ATOM   1647  CB  TYR   136      27.340  31.370  46.740  1.00  0.00           C
ATOM   1648  HB1 TYR   136      27.020  31.240  45.700  1.00  0.00           H
ATOM   1649  HB2 TYR   136      27.090  30.400  47.190  1.00  0.00           H
ATOM   1650  CG  TYR   136      28.800  31.380  46.750  1.00  0.00           C
ATOM   1651  CD1 TYR   136      29.530  31.130  47.880  1.00  0.00           C
ATOM   1652  HD1 TYR   136      29.030  30.980  48.820  1.00  0.00           H
ATOM   1653  CE1 TYR   136      30.970  31.080  47.730  1.00  0.00           C
ATOM   1654  HE1 TYR   136      31.550  30.720  48.570  1.00  0.00           H
ATOM   1655  CZ  TYR   136      31.520  31.060  46.420  1.00  0.00           C
ATOM   1656  OH  TYR   136      32.860  30.840  46.360  1.00  0.00           O
ATOM   1657  HH  TYR   136      33.200  30.930  47.260  1.00  0.00           H
ATOM   1658  CE2 TYR   136      30.780  31.340  45.310  1.00  0.00           C
ATOM   1659  HE2 TYR   136      31.220  31.490  44.340  1.00  0.00           H
ATOM   1660  CD2 TYR   136      29.440  31.440  45.520  1.00  0.00           C
ATOM   1661  HD2 TYR   136      28.820  31.540  44.640  1.00  0.00           H
ATOM   1662  C   TYR   136      25.330  32.840  46.230  1.00  0.00           C
ATOM   1663  O   TYR   136      24.370  32.120  46.310  1.00  0.00           O
ATOM   1664  N   ASP   137      25.350  33.750  45.250  1.00  0.00           N
ATOM   1665  H   ASP   137      26.180  34.320  45.160  1.00  0.00           H
ATOM   1666  CA  ASP   137      24.200  34.110  44.440  1.00  0.00           C
ATOM   1667  HA  ASP   137      23.340  34.130  45.110  1.00  0.00           H
ATOM   1668  CB  ASP   137      24.410  35.480  43.720  1.00  0.00           C
ATOM   1669  HB1 ASP   137      25.160  35.320  42.940  1.00  0.00           H
ATOM   1670  HB2 ASP   137      24.790  36.200  44.450  1.00  0.00           H
ATOM   1671  CG  ASP   137      23.080  36.010  43.290  1.00  0.00           C
ATOM   1672  OD1 ASP   137      21.990  35.460  43.590  1.00  0.00           O
ATOM   1673  OD2 ASP   137      23.110  37.030  42.540  1.00  0.00           O
ATOM   1674  C   ASP   137      23.870  33.070  43.350  1.00  0.00           C
ATOM   1675  O   ASP   137      22.720  32.680  43.230  1.00  0.00           O
ATOM   1676  N   TYR   138      24.810  32.730  42.520  1.00  0.00           N
ATOM   1677  H   TYR   138      25.730  33.090  42.740  1.00  0.00           H
ATOM   1678  CA  TYR   138      24.690  31.760  41.430  1.00  0.00           C
ATOM   1679  HA  TYR   138      23.660  31.760  41.070  1.00  0.00           H
ATOM   1680  CB  TYR   138      25.440  32.260  40.240  1.00  0.00           C
ATOM   1681  HB1 TYR   138      25.640  31.430  39.570  1.00  0.00           H
ATOM   1682  HB2 TYR   138      26.420  32.620  40.540  1.00  0.00           H
ATOM   1683  CG  TYR   138      24.820  33.250  39.320  1.00  0.00           C
ATOM   1684  CD1 TYR   138      25.080  34.620  39.560  1.00  0.00           C
ATOM   1685  HD1 TYR   138      25.720  34.990  40.350  1.00  0.00           H
ATOM   1686  CE1 TYR   138      24.690  35.580  38.550  1.00  0.00           C
ATOM   1687  HE1 TYR   138      24.820  36.640  38.730  1.00  0.00           H
ATOM   1688  CZ  TYR   138      23.930  35.180  37.430  1.00  0.00           C
ATOM   1689  OH  TYR   138      23.460  36.030  36.490  1.00  0.00           O
ATOM   1690  HH  TYR   138      22.780  35.650  35.930  1.00  0.00           H
ATOM   1691  CE2 TYR   138      23.600  33.820  37.280  1.00  0.00           C
ATOM   1692  HE2 TYR   138      23.070  33.530  36.380  1.00  0.00           H
ATOM   1693  CD2 TYR   138      24.140  32.850  38.130  1.00  0.00           C
ATOM   1694  HD2 TYR   138      24.070  31.790  37.940  1.00  0.00           H
ATOM   1695  C   TYR   138      25.110  30.310  41.700  1.00  0.00           C
ATOM   1696  O   TYR   138      26.190  30.010  42.240  1.00  0.00           O
ATOM   1697  N   TRP   139      24.340  29.360  41.070  1.00  0.00           N
ATOM   1698  H   TRP   139      23.440  29.650  40.700  1.00  0.00           H
ATOM   1699  CA  TRP   139      24.540  27.920  41.220  1.00  0.00           C
ATOM   1700  HA  TRP   139      25.590  27.710  41.440  1.00  0.00           H
ATOM   1701  CB  TRP   139      23.730  27.310  42.380  1.00  0.00           C
ATOM   1702  HB1 TRP   139      24.120  26.300  42.420  1.00  0.00           H
ATOM   1703  HB2 TRP   139      22.670  27.400  42.150  1.00  0.00           H
ATOM   1704  CG  TRP   139      23.860  28.000  43.760  1.00  0.00           C
ATOM   1705  CD1 TRP   139      23.230  29.130  44.140  1.00  0.00           C
ATOM   1706  HD1 TRP   139      22.500  29.700  43.580  1.00  0.00           H
ATOM   1707  NE1 TRP   139      23.570  29.450  45.430  1.00  0.00           N
ATOM   1708  HE1 TRP   139      23.050  30.170  45.890  1.00  0.00           H
ATOM   1709  CE2 TRP   139      24.410  28.500  45.910  1.00  0.00           C
ATOM   1710  CZ2 TRP   139      24.960  28.470  47.240  1.00  0.00           C
ATOM   1711  HZ2 TRP   139      24.910  29.270  47.960  1.00  0.00           H
ATOM   1712  CH2 TRP   139      25.810  27.350  47.440  1.00  0.00           C
ATOM   1713  HH2 TRP   139      26.420  27.260  48.330  1.00  0.00           H
ATOM   1714  CZ3 TRP   139      25.990  26.350  46.490  1.00  0.00           C
ATOM   1715  HZ3 TRP   139      26.670  25.550  46.740  1.00  0.00           H
ATOM   1716  CE3 TRP   139      25.540  26.500  45.160  1.00  0.00           C
ATOM   1717  HE3 TRP   139      25.650  25.760  44.380  1.00  0.00           H
ATOM   1718  CD2 TRP   139      24.650  27.540  44.880  1.00  0.00           C
ATOM   1719  C   TRP   139      24.090  27.160  39.880  1.00  0.00           C
ATOM   1720  O   TRP   139      23.510  27.690  38.930  1.00  0.00           O
ATOM   1721  N   GLY   140      24.390  25.850  39.840  1.00  0.00           N
ATOM   1722  H   GLY   140      24.790  25.400  40.650  1.00  0.00           H
ATOM   1723  CA  GLY   140      24.030  24.920  38.750  1.00  0.00           C
ATOM   1724  HA1 GLY   140      24.980  24.480  38.440  1.00  0.00           H
ATOM   1725  HA2 GLY   140      23.510  25.330  37.880  1.00  0.00           H
ATOM   1726  C   GLY   140      23.050  23.850  39.240  1.00  0.00           C
ATOM   1727  O   GLY   140      21.930  24.290  39.640  1.00  0.00           O
ATOM   1728  N   GLN   141      23.400  22.570  39.130  1.00  0.00           N
ATOM   1729  H   GLN   141      24.310  22.400  38.720  1.00  0.00           H
ATOM   1730  CA  GLN   141      22.630  21.450  39.670  1.00  0.00           C
ATOM   1731  HA  GLN   141      22.040  21.940  40.450  1.00  0.00           H
ATOM   1732  CB  GLN   141      21.690  20.830  38.600  1.00  0.00           C
ATOM   1733  HB1 GLN   141      21.390  19.830  38.880  1.00  0.00           H
ATOM   1734  HB2 GLN   141      22.080  20.610  37.610  1.00  0.00           H
ATOM   1735  CG  GLN   141      20.470  21.690  38.400  1.00  0.00           C
ATOM   1736  HG1 GLN   141      20.670  22.450  37.640  1.00  0.00           H
ATOM   1737  HG2 GLN   141      20.390  22.200  39.370  1.00  0.00           H
ATOM   1738  CD  GLN   141      19.190  20.950  38.130  1.00  0.00           C
ATOM   1739  OE1 GLN   141      18.940  20.590  36.950  1.00  0.00           O
ATOM   1740  NE2 GLN   141      18.330  20.840  39.120  1.00  0.00           N
ATOM   1741 1HE2 GLN   141      18.500  21.120  40.080  1.00  0.00           H
ATOM   1742 2HE2 GLN   141      17.410  20.440  38.970  1.00  0.00           H
ATOM   1743  C   GLN   141      23.410  20.400  40.430  1.00  0.00           C
ATOM   1744  O   GLN   141      22.800  19.620  41.170  1.00  0.00           O
ATOM   1745  N   GLY   142      24.770  20.410  40.250  1.00  0.00           N
ATOM   1746  H   GLY   142      25.060  21.000  39.480  1.00  0.00           H
ATOM   1747  CA  GLY   142      25.730  19.490  40.900  1.00  0.00           C
ATOM   1748  HA1 GLY   142      25.500  19.070  41.880  1.00  0.00           H
ATOM   1749  HA2 GLY   142      26.610  20.100  41.110  1.00  0.00           H
ATOM   1750  C   GLY   142      26.090  18.310  40.040  1.00  0.00           C
ATOM   1751  O   GLY   142      25.470  18.040  39.000  1.00  0.00           O
ATOM   1752  N   THR   143      27.140  17.630  40.480  1.00  0.00           N
ATOM   1753  H   THR   143      27.630  17.980  41.300  1.00  0.00           H
ATOM   1754  CA  THR   143      27.530  16.360  39.870  1.00  0.00           C
ATOM   1755  HA  THR   143      26.590  15.940  39.500  1.00  0.00           H
ATOM   1756  CB  THR   143      28.590  16.520  38.770  1.00  0.00           C
ATOM   1757  HB  THR   143      28.240  17.240  38.030  1.00  0.00           H
ATOM   1758  CG2 THR   143      29.940  16.990  39.330  1.00  0.00           C
ATOM   1759 1HG2 THR   143      30.600  17.310  38.530  1.00  0.00           H
ATOM   1760 2HG2 THR   143      29.770  17.780  40.060  1.00  0.00           H
ATOM   1761 3HG2 THR   143      30.390  16.200  39.940  1.00  0.00           H
ATOM   1762  OG1 THR   143      28.720  15.290  38.150  1.00  0.00           O
ATOM   1763  HG1 THR   143      27.970  15.150  37.570  1.00  0.00           H
ATOM   1764  C   THR   143      28.000  15.400  40.970  1.00  0.00           C
ATOM   1765  O   THR   143      28.550  15.760  41.980  1.00  0.00           O
ATOM   1766  N   GLN   144      27.650  14.110  40.800  1.00  0.00           N
ATOM   1767  H   GLN   144      27.180  13.890  39.930  1.00  0.00           H
ATOM   1768  CA  GLN   144      27.890  12.950  41.750  1.00  0.00           C
ATOM   1769  HA  GLN   144      27.670  13.380  42.730  1.00  0.00           H
ATOM   1770  CB  GLN   144      26.830  11.800  41.560  1.00  0.00           C
ATOM   1771  HB1 GLN   144      26.890  11.460  40.530  1.00  0.00           H
ATOM   1772  HB2 GLN   144      25.830  12.210  41.700  1.00  0.00           H
ATOM   1773  CG  GLN   144      26.820  10.530  42.490  1.00  0.00           C
ATOM   1774  HG1 GLN   144      27.860  10.210  42.560  1.00  0.00           H
ATOM   1775  HG2 GLN   144      26.230   9.700  42.090  1.00  0.00           H
ATOM   1776  CD  GLN   144      26.340  10.860  43.810  1.00  0.00           C
ATOM   1777  OE1 GLN   144      25.220  10.530  44.230  1.00  0.00           O
ATOM   1778  NE2 GLN   144      27.170  11.330  44.720  1.00  0.00           N
ATOM   1779 1HE2 GLN   144      28.100  11.600  44.430  1.00  0.00           H
ATOM   1780 2HE2 GLN   144      26.870  11.490  45.680  1.00  0.00           H
ATOM   1781  C   GLN   144      29.380  12.490  41.640  1.00  0.00           C
ATOM   1782  O   GLN   144      29.870  12.030  40.570  1.00  0.00           O
ATOM   1783  N   VAL   145      29.990  12.290  42.860  1.00  0.00           N
ATOM   1784  H   VAL   145      29.640  12.760  43.680  1.00  0.00           H
ATOM   1785  CA  VAL   145      31.290  11.620  42.960  1.00  0.00           C
ATOM   1786  HA  VAL   145      31.520  11.160  42.000  1.00  0.00           H
ATOM   1787  CB  VAL   145      32.420  12.530  43.490  1.00  0.00           C
ATOM   1788  HB  VAL   145      32.060  13.070  44.360  1.00  0.00           H
ATOM   1789  CG1 VAL   145      33.780  11.820  43.730  1.00  0.00           C
ATOM   1790 1HG1 VAL   145      33.640  11.050  44.490  1.00  0.00           H
ATOM   1791 2HG1 VAL   145      34.100  11.380  42.790  1.00  0.00           H
ATOM   1792 3HG1 VAL   145      34.560  12.550  43.970  1.00  0.00           H
ATOM   1793  CG2 VAL   145      32.710  13.530  42.380  1.00  0.00           C
ATOM   1794 1HG2 VAL   145      33.430  14.220  42.810  1.00  0.00           H
ATOM   1795 2HG2 VAL   145      32.960  13.020  41.450  1.00  0.00           H
ATOM   1796 3HG2 VAL   145      31.760  14.010  42.140  1.00  0.00           H
ATOM   1797  C   VAL   145      31.190  10.500  43.970  1.00  0.00           C
ATOM   1798  O   VAL   145      30.750  10.690  45.140  1.00  0.00           O
ATOM   1799  N   THR   146      31.460   9.260  43.530  1.00  0.00           N
ATOM   1800  H   THR   146      31.930   9.220  42.640  1.00  0.00           H
ATOM   1801  CA  THR   146      31.460   8.130  44.430  1.00  0.00           C
ATOM   1802  HA  THR   146      31.350   8.450  45.470  1.00  0.00           H
ATOM   1803  CB  THR   146      30.270   7.200  44.040  1.00  0.00           C
ATOM   1804  HB  THR   146      30.600   6.720  43.120  1.00  0.00           H
ATOM   1805  CG2 THR   146      30.120   6.140  45.130  1.00  0.00           C
ATOM   1806 1HG2 THR   146      29.930   6.570  46.110  1.00  0.00           H
ATOM   1807 2HG2 THR   146      29.460   5.300  44.930  1.00  0.00           H
ATOM   1808 3HG2 THR   146      31.110   5.680  45.060  1.00  0.00           H
ATOM   1809  OG1 THR   146      29.090   7.920  43.870  1.00  0.00           O
ATOM   1810  HG1 THR   146      28.960   7.770  42.930  1.00  0.00           H
ATOM   1811  C   THR   146      32.810   7.410  44.360  1.00  0.00           C
ATOM   1812  O   THR   146      33.360   7.180  43.310  1.00  0.00           O
ATOM   1813  N   VAL   147      33.250   7.150  45.600  1.00  0.00           N
ATOM   1814  H   VAL   147      32.650   7.300  46.410  1.00  0.00           H
ATOM   1815  CA  VAL   147      34.510   6.500  45.990  1.00  0.00           C
ATOM   1816  HA  VAL   147      35.140   6.430  45.110  1.00  0.00           H
ATOM   1817  CB  VAL   147      35.350   7.350  46.990  1.00  0.00           C
ATOM   1818  HB  VAL   147      34.740   7.380  47.900  1.00  0.00           H
ATOM   1819  CG1 VAL   147      36.770   6.780  47.220  1.00  0.00           C
ATOM   1820 1HG1 VAL   147      37.430   7.450  47.770  1.00  0.00           H
ATOM   1821 2HG1 VAL   147      36.750   5.850  47.780  1.00  0.00           H
ATOM   1822 3HG1 VAL   147      37.180   6.430  46.280  1.00  0.00           H
ATOM   1823  CG2 VAL   147      35.640   8.780  46.380  1.00  0.00           C
ATOM   1824 1HG2 VAL   147      36.230   9.390  47.070  1.00  0.00           H
ATOM   1825 2HG2 VAL   147      36.070   8.670  45.390  1.00  0.00           H
ATOM   1826 3HG2 VAL   147      34.680   9.300  46.310  1.00  0.00           H
ATOM   1827  C   VAL   147      34.260   5.120  46.610  1.00  0.00           C
ATOM   1828  O   VAL   147      33.670   4.970  47.710  1.00  0.00           O
ATOM   1829  N   SER   148      34.760   4.150  45.890  1.00  0.00           N
ATOM   1830  H   SER   148      35.340   4.260  45.070  1.00  0.00           H
ATOM   1831  CA  SER   148      34.770   2.790  46.300  1.00  0.00           C
ATOM   1832  HA  SER   148      33.990   2.650  47.050  1.00  0.00           H
ATOM   1833  CB  SER   148      34.570   1.920  45.010  1.00  0.00           C
ATOM   1834  HB1 SER   148      34.870   0.930  45.360  1.00  0.00           H
ATOM   1835  HB2 SER   148      35.230   2.210  44.190  1.00  0.00           H
ATOM   1836  OG  SER   148      33.180   1.820  44.640  1.00  0.00           O
ATOM   1837  HG  SER   148      33.120   1.200  43.910  1.00  0.00           H
ATOM   1838  C   SER   148      36.070   2.370  46.990  1.00  0.00           C
ATOM   1839  O   SER   148      37.160   2.850  46.740  1.00  0.00           O
ATOM   1840  N   SER   149      35.860   1.300  47.790  1.00  0.00           N
ATOM   1841  H   SER   149      34.950   0.880  47.900  1.00  0.00           H
ATOM   1842  CA  SER   149      36.990   0.630  48.490  1.00  0.00           C
ATOM   1843  HA  SER   149      37.830   0.760  47.800  1.00  0.00           H
ATOM   1844  CB  SER   149      37.270   1.250  49.840  1.00  0.00           C
ATOM   1845  HB1 SER   149      38.010   0.750  50.460  1.00  0.00           H
ATOM   1846  HB2 SER   149      36.360   1.380  50.430  1.00  0.00           H
ATOM   1847  OG  SER   149      37.760   2.560  49.540  1.00  0.00           O
ATOM   1848  HG  SER   149      37.640   2.660  48.600  1.00  0.00           H
ATOM   1849  C   SER   149      36.750  66.590  48.880  1.00  0.00           C
ATOM   1850  OC1 SER   149      37.610  65.780  48.650  1.00  0.00           O
ATOM   1851  OC2 SER   149      35.580  66.280  49.300  1.00  0.00           O
TER
ENDMDL
