# Supplementary material for: Targeting Ras-binding domain of ELMO1 by computational nanobody design
Source: Commun Biol. 2023 Mar 17;6:284. doi: 10.1038/s42003-023-04657-w (PMC10023680; doi:10.1038/s42003-023-04657-w)
Supplement: Supplementary file 4 — Supplementary Data 2 [file 42003_2023_4657_MOESM4_ESM.zip › MD_input_output/Nb01_snapshot/snapshot_076000_CDR2.pdb]

ATOM    724  N   SER    57      40.960  35.060  42.360  1.00  0.00           N
ATOM    725  H   SER    57      41.870  34.700  42.640  1.00  0.00           H
ATOM    726  CA  SER    57      40.900  36.510  42.120  1.00  0.00           C
ATOM    727  HA  SER    57      40.120  36.490  41.360  1.00  0.00           H
ATOM    728  CB  SER    57      40.450  37.330  43.280  1.00  0.00           C
ATOM    729  HB1 SER    57      39.590  36.860  43.750  1.00  0.00           H
ATOM    730  HB2 SER    57      40.100  38.270  42.860  1.00  0.00           H
ATOM    731  OG  SER    57      41.530  37.570  44.130  1.00  0.00           O
ATOM    732  HG  SER    57      41.230  37.660  45.040  1.00  0.00           H
ATOM    733  C   SER    57      42.240  37.010  41.530  1.00  0.00           C
ATOM    734  O   SER    57      43.280  36.580  41.860  1.00  0.00           O
ATOM    735  N   ILE    58      42.050  38.010  40.620  1.00  0.00           N
ATOM    736  H   ILE    58      41.130  38.280  40.310  1.00  0.00           H
ATOM    737  CA  ILE    58      43.110  38.750  39.990  1.00  0.00           C
ATOM    738  HA  ILE    58      44.020  38.440  40.490  1.00  0.00           H
ATOM    739  CB  ILE    58      43.280  38.220  38.480  1.00  0.00           C
ATOM    740  HB  ILE    58      43.400  37.140  38.570  1.00  0.00           H
ATOM    741  CG2 ILE    58      42.170  38.660  37.560  1.00  0.00           C
ATOM    742 1HG2 ILE    58      42.160  39.740  37.440  1.00  0.00           H
ATOM    743 2HG2 ILE    58      42.270  38.180  36.590  1.00  0.00           H
ATOM    744 3HG2 ILE    58      41.220  38.450  38.060  1.00  0.00           H
ATOM    745  CG1 ILE    58      44.630  38.650  37.900  1.00  0.00           C
ATOM    746 1HG1 ILE    58      45.370  38.570  38.690  1.00  0.00           H
ATOM    747 2HG1 ILE    58      44.590  39.680  37.540  1.00  0.00           H
ATOM    748  CD  ILE    58      45.120  37.810  36.740  1.00  0.00           C
ATOM    749  HD1 ILE    58      45.930  38.280  36.180  1.00  0.00           H
ATOM    750  HD2 ILE    58      45.540  36.880  37.120  1.00  0.00           H
ATOM    751  HD3 ILE    58      44.360  37.560  36.000  1.00  0.00           H
ATOM    752  C   ILE    58      42.930  40.220  40.150  1.00  0.00           C
ATOM    753  O   ILE    58      41.950  40.810  39.700  1.00  0.00           O
ATOM    754  N   LYS    59      43.810  40.840  40.940  1.00  0.00           N
ATOM    755  H   LYS    59      44.640  40.320  41.190  1.00  0.00           H
ATOM    756  CA  LYS    59      44.000  42.350  40.950  1.00  0.00           C
ATOM    757  HA  LYS    59      43.010  42.700  41.230  1.00  0.00           H
ATOM    758  CB  LYS    59      45.040  42.760  41.990  1.00  0.00           C
ATOM    759  HB1 LYS    59      45.170  43.840  41.870  1.00  0.00           H
ATOM    760  HB2 LYS    59      45.980  42.230  41.850  1.00  0.00           H
ATOM    761  CG  LYS    59      44.600  42.560  43.470  1.00  0.00           C
ATOM    762  HG1 LYS    59      44.540  41.480  43.620  1.00  0.00           H
ATOM    763  HG2 LYS    59      43.610  42.990  43.600  1.00  0.00           H
ATOM    764  CD  LYS    59      45.560  43.040  44.500  1.00  0.00           C
ATOM    765  HD1 LYS    59      46.030  43.970  44.200  1.00  0.00           H
ATOM    766  HD2 LYS    59      46.350  42.290  44.620  1.00  0.00           H
ATOM    767  CE  LYS    59      44.830  43.310  45.850  1.00  0.00           C
ATOM    768  HE1 LYS    59      44.440  42.380  46.260  1.00  0.00           H
ATOM    769  HE2 LYS    59      44.000  44.000  45.720  1.00  0.00           H
ATOM    770  NZ  LYS    59      45.740  43.940  46.770  1.00  0.00           N
ATOM    771  HZ1 LYS    59      45.310  43.990  47.680  1.00  0.00           H
ATOM    772  HZ2 LYS    59      46.620  43.470  46.920  1.00  0.00           H
ATOM    773  HZ3 LYS    59      45.990  44.850  46.430  1.00  0.00           H
ATOM    774  C   LYS    59      44.230  42.910  39.580  1.00  0.00           C
ATOM    775  O   LYS    59      44.730  42.160  38.740  1.00  0.00           O
ATOM    776  N   TRP    60      43.870  44.210  39.360  1.00  0.00           N
ATOM    777  H   TRP    60      43.450  44.790  40.070  1.00  0.00           H
ATOM    778  CA  TRP    60      44.130  44.890  38.110  1.00  0.00           C
ATOM    779  HA  TRP    60      43.780  44.310  37.250  1.00  0.00           H
ATOM    780  CB  TRP    60      43.350  46.250  38.230  1.00  0.00           C
ATOM    781  HB1 TRP    60      42.310  45.930  38.160  1.00  0.00           H
ATOM    782  HB2 TRP    60      43.500  46.940  37.400  1.00  0.00           H
ATOM    783  CG  TRP    60      43.540  47.040  39.500  1.00  0.00           C
ATOM    784  CD1 TRP    60      42.610  47.030  40.490  1.00  0.00           C
ATOM    785  HD1 TRP    60      41.700  46.450  40.470  1.00  0.00           H
ATOM    786  NE1 TRP    60      42.980  47.870  41.530  1.00  0.00           N
ATOM    787  HE1 TRP    60      42.440  48.000  42.370  1.00  0.00           H
ATOM    788  CE2 TRP    60      44.180  48.450  41.230  1.00  0.00           C
ATOM    789  CZ2 TRP    60      45.060  49.200  42.050  1.00  0.00           C
ATOM    790  HZ2 TRP    60      44.610  49.470  42.990  1.00  0.00           H
ATOM    791  CH2 TRP    60      46.360  49.560  41.540  1.00  0.00           C
ATOM    792  HH2 TRP    60      47.100  49.960  42.210  1.00  0.00           H
ATOM    793  CZ3 TRP    60      46.760  49.120  40.270  1.00  0.00           C
ATOM    794  HZ3 TRP    60      47.790  49.190  39.990  1.00  0.00           H
ATOM    795  CE3 TRP    60      45.880  48.330  39.480  1.00  0.00           C
ATOM    796  HE3 TRP    60      46.290  47.790  38.640  1.00  0.00           H
ATOM    797  CD2 TRP    60      44.580  47.970  39.960  1.00  0.00           C
ATOM    798  C   TRP    60      45.650  45.010  37.760  1.00  0.00           C
ATOM    799  O   TRP    60      46.040  44.830  36.590  1.00  0.00           O
ATOM    800  N   ALA    61      46.560  45.120  38.740  1.00  0.00           N
ATOM    801  H   ALA    61      46.300  45.310  39.700  1.00  0.00           H
ATOM    802  CA  ALA    61      48.000  45.000  38.440  1.00  0.00           C
ATOM    803  HA  ALA    61      48.360  45.510  37.560  1.00  0.00           H
ATOM    804  CB  ALA    61      48.780  45.680  39.610  1.00  0.00           C
ATOM    805  HB1 ALA    61      49.840  45.570  39.390  1.00  0.00           H
ATOM    806  HB2 ALA    61      48.440  46.710  39.500  1.00  0.00           H
ATOM    807  HB3 ALA    61      48.550  45.270  40.600  1.00  0.00           H
ATOM    808  C   ALA    61      48.440  43.550  38.270  1.00  0.00           C
ATOM    809  O   ALA    61      49.580  43.180  38.580  1.00  0.00           O
ATOM    810  N   GLY    65      47.490  42.600  38.040  1.00  0.00           N
ATOM    811  H   GLY    65      46.580  42.950  37.800  1.00  0.00           H
ATOM    812  CA  GLY    65      47.770  41.140  38.030  1.00  0.00           C
ATOM    813  HA1 GLY    65      48.550  41.050  37.280  1.00  0.00           H
ATOM    814  HA2 GLY    65      46.840  40.660  37.700  1.00  0.00           H
ATOM    815  C   GLY    65      48.270  40.390  39.280  1.00  0.00           C
ATOM    816  O   GLY    65      48.570  39.210  39.100  1.00  0.00           O
ATOM    817  N   ASP    66      48.430  40.940  40.500  1.00  0.00           N
ATOM    818  H   ASP    66      48.400  41.950  40.510  1.00  0.00           H
ATOM    819  CA  ASP    66      48.550  40.150  41.680  1.00  0.00           C
ATOM    820  HA  ASP    66      49.510  39.630  41.630  1.00  0.00           H
ATOM    821  CB  ASP    66      48.670  41.100  42.840  1.00  0.00           C
ATOM    822  HB1 ASP    66      47.770  41.710  42.840  1.00  0.00           H
ATOM    823  HB2 ASP    66      49.520  41.780  42.710  1.00  0.00           H
ATOM    824  CG  ASP    66      48.870  40.330  44.150  1.00  0.00           C
ATOM    825  OD1 ASP    66      49.930  39.650  44.190  1.00  0.00           O
ATOM    826  OD2 ASP    66      48.210  40.530  45.140  1.00  0.00           O
ATOM    827  C   ASP    66      47.330  39.260  41.920  1.00  0.00           C
ATOM    828  O   ASP    66      46.160  39.570  41.520  1.00  0.00           O
ATOM    829  N   ARG    67      47.600  38.070  42.510  1.00  0.00           N
ATOM    830  H   ARG    67      48.570  37.890  42.730  1.00  0.00           H
ATOM    831  CA  ARG    67      46.740  36.880  42.480  1.00  0.00           C
ATOM    832  HA  ARG    67      45.740  37.080  42.090  1.00  0.00           H
ATOM    833  CB  ARG    67      47.280  35.860  41.550  1.00  0.00           C
ATOM    834  HB1 ARG    67      46.850  34.890  41.790  1.00  0.00           H
ATOM    835  HB2 ARG    67      48.370  35.760  41.570  1.00  0.00           H
ATOM    836  CG  ARG    67      46.810  36.170  40.090  1.00  0.00           C
ATOM    837  HG1 ARG    67      46.690  37.230  39.870  1.00  0.00           H
ATOM    838  HG2 ARG    67      45.810  35.740  40.070  1.00  0.00           H
ATOM    839  CD  ARG    67      47.630  35.470  38.980  1.00  0.00           C
ATOM    840  HD1 ARG    67      46.980  35.520  38.110  1.00  0.00           H
ATOM    841  HD2 ARG    67      47.830  34.470  39.370  1.00  0.00           H
ATOM    842  NE  ARG    67      48.840  36.310  38.640  1.00  0.00           N
ATOM    843  HE  ARG    67      49.180  37.020  39.270  1.00  0.00           H
ATOM    844  CZ  ARG    67      49.450  36.400  37.470  1.00  0.00           C
ATOM    845  NH1 ARG    67      49.120  35.710  36.370  1.00  0.00           N
ATOM    846 1HH1 ARG    67      48.290  35.140  36.400  1.00  0.00           H
ATOM    847 2HH1 ARG    67      49.480  35.980  35.470  1.00  0.00           H
ATOM    848  NH2 ARG    67      50.380  37.320  37.440  1.00  0.00           N
ATOM    849 1HH2 ARG    67      50.710  37.710  38.310  1.00  0.00           H
ATOM    850 2HH2 ARG    67      50.840  37.620  36.590  1.00  0.00           H
ATOM    851  C   ARG    67      46.360  36.260  43.800  1.00  0.00           C
ATOM    852  O   ARG    67      47.200  36.250  44.690  1.00  0.00           O
ATOM    853  N   THR    68      45.230  35.570  43.830  1.00  0.00           N
ATOM    854  H   THR    68      44.680  35.590  42.990  1.00  0.00           H
ATOM    855  CA  THR    68      44.650  34.770  44.960  1.00  0.00           C
ATOM    856  HA  THR    68      45.470  34.460  45.610  1.00  0.00           H
ATOM    857  CB  THR    68      43.750  35.610  45.840  1.00  0.00           C
ATOM    858  HB  THR    68      42.880  36.010  45.320  1.00  0.00           H
ATOM    859  CG2 THR    68      43.170  34.800  46.970  1.00  0.00           C
ATOM    860 1HG2 THR    68      42.700  35.560  47.590  1.00  0.00           H
ATOM    861 2HG2 THR    68      42.420  34.160  46.510  1.00  0.00           H
ATOM    862 3HG2 THR    68      43.820  34.030  47.390  1.00  0.00           H
ATOM    863  OG1 THR    68      44.380  36.700  46.560  1.00  0.00           O
ATOM    864  HG1 THR    68      44.600  37.420  45.960  1.00  0.00           H
ATOM    865  C   THR    68      43.910  33.590  44.470  1.00  0.00           C
ATOM    866  O   THR    68      43.240  33.660  43.430  1.00  0.00           O
ATOM    867  N   TYR    69      44.100  32.510  45.160  1.00  0.00           N
ATOM    868  H   TYR    69      44.380  32.600  46.130  1.00  0.00           H
ATOM    869  CA  TYR    69      43.620  31.210  44.840  1.00  0.00           C
ATOM    870  HA  TYR    69      42.750  31.300  44.180  1.00  0.00           H
ATOM    871  CB  TYR    69      44.620  30.310  44.060  1.00  0.00           C
ATOM    872  HB1 TYR    69      44.110  29.340  43.980  1.00  0.00           H
ATOM    873  HB2 TYR    69      45.440  30.070  44.740  1.00  0.00           H
ATOM    874  CG  TYR    69      45.110  30.770  42.730  1.00  0.00           C
ATOM    875  CD1 TYR    69      46.440  31.360  42.650  1.00  0.00           C
ATOM    876  HD1 TYR    69      46.980  31.440  43.580  1.00  0.00           H
ATOM    877  CE1 TYR    69      46.940  31.660  41.410  1.00  0.00           C
ATOM    878  HE1 TYR    69      47.910  32.110  41.290  1.00  0.00           H
ATOM    879  CZ  TYR    69      46.260  31.500  40.190  1.00  0.00           C
ATOM    880  OH  TYR    69      46.820  31.830  38.990  1.00  0.00           O
ATOM    881  HH  TYR    69      47.740  32.090  39.020  1.00  0.00           H
ATOM    882  CE2 TYR    69      44.910  30.990  40.220  1.00  0.00           C
ATOM    883  HE2 TYR    69      44.370  30.960  39.290  1.00  0.00           H
ATOM    884  CD2 TYR    69      44.420  30.560  41.490  1.00  0.00           C
ATOM    885  HD2 TYR    69      43.400  30.200  41.590  1.00  0.00           H
ATOM    886  C   TYR    69      43.080  30.510  46.070  1.00  0.00           C
ATOM    887  O   TYR    69      43.510  30.900  47.180  1.00  0.00           O
