# Supplementary material for: Targeting Ras-binding domain of ELMO1 by computational nanobody design
Source: Commun Biol. 2023 Mar 17;6:284. doi: 10.1038/s42003-023-04657-w (PMC10023680; doi:10.1038/s42003-023-04657-w)
Supplement: Supplementary file 4 — Supplementary Data 2 [file 42003_2023_4657_MOESM4_ESM.zip › MD_input_output/Nb01_snapshot/snapshot_063000.pdb]

REMARK    GENERATED BY TRJCONV
TITLE     Protein in water t= 6300.00000 step= 3150000
REMARK    THIS IS A SIMULATION BOX
CRYST1   67.331   67.331   67.331  90.00  90.00  90.00 P 1           1
MODEL        1
ATOM      1  N   VAL     2      30.780  50.300  27.450  1.00  0.00           N
ATOM      2  H1  VAL     2      31.550  50.640  28.010  1.00  0.00           H
ATOM      3  H2  VAL     2      30.750  50.860  26.610  1.00  0.00           H
ATOM      4  H3  VAL     2      30.020  50.570  28.050  1.00  0.00           H
ATOM      5  CA  VAL     2      30.880  48.800  27.080  1.00  0.00           C
ATOM      6  HA  VAL     2      30.020  48.630  26.430  1.00  0.00           H
ATOM      7  CB  VAL     2      32.150  48.420  26.340  1.00  0.00           C
ATOM      8  HB  VAL     2      31.850  47.570  25.710  1.00  0.00           H
ATOM      9  CG1 VAL     2      32.730  49.430  25.340  1.00  0.00           C
ATOM     10 1HG1 VAL     2      32.170  49.510  24.410  1.00  0.00           H
ATOM     11 2HG1 VAL     2      32.790  50.430  25.780  1.00  0.00           H
ATOM     12 3HG1 VAL     2      33.720  49.260  24.930  1.00  0.00           H
ATOM     13  CG2 VAL     2      33.330  47.830  27.220  1.00  0.00           C
ATOM     14 1HG2 VAL     2      34.200  47.680  26.580  1.00  0.00           H
ATOM     15 2HG2 VAL     2      33.730  48.550  27.930  1.00  0.00           H
ATOM     16 3HG2 VAL     2      33.080  46.890  27.700  1.00  0.00           H
ATOM     17  C   VAL     2      30.530  47.890  28.250  1.00  0.00           C
ATOM     18  O   VAL     2      30.860  48.210  29.410  1.00  0.00           O
ATOM     19  N   GLN     3      30.000  46.700  27.890  1.00  0.00           N
ATOM     20  H   GLN     3      29.610  46.590  26.960  1.00  0.00           H
ATOM     21  CA  GLN     3      30.230  45.530  28.650  1.00  0.00           C
ATOM     22  HA  GLN     3      30.710  45.670  29.620  1.00  0.00           H
ATOM     23  CB  GLN     3      28.890  44.770  28.990  1.00  0.00           C
ATOM     24  HB1 GLN     3      28.340  45.350  29.730  1.00  0.00           H
ATOM     25  HB2 GLN     3      29.060  43.810  29.480  1.00  0.00           H
ATOM     26  CG  GLN     3      28.000  44.500  27.730  1.00  0.00           C
ATOM     27  HG1 GLN     3      28.540  43.930  26.970  1.00  0.00           H
ATOM     28  HG2 GLN     3      27.630  45.430  27.290  1.00  0.00           H
ATOM     29  CD  GLN     3      26.780  43.730  28.180  1.00  0.00           C
ATOM     30  OE1 GLN     3      25.650  44.310  28.280  1.00  0.00           O
ATOM     31  NE2 GLN     3      26.900  42.440  28.460  1.00  0.00           N
ATOM     32 1HE2 GLN     3      27.770  41.960  28.320  1.00  0.00           H
ATOM     33 2HE2 GLN     3      26.030  41.930  28.570  1.00  0.00           H
ATOM     34  C   GLN     3      31.240  44.630  27.950  1.00  0.00           C
ATOM     35  O   GLN     3      31.470  44.770  26.740  1.00  0.00           O
ATOM     36  N   LEU     4      31.780  43.630  28.660  1.00  0.00           N
ATOM     37  H   LEU     4      31.290  43.490  29.530  1.00  0.00           H
ATOM     38  CA  LEU     4      32.900  42.700  28.390  1.00  0.00           C
ATOM     39  HA  LEU     4      33.570  43.270  27.740  1.00  0.00           H
ATOM     40  CB  LEU     4      33.740  42.330  29.640  1.00  0.00           C
ATOM     41  HB1 LEU     4      34.550  41.690  29.280  1.00  0.00           H
ATOM     42  HB2 LEU     4      33.170  41.710  30.320  1.00  0.00           H
ATOM     43  CG  LEU     4      34.310  43.460  30.480  1.00  0.00           C
ATOM     44  HG  LEU     4      33.480  44.010  30.920  1.00  0.00           H
ATOM     45  CD1 LEU     4      35.240  43.000  31.630  1.00  0.00           C
ATOM     46 1HD1 LEU     4      35.940  42.300  31.170  1.00  0.00           H
ATOM     47 2HD1 LEU     4      35.780  43.790  32.160  1.00  0.00           H
ATOM     48 3HD1 LEU     4      34.770  42.520  32.480  1.00  0.00           H
ATOM     49  CD2 LEU     4      34.960  44.550  29.690  1.00  0.00           C
ATOM     50 1HD2 LEU     4      34.280  45.070  29.010  1.00  0.00           H
ATOM     51 2HD2 LEU     4      35.280  45.330  30.380  1.00  0.00           H
ATOM     52 3HD2 LEU     4      35.860  44.230  29.160  1.00  0.00           H
ATOM     53  C   LEU     4      32.320  41.380  27.780  1.00  0.00           C
ATOM     54  O   LEU     4      31.080  41.290  27.640  1.00  0.00           O
ATOM     55  N   VAL     5      33.150  40.500  27.230  1.00  0.00           N
ATOM     56  H   VAL     5      34.140  40.660  27.380  1.00  0.00           H
ATOM     57  CA  VAL     5      32.680  39.290  26.520  1.00  0.00           C
ATOM     58  HA  VAL     5      31.700  39.010  26.920  1.00  0.00           H
ATOM     59  CB  VAL     5      32.590  39.550  25.030  1.00  0.00           C
ATOM     60  HB  VAL     5      33.590  39.830  24.710  1.00  0.00           H
ATOM     61  CG1 VAL     5      32.240  38.340  24.170  1.00  0.00           C
ATOM     62 1HG1 VAL     5      32.830  37.440  24.340  1.00  0.00           H
ATOM     63 2HG1 VAL     5      31.250  37.950  24.420  1.00  0.00           H
ATOM     64 3HG1 VAL     5      32.520  38.550  23.140  1.00  0.00           H
ATOM     65  CG2 VAL     5      31.600  40.590  24.650  1.00  0.00           C
ATOM     66 1HG2 VAL     5      31.670  40.700  23.570  1.00  0.00           H
ATOM     67 2HG2 VAL     5      30.570  40.270  24.830  1.00  0.00           H
ATOM     68 3HG2 VAL     5      31.780  41.540  25.160  1.00  0.00           H
ATOM     69  C   VAL     5      33.630  38.050  26.690  1.00  0.00           C
ATOM     70  O   VAL     5      34.790  38.010  26.330  1.00  0.00           O
ATOM     71  N   GLU     6      33.100  37.000  27.290  1.00  0.00           N
ATOM     72  H   GLU     6      32.180  37.090  27.700  1.00  0.00           H
ATOM     73  CA  GLU     6      33.790  35.750  27.710  1.00  0.00           C
ATOM     74  HA  GLU     6      34.870  35.920  27.700  1.00  0.00           H
ATOM     75  CB  GLU     6      33.280  35.280  29.080  1.00  0.00           C
ATOM     76  HB1 GLU     6      33.830  34.390  29.370  1.00  0.00           H
ATOM     77  HB2 GLU     6      32.250  34.920  29.010  1.00  0.00           H
ATOM     78  CG  GLU     6      33.310  36.360  30.240  1.00  0.00           C
ATOM     79  HG1 GLU     6      34.150  37.010  30.000  1.00  0.00           H
ATOM     80  HG2 GLU     6      33.490  35.920  31.220  1.00  0.00           H
ATOM     81  CD  GLU     6      32.050  37.180  30.410  1.00  0.00           C
ATOM     82  OE1 GLU     6      31.290  37.440  29.470  1.00  0.00           O
ATOM     83  OE2 GLU     6      31.670  37.370  31.610  1.00  0.00           O
ATOM     84  C   GLU     6      33.550  34.660  26.660  1.00  0.00           C
ATOM     85  O   GLU     6      32.630  34.680  25.830  1.00  0.00           O
ATOM     86  N   SER     7      34.430  33.650  26.780  1.00  0.00           N
ATOM     87  H   SER     7      35.250  33.880  27.320  1.00  0.00           H
ATOM     88  CA  SER     7      34.360  32.440  26.040  1.00  0.00           C
ATOM     89  HA  SER     7      33.310  32.150  25.930  1.00  0.00           H
ATOM     90  CB  SER     7      34.830  32.580  24.640  1.00  0.00           C
ATOM     91  HB1 SER     7      34.150  33.210  24.080  1.00  0.00           H
ATOM     92  HB2 SER     7      34.850  31.600  24.150  1.00  0.00           H
ATOM     93  OG  SER     7      36.130  33.080  24.570  1.00  0.00           O
ATOM     94  HG  SER     7      36.130  34.020  24.780  1.00  0.00           H
ATOM     95  C   SER     7      35.080  31.360  26.770  1.00  0.00           C
ATOM     96  O   SER     7      35.800  31.610  27.780  1.00  0.00           O
ATOM     97  N   GLY     9      34.870  30.110  26.330  1.00  0.00           N
ATOM     98  H   GLY     9      34.150  29.880  25.660  1.00  0.00           H
ATOM     99  CA  GLY     9      35.810  29.030  26.720  1.00  0.00           C
ATOM    100  HA1 GLY     9      36.810  29.390  26.960  1.00  0.00           H
ATOM    101  HA2 GLY     9      35.890  28.430  25.810  1.00  0.00           H
ATOM    102  C   GLY     9      35.310  28.040  27.750  1.00  0.00           C
ATOM    103  O   GLY     9      36.030  27.140  28.150  1.00  0.00           O
ATOM    104  N   GLY    10      34.100  28.210  28.290  1.00  0.00           N
ATOM    105  H   GLY    10      33.550  29.020  28.040  1.00  0.00           H
ATOM    106  CA  GLY    10      33.620  27.190  29.230  1.00  0.00           C
ATOM    107  HA1 GLY    10      32.750  27.630  29.730  1.00  0.00           H
ATOM    108  HA2 GLY    10      34.380  27.000  29.990  1.00  0.00           H
ATOM    109  C   GLY    10      33.220  25.850  28.490  1.00  0.00           C
ATOM    110  O   GLY    10      33.240  25.750  27.250  1.00  0.00           O
ATOM    111  N   GLY    11      32.800  24.800  29.250  1.00  0.00           N
ATOM    112  H   GLY    11      32.960  24.930  30.240  1.00  0.00           H
ATOM    113  CA  GLY    11      32.170  23.540  28.810  1.00  0.00           C
ATOM    114  HA1 GLY    11      33.010  23.070  28.320  1.00  0.00           H
ATOM    115  HA2 GLY    11      31.390  23.830  28.110  1.00  0.00           H
ATOM    116  C   GLY    11      31.660  22.570  29.860  1.00  0.00           C
ATOM    117  O   GLY    11      32.140  22.650  30.970  1.00  0.00           O
ATOM    118  N   LEU    12      30.770  21.620  29.510  1.00  0.00           N
ATOM    119  H   LEU    12      30.440  21.670  28.550  1.00  0.00           H
ATOM    120  CA  LEU    12      30.500  20.420  30.310  1.00  0.00           C
ATOM    121  HA  LEU    12      30.310  20.660  31.350  1.00  0.00           H
ATOM    122  CB  LEU    12      29.130  19.850  29.890  1.00  0.00           C
ATOM    123  HB1 LEU    12      29.170  20.030  28.810  1.00  0.00           H
ATOM    124  HB2 LEU    12      28.390  20.570  30.230  1.00  0.00           H
ATOM    125  CG  LEU    12      28.610  18.480  30.350  1.00  0.00           C
ATOM    126  HG  LEU    12      27.600  18.360  29.960  1.00  0.00           H
ATOM    127  CD1 LEU    12      29.440  17.320  29.810  1.00  0.00           C
ATOM    128 1HD1 LEU    12      28.990  16.370  30.120  1.00  0.00           H
ATOM    129 2HD1 LEU    12      29.410  17.320  28.720  1.00  0.00           H
ATOM    130 3HD1 LEU    12      30.460  17.330  30.180  1.00  0.00           H
ATOM    131  CD2 LEU    12      28.630  18.350  31.850  1.00  0.00           C
ATOM    132 1HD2 LEU    12      28.000  19.080  32.370  1.00  0.00           H
ATOM    133 2HD2 LEU    12      28.290  17.330  32.050  1.00  0.00           H
ATOM    134 3HD2 LEU    12      29.640  18.450  32.240  1.00  0.00           H
ATOM    135  C   LEU    12      31.700  19.490  30.200  1.00  0.00           C
ATOM    136  O   LEU    12      32.230  19.270  29.110  1.00  0.00           O
ATOM    137  N   VAL    13      32.110  18.870  31.350  1.00  0.00           N
ATOM    138  H   VAL    13      31.580  19.010  32.190  1.00  0.00           H
ATOM    139  CA  VAL    13      33.250  17.890  31.410  1.00  0.00           C
ATOM    140  HA  VAL    13      33.390  17.460  30.420  1.00  0.00           H
ATOM    141  CB  VAL    13      34.590  18.460  31.840  1.00  0.00           C
ATOM    142  HB  VAL    13      35.300  17.640  31.770  1.00  0.00           H
ATOM    143  CG1 VAL    13      35.040  19.530  30.810  1.00  0.00           C
ATOM    144 1HG1 VAL    13      34.900  19.230  29.780  1.00  0.00           H
ATOM    145 2HG1 VAL    13      34.560  20.510  30.830  1.00  0.00           H
ATOM    146 3HG1 VAL    13      36.070  19.810  31.030  1.00  0.00           H
ATOM    147  CG2 VAL    13      34.550  19.060  33.290  1.00  0.00           C
ATOM    148 1HG2 VAL    13      35.580  19.220  33.620  1.00  0.00           H
ATOM    149 2HG2 VAL    13      34.090  20.030  33.140  1.00  0.00           H
ATOM    150 3HG2 VAL    13      34.100  18.330  33.960  1.00  0.00           H
ATOM    151  C   VAL    13      32.920  16.710  32.400  1.00  0.00           C
ATOM    152  O   VAL    13      32.140  16.800  33.320  1.00  0.00           O
ATOM    153  N   GLN    14      33.610  15.610  32.180  1.00  0.00           N
ATOM    154  H   GLN    14      34.290  15.700  31.450  1.00  0.00           H
ATOM    155  CA  GLN    14      33.950  14.600  33.140  1.00  0.00           C
ATOM    156  HA  GLN    14      33.040  14.260  33.630  1.00  0.00           H
ATOM    157  CB  GLN    14      34.630  13.410  32.470  1.00  0.00           C
ATOM    158  HB1 GLN    14      35.230  12.940  33.240  1.00  0.00           H
ATOM    159  HB2 GLN    14      35.200  13.640  31.570  1.00  0.00           H
ATOM    160  CG  GLN    14      33.590  12.490  31.900  1.00  0.00           C
ATOM    161  HG1 GLN    14      34.180  11.740  31.380  1.00  0.00           H
ATOM    162  HG2 GLN    14      32.980  13.090  31.220  1.00  0.00           H
ATOM    163  CD  GLN    14      32.660  11.920  33.030  1.00  0.00           C
ATOM    164  OE1 GLN    14      33.000  11.920  34.220  1.00  0.00           O
ATOM    165  NE2 GLN    14      31.420  11.600  32.630  1.00  0.00           N
ATOM    166 1HE2 GLN    14      31.180  11.800  31.670  1.00  0.00           H
ATOM    167 2HE2 GLN    14      30.710  11.370  33.310  1.00  0.00           H
ATOM    168  C   GLN    14      34.990  15.080  34.220  1.00  0.00           C
ATOM    169  O   GLN    14      35.890  15.920  34.000  1.00  0.00           O
ATOM    170  N   ALA    15      34.740  14.590  35.460  1.00  0.00           N
ATOM    171  H   ALA    15      33.990  13.920  35.550  1.00  0.00           H
ATOM    172  CA  ALA    15      35.520  15.120  36.580  1.00  0.00           C
ATOM    173  HA  ALA    15      35.520  16.210  36.470  1.00  0.00           H
ATOM    174  CB  ALA    15      34.810  14.670  37.850  1.00  0.00           C
ATOM    175  HB1 ALA    15      35.290  15.080  38.740  1.00  0.00           H
ATOM    176  HB2 ALA    15      33.760  14.960  37.840  1.00  0.00           H
ATOM    177  HB3 ALA    15      34.940  13.590  37.890  1.00  0.00           H
ATOM    178  C   ALA    15      37.020  14.800  36.590  1.00  0.00           C
ATOM    179  O   ALA    15      37.360  13.740  36.050  1.00  0.00           O
ATOM    180  N   GLY    16      37.860  15.740  37.080  1.00  0.00           N
ATOM    181  H   GLY    16      37.370  16.550  37.430  1.00  0.00           H
ATOM    182  CA  GLY    16      39.310  15.640  37.000  1.00  0.00           C
ATOM    183  HA1 GLY    16      39.670  14.620  37.090  1.00  0.00           H
ATOM    184  HA2 GLY    16      39.810  16.370  37.640  1.00  0.00           H
ATOM    185  C   GLY    16      39.830  16.000  35.590  1.00  0.00           C
ATOM    186  O   GLY    16      41.030  16.230  35.490  1.00  0.00           O
ATOM    187  N   ASP    17      38.960  16.430  34.660  1.00  0.00           N
ATOM    188  H   ASP    17      38.000  16.220  34.880  1.00  0.00           H
ATOM    189  CA  ASP    17      39.340  17.210  33.460  1.00  0.00           C
ATOM    190  HA  ASP    17      40.260  16.840  33.000  1.00  0.00           H
ATOM    191  CB  ASP    17      38.320  17.000  32.330  1.00  0.00           C
ATOM    192  HB1 ASP    17      37.390  17.500  32.600  1.00  0.00           H
ATOM    193  HB2 ASP    17      38.110  15.930  32.390  1.00  0.00           H
ATOM    194  CG  ASP    17      38.770  17.440  30.940  1.00  0.00           C
ATOM    195  OD1 ASP    17      39.930  17.690  30.620  1.00  0.00           O
ATOM    196  OD2 ASP    17      37.960  17.620  30.030  1.00  0.00           O
ATOM    197  C   ASP    17      39.730  18.710  33.860  1.00  0.00           C
ATOM    198  O   ASP    17      39.860  19.000  35.020  1.00  0.00           O
ATOM    199  N   SER    18      40.110  19.480  32.830  1.00  0.00           N
ATOM    200  H   SER    18      39.960  19.100  31.910  1.00  0.00           H
ATOM    201  CA  SER    18      40.490  20.900  32.940  1.00  0.00           C
ATOM    202  HA  SER    18      40.180  21.270  33.920  1.00  0.00           H
ATOM    203  CB  SER    18      42.040  21.060  32.900  1.00  0.00           C
ATOM    204  HB1 SER    18      42.260  22.110  33.070  1.00  0.00           H
ATOM    205  HB2 SER    18      42.320  20.810  31.870  1.00  0.00           H
ATOM    206  OG  SER    18      42.760  20.300  33.770  1.00  0.00           O
ATOM    207  HG  SER    18      43.670  20.380  33.470  1.00  0.00           H
ATOM    208  C   SER    18      39.800  21.730  31.850  1.00  0.00           C
ATOM    209  O   SER    18      39.560  21.230  30.710  1.00  0.00           O
ATOM    210  N   LEU    19      39.630  23.040  31.940  1.00  0.00           N
ATOM    211  H   LEU    19      39.900  23.530  32.780  1.00  0.00           H
ATOM    212  CA  LEU    19      39.170  23.990  30.930  1.00  0.00           C
ATOM    213  HA  LEU    19      39.250  23.540  29.940  1.00  0.00           H
ATOM    214  CB  LEU    19      37.620  24.230  31.230  1.00  0.00           C
ATOM    215  HB1 LEU    19      37.170  25.060  30.690  1.00  0.00           H
ATOM    216  HB2 LEU    19      37.560  24.440  32.290  1.00  0.00           H
ATOM    217  CG  LEU    19      36.680  23.020  31.070  1.00  0.00           C
ATOM    218  HG  LEU    19      37.200  22.100  31.320  1.00  0.00           H
ATOM    219  CD1 LEU    19      35.370  23.260  31.870  1.00  0.00           C
ATOM    220 1HD1 LEU    19      34.690  22.410  31.870  1.00  0.00           H
ATOM    221 2HD1 LEU    19      35.520  23.600  32.890  1.00  0.00           H
ATOM    222 3HD1 LEU    19      34.880  24.050  31.290  1.00  0.00           H
ATOM    223  CD2 LEU    19      36.430  22.980  29.580  1.00  0.00           C
ATOM    224 1HD2 LEU    19      35.540  22.360  29.460  1.00  0.00           H
ATOM    225 2HD2 LEU    19      36.150  23.980  29.260  1.00  0.00           H
ATOM    226 3HD2 LEU    19      37.290  22.530  29.080  1.00  0.00           H
ATOM    227  C   LEU    19      40.060  25.250  30.820  1.00  0.00           C
ATOM    228  O   LEU    19      40.900  25.500  31.720  1.00  0.00           O
ATOM    229  N   ARG    20      39.850  26.110  29.870  1.00  0.00           N
ATOM    230  H   ARG    20      39.270  25.910  29.070  1.00  0.00           H
ATOM    231  CA  ARG    20      40.550  27.410  29.860  1.00  0.00           C
ATOM    232  HA  ARG    20      40.620  27.780  30.890  1.00  0.00           H
ATOM    233  CB  ARG    20      41.950  27.280  29.190  1.00  0.00           C
ATOM    234  HB1 ARG    20      41.800  26.790  28.230  1.00  0.00           H
ATOM    235  HB2 ARG    20      42.450  26.530  29.800  1.00  0.00           H
ATOM    236  CG  ARG    20      42.730  28.550  28.990  1.00  0.00           C
ATOM    237  HG1 ARG    20      42.820  29.040  29.960  1.00  0.00           H
ATOM    238  HG2 ARG    20      42.150  29.060  28.210  1.00  0.00           H
ATOM    239  CD  ARG    20      44.110  28.220  28.380  1.00  0.00           C
ATOM    240  HD1 ARG    20      44.740  27.580  29.020  1.00  0.00           H
ATOM    241  HD2 ARG    20      44.740  29.100  28.470  1.00  0.00           H
ATOM    242  NE  ARG    20      44.030  27.650  27.040  1.00  0.00           N
ATOM    243  HE  ARG    20      43.360  26.910  26.880  1.00  0.00           H
ATOM    244  CZ  ARG    20      45.050  27.580  26.110  1.00  0.00           C
ATOM    245  NH1 ARG    20      46.220  28.090  26.390  1.00  0.00           N
ATOM    246 1HH1 ARG    20      46.360  28.400  27.340  1.00  0.00           H
ATOM    247 2HH1 ARG    20      46.990  27.970  25.760  1.00  0.00           H
ATOM    248  NH2 ARG    20      44.910  27.000  24.950  1.00  0.00           N
ATOM    249 1HH2 ARG    20      43.940  26.840  24.710  1.00  0.00           H
ATOM    250 2HH2 ARG    20      45.660  26.930  24.290  1.00  0.00           H
ATOM    251  C   ARG    20      39.650  28.430  29.180  1.00  0.00           C
ATOM    252  O   ARG    20      39.350  28.360  28.000  1.00  0.00           O
ATOM    253  N   LEU    21      39.230  29.440  29.990  1.00  0.00           N
ATOM    254  H   LEU    21      39.680  29.400  30.890  1.00  0.00           H
ATOM    255  CA  LEU    21      38.390  30.550  29.640  1.00  0.00           C
ATOM    256  HA  LEU    21      37.830  30.240  28.760  1.00  0.00           H
ATOM    257  CB  LEU    21      37.510  30.940  30.830  1.00  0.00           C
ATOM    258  HB1 LEU    21      36.950  31.800  30.450  1.00  0.00           H
ATOM    259  HB2 LEU    21      38.160  31.180  31.670  1.00  0.00           H
ATOM    260  CG  LEU    21      36.400  29.890  31.190  1.00  0.00           C
ATOM    261  HG  LEU    21      35.850  29.770  30.260  1.00  0.00           H
ATOM    262  CD1 LEU    21      36.880  28.520  31.640  1.00  0.00           C
ATOM    263 1HD1 LEU    21      37.550  28.600  32.490  1.00  0.00           H
ATOM    264 2HD1 LEU    21      36.020  27.900  31.880  1.00  0.00           H
ATOM    265 3HD1 LEU    21      37.340  28.060  30.770  1.00  0.00           H
ATOM    266  CD2 LEU    21      35.320  30.380  32.260  1.00  0.00           C
ATOM    267 1HD2 LEU    21      34.540  29.630  32.430  1.00  0.00           H
ATOM    268 2HD2 LEU    21      35.930  30.550  33.140  1.00  0.00           H
ATOM    269 3HD2 LEU    21      34.890  31.330  31.940  1.00  0.00           H
ATOM    270  C   LEU    21      39.260  31.760  29.190  1.00  0.00           C
ATOM    271  O   LEU    21      40.470  31.890  29.490  1.00  0.00           O
ATOM    272  N   SER    22      38.660  32.610  28.390  1.00  0.00           N
ATOM    273  H   SER    22      37.760  32.340  28.030  1.00  0.00           H
ATOM    274  CA  SER    22      39.160  33.900  28.080  1.00  0.00           C
ATOM    275  HA  SER    22      39.940  34.180  28.790  1.00  0.00           H
ATOM    276  CB  SER    22      39.830  33.940  26.730  1.00  0.00           C
ATOM    277  HB1 SER    22      40.620  33.190  26.650  1.00  0.00           H
ATOM    278  HB2 SER    22      40.330  34.910  26.730  1.00  0.00           H
ATOM    279  OG  SER    22      38.950  33.700  25.700  1.00  0.00           O
ATOM    280  HG  SER    22      38.830  32.750  25.580  1.00  0.00           H
ATOM    281  C   SER    22      38.070  34.980  28.120  1.00  0.00           C
ATOM    282  O   SER    22      36.890  34.640  28.230  1.00  0.00           O
ATOM    283  N   CYS    23      38.500  36.280  28.220  1.00  0.00           N
ATOM    284  H   CYS    23      39.480  36.490  28.250  1.00  0.00           H
ATOM    285  CA  CYS    23      37.620  37.390  28.310  1.00  0.00           C
ATOM    286  HA  CYS    23      36.660  37.080  27.900  1.00  0.00           H
ATOM    287  CB  CYS    23      37.450  37.780  29.790  1.00  0.00           C
ATOM    288  HB1 CYS    23      38.380  37.780  30.350  1.00  0.00           H
ATOM    289  HB2 CYS    23      36.810  37.050  30.300  1.00  0.00           H
ATOM    290  SG  CYS    23      36.570  39.330  29.920  1.00  0.00           S
ATOM    291  C   CYS    23      38.260  38.540  27.510  1.00  0.00           C
ATOM    292  O   CYS    23      39.430  38.900  27.730  1.00  0.00           O
ATOM    293  N   ALA    24      37.460  39.090  26.600  1.00  0.00           N
ATOM    294  H   ALA    24      36.560  38.640  26.520  1.00  0.00           H
ATOM    295  CA  ALA    24      37.940  40.140  25.680  1.00  0.00           C
ATOM    296  HA  ALA    24      39.020  40.130  25.580  1.00  0.00           H
ATOM    297  CB  ALA    24      37.430  39.910  24.310  1.00  0.00           C
ATOM    298  HB1 ALA    24      37.670  40.800  23.740  1.00  0.00           H
ATOM    299  HB2 ALA    24      38.090  39.200  23.820  1.00  0.00           H
ATOM    300  HB3 ALA    24      36.360  39.730  24.220  1.00  0.00           H
ATOM    301  C   ALA    24      37.590  41.460  26.420  1.00  0.00           C
ATOM    302  O   ALA    24      36.440  41.660  26.890  1.00  0.00           O
ATOM    303  N   ALA    25      38.510  42.400  26.440  1.00  0.00           N
ATOM    304  H   ALA    25      39.310  42.330  25.830  1.00  0.00           H
ATOM    305  CA  ALA    25      38.270  43.650  27.100  1.00  0.00           C
ATOM    306  HA  ALA    25      37.640  43.500  27.980  1.00  0.00           H
ATOM    307  CB  ALA    25      39.540  44.320  27.570  1.00  0.00           C
ATOM    308  HB1 ALA    25      40.080  43.560  28.140  1.00  0.00           H
ATOM    309  HB2 ALA    25      40.150  44.730  26.770  1.00  0.00           H
ATOM    310  HB3 ALA    25      39.200  45.040  28.320  1.00  0.00           H
ATOM    311  C   ALA    25      37.360  44.610  26.310  1.00  0.00           C
ATOM    312  O   ALA    25      36.900  45.660  26.800  1.00  0.00           O
ATOM    313  N   SER    26      37.030  44.220  25.070  1.00  0.00           N
ATOM    314  H   SER    26      37.510  43.480  24.580  1.00  0.00           H
ATOM    315  CA  SER    26      35.870  44.830  24.300  1.00  0.00           C
ATOM    316  HA  SER    26      35.850  44.420  23.290  1.00  0.00           H
ATOM    317  CB  SER    26      34.590  44.380  25.080  1.00  0.00           C
ATOM    318  HB1 SER    26      33.740  44.540  24.420  1.00  0.00           H
ATOM    319  HB2 SER    26      34.430  44.900  26.020  1.00  0.00           H
ATOM    320  OG  SER    26      34.520  43.010  25.320  1.00  0.00           O
ATOM    321  HG  SER    26      35.100  42.770  26.040  1.00  0.00           H
ATOM    322  C   SER    26      35.930  46.380  24.190  1.00  0.00           C
ATOM    323  O   SER    26      34.910  47.060  24.090  1.00  0.00           O
ATOM    324  N   GLY    27      37.140  46.890  24.110  1.00  0.00           N
ATOM    325  H   GLY    27      37.950  46.290  24.230  1.00  0.00           H
ATOM    326  CA  GLY    27      37.390  48.310  23.980  1.00  0.00           C
ATOM    327  HA1 GLY    27      36.630  48.720  23.320  1.00  0.00           H
ATOM    328  HA2 GLY    27      38.350  48.440  23.470  1.00  0.00           H
ATOM    329  C   GLY    27      37.660  49.100  25.310  1.00  0.00           C
ATOM    330  O   GLY    27      37.600  50.340  25.290  1.00  0.00           O
ATOM    331  N   LEU    28      37.970  48.430  26.410  1.00  0.00           N
ATOM    332  H   LEU    28      37.820  47.430  26.360  1.00  0.00           H
ATOM    333  CA  LEU    28      38.220  48.990  27.780  1.00  0.00           C
ATOM    334  HA  LEU    28      37.740  49.960  27.840  1.00  0.00           H
ATOM    335  CB  LEU    28      37.640  48.030  28.900  1.00  0.00           C
ATOM    336  HB1 LEU    28      37.880  47.000  28.650  1.00  0.00           H
ATOM    337  HB2 LEU    28      36.560  48.080  28.750  1.00  0.00           H
ATOM    338  CG  LEU    28      37.920  48.480  30.370  1.00  0.00           C
ATOM    339  HG  LEU    28      39.000  48.480  30.520  1.00  0.00           H
ATOM    340  CD1 LEU    28      37.470  49.860  30.760  1.00  0.00           C
ATOM    341 1HD1 LEU    28      38.020  50.120  31.670  1.00  0.00           H
ATOM    342 2HD1 LEU    28      37.740  50.560  29.970  1.00  0.00           H
ATOM    343 3HD1 LEU    28      36.390  49.910  30.890  1.00  0.00           H
ATOM    344  CD2 LEU    28      37.420  47.490  31.430  1.00  0.00           C
ATOM    345 1HD2 LEU    28      36.340  47.450  31.540  1.00  0.00           H
ATOM    346 2HD2 LEU    28      37.740  46.470  31.230  1.00  0.00           H
ATOM    347 3HD2 LEU    28      37.710  47.870  32.410  1.00  0.00           H
ATOM    348  C   LEU    28      39.740  49.230  27.850  1.00  0.00           C
ATOM    349  O   LEU    28      40.480  48.430  27.280  1.00  0.00           O
ATOM    350  N   LEU    29      40.160  50.340  28.550  1.00  0.00           N
ATOM    351  H   LEU    29      39.400  50.970  28.780  1.00  0.00           H
ATOM    352  CA  LEU    29      41.610  50.670  28.780  1.00  0.00           C
ATOM    353  HA  LEU    29      42.030  50.950  27.820  1.00  0.00           H
ATOM    354  CB  LEU    29      41.760  51.970  29.560  1.00  0.00           C
ATOM    355  HB1 LEU    29      42.800  52.230  29.350  1.00  0.00           H
ATOM    356  HB2 LEU    29      41.600  51.750  30.610  1.00  0.00           H
ATOM    357  CG  LEU    29      40.960  53.250  29.260  1.00  0.00           C
ATOM    358  HG  LEU    29      41.300  53.930  30.040  1.00  0.00           H
ATOM    359  CD1 LEU    29      41.350  53.930  27.930  1.00  0.00           C
ATOM    360 1HD1 LEU    29      42.400  54.230  27.970  1.00  0.00           H
ATOM    361 2HD1 LEU    29      41.200  53.200  27.130  1.00  0.00           H
ATOM    362 3HD1 LEU    29      40.760  54.810  27.690  1.00  0.00           H
ATOM    363  CD2 LEU    29      39.460  53.310  29.410  1.00  0.00           C
ATOM    364 1HD2 LEU    29      38.970  52.690  28.650  1.00  0.00           H
ATOM    365 2HD2 LEU    29      39.200  52.950  30.410  1.00  0.00           H
ATOM    366 3HD2 LEU    29      38.990  54.290  29.350  1.00  0.00           H
ATOM    367  C   LEU    29      42.510  49.550  29.400  1.00  0.00           C
ATOM    368  O   LEU    29      42.840  49.530  30.610  1.00  0.00           O
ATOM    369  N   PHE    30      42.990  48.630  28.550  1.00  0.00           N
ATOM    370  H   PHE    30      42.950  48.630  27.540  1.00  0.00           H
ATOM    371  CA  PHE    30      43.660  47.430  29.060  1.00  0.00           C
ATOM    372  HA  PHE    30      43.120  47.020  29.920  1.00  0.00           H
ATOM    373  CB  PHE    30      43.570  46.470  27.950  1.00  0.00           C
ATOM    374  HB1 PHE    30      44.250  46.800  27.170  1.00  0.00           H
ATOM    375  HB2 PHE    30      42.570  46.460  27.500  1.00  0.00           H
ATOM    376  CG  PHE    30      43.990  44.990  28.290  1.00  0.00           C
ATOM    377  CD1 PHE    30      43.030  44.180  28.830  1.00  0.00           C
ATOM    378  HD1 PHE    30      42.040  44.610  28.940  1.00  0.00           H
ATOM    379  CE1 PHE    30      43.220  42.860  29.100  1.00  0.00           C
ATOM    380  HE1 PHE    30      42.440  42.260  29.530  1.00  0.00           H
ATOM    381  CZ  PHE    30      44.480  42.260  28.850  1.00  0.00           C
ATOM    382  HZ  PHE    30      44.700  41.210  28.950  1.00  0.00           H
ATOM    383  CE2 PHE    30      45.520  43.050  28.210  1.00  0.00           C
ATOM    384  HE2 PHE    30      46.520  42.690  28.010  1.00  0.00           H
ATOM    385  CD2 PHE    30      45.250  44.410  28.000  1.00  0.00           C
ATOM    386  HD2 PHE    30      46.020  45.050  27.600  1.00  0.00           H
ATOM    387  C   PHE    30      45.000  47.690  29.790  1.00  0.00           C
ATOM    388  O   PHE    30      45.560  46.800  30.430  1.00  0.00           O
ATOM    389  N   SER    37      45.520  48.900  29.710  1.00  0.00           N
ATOM    390  H   SER    37      45.050  49.510  29.060  1.00  0.00           H
ATOM    391  CA  SER    37      46.790  49.310  30.290  1.00  0.00           C
ATOM    392  HA  SER    37      47.410  48.420  30.360  1.00  0.00           H
ATOM    393  CB  SER    37      47.580  50.300  29.370  1.00  0.00           C
ATOM    394  HB1 SER    37      47.850  49.870  28.410  1.00  0.00           H
ATOM    395  HB2 SER    37      48.560  50.580  29.770  1.00  0.00           H
ATOM    396  OG  SER    37      46.790  51.420  28.950  1.00  0.00           O
ATOM    397  HG  SER    37      47.270  52.240  29.070  1.00  0.00           H
ATOM    398  C   SER    37      46.590  49.800  31.690  1.00  0.00           C
ATOM    399  O   SER    37      47.570  49.970  32.430  1.00  0.00           O
ATOM    400  N   PHE    38      45.370  50.160  32.120  1.00  0.00           N
ATOM    401  H   PHE    38      44.610  49.970  31.480  1.00  0.00           H
ATOM    402  CA  PHE    38      44.980  50.940  33.380  1.00  0.00           C
ATOM    403  HA  PHE    38      45.960  51.210  33.780  1.00  0.00           H
ATOM    404  CB  PHE    38      44.420  52.300  32.910  1.00  0.00           C
ATOM    405  HB1 PHE    38      43.990  52.930  33.690  1.00  0.00           H
ATOM    406  HB2 PHE    38      43.670  52.070  32.160  1.00  0.00           H
ATOM    407  CG  PHE    38      45.480  53.200  32.250  1.00  0.00           C
ATOM    408  CD1 PHE    38      45.260  53.800  31.050  1.00  0.00           C
ATOM    409  HD1 PHE    38      44.280  53.610  30.620  1.00  0.00           H
ATOM    410  CE1 PHE    38      46.220  54.750  30.570  1.00  0.00           C
ATOM    411  HE1 PHE    38      46.000  55.270  29.650  1.00  0.00           H
ATOM    412  CZ  PHE    38      47.380  55.060  31.290  1.00  0.00           C
ATOM    413  HZ  PHE    38      48.100  55.750  30.880  1.00  0.00           H
ATOM    414  CE2 PHE    38      47.550  54.540  32.560  1.00  0.00           C
ATOM    415  HE2 PHE    38      48.470  54.830  33.050  1.00  0.00           H
ATOM    416  CD2 PHE    38      46.590  53.600  33.040  1.00  0.00           C
ATOM    417  HD2 PHE    38      46.810  53.180  34.010  1.00  0.00           H
ATOM    418  C   PHE    38      43.980  50.320  34.350  1.00  0.00           C
ATOM    419  O   PHE    38      43.920  50.850  35.460  1.00  0.00           O
ATOM    420  N   TYR    39      43.390  49.130  34.050  1.00  0.00           N
ATOM    421  H   TYR    39      43.630  48.720  33.160  1.00  0.00           H
ATOM    422  CA  TYR    39      42.290  48.530  34.820  1.00  0.00           C
ATOM    423  HA  TYR    39      42.020  49.160  35.660  1.00  0.00           H
ATOM    424  CB  TYR    39      40.960  48.540  33.960  1.00  0.00           C
ATOM    425  HB1 TYR    39      40.290  47.730  34.250  1.00  0.00           H
ATOM    426  HB2 TYR    39      41.170  48.520  32.890  1.00  0.00           H
ATOM    427  CG  TYR    39      40.120  49.800  34.100  1.00  0.00           C
ATOM    428  CD1 TYR    39      40.460  50.960  33.410  1.00  0.00           C
ATOM    429  HD1 TYR    39      41.370  51.000  32.830  1.00  0.00           H
ATOM    430  CE1 TYR    39      39.640  52.110  33.460  1.00  0.00           C
ATOM    431  HE1 TYR    39      39.980  53.020  32.980  1.00  0.00           H
ATOM    432  CZ  TYR    39      38.490  52.090  34.290  1.00  0.00           C
ATOM    433  OH  TYR    39      37.710  53.220  34.510  1.00  0.00           O
ATOM    434  HH  TYR    39      37.000  52.970  35.100  1.00  0.00           H
ATOM    435  CE2 TYR    39      38.080  50.860  34.860  1.00  0.00           C
ATOM    436  HE2 TYR    39      37.220  50.810  35.510  1.00  0.00           H
ATOM    437  CD2 TYR    39      38.940  49.790  34.850  1.00  0.00           C
ATOM    438  HD2 TYR    39      38.600  48.920  35.390  1.00  0.00           H
ATOM    439  C   TYR    39      42.680  47.160  35.250  1.00  0.00           C
ATOM    440  O   TYR    39      43.340  46.370  34.500  1.00  0.00           O
ATOM    441  N   ILE    40      42.210  46.800  36.470  1.00  0.00           N
ATOM    442  H   ILE    40      41.530  47.430  36.880  1.00  0.00           H
ATOM    443  CA  ILE    40      42.440  45.460  37.110  1.00  0.00           C
ATOM    444  HA  ILE    40      43.410  45.140  36.740  1.00  0.00           H
ATOM    445  CB  ILE    40      42.360  45.650  38.650  1.00  0.00           C
ATOM    446  HB  ILE    40      41.390  46.060  38.920  1.00  0.00           H
ATOM    447  CG2 ILE    40      42.540  44.260  39.210  1.00  0.00           C
ATOM    448 1HG2 ILE    40      43.370  43.740  38.740  1.00  0.00           H
ATOM    449 2HG2 ILE    40      42.750  44.390  40.270  1.00  0.00           H
ATOM    450 3HG2 ILE    40      41.610  43.680  39.170  1.00  0.00           H
ATOM    451  CG1 ILE    40      43.480  46.620  39.230  1.00  0.00           C
ATOM    452 1HG1 ILE    40      43.730  47.500  38.630  1.00  0.00           H
ATOM    453 2HG1 ILE    40      44.390  46.020  39.290  1.00  0.00           H
ATOM    454  CD  ILE    40      43.120  47.130  40.590  1.00  0.00           C
ATOM    455  HD1 ILE    40      43.890  47.810  40.960  1.00  0.00           H
ATOM    456  HD2 ILE    40      42.200  47.700  40.490  1.00  0.00           H
ATOM    457  HD3 ILE    40      43.030  46.340  41.330  1.00  0.00           H
ATOM    458  C   ILE    40      41.350  44.630  36.520  1.00  0.00           C
ATOM    459  O   ILE    40      40.240  45.140  36.250  1.00  0.00           O
ATOM    460  N   MET    41      41.580  43.360  36.160  1.00  0.00           N
ATOM    461  H   MET    41      42.430  42.900  36.450  1.00  0.00           H
ATOM    462  CA  MET    41      40.650  42.420  35.530  1.00  0.00           C
ATOM    463  HA  MET    41      39.680  42.910  35.610  1.00  0.00           H
ATOM    464  CB  MET    41      40.930  42.310  34.010  1.00  0.00           C
ATOM    465  HB1 MET    41      40.230  41.590  33.570  1.00  0.00           H
ATOM    466  HB2 MET    41      41.930  41.910  33.850  1.00  0.00           H
ATOM    467  CG  MET    41      40.630  43.600  33.300  1.00  0.00           C
ATOM    468  HG1 MET    41      41.420  44.310  33.530  1.00  0.00           H
ATOM    469  HG2 MET    41      39.640  43.890  33.650  1.00  0.00           H
ATOM    470  SD  MET    41      40.570  43.320  31.510  1.00  0.00           S
ATOM    471  CE  MET    41      38.920  42.520  31.210  1.00  0.00           C
ATOM    472  HE1 MET    41      38.140  43.020  31.770  1.00  0.00           H
ATOM    473  HE2 MET    41      38.780  42.460  30.130  1.00  0.00           H
ATOM    474  HE3 MET    41      39.070  41.500  31.560  1.00  0.00           H
ATOM    475  C   MET    41      40.630  41.020  36.260  1.00  0.00           C
ATOM    476  O   MET    41      41.580  40.610  36.920  1.00  0.00           O
ATOM    477  N   GLY    42      39.480  40.330  36.380  1.00  0.00           N
ATOM    478  H   GLY    42      38.710  40.660  35.810  1.00  0.00           H
ATOM    479  CA  GLY    42      39.330  39.040  37.030  1.00  0.00           C
ATOM    480  HA1 GLY    42      39.440  39.250  38.100  1.00  0.00           H
ATOM    481  HA2 GLY    42      40.090  38.290  36.810  1.00  0.00           H
ATOM    482  C   GLY    42      38.060  38.350  36.670  1.00  0.00           C
ATOM    483  O   GLY    42      37.330  38.750  35.740  1.00  0.00           O
ATOM    484  N   TRP    43      37.810  37.310  37.420  1.00  0.00           N
ATOM    485  H   TRP    43      38.450  37.160  38.200  1.00  0.00           H
ATOM    486  CA  TRP    43      36.640  36.470  37.300  1.00  0.00           C
ATOM    487  HA  TRP    43      35.930  36.970  36.630  1.00  0.00           H
ATOM    488  CB  TRP    43      37.050  35.140  36.690  1.00  0.00           C
ATOM    489  HB1 TRP    43      36.190  34.480  36.640  1.00  0.00           H
ATOM    490  HB2 TRP    43      37.850  34.690  37.270  1.00  0.00           H
ATOM    491  CG  TRP    43      37.580  35.180  35.270  1.00  0.00           C
ATOM    492  CD1 TRP    43      38.830  35.580  35.010  1.00  0.00           C
ATOM    493  HD1 TRP    43      39.540  35.940  35.730  1.00  0.00           H
ATOM    494  NE1 TRP    43      39.000  35.590  33.650  1.00  0.00           N
ATOM    495  HE1 TRP    43      39.880  35.920  33.280  1.00  0.00           H
ATOM    496  CE2 TRP    43      37.930  35.060  32.970  1.00  0.00           C
ATOM    497  CZ2 TRP    43      37.630  34.850  31.580  1.00  0.00           C
ATOM    498  HZ2 TRP    43      38.390  35.100  30.860  1.00  0.00           H
ATOM    499  CH2 TRP    43      36.270  34.460  31.280  1.00  0.00           C
ATOM    500  HH2 TRP    43      36.030  34.100  30.300  1.00  0.00           H
ATOM    501  CZ3 TRP    43      35.350  34.170  32.250  1.00  0.00           C
ATOM    502  HZ3 TRP    43      34.400  33.710  31.990  1.00  0.00           H
ATOM    503  CE3 TRP    43      35.680  34.350  33.580  1.00  0.00           C
ATOM    504  HE3 TRP    43      34.880  34.300  34.310  1.00  0.00           H
ATOM    505  CD2 TRP    43      36.950  34.830  33.980  1.00  0.00           C
ATOM    506  C   TRP    43      35.930  36.320  38.630  1.00  0.00           C
ATOM    507  O   TRP    43      36.490  36.260  39.690  1.00  0.00           O
ATOM    508  N   PHE    44      34.620  36.190  38.510  1.00  0.00           N
ATOM    509  H   PHE    44      34.280  36.420  37.590  1.00  0.00           H
ATOM    510  CA  PHE    44      33.610  35.700  39.450  1.00  0.00           C
ATOM    511  HA  PHE    44      34.180  35.400  40.330  1.00  0.00           H
ATOM    512  CB  PHE    44      32.700  36.910  39.790  1.00  0.00           C
ATOM    513  HB1 PHE    44      31.900  36.640  40.470  1.00  0.00           H
ATOM    514  HB2 PHE    44      32.260  37.260  38.850  1.00  0.00           H
ATOM    515  CG  PHE    44      33.420  38.030  40.440  1.00  0.00           C
ATOM    516  CD1 PHE    44      34.250  38.890  39.710  1.00  0.00           C
ATOM    517  HD1 PHE    44      34.450  38.720  38.670  1.00  0.00           H
ATOM    518  CE1 PHE    44      34.950  39.930  40.320  1.00  0.00           C
ATOM    519  HE1 PHE    44      35.610  40.600  39.770  1.00  0.00           H
ATOM    520  CZ  PHE    44      34.820  40.020  41.730  1.00  0.00           C
ATOM    521  HZ  PHE    44      35.490  40.750  42.180  1.00  0.00           H
ATOM    522  CE2 PHE    44      33.910  39.260  42.470  1.00  0.00           C
ATOM    523  HE2 PHE    44      33.770  39.250  43.540  1.00  0.00           H
ATOM    524  CD2 PHE    44      33.110  38.290  41.770  1.00  0.00           C
ATOM    525  HD2 PHE    44      32.410  37.640  42.270  1.00  0.00           H
ATOM    526  C   PHE    44      32.950  34.490  38.930  1.00  0.00           C
ATOM    527  O   PHE    44      33.150  34.060  37.710  1.00  0.00           O
ATOM    528  N   ARG    45      32.080  33.870  39.740  1.00  0.00           N
ATOM    529  H   ARG    45      31.870  34.240  40.650  1.00  0.00           H
ATOM    530  CA  ARG    45      31.240  32.690  39.270  1.00  0.00           C
ATOM    531  HA  ARG    45      30.930  32.850  38.230  1.00  0.00           H
ATOM    532  CB  ARG    45      32.030  31.380  39.480  1.00  0.00           C
ATOM    533  HB1 ARG    45      33.010  31.520  39.030  1.00  0.00           H
ATOM    534  HB2 ARG    45      31.410  30.590  39.060  1.00  0.00           H
ATOM    535  CG  ARG    45      32.350  30.990  40.950  1.00  0.00           C
ATOM    536  HG1 ARG    45      31.440  30.750  41.510  1.00  0.00           H
ATOM    537  HG2 ARG    45      32.940  31.760  41.440  1.00  0.00           H
ATOM    538  CD  ARG    45      33.190  29.710  40.910  1.00  0.00           C
ATOM    539  HD1 ARG    45      34.070  29.870  40.290  1.00  0.00           H
ATOM    540  HD2 ARG    45      32.670  28.930  40.370  1.00  0.00           H
ATOM    541  NE  ARG    45      33.700  29.250  42.180  1.00  0.00           N
ATOM    542  HE  ARG    45      33.290  29.630  43.020  1.00  0.00           H
ATOM    543  CZ  ARG    45      34.640  28.380  42.450  1.00  0.00           C
ATOM    544  NH1 ARG    45      35.270  27.730  41.500  1.00  0.00           N
ATOM    545 1HH1 ARG    45      35.040  27.860  40.530  1.00  0.00           H
ATOM    546 2HH1 ARG    45      35.840  26.990  41.890  1.00  0.00           H
ATOM    547  NH2 ARG    45      34.950  28.070  43.680  1.00  0.00           N
ATOM    548 1HH2 ARG    45      34.600  28.620  44.450  1.00  0.00           H
ATOM    549 2HH2 ARG    45      35.540  27.280  43.890  1.00  0.00           H
ATOM    550  C   ARG    45      29.870  32.650  40.010  1.00  0.00           C
ATOM    551  O   ARG    45      29.760  33.180  41.150  1.00  0.00           O
ATOM    552  N   GLN    46      28.880  31.910  39.480  1.00  0.00           N
ATOM    553  H   GLN    46      28.950  31.570  38.530  1.00  0.00           H
ATOM    554  CA  GLN    46      27.580  31.700  40.140  1.00  0.00           C
ATOM    555  HA  GLN    46      27.790  31.660  41.210  1.00  0.00           H
ATOM    556  CB  GLN    46      26.570  32.880  39.890  1.00  0.00           C
ATOM    557  HB1 GLN    46      26.300  32.870  38.840  1.00  0.00           H
ATOM    558  HB2 GLN    46      27.190  33.780  39.940  1.00  0.00           H
ATOM    559  CG  GLN    46      25.420  32.980  40.870  1.00  0.00           C
ATOM    560  HG1 GLN    46      25.690  32.990  41.920  1.00  0.00           H
ATOM    561  HG2 GLN    46      24.870  32.040  40.810  1.00  0.00           H
ATOM    562  CD  GLN    46      24.510  34.200  40.620  1.00  0.00           C
ATOM    563  OE1 GLN    46      24.600  34.930  39.660  1.00  0.00           O
ATOM    564  NE2 GLN    46      23.720  34.500  41.620  1.00  0.00           N
ATOM    565 1HE2 GLN    46      23.500  33.890  42.400  1.00  0.00           H
ATOM    566 2HE2 GLN    46      23.320  35.430  41.660  1.00  0.00           H
ATOM    567  C   GLN    46      26.850  30.450  39.750  1.00  0.00           C
ATOM    568  O   GLN    46      26.560  30.180  38.600  1.00  0.00           O
ATOM    569  N   ALA    47      26.370  29.720  40.770  1.00  0.00           N
ATOM    570  H   ALA    47      26.500  30.080  41.710  1.00  0.00           H
ATOM    571  CA  ALA    47      25.470  28.580  40.600  1.00  0.00           C
ATOM    572  HA  ALA    47      25.610  28.220  39.590  1.00  0.00           H
ATOM    573  CB  ALA    47      25.940  27.480  41.590  1.00  0.00           C
ATOM    574  HB1 ALA    47      26.980  27.310  41.310  1.00  0.00           H
ATOM    575  HB2 ALA    47      25.820  27.700  42.650  1.00  0.00           H
ATOM    576  HB3 ALA    47      25.340  26.610  41.330  1.00  0.00           H
ATOM    577  C   ALA    47      23.970  28.890  40.830  1.00  0.00           C
ATOM    578  O   ALA    47      23.650  29.960  41.480  1.00  0.00           O
ATOM    579  N   PRO    48      23.090  28.020  40.430  1.00  0.00           N
ATOM    580  CD  PRO    48      23.250  26.900  39.550  1.00  0.00           C
ATOM    581  HD1 PRO    48      23.400  26.000  40.160  1.00  0.00           H
ATOM    582  HD2 PRO    48      23.980  26.960  38.750  1.00  0.00           H
ATOM    583  CG  PRO    48      21.900  26.680  38.950  1.00  0.00           C
ATOM    584  HG1 PRO    48      21.730  25.610  38.780  1.00  0.00           H
ATOM    585  HG2 PRO    48      21.670  27.330  38.110  1.00  0.00           H
ATOM    586  CB  PRO    48      20.890  27.220  40.010  1.00  0.00           C
ATOM    587  HB1 PRO    48      20.620  26.450  40.730  1.00  0.00           H
ATOM    588  HB2 PRO    48      19.950  27.570  39.600  1.00  0.00           H
ATOM    589  CA  PRO    48      21.700  28.320  40.650  1.00  0.00           C
ATOM    590  HA  PRO    48      21.460  29.240  40.120  1.00  0.00           H
ATOM    591  C   PRO    48      21.340  28.480  42.100  1.00  0.00           C
ATOM    592  O   PRO    48      21.880  27.750  42.960  1.00  0.00           O
ATOM    593  N   GLY    49      20.540  29.500  42.380  1.00  0.00           N
ATOM    594  H   GLY    49      20.130  30.000  41.610  1.00  0.00           H
ATOM    595  CA  GLY    49      20.100  29.950  43.720  1.00  0.00           C
ATOM    596  HA1 GLY    49      19.760  29.070  44.270  1.00  0.00           H
ATOM    597  HA2 GLY    49      19.270  30.650  43.670  1.00  0.00           H
ATOM    598  C   GLY    49      21.100  30.520  44.670  1.00  0.00           C
ATOM    599  O   GLY    49      20.730  30.920  45.800  1.00  0.00           O
ATOM    600  N   ARG    50      22.360  30.640  44.370  1.00  0.00           N
ATOM    601  H   ARG    50      22.690  30.360  43.460  1.00  0.00           H
ATOM    602  CA  ARG    50      23.360  30.980  45.340  1.00  0.00           C
ATOM    603  HA  ARG    50      22.940  31.080  46.350  1.00  0.00           H
ATOM    604  CB  ARG    50      24.280  29.700  45.490  1.00  0.00           C
ATOM    605  HB1 ARG    50      25.070  29.890  46.220  1.00  0.00           H
ATOM    606  HB2 ARG    50      24.710  29.470  44.520  1.00  0.00           H
ATOM    607  CG  ARG    50      23.440  28.490  46.050  1.00  0.00           C
ATOM    608  HG1 ARG    50      22.800  28.140  45.240  1.00  0.00           H
ATOM    609  HG2 ARG    50      22.800  28.870  46.850  1.00  0.00           H
ATOM    610  CD  ARG    50      24.310  27.320  46.470  1.00  0.00           C
ATOM    611  HD1 ARG    50      23.620  26.480  46.410  1.00  0.00           H
ATOM    612  HD2 ARG    50      24.750  27.340  47.470  1.00  0.00           H
ATOM    613  NE  ARG    50      25.370  26.900  45.560  1.00  0.00           N
ATOM    614  HE  ARG    50      25.160  26.250  44.820  1.00  0.00           H
ATOM    615  CZ  ARG    50      26.650  27.180  45.620  1.00  0.00           C
ATOM    616  NH1 ARG    50      27.220  27.670  46.650  1.00  0.00           N
ATOM    617 1HH1 ARG    50      26.640  28.000  47.410  1.00  0.00           H
ATOM    618 2HH1 ARG    50      28.220  27.650  46.820  1.00  0.00           H
ATOM    619  NH2 ARG    50      27.410  26.770  44.650  1.00  0.00           N
ATOM    620 1HH2 ARG    50      27.090  26.030  44.050  1.00  0.00           H
ATOM    621 2HH2 ARG    50      28.250  27.300  44.460  1.00  0.00           H
ATOM    622  C   ARG    50      24.050  32.260  45.080  1.00  0.00           C
ATOM    623  O   ARG    50      23.780  32.930  44.070  1.00  0.00           O
ATOM    624  N   GLU    51      24.900  32.730  45.960  1.00  0.00           N
ATOM    625  H   GLU    51      24.930  32.230  46.840  1.00  0.00           H
ATOM    626  CA  GLU    51      25.570  33.970  45.910  1.00  0.00           C
ATOM    627  HA  GLU    51      24.810  34.710  45.670  1.00  0.00           H
ATOM    628  CB  GLU    51      26.060  34.470  47.310  1.00  0.00           C
ATOM    629  HB1 GLU    51      27.070  34.130  47.540  1.00  0.00           H
ATOM    630  HB2 GLU    51      25.400  34.090  48.090  1.00  0.00           H
ATOM    631  CG  GLU    51      26.030  36.090  47.480  1.00  0.00           C
ATOM    632  HG1 GLU    51      24.990  36.410  47.510  1.00  0.00           H
ATOM    633  HG2 GLU    51      26.620  36.470  46.650  1.00  0.00           H
ATOM    634  CD  GLU    51      26.770  36.390  48.840  1.00  0.00           C
ATOM    635  OE1 GLU    51      26.190  37.000  49.730  1.00  0.00           O
ATOM    636  OE2 GLU    51      27.940  36.080  48.950  1.00  0.00           O
ATOM    637  C   GLU    51      26.740  34.010  44.920  1.00  0.00           C
ATOM    638  O   GLU    51      27.660  33.160  44.910  1.00  0.00           O
ATOM    639  N   ARG    52      26.740  35.010  43.980  1.00  0.00           N
ATOM    640  H   ARG    52      26.080  35.770  44.020  1.00  0.00           H
ATOM    641  CA  ARG    52      27.860  35.290  43.010  1.00  0.00           C
ATOM    642  HA  ARG    52      28.060  34.370  42.460  1.00  0.00           H
ATOM    643  CB  ARG    52      27.350  36.300  41.980  1.00  0.00           C
ATOM    644  HB1 ARG    52      26.830  37.110  42.500  1.00  0.00           H
ATOM    645  HB2 ARG    52      26.540  35.760  41.490  1.00  0.00           H
ATOM    646  CG  ARG    52      28.430  36.810  41.030  1.00  0.00           C
ATOM    647  HG1 ARG    52      28.880  35.910  40.610  1.00  0.00           H
ATOM    648  HG2 ARG    52      29.250  37.260  41.580  1.00  0.00           H
ATOM    649  CD  ARG    52      28.130  37.750  39.890  1.00  0.00           C
ATOM    650  HD1 ARG    52      27.320  37.340  39.290  1.00  0.00           H
ATOM    651  HD2 ARG    52      28.990  37.650  39.220  1.00  0.00           H
ATOM    652  NE  ARG    52      27.990  39.160  40.280  1.00  0.00           N
ATOM    653  HE  ARG    52      28.030  39.370  41.260  1.00  0.00           H
ATOM    654  CZ  ARG    52      27.800  40.190  39.530  1.00  0.00           C
ATOM    655  NH1 ARG    52      27.650  40.280  38.260  1.00  0.00           N
ATOM    656 1HH1 ARG    52      27.640  39.480  37.640  1.00  0.00           H
ATOM    657 2HH1 ARG    52      27.590  41.230  37.910  1.00  0.00           H
ATOM    658  NH2 ARG    52      27.610  41.300  40.240  1.00  0.00           N
ATOM    659 1HH2 ARG    52      27.330  41.220  41.200  1.00  0.00           H
ATOM    660 2HH2 ARG    52      27.420  42.190  39.800  1.00  0.00           H
ATOM    661  C   ARG    52      29.150  35.690  43.780  1.00  0.00           C
ATOM    662  O   ARG    52      29.180  36.620  44.570  1.00  0.00           O
ATOM    663  N   GLU    53      30.210  34.920  43.540  1.00  0.00           N
ATOM    664  H   GLU    53      30.000  34.300  42.770  1.00  0.00           H
ATOM    665  CA  GLU    53      31.390  34.820  44.400  1.00  0.00           C
ATOM    666  HA  GLU    53      31.350  35.640  45.120  1.00  0.00           H
ATOM    667  CB  GLU    53      31.340  33.580  45.230  1.00  0.00           C
ATOM    668  HB1 GLU    53      30.520  33.740  45.930  1.00  0.00           H
ATOM    669  HB2 GLU    53      32.290  33.540  45.770  1.00  0.00           H
ATOM    670  CG  GLU    53      31.240  32.320  44.390  1.00  0.00           C
ATOM    671  HG1 GLU    53      32.010  32.210  43.630  1.00  0.00           H
ATOM    672  HG2 GLU    53      30.320  32.290  43.810  1.00  0.00           H
ATOM    673  CD  GLU    53      31.360  31.040  45.110  1.00  0.00           C
ATOM    674  OE1 GLU    53      30.980  30.840  46.240  1.00  0.00           O
ATOM    675  OE2 GLU    53      31.810  30.090  44.410  1.00  0.00           O
ATOM    676  C   GLU    53      32.670  34.970  43.550  1.00  0.00           C
ATOM    677  O   GLU    53      32.690  34.800  42.340  1.00  0.00           O
ATOM    678  N   PHE    54      33.790  35.120  44.240  1.00  0.00           N
ATOM    679  H   PHE    54      33.690  35.150  45.240  1.00  0.00           H
ATOM    680  CA  PHE    54      35.100  35.400  43.640  1.00  0.00           C
ATOM    681  HA  PHE    54      34.930  36.020  42.760  1.00  0.00           H
ATOM    682  CB  PHE    54      35.890  36.310  44.610  1.00  0.00           C
ATOM    683  HB1 PHE    54      36.160  35.750  45.500  1.00  0.00           H
ATOM    684  HB2 PHE    54      35.200  37.110  44.870  1.00  0.00           H
ATOM    685  CG  PHE    54      37.150  37.020  44.140  1.00  0.00           C
ATOM    686  CD1 PHE    54      37.150  37.660  42.860  1.00  0.00           C
ATOM    687  HD1 PHE    54      36.240  37.780  42.300  1.00  0.00           H
ATOM    688  CE1 PHE    54      38.310  38.040  42.240  1.00  0.00           C
ATOM    689  HE1 PHE    54      38.310  38.520  41.270  1.00  0.00           H
ATOM    690  CZ  PHE    54      39.460  37.790  42.930  1.00  0.00           C
ATOM    691  HZ  PHE    54      40.390  38.090  42.470  1.00  0.00           H
ATOM    692  CE2 PHE    54      39.590  37.090  44.180  1.00  0.00           C
ATOM    693  HE2 PHE    54      40.500  36.980  44.750  1.00  0.00           H
ATOM    694  CD2 PHE    54      38.410  36.730  44.810  1.00  0.00           C
ATOM    695  HD2 PHE    54      38.380  36.290  45.790  1.00  0.00           H
ATOM    696  C   PHE    54      35.910  34.170  43.130  1.00  0.00           C
ATOM    697  O   PHE    54      35.800  33.010  43.580  1.00  0.00           O
ATOM    698  N   VAL    55      36.730  34.450  42.090  1.00  0.00           N
ATOM    699  H   VAL    55      36.920  35.410  41.820  1.00  0.00           H
ATOM    700  CA  VAL    55      37.590  33.460  41.520  1.00  0.00           C
ATOM    701  HA  VAL    55      37.550  32.580  42.160  1.00  0.00           H
ATOM    702  CB  VAL    55      37.030  32.890  40.230  1.00  0.00           C
ATOM    703  HB  VAL    55      37.130  33.600  39.410  1.00  0.00           H
ATOM    704  CG1 VAL    55      37.810  31.600  39.890  1.00  0.00           C
ATOM    705 1HG1 VAL    55      37.890  30.920  40.730  1.00  0.00           H
ATOM    706 2HG1 VAL    55      37.400  31.120  39.010  1.00  0.00           H
ATOM    707 3HG1 VAL    55      38.860  31.830  39.720  1.00  0.00           H
ATOM    708  CG2 VAL    55      35.570  32.450  40.400  1.00  0.00           C
ATOM    709 1HG2 VAL    55      35.420  32.020  41.390  1.00  0.00           H
ATOM    710 2HG2 VAL    55      34.850  33.260  40.290  1.00  0.00           H
ATOM    711 3HG2 VAL    55      35.300  31.750  39.620  1.00  0.00           H
ATOM    712  C   VAL    55      39.010  33.850  41.430  1.00  0.00           C
ATOM    713  O   VAL    55      39.860  33.370  42.180  1.00  0.00           O
ATOM    714  N   ALA    56      39.420  34.730  40.470  1.00  0.00           N
ATOM    715  H   ALA    56      38.710  35.110  39.870  1.00  0.00           H
ATOM    716  CA  ALA    56      40.750  35.340  40.510  1.00  0.00           C
ATOM    717  HA  ALA    56      41.100  35.320  41.540  1.00  0.00           H
ATOM    718  CB  ALA    56      41.690  34.260  39.830  1.00  0.00           C
ATOM    719  HB1 ALA    56      41.690  33.280  40.290  1.00  0.00           H
ATOM    720  HB2 ALA    56      41.280  34.200  38.820  1.00  0.00           H
ATOM    721  HB3 ALA    56      42.740  34.560  39.890  1.00  0.00           H
ATOM    722  C   ALA    56      40.920  36.710  39.770  1.00  0.00           C
ATOM    723  O   ALA    56      40.110  37.030  38.930  1.00  0.00           O
ATOM    724  N   SER    57      41.940  37.540  40.160  1.00  0.00           N
ATOM    725  H   SER    57      42.610  37.310  40.880  1.00  0.00           H
ATOM    726  CA  SER    57      42.230  38.860  39.550  1.00  0.00           C
ATOM    727  HA  SER    57      41.700  38.820  38.600  1.00  0.00           H
ATOM    728  CB  SER    57      41.560  40.010  40.290  1.00  0.00           C
ATOM    729  HB1 SER    57      40.490  39.820  40.410  1.00  0.00           H
ATOM    730  HB2 SER    57      41.650  40.870  39.630  1.00  0.00           H
ATOM    731  OG  SER    57      42.010  40.390  41.550  1.00  0.00           O
ATOM    732  HG  SER    57      41.270  40.740  42.060  1.00  0.00           H
ATOM    733  C   SER    57      43.710  39.060  39.290  1.00  0.00           C
ATOM    734  O   SER    57      44.610  38.500  39.890  1.00  0.00           O
ATOM    735  N   ILE    58      44.010  39.840  38.280  1.00  0.00           N
ATOM    736  H   ILE    58      43.200  40.250  37.850  1.00  0.00           H
ATOM    737  CA  ILE    58      45.320  40.250  37.740  1.00  0.00           C
ATOM    738  HA  ILE    58      46.140  39.970  38.400  1.00  0.00           H
ATOM    739  CB  ILE    58      45.730  39.510  36.450  1.00  0.00           C
ATOM    740  HB  ILE    58      45.640  38.460  36.730  1.00  0.00           H
ATOM    741  CG2 ILE    58      44.730  39.760  35.330  1.00  0.00           C
ATOM    742 1HG2 ILE    58      43.660  39.860  35.510  1.00  0.00           H
ATOM    743 2HG2 ILE    58      45.020  40.560  34.650  1.00  0.00           H
ATOM    744 3HG2 ILE    58      44.800  38.850  34.730  1.00  0.00           H
ATOM    745  CG1 ILE    58      47.200  39.810  36.080  1.00  0.00           C
ATOM    746 1HG1 ILE    58      47.800  40.000  36.980  1.00  0.00           H
ATOM    747 2HG1 ILE    58      47.310  40.670  35.420  1.00  0.00           H
ATOM    748  CD  ILE    58      47.940  38.670  35.320  1.00  0.00           C
ATOM    749  HD1 ILE    58      47.960  37.750  35.910  1.00  0.00           H
ATOM    750  HD2 ILE    58      47.350  38.560  34.410  1.00  0.00           H
ATOM    751  HD3 ILE    58      48.980  38.930  35.180  1.00  0.00           H
ATOM    752  C   ILE    58      45.360  41.790  37.590  1.00  0.00           C
ATOM    753  O   ILE    58      44.550  42.290  36.830  1.00  0.00           O
ATOM    754  N   LYS    59      46.320  42.440  38.190  1.00  0.00           N
ATOM    755  H   LYS    59      47.030  41.900  38.660  1.00  0.00           H
ATOM    756  CA  LYS    59      46.570  43.880  37.990  1.00  0.00           C
ATOM    757  HA  LYS    59      45.580  44.340  38.010  1.00  0.00           H
ATOM    758  CB  LYS    59      47.400  44.450  39.180  1.00  0.00           C
ATOM    759  HB1 LYS    59      47.670  45.470  38.920  1.00  0.00           H
ATOM    760  HB2 LYS    59      48.330  43.900  39.290  1.00  0.00           H
ATOM    761  CG  LYS    59      46.670  44.370  40.440  1.00  0.00           C
ATOM    762  HG1 LYS    59      46.560  43.340  40.790  1.00  0.00           H
ATOM    763  HG2 LYS    59      45.700  44.860  40.340  1.00  0.00           H
ATOM    764  CD  LYS    59      47.390  45.120  41.610  1.00  0.00           C
ATOM    765  HD1 LYS    59      47.240  46.190  41.480  1.00  0.00           H
ATOM    766  HD2 LYS    59      48.450  44.860  41.590  1.00  0.00           H
ATOM    767  CE  LYS    59      46.820  44.800  43.000  1.00  0.00           C
ATOM    768  HE1 LYS    59      46.960  43.720  43.070  1.00  0.00           H
ATOM    769  HE2 LYS    59      45.790  45.120  42.860  1.00  0.00           H
ATOM    770  NZ  LYS    59      47.500  45.510  44.100  1.00  0.00           N
ATOM    771  HZ1 LYS    59      47.590  46.510  44.000  1.00  0.00           H
ATOM    772  HZ2 LYS    59      47.060  45.340  44.990  1.00  0.00           H
ATOM    773  HZ3 LYS    59      48.390  45.060  44.230  1.00  0.00           H
ATOM    774  C   LYS    59      47.180  44.100  36.630  1.00  0.00           C
ATOM    775  O   LYS    59      47.940  43.220  36.250  1.00  0.00           O
ATOM    776  N   TRP    60      47.010  45.250  35.920  1.00  0.00           N
ATOM    777  H   TRP    60      46.510  46.040  36.300  1.00  0.00           H
ATOM    778  CA  TRP    60      47.830  45.590  34.760  1.00  0.00           C
ATOM    779  HA  TRP    60      47.720  44.770  34.040  1.00  0.00           H
ATOM    780  CB  TRP    60      47.300  46.850  34.110  1.00  0.00           C
ATOM    781  HB1 TRP    60      46.280  46.680  33.780  1.00  0.00           H
ATOM    782  HB2 TRP    60      47.920  47.060  33.240  1.00  0.00           H
ATOM    783  CG  TRP    60      47.250  47.960  35.110  1.00  0.00           C
ATOM    784  CD1 TRP    60      46.190  48.300  35.890  1.00  0.00           C
ATOM    785  HD1 TRP    60      45.190  47.890  35.900  1.00  0.00           H
ATOM    786  NE1 TRP    60      46.500  49.410  36.590  1.00  0.00           N
ATOM    787  HE1 TRP    60      45.930  49.860  37.300  1.00  0.00           H
ATOM    788  CE2 TRP    60      47.740  49.900  36.240  1.00  0.00           C
ATOM    789  CZ2 TRP    60      48.340  51.020  36.850  1.00  0.00           C
ATOM    790  HZ2 TRP    60      47.870  51.540  37.670  1.00  0.00           H
ATOM    791  CH2 TRP    60      49.710  51.110  36.530  1.00  0.00           C
ATOM    792  HH2 TRP    60      50.240  51.880  37.060  1.00  0.00           H
ATOM    793  CZ3 TRP    60      50.400  50.190  35.760  1.00  0.00           C
ATOM    794  HZ3 TRP    60      51.480  50.140  35.720  1.00  0.00           H
ATOM    795  CE3 TRP    60      49.670  49.140  35.110  1.00  0.00           C
ATOM    796  HE3 TRP    60      50.170  48.370  34.550  1.00  0.00           H
ATOM    797  CD2 TRP    60      48.300  48.950  35.400  1.00  0.00           C
ATOM    798  C   TRP    60      49.410  45.630  34.960  1.00  0.00           C
ATOM    799  O   TRP    60      50.170  45.330  34.050  1.00  0.00           O
ATOM    800  N   ALA    61      49.920  45.830  36.170  1.00  0.00           N
ATOM    801  H   ALA    61      49.310  46.030  36.950  1.00  0.00           H
ATOM    802  CA  ALA    61      51.310  45.650  36.740  1.00  0.00           C
ATOM    803  HA  ALA    61      52.030  45.980  36.000  1.00  0.00           H
ATOM    804  CB  ALA    61      51.540  46.630  37.930  1.00  0.00           C
ATOM    805  HB1 ALA    61      50.880  46.370  38.760  1.00  0.00           H
ATOM    806  HB2 ALA    61      52.580  46.710  38.240  1.00  0.00           H
ATOM    807  HB3 ALA    61      51.290  47.610  37.530  1.00  0.00           H
ATOM    808  C   ALA    61      51.550  44.160  37.150  1.00  0.00           C
ATOM    809  O   ALA    61      52.510  43.830  37.870  1.00  0.00           O
ATOM    810  N   GLY    65      50.730  43.220  36.570  1.00  0.00           N
ATOM    811  H   GLY    65      49.990  43.610  36.010  1.00  0.00           H
ATOM    812  CA  GLY    65      50.980  41.790  36.650  1.00  0.00           C
ATOM    813  HA1 GLY    65      52.060  41.640  36.570  1.00  0.00           H
ATOM    814  HA2 GLY    65      50.480  41.310  35.810  1.00  0.00           H
ATOM    815  C   GLY    65      50.460  41.050  37.840  1.00  0.00           C
ATOM    816  O   GLY    65      50.600  39.860  37.920  1.00  0.00           O
ATOM    817  N   ASP    66      49.990  41.680  38.900  1.00  0.00           N
ATOM    818  H   ASP    66      49.670  42.630  38.790  1.00  0.00           H
ATOM    819  CA  ASP    66      49.950  41.030  40.290  1.00  0.00           C
ATOM    820  HA  ASP    66      50.790  40.360  40.470  1.00  0.00           H
ATOM    821  CB  ASP    66      49.930  42.140  41.340  1.00  0.00           C
ATOM    822  HB1 ASP    66      48.890  42.420  41.470  1.00  0.00           H
ATOM    823  HB2 ASP    66      50.590  42.970  41.080  1.00  0.00           H
ATOM    824  CG  ASP    66      50.380  41.670  42.740  1.00  0.00           C
ATOM    825  OD1 ASP    66      50.580  42.530  43.580  1.00  0.00           O
ATOM    826  OD2 ASP    66      50.620  40.440  43.040  1.00  0.00           O
ATOM    827  C   ASP    66      48.750  40.190  40.390  1.00  0.00           C
ATOM    828  O   ASP    66      47.690  40.640  40.050  1.00  0.00           O
ATOM    829  N   ARG    67      48.890  38.990  40.790  1.00  0.00           N
ATOM    830  H   ARG    67      49.780  38.670  41.140  1.00  0.00           H
ATOM    831  CA  ARG    67      47.840  37.950  40.740  1.00  0.00           C
ATOM    832  HA  ARG    67      47.040  38.130  40.020  1.00  0.00           H
ATOM    833  CB  ARG    67      48.570  36.700  40.190  1.00  0.00           C
ATOM    834  HB1 ARG    67      48.080  35.740  40.360  1.00  0.00           H
ATOM    835  HB2 ARG    67      49.540  36.680  40.680  1.00  0.00           H
ATOM    836  CG  ARG    67      48.900  36.790  38.700  1.00  0.00           C
ATOM    837  HG1 ARG    67      49.450  37.730  38.640  1.00  0.00           H
ATOM    838  HG2 ARG    67      47.980  36.800  38.120  1.00  0.00           H
ATOM    839  CD  ARG    67      49.760  35.680  38.070  1.00  0.00           C
ATOM    840  HD1 ARG    67      49.320  34.700  38.220  1.00  0.00           H
ATOM    841  HD2 ARG    67      50.730  35.640  38.580  1.00  0.00           H
ATOM    842  NE  ARG    67      49.830  35.920  36.630  1.00  0.00           N
ATOM    843  HE  ARG    67      49.010  35.540  36.180  1.00  0.00           H
ATOM    844  CZ  ARG    67      50.700  36.570  35.930  1.00  0.00           C
ATOM    845  NH1 ARG    67      51.640  37.240  36.430  1.00  0.00           N
ATOM    846 1HH1 ARG    67      51.710  37.230  37.440  1.00  0.00           H
ATOM    847 2HH1 ARG    67      52.310  37.760  35.880  1.00  0.00           H
ATOM    848  NH2 ARG    67      50.440  36.520  34.640  1.00  0.00           N
ATOM    849 1HH2 ARG    67      49.580  36.020  34.460  1.00  0.00           H
ATOM    850 2HH2 ARG    67      51.220  36.580  34.010  1.00  0.00           H
ATOM    851  C   ARG    67      47.150  37.610  42.100  1.00  0.00           C
ATOM    852  O   ARG    67      47.790  37.170  43.080  1.00  0.00           O
ATOM    853  N   THR    68      45.830  37.680  42.130  1.00  0.00           N
ATOM    854  H   THR    68      45.410  38.180  41.360  1.00  0.00           H
ATOM    855  CA  THR    68      44.980  37.420  43.290  1.00  0.00           C
ATOM    856  HA  THR    68      45.620  37.040  44.080  1.00  0.00           H
ATOM    857  CB  THR    68      44.200  38.680  43.800  1.00  0.00           C
ATOM    858  HB  THR    68      43.740  39.140  42.920  1.00  0.00           H
ATOM    859  CG2 THR    68      43.150  38.690  44.950  1.00  0.00           C
ATOM    860 1HG2 THR    68      42.990  39.740  45.190  1.00  0.00           H
ATOM    861 2HG2 THR    68      42.210  38.240  44.640  1.00  0.00           H
ATOM    862 3HG2 THR    68      43.590  38.220  45.840  1.00  0.00           H
ATOM    863  OG1 THR    68      45.110  39.710  44.270  1.00  0.00           O
ATOM    864  HG1 THR    68      45.490  39.910  43.420  1.00  0.00           H
ATOM    865  C   THR    68      43.930  36.230  42.930  1.00  0.00           C
ATOM    866  O   THR    68      43.680  35.960  41.750  1.00  0.00           O
ATOM    867  N   TYR    69      43.340  35.610  44.000  1.00  0.00           N
ATOM    868  H   TYR    69      43.650  35.910  44.920  1.00  0.00           H
ATOM    869  CA  TYR    69      42.620  34.350  44.020  1.00  0.00           C
ATOM    870  HA  TYR    69      42.160  34.310  43.030  1.00  0.00           H
ATOM    871  CB  TYR    69      43.600  33.170  44.200  1.00  0.00           C
ATOM    872  HB1 TYR    69      43.000  32.260  44.290  1.00  0.00           H
ATOM    873  HB2 TYR    69      44.150  33.330  45.130  1.00  0.00           H
ATOM    874  CG  TYR    69      44.560  32.930  43.020  1.00  0.00           C
ATOM    875  CD1 TYR    69      45.840  33.480  42.950  1.00  0.00           C
ATOM    876  HD1 TYR    69      46.180  34.060  43.800  1.00  0.00           H
ATOM    877  CE1 TYR    69      46.630  33.280  41.810  1.00  0.00           C
ATOM    878  HE1 TYR    69      47.670  33.590  41.740  1.00  0.00           H
ATOM    879  CZ  TYR    69      46.030  32.600  40.690  1.00  0.00           C
ATOM    880  OH  TYR    69      46.760  32.500  39.480  1.00  0.00           O
ATOM    881  HH  TYR    69      47.650  32.800  39.680  1.00  0.00           H
ATOM    882  CE2 TYR    69      44.740  32.020  40.700  1.00  0.00           C
ATOM    883  HE2 TYR    69      44.330  31.550  39.820  1.00  0.00           H
ATOM    884  CD2 TYR    69      43.990  32.250  41.890  1.00  0.00           C
ATOM    885  HD2 TYR    69      42.970  31.900  41.950  1.00  0.00           H
ATOM    886  C   TYR    69      41.550  34.220  45.110  1.00  0.00           C
ATOM    887  O   TYR    69      41.740  34.880  46.120  1.00  0.00           O
ATOM    888  N   GLY    70      40.500  33.430  44.930  1.00  0.00           N
ATOM    889  H   GLY    70      40.460  33.000  44.020  1.00  0.00           H
ATOM    890  CA  GLY    70      39.480  33.160  45.900  1.00  0.00           C
ATOM    891  HA1 GLY    70      38.660  32.640  45.410  1.00  0.00           H
ATOM    892  HA2 GLY    70      39.140  34.170  46.150  1.00  0.00           H
ATOM    893  C   GLY    70      39.900  32.350  47.130  1.00  0.00           C
ATOM    894  O   GLY    70      40.890  32.570  47.840  1.00  0.00           O
ATOM    895  N   THR    71      39.170  31.300  47.360  1.00  0.00           N
ATOM    896  H   THR    71      38.270  31.270  46.890  1.00  0.00           H
ATOM    897  CA  THR    71      39.380  30.200  48.330  1.00  0.00           C
ATOM    898  HA  THR    71      39.660  30.610  49.300  1.00  0.00           H
ATOM    899  CB  THR    71      38.100  29.400  48.550  1.00  0.00           C
ATOM    900  HB  THR    71      38.350  28.670  49.320  1.00  0.00           H
ATOM    901  CG2 THR    71      36.820  30.200  48.930  1.00  0.00           C
ATOM    902 1HG2 THR    71      36.040  29.450  49.060  1.00  0.00           H
ATOM    903 2HG2 THR    71      37.110  30.760  49.820  1.00  0.00           H
ATOM    904 3HG2 THR    71      36.390  30.790  48.120  1.00  0.00           H
ATOM    905  OG1 THR    71      37.800  28.730  47.320  1.00  0.00           O
ATOM    906  HG1 THR    71      36.860  28.580  47.270  1.00  0.00           H
ATOM    907  C   THR    71      40.530  29.260  47.860  1.00  0.00           C
ATOM    908  O   THR    71      41.210  29.430  46.800  1.00  0.00           O
ATOM    909  N   ASP    72      40.910  28.350  48.740  1.00  0.00           N
ATOM    910  H   ASP    72      40.320  28.170  49.540  1.00  0.00           H
ATOM    911  CA  ASP    72      42.220  27.650  48.690  1.00  0.00           C
ATOM    912  HA  ASP    72      42.890  28.460  48.410  1.00  0.00           H
ATOM    913  CB  ASP    72      42.710  27.180  50.070  1.00  0.00           C
ATOM    914  HB1 ASP    72      42.100  26.290  50.230  1.00  0.00           H
ATOM    915  HB2 ASP    72      42.550  27.950  50.820  1.00  0.00           H
ATOM    916  CG  ASP    72      44.260  26.970  50.140  1.00  0.00           C
ATOM    917  OD1 ASP    72      45.060  27.960  50.290  1.00  0.00           O
ATOM    918  OD2 ASP    72      44.730  25.800  50.060  1.00  0.00           O
ATOM    919  C   ASP    72      42.180  26.490  47.600  1.00  0.00           C
ATOM    920  O   ASP    72      43.090  26.100  46.870  1.00  0.00           O
ATOM    921  N   SER    73      40.940  26.030  47.480  1.00  0.00           N
ATOM    922  H   SER    73      40.310  26.510  48.110  1.00  0.00           H
ATOM    923  CA  SER    73      40.480  25.250  46.300  1.00  0.00           C
ATOM    924  HA  SER    73      41.040  24.320  46.320  1.00  0.00           H
ATOM    925  CB  SER    73      38.950  25.060  46.220  1.00  0.00           C
ATOM    926  HB1 SER    73      38.670  24.820  45.200  1.00  0.00           H
ATOM    927  HB2 SER    73      38.560  26.080  46.330  1.00  0.00           H
ATOM    928  OG  SER    73      38.290  24.130  47.050  1.00  0.00           O
ATOM    929  HG  SER    73      37.350  24.190  46.870  1.00  0.00           H
ATOM    930  C   SER    73      40.810  25.890  44.990  1.00  0.00           C
ATOM    931  O   SER    73      41.220  25.240  44.080  1.00  0.00           O
ATOM    932  N   VAL    74      40.710  27.240  44.860  1.00  0.00           N
ATOM    933  H   VAL    74      40.230  27.780  45.570  1.00  0.00           H
ATOM    934  CA  VAL    74      40.990  28.040  43.610  1.00  0.00           C
ATOM    935  HA  VAL    74      40.870  27.380  42.750  1.00  0.00           H
ATOM    936  CB  VAL    74      40.110  29.310  43.470  1.00  0.00           C
ATOM    937  HB  VAL    74      40.240  29.930  44.350  1.00  0.00           H
ATOM    938  CG1 VAL    74      40.470  30.180  42.270  1.00  0.00           C
ATOM    939 1HG1 VAL    74      40.310  29.570  41.380  1.00  0.00           H
ATOM    940 2HG1 VAL    74      39.760  31.000  42.210  1.00  0.00           H
ATOM    941 3HG1 VAL    74      41.530  30.440  42.330  1.00  0.00           H
ATOM    942  CG2 VAL    74      38.570  28.950  43.380  1.00  0.00           C
ATOM    943 1HG2 VAL    74      38.220  28.070  43.910  1.00  0.00           H
ATOM    944 2HG2 VAL    74      37.930  29.790  43.660  1.00  0.00           H
ATOM    945 3HG2 VAL    74      38.340  28.720  42.340  1.00  0.00           H
ATOM    946  C   VAL    74      42.470  28.380  43.480  1.00  0.00           C
ATOM    947  O   VAL    74      42.950  28.090  42.390  1.00  0.00           O
ATOM    948  N   LYS    75      43.120  28.820  44.590  1.00  0.00           N
ATOM    949  H   LYS    75      42.570  29.070  45.400  1.00  0.00           H
ATOM    950  CA  LYS    75      44.570  28.920  44.720  1.00  0.00           C
ATOM    951  HA  LYS    75      44.840  29.770  44.090  1.00  0.00           H
ATOM    952  CB  LYS    75      45.020  29.170  46.160  1.00  0.00           C
ATOM    953  HB1 LYS    75      46.070  28.910  46.300  1.00  0.00           H
ATOM    954  HB2 LYS    75      44.340  28.660  46.840  1.00  0.00           H
ATOM    955  CG  LYS    75      44.880  30.660  46.590  1.00  0.00           C
ATOM    956  HG1 LYS    75      43.900  30.970  46.230  1.00  0.00           H
ATOM    957  HG2 LYS    75      45.670  31.290  46.170  1.00  0.00           H
ATOM    958  CD  LYS    75      44.770  30.920  48.110  1.00  0.00           C
ATOM    959  HD1 LYS    75      45.790  30.890  48.490  1.00  0.00           H
ATOM    960  HD2 LYS    75      44.120  30.120  48.490  1.00  0.00           H
ATOM    961  CE  LYS    75      44.230  32.330  48.510  1.00  0.00           C
ATOM    962  HE1 LYS    75      43.180  32.450  48.260  1.00  0.00           H
ATOM    963  HE2 LYS    75      44.680  33.060  47.840  1.00  0.00           H
ATOM    964  NZ  LYS    75      44.500  32.590  49.940  1.00  0.00           N
ATOM    965  HZ1 LYS    75      45.420  32.400  50.300  1.00  0.00           H
ATOM    966  HZ2 LYS    75      44.410  33.540  50.270  1.00  0.00           H
ATOM    967  HZ3 LYS    75      43.910  32.030  50.560  1.00  0.00           H
ATOM    968  C   LYS    75      45.370  27.750  44.150  1.00  0.00           C
ATOM    969  O   LYS    75      46.220  27.870  43.330  1.00  0.00           O
ATOM    970  N   GLY    76      45.020  26.530  44.630  1.00  0.00           N
ATOM    971  H   GLY    76      44.300  26.510  45.330  1.00  0.00           H
ATOM    972  CA  GLY    76      45.630  25.270  44.270  1.00  0.00           C
ATOM    973  HA1 GLY    76      45.290  24.470  44.930  1.00  0.00           H
ATOM    974  HA2 GLY    76      46.710  25.360  44.330  1.00  0.00           H
ATOM    975  C   GLY    76      45.350  24.780  42.830  1.00  0.00           C
ATOM    976  O   GLY    76      46.170  24.010  42.260  1.00  0.00           O
ATOM    977  N   ARG    77      44.260  25.290  42.180  1.00  0.00           N
ATOM    978  H   ARG    77      43.670  25.950  42.670  1.00  0.00           H
ATOM    979  CA  ARG    77      43.670  24.680  40.990  1.00  0.00           C
ATOM    980  HA  ARG    77      44.400  24.000  40.550  1.00  0.00           H
ATOM    981  CB  ARG    77      42.350  23.840  41.260  1.00  0.00           C
ATOM    982  HB1 ARG    77      41.960  23.440  40.320  1.00  0.00           H
ATOM    983  HB2 ARG    77      41.560  24.500  41.630  1.00  0.00           H
ATOM    984  CG  ARG    77      42.610  22.660  42.210  1.00  0.00           C
ATOM    985  HG1 ARG    77      42.660  22.980  43.250  1.00  0.00           H
ATOM    986  HG2 ARG    77      43.580  22.390  41.790  1.00  0.00           H
ATOM    987  CD  ARG    77      41.520  21.630  42.140  1.00  0.00           C
ATOM    988  HD1 ARG    77      41.980  20.770  42.620  1.00  0.00           H
ATOM    989  HD2 ARG    77      41.410  21.420  41.080  1.00  0.00           H
ATOM    990  NE  ARG    77      40.260  22.120  42.740  1.00  0.00           N
ATOM    991  HE  ARG    77      40.200  22.080  43.750  1.00  0.00           H
ATOM    992  CZ  ARG    77      39.180  22.560  42.150  1.00  0.00           C
ATOM    993  NH1 ARG    77      39.060  22.590  40.870  1.00  0.00           N
ATOM    994 1HH1 ARG    77      39.780  22.220  40.270  1.00  0.00           H
ATOM    995 2HH1 ARG    77      38.190  22.870  40.440  1.00  0.00           H
ATOM    996  NH2 ARG    77      38.070  22.960  42.850  1.00  0.00           N
ATOM    997 1HH2 ARG    77      37.940  22.900  43.850  1.00  0.00           H
ATOM    998 2HH2 ARG    77      37.370  23.440  42.290  1.00  0.00           H
ATOM    999  C   ARG    77      43.380  25.490  39.710  1.00  0.00           C
ATOM   1000  O   ARG    77      42.990  24.990  38.680  1.00  0.00           O
ATOM   1001  N   PHE    78      43.740  26.790  39.720  1.00  0.00           N
ATOM   1002  H   PHE    78      44.170  27.100  40.570  1.00  0.00           H
ATOM   1003  CA  PHE    78      43.410  27.830  38.650  1.00  0.00           C
ATOM   1004  HA  PHE    78      43.270  27.270  37.720  1.00  0.00           H
ATOM   1005  CB  PHE    78      42.170  28.660  39.030  1.00  0.00           C
ATOM   1006  HB1 PHE    78      42.200  29.510  38.350  1.00  0.00           H
ATOM   1007  HB2 PHE    78      42.320  29.090  40.020  1.00  0.00           H
ATOM   1008  CG  PHE    78      40.820  28.000  39.080  1.00  0.00           C
ATOM   1009  CD1 PHE    78      40.560  26.970  40.040  1.00  0.00           C
ATOM   1010  HD1 PHE    78      41.350  26.580  40.650  1.00  0.00           H
ATOM   1011  CE1 PHE    78      39.290  26.430  40.160  1.00  0.00           C
ATOM   1012  HE1 PHE    78      39.140  25.670  40.920  1.00  0.00           H
ATOM   1013  CZ  PHE    78      38.200  27.020  39.390  1.00  0.00           C
ATOM   1014  HZ  PHE    78      37.190  26.660  39.570  1.00  0.00           H
ATOM   1015  CE2 PHE    78      38.520  28.040  38.510  1.00  0.00           C
ATOM   1016  HE2 PHE    78      37.760  28.430  37.840  1.00  0.00           H
ATOM   1017  CD2 PHE    78      39.830  28.440  38.190  1.00  0.00           C
ATOM   1018  HD2 PHE    78      39.990  29.150  37.390  1.00  0.00           H
ATOM   1019  C   PHE    78      44.590  28.790  38.460  1.00  0.00           C
ATOM   1020  O   PHE    78      45.400  28.900  39.430  1.00  0.00           O
ATOM   1021  N   ALA    79      44.760  29.360  37.220  1.00  0.00           N
ATOM   1022  H   ALA    79      44.060  29.140  36.520  1.00  0.00           H
ATOM   1023  CA  ALA    79      45.770  30.340  36.920  1.00  0.00           C
ATOM   1024  HA  ALA    79      45.960  30.790  37.890  1.00  0.00           H
ATOM   1025  CB  ALA    79      47.170  29.670  36.490  1.00  0.00           C
ATOM   1026  HB1 ALA    79      47.660  29.070  37.250  1.00  0.00           H
ATOM   1027  HB2 ALA    79      46.880  28.980  35.690  1.00  0.00           H
ATOM   1028  HB3 ALA    79      47.880  30.390  36.070  1.00  0.00           H
ATOM   1029  C   ALA    79      45.380  31.410  35.900  1.00  0.00           C
ATOM   1030  O   ALA    79      44.710  31.130  34.920  1.00  0.00           O
ATOM   1031  N   ILE    80      45.910  32.630  36.090  1.00  0.00           N
ATOM   1032  H   ILE    80      46.670  32.690  36.760  1.00  0.00           H
ATOM   1033  CA  ILE    80      45.440  33.830  35.370  1.00  0.00           C
ATOM   1034  HA  ILE    80      44.750  33.420  34.630  1.00  0.00           H
ATOM   1035  CB  ILE    80      44.570  34.700  36.370  1.00  0.00           C
ATOM   1036  HB  ILE    80      43.700  34.110  36.660  1.00  0.00           H
ATOM   1037  CG2 ILE    80      45.320  35.080  37.650  1.00  0.00           C
ATOM   1038 1HG2 ILE    80      46.310  35.280  37.260  1.00  0.00           H
ATOM   1039 2HG2 ILE    80      44.880  36.010  37.990  1.00  0.00           H
ATOM   1040 3HG2 ILE    80      45.260  34.380  38.490  1.00  0.00           H
ATOM   1041  CG1 ILE    80      43.920  35.940  35.740  1.00  0.00           C
ATOM   1042 1HG1 ILE    80      43.310  35.560  34.920  1.00  0.00           H
ATOM   1043 2HG1 ILE    80      44.690  36.610  35.360  1.00  0.00           H
ATOM   1044  CD  ILE    80      42.830  36.740  36.460  1.00  0.00           C
ATOM   1045  HD1 ILE    80      42.000  36.050  36.660  1.00  0.00           H
ATOM   1046  HD2 ILE    80      43.210  37.100  37.410  1.00  0.00           H
ATOM   1047  HD3 ILE    80      42.430  37.520  35.810  1.00  0.00           H
ATOM   1048  C   ILE    80      46.530  34.630  34.680  1.00  0.00           C
ATOM   1049  O   ILE    80      47.580  34.870  35.310  1.00  0.00           O
ATOM   1050  N   SER    81      46.260  35.030  33.430  1.00  0.00           N
ATOM   1051  H   SER    81      45.350  34.770  33.100  1.00  0.00           H
ATOM   1052  CA  SER    81      47.210  35.900  32.620  1.00  0.00           C
ATOM   1053  HA  SER    81      47.850  36.480  33.290  1.00  0.00           H
ATOM   1054  CB  SER    81      48.180  35.090  31.720  1.00  0.00           C
ATOM   1055  HB1 SER    81      48.810  35.720  31.090  1.00  0.00           H
ATOM   1056  HB2 SER    81      47.620  34.350  31.140  1.00  0.00           H
ATOM   1057  OG  SER    81      49.020  34.250  32.500  1.00  0.00           O
ATOM   1058  HG  SER    81      48.520  33.680  33.090  1.00  0.00           H
ATOM   1059  C   SER    81      46.540  36.880  31.560  1.00  0.00           C
ATOM   1060  O   SER    81      45.510  36.620  31.010  1.00  0.00           O
ATOM   1061  N   ARG    82      47.190  38.010  31.250  1.00  0.00           N
ATOM   1062  H   ARG    82      48.050  38.160  31.750  1.00  0.00           H
ATOM   1063  CA  ARG    82      46.830  39.030  30.210  1.00  0.00           C
ATOM   1064  HA  ARG    82      45.790  38.970  29.890  1.00  0.00           H
ATOM   1065  CB  ARG    82      47.130  40.460  30.720  1.00  0.00           C
ATOM   1066  HB1 ARG    82      46.970  41.240  29.980  1.00  0.00           H
ATOM   1067  HB2 ARG    82      48.190  40.550  30.970  1.00  0.00           H
ATOM   1068  CG  ARG    82      46.410  40.910  31.980  1.00  0.00           C
ATOM   1069  HG1 ARG    82      46.320  40.010  32.590  1.00  0.00           H
ATOM   1070  HG2 ARG    82      45.430  41.320  31.760  1.00  0.00           H
ATOM   1071  CD  ARG    82      47.300  41.860  32.780  1.00  0.00           C
ATOM   1072  HD1 ARG    82      48.220  41.360  33.080  1.00  0.00           H
ATOM   1073  HD2 ARG    82      46.750  42.050  33.710  1.00  0.00           H
ATOM   1074  NE  ARG    82      47.640  43.100  32.050  1.00  0.00           N
ATOM   1075  HE  ARG    82      48.650  43.220  32.050  1.00  0.00           H
ATOM   1076  CZ  ARG    82      46.940  44.040  31.500  1.00  0.00           C
ATOM   1077  NH1 ARG    82      45.660  44.270  31.500  1.00  0.00           N
ATOM   1078 1HH1 ARG    82      45.070  43.910  32.240  1.00  0.00           H
ATOM   1079 2HH1 ARG    82      45.290  45.030  30.940  1.00  0.00           H
ATOM   1080  NH2 ARG    82      47.590  44.930  30.830  1.00  0.00           N
ATOM   1081 1HH2 ARG    82      48.590  44.860  30.670  1.00  0.00           H
ATOM   1082 2HH2 ARG    82      47.080  45.640  30.320  1.00  0.00           H
ATOM   1083  C   ARG    82      47.690  38.850  28.990  1.00  0.00           C
ATOM   1084  O   ARG    82      48.920  38.450  29.060  1.00  0.00           O
ATOM   1085  N   ASP    83      47.230  39.430  27.890  1.00  0.00           N
ATOM   1086  H   ASP    83      46.270  39.690  27.740  1.00  0.00           H
ATOM   1087  CA  ASP    83      48.060  39.630  26.710  1.00  0.00           C
ATOM   1088  HA  ASP    83      49.120  39.500  26.940  1.00  0.00           H
ATOM   1089  CB  ASP    83      47.730  38.570  25.650  1.00  0.00           C
ATOM   1090  HB1 ASP    83      46.800  38.720  25.100  1.00  0.00           H
ATOM   1091  HB2 ASP    83      47.600  37.680  26.270  1.00  0.00           H
ATOM   1092  CG  ASP    83      48.860  38.360  24.670  1.00  0.00           C
ATOM   1093  OD1 ASP    83      49.270  37.150  24.510  1.00  0.00           O
ATOM   1094  OD2 ASP    83      49.490  39.330  24.190  1.00  0.00           O
ATOM   1095  C   ASP    83      47.830  40.950  26.070  1.00  0.00           C
ATOM   1096  O   ASP    83      46.720  41.240  25.490  1.00  0.00           O
ATOM   1097  N   ASN    84      48.830  41.850  26.110  1.00  0.00           N
ATOM   1098  H   ASN    84      49.670  41.620  26.620  1.00  0.00           H
ATOM   1099  CA  ASN    84      48.690  43.220  25.630  1.00  0.00           C
ATOM   1100  HA  ASN    84      47.700  43.490  26.010  1.00  0.00           H
ATOM   1101  CB  ASN    84      49.910  43.930  26.200  1.00  0.00           C
ATOM   1102  HB1 ASN    84      50.790  43.380  25.860  1.00  0.00           H
ATOM   1103  HB2 ASN    84      49.860  43.870  27.290  1.00  0.00           H
ATOM   1104  CG  ASN    84      49.880  45.380  25.770  1.00  0.00           C
ATOM   1105  OD1 ASN    84      48.890  46.100  26.010  1.00  0.00           O
ATOM   1106  ND2 ASN    84      50.830  45.810  24.970  1.00  0.00           N
ATOM   1107 1HD2 ASN    84      51.610  45.210  24.740  1.00  0.00           H
ATOM   1108 2HD2 ASN    84      50.730  46.690  24.480  1.00  0.00           H
ATOM   1109  C   ASN    84      48.530  43.280  24.100  1.00  0.00           C
ATOM   1110  O   ASN    84      47.980  44.220  23.560  1.00  0.00           O
ATOM   1111  N   ALA    85      49.020  42.320  23.330  1.00  0.00           N
ATOM   1112  H   ALA    85      49.490  41.540  23.780  1.00  0.00           H
ATOM   1113  CA  ALA    85      48.890  42.150  21.900  1.00  0.00           C
ATOM   1114  HA  ALA    85      48.960  43.140  21.440  1.00  0.00           H
ATOM   1115  CB  ALA    85      50.070  41.350  21.400  1.00  0.00           C
ATOM   1116  HB1 ALA    85      50.160  41.350  20.320  1.00  0.00           H
ATOM   1117  HB2 ALA    85      51.010  41.720  21.820  1.00  0.00           H
ATOM   1118  HB3 ALA    85      49.970  40.300  21.690  1.00  0.00           H
ATOM   1119  C   ALA    85      47.500  41.640  21.400  1.00  0.00           C
ATOM   1120  O   ALA    85      47.200  41.650  20.210  1.00  0.00           O
ATOM   1121  N   LYS    86      46.620  41.210  22.330  1.00  0.00           N
ATOM   1122  H   LYS    86      46.960  41.240  23.280  1.00  0.00           H
ATOM   1123  CA  LYS    86      45.190  40.870  22.070  1.00  0.00           C
ATOM   1124  HA  LYS    86      44.910  41.160  21.060  1.00  0.00           H
ATOM   1125  CB  LYS    86      45.080  39.350  22.070  1.00  0.00           C
ATOM   1126  HB1 LYS    86      44.050  39.110  21.780  1.00  0.00           H
ATOM   1127  HB2 LYS    86      45.050  38.980  23.090  1.00  0.00           H
ATOM   1128  CG  LYS    86      46.060  38.570  21.140  1.00  0.00           C
ATOM   1129  HG1 LYS    86      47.100  38.810  21.360  1.00  0.00           H
ATOM   1130  HG2 LYS    86      45.850  38.900  20.120  1.00  0.00           H
ATOM   1131  CD  LYS    86      45.850  37.050  21.230  1.00  0.00           C
ATOM   1132  HD1 LYS    86      44.820  36.760  21.440  1.00  0.00           H
ATOM   1133  HD2 LYS    86      46.520  36.760  22.040  1.00  0.00           H
ATOM   1134  CE  LYS    86      46.330  36.360  19.980  1.00  0.00           C
ATOM   1135  HE1 LYS    86      45.670  36.650  19.160  1.00  0.00           H
ATOM   1136  HE2 LYS    86      46.040  35.330  20.150  1.00  0.00           H
ATOM   1137  NZ  LYS    86      47.780  36.380  19.780  1.00  0.00           N
ATOM   1138  HZ1 LYS    86      48.040  37.240  19.310  1.00  0.00           H
ATOM   1139  HZ2 LYS    86      48.290  36.440  20.650  1.00  0.00           H
ATOM   1140  HZ3 LYS    86      48.090  35.610  19.210  1.00  0.00           H
ATOM   1141  C   LYS    86      44.150  41.590  22.940  1.00  0.00           C
ATOM   1142  O   LYS    86      43.000  41.230  22.920  1.00  0.00           O
ATOM   1143  N   ASN    87      44.520  42.510  23.810  1.00  0.00           N
ATOM   1144  H   ASN    87      45.480  42.810  23.740  1.00  0.00           H
ATOM   1145  CA  ASN    87      43.650  43.110  24.800  1.00  0.00           C
ATOM   1146  HA  ASN    87      44.320  43.430  25.600  1.00  0.00           H
ATOM   1147  CB  ASN    87      42.930  44.360  24.330  1.00  0.00           C
ATOM   1148  HB1 ASN    87      42.370  44.840  25.130  1.00  0.00           H
ATOM   1149  HB2 ASN    87      42.340  44.150  23.430  1.00  0.00           H
ATOM   1150  CG  ASN    87      43.930  45.430  23.920  1.00  0.00           C
ATOM   1151  OD1 ASN    87      44.880  45.690  24.670  1.00  0.00           O
ATOM   1152  ND2 ASN    87      43.740  46.280  22.930  1.00  0.00           N
ATOM   1153 1HD2 ASN    87      42.970  46.110  22.300  1.00  0.00           H
ATOM   1154 2HD2 ASN    87      44.500  46.880  22.660  1.00  0.00           H
ATOM   1155  C   ASN    87      42.710  42.120  25.480  1.00  0.00           C
ATOM   1156  O   ASN    87      41.490  42.380  25.700  1.00  0.00           O
ATOM   1157  N   THR    88      43.170  40.910  25.790  1.00  0.00           N
ATOM   1158  H   THR    88      44.120  40.610  25.600  1.00  0.00           H
ATOM   1159  CA  THR    88      42.420  39.720  26.200  1.00  0.00           C
ATOM   1160  HA  THR    88      41.410  39.960  26.560  1.00  0.00           H
ATOM   1161  CB  THR    88      42.140  38.780  25.040  1.00  0.00           C
ATOM   1162  HB  THR    88      43.020  38.580  24.440  1.00  0.00           H
ATOM   1163  CG2 THR    88      41.470  37.570  25.610  1.00  0.00           C
ATOM   1164 1HG2 THR    88      40.460  37.820  25.960  1.00  0.00           H
ATOM   1165 2HG2 THR    88      41.300  36.820  24.840  1.00  0.00           H
ATOM   1166 3HG2 THR    88      42.180  37.180  26.340  1.00  0.00           H
ATOM   1167  OG1 THR    88      41.220  39.470  24.250  1.00  0.00           O
ATOM   1168  HG1 THR    88      41.670  40.220  23.840  1.00  0.00           H
ATOM   1169  C   THR    88      43.180  39.120  27.380  1.00  0.00           C
ATOM   1170  O   THR    88      44.450  39.140  27.450  1.00  0.00           O
ATOM   1171  N   MET    89      42.430  38.530  28.330  1.00  0.00           N
ATOM   1172  H   MET    89      41.440  38.490  28.140  1.00  0.00           H
ATOM   1173  CA  MET    89      42.850  37.890  29.600  1.00  0.00           C
ATOM   1174  HA  MET    89      43.930  37.710  29.600  1.00  0.00           H
ATOM   1175  CB  MET    89      42.510  38.860  30.790  1.00  0.00           C
ATOM   1176  HB1 MET    89      41.460  39.140  30.850  1.00  0.00           H
ATOM   1177  HB2 MET    89      43.070  39.760  30.510  1.00  0.00           H
ATOM   1178  CG  MET    89      42.720  38.500  32.260  1.00  0.00           C
ATOM   1179  HG1 MET    89      42.860  39.410  32.850  1.00  0.00           H
ATOM   1180  HG2 MET    89      43.650  37.950  32.360  1.00  0.00           H
ATOM   1181  SD  MET    89      41.390  37.440  32.980  1.00  0.00           S
ATOM   1182  CE  MET    89      39.990  38.580  33.350  1.00  0.00           C
ATOM   1183  HE1 MET    89      40.340  39.420  33.950  1.00  0.00           H
ATOM   1184  HE2 MET    89      39.560  39.000  32.440  1.00  0.00           H
ATOM   1185  HE3 MET    89      39.190  38.070  33.880  1.00  0.00           H
ATOM   1186  C   MET    89      42.250  36.470  29.750  1.00  0.00           C
ATOM   1187  O   MET    89      41.110  36.280  29.370  1.00  0.00           O
ATOM   1188  N   TYR    90      43.070  35.530  30.240  1.00  0.00           N
ATOM   1189  H   TYR    90      44.050  35.670  30.440  1.00  0.00           H
ATOM   1190  CA  TYR    90      42.700  34.090  30.260  1.00  0.00           C
ATOM   1191  HA  TYR    90      41.690  33.970  29.870  1.00  0.00           H
ATOM   1192  CB  TYR    90      43.640  33.400  29.260  1.00  0.00           C
ATOM   1193  HB1 TYR    90      43.190  32.420  29.100  1.00  0.00           H
ATOM   1194  HB2 TYR    90      44.580  33.210  29.780  1.00  0.00           H
ATOM   1195  CG  TYR    90      43.870  33.990  27.910  1.00  0.00           C
ATOM   1196  CD1 TYR    90      44.770  35.040  27.790  1.00  0.00           C
ATOM   1197  HD1 TYR    90      45.350  35.260  28.670  1.00  0.00           H
ATOM   1198  CE1 TYR    90      44.960  35.750  26.610  1.00  0.00           C
ATOM   1199  HE1 TYR    90      45.490  36.690  26.630  1.00  0.00           H
ATOM   1200  CZ  TYR    90      44.220  35.350  25.460  1.00  0.00           C
ATOM   1201  OH  TYR    90      44.390  36.010  24.300  1.00  0.00           O
ATOM   1202  HH  TYR    90      43.750  35.750  23.630  1.00  0.00           H
ATOM   1203  CE2 TYR    90      43.250  34.330  25.570  1.00  0.00           C
ATOM   1204  HE2 TYR    90      42.640  34.090  24.710  1.00  0.00           H
ATOM   1205  CD2 TYR    90      43.170  33.570  26.760  1.00  0.00           C
ATOM   1206  HD2 TYR    90      42.560  32.680  26.810  1.00  0.00           H
ATOM   1207  C   TYR    90      42.730  33.540  31.660  1.00  0.00           C
ATOM   1208  O   TYR    90      43.340  34.010  32.630  1.00  0.00           O
ATOM   1209  N   LEU    91      41.880  32.540  31.840  1.00  0.00           N
ATOM   1210  H   LEU    91      41.360  32.180  31.040  1.00  0.00           H
ATOM   1211  CA  LEU    91      41.840  31.750  33.080  1.00  0.00           C
ATOM   1212  HA  LEU    91      42.700  31.980  33.720  1.00  0.00           H
ATOM   1213  CB  LEU    91      40.600  32.240  33.880  1.00  0.00           C
ATOM   1214  HB1 LEU    91      39.720  31.900  33.330  1.00  0.00           H
ATOM   1215  HB2 LEU    91      40.590  33.320  33.990  1.00  0.00           H
ATOM   1216  CG  LEU    91      40.400  31.720  35.380  1.00  0.00           C
ATOM   1217  HG  LEU    91      40.540  30.640  35.360  1.00  0.00           H
ATOM   1218  CD1 LEU    91      41.440  32.180  36.400  1.00  0.00           C
ATOM   1219 1HD1 LEU    91      41.300  33.220  36.690  1.00  0.00           H
ATOM   1220 2HD1 LEU    91      41.360  31.460  37.220  1.00  0.00           H
ATOM   1221 3HD1 LEU    91      42.440  32.060  35.980  1.00  0.00           H
ATOM   1222  CD2 LEU    91      38.970  31.900  35.960  1.00  0.00           C
ATOM   1223 1HD2 LEU    91      38.990  32.980  36.100  1.00  0.00           H
ATOM   1224 2HD2 LEU    91      38.310  31.710  35.110  1.00  0.00           H
ATOM   1225 3HD2 LEU    91      38.750  31.340  36.870  1.00  0.00           H
ATOM   1226  C   LEU    91      41.750  30.210  32.840  1.00  0.00           C
ATOM   1227  O   LEU    91      40.800  29.670  32.270  1.00  0.00           O
ATOM   1228  N   GLN    92      42.830  29.610  33.270  1.00  0.00           N
ATOM   1229  H   GLN    92      43.460  30.170  33.820  1.00  0.00           H
ATOM   1230  CA  GLN    92      42.850  28.130  33.470  1.00  0.00           C
ATOM   1231  HA  GLN    92      42.360  27.660  32.620  1.00  0.00           H
ATOM   1232  CB  GLN    92      44.260  27.630  33.510  1.00  0.00           C
ATOM   1233  HB1 GLN    92      44.260  26.550  33.700  1.00  0.00           H
ATOM   1234  HB2 GLN    92      44.750  28.100  34.360  1.00  0.00           H
ATOM   1235  CG  GLN    92      44.950  27.820  32.130  1.00  0.00           C
ATOM   1236  HG1 GLN    92      44.650  28.800  31.750  1.00  0.00           H
ATOM   1237  HG2 GLN    92      44.540  27.150  31.370  1.00  0.00           H
ATOM   1238  CD  GLN    92      46.490  27.680  32.180  1.00  0.00           C
ATOM   1239  OE1 GLN    92      47.210  28.140  33.100  1.00  0.00           O
ATOM   1240  NE2 GLN    92      47.050  27.000  31.250  1.00  0.00           N
ATOM   1241 1HE2 GLN    92      46.430  26.510  30.620  1.00  0.00           H
ATOM   1242 2HE2 GLN    92      48.040  26.820  31.250  1.00  0.00           H
ATOM   1243  C   GLN    92      42.010  27.670  34.700  1.00  0.00           C
ATOM   1244  O   GLN    92      42.090  28.410  35.710  1.00  0.00           O
ATOM   1245  N   MET    93      41.360  26.530  34.640  1.00  0.00           N
ATOM   1246  H   MET    93      41.350  26.110  33.720  1.00  0.00           H
ATOM   1247  CA  MET    93      40.670  25.820  35.720  1.00  0.00           C
ATOM   1248  HA  MET    93      41.170  26.030  36.660  1.00  0.00           H
ATOM   1249  CB  MET    93      39.190  26.250  35.900  1.00  0.00           C
ATOM   1250  HB1 MET    93      39.180  27.330  35.770  1.00  0.00           H
ATOM   1251  HB2 MET    93      38.800  25.740  36.780  1.00  0.00           H
ATOM   1252  CG  MET    93      38.300  26.010  34.660  1.00  0.00           C
ATOM   1253  HG1 MET    93      38.000  24.970  34.520  1.00  0.00           H
ATOM   1254  HG2 MET    93      38.890  26.280  33.780  1.00  0.00           H
ATOM   1255  SD  MET    93      36.880  27.050  34.610  1.00  0.00           S
ATOM   1256  CE  MET    93      36.070  26.400  36.080  1.00  0.00           C
ATOM   1257  HE1 MET    93      35.100  25.990  35.810  1.00  0.00           H
ATOM   1258  HE2 MET    93      36.670  25.590  36.500  1.00  0.00           H
ATOM   1259  HE3 MET    93      36.180  27.170  36.850  1.00  0.00           H
ATOM   1260  C   MET    93      40.890  24.280  35.560  1.00  0.00           C
ATOM   1261  O   MET    93      40.530  23.710  34.520  1.00  0.00           O
ATOM   1262  N   ASN    94      41.580  23.700  36.550  1.00  0.00           N
ATOM   1263  H   ASN    94      41.840  24.240  37.360  1.00  0.00           H
ATOM   1264  CA  ASN    94      42.130  22.350  36.500  1.00  0.00           C
ATOM   1265  HA  ASN    94      41.960  21.940  35.510  1.00  0.00           H
ATOM   1266  CB  ASN    94      43.680  22.530  36.490  1.00  0.00           C
ATOM   1267  HB1 ASN    94      44.150  21.610  36.140  1.00  0.00           H
ATOM   1268  HB2 ASN    94      44.090  22.660  37.490  1.00  0.00           H
ATOM   1269  CG  ASN    94      44.230  23.710  35.660  1.00  0.00           C
ATOM   1270  OD1 ASN    94      44.290  23.620  34.440  1.00  0.00           O
ATOM   1271  ND2 ASN    94      44.670  24.770  36.330  1.00  0.00           N
ATOM   1272 1HD2 ASN    94      44.800  24.760  37.330  1.00  0.00           H
ATOM   1273 2HD2 ASN    94      45.140  25.460  35.760  1.00  0.00           H
ATOM   1274  C   ASN    94      41.710  21.390  37.550  1.00  0.00           C
ATOM   1275  O   ASN    94      41.110  21.820  38.530  1.00  0.00           O
ATOM   1276  N   SER    95      41.860  20.070  37.340  1.00  0.00           N
ATOM   1277  H   SER    95      42.490  19.760  36.610  1.00  0.00           H
ATOM   1278  CA  SER    95      41.490  19.000  38.320  1.00  0.00           C
ATOM   1279  HA  SER    95      41.460  18.010  37.870  1.00  0.00           H
ATOM   1280  CB  SER    95      42.540  18.850  39.510  1.00  0.00           C
ATOM   1281  HB1 SER    95      42.170  17.980  40.070  1.00  0.00           H
ATOM   1282  HB2 SER    95      42.710  19.730  40.140  1.00  0.00           H
ATOM   1283  OG  SER    95      43.750  18.470  38.960  1.00  0.00           O
ATOM   1284  HG  SER    95      44.290  18.170  39.690  1.00  0.00           H
ATOM   1285  C   SER    95      40.040  19.130  38.750  1.00  0.00           C
ATOM   1286  O   SER    95      39.750  19.070  39.950  1.00  0.00           O
ATOM   1287  N   LEU    96      39.150  19.460  37.800  1.00  0.00           N
ATOM   1288  H   LEU    96      39.470  19.480  36.840  1.00  0.00           H
ATOM   1289  CA  LEU    96      37.860  19.980  37.990  1.00  0.00           C
ATOM   1290  HA  LEU    96      37.850  20.920  38.550  1.00  0.00           H
ATOM   1291  CB  LEU    96      37.200  20.240  36.610  1.00  0.00           C
ATOM   1292  HB1 LEU    96      36.150  20.510  36.780  1.00  0.00           H
ATOM   1293  HB2 LEU    96      37.420  19.300  36.120  1.00  0.00           H
ATOM   1294  CG  LEU    96      37.840  21.400  35.840  1.00  0.00           C
ATOM   1295  HG  LEU    96      38.920  21.280  35.930  1.00  0.00           H
ATOM   1296  CD1 LEU    96      37.410  21.490  34.340  1.00  0.00           C
ATOM   1297 1HD1 LEU    96      37.490  20.550  33.790  1.00  0.00           H
ATOM   1298 2HD1 LEU    96      36.390  21.860  34.400  1.00  0.00           H
ATOM   1299 3HD1 LEU    96      38.040  22.240  33.870  1.00  0.00           H
ATOM   1300  CD2 LEU    96      37.510  22.750  36.530  1.00  0.00           C
ATOM   1301 1HD2 LEU    96      36.460  22.990  36.350  1.00  0.00           H
ATOM   1302 2HD2 LEU    96      37.730  22.790  37.600  1.00  0.00           H
ATOM   1303 3HD2 LEU    96      38.070  23.540  36.020  1.00  0.00           H
ATOM   1304  C   LEU    96      36.960  19.130  38.810  1.00  0.00           C
ATOM   1305  O   LEU    96      37.030  17.960  38.730  1.00  0.00           O
ATOM   1306  N   LYS    97      36.120  19.680  39.710  1.00  0.00           N
ATOM   1307  H   LYS    97      36.160  20.690  39.700  1.00  0.00           H
ATOM   1308  CA  LYS    97      35.380  19.020  40.770  1.00  0.00           C
ATOM   1309  HA  LYS    97      35.430  17.930  40.750  1.00  0.00           H
ATOM   1310  CB  LYS    97      36.090  19.350  42.110  1.00  0.00           C
ATOM   1311  HB1 LYS    97      35.370  19.110  42.890  1.00  0.00           H
ATOM   1312  HB2 LYS    97      36.160  20.440  42.190  1.00  0.00           H
ATOM   1313  CG  LYS    97      37.460  18.790  42.400  1.00  0.00           C
ATOM   1314  HG1 LYS    97      38.210  19.120  41.680  1.00  0.00           H
ATOM   1315  HG2 LYS    97      37.370  17.710  42.270  1.00  0.00           H
ATOM   1316  CD  LYS    97      38.010  19.120  43.790  1.00  0.00           C
ATOM   1317  HD1 LYS    97      37.750  20.160  43.990  1.00  0.00           H
ATOM   1318  HD2 LYS    97      39.090  19.010  43.780  1.00  0.00           H
ATOM   1319  CE  LYS    97      37.470  18.140  44.870  1.00  0.00           C
ATOM   1320  HE1 LYS    97      37.600  17.100  44.580  1.00  0.00           H
ATOM   1321  HE2 LYS    97      36.380  18.170  44.960  1.00  0.00           H
ATOM   1322  NZ  LYS    97      38.060  18.430  46.160  1.00  0.00           N
ATOM   1323  HZ1 LYS    97      38.120  17.540  46.630  1.00  0.00           H
ATOM   1324  HZ2 LYS    97      39.030  18.650  46.020  1.00  0.00           H
ATOM   1325  HZ3 LYS    97      37.700  19.240  46.650  1.00  0.00           H
ATOM   1326  C   LYS    97      33.920  19.480  40.710  1.00  0.00           C
ATOM   1327  O   LYS    97      33.650  20.570  40.180  1.00  0.00           O
ATOM   1328  N   PRO    98      32.940  18.710  41.230  1.00  0.00           N
ATOM   1329  CD  PRO    98      32.980  17.280  41.370  1.00  0.00           C
ATOM   1330  HD1 PRO    98      33.540  17.080  42.280  1.00  0.00           H
ATOM   1331  HD2 PRO    98      33.340  16.740  40.490  1.00  0.00           H
ATOM   1332  CG  PRO    98      31.570  16.720  41.610  1.00  0.00           C
ATOM   1333  HG1 PRO    98      31.530  15.930  42.360  1.00  0.00           H
ATOM   1334  HG2 PRO    98      31.090  16.440  40.670  1.00  0.00           H
ATOM   1335  CB  PRO    98      30.880  18.030  42.160  1.00  0.00           C
ATOM   1336  HB1 PRO    98      31.050  18.060  43.240  1.00  0.00           H
ATOM   1337  HB2 PRO    98      29.810  18.100  42.000  1.00  0.00           H
ATOM   1338  CA  PRO    98      31.520  19.100  41.360  1.00  0.00           C
ATOM   1339  HA  PRO    98      31.100  19.160  40.360  1.00  0.00           H
ATOM   1340  C   PRO    98      31.280  20.440  42.020  1.00  0.00           C
ATOM   1341  O   PRO    98      30.240  21.080  41.820  1.00  0.00           O
ATOM   1342  N   GLU    99      32.220  20.910  42.890  1.00  0.00           N
ATOM   1343  H   GLU    99      32.950  20.290  43.230  1.00  0.00           H
ATOM   1344  CA  GLU    99      32.160  22.220  43.470  1.00  0.00           C
ATOM   1345  HA  GLU    99      31.180  22.380  43.910  1.00  0.00           H
ATOM   1346  CB  GLU    99      33.000  22.280  44.730  1.00  0.00           C
ATOM   1347  HB1 GLU    99      32.720  21.480  45.420  1.00  0.00           H
ATOM   1348  HB2 GLU    99      32.860  23.220  45.270  1.00  0.00           H
ATOM   1349  CG  GLU    99      34.510  22.290  44.400  1.00  0.00           C
ATOM   1350  HG1 GLU    99      34.650  22.880  43.490  1.00  0.00           H
ATOM   1351  HG2 GLU    99      34.800  21.290  44.110  1.00  0.00           H
ATOM   1352  CD  GLU    99      35.430  22.980  45.430  1.00  0.00           C
ATOM   1353  OE1 GLU    99      36.130  23.980  45.120  1.00  0.00           O
ATOM   1354  OE2 GLU    99      35.380  22.590  46.580  1.00  0.00           O
ATOM   1355  C   GLU    99      32.380  23.390  42.460  1.00  0.00           C
ATOM   1356  O   GLU    99      31.890  24.470  42.750  1.00  0.00           O
ATOM   1357  N   ASP   100      32.910  23.080  41.300  1.00  0.00           N
ATOM   1358  H   ASP   100      33.260  22.130  41.240  1.00  0.00           H
ATOM   1359  CA  ASP   100      33.220  24.080  40.260  1.00  0.00           C
ATOM   1360  HA  ASP   100      33.360  24.990  40.840  1.00  0.00           H
ATOM   1361  CB  ASP   100      34.540  23.870  39.520  1.00  0.00           C
ATOM   1362  HB1 ASP   100      34.850  24.760  38.970  1.00  0.00           H
ATOM   1363  HB2 ASP   100      34.280  23.110  38.780  1.00  0.00           H
ATOM   1364  CG  ASP   100      35.810  23.520  40.410  1.00  0.00           C
ATOM   1365  OD1 ASP   100      36.170  24.320  41.250  1.00  0.00           O
ATOM   1366  OD2 ASP   100      36.480  22.470  40.240  1.00  0.00           O
ATOM   1367  C   ASP   100      32.150  24.450  39.290  1.00  0.00           C
ATOM   1368  O   ASP   100      32.390  25.240  38.380  1.00  0.00           O
ATOM   1369  N   THR   101      30.980  23.790  39.500  1.00  0.00           N
ATOM   1370  H   THR   101      30.910  23.160  40.280  1.00  0.00           H
ATOM   1371  CA  THR   101      29.830  23.830  38.510  1.00  0.00           C
ATOM   1372  HA  THR   101      30.070  23.780  37.450  1.00  0.00           H
ATOM   1373  CB  THR   101      28.930  22.620  38.940  1.00  0.00           C
ATOM   1374  HB  THR   101      28.870  22.510  40.020  1.00  0.00           H
ATOM   1375  CG2 THR   101      27.490  22.620  38.540  1.00  0.00           C
ATOM   1376 1HG2 THR   101      27.310  22.900  37.500  1.00  0.00           H
ATOM   1377 2HG2 THR   101      27.080  21.620  38.650  1.00  0.00           H
ATOM   1378 3HG2 THR   101      26.890  23.220  39.230  1.00  0.00           H
ATOM   1379  OG1 THR   101      29.490  21.530  38.210  1.00  0.00           O
ATOM   1380  HG1 THR   101      29.040  20.770  38.580  1.00  0.00           H
ATOM   1381  C   THR   101      29.140  25.120  38.720  1.00  0.00           C
ATOM   1382  O   THR   101      28.680  25.480  39.830  1.00  0.00           O
ATOM   1383  N   ALA   102      29.160  25.930  37.680  1.00  0.00           N
ATOM   1384  H   ALA   102      29.680  25.580  36.890  1.00  0.00           H
ATOM   1385  CA  ALA   102      28.680  27.310  37.590  1.00  0.00           C
ATOM   1386  HA  ALA   102      27.640  27.420  37.910  1.00  0.00           H
ATOM   1387  CB  ALA   102      29.530  28.210  38.520  1.00  0.00           C
ATOM   1388  HB1 ALA   102      29.260  28.100  39.570  1.00  0.00           H
ATOM   1389  HB2 ALA   102      30.580  27.970  38.350  1.00  0.00           H
ATOM   1390  HB3 ALA   102      29.370  29.270  38.330  1.00  0.00           H
ATOM   1391  C   ALA   102      28.750  27.950  36.170  1.00  0.00           C
ATOM   1392  O   ALA   102      29.530  27.550  35.370  1.00  0.00           O
ATOM   1393  N   VAL   103      28.170  29.120  36.070  1.00  0.00           N
ATOM   1394  H   VAL   103      27.500  29.420  36.770  1.00  0.00           H
ATOM   1395  CA  VAL   103      28.460  30.150  35.040  1.00  0.00           C
ATOM   1396  HA  VAL   103      28.850  29.780  34.090  1.00  0.00           H
ATOM   1397  CB  VAL   103      27.120  30.940  34.580  1.00  0.00           C
ATOM   1398  HB  VAL   103      26.890  31.680  35.350  1.00  0.00           H
ATOM   1399  CG1 VAL   103      27.390  31.800  33.260  1.00  0.00           C
ATOM   1400 1HG1 VAL   103      26.510  32.380  32.950  1.00  0.00           H
ATOM   1401 2HG1 VAL   103      28.240  32.470  33.400  1.00  0.00           H
ATOM   1402 3HG1 VAL   103      27.640  31.090  32.480  1.00  0.00           H
ATOM   1403  CG2 VAL   103      25.940  30.000  34.320  1.00  0.00           C
ATOM   1404 1HG2 VAL   103      26.330  29.180  33.720  1.00  0.00           H
ATOM   1405 2HG2 VAL   103      25.730  29.630  35.320  1.00  0.00           H
ATOM   1406 3HG2 VAL   103      25.190  30.660  33.880  1.00  0.00           H
ATOM   1407  C   VAL   103      29.590  31.060  35.560  1.00  0.00           C
ATOM   1408  O   VAL   103      29.610  31.420  36.740  1.00  0.00           O
ATOM   1409  N   TYR   104      30.580  31.350  34.720  1.00  0.00           N
ATOM   1410  H   TYR   104      30.500  31.020  33.770  1.00  0.00           H
ATOM   1411  CA  TYR   104      31.860  32.060  34.980  1.00  0.00           C
ATOM   1412  HA  TYR   104      31.900  32.180  36.070  1.00  0.00           H
ATOM   1413  CB  TYR   104      33.080  31.240  34.580  1.00  0.00           C
ATOM   1414  HB1 TYR   104      33.940  31.900  34.490  1.00  0.00           H
ATOM   1415  HB2 TYR   104      32.850  30.770  33.630  1.00  0.00           H
ATOM   1416  CG  TYR   104      33.450  30.240  35.620  1.00  0.00           C
ATOM   1417  CD1 TYR   104      32.620  29.110  35.700  1.00  0.00           C
ATOM   1418  HD1 TYR   104      31.860  28.890  34.980  1.00  0.00           H
ATOM   1419  CE1 TYR   104      32.890  28.130  36.690  1.00  0.00           C
ATOM   1420  HE1 TYR   104      32.290  27.240  36.770  1.00  0.00           H
ATOM   1421  CZ  TYR   104      33.850  28.330  37.700  1.00  0.00           C
ATOM   1422  OH  TYR   104      34.050  27.440  38.730  1.00  0.00           O
ATOM   1423  HH  TYR   104      33.400  26.740  38.670  1.00  0.00           H
ATOM   1424  CE2 TYR   104      34.690  29.470  37.620  1.00  0.00           C
ATOM   1425  HE2 TYR   104      35.390  29.480  38.440  1.00  0.00           H
ATOM   1426  CD2 TYR   104      34.490  30.460  36.600  1.00  0.00           C
ATOM   1427  HD2 TYR   104      35.040  31.380  36.620  1.00  0.00           H
ATOM   1428  C   TYR   104      31.740  33.410  34.340  1.00  0.00           C
ATOM   1429  O   TYR   104      31.390  33.510  33.160  1.00  0.00           O
ATOM   1430  N   TYR   105      32.020  34.480  35.130  1.00  0.00           N
ATOM   1431  H   TYR   105      32.170  34.340  36.120  1.00  0.00           H
ATOM   1432  CA  TYR   105      31.760  35.860  34.750  1.00  0.00           C
ATOM   1433  HA  TYR   105      31.290  35.910  33.770  1.00  0.00           H
ATOM   1434  CB  TYR   105      30.650  36.430  35.650  1.00  0.00           C
ATOM   1435  HB1 TYR   105      30.550  37.510  35.560  1.00  0.00           H
ATOM   1436  HB2 TYR   105      31.040  36.230  36.650  1.00  0.00           H
ATOM   1437  CG  TYR   105      29.250  35.840  35.520  1.00  0.00           C
ATOM   1438  CD1 TYR   105      28.670  35.170  36.620  1.00  0.00           C
ATOM   1439  HD1 TYR   105      29.160  35.040  37.570  1.00  0.00           H
ATOM   1440  CE1 TYR   105      27.320  34.690  36.560  1.00  0.00           C
ATOM   1441  HE1 TYR   105      26.780  34.200  37.350  1.00  0.00           H
ATOM   1442  CZ  TYR   105      26.570  34.790  35.390  1.00  0.00           C
ATOM   1443  OH  TYR   105      25.340  34.380  35.450  1.00  0.00           O
ATOM   1444  HH  TYR   105      24.760  34.720  34.770  1.00  0.00           H
ATOM   1445  CE2 TYR   105      27.040  35.570  34.310  1.00  0.00           C
ATOM   1446  HE2 TYR   105      26.460  35.820  33.440  1.00  0.00           H
ATOM   1447  CD2 TYR   105      28.430  36.010  34.380  1.00  0.00           C
ATOM   1448  HD2 TYR   105      28.860  36.620  33.600  1.00  0.00           H
ATOM   1449  C   TYR   105      33.010  36.780  34.860  1.00  0.00           C
ATOM   1450  O   TYR   105      33.540  36.950  35.930  1.00  0.00           O
ATOM   1451  N   CYS   106      33.510  37.270  33.750  1.00  0.00           N
ATOM   1452  H   CYS   106      33.070  37.060  32.870  1.00  0.00           H
ATOM   1453  CA  CYS   106      34.560  38.240  33.730  1.00  0.00           C
ATOM   1454  HA  CYS   106      35.400  37.840  34.300  1.00  0.00           H
ATOM   1455  CB  CYS   106      34.880  38.450  32.230  1.00  0.00           C
ATOM   1456  HB1 CYS   106      34.030  38.850  31.680  1.00  0.00           H
ATOM   1457  HB2 CYS   106      35.060  37.440  31.850  1.00  0.00           H
ATOM   1458  SG  CYS   106      36.320  39.560  31.960  1.00  0.00           S
ATOM   1459  C   CYS   106      34.000  39.560  34.300  1.00  0.00           C
ATOM   1460  O   CYS   106      32.960  40.030  33.950  1.00  0.00           O
ATOM   1461  N   ALA   107      34.880  40.300  34.980  1.00  0.00           N
ATOM   1462  H   ALA   107      35.700  39.790  35.240  1.00  0.00           H
ATOM   1463  CA  ALA   107      34.740  41.690  35.260  1.00  0.00           C
ATOM   1464  HA  ALA   107      34.020  42.100  34.550  1.00  0.00           H
ATOM   1465  CB  ALA   107      34.120  41.700  36.640  1.00  0.00           C
ATOM   1466  HB1 ALA   107      33.320  40.960  36.660  1.00  0.00           H
ATOM   1467  HB2 ALA   107      34.820  41.470  37.440  1.00  0.00           H
ATOM   1468  HB3 ALA   107      33.600  42.640  36.830  1.00  0.00           H
ATOM   1469  C   ALA   107      36.070  42.490  35.150  1.00  0.00           C
ATOM   1470  O   ALA   107      37.170  41.900  35.050  1.00  0.00           O
ATOM   1471  N   ALA   108      35.980  43.850  35.280  1.00  0.00           N
ATOM   1472  H   ALA   108      35.060  44.250  35.360  1.00  0.00           H
ATOM   1473  CA  ALA   108      37.110  44.660  35.550  1.00  0.00           C
ATOM   1474  HA  ALA   108      37.870  44.040  36.010  1.00  0.00           H
ATOM   1475  CB  ALA   108      37.470  45.260  34.150  1.00  0.00           C
ATOM   1476  HB1 ALA   108      38.440  45.750  34.110  1.00  0.00           H
ATOM   1477  HB2 ALA   108      37.520  44.530  33.340  1.00  0.00           H
ATOM   1478  HB3 ALA   108      36.680  45.960  33.870  1.00  0.00           H
ATOM   1479  C   ALA   108      36.770  45.760  36.630  1.00  0.00           C
ATOM   1480  O   ALA   108      35.640  46.230  36.610  1.00  0.00           O
ATOM   1481  N   ASP   109      37.770  46.290  37.370  1.00  0.00           N
ATOM   1482  H   ASP   109      38.750  46.080  37.260  1.00  0.00           H
ATOM   1483  CA  ASP   109      37.600  47.530  38.180  1.00  0.00           C
ATOM   1484  HA  ASP   109      36.700  48.040  37.860  1.00  0.00           H
ATOM   1485  CB  ASP   109      37.320  47.100  39.630  1.00  0.00           C
ATOM   1486  HB1 ASP   109      38.220  46.760  40.140  1.00  0.00           H
ATOM   1487  HB2 ASP   109      36.590  46.290  39.560  1.00  0.00           H
ATOM   1488  CG  ASP   109      36.740  48.250  40.520  1.00  0.00           C
ATOM   1489  OD1 ASP   109      35.620  48.720  40.230  1.00  0.00           O
ATOM   1490  OD2 ASP   109      37.530  48.860  41.290  1.00  0.00           O
ATOM   1491  C   ASP   109      38.900  48.370  38.100  1.00  0.00           C
ATOM   1492  O   ASP   109      39.910  47.860  37.620  1.00  0.00           O
ATOM   1493  N   ARG   110      38.950  49.590  38.430  1.00  0.00           N
ATOM   1494  H   ARG   110      38.120  50.010  38.820  1.00  0.00           H
ATOM   1495  CA  ARG   110      40.060  50.460  38.420  1.00  0.00           C
ATOM   1496  HA  ARG   110      40.720  50.320  37.570  1.00  0.00           H
ATOM   1497  CB  ARG   110      39.600  51.920  38.140  1.00  0.00           C
ATOM   1498  HB1 ARG   110      38.930  52.190  38.960  1.00  0.00           H
ATOM   1499  HB2 ARG   110      38.930  51.960  37.280  1.00  0.00           H
ATOM   1500  CG  ARG   110      40.760  52.950  38.040  1.00  0.00           C
ATOM   1501  HG1 ARG   110      41.320  52.840  38.970  1.00  0.00           H
ATOM   1502  HG2 ARG   110      40.310  53.940  37.960  1.00  0.00           H
ATOM   1503  CD  ARG   110      41.760  52.990  36.870  1.00  0.00           C
ATOM   1504  HD1 ARG   110      41.120  53.230  36.010  1.00  0.00           H
ATOM   1505  HD2 ARG   110      42.310  52.060  36.740  1.00  0.00           H
ATOM   1506  NE  ARG   110      42.630  54.160  37.000  1.00  0.00           N
ATOM   1507  HE  ARG   110      42.270  55.080  37.220  1.00  0.00           H
ATOM   1508  CZ  ARG   110      43.920  54.100  37.330  1.00  0.00           C
ATOM   1509  NH1 ARG   110      44.580  53.040  37.140  1.00  0.00           N
ATOM   1510 1HH1 ARG   110      44.230  52.290  36.560  1.00  0.00           H
ATOM   1511 2HH1 ARG   110      45.530  52.930  37.460  1.00  0.00           H
ATOM   1512  NH2 ARG   110      44.530  55.080  37.900  1.00  0.00           N
ATOM   1513 1HH2 ARG   110      43.990  55.860  38.230  1.00  0.00           H
ATOM   1514 2HH2 ARG   110      45.490  54.910  38.150  1.00  0.00           H
ATOM   1515  C   ARG   110      41.000  50.300  39.700  1.00  0.00           C
ATOM   1516  O   ARG   110      42.220  50.500  39.550  1.00  0.00           O
ATOM   1517  N   PHE   111      40.430  49.880  40.830  1.00  0.00           N
ATOM   1518  H   PHE   111      39.440  49.720  40.710  1.00  0.00           H
ATOM   1519  CA  PHE   111      41.070  50.000  42.160  1.00  0.00           C
ATOM   1520  HA  PHE   111      42.140  49.860  41.970  1.00  0.00           H
ATOM   1521  CB  PHE   111      40.730  51.290  42.860  1.00  0.00           C
ATOM   1522  HB1 PHE   111      41.140  51.260  43.870  1.00  0.00           H
ATOM   1523  HB2 PHE   111      39.660  51.190  43.020  1.00  0.00           H
ATOM   1524  CG  PHE   111      41.060  52.650  42.170  1.00  0.00           C
ATOM   1525  CD1 PHE   111      40.050  53.570  41.840  1.00  0.00           C
ATOM   1526  HD1 PHE   111      39.000  53.360  41.980  1.00  0.00           H
ATOM   1527  CE1 PHE   111      40.290  54.780  41.290  1.00  0.00           C
ATOM   1528  HE1 PHE   111      39.470  55.450  41.060  1.00  0.00           H
ATOM   1529  CZ  PHE   111      41.630  55.220  41.180  1.00  0.00           C
ATOM   1530  HZ  PHE   111      41.840  56.270  41.040  1.00  0.00           H
ATOM   1531  CE2 PHE   111      42.650  54.290  41.450  1.00  0.00           C
ATOM   1532  HE2 PHE   111      43.690  54.560  41.500  1.00  0.00           H
ATOM   1533  CD2 PHE   111      42.350  53.000  41.930  1.00  0.00           C
ATOM   1534  HD2 PHE   111      43.160  52.320  42.180  1.00  0.00           H
ATOM   1535  C   PHE   111      40.730  48.920  43.160  1.00  0.00           C
ATOM   1536  O   PHE   111      41.280  48.880  44.300  1.00  0.00           O
ATOM   1537  N   LEU   112      39.750  48.010  42.880  1.00  0.00           N
ATOM   1538  H   LEU   112      39.140  48.110  42.080  1.00  0.00           H
ATOM   1539  CA  LEU   112      39.350  46.940  43.820  1.00  0.00           C
ATOM   1540  HA  LEU   112      39.820  47.080  44.790  1.00  0.00           H
ATOM   1541  CB  LEU   112      37.800  46.970  44.000  1.00  0.00           C
ATOM   1542  HB1 LEU   112      37.520  46.050  44.510  1.00  0.00           H
ATOM   1543  HB2 LEU   112      37.320  47.000  43.020  1.00  0.00           H
ATOM   1544  CG  LEU   112      37.310  48.210  44.740  1.00  0.00           C
ATOM   1545  HG  LEU   112      37.600  49.190  44.350  1.00  0.00           H
ATOM   1546  CD1 LEU   112      35.820  48.400  44.760  1.00  0.00           C
ATOM   1547 1HD1 LEU   112      35.420  47.460  45.140  1.00  0.00           H
ATOM   1548 2HD1 LEU   112      35.520  49.280  45.320  1.00  0.00           H
ATOM   1549 3HD1 LEU   112      35.460  48.490  43.730  1.00  0.00           H
ATOM   1550  CD2 LEU   112      37.750  48.260  46.220  1.00  0.00           C
ATOM   1551 1HD2 LEU   112      38.840  48.150  46.320  1.00  0.00           H
ATOM   1552 2HD2 LEU   112      37.670  49.270  46.620  1.00  0.00           H
ATOM   1553 3HD2 LEU   112      37.410  47.470  46.890  1.00  0.00           H
ATOM   1554  C   LEU   112      39.960  45.570  43.370  1.00  0.00           C
ATOM   1555  O   LEU   112      40.240  45.310  42.190  1.00  0.00           O
ATOM   1556  N   THR   113      40.160  44.680  44.310  1.00  0.00           N
ATOM   1557  H   THR   113      39.760  44.970  45.190  1.00  0.00           H
ATOM   1558  CA  THR   113      40.930  43.440  44.070  1.00  0.00           C
ATOM   1559  HA  THR   113      41.370  43.540  43.080  1.00  0.00           H
ATOM   1560  CB  THR   113      42.130  43.270  45.070  1.00  0.00           C
ATOM   1561  HB  THR   113      42.670  42.340  44.920  1.00  0.00           H
ATOM   1562  CG2 THR   113      43.150  44.360  44.920  1.00  0.00           C
ATOM   1563 1HG2 THR   113      43.720  44.230  44.000  1.00  0.00           H
ATOM   1564 2HG2 THR   113      42.620  45.310  45.020  1.00  0.00           H
ATOM   1565 3HG2 THR   113      43.900  44.330  45.710  1.00  0.00           H
ATOM   1566  OG1 THR   113      41.650  43.210  46.340  1.00  0.00           O
ATOM   1567  HG1 THR   113      42.410  43.150  46.920  1.00  0.00           H
ATOM   1568  C   THR   113      40.090  42.180  44.040  1.00  0.00           C
ATOM   1569  O   THR   113      40.410  41.250  43.360  1.00  0.00           O
ATOM   1570  N   ARG   132      38.990  42.190  44.720  1.00  0.00           N
ATOM   1571  H   ARG   132      38.750  43.040  45.220  1.00  0.00           H
ATOM   1572  CA  ARG   132      38.150  41.030  45.100  1.00  0.00           C
ATOM   1573  HA  ARG   132      38.260  40.280  44.320  1.00  0.00           H
ATOM   1574  CB  ARG   132      38.420  40.620  46.510  1.00  0.00           C
ATOM   1575  HB1 ARG   132      37.560  40.060  46.870  1.00  0.00           H
ATOM   1576  HB2 ARG   132      38.470  41.520  47.130  1.00  0.00           H
ATOM   1577  CG  ARG   132      39.710  39.910  46.760  1.00  0.00           C
ATOM   1578  HG1 ARG   132      40.430  40.720  46.660  1.00  0.00           H
ATOM   1579  HG2 ARG   132      39.790  39.010  46.150  1.00  0.00           H
ATOM   1580  CD  ARG   132      39.840  39.460  48.220  1.00  0.00           C
ATOM   1581  HD1 ARG   132      39.050  38.740  48.410  1.00  0.00           H
ATOM   1582  HD2 ARG   132      39.690  40.280  48.930  1.00  0.00           H
ATOM   1583  NE  ARG   132      41.070  38.730  48.410  1.00  0.00           N
ATOM   1584  HE  ARG   132      41.900  39.200  48.730  1.00  0.00           H
ATOM   1585  CZ  ARG   132      41.290  37.450  48.030  1.00  0.00           C
ATOM   1586  NH1 ARG   132      40.360  36.680  47.510  1.00  0.00           N
ATOM   1587 1HH1 ARG   132      39.390  36.850  47.730  1.00  0.00           H
ATOM   1588 2HH1 ARG   132      40.740  35.840  47.090  1.00  0.00           H
ATOM   1589  NH2 ARG   132      42.510  36.970  48.180  1.00  0.00           N
ATOM   1590 1HH2 ARG   132      43.220  37.530  48.630  1.00  0.00           H
ATOM   1591 2HH2 ARG   132      42.840  36.130  47.730  1.00  0.00           H
ATOM   1592  C   ARG   132      36.600  41.200  44.960  1.00  0.00           C
ATOM   1593  O   ARG   132      35.930  40.170  45.080  1.00  0.00           O
ATOM   1594  N   SER   133      36.000  42.400  44.900  1.00  0.00           N
ATOM   1595  H   SER   133      36.600  43.200  45.080  1.00  0.00           H
ATOM   1596  CA  SER   133      34.610  42.590  45.390  1.00  0.00           C
ATOM   1597  HA  SER   133      34.350  41.820  46.120  1.00  0.00           H
ATOM   1598  CB  SER   133      34.420  43.980  46.220  1.00  0.00           C
ATOM   1599  HB1 SER   133      34.870  44.800  45.660  1.00  0.00           H
ATOM   1600  HB2 SER   133      34.960  43.820  47.140  1.00  0.00           H
ATOM   1601  OG  SER   133      33.020  44.160  46.410  1.00  0.00           O
ATOM   1602  HG  SER   133      32.790  44.440  47.300  1.00  0.00           H
ATOM   1603  C   SER   133      33.670  42.540  44.230  1.00  0.00           C
ATOM   1604  O   SER   133      33.970  42.970  43.150  1.00  0.00           O
ATOM   1605  N   VAL   134      32.380  42.230  44.490  1.00  0.00           N
ATOM   1606  H   VAL   134      32.130  42.100  45.460  1.00  0.00           H
ATOM   1607  CA  VAL   134      31.330  42.320  43.380  1.00  0.00           C
ATOM   1608  HA  VAL   134      31.680  41.970  42.410  1.00  0.00           H
ATOM   1609  CB  VAL   134      30.070  41.480  43.790  1.00  0.00           C
ATOM   1610  HB  VAL   134      29.320  41.510  43.000  1.00  0.00           H
ATOM   1611  CG1 VAL   134      30.420  39.940  43.850  1.00  0.00           C
ATOM   1612 1HG1 VAL   134      31.200  39.680  44.560  1.00  0.00           H
ATOM   1613 2HG1 VAL   134      29.530  39.370  44.120  1.00  0.00           H
ATOM   1614 3HG1 VAL   134      30.670  39.510  42.880  1.00  0.00           H
ATOM   1615  CG2 VAL   134      29.390  41.740  45.170  1.00  0.00           C
ATOM   1616 1HG2 VAL   134      29.160  42.800  45.150  1.00  0.00           H
ATOM   1617 2HG2 VAL   134      28.550  41.050  45.200  1.00  0.00           H
ATOM   1618 3HG2 VAL   134      30.110  41.550  45.980  1.00  0.00           H
ATOM   1619  C   VAL   134      30.940  43.750  43.080  1.00  0.00           C
ATOM   1620  O   VAL   134      30.220  43.990  42.090  1.00  0.00           O
ATOM   1621  N   LYS   135      31.570  44.700  43.810  1.00  0.00           N
ATOM   1622  H   LYS   135      32.150  44.340  44.550  1.00  0.00           H
ATOM   1623  CA  LYS   135      31.460  46.130  43.600  1.00  0.00           C
ATOM   1624  HA  LYS   135      30.430  46.470  43.450  1.00  0.00           H
ATOM   1625  CB  LYS   135      31.940  46.860  44.850  1.00  0.00           C
ATOM   1626  HB1 LYS   135      32.070  47.940  44.780  1.00  0.00           H
ATOM   1627  HB2 LYS   135      32.870  46.360  45.140  1.00  0.00           H
ATOM   1628  CG  LYS   135      30.920  46.710  45.950  1.00  0.00           C
ATOM   1629  HG1 LYS   135      31.310  47.170  46.860  1.00  0.00           H
ATOM   1630  HG2 LYS   135      30.820  45.650  46.150  1.00  0.00           H
ATOM   1631  CD  LYS   135      29.560  47.370  45.730  1.00  0.00           C
ATOM   1632  HD1 LYS   135      28.950  46.850  45.000  1.00  0.00           H
ATOM   1633  HD2 LYS   135      29.740  48.360  45.310  1.00  0.00           H
ATOM   1634  CE  LYS   135      28.740  47.460  47.000  1.00  0.00           C
ATOM   1635  HE1 LYS   135      29.430  47.410  47.840  1.00  0.00           H
ATOM   1636  HE2 LYS   135      28.040  46.640  47.090  1.00  0.00           H
ATOM   1637  NZ  LYS   135      28.090  48.760  47.160  1.00  0.00           N
ATOM   1638  HZ1 LYS   135      27.310  48.800  46.520  1.00  0.00           H
ATOM   1639  HZ2 LYS   135      27.780  48.760  48.120  1.00  0.00           H
ATOM   1640  HZ3 LYS   135      28.680  49.570  47.040  1.00  0.00           H
ATOM   1641  C   LYS   135      32.220  46.570  42.350  1.00  0.00           C
ATOM   1642  O   LYS   135      32.340  47.770  42.210  1.00  0.00           O
ATOM   1643  N   TYR   136      32.720  45.670  41.530  1.00  0.00           N
ATOM   1644  H   TYR   136      32.470  44.710  41.700  1.00  0.00           H
ATOM   1645  CA  TYR   136      33.430  45.900  40.300  1.00  0.00           C
ATOM   1646  HA  TYR   136      34.260  46.470  40.700  1.00  0.00           H
ATOM   1647  CB  TYR   136      33.890  44.620  39.610  1.00  0.00           C
ATOM   1648  HB1 TYR   136      33.940  44.810  38.530  1.00  0.00           H
ATOM   1649  HB2 TYR   136      33.110  43.860  39.750  1.00  0.00           H
ATOM   1650  CG  TYR   136      35.330  44.040  39.930  1.00  0.00           C
ATOM   1651  CD1 TYR   136      36.010  44.280  41.200  1.00  0.00           C
ATOM   1652  HD1 TYR   136      35.450  44.660  42.040  1.00  0.00           H
ATOM   1653  CE1 TYR   136      37.400  44.000  41.410  1.00  0.00           C
ATOM   1654  HE1 TYR   136      37.890  44.150  42.370  1.00  0.00           H
ATOM   1655  CZ  TYR   136      38.170  43.610  40.330  1.00  0.00           C
ATOM   1656  OH  TYR   136      39.510  43.340  40.420  1.00  0.00           O
ATOM   1657  HH  TYR   136      39.800  43.920  41.140  1.00  0.00           H
ATOM   1658  CE2 TYR   136      37.500  43.310  39.130  1.00  0.00           C
ATOM   1659  HE2 TYR   136      38.080  42.930  38.300  1.00  0.00           H
ATOM   1660  CD2 TYR   136      36.070  43.540  38.870  1.00  0.00           C
ATOM   1661  HD2 TYR   136      35.720  43.560  37.850  1.00  0.00           H
ATOM   1662  C   TYR   136      32.660  46.770  39.230  1.00  0.00           C
ATOM   1663  O   TYR   136      31.440  46.440  39.080  1.00  0.00           O
ATOM   1664  N   ASP   137      33.270  47.620  38.420  1.00  0.00           N
ATOM   1665  H   ASP   137      34.250  47.800  38.570  1.00  0.00           H
ATOM   1666  CA  ASP   137      32.510  48.620  37.600  1.00  0.00           C
ATOM   1667  HA  ASP   137      31.590  48.900  38.100  1.00  0.00           H
ATOM   1668  CB  ASP   137      33.320  49.910  37.470  1.00  0.00           C
ATOM   1669  HB1 ASP   137      34.150  49.730  36.790  1.00  0.00           H
ATOM   1670  HB2 ASP   137      33.660  50.160  38.470  1.00  0.00           H
ATOM   1671  CG  ASP   137      32.400  51.060  36.900  1.00  0.00           C
ATOM   1672  OD1 ASP   137      31.210  51.080  37.250  1.00  0.00           O
ATOM   1673  OD2 ASP   137      32.990  52.050  36.420  1.00  0.00           O
ATOM   1674  C   ASP   137      32.030  48.050  36.200  1.00  0.00           C
ATOM   1675  O   ASP   137      30.850  48.210  35.900  1.00  0.00           O
ATOM   1676  N   TYR   138      32.930  47.460  35.410  1.00  0.00           N
ATOM   1677  H   TYR   138      33.770  47.080  35.820  1.00  0.00           H
ATOM   1678  CA  TYR   138      32.730  46.930  34.090  1.00  0.00           C
ATOM   1679  HA  TYR   138      31.770  47.300  33.730  1.00  0.00           H
ATOM   1680  CB  TYR   138      33.920  47.310  33.130  1.00  0.00           C
ATOM   1681  HB1 TYR   138      33.660  46.930  32.140  1.00  0.00           H
ATOM   1682  HB2 TYR   138      34.860  46.850  33.440  1.00  0.00           H
ATOM   1683  CG  TYR   138      34.100  48.770  32.980  1.00  0.00           C
ATOM   1684  CD1 TYR   138      34.920  49.510  33.870  1.00  0.00           C
ATOM   1685  HD1 TYR   138      35.430  49.020  34.690  1.00  0.00           H
ATOM   1686  CE1 TYR   138      35.060  50.890  33.690  1.00  0.00           C
ATOM   1687  HE1 TYR   138      35.610  51.440  34.430  1.00  0.00           H
ATOM   1688  CZ  TYR   138      34.570  51.400  32.500  1.00  0.00           C
ATOM   1689  OH  TYR   138      34.790  52.720  32.190  1.00  0.00           O
ATOM   1690  HH  TYR   138      34.210  53.050  31.500  1.00  0.00           H
ATOM   1691  CE2 TYR   138      33.670  50.690  31.640  1.00  0.00           C
ATOM   1692  HE2 TYR   138      33.280  51.140  30.750  1.00  0.00           H
ATOM   1693  CD2 TYR   138      33.410  49.380  31.920  1.00  0.00           C
ATOM   1694  HD2 TYR   138      32.700  48.840  31.300  1.00  0.00           H
ATOM   1695  C   TYR   138      32.530  45.390  34.270  1.00  0.00           C
ATOM   1696  O   TYR   138      33.400  44.850  35.000  1.00  0.00           O
ATOM   1697  N   TRP   139      31.570  44.790  33.650  1.00  0.00           N
ATOM   1698  H   TRP   139      30.910  45.370  33.150  1.00  0.00           H
ATOM   1699  CA  TRP   139      31.080  43.340  33.770  1.00  0.00           C
ATOM   1700  HA  TRP   139      31.910  42.870  34.300  1.00  0.00           H
ATOM   1701  CB  TRP   139      29.800  43.090  34.590  1.00  0.00           C
ATOM   1702  HB1 TRP   139      29.280  42.160  34.340  1.00  0.00           H
ATOM   1703  HB2 TRP   139      29.100  43.870  34.300  1.00  0.00           H
ATOM   1704  CG  TRP   139      29.940  43.160  36.090  1.00  0.00           C
ATOM   1705  CD1 TRP   139      29.840  44.300  36.840  1.00  0.00           C
ATOM   1706  HD1 TRP   139      29.700  45.300  36.460  1.00  0.00           H
ATOM   1707  NE1 TRP   139      30.380  44.070  38.080  1.00  0.00           N
ATOM   1708  HE1 TRP   139      30.510  44.830  38.730  1.00  0.00           H
ATOM   1709  CE2 TRP   139      30.630  42.710  38.270  1.00  0.00           C
ATOM   1710  CZ2 TRP   139      31.060  41.930  39.330  1.00  0.00           C
ATOM   1711  HZ2 TRP   139      31.310  42.260  40.330  1.00  0.00           H
ATOM   1712  CH2 TRP   139      31.110  40.480  39.150  1.00  0.00           C
ATOM   1713  HH2 TRP   139      31.330  39.900  40.030  1.00  0.00           H
ATOM   1714  CZ3 TRP   139      30.850  39.880  37.940  1.00  0.00           C
ATOM   1715  HZ3 TRP   139      30.840  38.810  37.870  1.00  0.00           H
ATOM   1716  CE3 TRP   139      30.490  40.700  36.830  1.00  0.00           C
ATOM   1717  HE3 TRP   139      30.240  40.200  35.910  1.00  0.00           H
ATOM   1718  CD2 TRP   139      30.300  42.090  37.030  1.00  0.00           C
ATOM   1719  C   TRP   139      30.980  42.760  32.390  1.00  0.00           C
ATOM   1720  O   TRP   139      30.670  43.450  31.410  1.00  0.00           O
ATOM   1721  N   GLY   140      31.240  41.430  32.230  1.00  0.00           N
ATOM   1722  H   GLY   140      31.600  40.910  33.020  1.00  0.00           H
ATOM   1723  CA  GLY   140      30.920  40.650  31.030  1.00  0.00           C
ATOM   1724  HA1 GLY   140      31.520  39.740  31.110  1.00  0.00           H
ATOM   1725  HA2 GLY   140      31.090  41.320  30.190  1.00  0.00           H
ATOM   1726  C   GLY   140      29.490  40.130  31.050  1.00  0.00           C
ATOM   1727  O   GLY   140      28.650  40.720  31.740  1.00  0.00           O
ATOM   1728  N   GLN   141      29.230  39.060  30.270  1.00  0.00           N
ATOM   1729  H   GLN   141      29.960  38.580  29.770  1.00  0.00           H
ATOM   1730  CA  GLN   141      27.860  38.400  30.190  1.00  0.00           C
ATOM   1731  HA  GLN   141      27.370  38.530  31.160  1.00  0.00           H
ATOM   1732  CB  GLN   141      26.870  38.890  29.080  1.00  0.00           C
ATOM   1733  HB1 GLN   141      27.060  38.310  28.180  1.00  0.00           H
ATOM   1734  HB2 GLN   141      27.060  39.940  28.840  1.00  0.00           H
ATOM   1735  CG  GLN   141      25.400  38.810  29.420  1.00  0.00           C
ATOM   1736  HG1 GLN   141      25.350  39.220  30.430  1.00  0.00           H
ATOM   1737  HG2 GLN   141      25.030  37.780  29.330  1.00  0.00           H
ATOM   1738  CD  GLN   141      24.500  39.740  28.630  1.00  0.00           C
ATOM   1739  OE1 GLN   141      24.900  40.610  27.860  1.00  0.00           O
ATOM   1740  NE2 GLN   141      23.270  39.660  28.960  1.00  0.00           N
ATOM   1741 1HE2 GLN   141      23.050  38.960  29.650  1.00  0.00           H
ATOM   1742 2HE2 GLN   141      22.570  40.160  28.420  1.00  0.00           H
ATOM   1743  C   GLN   141      27.900  36.900  30.440  1.00  0.00           C
ATOM   1744  O   GLN   141      26.870  36.280  30.460  1.00  0.00           O
ATOM   1745  N   GLY   142      29.070  36.370  30.850  1.00  0.00           N
ATOM   1746  H   GLY   142      29.890  36.920  30.660  1.00  0.00           H
ATOM   1747  CA  GLY   142      29.300  35.050  31.380  1.00  0.00           C
ATOM   1748  HA1 GLY   142      28.490  34.670  32.000  1.00  0.00           H
ATOM   1749  HA2 GLY   142      30.230  35.060  31.950  1.00  0.00           H
ATOM   1750  C   GLY   142      29.320  33.900  30.310  1.00  0.00           C
ATOM   1751  O   GLY   142      28.920  34.010  29.180  1.00  0.00           O
ATOM   1752  N   THR   143      29.900  32.830  30.770  1.00  0.00           N
ATOM   1753  H   THR   143      30.320  32.890  31.690  1.00  0.00           H
ATOM   1754  CA  THR   143      29.990  31.510  30.050  1.00  0.00           C
ATOM   1755  HA  THR   143      29.130  31.360  29.390  1.00  0.00           H
ATOM   1756  CB  THR   143      31.290  31.580  29.280  1.00  0.00           C
ATOM   1757  HB  THR   143      31.260  32.510  28.710  1.00  0.00           H
ATOM   1758  CG2 THR   143      32.560  31.630  30.160  1.00  0.00           C
ATOM   1759 1HG2 THR   143      32.500  32.540  30.750  1.00  0.00           H
ATOM   1760 2HG2 THR   143      32.610  30.820  30.890  1.00  0.00           H
ATOM   1761 3HG2 THR   143      33.480  31.640  29.570  1.00  0.00           H
ATOM   1762  OG1 THR   143      31.550  30.440  28.460  1.00  0.00           O
ATOM   1763  HG1 THR   143      31.360  30.820  27.600  1.00  0.00           H
ATOM   1764  C   THR   143      29.920  30.250  31.000  1.00  0.00           C
ATOM   1765  O   THR   143      30.240  30.370  32.180  1.00  0.00           O
ATOM   1766  N   GLN   144      29.390  29.110  30.550  1.00  0.00           N
ATOM   1767  H   GLN   144      29.410  28.990  29.550  1.00  0.00           H
ATOM   1768  CA  GLN   144      28.860  27.980  31.340  1.00  0.00           C
ATOM   1769  HA  GLN   144      28.720  28.400  32.330  1.00  0.00           H
ATOM   1770  CB  GLN   144      27.570  27.460  30.650  1.00  0.00           C
ATOM   1771  HB1 GLN   144      27.200  26.680  31.320  1.00  0.00           H
ATOM   1772  HB2 GLN   144      27.740  27.050  29.650  1.00  0.00           H
ATOM   1773  CG  GLN   144      26.460  28.530  30.380  1.00  0.00           C
ATOM   1774  HG1 GLN   144      26.780  29.110  29.520  1.00  0.00           H
ATOM   1775  HG2 GLN   144      26.340  29.210  31.230  1.00  0.00           H
ATOM   1776  CD  GLN   144      25.090  27.930  30.110  1.00  0.00           C
ATOM   1777  OE1 GLN   144      24.880  26.700  30.060  1.00  0.00           O
ATOM   1778  NE2 GLN   144      24.010  28.620  30.100  1.00  0.00           N
ATOM   1779 1HE2 GLN   144      23.950  29.630  30.120  1.00  0.00           H
ATOM   1780 2HE2 GLN   144      23.170  28.080  30.010  1.00  0.00           H
ATOM   1781  C   GLN   144      29.860  26.870  31.620  1.00  0.00           C
ATOM   1782  O   GLN   144      30.770  26.590  30.790  1.00  0.00           O
ATOM   1783  N   VAL   145      29.860  26.290  32.840  1.00  0.00           N
ATOM   1784  H   VAL   145      29.410  26.750  33.620  1.00  0.00           H
ATOM   1785  CA  VAL   145      30.830  25.230  33.170  1.00  0.00           C
ATOM   1786  HA  VAL   145      31.240  24.720  32.300  1.00  0.00           H
ATOM   1787  CB  VAL   145      32.010  25.840  33.950  1.00  0.00           C
ATOM   1788  HB  VAL   145      31.660  26.320  34.870  1.00  0.00           H
ATOM   1789  CG1 VAL   145      32.960  24.640  34.400  1.00  0.00           C
ATOM   1790 1HG1 VAL   145      32.640  24.200  35.350  1.00  0.00           H
ATOM   1791 2HG1 VAL   145      33.010  23.850  33.660  1.00  0.00           H
ATOM   1792 3HG1 VAL   145      33.960  25.070  34.520  1.00  0.00           H
ATOM   1793  CG2 VAL   145      32.770  26.860  33.190  1.00  0.00           C
ATOM   1794 1HG2 VAL   145      32.050  27.640  32.920  1.00  0.00           H
ATOM   1795 2HG2 VAL   145      33.580  27.170  33.850  1.00  0.00           H
ATOM   1796 3HG2 VAL   145      33.310  26.440  32.340  1.00  0.00           H
ATOM   1797  C   VAL   145      30.150  24.250  34.080  1.00  0.00           C
ATOM   1798  O   VAL   145      29.550  24.720  35.090  1.00  0.00           O
ATOM   1799  N   THR   146      30.270  22.930  33.840  1.00  0.00           N
ATOM   1800  H   THR   146      30.910  22.660  33.110  1.00  0.00           H
ATOM   1801  CA  THR   146      29.700  21.850  34.690  1.00  0.00           C
ATOM   1802  HA  THR   146      29.630  22.220  35.710  1.00  0.00           H
ATOM   1803  CB  THR   146      28.300  21.530  34.230  1.00  0.00           C
ATOM   1804  HB  THR   146      28.360  21.290  33.160  1.00  0.00           H
ATOM   1805  CG2 THR   146      27.500  20.440  34.990  1.00  0.00           C
ATOM   1806 1HG2 THR   146      26.430  20.490  34.790  1.00  0.00           H
ATOM   1807 2HG2 THR   146      28.010  19.500  34.760  1.00  0.00           H
ATOM   1808 3HG2 THR   146      27.540  20.530  36.080  1.00  0.00           H
ATOM   1809  OG1 THR   146      27.510  22.680  34.270  1.00  0.00           O
ATOM   1810  HG1 THR   146      27.420  22.880  33.330  1.00  0.00           H
ATOM   1811  C   THR   146      30.530  20.530  34.650  1.00  0.00           C
ATOM   1812  O   THR   146      31.120  20.250  33.620  1.00  0.00           O
ATOM   1813  N   VAL   147      30.570  19.830  35.780  1.00  0.00           N
ATOM   1814  H   VAL   147      30.030  20.140  36.570  1.00  0.00           H
ATOM   1815  CA  VAL   147      31.570  18.750  36.070  1.00  0.00           C
ATOM   1816  HA  VAL   147      32.130  18.550  35.150  1.00  0.00           H
ATOM   1817  CB  VAL   147      32.580  19.040  37.170  1.00  0.00           C
ATOM   1818  HB  VAL   147      31.970  19.270  38.050  1.00  0.00           H
ATOM   1819  CG1 VAL   147      33.640  17.990  37.430  1.00  0.00           C
ATOM   1820 1HG1 VAL   147      34.130  17.770  36.480  1.00  0.00           H
ATOM   1821 2HG1 VAL   147      34.380  18.460  38.080  1.00  0.00           H
ATOM   1822 3HG1 VAL   147      33.090  17.160  37.870  1.00  0.00           H
ATOM   1823  CG2 VAL   147      33.160  20.410  36.790  1.00  0.00           C
ATOM   1824 1HG2 VAL   147      32.440  21.200  37.010  1.00  0.00           H
ATOM   1825 2HG2 VAL   147      34.070  20.660  37.340  1.00  0.00           H
ATOM   1826 3HG2 VAL   147      33.310  20.500  35.710  1.00  0.00           H
ATOM   1827  C   VAL   147      30.720  17.440  36.470  1.00  0.00           C
ATOM   1828  O   VAL   147      30.100  17.440  37.500  1.00  0.00           O
ATOM   1829  N   SER   148      30.840  16.360  35.670  1.00  0.00           N
ATOM   1830  H   SER   148      31.410  16.450  34.840  1.00  0.00           H
ATOM   1831  CA  SER   148      30.080  15.090  35.890  1.00  0.00           C
ATOM   1832  HA  SER   148      29.090  15.370  36.260  1.00  0.00           H
ATOM   1833  CB  SER   148      30.030  14.360  34.570  1.00  0.00           C
ATOM   1834  HB1 SER   148      29.760  13.330  34.800  1.00  0.00           H
ATOM   1835  HB2 SER   148      31.050  14.280  34.190  1.00  0.00           H
ATOM   1836  OG  SER   148      29.140  14.910  33.620  1.00  0.00           O
ATOM   1837  HG  SER   148      29.540  14.720  32.760  1.00  0.00           H
ATOM   1838  C   SER   148      30.720  14.200  36.880  1.00  0.00           C
ATOM   1839  O   SER   148      31.960  14.010  36.810  1.00  0.00           O
ATOM   1840  N   SER   149      29.890  13.660  37.760  1.00  0.00           N
ATOM   1841  H   SER   149      28.920  13.940  37.780  1.00  0.00           H
ATOM   1842  CA  SER   149      30.110  12.630  38.770  1.00  0.00           C
ATOM   1843  HA  SER   149      30.830  11.870  38.480  1.00  0.00           H
ATOM   1844  CB  SER   149      30.730  13.290  40.050  1.00  0.00           C
ATOM   1845  HB1 SER   149      30.610  12.720  40.970  1.00  0.00           H
ATOM   1846  HB2 SER   149      30.050  14.110  40.220  1.00  0.00           H
ATOM   1847  OG  SER   149      32.000  13.800  39.690  1.00  0.00           O
ATOM   1848  HG  SER   149      32.020  14.050  38.760  1.00  0.00           H
ATOM   1849  C   SER   149      28.920  11.790  39.030  1.00  0.00           C
ATOM   1850  OC1 SER   149      29.010  10.600  39.390  1.00  0.00           O
ATOM   1851  OC2 SER   149      27.780  12.340  38.890  1.00  0.00           O
TER
ENDMDL
