# Supplementary material for: Targeting Ras-binding domain of ELMO1 by computational nanobody design
Source: Commun Biol. 2023 Mar 17;6:284. doi: 10.1038/s42003-023-04657-w (PMC10023680; doi:10.1038/s42003-023-04657-w)
Supplement: Supplementary file 4 — Supplementary Data 2 [file 42003_2023_4657_MOESM4_ESM.zip › MD_input_output/Nb01_snapshot/snapshot_006000_CDR2.pdb]

ATOM    724  N   SER    57      32.730  34.810  35.360  1.00  0.00           N
ATOM    725  H   SER    57      33.440  35.530  35.400  1.00  0.00           H
ATOM    726  CA  SER    57      31.890  34.980  34.210  1.00  0.00           C
ATOM    727  HA  SER    57      31.400  34.010  34.060  1.00  0.00           H
ATOM    728  CB  SER    57      30.640  35.830  34.520  1.00  0.00           C
ATOM    729  HB1 SER    57      30.160  35.460  35.420  1.00  0.00           H
ATOM    730  HB2 SER    57      29.940  35.740  33.690  1.00  0.00           H
ATOM    731  OG  SER    57      30.980  37.200  34.630  1.00  0.00           O
ATOM    732  HG  SER    57      30.360  37.580  35.250  1.00  0.00           H
ATOM    733  C   SER    57      32.550  35.390  32.870  1.00  0.00           C
ATOM    734  O   SER    57      33.690  35.820  32.940  1.00  0.00           O
ATOM    735  N   ILE    58      31.890  35.230  31.730  1.00  0.00           N
ATOM    736  H   ILE    58      31.030  34.710  31.860  1.00  0.00           H
ATOM    737  CA  ILE    58      32.340  35.550  30.340  1.00  0.00           C
ATOM    738  HA  ILE    58      33.040  36.390  30.290  1.00  0.00           H
ATOM    739  CB  ILE    58      32.980  34.330  29.650  1.00  0.00           C
ATOM    740  HB  ILE    58      33.780  33.930  30.270  1.00  0.00           H
ATOM    741  CG2 ILE    58      32.070  33.180  29.400  1.00  0.00           C
ATOM    742 1HG2 ILE    58      32.720  32.340  29.170  1.00  0.00           H
ATOM    743 2HG2 ILE    58      31.550  33.000  30.340  1.00  0.00           H
ATOM    744 3HG2 ILE    58      31.330  33.330  28.620  1.00  0.00           H
ATOM    745  CG1 ILE    58      33.640  34.910  28.420  1.00  0.00           C
ATOM    746 1HG1 ILE    58      34.080  35.890  28.620  1.00  0.00           H
ATOM    747 2HG1 ILE    58      32.950  35.080  27.600  1.00  0.00           H
ATOM    748  CD  ILE    58      34.830  34.110  27.860  1.00  0.00           C
ATOM    749  HD1 ILE    58      35.310  34.750  27.110  1.00  0.00           H
ATOM    750  HD2 ILE    58      35.510  33.800  28.650  1.00  0.00           H
ATOM    751  HD3 ILE    58      34.390  33.240  27.370  1.00  0.00           H
ATOM    752  C   ILE    58      31.140  36.150  29.510  1.00  0.00           C
ATOM    753  O   ILE    58      30.060  35.540  29.340  1.00  0.00           O
ATOM    754  N   LYS    59      31.330  37.360  29.160  1.00  0.00           N
ATOM    755  H   LYS    59      32.260  37.730  29.350  1.00  0.00           H
ATOM    756  CA  LYS    59      30.420  38.100  28.250  1.00  0.00           C
ATOM    757  HA  LYS    59      29.380  38.000  28.560  1.00  0.00           H
ATOM    758  CB  LYS    59      30.670  39.650  28.300  1.00  0.00           C
ATOM    759  HB1 LYS    59      30.060  40.170  27.560  1.00  0.00           H
ATOM    760  HB2 LYS    59      31.700  39.700  27.940  1.00  0.00           H
ATOM    761  CG  LYS    59      30.550  40.320  29.680  1.00  0.00           C
ATOM    762  HG1 LYS    59      31.460  40.160  30.270  1.00  0.00           H
ATOM    763  HG2 LYS    59      29.730  39.900  30.260  1.00  0.00           H
ATOM    764  CD  LYS    59      30.210  41.820  29.620  1.00  0.00           C
ATOM    765  HD1 LYS    59      30.100  42.290  30.610  1.00  0.00           H
ATOM    766  HD2 LYS    59      29.220  41.910  29.160  1.00  0.00           H
ATOM    767  CE  LYS    59      31.230  42.680  28.880  1.00  0.00           C
ATOM    768  HE1 LYS    59      31.180  42.340  27.850  1.00  0.00           H
ATOM    769  HE2 LYS    59      32.220  42.390  29.220  1.00  0.00           H
ATOM    770  NZ  LYS    59      30.920  44.140  28.900  1.00  0.00           N
ATOM    771  HZ1 LYS    59      30.070  44.320  28.380  1.00  0.00           H
ATOM    772  HZ2 LYS    59      30.670  44.430  29.840  1.00  0.00           H
ATOM    773  HZ3 LYS    59      31.680  44.730  28.590  1.00  0.00           H
ATOM    774  C   LYS    59      30.360  37.620  26.850  1.00  0.00           C
ATOM    775  O   LYS    59      31.350  36.930  26.470  1.00  0.00           O
ATOM    776  N   TRP    60      29.360  37.990  26.030  1.00  0.00           N
ATOM    777  H   TRP    60      28.650  38.660  26.310  1.00  0.00           H
ATOM    778  CA  TRP    60      29.150  37.450  24.700  1.00  0.00           C
ATOM    779  HA  TRP    60      28.970  36.380  24.790  1.00  0.00           H
ATOM    780  CB  TRP    60      27.790  37.900  24.140  1.00  0.00           C
ATOM    781  HB1 TRP    60      27.080  37.100  24.390  1.00  0.00           H
ATOM    782  HB2 TRP    60      27.830  37.760  23.060  1.00  0.00           H
ATOM    783  CG  TRP    60      27.210  39.190  24.590  1.00  0.00           C
ATOM    784  CD1 TRP    60      26.450  39.490  25.680  1.00  0.00           C
ATOM    785  HD1 TRP    60      26.080  38.740  26.360  1.00  0.00           H
ATOM    786  NE1 TRP    60      26.260  40.850  25.750  1.00  0.00           N
ATOM    787  HE1 TRP    60      25.630  41.230  26.440  1.00  0.00           H
ATOM    788  CE2 TRP    60      26.810  41.450  24.650  1.00  0.00           C
ATOM    789  CZ2 TRP    60      26.990  42.780  24.310  1.00  0.00           C
ATOM    790  HZ2 TRP    60      26.480  43.610  24.790  1.00  0.00           H
ATOM    791  CH2 TRP    60      27.790  43.060  23.210  1.00  0.00           C
ATOM    792  HH2 TRP    60      27.960  44.100  22.960  1.00  0.00           H
ATOM    793  CZ3 TRP    60      28.360  42.070  22.400  1.00  0.00           C
ATOM    794  HZ3 TRP    60      28.790  42.380  21.460  1.00  0.00           H
ATOM    795  CE3 TRP    60      28.210  40.760  22.740  1.00  0.00           C
ATOM    796  HE3 TRP    60      28.540  39.990  22.060  1.00  0.00           H
ATOM    797  CD2 TRP    60      27.520  40.410  23.970  1.00  0.00           C
ATOM    798  C   TRP    60      30.310  37.680  23.810  1.00  0.00           C
ATOM    799  O   TRP    60      30.640  36.780  23.060  1.00  0.00           O
ATOM    800  N   ALA    61      30.980  38.790  24.040  1.00  0.00           N
ATOM    801  H   ALA    61      30.540  39.460  24.660  1.00  0.00           H
ATOM    802  CA  ALA    61      32.240  39.080  23.320  1.00  0.00           C
ATOM    803  HA  ALA    61      32.110  38.600  22.350  1.00  0.00           H
ATOM    804  CB  ALA    61      32.240  40.600  22.880  1.00  0.00           C
ATOM    805  HB1 ALA    61      31.290  40.980  22.520  1.00  0.00           H
ATOM    806  HB2 ALA    61      32.510  41.280  23.680  1.00  0.00           H
ATOM    807  HB3 ALA    61      33.030  40.790  22.160  1.00  0.00           H
ATOM    808  C   ALA    61      33.590  38.670  23.940  1.00  0.00           C
ATOM    809  O   ALA    61      34.660  39.030  23.470  1.00  0.00           O
ATOM    810  N   GLY    65      33.590  37.990  25.110  1.00  0.00           N
ATOM    811  H   GLY    65      32.680  37.680  25.410  1.00  0.00           H
ATOM    812  CA  GLY    65      34.830  37.350  25.670  1.00  0.00           C
ATOM    813  HA1 GLY    65      35.570  37.110  24.910  1.00  0.00           H
ATOM    814  HA2 GLY    65      34.550  36.520  26.310  1.00  0.00           H
ATOM    815  C   GLY    65      35.530  38.290  26.670  1.00  0.00           C
ATOM    816  O   GLY    65      36.710  38.030  27.010  1.00  0.00           O
ATOM    817  N   ASP    66      34.890  39.340  27.180  1.00  0.00           N
ATOM    818  H   ASP    66      33.980  39.510  26.780  1.00  0.00           H
ATOM    819  CA  ASP    66      35.200  40.090  28.400  1.00  0.00           C
ATOM    820  HA  ASP    66      36.290  40.130  28.400  1.00  0.00           H
ATOM    821  CB  ASP    66      34.850  41.550  28.230  1.00  0.00           C
ATOM    822  HB1 ASP    66      35.350  42.180  28.970  1.00  0.00           H
ATOM    823  HB2 ASP    66      33.770  41.620  28.340  1.00  0.00           H
ATOM    824  CG  ASP    66      35.260  42.060  26.860  1.00  0.00           C
ATOM    825  OD1 ASP    66      34.280  42.640  26.270  1.00  0.00           O
ATOM    826  OD2 ASP    66      36.400  41.950  26.440  1.00  0.00           O
ATOM    827  C   ASP    66      34.800  39.280  29.680  1.00  0.00           C
ATOM    828  O   ASP    66      33.750  38.650  29.850  1.00  0.00           O
ATOM    829  N   ARG    67      35.760  39.210  30.600  1.00  0.00           N
ATOM    830  H   ARG    67      36.540  39.860  30.600  1.00  0.00           H
ATOM    831  CA  ARG    67      35.850  38.170  31.670  1.00  0.00           C
ATOM    832  HA  ARG    67      34.900  37.650  31.580  1.00  0.00           H
ATOM    833  CB  ARG    67      37.050  37.200  31.440  1.00  0.00           C
ATOM    834  HB1 ARG    67      37.370  36.700  32.350  1.00  0.00           H
ATOM    835  HB2 ARG    67      37.850  37.860  31.100  1.00  0.00           H
ATOM    836  CG  ARG    67      36.730  36.140  30.330  1.00  0.00           C
ATOM    837  HG1 ARG    67      36.040  36.580  29.600  1.00  0.00           H
ATOM    838  HG2 ARG    67      36.240  35.270  30.760  1.00  0.00           H
ATOM    839  CD  ARG    67      37.990  35.640  29.620  1.00  0.00           C
ATOM    840  HD1 ARG    67      37.680  34.770  29.050  1.00  0.00           H
ATOM    841  HD2 ARG    67      38.630  35.340  30.460  1.00  0.00           H
ATOM    842  NE  ARG    67      38.510  36.560  28.580  1.00  0.00           N
ATOM    843  HE  ARG    67      37.850  36.910  27.890  1.00  0.00           H
ATOM    844  CZ  ARG    67      39.660  37.140  28.490  1.00  0.00           C
ATOM    845  NH1 ARG    67      40.530  37.050  29.430  1.00  0.00           N
ATOM    846 1HH1 ARG    67      40.180  36.700  30.310  1.00  0.00           H
ATOM    847 2HH1 ARG    67      41.240  37.780  29.440  1.00  0.00           H
ATOM    848  NH2 ARG    67      39.870  37.950  27.470  1.00  0.00           N
ATOM    849 1HH2 ARG    67      39.200  37.980  26.710  1.00  0.00           H
ATOM    850 2HH2 ARG    67      40.760  38.410  27.350  1.00  0.00           H
ATOM    851  C   ARG    67      35.900  38.730  33.090  1.00  0.00           C
ATOM    852  O   ARG    67      36.500  39.750  33.290  1.00  0.00           O
ATOM    853  N   THR    68      35.090  38.100  33.980  1.00  0.00           N
ATOM    854  H   THR    68      34.510  37.330  33.690  1.00  0.00           H
ATOM    855  CA  THR    68      34.810  38.770  35.240  1.00  0.00           C
ATOM    856  HA  THR    68      35.580  39.530  35.390  1.00  0.00           H
ATOM    857  CB  THR    68      33.430  39.320  35.460  1.00  0.00           C
ATOM    858  HB  THR    68      32.950  38.670  36.200  1.00  0.00           H
ATOM    859  CG2 THR    68      33.440  40.760  35.860  1.00  0.00           C
ATOM    860 1HG2 THR    68      33.800  41.420  35.070  1.00  0.00           H
ATOM    861 2HG2 THR    68      32.430  40.950  36.200  1.00  0.00           H
ATOM    862 3HG2 THR    68      34.160  40.890  36.670  1.00  0.00           H
ATOM    863  OG1 THR    68      32.690  39.360  34.230  1.00  0.00           O
ATOM    864  HG1 THR    68      32.050  38.650  34.140  1.00  0.00           H
ATOM    865  C   THR    68      35.150  37.770  36.330  1.00  0.00           C
ATOM    866  O   THR    68      34.970  36.550  36.100  1.00  0.00           O
ATOM    867  N   TYR    69      35.610  38.200  37.480  1.00  0.00           N
ATOM    868  H   TYR    69      35.830  39.170  37.650  1.00  0.00           H
ATOM    869  CA  TYR    69      36.260  37.370  38.490  1.00  0.00           C
ATOM    870  HA  TYR    69      35.860  36.350  38.430  1.00  0.00           H
ATOM    871  CB  TYR    69      37.780  37.220  38.150  1.00  0.00           C
ATOM    872  HB1 TYR    69      38.240  36.800  39.040  1.00  0.00           H
ATOM    873  HB2 TYR    69      38.220  38.210  38.050  1.00  0.00           H
ATOM    874  CG  TYR    69      38.150  36.470  36.770  1.00  0.00           C
ATOM    875  CD1 TYR    69      38.590  37.140  35.630  1.00  0.00           C
ATOM    876  HD1 TYR    69      38.500  38.210  35.580  1.00  0.00           H
ATOM    877  CE1 TYR    69      39.020  36.360  34.530  1.00  0.00           C
ATOM    878  HE1 TYR    69      39.270  36.980  33.680  1.00  0.00           H
ATOM    879  CZ  TYR    69      39.000  34.940  34.570  1.00  0.00           C
ATOM    880  OH  TYR    69      39.490  34.190  33.540  1.00  0.00           O
ATOM    881  HH  TYR    69      39.940  34.730  32.890  1.00  0.00           H
ATOM    882  CE2 TYR    69      38.610  34.290  35.730  1.00  0.00           C
ATOM    883  HE2 TYR    69      38.660  33.220  35.850  1.00  0.00           H
ATOM    884  CD2 TYR    69      38.090  35.070  36.760  1.00  0.00           C
ATOM    885  HD2 TYR    69      37.640  34.550  37.590  1.00  0.00           H
ATOM    886  C   TYR    69      35.990  37.950  39.870  1.00  0.00           C
ATOM    887  O   TYR    69      35.890  39.160  40.100  1.00  0.00           O
