# Supplementary material for: Targeting Ras-binding domain of ELMO1 by computational nanobody design
Source: Commun Biol. 2023 Mar 17;6:284. doi: 10.1038/s42003-023-04657-w (PMC10023680; doi:10.1038/s42003-023-04657-w)
Supplement: Supplementary file 4 — Supplementary Data 2 [file 42003_2023_4657_MOESM4_ESM.zip › MD_input_output/Nb01_snapshot/snapshot_036000.pdb]

REMARK    GENERATED BY TRJCONV
TITLE     Protein in water t= 3600.00000 step= 1800000
REMARK    THIS IS A SIMULATION BOX
CRYST1   67.388   67.388   67.388  90.00  90.00  90.00 P 1           1
MODEL        1
ATOM      1  N   VAL     2      24.550  44.830  23.750  1.00  0.00           N
ATOM      2  H1  VAL     2      23.880  44.130  23.470  1.00  0.00           H
ATOM      3  H2  VAL     2      24.480  45.120  24.720  1.00  0.00           H
ATOM      4  H3  VAL     2      24.440  45.610  23.120  1.00  0.00           H
ATOM      5  CA  VAL     2      25.940  44.150  23.440  1.00  0.00           C
ATOM      6  HA  VAL     2      25.940  43.950  22.370  1.00  0.00           H
ATOM      7  CB  VAL     2      27.160  44.940  23.820  1.00  0.00           C
ATOM      8  HB  VAL     2      27.050  45.230  24.860  1.00  0.00           H
ATOM      9  CG1 VAL     2      28.450  44.240  23.410  1.00  0.00           C
ATOM     10 1HG1 VAL     2      28.400  44.010  22.350  1.00  0.00           H
ATOM     11 2HG1 VAL     2      29.370  44.810  23.500  1.00  0.00           H
ATOM     12 3HG1 VAL     2      28.650  43.420  24.110  1.00  0.00           H
ATOM     13  CG2 VAL     2      27.070  46.220  22.950  1.00  0.00           C
ATOM     14 1HG2 VAL     2      26.160  46.800  23.070  1.00  0.00           H
ATOM     15 2HG2 VAL     2      27.950  46.860  23.000  1.00  0.00           H
ATOM     16 3HG2 VAL     2      27.080  45.920  21.900  1.00  0.00           H
ATOM     17  C   VAL     2      25.810  42.840  24.120  1.00  0.00           C
ATOM     18  O   VAL     2      25.470  42.800  25.290  1.00  0.00           O
ATOM     19  N   GLN     3      26.050  41.750  23.410  1.00  0.00           N
ATOM     20  H   GLN     3      26.260  41.830  22.420  1.00  0.00           H
ATOM     21  CA  GLN     3      26.040  40.370  23.850  1.00  0.00           C
ATOM     22  HA  GLN     3      25.840  40.340  24.920  1.00  0.00           H
ATOM     23  CB  GLN     3      24.830  39.630  23.160  1.00  0.00           C
ATOM     24  HB1 GLN     3      24.940  39.650  22.080  1.00  0.00           H
ATOM     25  HB2 GLN     3      23.890  40.110  23.440  1.00  0.00           H
ATOM     26  CG  GLN     3      24.600  38.190  23.570  1.00  0.00           C
ATOM     27  HG1 GLN     3      23.980  38.100  24.460  1.00  0.00           H
ATOM     28  HG2 GLN     3      25.570  37.770  23.850  1.00  0.00           H
ATOM     29  CD  GLN     3      23.850  37.370  22.530  1.00  0.00           C
ATOM     30  OE1 GLN     3      22.570  37.420  22.440  1.00  0.00           O
ATOM     31  NE2 GLN     3      24.500  36.670  21.610  1.00  0.00           N
ATOM     32 1HE2 GLN     3      25.510  36.770  21.630  1.00  0.00           H
ATOM     33 2HE2 GLN     3      24.020  36.180  20.870  1.00  0.00           H
ATOM     34  C   GLN     3      27.500  39.790  23.660  1.00  0.00           C
ATOM     35  O   GLN     3      28.070  40.010  22.640  1.00  0.00           O
ATOM     36  N   LEU     4      28.120  39.130  24.630  1.00  0.00           N
ATOM     37  H   LEU     4      27.600  38.930  25.470  1.00  0.00           H
ATOM     38  CA  LEU     4      29.570  38.720  24.620  1.00  0.00           C
ATOM     39  HA  LEU     4      30.160  39.460  24.070  1.00  0.00           H
ATOM     40  CB  LEU     4      30.030  38.600  26.000  1.00  0.00           C
ATOM     41  HB1 LEU     4      31.100  38.470  25.890  1.00  0.00           H
ATOM     42  HB2 LEU     4      29.460  37.780  26.440  1.00  0.00           H
ATOM     43  CG  LEU     4      29.800  39.840  26.940  1.00  0.00           C
ATOM     44  HG  LEU     4      28.740  40.050  26.990  1.00  0.00           H
ATOM     45  CD1 LEU     4      30.400  39.560  28.370  1.00  0.00           C
ATOM     46 1HD1 LEU     4      31.490  39.500  28.330  1.00  0.00           H
ATOM     47 2HD1 LEU     4      30.240  40.400  29.040  1.00  0.00           H
ATOM     48 3HD1 LEU     4      29.960  38.680  28.840  1.00  0.00           H
ATOM     49  CD2 LEU     4      30.630  41.000  26.360  1.00  0.00           C
ATOM     50 1HD2 LEU     4      30.490  41.810  27.070  1.00  0.00           H
ATOM     51 2HD2 LEU     4      31.710  40.840  26.370  1.00  0.00           H
ATOM     52 3HD2 LEU     4      30.330  41.280  25.350  1.00  0.00           H
ATOM     53  C   LEU     4      29.680  37.340  23.870  1.00  0.00           C
ATOM     54  O   LEU     4      28.800  36.500  23.840  1.00  0.00           O
ATOM     55  N   VAL     5      30.870  37.090  23.280  1.00  0.00           N
ATOM     56  H   VAL     5      31.560  37.810  23.110  1.00  0.00           H
ATOM     57  CA  VAL     5      31.160  35.840  22.610  1.00  0.00           C
ATOM     58  HA  VAL     5      30.300  35.160  22.590  1.00  0.00           H
ATOM     59  CB  VAL     5      31.340  36.080  21.100  1.00  0.00           C
ATOM     60  HB  VAL     5      32.180  36.770  21.020  1.00  0.00           H
ATOM     61  CG1 VAL     5      31.540  34.840  20.280  1.00  0.00           C
ATOM     62 1HG1 VAL     5      30.610  34.270  20.190  1.00  0.00           H
ATOM     63 2HG1 VAL     5      31.800  35.200  19.290  1.00  0.00           H
ATOM     64 3HG1 VAL     5      32.310  34.220  20.740  1.00  0.00           H
ATOM     65  CG2 VAL     5      30.050  36.790  20.530  1.00  0.00           C
ATOM     66 1HG2 VAL     5      29.190  36.160  20.770  1.00  0.00           H
ATOM     67 2HG2 VAL     5      29.920  37.810  20.900  1.00  0.00           H
ATOM     68 3HG2 VAL     5      30.170  36.760  19.450  1.00  0.00           H
ATOM     69  C   VAL     5      32.260  35.060  23.230  1.00  0.00           C
ATOM     70  O   VAL     5      33.430  35.450  23.330  1.00  0.00           O
ATOM     71  N   GLU     6      31.990  33.810  23.660  1.00  0.00           N
ATOM     72  H   GLU     6      31.060  33.420  23.540  1.00  0.00           H
ATOM     73  CA  GLU     6      32.950  32.910  24.310  1.00  0.00           C
ATOM     74  HA  GLU     6      33.830  33.460  24.660  1.00  0.00           H
ATOM     75  CB  GLU     6      32.380  32.380  25.620  1.00  0.00           C
ATOM     76  HB1 GLU     6      33.080  31.810  26.220  1.00  0.00           H
ATOM     77  HB2 GLU     6      31.590  31.680  25.360  1.00  0.00           H
ATOM     78  CG  GLU     6      31.670  33.440  26.560  1.00  0.00           C
ATOM     79  HG1 GLU     6      32.110  34.420  26.330  1.00  0.00           H
ATOM     80  HG2 GLU     6      31.980  33.240  27.590  1.00  0.00           H
ATOM     81  CD  GLU     6      30.110  33.510  26.480  1.00  0.00           C
ATOM     82  OE1 GLU     6      29.520  33.250  25.420  1.00  0.00           O
ATOM     83  OE2 GLU     6      29.470  33.780  27.490  1.00  0.00           O
ATOM     84  C   GLU     6      33.410  31.680  23.440  1.00  0.00           C
ATOM     85  O   GLU     6      32.630  31.170  22.610  1.00  0.00           O
ATOM     86  N   SER     7      34.640  31.160  23.640  1.00  0.00           N
ATOM     87  H   SER     7      35.220  31.530  24.370  1.00  0.00           H
ATOM     88  CA  SER     7      35.220  30.150  22.750  1.00  0.00           C
ATOM     89  HA  SER     7      34.490  29.460  22.320  1.00  0.00           H
ATOM     90  CB  SER     7      35.830  30.960  21.580  1.00  0.00           C
ATOM     91  HB1 SER     7      36.570  31.590  22.080  1.00  0.00           H
ATOM     92  HB2 SER     7      35.040  31.580  21.150  1.00  0.00           H
ATOM     93  OG  SER     7      36.480  30.090  20.680  1.00  0.00           O
ATOM     94  HG  SER     7      36.710  30.560  19.870  1.00  0.00           H
ATOM     95  C   SER     7      36.320  29.350  23.540  1.00  0.00           C
ATOM     96  O   SER     7      36.570  29.620  24.710  1.00  0.00           O
ATOM     97  N   GLY     9      36.930  28.420  22.830  1.00  0.00           N
ATOM     98  H   GLY     9      36.730  28.540  21.840  1.00  0.00           H
ATOM     99  CA  GLY     9      37.910  27.470  23.330  1.00  0.00           C
ATOM    100  HA1 GLY     9      38.640  27.990  23.950  1.00  0.00           H
ATOM    101  HA2 GLY     9      38.510  27.130  22.480  1.00  0.00           H
ATOM    102  C   GLY     9      37.340  26.150  24.050  1.00  0.00           C
ATOM    103  O   GLY     9      38.220  25.340  24.430  1.00  0.00           O
ATOM    104  N   GLY    10      36.050  26.020  24.360  1.00  0.00           N
ATOM    105  H   GLY    10      35.460  26.770  24.040  1.00  0.00           H
ATOM    106  CA  GLY    10      35.400  24.820  24.920  1.00  0.00           C
ATOM    107  HA1 GLY    10      34.360  24.950  25.210  1.00  0.00           H
ATOM    108  HA2 GLY    10      35.890  24.680  25.890  1.00  0.00           H
ATOM    109  C   GLY    10      35.510  23.580  24.040  1.00  0.00           C
ATOM    110  O   GLY    10      35.560  23.670  22.810  1.00  0.00           O
ATOM    111  N   GLY    11      35.450  22.340  24.620  1.00  0.00           N
ATOM    112  H   GLY    11      35.310  22.310  25.620  1.00  0.00           H
ATOM    113  CA  GLY    11      35.290  21.030  23.930  1.00  0.00           C
ATOM    114  HA1 GLY    11      35.850  21.000  22.990  1.00  0.00           H
ATOM    115  HA2 GLY    11      34.260  20.970  23.600  1.00  0.00           H
ATOM    116  C   GLY    11      35.590  19.900  24.830  1.00  0.00           C
ATOM    117  O   GLY    11      35.820  20.110  26.000  1.00  0.00           O
ATOM    118  N   LEU    12      35.490  18.670  24.310  1.00  0.00           N
ATOM    119  H   LEU    12      35.390  18.630  23.310  1.00  0.00           H
ATOM    120  CA  LEU    12      35.950  17.450  24.940  1.00  0.00           C
ATOM    121  HA  LEU    12      35.450  17.370  25.900  1.00  0.00           H
ATOM    122  CB  LEU    12      35.560  16.150  24.190  1.00  0.00           C
ATOM    123  HB1 LEU    12      35.970  16.150  23.180  1.00  0.00           H
ATOM    124  HB2 LEU    12      34.490  16.270  24.040  1.00  0.00           H
ATOM    125  CG  LEU    12      35.840  14.810  24.850  1.00  0.00           C
ATOM    126  HG  LEU    12      36.860  14.890  25.230  1.00  0.00           H
ATOM    127  CD1 LEU    12      34.800  14.490  25.920  1.00  0.00           C
ATOM    128 1HD1 LEU    12      33.830  14.630  25.430  1.00  0.00           H
ATOM    129 2HD1 LEU    12      34.940  13.510  26.370  1.00  0.00           H
ATOM    130 3HD1 LEU    12      34.890  15.270  26.660  1.00  0.00           H
ATOM    131  CD2 LEU    12      35.960  13.620  23.910  1.00  0.00           C
ATOM    132 1HD2 LEU    12      34.970  13.470  23.480  1.00  0.00           H
ATOM    133 2HD2 LEU    12      36.600  13.870  23.070  1.00  0.00           H
ATOM    134 3HD2 LEU    12      36.250  12.730  24.470  1.00  0.00           H
ATOM    135  C   LEU    12      37.490  17.470  25.240  1.00  0.00           C
ATOM    136  O   LEU    12      38.290  17.770  24.400  1.00  0.00           O
ATOM    137  N   VAL    13      37.910  16.940  26.360  1.00  0.00           N
ATOM    138  H   VAL    13      37.220  16.730  27.070  1.00  0.00           H
ATOM    139  CA  VAL    13      39.310  16.660  26.830  1.00  0.00           C
ATOM    140  HA  VAL    13      39.860  16.540  25.900  1.00  0.00           H
ATOM    141  CB  VAL    13      40.000  17.680  27.780  1.00  0.00           C
ATOM    142  HB  VAL    13      40.830  17.230  28.320  1.00  0.00           H
ATOM    143  CG1 VAL    13      40.330  18.970  26.940  1.00  0.00           C
ATOM    144 1HG1 VAL    13      39.390  19.390  26.570  1.00  0.00           H
ATOM    145 2HG1 VAL    13      40.800  19.790  27.480  1.00  0.00           H
ATOM    146 3HG1 VAL    13      40.990  18.630  26.150  1.00  0.00           H
ATOM    147  CG2 VAL    13      38.950  18.020  28.840  1.00  0.00           C
ATOM    148 1HG2 VAL    13      38.510  17.150  29.330  1.00  0.00           H
ATOM    149 2HG2 VAL    13      39.520  18.670  29.500  1.00  0.00           H
ATOM    150 3HG2 VAL    13      38.090  18.560  28.450  1.00  0.00           H
ATOM    151  C   VAL    13      39.370  15.300  27.590  1.00  0.00           C
ATOM    152  O   VAL    13      38.340  14.820  28.050  1.00  0.00           O
ATOM    153  N   GLN    14      40.570  14.770  27.790  1.00  0.00           N
ATOM    154  H   GLN    14      41.360  15.260  27.390  1.00  0.00           H
ATOM    155  CA  GLN    14      40.850  13.780  28.860  1.00  0.00           C
ATOM    156  HA  GLN    14      40.040  13.070  28.980  1.00  0.00           H
ATOM    157  CB  GLN    14      42.190  13.070  28.590  1.00  0.00           C
ATOM    158  HB1 GLN    14      42.520  12.630  29.530  1.00  0.00           H
ATOM    159  HB2 GLN    14      42.920  13.760  28.180  1.00  0.00           H
ATOM    160  CG  GLN    14      42.030  11.840  27.710  1.00  0.00           C
ATOM    161  HG1 GLN    14      41.440  11.130  28.290  1.00  0.00           H
ATOM    162  HG2 GLN    14      43.000  11.380  27.500  1.00  0.00           H
ATOM    163  CD  GLN    14      41.510  12.240  26.320  1.00  0.00           C
ATOM    164  OE1 GLN    14      41.970  13.110  25.630  1.00  0.00           O
ATOM    165  NE2 GLN    14      40.530  11.530  25.830  1.00  0.00           N
ATOM    166 1HE2 GLN    14      40.030  10.840  26.380  1.00  0.00           H
ATOM    167 2HE2 GLN    14      40.170  11.740  24.910  1.00  0.00           H
ATOM    168  C   GLN    14      40.960  14.510  30.190  1.00  0.00           C
ATOM    169  O   GLN    14      41.050  15.730  30.310  1.00  0.00           O
ATOM    170  N   ALA    15      40.890  13.790  31.240  1.00  0.00           N
ATOM    171  H   ALA    15      40.330  12.950  31.150  1.00  0.00           H
ATOM    172  CA  ALA    15      41.400  14.200  32.540  1.00  0.00           C
ATOM    173  HA  ALA    15      41.000  15.210  32.620  1.00  0.00           H
ATOM    174  CB  ALA    15      40.890  13.200  33.530  1.00  0.00           C
ATOM    175  HB1 ALA    15      40.930  13.510  34.580  1.00  0.00           H
ATOM    176  HB2 ALA    15      39.860  12.920  33.320  1.00  0.00           H
ATOM    177  HB3 ALA    15      41.540  12.330  33.480  1.00  0.00           H
ATOM    178  C   ALA    15      42.980  14.330  32.490  1.00  0.00           C
ATOM    179  O   ALA    15      43.620  13.630  31.680  1.00  0.00           O
ATOM    180  N   GLY    16      43.400  15.200  33.390  1.00  0.00           N
ATOM    181  H   GLY    16      42.780  15.520  34.110  1.00  0.00           H
ATOM    182  CA  GLY    16      44.790  15.590  33.470  1.00  0.00           C
ATOM    183  HA1 GLY    16      45.460  14.740  33.330  1.00  0.00           H
ATOM    184  HA2 GLY    16      45.080  16.100  34.390  1.00  0.00           H
ATOM    185  C   GLY    16      45.330  16.630  32.460  1.00  0.00           C
ATOM    186  O   GLY    16      46.310  17.310  32.700  1.00  0.00           O
ATOM    187  N   ASP    17      44.550  16.870  31.410  1.00  0.00           N
ATOM    188  H   ASP    17      43.590  16.560  31.360  1.00  0.00           H
ATOM    189  CA  ASP    17      44.920  17.920  30.440  1.00  0.00           C
ATOM    190  HA  ASP    17      46.000  17.830  30.330  1.00  0.00           H
ATOM    191  CB  ASP    17      44.290  17.510  29.100  1.00  0.00           C
ATOM    192  HB1 ASP    17      44.510  18.320  28.410  1.00  0.00           H
ATOM    193  HB2 ASP    17      43.220  17.530  29.270  1.00  0.00           H
ATOM    194  CG  ASP    17      44.830  16.280  28.410  1.00  0.00           C
ATOM    195  OD1 ASP    17      45.750  15.620  29.010  1.00  0.00           O
ATOM    196  OD2 ASP    17      44.500  16.040  27.220  1.00  0.00           O
ATOM    197  C   ASP    17      44.610  19.370  30.920  1.00  0.00           C
ATOM    198  O   ASP    17      43.820  19.500  31.850  1.00  0.00           O
ATOM    199  N   SER    18      45.340  20.310  30.240  1.00  0.00           N
ATOM    200  H   SER    18      46.130  20.030  29.680  1.00  0.00           H
ATOM    201  CA  SER    18      45.170  21.780  30.540  1.00  0.00           C
ATOM    202  HA  SER    18      44.480  21.920  31.370  1.00  0.00           H
ATOM    203  CB  SER    18      46.500  22.400  31.020  1.00  0.00           C
ATOM    204  HB1 SER    18      46.410  23.490  31.060  1.00  0.00           H
ATOM    205  HB2 SER    18      47.260  22.110  30.300  1.00  0.00           H
ATOM    206  OG  SER    18      46.800  21.730  32.230  1.00  0.00           O
ATOM    207  HG  SER    18      47.030  20.830  31.980  1.00  0.00           H
ATOM    208  C   SER    18      44.670  22.500  29.230  1.00  0.00           C
ATOM    209  O   SER    18      45.160  22.330  28.140  1.00  0.00           O
ATOM    210  N   LEU    19      43.740  23.460  29.360  1.00  0.00           N
ATOM    211  H   LEU    19      43.560  23.770  30.310  1.00  0.00           H
ATOM    212  CA  LEU    19      42.930  24.070  28.300  1.00  0.00           C
ATOM    213  HA  LEU    19      43.620  23.990  27.460  1.00  0.00           H
ATOM    214  CB  LEU    19      41.620  23.370  28.080  1.00  0.00           C
ATOM    215  HB1 LEU    19      40.990  23.520  28.950  1.00  0.00           H
ATOM    216  HB2 LEU    19      41.860  22.310  27.920  1.00  0.00           H
ATOM    217  CG  LEU    19      40.840  23.860  26.880  1.00  0.00           C
ATOM    218  HG  LEU    19      40.400  24.830  27.110  1.00  0.00           H
ATOM    219  CD1 LEU    19      41.550  23.870  25.510  1.00  0.00           C
ATOM    220 1HD1 LEU    19      40.920  24.500  24.880  1.00  0.00           H
ATOM    221 2HD1 LEU    19      42.480  24.440  25.580  1.00  0.00           H
ATOM    222 3HD1 LEU    19      41.680  22.870  25.090  1.00  0.00           H
ATOM    223  CD2 LEU    19      39.560  22.940  26.800  1.00  0.00           C
ATOM    224 1HD2 LEU    19      38.930  23.230  25.970  1.00  0.00           H
ATOM    225 2HD2 LEU    19      39.780  21.870  26.770  1.00  0.00           H
ATOM    226 3HD2 LEU    19      38.840  23.050  27.610  1.00  0.00           H
ATOM    227  C   LEU    19      42.790  25.550  28.590  1.00  0.00           C
ATOM    228  O   LEU    19      42.940  26.000  29.740  1.00  0.00           O
ATOM    229  N   ARG    20      42.520  26.340  27.550  1.00  0.00           N
ATOM    230  H   ARG    20      42.450  25.940  26.630  1.00  0.00           H
ATOM    231  CA  ARG    20      42.280  27.780  27.650  1.00  0.00           C
ATOM    232  HA  ARG    20      42.260  28.070  28.700  1.00  0.00           H
ATOM    233  CB  ARG    20      43.530  28.540  27.030  1.00  0.00           C
ATOM    234  HB1 ARG    20      43.560  28.490  25.940  1.00  0.00           H
ATOM    235  HB2 ARG    20      44.440  28.070  27.410  1.00  0.00           H
ATOM    236  CG  ARG    20      43.580  29.980  27.490  1.00  0.00           C
ATOM    237  HG1 ARG    20      43.430  30.130  28.560  1.00  0.00           H
ATOM    238  HG2 ARG    20      42.830  30.580  26.970  1.00  0.00           H
ATOM    239  CD  ARG    20      45.000  30.420  27.260  1.00  0.00           C
ATOM    240  HD1 ARG    20      45.750  29.670  27.520  1.00  0.00           H
ATOM    241  HD2 ARG    20      45.210  31.170  28.020  1.00  0.00           H
ATOM    242  NE  ARG    20      45.250  30.970  25.870  1.00  0.00           N
ATOM    243  HE  ARG    20      45.230  30.220  25.190  1.00  0.00           H
ATOM    244  CZ  ARG    20      45.890  32.060  25.460  1.00  0.00           C
ATOM    245  NH1 ARG    20      46.380  32.960  26.290  1.00  0.00           N
ATOM    246 1HH1 ARG    20      46.120  32.820  27.250  1.00  0.00           H
ATOM    247 2HH1 ARG    20      46.790  33.820  25.940  1.00  0.00           H
ATOM    248  NH2 ARG    20      46.150  32.120  24.230  1.00  0.00           N
ATOM    249 1HH2 ARG    20      45.790  31.370  23.660  1.00  0.00           H
ATOM    250 2HH2 ARG    20      46.790  32.810  23.850  1.00  0.00           H
ATOM    251  C   ARG    20      40.990  28.110  26.970  1.00  0.00           C
ATOM    252  O   ARG    20      40.760  27.660  25.850  1.00  0.00           O
ATOM    253  N   LEU    21      40.190  28.960  27.580  1.00  0.00           N
ATOM    254  H   LEU    21      40.490  29.430  28.420  1.00  0.00           H
ATOM    255  CA  LEU    21      38.930  29.550  27.170  1.00  0.00           C
ATOM    256  HA  LEU    21      38.700  29.130  26.190  1.00  0.00           H
ATOM    257  CB  LEU    21      37.780  29.370  28.230  1.00  0.00           C
ATOM    258  HB1 LEU    21      36.930  29.850  27.740  1.00  0.00           H
ATOM    259  HB2 LEU    21      38.070  29.870  29.160  1.00  0.00           H
ATOM    260  CG  LEU    21      37.440  27.960  28.620  1.00  0.00           C
ATOM    261  HG  LEU    21      38.290  27.500  29.130  1.00  0.00           H
ATOM    262  CD1 LEU    21      36.140  27.900  29.580  1.00  0.00           C
ATOM    263 1HD1 LEU    21      35.880  26.880  29.860  1.00  0.00           H
ATOM    264 2HD1 LEU    21      36.310  28.490  30.480  1.00  0.00           H
ATOM    265 3HD1 LEU    21      35.270  28.200  29.000  1.00  0.00           H
ATOM    266  CD2 LEU    21      37.230  27.140  27.350  1.00  0.00           C
ATOM    267 1HD2 LEU    21      36.420  27.560  26.760  1.00  0.00           H
ATOM    268 2HD2 LEU    21      38.120  27.050  26.740  1.00  0.00           H
ATOM    269 3HD2 LEU    21      36.970  26.110  27.590  1.00  0.00           H
ATOM    270  C   LEU    21      39.200  31.000  26.930  1.00  0.00           C
ATOM    271  O   LEU    21      39.950  31.620  27.650  1.00  0.00           O
ATOM    272  N   SER    22      38.570  31.520  25.860  1.00  0.00           N
ATOM    273  H   SER    22      37.830  31.050  25.360  1.00  0.00           H
ATOM    274  CA  SER    22      38.700  32.980  25.470  1.00  0.00           C
ATOM    275  HA  SER    22      39.240  33.540  26.240  1.00  0.00           H
ATOM    276  CB  SER    22      39.270  33.220  24.080  1.00  0.00           C
ATOM    277  HB1 SER    22      39.250  34.270  23.750  1.00  0.00           H
ATOM    278  HB2 SER    22      38.710  32.540  23.440  1.00  0.00           H
ATOM    279  OG  SER    22      40.600  32.790  23.910  1.00  0.00           O
ATOM    280  HG  SER    22      40.950  33.280  23.160  1.00  0.00           H
ATOM    281  C   SER    22      37.260  33.540  25.460  1.00  0.00           C
ATOM    282  O   SER    22      36.350  32.840  24.990  1.00  0.00           O
ATOM    283  N   CYS    23      37.150  34.850  25.940  1.00  0.00           N
ATOM    284  H   CYS    23      37.970  35.390  26.150  1.00  0.00           H
ATOM    285  CA  CYS    23      36.030  35.690  25.700  1.00  0.00           C
ATOM    286  HA  CYS    23      35.300  35.090  25.160  1.00  0.00           H
ATOM    287  CB  CYS    23      35.340  36.060  26.960  1.00  0.00           C
ATOM    288  HB1 CYS    23      36.080  36.490  27.630  1.00  0.00           H
ATOM    289  HB2 CYS    23      34.960  35.210  27.530  1.00  0.00           H
ATOM    290  SG  CYS    23      33.850  37.140  26.790  1.00  0.00           S
ATOM    291  C   CYS    23      36.340  36.940  24.850  1.00  0.00           C
ATOM    292  O   CYS    23      37.400  37.560  25.010  1.00  0.00           O
ATOM    293  N   ALA    24      35.540  37.320  23.850  1.00  0.00           N
ATOM    294  H   ALA    24      34.690  36.770  23.740  1.00  0.00           H
ATOM    295  CA  ALA    24      35.700  38.410  22.880  1.00  0.00           C
ATOM    296  HA  ALA    24      36.650  38.880  23.110  1.00  0.00           H
ATOM    297  CB  ALA    24      35.880  37.810  21.510  1.00  0.00           C
ATOM    298  HB1 ALA    24      35.980  38.600  20.770  1.00  0.00           H
ATOM    299  HB2 ALA    24      36.810  37.250  21.410  1.00  0.00           H
ATOM    300  HB3 ALA    24      34.990  37.270  21.200  1.00  0.00           H
ATOM    301  C   ALA    24      34.430  39.310  23.100  1.00  0.00           C
ATOM    302  O   ALA    24      33.300  38.840  23.270  1.00  0.00           O
ATOM    303  N   ALA    25      34.660  40.590  23.270  1.00  0.00           N
ATOM    304  H   ALA    25      35.610  40.920  23.160  1.00  0.00           H
ATOM    305  CA  ALA    25      33.630  41.520  23.850  1.00  0.00           C
ATOM    306  HA  ALA    25      32.880  40.920  24.360  1.00  0.00           H
ATOM    307  CB  ALA    25      34.210  42.350  25.060  1.00  0.00           C
ATOM    308  HB1 ALA    25      34.700  41.750  25.830  1.00  0.00           H
ATOM    309  HB2 ALA    25      35.020  43.000  24.740  1.00  0.00           H
ATOM    310  HB3 ALA    25      33.410  42.860  25.600  1.00  0.00           H
ATOM    311  C   ALA    25      32.870  42.360  22.820  1.00  0.00           C
ATOM    312  O   ALA    25      32.330  43.370  23.180  1.00  0.00           O
ATOM    313  N   SER    26      32.720  42.000  21.550  1.00  0.00           N
ATOM    314  H   SER    26      33.100  41.080  21.360  1.00  0.00           H
ATOM    315  CA  SER    26      31.820  42.540  20.510  1.00  0.00           C
ATOM    316  HA  SER    26      32.230  42.240  19.550  1.00  0.00           H
ATOM    317  CB  SER    26      30.390  41.960  20.660  1.00  0.00           C
ATOM    318  HB1 SER    26      29.760  42.380  19.870  1.00  0.00           H
ATOM    319  HB2 SER    26      30.020  42.240  21.640  1.00  0.00           H
ATOM    320  OG  SER    26      30.290  40.550  20.580  1.00  0.00           O
ATOM    321  HG  SER    26      29.490  40.340  21.060  1.00  0.00           H
ATOM    322  C   SER    26      31.930  44.110  20.520  1.00  0.00           C
ATOM    323  O   SER    26      30.970  44.850  20.780  1.00  0.00           O
ATOM    324  N   GLY    27      33.170  44.540  20.380  1.00  0.00           N
ATOM    325  H   GLY    27      33.820  43.830  20.050  1.00  0.00           H
ATOM    326  CA  GLY    27      33.430  45.970  20.300  1.00  0.00           C
ATOM    327  HA1 GLY    27      32.610  46.270  19.650  1.00  0.00           H
ATOM    328  HA2 GLY    27      34.460  46.050  19.940  1.00  0.00           H
ATOM    329  C   GLY    27      33.220  46.770  21.590  1.00  0.00           C
ATOM    330  O   GLY    27      33.570  48.020  21.610  1.00  0.00           O
ATOM    331  N   LEU    28      32.830  46.220  22.710  1.00  0.00           N
ATOM    332  H   LEU    28      32.530  45.250  22.700  1.00  0.00           H
ATOM    333  CA  LEU    28      32.720  46.760  24.030  1.00  0.00           C
ATOM    334  HA  LEU    28      31.970  47.560  24.020  1.00  0.00           H
ATOM    335  CB  LEU    28      32.170  45.730  24.930  1.00  0.00           C
ATOM    336  HB1 LEU    28      32.930  44.950  24.990  1.00  0.00           H
ATOM    337  HB2 LEU    28      31.320  45.230  24.470  1.00  0.00           H
ATOM    338  CG  LEU    28      31.870  46.200  26.470  1.00  0.00           C
ATOM    339  HG  LEU    28      32.740  46.730  26.860  1.00  0.00           H
ATOM    340  CD1 LEU    28      30.740  47.200  26.380  1.00  0.00           C
ATOM    341 1HD1 LEU    28      29.870  46.620  26.060  1.00  0.00           H
ATOM    342 2HD1 LEU    28      30.500  47.430  27.410  1.00  0.00           H
ATOM    343 3HD1 LEU    28      30.830  48.110  25.800  1.00  0.00           H
ATOM    344  CD2 LEU    28      31.510  45.070  27.390  1.00  0.00           C
ATOM    345 1HD2 LEU    28      31.650  45.430  28.410  1.00  0.00           H
ATOM    346 2HD2 LEU    28      30.520  44.660  27.210  1.00  0.00           H
ATOM    347 3HD2 LEU    28      32.160  44.210  27.220  1.00  0.00           H
ATOM    348  C   LEU    28      34.090  47.290  24.470  1.00  0.00           C
ATOM    349  O   LEU    28      35.120  46.690  24.090  1.00  0.00           O
ATOM    350  N   LEU    29      34.120  48.410  25.240  1.00  0.00           N
ATOM    351  H   LEU    29      33.240  48.830  25.520  1.00  0.00           H
ATOM    352  CA  LEU    29      35.310  49.240  25.490  1.00  0.00           C
ATOM    353  HA  LEU    29      35.860  49.210  24.540  1.00  0.00           H
ATOM    354  CB  LEU    29      35.110  50.780  25.810  1.00  0.00           C
ATOM    355  HB1 LEU    29      36.100  51.230  25.850  1.00  0.00           H
ATOM    356  HB2 LEU    29      34.700  50.830  26.820  1.00  0.00           H
ATOM    357  CG  LEU    29      34.140  51.510  24.860  1.00  0.00           C
ATOM    358  HG  LEU    29      33.150  51.070  24.880  1.00  0.00           H
ATOM    359  CD1 LEU    29      33.950  52.890  25.470  1.00  0.00           C
ATOM    360 1HD1 LEU    29      33.400  52.720  26.400  1.00  0.00           H
ATOM    361 2HD1 LEU    29      34.960  53.300  25.530  1.00  0.00           H
ATOM    362 3HD1 LEU    29      33.330  53.560  24.880  1.00  0.00           H
ATOM    363  CD2 LEU    29      34.620  51.400  23.420  1.00  0.00           C
ATOM    364 1HD2 LEU    29      33.760  51.780  22.860  1.00  0.00           H
ATOM    365 2HD2 LEU    29      35.450  52.100  23.290  1.00  0.00           H
ATOM    366 3HD2 LEU    29      34.780  50.350  23.170  1.00  0.00           H
ATOM    367  C   LEU    29      36.220  48.610  26.540  1.00  0.00           C
ATOM    368  O   LEU    29      36.040  48.850  27.750  1.00  0.00           O
ATOM    369  N   PHE    30      37.190  47.830  26.020  1.00  0.00           N
ATOM    370  H   PHE    30      37.120  47.590  25.040  1.00  0.00           H
ATOM    371  CA  PHE    30      38.050  46.940  26.870  1.00  0.00           C
ATOM    372  HA  PHE    30      37.350  46.210  27.290  1.00  0.00           H
ATOM    373  CB  PHE    30      38.980  46.200  25.870  1.00  0.00           C
ATOM    374  HB1 PHE    30      39.800  46.870  25.640  1.00  0.00           H
ATOM    375  HB2 PHE    30      38.450  45.960  24.950  1.00  0.00           H
ATOM    376  CG  PHE    30      39.440  44.790  26.320  1.00  0.00           C
ATOM    377  CD1 PHE    30      38.500  43.760  26.630  1.00  0.00           C
ATOM    378  HD1 PHE    30      37.470  44.090  26.570  1.00  0.00           H
ATOM    379  CE1 PHE    30      38.940  42.470  26.960  1.00  0.00           C
ATOM    380  HE1 PHE    30      38.240  41.670  27.150  1.00  0.00           H
ATOM    381  CZ  PHE    30      40.360  42.280  27.010  1.00  0.00           C
ATOM    382  HZ  PHE    30      40.740  41.300  27.240  1.00  0.00           H
ATOM    383  CE2 PHE    30      41.250  43.330  26.790  1.00  0.00           C
ATOM    384  HE2 PHE    30      42.290  43.150  26.990  1.00  0.00           H
ATOM    385  CD2 PHE    30      40.810  44.550  26.450  1.00  0.00           C
ATOM    386  HD2 PHE    30      41.530  45.270  26.090  1.00  0.00           H
ATOM    387  C   PHE    30      38.830  47.590  28.060  1.00  0.00           C
ATOM    388  O   PHE    30      39.110  47.030  29.140  1.00  0.00           O
ATOM    389  N   SER    37      39.030  48.960  27.950  1.00  0.00           N
ATOM    390  H   SER    37      38.860  49.190  26.980  1.00  0.00           H
ATOM    391  CA  SER    37      39.580  49.990  28.850  1.00  0.00           C
ATOM    392  HA  SER    37      40.400  49.570  29.420  1.00  0.00           H
ATOM    393  CB  SER    37      40.130  51.110  27.980  1.00  0.00           C
ATOM    394  HB1 SER    37      41.030  50.800  27.450  1.00  0.00           H
ATOM    395  HB2 SER    37      40.390  51.880  28.700  1.00  0.00           H
ATOM    396  OG  SER    37      39.070  51.500  27.060  1.00  0.00           O
ATOM    397  HG  SER    37      39.390  52.290  26.610  1.00  0.00           H
ATOM    398  C   SER    37      38.720  50.540  29.960  1.00  0.00           C
ATOM    399  O   SER    37      39.210  51.220  30.820  1.00  0.00           O
ATOM    400  N   PHE    38      37.430  50.280  29.990  1.00  0.00           N
ATOM    401  H   PHE    38      37.100  49.730  29.210  1.00  0.00           H
ATOM    402  CA  PHE    38      36.510  50.710  31.080  1.00  0.00           C
ATOM    403  HA  PHE    38      37.000  51.160  31.950  1.00  0.00           H
ATOM    404  CB  PHE    38      35.590  51.830  30.570  1.00  0.00           C
ATOM    405  HB1 PHE    38      34.920  52.090  31.390  1.00  0.00           H
ATOM    406  HB2 PHE    38      34.980  51.430  29.770  1.00  0.00           H
ATOM    407  CG  PHE    38      36.390  53.010  29.970  1.00  0.00           C
ATOM    408  CD1 PHE    38      36.510  53.090  28.560  1.00  0.00           C
ATOM    409  HD1 PHE    38      35.990  52.380  27.930  1.00  0.00           H
ATOM    410  CE1 PHE    38      37.310  54.100  28.000  1.00  0.00           C
ATOM    411  HE1 PHE    38      37.320  54.180  26.920  1.00  0.00           H
ATOM    412  CZ  PHE    38      38.030  54.920  28.780  1.00  0.00           C
ATOM    413  HZ  PHE    38      38.560  55.780  28.400  1.00  0.00           H
ATOM    414  CE2 PHE    38      37.970  54.820  30.180  1.00  0.00           C
ATOM    415  HE2 PHE    38      38.610  55.500  30.730  1.00  0.00           H
ATOM    416  CD2 PHE    38      37.180  53.860  30.800  1.00  0.00           C
ATOM    417  HD2 PHE    38      37.080  53.820  31.880  1.00  0.00           H
ATOM    418  C   PHE    38      35.710  49.600  31.680  1.00  0.00           C
ATOM    419  O   PHE    38      35.370  49.720  32.860  1.00  0.00           O
ATOM    420  N   TYR    39      35.450  48.500  30.960  1.00  0.00           N
ATOM    421  H   TYR    39      35.690  48.480  29.980  1.00  0.00           H
ATOM    422  CA  TYR    39      34.640  47.450  31.530  1.00  0.00           C
ATOM    423  HA  TYR    39      33.930  47.850  32.240  1.00  0.00           H
ATOM    424  CB  TYR    39      33.850  46.750  30.410  1.00  0.00           C
ATOM    425  HB1 TYR    39      33.770  45.670  30.570  1.00  0.00           H
ATOM    426  HB2 TYR    39      34.500  46.870  29.540  1.00  0.00           H
ATOM    427  CG  TYR    39      32.530  47.350  30.130  1.00  0.00           C
ATOM    428  CD1 TYR    39      32.480  48.560  29.400  1.00  0.00           C
ATOM    429  HD1 TYR    39      33.360  48.920  28.890  1.00  0.00           H
ATOM    430  CE1 TYR    39      31.350  49.370  29.480  1.00  0.00           C
ATOM    431  HE1 TYR    39      31.300  50.300  28.940  1.00  0.00           H
ATOM    432  CZ  TYR    39      30.170  48.900  30.150  1.00  0.00           C
ATOM    433  OH  TYR    39      29.140  49.750  30.290  1.00  0.00           O
ATOM    434  HH  TYR    39      28.480  49.320  30.840  1.00  0.00           H
ATOM    435  CE2 TYR    39      30.160  47.630  30.720  1.00  0.00           C
ATOM    436  HE2 TYR    39      29.330  47.150  31.210  1.00  0.00           H
ATOM    437  CD2 TYR    39      31.380  46.870  30.700  1.00  0.00           C
ATOM    438  HD2 TYR    39      31.490  45.990  31.310  1.00  0.00           H
ATOM    439  C   TYR    39      35.510  46.490  32.340  1.00  0.00           C
ATOM    440  O   TYR    39      36.430  45.900  31.770  1.00  0.00           O
ATOM    441  N   ILE    40      35.170  46.090  33.560  1.00  0.00           N
ATOM    442  H   ILE    40      34.220  46.330  33.810  1.00  0.00           H
ATOM    443  CA  ILE    40      35.720  45.000  34.370  1.00  0.00           C
ATOM    444  HA  ILE    40      36.790  45.010  34.160  1.00  0.00           H
ATOM    445  CB  ILE    40      35.550  45.120  35.870  1.00  0.00           C
ATOM    446  HB  ILE    40      34.480  45.010  36.020  1.00  0.00           H
ATOM    447  CG2 ILE    40      36.140  43.960  36.670  1.00  0.00           C
ATOM    448 1HG2 ILE    40      37.230  43.900  36.710  1.00  0.00           H
ATOM    449 2HG2 ILE    40      35.880  44.190  37.700  1.00  0.00           H
ATOM    450 3HG2 ILE    40      35.730  42.980  36.390  1.00  0.00           H
ATOM    451  CG1 ILE    40      35.830  46.530  36.400  1.00  0.00           C
ATOM    452 1HG1 ILE    40      35.200  47.250  35.880  1.00  0.00           H
ATOM    453 2HG1 ILE    40      36.890  46.740  36.230  1.00  0.00           H
ATOM    454  CD  ILE    40      35.600  46.690  37.920  1.00  0.00           C
ATOM    455  HD1 ILE    40      36.280  46.100  38.540  1.00  0.00           H
ATOM    456  HD2 ILE    40      35.800  47.740  38.160  1.00  0.00           H
ATOM    457  HD3 ILE    40      34.610  46.430  38.290  1.00  0.00           H
ATOM    458  C   ILE    40      35.050  43.710  33.770  1.00  0.00           C
ATOM    459  O   ILE    40      33.850  43.670  33.510  1.00  0.00           O
ATOM    460  N   MET    41      35.890  42.680  33.470  1.00  0.00           N
ATOM    461  H   MET    41      36.820  42.730  33.840  1.00  0.00           H
ATOM    462  CA  MET    41      35.360  41.420  32.960  1.00  0.00           C
ATOM    463  HA  MET    41      34.290  41.540  32.790  1.00  0.00           H
ATOM    464  CB  MET    41      35.860  41.180  31.500  1.00  0.00           C
ATOM    465  HB1 MET    41      35.420  40.260  31.100  1.00  0.00           H
ATOM    466  HB2 MET    41      36.920  40.930  31.610  1.00  0.00           H
ATOM    467  CG  MET    41      35.740  42.370  30.570  1.00  0.00           C
ATOM    468  HG1 MET    41      36.600  43.030  30.710  1.00  0.00           H
ATOM    469  HG2 MET    41      34.770  42.840  30.690  1.00  0.00           H
ATOM    470  SD  MET    41      35.820  41.660  28.850  1.00  0.00           S
ATOM    471  CE  MET    41      34.070  41.110  28.580  1.00  0.00           C
ATOM    472  HE1 MET    41      33.780  40.440  29.390  1.00  0.00           H
ATOM    473  HE2 MET    41      33.380  41.940  28.440  1.00  0.00           H
ATOM    474  HE3 MET    41      33.900  40.530  27.670  1.00  0.00           H
ATOM    475  C   MET    41      35.520  40.200  33.860  1.00  0.00           C
ATOM    476  O   MET    41      36.260  40.220  34.840  1.00  0.00           O
ATOM    477  N   GLY    42      34.890  39.080  33.550  1.00  0.00           N
ATOM    478  H   GLY    42      34.160  39.120  32.860  1.00  0.00           H
ATOM    479  CA  GLY    42      35.020  37.840  34.370  1.00  0.00           C
ATOM    480  HA1 GLY    42      34.710  37.980  35.410  1.00  0.00           H
ATOM    481  HA2 GLY    42      36.040  37.480  34.230  1.00  0.00           H
ATOM    482  C   GLY    42      34.210  36.660  33.910  1.00  0.00           C
ATOM    483  O   GLY    42      33.500  36.810  32.890  1.00  0.00           O
ATOM    484  N   TRP    43      34.280  35.510  34.580  1.00  0.00           N
ATOM    485  H   TRP    43      34.760  35.540  35.470  1.00  0.00           H
ATOM    486  CA  TRP    43      33.650  34.190  34.130  1.00  0.00           C
ATOM    487  HA  TRP    43      33.160  34.230  33.160  1.00  0.00           H
ATOM    488  CB  TRP    43      34.870  33.250  33.820  1.00  0.00           C
ATOM    489  HB1 TRP    43      34.540  32.230  33.640  1.00  0.00           H
ATOM    490  HB2 TRP    43      35.580  33.240  34.650  1.00  0.00           H
ATOM    491  CG  TRP    43      35.660  33.690  32.680  1.00  0.00           C
ATOM    492  CD1 TRP    43      36.720  34.540  32.710  1.00  0.00           C
ATOM    493  HD1 TRP    43      37.120  34.960  33.620  1.00  0.00           H
ATOM    494  NE1 TRP    43      37.400  34.680  31.550  1.00  0.00           N
ATOM    495  HE1 TRP    43      38.220  35.230  31.330  1.00  0.00           H
ATOM    496  CE2 TRP    43      36.620  33.980  30.580  1.00  0.00           C
ATOM    497  CZ2 TRP    43      36.950  33.730  29.250  1.00  0.00           C
ATOM    498  HZ2 TRP    43      37.880  34.030  28.800  1.00  0.00           H
ATOM    499  CH2 TRP    43      36.160  32.860  28.490  1.00  0.00           C
ATOM    500  HH2 TRP    43      36.360  32.540  27.480  1.00  0.00           H
ATOM    501  CZ3 TRP    43      35.000  32.360  29.070  1.00  0.00           C
ATOM    502  HZ3 TRP    43      34.420  31.620  28.540  1.00  0.00           H
ATOM    503  CE3 TRP    43      34.680  32.520  30.450  1.00  0.00           C
ATOM    504  HE3 TRP    43      33.780  32.030  30.760  1.00  0.00           H
ATOM    505  CD2 TRP    43      35.510  33.330  31.270  1.00  0.00           C
ATOM    506  C   TRP    43      32.840  33.510  35.230  1.00  0.00           C
ATOM    507  O   TRP    43      33.080  33.630  36.440  1.00  0.00           O
ATOM    508  N   PHE    44      31.860  32.720  34.810  1.00  0.00           N
ATOM    509  H   PHE    44      31.630  32.700  33.830  1.00  0.00           H
ATOM    510  CA  PHE    44      31.030  31.860  35.600  1.00  0.00           C
ATOM    511  HA  PHE    44      31.300  31.740  36.650  1.00  0.00           H
ATOM    512  CB  PHE    44      29.640  32.550  35.670  1.00  0.00           C
ATOM    513  HB1 PHE    44      28.910  31.820  36.010  1.00  0.00           H
ATOM    514  HB2 PHE    44      29.410  32.880  34.650  1.00  0.00           H
ATOM    515  CG  PHE    44      29.640  33.860  36.460  1.00  0.00           C
ATOM    516  CD1 PHE    44      30.020  35.060  35.930  1.00  0.00           C
ATOM    517  HD1 PHE    44      30.340  35.040  34.890  1.00  0.00           H
ATOM    518  CE1 PHE    44      29.950  36.220  36.710  1.00  0.00           C
ATOM    519  HE1 PHE    44      30.160  37.160  36.220  1.00  0.00           H
ATOM    520  CZ  PHE    44      29.390  36.200  37.990  1.00  0.00           C
ATOM    521  HZ  PHE    44      29.260  37.070  38.610  1.00  0.00           H
ATOM    522  CE2 PHE    44      29.040  34.920  38.520  1.00  0.00           C
ATOM    523  HE2 PHE    44      28.750  34.870  39.560  1.00  0.00           H
ATOM    524  CD2 PHE    44      29.220  33.810  37.780  1.00  0.00           C
ATOM    525  HD2 PHE    44      29.070  32.850  38.250  1.00  0.00           H
ATOM    526  C   PHE    44      30.930  30.490  34.920  1.00  0.00           C
ATOM    527  O   PHE    44      31.040  30.350  33.680  1.00  0.00           O
ATOM    528  N   ARG    45      30.620  29.440  35.630  1.00  0.00           N
ATOM    529  H   ARG    45      30.350  29.550  36.600  1.00  0.00           H
ATOM    530  CA  ARG    45      30.260  28.080  35.070  1.00  0.00           C
ATOM    531  HA  ARG    45      29.950  28.270  34.040  1.00  0.00           H
ATOM    532  CB  ARG    45      31.490  27.130  35.130  1.00  0.00           C
ATOM    533  HB1 ARG    45      32.320  27.640  34.640  1.00  0.00           H
ATOM    534  HB2 ARG    45      31.220  26.250  34.540  1.00  0.00           H
ATOM    535  CG  ARG    45      31.910  26.680  36.540  1.00  0.00           C
ATOM    536  HG1 ARG    45      31.060  26.150  36.970  1.00  0.00           H
ATOM    537  HG2 ARG    45      32.230  27.480  37.210  1.00  0.00           H
ATOM    538  CD  ARG    45      33.020  25.670  36.450  1.00  0.00           C
ATOM    539  HD1 ARG    45      33.880  26.200  36.040  1.00  0.00           H
ATOM    540  HD2 ARG    45      32.710  24.800  35.860  1.00  0.00           H
ATOM    541  NE  ARG    45      33.420  25.310  37.790  1.00  0.00           N
ATOM    542  HE  ARG    45      32.920  25.700  38.570  1.00  0.00           H
ATOM    543  CZ  ARG    45      34.410  24.470  38.110  1.00  0.00           C
ATOM    544  NH1 ARG    45      35.260  23.940  37.240  1.00  0.00           N
ATOM    545 1HH1 ARG    45      35.040  24.250  36.300  1.00  0.00           H
ATOM    546 2HH1 ARG    45      35.960  23.270  37.530  1.00  0.00           H
ATOM    547  NH2 ARG    45      34.600  24.110  39.340  1.00  0.00           N
ATOM    548 1HH2 ARG    45      33.960  24.480  40.040  1.00  0.00           H
ATOM    549 2HH2 ARG    45      35.050  23.230  39.550  1.00  0.00           H
ATOM    550  C   ARG    45      28.990  27.430  35.720  1.00  0.00           C
ATOM    551  O   ARG    45      28.720  27.670  36.950  1.00  0.00           O
ATOM    552  N   GLN    46      28.420  26.450  35.050  1.00  0.00           N
ATOM    553  H   GLN    46      28.730  26.260  34.100  1.00  0.00           H
ATOM    554  CA  GLN    46      27.400  25.570  35.580  1.00  0.00           C
ATOM    555  HA  GLN    46      27.430  25.580  36.670  1.00  0.00           H
ATOM    556  CB  GLN    46      25.980  26.160  35.350  1.00  0.00           C
ATOM    557  HB1 GLN    46      25.590  26.030  34.340  1.00  0.00           H
ATOM    558  HB2 GLN    46      26.010  27.230  35.540  1.00  0.00           H
ATOM    559  CG  GLN    46      24.960  25.530  36.340  1.00  0.00           C
ATOM    560  HG1 GLN    46      25.300  25.700  37.370  1.00  0.00           H
ATOM    561  HG2 GLN    46      24.790  24.480  36.130  1.00  0.00           H
ATOM    562  CD  GLN    46      23.580  26.220  36.280  1.00  0.00           C
ATOM    563  OE1 GLN    46      23.360  27.240  35.600  1.00  0.00           O
ATOM    564  NE2 GLN    46      22.690  25.860  37.190  1.00  0.00           N
ATOM    565 1HE2 GLN    46      22.960  25.180  37.890  1.00  0.00           H
ATOM    566 2HE2 GLN    46      21.760  26.240  37.040  1.00  0.00           H
ATOM    567  C   GLN    46      27.540  24.140  35.110  1.00  0.00           C
ATOM    568  O   GLN    46      27.490  23.880  33.890  1.00  0.00           O
ATOM    569  N   ALA    47      27.560  23.110  36.010  1.00  0.00           N
ATOM    570  H   ALA    47      27.760  23.400  36.950  1.00  0.00           H
ATOM    571  CA  ALA    47      27.730  21.670  35.680  1.00  0.00           C
ATOM    572  HA  ALA    47      28.250  21.550  34.740  1.00  0.00           H
ATOM    573  CB  ALA    47      28.640  21.100  36.840  1.00  0.00           C
ATOM    574  HB1 ALA    47      28.540  21.590  37.800  1.00  0.00           H
ATOM    575  HB2 ALA    47      28.270  20.110  37.120  1.00  0.00           H
ATOM    576  HB3 ALA    47      29.700  21.060  36.590  1.00  0.00           H
ATOM    577  C   ALA    47      26.370  20.830  35.560  1.00  0.00           C
ATOM    578  O   ALA    47      25.340  21.350  36.050  1.00  0.00           O
ATOM    579  N   PRO    48      26.370  19.580  34.980  1.00  0.00           N
ATOM    580  CD  PRO    48      27.550  18.990  34.350  1.00  0.00           C
ATOM    581  HD1 PRO    48      28.330  18.760  35.080  1.00  0.00           H
ATOM    582  HD2 PRO    48      27.850  19.690  33.560  1.00  0.00           H
ATOM    583  CG  PRO    48      27.090  17.700  33.690  1.00  0.00           C
ATOM    584  HG1 PRO    48      27.860  16.930  33.750  1.00  0.00           H
ATOM    585  HG2 PRO    48      26.700  17.890  32.690  1.00  0.00           H
ATOM    586  CB  PRO    48      25.970  17.290  34.560  1.00  0.00           C
ATOM    587  HB1 PRO    48      26.230  16.740  35.460  1.00  0.00           H
ATOM    588  HB2 PRO    48      25.330  16.610  33.990  1.00  0.00           H
ATOM    589  CA  PRO    48      25.220  18.590  34.980  1.00  0.00           C
ATOM    590  HA  PRO    48      24.480  18.840  34.220  1.00  0.00           H
ATOM    591  C   PRO    48      24.550  18.570  36.430  1.00  0.00           C
ATOM    592  O   PRO    48      25.170  18.040  37.390  1.00  0.00           O
ATOM    593  N   GLY    49      23.230  18.950  36.590  1.00  0.00           N
ATOM    594  H   GLY    49      22.830  19.430  35.800  1.00  0.00           H
ATOM    595  CA  GLY    49      22.400  18.730  37.730  1.00  0.00           C
ATOM    596  HA1 GLY    49      22.490  17.660  37.910  1.00  0.00           H
ATOM    597  HA2 GLY    49      21.390  19.010  37.440  1.00  0.00           H
ATOM    598  C   GLY    49      22.880  19.610  38.920  1.00  0.00           C
ATOM    599  O   GLY    49      22.560  19.320  40.070  1.00  0.00           O
ATOM    600  N   ARG    50      23.540  20.720  38.700  1.00  0.00           N
ATOM    601  H   ARG    50      23.510  21.070  37.750  1.00  0.00           H
ATOM    602  CA  ARG    50      24.240  21.550  39.740  1.00  0.00           C
ATOM    603  HA  ARG    50      23.930  21.180  40.710  1.00  0.00           H
ATOM    604  CB  ARG    50      25.800  21.490  39.580  1.00  0.00           C
ATOM    605  HB1 ARG    50      26.330  22.250  40.160  1.00  0.00           H
ATOM    606  HB2 ARG    50      26.020  21.770  38.550  1.00  0.00           H
ATOM    607  CG  ARG    50      26.310  20.100  40.050  1.00  0.00           C
ATOM    608  HG1 ARG    50      27.300  20.000  39.610  1.00  0.00           H
ATOM    609  HG2 ARG    50      25.700  19.290  39.630  1.00  0.00           H
ATOM    610  CD  ARG    50      26.390  19.890  41.570  1.00  0.00           C
ATOM    611  HD1 ARG    50      26.930  18.950  41.670  1.00  0.00           H
ATOM    612  HD2 ARG    50      25.380  19.980  41.980  1.00  0.00           H
ATOM    613  NE  ARG    50      27.360  20.810  42.180  1.00  0.00           N
ATOM    614  HE  ARG    50      27.910  21.370  41.560  1.00  0.00           H
ATOM    615  CZ  ARG    50      27.670  20.870  43.460  1.00  0.00           C
ATOM    616  NH1 ARG    50      26.940  20.190  44.400  1.00  0.00           N
ATOM    617 1HH1 ARG    50      26.260  19.510  44.120  1.00  0.00           H
ATOM    618 2HH1 ARG    50      27.260  20.120  45.360  1.00  0.00           H
ATOM    619  NH2 ARG    50      28.650  21.590  43.790  1.00  0.00           N
ATOM    620 1HH2 ARG    50      29.150  22.180  43.150  1.00  0.00           H
ATOM    621 2HH2 ARG    50      28.780  21.720  44.780  1.00  0.00           H
ATOM    622  C   ARG    50      23.830  23.080  39.650  1.00  0.00           C
ATOM    623  O   ARG    50      23.300  23.530  38.600  1.00  0.00           O
ATOM    624  N   GLU    51      24.060  23.800  40.720  1.00  0.00           N
ATOM    625  H   GLU    51      24.460  23.360  41.540  1.00  0.00           H
ATOM    626  CA  GLU    51      23.850  25.310  40.780  1.00  0.00           C
ATOM    627  HA  GLU    51      22.980  25.500  40.140  1.00  0.00           H
ATOM    628  CB  GLU    51      23.410  25.690  42.170  1.00  0.00           C
ATOM    629  HB1 GLU    51      23.320  26.770  42.090  1.00  0.00           H
ATOM    630  HB2 GLU    51      24.230  25.430  42.840  1.00  0.00           H
ATOM    631  CG  GLU    51      22.100  24.980  42.590  1.00  0.00           C
ATOM    632  HG1 GLU    51      22.210  23.900  42.480  1.00  0.00           H
ATOM    633  HG2 GLU    51      21.310  25.320  41.910  1.00  0.00           H
ATOM    634  CD  GLU    51      21.690  25.400  43.970  1.00  0.00           C
ATOM    635  OE1 GLU    51      21.530  26.530  44.380  1.00  0.00           O
ATOM    636  OE2 GLU    51      21.650  24.390  44.740  1.00  0.00           O
ATOM    637  C   GLU    51      25.060  26.130  40.270  1.00  0.00           C
ATOM    638  O   GLU    51      26.220  25.690  40.440  1.00  0.00           O
ATOM    639  N   ARG    52      24.860  27.220  39.540  1.00  0.00           N
ATOM    640  H   ARG    52      23.900  27.380  39.270  1.00  0.00           H
ATOM    641  CA  ARG    52      25.850  28.070  38.920  1.00  0.00           C
ATOM    642  HA  ARG    52      26.370  27.410  38.220  1.00  0.00           H
ATOM    643  CB  ARG    52      25.090  29.080  38.070  1.00  0.00           C
ATOM    644  HB1 ARG    52      24.590  29.820  38.700  1.00  0.00           H
ATOM    645  HB2 ARG    52      24.390  28.540  37.440  1.00  0.00           H
ATOM    646  CG  ARG    52      26.040  29.840  37.120  1.00  0.00           C
ATOM    647  HG1 ARG    52      26.490  29.200  36.370  1.00  0.00           H
ATOM    648  HG2 ARG    52      26.850  30.400  37.590  1.00  0.00           H
ATOM    649  CD  ARG    52      25.260  30.740  36.280  1.00  0.00           C
ATOM    650  HD1 ARG    52      24.430  30.150  35.890  1.00  0.00           H
ATOM    651  HD2 ARG    52      25.920  31.170  35.520  1.00  0.00           H
ATOM    652  NE  ARG    52      24.720  31.890  37.110  1.00  0.00           N
ATOM    653  HE  ARG    52      24.410  31.660  38.040  1.00  0.00           H
ATOM    654  CZ  ARG    52      24.580  33.200  36.850  1.00  0.00           C
ATOM    655  NH1 ARG    52      24.820  33.730  35.720  1.00  0.00           N
ATOM    656 1HH1 ARG    52      25.060  33.040  35.020  1.00  0.00           H
ATOM    657 2HH1 ARG    52      24.440  34.610  35.410  1.00  0.00           H
ATOM    658  NH2 ARG    52      24.120  33.960  37.760  1.00  0.00           N
ATOM    659 1HH2 ARG    52      23.830  33.460  38.590  1.00  0.00           H
ATOM    660 2HH2 ARG    52      23.790  34.900  37.570  1.00  0.00           H
ATOM    661  C   ARG    52      26.850  28.640  39.920  1.00  0.00           C
ATOM    662  O   ARG    52      26.550  29.290  40.920  1.00  0.00           O
ATOM    663  N   GLU    53      28.140  28.630  39.630  1.00  0.00           N
ATOM    664  H   GLU    53      28.490  28.090  38.850  1.00  0.00           H
ATOM    665  CA  GLU    53      29.160  29.250  40.440  1.00  0.00           C
ATOM    666  HA  GLU    53      28.760  29.720  41.330  1.00  0.00           H
ATOM    667  CB  GLU    53      30.080  28.190  41.160  1.00  0.00           C
ATOM    668  HB1 GLU    53      29.420  27.650  41.840  1.00  0.00           H
ATOM    669  HB2 GLU    53      30.870  28.730  41.690  1.00  0.00           H
ATOM    670  CG  GLU    53      30.780  27.200  40.160  1.00  0.00           C
ATOM    671  HG1 GLU    53      31.540  27.770  39.610  1.00  0.00           H
ATOM    672  HG2 GLU    53      30.070  26.720  39.500  1.00  0.00           H
ATOM    673  CD  GLU    53      31.570  26.170  40.880  1.00  0.00           C
ATOM    674  OE1 GLU    53      31.490  26.080  42.100  1.00  0.00           O
ATOM    675  OE2 GLU    53      32.230  25.380  40.140  1.00  0.00           O
ATOM    676  C   GLU    53      29.880  30.380  39.660  1.00  0.00           C
ATOM    677  O   GLU    53      29.730  30.460  38.400  1.00  0.00           O
ATOM    678  N   PHE    54      30.830  31.090  40.320  1.00  0.00           N
ATOM    679  H   PHE    54      30.760  31.020  41.330  1.00  0.00           H
ATOM    680  CA  PHE    54      31.800  32.040  39.790  1.00  0.00           C
ATOM    681  HA  PHE    54      31.450  32.470  38.850  1.00  0.00           H
ATOM    682  CB  PHE    54      31.810  33.300  40.750  1.00  0.00           C
ATOM    683  HB1 PHE    54      31.900  32.930  41.770  1.00  0.00           H
ATOM    684  HB2 PHE    54      30.800  33.710  40.730  1.00  0.00           H
ATOM    685  CG  PHE    54      32.800  34.390  40.570  1.00  0.00           C
ATOM    686  CD1 PHE    54      32.830  35.230  39.450  1.00  0.00           C
ATOM    687  HD1 PHE    54      32.120  35.020  38.670  1.00  0.00           H
ATOM    688  CE1 PHE    54      33.610  36.380  39.330  1.00  0.00           C
ATOM    689  HE1 PHE    54      33.620  36.940  38.400  1.00  0.00           H
ATOM    690  CZ  PHE    54      34.520  36.610  40.340  1.00  0.00           C
ATOM    691  HZ  PHE    54      35.170  37.470  40.230  1.00  0.00           H
ATOM    692  CE2 PHE    54      34.670  35.740  41.390  1.00  0.00           C
ATOM    693  HE2 PHE    54      35.340  35.930  42.210  1.00  0.00           H
ATOM    694  CD2 PHE    54      33.860  34.590  41.490  1.00  0.00           C
ATOM    695  HD2 PHE    54      33.990  33.950  42.350  1.00  0.00           H
ATOM    696  C   PHE    54      33.220  31.370  39.710  1.00  0.00           C
ATOM    697  O   PHE    54      33.570  30.410  40.470  1.00  0.00           O
ATOM    698  N   VAL    55      34.050  31.970  38.820  1.00  0.00           N
ATOM    699  H   VAL    55      33.700  32.670  38.190  1.00  0.00           H
ATOM    700  CA  VAL    55      35.390  31.410  38.480  1.00  0.00           C
ATOM    701  HA  VAL    55      35.620  30.590  39.160  1.00  0.00           H
ATOM    702  CB  VAL    55      35.410  30.800  37.090  1.00  0.00           C
ATOM    703  HB  VAL    55      35.170  31.630  36.420  1.00  0.00           H
ATOM    704  CG1 VAL    55      36.730  30.160  36.720  1.00  0.00           C
ATOM    705 1HG1 VAL    55      36.810  29.610  35.780  1.00  0.00           H
ATOM    706 2HG1 VAL    55      37.470  30.950  36.810  1.00  0.00           H
ATOM    707 3HG1 VAL    55      37.020  29.440  37.490  1.00  0.00           H
ATOM    708  CG2 VAL    55      34.220  29.740  36.790  1.00  0.00           C
ATOM    709 1HG2 VAL    55      34.340  28.870  37.440  1.00  0.00           H
ATOM    710 2HG2 VAL    55      33.280  30.280  36.920  1.00  0.00           H
ATOM    711 3HG2 VAL    55      34.380  29.350  35.790  1.00  0.00           H
ATOM    712  C   VAL    55      36.480  32.500  38.790  1.00  0.00           C
ATOM    713  O   VAL    55      37.270  32.370  39.700  1.00  0.00           O
ATOM    714  N   ALA    56      36.470  33.640  38.020  1.00  0.00           N
ATOM    715  H   ALA    56      35.910  33.670  37.180  1.00  0.00           H
ATOM    716  CA  ALA    56      37.430  34.660  38.150  1.00  0.00           C
ATOM    717  HA  ALA    56      37.560  35.040  39.160  1.00  0.00           H
ATOM    718  CB  ALA    56      38.850  34.220  37.710  1.00  0.00           C
ATOM    719  HB1 ALA    56      39.570  34.900  38.170  1.00  0.00           H
ATOM    720  HB2 ALA    56      39.090  33.200  38.000  1.00  0.00           H
ATOM    721  HB3 ALA    56      39.090  34.310  36.650  1.00  0.00           H
ATOM    722  C   ALA    56      37.110  35.950  37.350  1.00  0.00           C
ATOM    723  O   ALA    56      36.430  35.870  36.310  1.00  0.00           O
ATOM    724  N   SER    57      37.580  37.130  37.770  1.00  0.00           N
ATOM    725  H   SER    57      38.170  37.120  38.590  1.00  0.00           H
ATOM    726  CA  SER    57      37.430  38.390  37.030  1.00  0.00           C
ATOM    727  HA  SER    57      37.240  38.180  35.980  1.00  0.00           H
ATOM    728  CB  SER    57      36.250  39.170  37.680  1.00  0.00           C
ATOM    729  HB1 SER    57      35.310  38.650  37.540  1.00  0.00           H
ATOM    730  HB2 SER    57      36.190  40.220  37.380  1.00  0.00           H
ATOM    731  OG  SER    57      36.400  39.270  39.050  1.00  0.00           O
ATOM    732  HG  SER    57      35.550  39.560  39.390  1.00  0.00           H
ATOM    733  C   SER    57      38.730  39.280  37.090  1.00  0.00           C
ATOM    734  O   SER    57      39.730  39.020  37.750  1.00  0.00           O
ATOM    735  N   ILE    58      38.750  40.270  36.150  1.00  0.00           N
ATOM    736  H   ILE    58      37.950  40.370  35.540  1.00  0.00           H
ATOM    737  CA  ILE    58      39.950  41.080  35.840  1.00  0.00           C
ATOM    738  HA  ILE    58      40.580  41.180  36.730  1.00  0.00           H
ATOM    739  CB  ILE    58      40.880  40.350  34.790  1.00  0.00           C
ATOM    740  HB  ILE    58      41.150  39.330  35.070  1.00  0.00           H
ATOM    741  CG2 ILE    58      40.150  40.040  33.440  1.00  0.00           C
ATOM    742 1HG2 ILE    58      40.670  39.210  32.970  1.00  0.00           H
ATOM    743 2HG2 ILE    58      39.240  39.480  33.640  1.00  0.00           H
ATOM    744 3HG2 ILE    58      39.990  40.950  32.880  1.00  0.00           H
ATOM    745  CG1 ILE    58      42.150  41.200  34.760  1.00  0.00           C
ATOM    746 1HG1 ILE    58      42.440  41.650  35.710  1.00  0.00           H
ATOM    747 2HG1 ILE    58      41.960  42.020  34.070  1.00  0.00           H
ATOM    748  CD  ILE    58      43.280  40.330  34.200  1.00  0.00           C
ATOM    749  HD1 ILE    58      44.120  40.930  33.860  1.00  0.00           H
ATOM    750  HD2 ILE    58      43.700  39.700  34.980  1.00  0.00           H
ATOM    751  HD3 ILE    58      42.810  39.740  33.410  1.00  0.00           H
ATOM    752  C   ILE    58      39.490  42.550  35.380  1.00  0.00           C
ATOM    753  O   ILE    58      38.630  42.830  34.530  1.00  0.00           O
ATOM    754  N   LYS    59      39.990  43.540  36.060  1.00  0.00           N
ATOM    755  H   LYS    59      40.740  43.310  36.700  1.00  0.00           H
ATOM    756  CA  LYS    59      39.790  44.990  35.810  1.00  0.00           C
ATOM    757  HA  LYS    59      38.760  45.170  35.520  1.00  0.00           H
ATOM    758  CB  LYS    59      40.140  45.770  37.070  1.00  0.00           C
ATOM    759  HB1 LYS    59      40.080  46.830  36.840  1.00  0.00           H
ATOM    760  HB2 LYS    59      41.200  45.610  37.280  1.00  0.00           H
ATOM    761  CG  LYS    59      39.240  45.510  38.290  1.00  0.00           C
ATOM    762  HG1 LYS    59      39.360  44.490  38.650  1.00  0.00           H
ATOM    763  HG2 LYS    59      38.190  45.660  38.020  1.00  0.00           H
ATOM    764  CD  LYS    59      39.460  46.400  39.520  1.00  0.00           C
ATOM    765  HD1 LYS    59      39.430  47.450  39.220  1.00  0.00           H
ATOM    766  HD2 LYS    59      40.440  46.160  39.930  1.00  0.00           H
ATOM    767  CE  LYS    59      38.510  46.060  40.650  1.00  0.00           C
ATOM    768  HE1 LYS    59      38.630  45.010  40.900  1.00  0.00           H
ATOM    769  HE2 LYS    59      37.490  46.250  40.310  1.00  0.00           H
ATOM    770  NZ  LYS    59      38.900  46.830  41.790  1.00  0.00           N
ATOM    771  HZ1 LYS    59      38.920  47.800  41.510  1.00  0.00           H
ATOM    772  HZ2 LYS    59      38.140  46.680  42.440  1.00  0.00           H
ATOM    773  HZ3 LYS    59      39.780  46.520  42.180  1.00  0.00           H
ATOM    774  C   LYS    59      40.710  45.560  34.700  1.00  0.00           C
ATOM    775  O   LYS    59      41.640  44.870  34.300  1.00  0.00           O
ATOM    776  N   TRP    60      40.500  46.760  34.170  1.00  0.00           N
ATOM    777  H   TRP    60      39.720  47.320  34.460  1.00  0.00           H
ATOM    778  CA  TRP    60      41.210  47.190  33.010  1.00  0.00           C
ATOM    779  HA  TRP    60      41.170  46.460  32.210  1.00  0.00           H
ATOM    780  CB  TRP    60      40.540  48.500  32.450  1.00  0.00           C
ATOM    781  HB1 TRP    60      39.900  48.290  31.590  1.00  0.00           H
ATOM    782  HB2 TRP    60      41.280  49.200  32.070  1.00  0.00           H
ATOM    783  CG  TRP    60      39.750  49.320  33.420  1.00  0.00           C
ATOM    784  CD1 TRP    60      38.540  49.040  33.940  1.00  0.00           C
ATOM    785  HD1 TRP    60      37.930  48.190  33.680  1.00  0.00           H
ATOM    786  NE1 TRP    60      38.260  50.020  34.840  1.00  0.00           N
ATOM    787  HE1 TRP    60      37.510  49.910  35.510  1.00  0.00           H
ATOM    788  CE2 TRP    60      39.320  50.850  35.100  1.00  0.00           C
ATOM    789  CZ2 TRP    60      39.580  51.770  36.100  1.00  0.00           C
ATOM    790  HZ2 TRP    60      38.850  52.050  36.850  1.00  0.00           H
ATOM    791  CH2 TRP    60      40.760  52.510  35.980  1.00  0.00           C
ATOM    792  HH2 TRP    60      40.850  53.290  36.720  1.00  0.00           H
ATOM    793  CZ3 TRP    60      41.730  52.190  35.040  1.00  0.00           C
ATOM    794  HZ3 TRP    60      42.670  52.730  35.020  1.00  0.00           H
ATOM    795  CE3 TRP    60      41.500  51.160  34.100  1.00  0.00           C
ATOM    796  HE3 TRP    60      42.210  51.060  33.300  1.00  0.00           H
ATOM    797  CD2 TRP    60      40.270  50.460  34.100  1.00  0.00           C
ATOM    798  C   TRP    60      42.720  47.360  33.080  1.00  0.00           C
ATOM    799  O   TRP    60      43.430  46.970  32.150  1.00  0.00           O
ATOM    800  N   ALA    61      43.310  47.700  34.240  1.00  0.00           N
ATOM    801  H   ALA    61      42.820  48.220  34.950  1.00  0.00           H
ATOM    802  CA  ALA    61      44.800  47.660  34.460  1.00  0.00           C
ATOM    803  HA  ALA    61      45.200  47.620  33.450  1.00  0.00           H
ATOM    804  CB  ALA    61      45.250  48.980  35.140  1.00  0.00           C
ATOM    805  HB1 ALA    61      46.330  48.910  35.250  1.00  0.00           H
ATOM    806  HB2 ALA    61      45.120  49.900  34.580  1.00  0.00           H
ATOM    807  HB3 ALA    61      44.940  49.140  36.180  1.00  0.00           H
ATOM    808  C   ALA    61      45.310  46.370  35.060  1.00  0.00           C
ATOM    809  O   ALA    61      46.530  46.320  35.290  1.00  0.00           O
ATOM    810  N   GLY    65      44.470  45.330  35.150  1.00  0.00           N
ATOM    811  H   GLY    65      43.500  45.490  34.900  1.00  0.00           H
ATOM    812  CA  GLY    65      44.890  43.950  35.330  1.00  0.00           C
ATOM    813  HA1 GLY    65      45.930  43.840  35.000  1.00  0.00           H
ATOM    814  HA2 GLY    65      44.160  43.330  34.810  1.00  0.00           H
ATOM    815  C   GLY    65      44.960  43.520  36.800  1.00  0.00           C
ATOM    816  O   GLY    65      45.800  42.640  37.150  1.00  0.00           O
ATOM    817  N   ASP    66      44.150  44.050  37.670  1.00  0.00           N
ATOM    818  H   ASP    66      43.530  44.760  37.300  1.00  0.00           H
ATOM    819  CA  ASP    66      43.940  43.580  39.040  1.00  0.00           C
ATOM    820  HA  ASP    66      44.950  43.370  39.410  1.00  0.00           H
ATOM    821  CB  ASP    66      43.260  44.690  39.960  1.00  0.00           C
ATOM    822  HB1 ASP    66      42.220  44.910  39.690  1.00  0.00           H
ATOM    823  HB2 ASP    66      43.990  45.490  39.900  1.00  0.00           H
ATOM    824  CG  ASP    66      43.190  44.090  41.400  1.00  0.00           C
ATOM    825  OD1 ASP    66      44.270  43.970  42.110  1.00  0.00           O
ATOM    826  OD2 ASP    66      42.080  43.790  41.870  1.00  0.00           O
ATOM    827  C   ASP    66      43.140  42.350  39.030  1.00  0.00           C
ATOM    828  O   ASP    66      42.180  42.190  38.270  1.00  0.00           O
ATOM    829  N   ARG    67      43.530  41.320  39.880  1.00  0.00           N
ATOM    830  H   ARG    67      44.330  41.480  40.470  1.00  0.00           H
ATOM    831  CA  ARG    67      42.720  40.080  39.990  1.00  0.00           C
ATOM    832  HA  ARG    67      42.170  40.030  39.050  1.00  0.00           H
ATOM    833  CB  ARG    67      43.730  38.970  40.060  1.00  0.00           C
ATOM    834  HB1 ARG    67      43.270  38.120  40.580  1.00  0.00           H
ATOM    835  HB2 ARG    67      44.590  39.300  40.640  1.00  0.00           H
ATOM    836  CG  ARG    67      44.150  38.310  38.740  1.00  0.00           C
ATOM    837  HG1 ARG    67      43.290  37.820  38.270  1.00  0.00           H
ATOM    838  HG2 ARG    67      44.870  37.540  39.030  1.00  0.00           H
ATOM    839  CD  ARG    67      44.890  39.260  37.790  1.00  0.00           C
ATOM    840  HD1 ARG    67      45.650  39.770  38.370  1.00  0.00           H
ATOM    841  HD2 ARG    67      44.180  39.870  37.240  1.00  0.00           H
ATOM    842  NE  ARG    67      45.590  38.520  36.720  1.00  0.00           N
ATOM    843  HE  ARG    67      45.350  37.540  36.640  1.00  0.00           H
ATOM    844  CZ  ARG    67      46.470  39.020  35.880  1.00  0.00           C
ATOM    845  NH1 ARG    67      46.990  40.220  35.970  1.00  0.00           N
ATOM    846 1HH1 ARG    67      46.510  40.930  36.510  1.00  0.00           H
ATOM    847 2HH1 ARG    67      47.850  40.400  35.470  1.00  0.00           H
ATOM    848  NH2 ARG    67      46.950  38.300  34.960  1.00  0.00           N
ATOM    849 1HH2 ARG    67      46.310  37.530  34.810  1.00  0.00           H
ATOM    850 2HH2 ARG    67      47.640  38.710  34.340  1.00  0.00           H
ATOM    851  C   ARG    67      41.700  40.020  41.090  1.00  0.00           C
ATOM    852  O   ARG    67      41.890  40.510  42.180  1.00  0.00           O
ATOM    853  N   THR    68      40.590  39.350  40.800  1.00  0.00           N
ATOM    854  H   THR    68      40.550  38.850  39.930  1.00  0.00           H
ATOM    855  CA  THR    68      39.670  38.780  41.780  1.00  0.00           C
ATOM    856  HA  THR    68      40.180  38.680  42.740  1.00  0.00           H
ATOM    857  CB  THR    68      38.360  39.560  41.910  1.00  0.00           C
ATOM    858  HB  THR    68      37.810  39.570  40.970  1.00  0.00           H
ATOM    859  CG2 THR    68      37.520  39.100  43.010  1.00  0.00           C
ATOM    860 1HG2 THR    68      36.890  38.250  42.740  1.00  0.00           H
ATOM    861 2HG2 THR    68      38.090  39.000  43.930  1.00  0.00           H
ATOM    862 3HG2 THR    68      36.670  39.750  43.190  1.00  0.00           H
ATOM    863  OG1 THR    68      38.670  40.920  42.120  1.00  0.00           O
ATOM    864  HG1 THR    68      39.160  41.070  41.310  1.00  0.00           H
ATOM    865  C   THR    68      39.300  37.310  41.370  1.00  0.00           C
ATOM    866  O   THR    68      38.870  37.040  40.260  1.00  0.00           O
ATOM    867  N   TYR    69      39.470  36.360  42.250  1.00  0.00           N
ATOM    868  H   TYR    69      39.900  36.560  43.140  1.00  0.00           H
ATOM    869  CA  TYR    69      39.170  34.970  41.910  1.00  0.00           C
ATOM    870  HA  TYR    69      38.960  34.830  40.850  1.00  0.00           H
ATOM    871  CB  TYR    69      40.410  34.130  42.240  1.00  0.00           C
ATOM    872  HB1 TYR    69      40.090  33.090  42.170  1.00  0.00           H
ATOM    873  HB2 TYR    69      40.770  34.350  43.240  1.00  0.00           H
ATOM    874  CG  TYR    69      41.490  34.280  41.240  1.00  0.00           C
ATOM    875  CD1 TYR    69      42.660  35.090  41.440  1.00  0.00           C
ATOM    876  HD1 TYR    69      42.790  35.710  42.310  1.00  0.00           H
ATOM    877  CE1 TYR    69      43.620  35.150  40.420  1.00  0.00           C
ATOM    878  HE1 TYR    69      44.500  35.730  40.660  1.00  0.00           H
ATOM    879  CZ  TYR    69      43.540  34.380  39.240  1.00  0.00           C
ATOM    880  OH  TYR    69      44.520  34.420  38.320  1.00  0.00           O
ATOM    881  HH  TYR    69      45.330  34.790  38.690  1.00  0.00           H
ATOM    882  CE2 TYR    69      42.380  33.600  39.060  1.00  0.00           C
ATOM    883  HE2 TYR    69      42.280  33.060  38.130  1.00  0.00           H
ATOM    884  CD2 TYR    69      41.440  33.540  40.020  1.00  0.00           C
ATOM    885  HD2 TYR    69      40.690  32.790  39.860  1.00  0.00           H
ATOM    886  C   TYR    69      38.040  34.380  42.820  1.00  0.00           C
ATOM    887  O   TYR    69      37.760  34.870  43.910  1.00  0.00           O
ATOM    888  N   GLY    70      37.400  33.280  42.400  1.00  0.00           N
ATOM    889  H   GLY    70      37.720  32.960  41.500  1.00  0.00           H
ATOM    890  CA  GLY    70      36.500  32.580  43.240  1.00  0.00           C
ATOM    891  HA1 GLY    70      35.990  31.790  42.690  1.00  0.00           H
ATOM    892  HA2 GLY    70      35.750  33.290  43.570  1.00  0.00           H
ATOM    893  C   GLY    70      37.090  31.800  44.400  1.00  0.00           C
ATOM    894  O   GLY    70      38.120  32.290  44.970  1.00  0.00           O
ATOM    895  N   THR    71      36.420  30.710  44.790  1.00  0.00           N
ATOM    896  H   THR    71      35.660  30.260  44.290  1.00  0.00           H
ATOM    897  CA  THR    71      37.020  29.800  45.800  1.00  0.00           C
ATOM    898  HA  THR    71      37.100  30.340  46.750  1.00  0.00           H
ATOM    899  CB  THR    71      36.290  28.510  45.960  1.00  0.00           C
ATOM    900  HB  THR    71      36.810  27.870  46.670  1.00  0.00           H
ATOM    901  CG2 THR    71      34.890  28.700  46.470  1.00  0.00           C
ATOM    902 1HG2 THR    71      34.680  27.790  47.040  1.00  0.00           H
ATOM    903 2HG2 THR    71      34.800  29.520  47.170  1.00  0.00           H
ATOM    904 3HG2 THR    71      34.190  28.770  45.640  1.00  0.00           H
ATOM    905  OG1 THR    71      36.200  27.910  44.710  1.00  0.00           O
ATOM    906  HG1 THR    71      35.720  27.090  44.810  1.00  0.00           H
ATOM    907  C   THR    71      38.500  29.450  45.450  1.00  0.00           C
ATOM    908  O   THR    71      38.830  29.290  44.280  1.00  0.00           O
ATOM    909  N   ASP    72      39.300  29.260  46.470  1.00  0.00           N
ATOM    910  H   ASP    72      38.860  29.230  47.380  1.00  0.00           H
ATOM    911  CA  ASP    72      40.710  28.910  46.440  1.00  0.00           C
ATOM    912  HA  ASP    72      41.280  29.590  45.810  1.00  0.00           H
ATOM    913  CB  ASP    72      41.400  28.910  47.790  1.00  0.00           C
ATOM    914  HB1 ASP    72      42.440  28.620  47.640  1.00  0.00           H
ATOM    915  HB2 ASP    72      40.940  28.080  48.320  1.00  0.00           H
ATOM    916  CG  ASP    72      41.090  30.220  48.710  1.00  0.00           C
ATOM    917  OD1 ASP    72      41.290  30.060  49.950  1.00  0.00           O
ATOM    918  OD2 ASP    72      40.710  31.300  48.280  1.00  0.00           O
ATOM    919  C   ASP    72      40.990  27.570  45.780  1.00  0.00           C
ATOM    920  O   ASP    72      42.060  27.270  45.200  1.00  0.00           O
ATOM    921  N   SER    73      40.020  26.740  45.800  1.00  0.00           N
ATOM    922  H   SER    73      39.150  27.040  46.220  1.00  0.00           H
ATOM    923  CA  SER    73      39.930  25.370  45.220  1.00  0.00           C
ATOM    924  HA  SER    73      40.920  24.920  45.230  1.00  0.00           H
ATOM    925  CB  SER    73      38.940  24.530  46.120  1.00  0.00           C
ATOM    926  HB1 SER    73      39.440  24.350  47.070  1.00  0.00           H
ATOM    927  HB2 SER    73      38.840  23.560  45.620  1.00  0.00           H
ATOM    928  OG  SER    73      37.690  25.100  46.310  1.00  0.00           O
ATOM    929  HG  SER    73      37.360  24.750  47.140  1.00  0.00           H
ATOM    930  C   SER    73      39.460  25.400  43.740  1.00  0.00           C
ATOM    931  O   SER    73      39.620  24.390  43.020  1.00  0.00           O
ATOM    932  N   VAL    74      39.010  26.500  43.240  1.00  0.00           N
ATOM    933  H   VAL    74      38.830  27.250  43.890  1.00  0.00           H
ATOM    934  CA  VAL    74      38.980  26.840  41.790  1.00  0.00           C
ATOM    935  HA  VAL    74      38.910  25.940  41.180  1.00  0.00           H
ATOM    936  CB  VAL    74      37.680  27.560  41.550  1.00  0.00           C
ATOM    937  HB  VAL    74      37.480  28.350  42.280  1.00  0.00           H
ATOM    938  CG1 VAL    74      37.660  28.230  40.180  1.00  0.00           C
ATOM    939 1HG1 VAL    74      36.780  28.880  40.210  1.00  0.00           H
ATOM    940 2HG1 VAL    74      38.490  28.940  40.080  1.00  0.00           H
ATOM    941 3HG1 VAL    74      37.560  27.470  39.410  1.00  0.00           H
ATOM    942  CG2 VAL    74      36.520  26.530  41.530  1.00  0.00           C
ATOM    943 1HG2 VAL    74      36.450  25.840  42.370  1.00  0.00           H
ATOM    944 2HG2 VAL    74      35.680  27.210  41.700  1.00  0.00           H
ATOM    945 3HG2 VAL    74      36.320  26.000  40.600  1.00  0.00           H
ATOM    946  C   VAL    74      40.280  27.580  41.350  1.00  0.00           C
ATOM    947  O   VAL    74      40.890  27.290  40.350  1.00  0.00           O
ATOM    948  N   LYS    75      40.690  28.610  42.050  1.00  0.00           N
ATOM    949  H   LYS    75      40.210  28.830  42.910  1.00  0.00           H
ATOM    950  CA  LYS    75      41.910  29.430  41.710  1.00  0.00           C
ATOM    951  HA  LYS    75      41.780  29.590  40.640  1.00  0.00           H
ATOM    952  CB  LYS    75      41.850  30.790  42.350  1.00  0.00           C
ATOM    953  HB1 LYS    75      40.820  31.110  42.510  1.00  0.00           H
ATOM    954  HB2 LYS    75      42.360  31.520  41.720  1.00  0.00           H
ATOM    955  CG  LYS    75      42.600  30.830  43.710  1.00  0.00           C
ATOM    956  HG1 LYS    75      43.680  30.860  43.550  1.00  0.00           H
ATOM    957  HG2 LYS    75      42.390  29.900  44.240  1.00  0.00           H
ATOM    958  CD  LYS    75      42.110  31.950  44.610  1.00  0.00           C
ATOM    959  HD1 LYS    75      41.050  31.980  44.870  1.00  0.00           H
ATOM    960  HD2 LYS    75      42.250  32.870  44.050  1.00  0.00           H
ATOM    961  CE  LYS    75      42.940  32.180  45.850  1.00  0.00           C
ATOM    962  HE1 LYS    75      43.910  32.460  45.440  1.00  0.00           H
ATOM    963  HE2 LYS    75      43.000  31.250  46.410  1.00  0.00           H
ATOM    964  NZ  LYS    75      42.380  33.210  46.730  1.00  0.00           N
ATOM    965  HZ1 LYS    75      41.710  32.660  47.240  1.00  0.00           H
ATOM    966  HZ2 LYS    75      43.100  33.540  47.350  1.00  0.00           H
ATOM    967  HZ3 LYS    75      42.020  33.980  46.180  1.00  0.00           H
ATOM    968  C   LYS    75      43.240  28.730  41.870  1.00  0.00           C
ATOM    969  O   LYS    75      44.190  29.170  41.270  1.00  0.00           O
ATOM    970  N   GLY    76      43.270  27.610  42.590  1.00  0.00           N
ATOM    971  H   GLY    76      42.550  27.410  43.260  1.00  0.00           H
ATOM    972  CA  GLY    76      44.290  26.590  42.560  1.00  0.00           C
ATOM    973  HA1 GLY    76      44.190  26.020  43.490  1.00  0.00           H
ATOM    974  HA2 GLY    76      45.130  27.220  42.870  1.00  0.00           H
ATOM    975  C   GLY    76      44.500  25.880  41.250  1.00  0.00           C
ATOM    976  O   GLY    76      45.560  25.370  40.940  1.00  0.00           O
ATOM    977  N   ARG    77      43.510  25.990  40.310  1.00  0.00           N
ATOM    978  H   ARG    77      42.700  26.550  40.520  1.00  0.00           H
ATOM    979  CA  ARG    77      43.590  25.360  38.930  1.00  0.00           C
ATOM    980  HA  ARG    77      44.590  25.050  38.640  1.00  0.00           H
ATOM    981  CB  ARG    77      42.880  24.030  38.870  1.00  0.00           C
ATOM    982  HB1 ARG    77      43.040  23.660  37.860  1.00  0.00           H
ATOM    983  HB2 ARG    77      41.820  24.210  39.050  1.00  0.00           H
ATOM    984  CG  ARG    77      43.370  23.020  39.890  1.00  0.00           C
ATOM    985  HG1 ARG    77      43.030  23.230  40.900  1.00  0.00           H
ATOM    986  HG2 ARG    77      44.440  23.070  40.100  1.00  0.00           H
ATOM    987  CD  ARG    77      43.060  21.560  39.550  1.00  0.00           C
ATOM    988  HD1 ARG    77      43.600  20.980  40.290  1.00  0.00           H
ATOM    989  HD2 ARG    77      43.290  21.260  38.530  1.00  0.00           H
ATOM    990  NE  ARG    77      41.550  21.310  39.650  1.00  0.00           N
ATOM    991  HE  ARG    77      41.180  21.390  40.580  1.00  0.00           H
ATOM    992  CZ  ARG    77      40.740  21.020  38.660  1.00  0.00           C
ATOM    993  NH1 ARG    77      41.040  20.920  37.390  1.00  0.00           N
ATOM    994 1HH1 ARG    77      41.950  21.170  37.030  1.00  0.00           H
ATOM    995 2HH1 ARG    77      40.240  20.660  36.820  1.00  0.00           H
ATOM    996  NH2 ARG    77      39.510  20.810  38.960  1.00  0.00           N
ATOM    997 1HH2 ARG    77      39.150  21.180  39.830  1.00  0.00           H
ATOM    998 2HH2 ARG    77      38.860  20.720  38.190  1.00  0.00           H
ATOM    999  C   ARG    77      43.090  26.240  37.840  1.00  0.00           C
ATOM   1000  O   ARG    77      43.220  25.920  36.660  1.00  0.00           O
ATOM   1001  N   PHE    78      42.510  27.410  38.110  1.00  0.00           N
ATOM   1002  H   PHE    78      42.390  27.710  39.070  1.00  0.00           H
ATOM   1003  CA  PHE    78      42.060  28.360  37.100  1.00  0.00           C
ATOM   1004  HA  PHE    78      42.320  28.050  36.090  1.00  0.00           H
ATOM   1005  CB  PHE    78      40.530  28.480  37.290  1.00  0.00           C
ATOM   1006  HB1 PHE    78      40.250  29.360  36.710  1.00  0.00           H
ATOM   1007  HB2 PHE    78      40.280  28.860  38.280  1.00  0.00           H
ATOM   1008  CG  PHE    78      39.680  27.360  36.740  1.00  0.00           C
ATOM   1009  CD1 PHE    78      39.370  26.150  37.450  1.00  0.00           C
ATOM   1010  HD1 PHE    78      39.770  26.000  38.440  1.00  0.00           H
ATOM   1011  CE1 PHE    78      38.560  25.140  36.910  1.00  0.00           C
ATOM   1012  HE1 PHE    78      38.460  24.200  37.420  1.00  0.00           H
ATOM   1013  CZ  PHE    78      38.060  25.390  35.570  1.00  0.00           C
ATOM   1014  HZ  PHE    78      37.380  24.640  35.190  1.00  0.00           H
ATOM   1015  CE2 PHE    78      38.320  26.580  34.850  1.00  0.00           C
ATOM   1016  HE2 PHE    78      37.940  26.620  33.850  1.00  0.00           H
ATOM   1017  CD2 PHE    78      39.130  27.600  35.450  1.00  0.00           C
ATOM   1018  HD2 PHE    78      39.410  28.450  34.850  1.00  0.00           H
ATOM   1019  C   PHE    78      42.640  29.750  37.340  1.00  0.00           C
ATOM   1020  O   PHE    78      42.600  30.330  38.430  1.00  0.00           O
ATOM   1021  N   ALA    79      43.260  30.280  36.280  1.00  0.00           N
ATOM   1022  H   ALA    79      43.130  29.720  35.440  1.00  0.00           H
ATOM   1023  CA  ALA    79      43.910  31.600  36.220  1.00  0.00           C
ATOM   1024  HA  ALA    79      43.810  32.100  37.190  1.00  0.00           H
ATOM   1025  CB  ALA    79      45.390  31.330  36.190  1.00  0.00           C
ATOM   1026  HB1 ALA    79      45.650  30.520  36.870  1.00  0.00           H
ATOM   1027  HB2 ALA    79      45.830  31.110  35.210  1.00  0.00           H
ATOM   1028  HB3 ALA    79      45.940  32.190  36.570  1.00  0.00           H
ATOM   1029  C   ALA    79      43.470  32.520  35.040  1.00  0.00           C
ATOM   1030  O   ALA    79      43.060  32.020  33.980  1.00  0.00           O
ATOM   1031  N   ILE    80      43.420  33.870  35.210  1.00  0.00           N
ATOM   1032  H   ILE    80      43.610  34.190  36.150  1.00  0.00           H
ATOM   1033  CA  ILE    80      42.680  34.820  34.360  1.00  0.00           C
ATOM   1034  HA  ILE    80      42.450  34.250  33.460  1.00  0.00           H
ATOM   1035  CB  ILE    80      41.430  35.300  35.090  1.00  0.00           C
ATOM   1036  HB  ILE    80      40.690  34.520  35.230  1.00  0.00           H
ATOM   1037  CG2 ILE    80      41.800  36.010  36.380  1.00  0.00           C
ATOM   1038 1HG2 ILE    80      42.440  35.460  37.070  1.00  0.00           H
ATOM   1039 2HG2 ILE    80      42.420  36.880  36.160  1.00  0.00           H
ATOM   1040 3HG2 ILE    80      40.870  36.300  36.870  1.00  0.00           H
ATOM   1041  CG1 ILE    80      40.680  36.210  34.110  1.00  0.00           C
ATOM   1042 1HG1 ILE    80      40.430  35.670  33.200  1.00  0.00           H
ATOM   1043 2HG1 ILE    80      41.260  37.080  33.770  1.00  0.00           H
ATOM   1044  CD  ILE    80      39.310  36.690  34.520  1.00  0.00           C
ATOM   1045  HD1 ILE    80      38.780  37.030  33.630  1.00  0.00           H
ATOM   1046  HD2 ILE    80      38.750  35.830  34.900  1.00  0.00           H
ATOM   1047  HD3 ILE    80      39.520  37.410  35.310  1.00  0.00           H
ATOM   1048  C   ILE    80      43.770  35.830  33.940  1.00  0.00           C
ATOM   1049  O   ILE    80      44.610  36.340  34.700  1.00  0.00           O
ATOM   1050  N   SER    81      43.710  36.210  32.660  1.00  0.00           N
ATOM   1051  H   SER    81      42.980  35.780  32.110  1.00  0.00           H
ATOM   1052  CA  SER    81      44.570  37.220  32.050  1.00  0.00           C
ATOM   1053  HA  SER    81      44.890  37.980  32.760  1.00  0.00           H
ATOM   1054  CB  SER    81      45.830  36.520  31.530  1.00  0.00           C
ATOM   1055  HB1 SER    81      45.520  35.750  30.820  1.00  0.00           H
ATOM   1056  HB2 SER    81      46.330  36.010  32.350  1.00  0.00           H
ATOM   1057  OG  SER    81      46.810  37.320  30.930  1.00  0.00           O
ATOM   1058  HG  SER    81      47.310  36.620  30.500  1.00  0.00           H
ATOM   1059  C   SER    81      43.850  37.930  30.870  1.00  0.00           C
ATOM   1060  O   SER    81      42.700  37.590  30.610  1.00  0.00           O
ATOM   1061  N   ARG    82      44.470  38.820  30.120  1.00  0.00           N
ATOM   1062  H   ARG    82      45.420  39.000  30.410  1.00  0.00           H
ATOM   1063  CA  ARG    82      44.020  39.620  28.940  1.00  0.00           C
ATOM   1064  HA  ARG    82      43.250  39.100  28.390  1.00  0.00           H
ATOM   1065  CB  ARG    82      43.480  41.000  29.350  1.00  0.00           C
ATOM   1066  HB1 ARG    82      43.280  41.480  28.390  1.00  0.00           H
ATOM   1067  HB2 ARG    82      44.300  41.540  29.830  1.00  0.00           H
ATOM   1068  CG  ARG    82      42.240  41.030  30.230  1.00  0.00           C
ATOM   1069  HG1 ARG    82      42.220  40.180  30.900  1.00  0.00           H
ATOM   1070  HG2 ARG    82      41.420  40.850  29.520  1.00  0.00           H
ATOM   1071  CD  ARG    82      41.900  42.320  30.990  1.00  0.00           C
ATOM   1072  HD1 ARG    82      42.250  42.260  32.020  1.00  0.00           H
ATOM   1073  HD2 ARG    82      40.820  42.270  31.100  1.00  0.00           H
ATOM   1074  NE  ARG    82      42.310  43.530  30.260  1.00  0.00           N
ATOM   1075  HE  ARG    82      43.300  43.660  30.180  1.00  0.00           H
ATOM   1076  CZ  ARG    82      41.590  44.570  29.830  1.00  0.00           C
ATOM   1077  NH1 ARG    82      40.280  44.700  30.040  1.00  0.00           N
ATOM   1078 1HH1 ARG    82      39.730  44.170  30.700  1.00  0.00           H
ATOM   1079 2HH1 ARG    82      39.860  45.570  29.750  1.00  0.00           H
ATOM   1080  NH2 ARG    82      42.260  45.470  29.110  1.00  0.00           N
ATOM   1081 1HH2 ARG    82      43.140  45.130  28.750  1.00  0.00           H
ATOM   1082 2HH2 ARG    82      41.860  46.320  28.750  1.00  0.00           H
ATOM   1083  C   ARG    82      45.100  39.810  27.950  1.00  0.00           C
ATOM   1084  O   ARG    82      46.290  39.900  28.250  1.00  0.00           O
ATOM   1085  N   ASP    83      44.670  39.940  26.650  1.00  0.00           N
ATOM   1086  H   ASP    83      43.710  39.750  26.440  1.00  0.00           H
ATOM   1087  CA  ASP    83      45.510  40.630  25.680  1.00  0.00           C
ATOM   1088  HA  ASP    83      46.450  40.780  26.210  1.00  0.00           H
ATOM   1089  CB  ASP    83      45.850  39.680  24.550  1.00  0.00           C
ATOM   1090  HB1 ASP    83      44.960  39.480  23.950  1.00  0.00           H
ATOM   1091  HB2 ASP    83      46.150  38.720  24.960  1.00  0.00           H
ATOM   1092  CG  ASP    83      46.880  40.180  23.620  1.00  0.00           C
ATOM   1093  OD1 ASP    83      46.920  41.390  23.220  1.00  0.00           O
ATOM   1094  OD2 ASP    83      47.680  39.330  23.220  1.00  0.00           O
ATOM   1095  C   ASP    83      44.870  41.950  25.190  1.00  0.00           C
ATOM   1096  O   ASP    83      43.860  42.000  24.510  1.00  0.00           O
ATOM   1097  N   ASN    84      45.720  43.000  25.350  1.00  0.00           N
ATOM   1098  H   ASN    84      46.590  42.790  25.830  1.00  0.00           H
ATOM   1099  CA  ASN    84      45.320  44.410  25.160  1.00  0.00           C
ATOM   1100  HA  ASN    84      44.240  44.500  25.220  1.00  0.00           H
ATOM   1101  CB  ASN    84      45.790  45.260  26.380  1.00  0.00           C
ATOM   1102  HB1 ASN    84      45.360  46.260  26.380  1.00  0.00           H
ATOM   1103  HB2 ASN    84      46.860  45.470  26.300  1.00  0.00           H
ATOM   1104  CG  ASN    84      45.550  44.530  27.740  1.00  0.00           C
ATOM   1105  OD1 ASN    84      44.460  44.310  28.190  1.00  0.00           O
ATOM   1106  ND2 ASN    84      46.520  43.860  28.320  1.00  0.00           N
ATOM   1107 1HD2 ASN    84      47.420  44.090  27.940  1.00  0.00           H
ATOM   1108 2HD2 ASN    84      46.280  43.530  29.250  1.00  0.00           H
ATOM   1109  C   ASN    84      45.760  44.980  23.800  1.00  0.00           C
ATOM   1110  O   ASN    84      45.640  46.170  23.590  1.00  0.00           O
ATOM   1111  N   ALA    85      46.240  44.040  22.960  1.00  0.00           N
ATOM   1112  H   ALA    85      46.350  43.100  23.300  1.00  0.00           H
ATOM   1113  CA  ALA    85      46.260  44.260  21.530  1.00  0.00           C
ATOM   1114  HA  ALA    85      45.810  45.230  21.290  1.00  0.00           H
ATOM   1115  CB  ALA    85      47.630  44.350  20.990  1.00  0.00           C
ATOM   1116  HB1 ALA    85      47.660  44.380  19.910  1.00  0.00           H
ATOM   1117  HB2 ALA    85      48.200  45.140  21.480  1.00  0.00           H
ATOM   1118  HB3 ALA    85      48.230  43.440  21.110  1.00  0.00           H
ATOM   1119  C   ALA    85      45.330  43.340  20.720  1.00  0.00           C
ATOM   1120  O   ALA    85      45.300  43.480  19.500  1.00  0.00           O
ATOM   1121  N   LYS    86      44.550  42.430  21.380  1.00  0.00           N
ATOM   1122  H   LYS    86      44.790  42.390  22.360  1.00  0.00           H
ATOM   1123  CA  LYS    86      43.480  41.660  20.820  1.00  0.00           C
ATOM   1124  HA  LYS    86      43.430  41.840  19.740  1.00  0.00           H
ATOM   1125  CB  LYS    86      43.720  40.170  21.040  1.00  0.00           C
ATOM   1126  HB1 LYS    86      42.850  39.610  20.720  1.00  0.00           H
ATOM   1127  HB2 LYS    86      43.760  39.970  22.110  1.00  0.00           H
ATOM   1128  CG  LYS    86      45.020  39.550  20.440  1.00  0.00           C
ATOM   1129  HG1 LYS    86      45.000  38.520  20.790  1.00  0.00           H
ATOM   1130  HG2 LYS    86      45.890  40.080  20.830  1.00  0.00           H
ATOM   1131  CD  LYS    86      45.200  39.740  18.890  1.00  0.00           C
ATOM   1132  HD1 LYS    86      46.000  39.160  18.420  1.00  0.00           H
ATOM   1133  HD2 LYS    86      45.380  40.810  18.790  1.00  0.00           H
ATOM   1134  CE  LYS    86      43.950  39.310  18.140  1.00  0.00           C
ATOM   1135  HE1 LYS    86      43.090  39.850  18.560  1.00  0.00           H
ATOM   1136  HE2 LYS    86      43.590  38.300  18.300  1.00  0.00           H
ATOM   1137  NZ  LYS    86      44.060  39.590  16.700  1.00  0.00           N
ATOM   1138  HZ1 LYS    86      44.490  40.490  16.540  1.00  0.00           H
ATOM   1139  HZ2 LYS    86      44.720  38.940  16.300  1.00  0.00           H
ATOM   1140  HZ3 LYS    86      43.160  39.390  16.310  1.00  0.00           H
ATOM   1141  C   LYS    86      42.070  42.060  21.270  1.00  0.00           C
ATOM   1142  O   LYS    86      41.110  41.770  20.550  1.00  0.00           O
ATOM   1143  N   ASN    87      42.030  42.810  22.360  1.00  0.00           N
ATOM   1144  H   ASN    87      42.950  42.890  22.770  1.00  0.00           H
ATOM   1145  CA  ASN    87      40.880  43.000  23.290  1.00  0.00           C
ATOM   1146  HA  ASN    87      41.150  43.540  24.200  1.00  0.00           H
ATOM   1147  CB  ASN    87      39.800  43.900  22.670  1.00  0.00           C
ATOM   1148  HB1 ASN    87      38.980  44.050  23.360  1.00  0.00           H
ATOM   1149  HB2 ASN    87      39.320  43.380  21.850  1.00  0.00           H
ATOM   1150  CG  ASN    87      40.230  45.260  22.150  1.00  0.00           C
ATOM   1151  OD1 ASN    87      41.150  45.900  22.700  1.00  0.00           O
ATOM   1152  ND2 ASN    87      39.730  45.630  21.010  1.00  0.00           N
ATOM   1153 1HD2 ASN    87      39.220  44.990  20.410  1.00  0.00           H
ATOM   1154 2HD2 ASN    87      40.070  46.470  20.570  1.00  0.00           H
ATOM   1155  C   ASN    87      40.350  41.630  23.860  1.00  0.00           C
ATOM   1156  O   ASN    87      39.170  41.460  23.990  1.00  0.00           O
ATOM   1157  N   THR    88      41.160  40.590  23.980  1.00  0.00           N
ATOM   1158  H   THR    88      42.170  40.680  23.950  1.00  0.00           H
ATOM   1159  CA  THR    88      40.650  39.240  24.390  1.00  0.00           C
ATOM   1160  HA  THR    88      39.620  39.180  24.020  1.00  0.00           H
ATOM   1161  CB  THR    88      41.460  38.150  23.680  1.00  0.00           C
ATOM   1162  HB  THR    88      42.460  38.140  24.100  1.00  0.00           H
ATOM   1163  CG2 THR    88      40.780  36.790  23.950  1.00  0.00           C
ATOM   1164 1HG2 THR    88      40.970  36.500  24.990  1.00  0.00           H
ATOM   1165 2HG2 THR    88      39.700  36.870  23.870  1.00  0.00           H
ATOM   1166 3HG2 THR    88      41.110  36.000  23.280  1.00  0.00           H
ATOM   1167  OG1 THR    88      41.550  38.270  22.290  1.00  0.00           O
ATOM   1168  HG1 THR    88      40.750  38.750  22.060  1.00  0.00           H
ATOM   1169  C   THR    88      40.760  39.080  25.910  1.00  0.00           C
ATOM   1170  O   THR    88      41.830  39.350  26.460  1.00  0.00           O
ATOM   1171  N   MET    89      39.720  38.510  26.560  1.00  0.00           N
ATOM   1172  H   MET    89      38.880  38.310  26.030  1.00  0.00           H
ATOM   1173  CA  MET    89      39.800  38.010  27.910  1.00  0.00           C
ATOM   1174  HA  MET    89      40.630  38.470  28.440  1.00  0.00           H
ATOM   1175  CB  MET    89      38.530  38.280  28.690  1.00  0.00           C
ATOM   1176  HB1 MET    89      37.690  37.760  28.240  1.00  0.00           H
ATOM   1177  HB2 MET    89      38.410  39.360  28.630  1.00  0.00           H
ATOM   1178  CG  MET    89      38.700  37.870  30.170  1.00  0.00           C
ATOM   1179  HG1 MET    89      39.520  38.430  30.620  1.00  0.00           H
ATOM   1180  HG2 MET    89      38.920  36.810  30.270  1.00  0.00           H
ATOM   1181  SD  MET    89      37.300  38.260  31.130  1.00  0.00           S
ATOM   1182  CE  MET    89      35.970  37.340  30.350  1.00  0.00           C
ATOM   1183  HE1 MET    89      35.500  37.970  29.590  1.00  0.00           H
ATOM   1184  HE2 MET    89      36.450  36.480  29.880  1.00  0.00           H
ATOM   1185  HE3 MET    89      35.260  37.090  31.130  1.00  0.00           H
ATOM   1186  C   MET    89      40.080  36.510  27.860  1.00  0.00           C
ATOM   1187  O   MET    89      39.460  35.750  27.150  1.00  0.00           O
ATOM   1188  N   TYR    90      41.080  35.960  28.570  1.00  0.00           N
ATOM   1189  H   TYR    90      41.490  36.610  29.240  1.00  0.00           H
ATOM   1190  CA  TYR    90      41.460  34.580  28.640  1.00  0.00           C
ATOM   1191  HA  TYR    90      40.830  34.070  27.900  1.00  0.00           H
ATOM   1192  CB  TYR    90      42.880  34.330  28.240  1.00  0.00           C
ATOM   1193  HB1 TYR    90      43.030  33.250  28.350  1.00  0.00           H
ATOM   1194  HB2 TYR    90      43.500  34.870  28.950  1.00  0.00           H
ATOM   1195  CG  TYR    90      43.330  34.760  26.780  1.00  0.00           C
ATOM   1196  CD1 TYR    90      43.710  36.040  26.500  1.00  0.00           C
ATOM   1197  HD1 TYR    90      43.780  36.720  27.330  1.00  0.00           H
ATOM   1198  CE1 TYR    90      44.120  36.380  25.160  1.00  0.00           C
ATOM   1199  HE1 TYR    90      44.540  37.350  24.950  1.00  0.00           H
ATOM   1200  CZ  TYR    90      43.950  35.460  24.130  1.00  0.00           C
ATOM   1201  OH  TYR    90      44.270  35.860  22.920  1.00  0.00           O
ATOM   1202  HH  TYR    90      44.030  35.160  22.300  1.00  0.00           H
ATOM   1203  CE2 TYR    90      43.530  34.180  24.370  1.00  0.00           C
ATOM   1204  HE2 TYR    90      43.490  33.450  23.570  1.00  0.00           H
ATOM   1205  CD2 TYR    90      43.200  33.810  25.730  1.00  0.00           C
ATOM   1206  HD2 TYR    90      42.970  32.780  25.960  1.00  0.00           H
ATOM   1207  C   TYR    90      41.080  34.030  29.950  1.00  0.00           C
ATOM   1208  O   TYR    90      41.010  34.800  30.920  1.00  0.00           O
ATOM   1209  N   LEU    91      40.870  32.680  29.990  1.00  0.00           N
ATOM   1210  H   LEU    91      40.900  32.210  29.100  1.00  0.00           H
ATOM   1211  CA  LEU    91      40.810  31.860  31.260  1.00  0.00           C
ATOM   1212  HA  LEU    91      41.240  32.450  32.070  1.00  0.00           H
ATOM   1213  CB  LEU    91      39.310  31.830  31.660  1.00  0.00           C
ATOM   1214  HB1 LEU    91      38.740  31.570  30.770  1.00  0.00           H
ATOM   1215  HB2 LEU    91      38.990  32.820  31.980  1.00  0.00           H
ATOM   1216  CG  LEU    91      39.040  30.820  32.770  1.00  0.00           C
ATOM   1217  HG  LEU    91      39.590  29.890  32.620  1.00  0.00           H
ATOM   1218  CD1 LEU    91      39.390  31.450  34.140  1.00  0.00           C
ATOM   1219 1HD1 LEU    91      38.900  32.420  34.240  1.00  0.00           H
ATOM   1220 2HD1 LEU    91      39.090  30.850  35.000  1.00  0.00           H
ATOM   1221 3HD1 LEU    91      40.470  31.590  34.250  1.00  0.00           H
ATOM   1222  CD2 LEU    91      37.540  30.520  32.790  1.00  0.00           C
ATOM   1223 1HD2 LEU    91      37.260  30.120  31.820  1.00  0.00           H
ATOM   1224 2HD2 LEU    91      37.290  29.690  33.450  1.00  0.00           H
ATOM   1225 3HD2 LEU    91      37.070  31.470  33.050  1.00  0.00           H
ATOM   1226  C   LEU    91      41.470  30.510  31.050  1.00  0.00           C
ATOM   1227  O   LEU    91      40.860  29.640  30.400  1.00  0.00           O
ATOM   1228  N   GLN    92      42.700  30.330  31.610  1.00  0.00           N
ATOM   1229  H   GLN    92      43.130  31.090  32.120  1.00  0.00           H
ATOM   1230  CA  GLN    92      43.460  29.030  31.630  1.00  0.00           C
ATOM   1231  HA  GLN    92      43.350  28.500  30.690  1.00  0.00           H
ATOM   1232  CB  GLN    92      44.960  29.450  31.880  1.00  0.00           C
ATOM   1233  HB1 GLN    92      45.060  30.050  32.790  1.00  0.00           H
ATOM   1234  HB2 GLN    92      45.270  30.080  31.040  1.00  0.00           H
ATOM   1235  CG  GLN    92      46.050  28.370  32.000  1.00  0.00           C
ATOM   1236  HG1 GLN    92      45.730  27.800  32.870  1.00  0.00           H
ATOM   1237  HG2 GLN    92      47.010  28.800  32.310  1.00  0.00           H
ATOM   1238  CD  GLN    92      46.250  27.610  30.700  1.00  0.00           C
ATOM   1239  OE1 GLN    92      46.260  28.150  29.600  1.00  0.00           O
ATOM   1240  NE2 GLN    92      46.520  26.320  30.740  1.00  0.00           N
ATOM   1241 1HE2 GLN    92      46.570  25.990  31.700  1.00  0.00           H
ATOM   1242 2HE2 GLN    92      46.620  25.690  29.960  1.00  0.00           H
ATOM   1243  C   GLN    92      42.940  28.040  32.720  1.00  0.00           C
ATOM   1244  O   GLN    92      42.510  28.470  33.830  1.00  0.00           O
ATOM   1245  N   MET    93      42.900  26.800  32.430  1.00  0.00           N
ATOM   1246  H   MET    93      43.060  26.500  31.480  1.00  0.00           H
ATOM   1247  CA  MET    93      42.290  25.830  33.290  1.00  0.00           C
ATOM   1248  HA  MET    93      42.440  26.150  34.330  1.00  0.00           H
ATOM   1249  CB  MET    93      40.850  25.640  33.000  1.00  0.00           C
ATOM   1250  HB1 MET    93      40.330  26.540  33.320  1.00  0.00           H
ATOM   1251  HB2 MET    93      40.520  24.860  33.680  1.00  0.00           H
ATOM   1252  CG  MET    93      40.320  25.410  31.520  1.00  0.00           C
ATOM   1253  HG1 MET    93      40.850  24.600  31.040  1.00  0.00           H
ATOM   1254  HG2 MET    93      40.660  26.280  30.960  1.00  0.00           H
ATOM   1255  SD  MET    93      38.570  25.380  31.060  1.00  0.00           S
ATOM   1256  CE  MET    93      37.910  23.910  31.910  1.00  0.00           C
ATOM   1257  HE1 MET    93      36.870  23.760  31.630  1.00  0.00           H
ATOM   1258  HE2 MET    93      38.540  23.170  31.410  1.00  0.00           H
ATOM   1259  HE3 MET    93      38.070  24.020  32.980  1.00  0.00           H
ATOM   1260  C   MET    93      43.090  24.500  33.200  1.00  0.00           C
ATOM   1261  O   MET    93      43.150  23.880  32.160  1.00  0.00           O
ATOM   1262  N   ASN    94      43.780  24.260  34.300  1.00  0.00           N
ATOM   1263  H   ASN    94      43.530  24.720  35.170  1.00  0.00           H
ATOM   1264  CA  ASN    94      44.790  23.250  34.410  1.00  0.00           C
ATOM   1265  HA  ASN    94      45.080  23.110  33.360  1.00  0.00           H
ATOM   1266  CB  ASN    94      45.950  23.760  35.230  1.00  0.00           C
ATOM   1267  HB1 ASN    94      46.660  22.950  35.390  1.00  0.00           H
ATOM   1268  HB2 ASN    94      45.410  23.960  36.160  1.00  0.00           H
ATOM   1269  CG  ASN    94      46.690  25.000  34.710  1.00  0.00           C
ATOM   1270  OD1 ASN    94      46.850  25.290  33.540  1.00  0.00           O
ATOM   1271  ND2 ASN    94      47.270  25.720  35.660  1.00  0.00           N
ATOM   1272 1HD2 ASN    94      47.230  25.440  36.630  1.00  0.00           H
ATOM   1273 2HD2 ASN    94      47.660  26.570  35.290  1.00  0.00           H
ATOM   1274  C   ASN    94      44.310  21.890  34.960  1.00  0.00           C
ATOM   1275  O   ASN    94      43.340  21.860  35.670  1.00  0.00           O
ATOM   1276  N   SER    95      45.000  20.790  34.610  1.00  0.00           N
ATOM   1277  H   SER    95      45.870  20.950  34.130  1.00  0.00           H
ATOM   1278  CA  SER    95      44.860  19.480  35.350  1.00  0.00           C
ATOM   1279  HA  SER    95      45.260  18.720  34.680  1.00  0.00           H
ATOM   1280  CB  SER    95      45.670  19.610  36.670  1.00  0.00           C
ATOM   1281  HB1 SER    95      45.480  18.770  37.330  1.00  0.00           H
ATOM   1282  HB2 SER    95      45.500  20.500  37.260  1.00  0.00           H
ATOM   1283  OG  SER    95      47.040  19.850  36.290  1.00  0.00           O
ATOM   1284  HG  SER    95      47.130  19.620  35.360  1.00  0.00           H
ATOM   1285  C   SER    95      43.400  19.020  35.550  1.00  0.00           C
ATOM   1286  O   SER    95      43.060  18.620  36.630  1.00  0.00           O
ATOM   1287  N   LEU    96      42.600  19.020  34.510  1.00  0.00           N
ATOM   1288  H   LEU    96      42.980  19.320  33.620  1.00  0.00           H
ATOM   1289  CA  LEU    96      41.140  18.860  34.510  1.00  0.00           C
ATOM   1290  HA  LEU    96      40.830  19.580  35.270  1.00  0.00           H
ATOM   1291  CB  LEU    96      40.620  19.300  33.130  1.00  0.00           C
ATOM   1292  HB1 LEU    96      39.560  19.100  33.210  1.00  0.00           H
ATOM   1293  HB2 LEU    96      41.090  18.700  32.350  1.00  0.00           H
ATOM   1294  CG  LEU    96      40.820  20.810  32.820  1.00  0.00           C
ATOM   1295  HG  LEU    96      41.900  20.960  32.880  1.00  0.00           H
ATOM   1296  CD1 LEU    96      40.480  21.270  31.380  1.00  0.00           C
ATOM   1297 1HD1 LEU    96      40.760  22.320  31.310  1.00  0.00           H
ATOM   1298 2HD1 LEU    96      41.020  20.710  30.620  1.00  0.00           H
ATOM   1299 3HD1 LEU    96      39.390  21.240  31.250  1.00  0.00           H
ATOM   1300  CD2 LEU    96      40.080  21.700  33.840  1.00  0.00           C
ATOM   1301 1HD2 LEU    96      40.390  21.470  34.860  1.00  0.00           H
ATOM   1302 2HD2 LEU    96      40.480  22.680  33.580  1.00  0.00           H
ATOM   1303 3HD2 LEU    96      39.000  21.550  33.750  1.00  0.00           H
ATOM   1304  C   LEU    96      40.630  17.460  34.910  1.00  0.00           C
ATOM   1305  O   LEU    96      41.260  16.400  34.760  1.00  0.00           O
ATOM   1306  N   LYS    97      39.380  17.460  35.470  1.00  0.00           N
ATOM   1307  H   LYS    97      38.940  18.370  35.520  1.00  0.00           H
ATOM   1308  CA  LYS    97      38.800  16.240  36.130  1.00  0.00           C
ATOM   1309  HA  LYS    97      39.340  15.320  35.890  1.00  0.00           H
ATOM   1310  CB  LYS    97      38.880  16.480  37.640  1.00  0.00           C
ATOM   1311  HB1 LYS    97      38.240  15.770  38.160  1.00  0.00           H
ATOM   1312  HB2 LYS    97      38.460  17.440  37.940  1.00  0.00           H
ATOM   1313  CG  LYS    97      40.280  16.230  38.230  1.00  0.00           C
ATOM   1314  HG1 LYS    97      41.110  16.550  37.600  1.00  0.00           H
ATOM   1315  HG2 LYS    97      40.440  15.150  38.200  1.00  0.00           H
ATOM   1316  CD  LYS    97      40.550  16.680  39.620  1.00  0.00           C
ATOM   1317  HD1 LYS    97      39.910  16.200  40.360  1.00  0.00           H
ATOM   1318  HD2 LYS    97      40.330  17.750  39.670  1.00  0.00           H
ATOM   1319  CE  LYS    97      42.040  16.400  40.020  1.00  0.00           C
ATOM   1320  HE1 LYS    97      42.160  16.570  41.090  1.00  0.00           H
ATOM   1321  HE2 LYS    97      42.770  16.950  39.430  1.00  0.00           H
ATOM   1322  NZ  LYS    97      42.390  14.970  39.830  1.00  0.00           N
ATOM   1323  HZ1 LYS    97      42.370  14.600  38.890  1.00  0.00           H
ATOM   1324  HZ2 LYS    97      43.270  14.700  40.260  1.00  0.00           H
ATOM   1325  HZ3 LYS    97      41.770  14.300  40.260  1.00  0.00           H
ATOM   1326  C   LYS    97      37.350  16.130  35.700  1.00  0.00           C
ATOM   1327  O   LYS    97      36.810  17.100  35.280  1.00  0.00           O
ATOM   1328  N   PRO    98      36.720  14.950  35.860  1.00  0.00           N
ATOM   1329  CD  PRO    98      37.300  13.690  36.190  1.00  0.00           C
ATOM   1330  HD1 PRO    98      37.700  13.770  37.200  1.00  0.00           H
ATOM   1331  HD2 PRO    98      38.160  13.450  35.570  1.00  0.00           H
ATOM   1332  CG  PRO    98      36.180  12.660  36.070  1.00  0.00           C
ATOM   1333  HG1 PRO    98      36.250  12.070  36.980  1.00  0.00           H
ATOM   1334  HG2 PRO    98      36.300  12.020  35.200  1.00  0.00           H
ATOM   1335  CB  PRO    98      34.930  13.430  35.900  1.00  0.00           C
ATOM   1336  HB1 PRO    98      34.380  13.520  36.840  1.00  0.00           H
ATOM   1337  HB2 PRO    98      34.300  13.050  35.100  1.00  0.00           H
ATOM   1338  CA  PRO    98      35.340  14.780  35.400  1.00  0.00           C
ATOM   1339  HA  PRO    98      35.330  14.800  34.310  1.00  0.00           H
ATOM   1340  C   PRO    98      34.390  15.870  35.990  1.00  0.00           C
ATOM   1341  O   PRO    98      33.490  16.280  35.260  1.00  0.00           O
ATOM   1342  N   GLU    99      34.650  16.370  37.130  1.00  0.00           N
ATOM   1343  H   GLU    99      35.260  15.870  37.750  1.00  0.00           H
ATOM   1344  CA  GLU    99      33.880  17.450  37.750  1.00  0.00           C
ATOM   1345  HA  GLU    99      32.830  17.160  37.730  1.00  0.00           H
ATOM   1346  CB  GLU    99      34.380  17.660  39.230  1.00  0.00           C
ATOM   1347  HB1 GLU    99      34.130  16.680  39.640  1.00  0.00           H
ATOM   1348  HB2 GLU    99      33.660  18.320  39.710  1.00  0.00           H
ATOM   1349  CG  GLU    99      35.890  17.960  39.290  1.00  0.00           C
ATOM   1350  HG1 GLU    99      36.100  18.840  38.680  1.00  0.00           H
ATOM   1351  HG2 GLU    99      36.430  17.100  38.890  1.00  0.00           H
ATOM   1352  CD  GLU    99      36.470  18.090  40.710  1.00  0.00           C
ATOM   1353  OE1 GLU    99      36.270  19.180  41.270  1.00  0.00           O
ATOM   1354  OE2 GLU    99      37.110  17.180  41.290  1.00  0.00           O
ATOM   1355  C   GLU    99      33.930  18.760  36.970  1.00  0.00           C
ATOM   1356  O   GLU    99      32.940  19.440  37.040  1.00  0.00           O
ATOM   1357  N   ASP   100      35.070  19.200  36.350  1.00  0.00           N
ATOM   1358  H   ASP   100      35.920  18.650  36.430  1.00  0.00           H
ATOM   1359  CA  ASP   100      35.120  20.370  35.450  1.00  0.00           C
ATOM   1360  HA  ASP   100      34.570  21.090  36.060  1.00  0.00           H
ATOM   1361  CB  ASP   100      36.540  20.930  35.240  1.00  0.00           C
ATOM   1362  HB1 ASP   100      36.520  21.920  34.800  1.00  0.00           H
ATOM   1363  HB2 ASP   100      37.020  20.240  34.550  1.00  0.00           H
ATOM   1364  CG  ASP   100      37.490  21.010  36.350  1.00  0.00           C
ATOM   1365  OD1 ASP   100      37.190  21.650  37.340  1.00  0.00           O
ATOM   1366  OD2 ASP   100      38.550  20.400  36.300  1.00  0.00           O
ATOM   1367  C   ASP   100      34.200  20.310  34.190  1.00  0.00           C
ATOM   1368  O   ASP   100      34.160  21.280  33.440  1.00  0.00           O
ATOM   1369  N   THR   101      33.450  19.180  33.980  1.00  0.00           N
ATOM   1370  H   THR   101      33.460  18.590  34.800  1.00  0.00           H
ATOM   1371  CA  THR   101      32.420  19.040  32.950  1.00  0.00           C
ATOM   1372  HA  THR   101      32.960  19.250  32.020  1.00  0.00           H
ATOM   1373  CB  THR   101      31.860  17.610  32.800  1.00  0.00           C
ATOM   1374  HB  THR   101      31.430  17.420  33.790  1.00  0.00           H
ATOM   1375  CG2 THR   101      30.800  17.430  31.710  1.00  0.00           C
ATOM   1376 1HG2 THR   101      30.520  16.390  31.570  1.00  0.00           H
ATOM   1377 2HG2 THR   101      29.880  17.970  31.940  1.00  0.00           H
ATOM   1378 3HG2 THR   101      31.160  17.790  30.750  1.00  0.00           H
ATOM   1379  OG1 THR   101      32.870  16.710  32.530  1.00  0.00           O
ATOM   1380  HG1 THR   101      33.340  16.600  33.360  1.00  0.00           H
ATOM   1381  C   THR   101      31.260  19.990  33.150  1.00  0.00           C
ATOM   1382  O   THR   101      30.410  19.660  33.990  1.00  0.00           O
ATOM   1383  N   ALA   102      31.210  21.160  32.400  1.00  0.00           N
ATOM   1384  H   ALA   102      31.940  21.220  31.700  1.00  0.00           H
ATOM   1385  CA  ALA   102      30.350  22.260  32.570  1.00  0.00           C
ATOM   1386  HA  ALA   102      29.310  21.960  32.710  1.00  0.00           H
ATOM   1387  CB  ALA   102      30.810  23.090  33.800  1.00  0.00           C
ATOM   1388  HB1 ALA   102      31.890  23.240  33.750  1.00  0.00           H
ATOM   1389  HB2 ALA   102      30.390  24.100  33.830  1.00  0.00           H
ATOM   1390  HB3 ALA   102      30.680  22.450  34.670  1.00  0.00           H
ATOM   1391  C   ALA   102      30.220  23.190  31.330  1.00  0.00           C
ATOM   1392  O   ALA   102      31.050  23.150  30.390  1.00  0.00           O
ATOM   1393  N   VAL   103      29.260  24.090  31.350  1.00  0.00           N
ATOM   1394  H   VAL   103      28.740  24.250  32.210  1.00  0.00           H
ATOM   1395  CA  VAL   103      29.270  25.250  30.470  1.00  0.00           C
ATOM   1396  HA  VAL   103      29.820  24.940  29.590  1.00  0.00           H
ATOM   1397  CB  VAL   103      27.880  25.480  29.930  1.00  0.00           C
ATOM   1398  HB  VAL   103      27.290  25.950  30.720  1.00  0.00           H
ATOM   1399  CG1 VAL   103      27.860  26.420  28.690  1.00  0.00           C
ATOM   1400 1HG1 VAL   103      28.620  25.960  28.050  1.00  0.00           H
ATOM   1401 2HG1 VAL   103      26.910  26.490  28.160  1.00  0.00           H
ATOM   1402 3HG1 VAL   103      28.060  27.460  28.920  1.00  0.00           H
ATOM   1403  CG2 VAL   103      27.230  24.220  29.300  1.00  0.00           C
ATOM   1404 1HG2 VAL   103      26.260  24.570  28.940  1.00  0.00           H
ATOM   1405 2HG2 VAL   103      27.900  23.780  28.560  1.00  0.00           H
ATOM   1406 3HG2 VAL   103      27.130  23.470  30.090  1.00  0.00           H
ATOM   1407  C   VAL   103      29.850  26.510  31.130  1.00  0.00           C
ATOM   1408  O   VAL   103      29.610  26.800  32.280  1.00  0.00           O
ATOM   1409  N   TYR   104      30.570  27.310  30.340  1.00  0.00           N
ATOM   1410  H   TYR   104      30.680  27.030  29.370  1.00  0.00           H
ATOM   1411  CA  TYR   104      31.440  28.370  30.810  1.00  0.00           C
ATOM   1412  HA  TYR   104      31.440  28.540  31.890  1.00  0.00           H
ATOM   1413  CB  TYR   104      32.970  28.100  30.530  1.00  0.00           C
ATOM   1414  HB1 TYR   104      33.580  28.960  30.800  1.00  0.00           H
ATOM   1415  HB2 TYR   104      33.060  27.920  29.460  1.00  0.00           H
ATOM   1416  CG  TYR   104      33.520  26.920  31.330  1.00  0.00           C
ATOM   1417  CD1 TYR   104      33.130  25.580  31.000  1.00  0.00           C
ATOM   1418  HD1 TYR   104      32.480  25.350  30.170  1.00  0.00           H
ATOM   1419  CE1 TYR   104      33.530  24.540  31.850  1.00  0.00           C
ATOM   1420  HE1 TYR   104      33.310  23.530  31.520  1.00  0.00           H
ATOM   1421  CZ  TYR   104      34.380  24.860  32.980  1.00  0.00           C
ATOM   1422  OH  TYR   104      34.820  23.810  33.760  1.00  0.00           O
ATOM   1423  HH  TYR   104      34.660  22.880  33.600  1.00  0.00           H
ATOM   1424  CE2 TYR   104      34.740  26.170  33.280  1.00  0.00           C
ATOM   1425  HE2 TYR   104      35.530  26.400  33.980  1.00  0.00           H
ATOM   1426  CD2 TYR   104      34.350  27.200  32.450  1.00  0.00           C
ATOM   1427  HD2 TYR   104      34.570  28.220  32.710  1.00  0.00           H
ATOM   1428  C   TYR   104      30.990  29.650  30.200  1.00  0.00           C
ATOM   1429  O   TYR   104      30.720  29.720  29.000  1.00  0.00           O
ATOM   1430  N   TYR   105      30.790  30.680  31.000  1.00  0.00           N
ATOM   1431  H   TYR   105      30.850  30.570  32.000  1.00  0.00           H
ATOM   1432  CA  TYR   105      30.040  31.870  30.630  1.00  0.00           C
ATOM   1433  HA  TYR   105      29.850  31.870  29.550  1.00  0.00           H
ATOM   1434  CB  TYR   105      28.750  31.730  31.360  1.00  0.00           C
ATOM   1435  HB1 TYR   105      28.210  32.670  31.260  1.00  0.00           H
ATOM   1436  HB2 TYR   105      29.040  31.620  32.400  1.00  0.00           H
ATOM   1437  CG  TYR   105      27.840  30.580  30.920  1.00  0.00           C
ATOM   1438  CD1 TYR   105      27.740  29.400  31.700  1.00  0.00           C
ATOM   1439  HD1 TYR   105      28.420  29.160  32.500  1.00  0.00           H
ATOM   1440  CE1 TYR   105      26.750  28.460  31.390  1.00  0.00           C
ATOM   1441  HE1 TYR   105      26.670  27.640  32.090  1.00  0.00           H
ATOM   1442  CZ  TYR   105      25.970  28.600  30.230  1.00  0.00           C
ATOM   1443  OH  TYR   105      25.080  27.650  29.830  1.00  0.00           O
ATOM   1444  HH  TYR   105      24.470  27.800  29.110  1.00  0.00           H
ATOM   1445  CE2 TYR   105      26.090  29.720  29.420  1.00  0.00           C
ATOM   1446  HE2 TYR   105      25.500  29.880  28.530  1.00  0.00           H
ATOM   1447  CD2 TYR   105      27.000  30.720  29.760  1.00  0.00           C
ATOM   1448  HD2 TYR   105      27.140  31.580  29.120  1.00  0.00           H
ATOM   1449  C   TYR   105      30.730  33.170  31.040  1.00  0.00           C
ATOM   1450  O   TYR   105      31.150  33.330  32.230  1.00  0.00           O
ATOM   1451  N   CYS   106      30.930  34.120  30.110  1.00  0.00           N
ATOM   1452  H   CYS   106      30.520  33.910  29.210  1.00  0.00           H
ATOM   1453  CA  CYS   106      31.610  35.390  30.320  1.00  0.00           C
ATOM   1454  HA  CYS   106      32.390  35.320  31.080  1.00  0.00           H
ATOM   1455  CB  CYS   106      32.270  35.720  28.980  1.00  0.00           C
ATOM   1456  HB1 CYS   106      31.500  35.600  28.210  1.00  0.00           H
ATOM   1457  HB2 CYS   106      33.050  34.990  28.770  1.00  0.00           H
ATOM   1458  SG  CYS   106      33.040  37.300  28.670  1.00  0.00           S
ATOM   1459  C   CYS   106      30.570  36.400  30.740  1.00  0.00           C
ATOM   1460  O   CYS   106      29.380  36.320  30.430  1.00  0.00           O
ATOM   1461  N   ALA   107      31.020  37.430  31.440  1.00  0.00           N
ATOM   1462  H   ALA   107      31.970  37.360  31.790  1.00  0.00           H
ATOM   1463  CA  ALA   107      30.220  38.620  31.930  1.00  0.00           C
ATOM   1464  HA  ALA   107      29.390  38.790  31.240  1.00  0.00           H
ATOM   1465  CB  ALA   107      29.520  38.290  33.300  1.00  0.00           C
ATOM   1466  HB1 ALA   107      29.170  37.260  33.370  1.00  0.00           H
ATOM   1467  HB2 ALA   107      30.240  38.290  34.120  1.00  0.00           H
ATOM   1468  HB3 ALA   107      28.650  38.930  33.420  1.00  0.00           H
ATOM   1469  C   ALA   107      31.080  39.930  32.010  1.00  0.00           C
ATOM   1470  O   ALA   107      32.340  39.940  32.010  1.00  0.00           O
ATOM   1471  N   ALA   108      30.420  41.110  32.140  1.00  0.00           N
ATOM   1472  H   ALA   108      29.420  41.010  32.010  1.00  0.00           H
ATOM   1473  CA  ALA   108      31.080  42.380  32.190  1.00  0.00           C
ATOM   1474  HA  ALA   108      32.000  42.240  32.750  1.00  0.00           H
ATOM   1475  CB  ALA   108      31.500  42.920  30.830  1.00  0.00           C
ATOM   1476  HB1 ALA   108      32.170  43.750  31.010  1.00  0.00           H
ATOM   1477  HB2 ALA   108      31.970  42.150  30.200  1.00  0.00           H
ATOM   1478  HB3 ALA   108      30.630  43.400  30.390  1.00  0.00           H
ATOM   1479  C   ALA   108      30.250  43.450  32.910  1.00  0.00           C
ATOM   1480  O   ALA   108      29.090  43.760  32.600  1.00  0.00           O
ATOM   1481  N   ASP   109      30.980  44.250  33.730  1.00  0.00           N
ATOM   1482  H   ASP   109      31.980  44.150  33.710  1.00  0.00           H
ATOM   1483  CA  ASP   109      30.520  45.520  34.410  1.00  0.00           C
ATOM   1484  HA  ASP   109      29.650  45.920  33.880  1.00  0.00           H
ATOM   1485  CB  ASP   109      30.050  45.160  35.850  1.00  0.00           C
ATOM   1486  HB1 ASP   109      30.830  44.780  36.510  1.00  0.00           H
ATOM   1487  HB2 ASP   109      29.250  44.430  35.730  1.00  0.00           H
ATOM   1488  CG  ASP   109      29.240  46.260  36.550  1.00  0.00           C
ATOM   1489  OD1 ASP   109      28.140  46.590  36.080  1.00  0.00           O
ATOM   1490  OD2 ASP   109      29.650  46.900  37.570  1.00  0.00           O
ATOM   1491  C   ASP   109      31.550  46.680  34.420  1.00  0.00           C
ATOM   1492  O   ASP   109      32.690  46.580  34.100  1.00  0.00           O
ATOM   1493  N   ARG   110      31.180  47.830  34.960  1.00  0.00           N
ATOM   1494  H   ARG   110      30.230  47.940  35.280  1.00  0.00           H
ATOM   1495  CA  ARG   110      32.090  48.910  35.460  1.00  0.00           C
ATOM   1496  HA  ARG   110      32.990  48.810  34.850  1.00  0.00           H
ATOM   1497  CB  ARG   110      31.430  50.210  35.080  1.00  0.00           C
ATOM   1498  HB1 ARG   110      32.150  51.000  35.290  1.00  0.00           H
ATOM   1499  HB2 ARG   110      30.470  50.290  35.590  1.00  0.00           H
ATOM   1500  CG  ARG   110      31.200  50.430  33.560  1.00  0.00           C
ATOM   1501  HG1 ARG   110      30.680  49.570  33.150  1.00  0.00           H
ATOM   1502  HG2 ARG   110      32.190  50.480  33.110  1.00  0.00           H
ATOM   1503  CD  ARG   110      30.560  51.810  33.280  1.00  0.00           C
ATOM   1504  HD1 ARG   110      31.270  52.580  33.580  1.00  0.00           H
ATOM   1505  HD2 ARG   110      29.650  51.920  33.870  1.00  0.00           H
ATOM   1506  NE  ARG   110      30.200  52.000  31.840  1.00  0.00           N
ATOM   1507  HE  ARG   110      29.470  51.370  31.560  1.00  0.00           H
ATOM   1508  CZ  ARG   110      30.570  52.880  30.910  1.00  0.00           C
ATOM   1509  NH1 ARG   110      31.660  53.580  31.010  1.00  0.00           N
ATOM   1510 1HH1 ARG   110      32.190  53.390  31.850  1.00  0.00           H
ATOM   1511 2HH1 ARG   110      31.920  54.170  30.240  1.00  0.00           H
ATOM   1512  NH2 ARG   110      29.980  52.880  29.720  1.00  0.00           N
ATOM   1513 1HH2 ARG   110      29.080  52.420  29.680  1.00  0.00           H
ATOM   1514 2HH2 ARG   110      30.190  53.630  29.080  1.00  0.00           H
ATOM   1515  C   ARG   110      32.630  48.750  36.880  1.00  0.00           C
ATOM   1516  O   ARG   110      33.810  49.090  37.070  1.00  0.00           O
ATOM   1517  N   PHE   111      31.870  48.370  37.870  1.00  0.00           N
ATOM   1518  H   PHE   111      30.890  48.160  37.720  1.00  0.00           H
ATOM   1519  CA  PHE   111      32.280  48.530  39.250  1.00  0.00           C
ATOM   1520  HA  PHE   111      33.300  48.910  39.220  1.00  0.00           H
ATOM   1521  CB  PHE   111      31.380  49.600  39.840  1.00  0.00           C
ATOM   1522  HB1 PHE   111      31.960  49.970  40.690  1.00  0.00           H
ATOM   1523  HB2 PHE   111      30.380  49.210  40.040  1.00  0.00           H
ATOM   1524  CG  PHE   111      31.200  50.880  39.060  1.00  0.00           C
ATOM   1525  CD1 PHE   111      30.070  51.010  38.240  1.00  0.00           C
ATOM   1526  HD1 PHE   111      29.350  50.200  38.270  1.00  0.00           H
ATOM   1527  CE1 PHE   111      29.980  52.160  37.410  1.00  0.00           C
ATOM   1528  HE1 PHE   111      29.100  52.120  36.790  1.00  0.00           H
ATOM   1529  CZ  PHE   111      30.950  53.160  37.390  1.00  0.00           C
ATOM   1530  HZ  PHE   111      30.720  53.980  36.720  1.00  0.00           H
ATOM   1531  CE2 PHE   111      32.100  53.090  38.210  1.00  0.00           C
ATOM   1532  HE2 PHE   111      32.810  53.900  38.250  1.00  0.00           H
ATOM   1533  CD2 PHE   111      32.210  51.910  39.020  1.00  0.00           C
ATOM   1534  HD2 PHE   111      33.050  51.890  39.690  1.00  0.00           H
ATOM   1535  C   PHE   111      32.120  47.180  40.110  1.00  0.00           C
ATOM   1536  O   PHE   111      32.680  47.190  41.220  1.00  0.00           O
ATOM   1537  N   LEU   112      31.370  46.190  39.740  1.00  0.00           N
ATOM   1538  H   LEU   112      31.060  46.160  38.780  1.00  0.00           H
ATOM   1539  CA  LEU   112      31.240  44.830  40.360  1.00  0.00           C
ATOM   1540  HA  LEU   112      31.260  44.810  41.450  1.00  0.00           H
ATOM   1541  CB  LEU   112      29.830  44.330  40.050  1.00  0.00           C
ATOM   1542  HB1 LEU   112      29.770  43.340  40.510  1.00  0.00           H
ATOM   1543  HB2 LEU   112      29.650  44.200  38.990  1.00  0.00           H
ATOM   1544  CG  LEU   112      28.620  45.220  40.420  1.00  0.00           C
ATOM   1545  HG  LEU   112      28.790  46.190  39.950  1.00  0.00           H
ATOM   1546  CD1 LEU   112      27.350  44.660  39.890  1.00  0.00           C
ATOM   1547 1HD1 LEU   112      26.690  45.520  39.780  1.00  0.00           H
ATOM   1548 2HD1 LEU   112      27.450  44.180  38.920  1.00  0.00           H
ATOM   1549 3HD1 LEU   112      26.950  43.930  40.600  1.00  0.00           H
ATOM   1550  CD2 LEU   112      28.510  45.460  41.970  1.00  0.00           C
ATOM   1551 1HD2 LEU   112      27.610  46.030  42.200  1.00  0.00           H
ATOM   1552 2HD2 LEU   112      28.240  44.580  42.550  1.00  0.00           H
ATOM   1553 3HD2 LEU   112      29.420  45.920  42.330  1.00  0.00           H
ATOM   1554  C   LEU   112      32.390  43.880  39.850  1.00  0.00           C
ATOM   1555  O   LEU   112      32.800  43.800  38.720  1.00  0.00           O
ATOM   1556  N   THR   113      32.800  42.970  40.730  1.00  0.00           N
ATOM   1557  H   THR   113      32.480  43.030  41.690  1.00  0.00           H
ATOM   1558  CA  THR   113      33.900  42.000  40.550  1.00  0.00           C
ATOM   1559  HA  THR   113      34.180  42.020  39.500  1.00  0.00           H
ATOM   1560  CB  THR   113      35.140  42.320  41.370  1.00  0.00           C
ATOM   1561  HB  THR   113      35.840  41.510  41.190  1.00  0.00           H
ATOM   1562  CG2 THR   113      35.880  43.540  40.870  1.00  0.00           C
ATOM   1563 1HG2 THR   113      36.590  43.820  41.650  1.00  0.00           H
ATOM   1564 2HG2 THR   113      36.540  43.170  40.090  1.00  0.00           H
ATOM   1565 3HG2 THR   113      35.220  44.330  40.500  1.00  0.00           H
ATOM   1566  OG1 THR   113      34.950  42.510  42.720  1.00  0.00           O
ATOM   1567  HG1 THR   113      35.830  42.460  43.100  1.00  0.00           H
ATOM   1568  C   THR   113      33.460  40.600  40.830  1.00  0.00           C
ATOM   1569  O   THR   113      33.980  39.640  40.280  1.00  0.00           O
ATOM   1570  N   ARG   132      32.450  40.360  41.670  1.00  0.00           N
ATOM   1571  H   ARG   132      32.100  41.220  42.070  1.00  0.00           H
ATOM   1572  CA  ARG   132      31.970  39.040  42.280  1.00  0.00           C
ATOM   1573  HA  ARG   132      32.270  38.190  41.660  1.00  0.00           H
ATOM   1574  CB  ARG   132      32.590  39.000  43.710  1.00  0.00           C
ATOM   1575  HB1 ARG   132      31.940  38.400  44.350  1.00  0.00           H
ATOM   1576  HB2 ARG   132      32.680  39.960  44.200  1.00  0.00           H
ATOM   1577  CG  ARG   132      34.100  38.590  43.610  1.00  0.00           C
ATOM   1578  HG1 ARG   132      34.610  39.550  43.520  1.00  0.00           H
ATOM   1579  HG2 ARG   132      34.270  37.990  42.720  1.00  0.00           H
ATOM   1580  CD  ARG   132      34.740  37.790  44.830  1.00  0.00           C
ATOM   1581  HD1 ARG   132      34.830  38.510  45.640  1.00  0.00           H
ATOM   1582  HD2 ARG   132      35.710  37.390  44.520  1.00  0.00           H
ATOM   1583  NE  ARG   132      33.900  36.630  45.280  1.00  0.00           N
ATOM   1584  HE  ARG   132      33.320  36.120  44.630  1.00  0.00           H
ATOM   1585  CZ  ARG   132      33.770  36.120  46.460  1.00  0.00           C
ATOM   1586  NH1 ARG   132      34.300  36.630  47.520  1.00  0.00           N
ATOM   1587 1HH1 ARG   132      35.060  37.290  47.440  1.00  0.00           H
ATOM   1588 2HH1 ARG   132      34.160  36.220  48.430  1.00  0.00           H
ATOM   1589  NH2 ARG   132      33.120  35.040  46.670  1.00  0.00           N
ATOM   1590 1HH2 ARG   132      32.830  34.360  45.980  1.00  0.00           H
ATOM   1591 2HH2 ARG   132      32.740  34.870  47.600  1.00  0.00           H
ATOM   1592  C   ARG   132      30.450  38.960  42.360  1.00  0.00           C
ATOM   1593  O   ARG   132      29.980  37.810  42.340  1.00  0.00           O
ATOM   1594  N   SER   133      29.750  40.110  42.340  1.00  0.00           N
ATOM   1595  H   SER   133      30.260  40.990  42.260  1.00  0.00           H
ATOM   1596  CA  SER   133      28.270  40.040  42.290  1.00  0.00           C
ATOM   1597  HA  SER   133      27.860  39.590  43.190  1.00  0.00           H
ATOM   1598  CB  SER   133      27.800  41.520  42.230  1.00  0.00           C
ATOM   1599  HB1 SER   133      28.190  41.960  41.310  1.00  0.00           H
ATOM   1600  HB2 SER   133      28.090  42.150  43.070  1.00  0.00           H
ATOM   1601  OG  SER   133      26.410  41.650  42.180  1.00  0.00           O
ATOM   1602  HG  SER   133      26.210  41.640  43.120  1.00  0.00           H
ATOM   1603  C   SER   133      27.790  39.350  41.040  1.00  0.00           C
ATOM   1604  O   SER   133      28.190  39.690  39.960  1.00  0.00           O
ATOM   1605  N   VAL   134      26.710  38.560  41.210  1.00  0.00           N
ATOM   1606  H   VAL   134      26.460  38.380  42.170  1.00  0.00           H
ATOM   1607  CA  VAL   134      26.030  37.970  40.010  1.00  0.00           C
ATOM   1608  HA  VAL   134      26.760  37.410  39.430  1.00  0.00           H
ATOM   1609  CB  VAL   134      25.040  36.890  40.430  1.00  0.00           C
ATOM   1610  HB  VAL   134      24.660  36.460  39.510  1.00  0.00           H
ATOM   1611  CG1 VAL   134      25.750  35.730  41.170  1.00  0.00           C
ATOM   1612 1HG1 VAL   134      25.050  34.890  41.200  1.00  0.00           H
ATOM   1613 2HG1 VAL   134      26.550  35.360  40.520  1.00  0.00           H
ATOM   1614 3HG1 VAL   134      26.010  35.990  42.190  1.00  0.00           H
ATOM   1615  CG2 VAL   134      23.840  37.390  41.200  1.00  0.00           C
ATOM   1616 1HG2 VAL   134      24.130  37.850  42.150  1.00  0.00           H
ATOM   1617 2HG2 VAL   134      23.370  38.140  40.560  1.00  0.00           H
ATOM   1618 3HG2 VAL   134      23.240  36.540  41.530  1.00  0.00           H
ATOM   1619  C   VAL   134      25.380  38.980  39.030  1.00  0.00           C
ATOM   1620  O   VAL   134      24.730  38.670  38.040  1.00  0.00           O
ATOM   1621  N   LYS   135      25.440  40.240  39.420  1.00  0.00           N
ATOM   1622  H   LYS   135      25.950  40.440  40.260  1.00  0.00           H
ATOM   1623  CA  LYS   135      24.740  41.420  38.840  1.00  0.00           C
ATOM   1624  HA  LYS   135      23.910  40.980  38.280  1.00  0.00           H
ATOM   1625  CB  LYS   135      24.170  42.350  39.930  1.00  0.00           C
ATOM   1626  HB1 LYS   135      23.530  43.070  39.420  1.00  0.00           H
ATOM   1627  HB2 LYS   135      24.940  43.010  40.320  1.00  0.00           H
ATOM   1628  CG  LYS   135      23.300  41.600  41.020  1.00  0.00           C
ATOM   1629  HG1 LYS   135      23.930  40.870  41.510  1.00  0.00           H
ATOM   1630  HG2 LYS   135      22.510  41.050  40.510  1.00  0.00           H
ATOM   1631  CD  LYS   135      22.830  42.530  42.100  1.00  0.00           C
ATOM   1632  HD1 LYS   135      22.020  43.210  41.820  1.00  0.00           H
ATOM   1633  HD2 LYS   135      23.630  43.220  42.370  1.00  0.00           H
ATOM   1634  CE  LYS   135      22.340  41.770  43.330  1.00  0.00           C
ATOM   1635  HE1 LYS   135      23.120  41.060  43.620  1.00  0.00           H
ATOM   1636  HE2 LYS   135      21.480  41.150  43.100  1.00  0.00           H
ATOM   1637  NZ  LYS   135      21.970  42.640  44.440  1.00  0.00           N
ATOM   1638  HZ1 LYS   135      21.370  42.130  45.080  1.00  0.00           H
ATOM   1639  HZ2 LYS   135      22.750  42.840  45.050  1.00  0.00           H
ATOM   1640  HZ3 LYS   135      21.560  43.520  44.170  1.00  0.00           H
ATOM   1641  C   LYS   135      25.500  42.140  37.790  1.00  0.00           C
ATOM   1642  O   LYS   135      25.120  43.300  37.490  1.00  0.00           O
ATOM   1643  N   TYR   136      26.510  41.490  37.220  1.00  0.00           N
ATOM   1644  H   TYR   136      26.820  40.610  37.610  1.00  0.00           H
ATOM   1645  CA  TYR   136      27.220  41.900  35.970  1.00  0.00           C
ATOM   1646  HA  TYR   136      27.750  42.820  36.240  1.00  0.00           H
ATOM   1647  CB  TYR   136      28.280  40.820  35.480  1.00  0.00           C
ATOM   1648  HB1 TYR   136      28.460  41.130  34.450  1.00  0.00           H
ATOM   1649  HB2 TYR   136      27.860  39.820  35.450  1.00  0.00           H
ATOM   1650  CG  TYR   136      29.520  40.710  36.310  1.00  0.00           C
ATOM   1651  CD1 TYR   136      29.800  39.740  37.260  1.00  0.00           C
ATOM   1652  HD1 TYR   136      28.990  39.100  37.570  1.00  0.00           H
ATOM   1653  CE1 TYR   136      31.070  39.630  37.860  1.00  0.00           C
ATOM   1654  HE1 TYR   136      31.390  38.850  38.540  1.00  0.00           H
ATOM   1655  CZ  TYR   136      32.130  40.390  37.370  1.00  0.00           C
ATOM   1656  OH  TYR   136      33.390  40.170  37.820  1.00  0.00           O
ATOM   1657  HH  TYR   136      33.360  39.650  38.630  1.00  0.00           H
ATOM   1658  CE2 TYR   136      31.900  41.450  36.460  1.00  0.00           C
ATOM   1659  HE2 TYR   136      32.660  42.110  36.080  1.00  0.00           H
ATOM   1660  CD2 TYR   136      30.590  41.490  35.910  1.00  0.00           C
ATOM   1661  HD2 TYR   136      30.500  42.180  35.080  1.00  0.00           H
ATOM   1662  C   TYR   136      26.220  42.230  34.830  1.00  0.00           C
ATOM   1663  O   TYR   136      25.200  41.600  34.600  1.00  0.00           O
ATOM   1664  N   ASP   137      26.450  43.310  34.140  1.00  0.00           N
ATOM   1665  H   ASP   137      27.380  43.710  34.150  1.00  0.00           H
ATOM   1666  CA  ASP   137      25.530  43.970  33.170  1.00  0.00           C
ATOM   1667  HA  ASP   137      24.550  43.990  33.630  1.00  0.00           H
ATOM   1668  CB  ASP   137      25.990  45.350  32.980  1.00  0.00           C
ATOM   1669  HB1 ASP   137      26.930  45.230  32.450  1.00  0.00           H
ATOM   1670  HB2 ASP   137      26.140  45.850  33.940  1.00  0.00           H
ATOM   1671  CG  ASP   137      24.880  46.130  32.240  1.00  0.00           C
ATOM   1672  OD1 ASP   137      23.730  46.170  32.760  1.00  0.00           O
ATOM   1673  OD2 ASP   137      25.170  46.950  31.340  1.00  0.00           O
ATOM   1674  C   ASP   137      25.320  43.160  31.860  1.00  0.00           C
ATOM   1675  O   ASP   137      24.270  42.600  31.670  1.00  0.00           O
ATOM   1676  N   TYR   138      26.390  43.010  31.030  1.00  0.00           N
ATOM   1677  H   TYR   138      27.200  43.530  31.340  1.00  0.00           H
ATOM   1678  CA  TYR   138      26.430  42.320  29.710  1.00  0.00           C
ATOM   1679  HA  TYR   138      25.420  42.280  29.310  1.00  0.00           H
ATOM   1680  CB  TYR   138      27.360  43.080  28.810  1.00  0.00           C
ATOM   1681  HB1 TYR   138      27.400  42.590  27.840  1.00  0.00           H
ATOM   1682  HB2 TYR   138      28.360  43.070  29.240  1.00  0.00           H
ATOM   1683  CG  TYR   138      27.040  44.550  28.490  1.00  0.00           C
ATOM   1684  CD1 TYR   138      28.050  45.480  28.640  1.00  0.00           C
ATOM   1685  HD1 TYR   138      29.020  45.280  29.070  1.00  0.00           H
ATOM   1686  CE1 TYR   138      27.800  46.810  28.250  1.00  0.00           C
ATOM   1687  HE1 TYR   138      28.540  47.570  28.480  1.00  0.00           H
ATOM   1688  CZ  TYR   138      26.620  47.140  27.570  1.00  0.00           C
ATOM   1689  OH  TYR   138      26.570  48.390  26.990  1.00  0.00           O
ATOM   1690  HH  TYR   138      25.810  48.710  26.510  1.00  0.00           H
ATOM   1691  CE2 TYR   138      25.600  46.160  27.450  1.00  0.00           C
ATOM   1692  HE2 TYR   138      24.700  46.590  27.060  1.00  0.00           H
ATOM   1693  CD2 TYR   138      25.780  44.870  27.920  1.00  0.00           C
ATOM   1694  HD2 TYR   138      25.030  44.090  27.890  1.00  0.00           H
ATOM   1695  C   TYR   138      26.850  40.860  29.900  1.00  0.00           C
ATOM   1696  O   TYR   138      27.880  40.540  30.530  1.00  0.00           O
ATOM   1697  N   TRP   139      26.100  39.940  29.240  1.00  0.00           N
ATOM   1698  H   TRP   139      25.310  40.200  28.670  1.00  0.00           H
ATOM   1699  CA  TRP   139      26.510  38.490  29.240  1.00  0.00           C
ATOM   1700  HA  TRP   139      27.360  38.310  29.890  1.00  0.00           H
ATOM   1701  CB  TRP   139      25.370  37.790  29.960  1.00  0.00           C
ATOM   1702  HB1 TRP   139      25.420  36.730  29.740  1.00  0.00           H
ATOM   1703  HB2 TRP   139      24.420  38.120  29.540  1.00  0.00           H
ATOM   1704  CG  TRP   139      25.330  37.950  31.470  1.00  0.00           C
ATOM   1705  CD1 TRP   139      24.790  39.040  32.060  1.00  0.00           C
ATOM   1706  HD1 TRP   139      24.380  39.850  31.480  1.00  0.00           H
ATOM   1707  NE1 TRP   139      24.950  38.930  33.420  1.00  0.00           N
ATOM   1708  HE1 TRP   139      24.700  39.670  34.050  1.00  0.00           H
ATOM   1709  CE2 TRP   139      25.630  37.780  33.770  1.00  0.00           C
ATOM   1710  CZ2 TRP   139      26.110  37.280  35.040  1.00  0.00           C
ATOM   1711  HZ2 TRP   139      25.960  37.800  35.980  1.00  0.00           H
ATOM   1712  CH2 TRP   139      26.780  36.050  35.000  1.00  0.00           C
ATOM   1713  HH2 TRP   139      26.980  35.560  35.940  1.00  0.00           H
ATOM   1714  CZ3 TRP   139      27.000  35.440  33.740  1.00  0.00           C
ATOM   1715  HZ3 TRP   139      27.580  34.530  33.640  1.00  0.00           H
ATOM   1716  CE3 TRP   139      26.630  35.990  32.540  1.00  0.00           C
ATOM   1717  HE3 TRP   139      26.930  35.560  31.590  1.00  0.00           H
ATOM   1718  CD2 TRP   139      25.880  37.150  32.520  1.00  0.00           C
ATOM   1719  C   TRP   139      26.670  37.940  27.810  1.00  0.00           C
ATOM   1720  O   TRP   139      26.350  38.570  26.840  1.00  0.00           O
ATOM   1721  N   GLY   140      27.100  36.680  27.610  1.00  0.00           N
ATOM   1722  H   GLY   140      27.330  36.190  28.470  1.00  0.00           H
ATOM   1723  CA  GLY   140      27.150  35.980  26.330  1.00  0.00           C
ATOM   1724  HA1 GLY   140      28.140  35.530  26.270  1.00  0.00           H
ATOM   1725  HA2 GLY   140      26.970  36.720  25.550  1.00  0.00           H
ATOM   1726  C   GLY   140      26.110  34.800  26.200  1.00  0.00           C
ATOM   1727  O   GLY   140      25.030  34.830  26.780  1.00  0.00           O
ATOM   1728  N   GLN   141      26.470  33.710  25.480  1.00  0.00           N
ATOM   1729  H   GLN   141      27.400  33.650  25.100  1.00  0.00           H
ATOM   1730  CA  GLN   141      25.590  32.560  25.330  1.00  0.00           C
ATOM   1731  HA  GLN   141      24.720  32.660  25.980  1.00  0.00           H
ATOM   1732  CB  GLN   141      25.060  32.490  23.900  1.00  0.00           C
ATOM   1733  HB1 GLN   141      24.400  31.640  23.760  1.00  0.00           H
ATOM   1734  HB2 GLN   141      25.960  32.230  23.350  1.00  0.00           H
ATOM   1735  CG  GLN   141      24.380  33.700  23.290  1.00  0.00           C
ATOM   1736  HG1 GLN   141      25.130  34.340  22.810  1.00  0.00           H
ATOM   1737  HG2 GLN   141      23.780  34.300  23.970  1.00  0.00           H
ATOM   1738  CD  GLN   141      23.430  33.310  22.130  1.00  0.00           C
ATOM   1739  OE1 GLN   141      22.280  33.140  22.410  1.00  0.00           O
ATOM   1740  NE2 GLN   141      23.890  33.340  20.920  1.00  0.00           N
ATOM   1741 1HE2 GLN   141      24.860  33.500  20.660  1.00  0.00           H
ATOM   1742 2HE2 GLN   141      23.190  33.160  20.210  1.00  0.00           H
ATOM   1743  C   GLN   141      26.190  31.180  25.920  1.00  0.00           C
ATOM   1744  O   GLN   141      25.500  30.140  25.930  1.00  0.00           O
ATOM   1745  N   GLY   142      27.470  31.270  26.270  1.00  0.00           N
ATOM   1746  H   GLY   142      27.900  32.160  26.040  1.00  0.00           H
ATOM   1747  CA  GLY   142      28.270  30.170  26.770  1.00  0.00           C
ATOM   1748  HA1 GLY   142      27.630  29.460  27.300  1.00  0.00           H
ATOM   1749  HA2 GLY   142      28.910  30.690  27.480  1.00  0.00           H
ATOM   1750  C   GLY   142      29.150  29.380  25.750  1.00  0.00           C
ATOM   1751  O   GLY   142      28.990  29.410  24.510  1.00  0.00           O
ATOM   1752  N   THR   143      30.200  28.720  26.300  1.00  0.00           N
ATOM   1753  H   THR   143      30.230  28.760  27.310  1.00  0.00           H
ATOM   1754  CA  THR   143      31.040  27.750  25.610  1.00  0.00           C
ATOM   1755  HA  THR   143      30.500  27.490  24.710  1.00  0.00           H
ATOM   1756  CB  THR   143      32.340  28.410  25.120  1.00  0.00           C
ATOM   1757  HB  THR   143      32.200  29.230  24.410  1.00  0.00           H
ATOM   1758  CG2 THR   143      33.250  28.980  26.190  1.00  0.00           C
ATOM   1759 1HG2 THR   143      32.730  29.650  26.890  1.00  0.00           H
ATOM   1760 2HG2 THR   143      33.650  28.140  26.750  1.00  0.00           H
ATOM   1761 3HG2 THR   143      34.060  29.480  25.660  1.00  0.00           H
ATOM   1762  OG1 THR   143      33.100  27.470  24.410  1.00  0.00           O
ATOM   1763  HG1 THR   143      32.980  27.660  23.470  1.00  0.00           H
ATOM   1764  C   THR   143      31.230  26.480  26.500  1.00  0.00           C
ATOM   1765  O   THR   143      31.010  26.610  27.690  1.00  0.00           O
ATOM   1766  N   GLN   144      31.350  25.280  25.990  1.00  0.00           N
ATOM   1767  H   GLN   144      31.250  25.260  24.980  1.00  0.00           H
ATOM   1768  CA  GLN   144      31.190  24.010  26.790  1.00  0.00           C
ATOM   1769  HA  GLN   144      31.030  24.260  27.840  1.00  0.00           H
ATOM   1770  CB  GLN   144      29.880  23.320  26.390  1.00  0.00           C
ATOM   1771  HB1 GLN   144      29.820  23.030  25.340  1.00  0.00           H
ATOM   1772  HB2 GLN   144      29.160  24.100  26.640  1.00  0.00           H
ATOM   1773  CG  GLN   144      29.590  22.060  27.280  1.00  0.00           C
ATOM   1774  HG1 GLN   144      29.650  22.310  28.340  1.00  0.00           H
ATOM   1775  HG2 GLN   144      30.350  21.300  27.080  1.00  0.00           H
ATOM   1776  CD  GLN   144      28.200  21.430  27.040  1.00  0.00           C
ATOM   1777  OE1 GLN   144      27.240  22.070  26.520  1.00  0.00           O
ATOM   1778  NE2 GLN   144      28.110  20.190  27.410  1.00  0.00           N
ATOM   1779 1HE2 GLN   144      28.900  19.800  27.910  1.00  0.00           H
ATOM   1780 2HE2 GLN   144      27.260  19.680  27.210  1.00  0.00           H
ATOM   1781  C   GLN   144      32.510  23.180  26.850  1.00  0.00           C
ATOM   1782  O   GLN   144      33.000  22.830  25.770  1.00  0.00           O
ATOM   1783  N   VAL   145      32.870  22.830  28.090  1.00  0.00           N
ATOM   1784  H   VAL   145      32.310  23.100  28.890  1.00  0.00           H
ATOM   1785  CA  VAL   145      33.940  21.850  28.350  1.00  0.00           C
ATOM   1786  HA  VAL   145      34.550  21.640  27.470  1.00  0.00           H
ATOM   1787  CB  VAL   145      35.010  22.400  29.280  1.00  0.00           C
ATOM   1788  HB  VAL   145      34.580  22.640  30.250  1.00  0.00           H
ATOM   1789  CG1 VAL   145      36.240  21.440  29.630  1.00  0.00           C
ATOM   1790 1HG1 VAL   145      36.860  21.400  28.730  1.00  0.00           H
ATOM   1791 2HG1 VAL   145      36.690  21.810  30.550  1.00  0.00           H
ATOM   1792 3HG1 VAL   145      35.860  20.450  29.910  1.00  0.00           H
ATOM   1793  CG2 VAL   145      35.640  23.720  28.690  1.00  0.00           C
ATOM   1794 1HG2 VAL   145      34.880  24.490  28.580  1.00  0.00           H
ATOM   1795 2HG2 VAL   145      36.370  24.130  29.390  1.00  0.00           H
ATOM   1796 3HG2 VAL   145      36.220  23.480  27.800  1.00  0.00           H
ATOM   1797  C   VAL   145      33.450  20.590  28.910  1.00  0.00           C
ATOM   1798  O   VAL   145      32.710  20.550  29.860  1.00  0.00           O
ATOM   1799  N   THR   146      33.910  19.450  28.360  1.00  0.00           N
ATOM   1800  H   THR   146      34.550  19.560  27.590  1.00  0.00           H
ATOM   1801  CA  THR   146      33.580  18.130  28.860  1.00  0.00           C
ATOM   1802  HA  THR   146      33.020  18.200  29.790  1.00  0.00           H
ATOM   1803  CB  THR   146      32.630  17.470  27.790  1.00  0.00           C
ATOM   1804  HB  THR   146      33.140  17.430  26.830  1.00  0.00           H
ATOM   1805  CG2 THR   146      32.150  16.040  28.290  1.00  0.00           C
ATOM   1806 1HG2 THR   146      32.970  15.320  28.230  1.00  0.00           H
ATOM   1807 2HG2 THR   146      31.890  16.130  29.350  1.00  0.00           H
ATOM   1808 3HG2 THR   146      31.240  15.730  27.770  1.00  0.00           H
ATOM   1809  OG1 THR   146      31.410  18.270  27.670  1.00  0.00           O
ATOM   1810  HG1 THR   146      30.880  17.820  27.010  1.00  0.00           H
ATOM   1811  C   THR   146      34.830  17.370  29.080  1.00  0.00           C
ATOM   1812  O   THR   146      35.680  17.480  28.220  1.00  0.00           O
ATOM   1813  N   VAL   147      34.930  16.680  30.210  1.00  0.00           N
ATOM   1814  H   VAL   147      34.150  16.710  30.850  1.00  0.00           H
ATOM   1815  CA  VAL   147      36.080  15.960  30.600  1.00  0.00           C
ATOM   1816  HA  VAL   147      36.850  16.000  29.830  1.00  0.00           H
ATOM   1817  CB  VAL   147      36.690  16.400  31.910  1.00  0.00           C
ATOM   1818  HB  VAL   147      35.960  16.260  32.700  1.00  0.00           H
ATOM   1819  CG1 VAL   147      38.030  15.660  32.270  1.00  0.00           C
ATOM   1820 1HG1 VAL   147      37.890  14.590  32.180  1.00  0.00           H
ATOM   1821 2HG1 VAL   147      38.830  15.860  31.560  1.00  0.00           H
ATOM   1822 3HG1 VAL   147      38.280  15.950  33.290  1.00  0.00           H
ATOM   1823  CG2 VAL   147      37.040  17.900  31.910  1.00  0.00           C
ATOM   1824 1HG2 VAL   147      37.290  18.030  32.960  1.00  0.00           H
ATOM   1825 2HG2 VAL   147      37.850  18.100  31.210  1.00  0.00           H
ATOM   1826 3HG2 VAL   147      36.130  18.440  31.650  1.00  0.00           H
ATOM   1827  C   VAL   147      35.650  14.490  30.710  1.00  0.00           C
ATOM   1828  O   VAL   147      34.440  14.180  30.950  1.00  0.00           O
ATOM   1829  N   SER   148      36.520  13.520  30.370  1.00  0.00           N
ATOM   1830  H   SER   148      37.490  13.700  30.140  1.00  0.00           H
ATOM   1831  CA  SER   148      36.290  12.090  30.100  1.00  0.00           C
ATOM   1832  HA  SER   148      35.370  11.900  30.660  1.00  0.00           H
ATOM   1833  CB  SER   148      36.090  11.710  28.590  1.00  0.00           C
ATOM   1834  HB1 SER   148      35.160  12.160  28.240  1.00  0.00           H
ATOM   1835  HB2 SER   148      35.730  10.680  28.540  1.00  0.00           H
ATOM   1836  OG  SER   148      37.180  12.120  27.790  1.00  0.00           O
ATOM   1837  HG  SER   148      37.390  13.050  27.680  1.00  0.00           H
ATOM   1838  C   SER   148      37.340  11.180  30.640  1.00  0.00           C
ATOM   1839  O   SER   148      38.530  11.520  30.890  1.00  0.00           O
ATOM   1840  N   SER   149      36.750  10.100  31.090  1.00  0.00           N
ATOM   1841  H   SER   149      35.790  10.050  30.790  1.00  0.00           H
ATOM   1842  CA  SER   149      37.480   8.900  31.660  1.00  0.00           C
ATOM   1843  HA  SER   149      38.490   9.230  31.900  1.00  0.00           H
ATOM   1844  CB  SER   149      36.860   8.450  33.030  1.00  0.00           C
ATOM   1845  HB1 SER   149      37.370   7.540  33.330  1.00  0.00           H
ATOM   1846  HB2 SER   149      35.830   8.140  32.870  1.00  0.00           H
ATOM   1847  OG  SER   149      36.940   9.460  33.990  1.00  0.00           O
ATOM   1848  HG  SER   149      36.010   9.550  34.220  1.00  0.00           H
ATOM   1849  C   SER   149      37.530   7.780  30.630  1.00  0.00           C
ATOM   1850  OC1 SER   149      38.660   7.270  30.290  1.00  0.00           O
ATOM   1851  OC2 SER   149      36.460   7.550  30.050  1.00  0.00           O
TER
ENDMDL
