# Supplementary material for: Targeting Ras-binding domain of ELMO1 by computational nanobody design
Source: Commun Biol. 2023 Mar 17;6:284. doi: 10.1038/s42003-023-04657-w (PMC10023680; doi:10.1038/s42003-023-04657-w)
Supplement: Supplementary file 4 — Supplementary Data 2 [file 42003_2023_4657_MOESM4_ESM.zip › MD_input_output/Nb01_snapshot/snapshot_006000_CDR3.pdb]

ATOM   1461  N   ALA   107      25.320  28.900  35.190  1.00  0.00           N
ATOM   1462  H   ALA   107      26.190  29.350  34.950  1.00  0.00           H
ATOM   1463  CA  ALA   107      24.110  29.810  35.180  1.00  0.00           C
ATOM   1464  HA  ALA   107      23.180  29.260  35.080  1.00  0.00           H
ATOM   1465  CB  ALA   107      23.990  30.670  36.470  1.00  0.00           C
ATOM   1466  HB1 ALA   107      22.960  30.970  36.640  1.00  0.00           H
ATOM   1467  HB2 ALA   107      24.420  30.050  37.260  1.00  0.00           H
ATOM   1468  HB3 ALA   107      24.730  31.460  36.360  1.00  0.00           H
ATOM   1469  C   ALA   107      24.260  30.720  33.950  1.00  0.00           C
ATOM   1470  O   ALA   107      25.380  31.050  33.630  1.00  0.00           O
ATOM   1471  N   ALA   108      23.160  31.200  33.400  1.00  0.00           N
ATOM   1472  H   ALA   108      22.260  30.840  33.690  1.00  0.00           H
ATOM   1473  CA  ALA   108      23.200  32.220  32.320  1.00  0.00           C
ATOM   1474  HA  ALA   108      24.160  32.740  32.230  1.00  0.00           H
ATOM   1475  CB  ALA   108      22.980  31.470  31.020  1.00  0.00           C
ATOM   1476  HB1 ALA   108      23.560  30.540  31.020  1.00  0.00           H
ATOM   1477  HB2 ALA   108      21.930  31.170  30.980  1.00  0.00           H
ATOM   1478  HB3 ALA   108      23.260  32.040  30.140  1.00  0.00           H
ATOM   1479  C   ALA   108      22.200  33.370  32.500  1.00  0.00           C
ATOM   1480  O   ALA   108      21.100  33.230  33.020  1.00  0.00           O
ATOM   1481  N   ASP   109      22.480  34.520  31.840  1.00  0.00           N
ATOM   1482  H   ASP   109      23.370  34.560  31.360  1.00  0.00           H
ATOM   1483  CA  ASP   109      21.690  35.790  31.870  1.00  0.00           C
ATOM   1484  HA  ASP   109      20.610  35.640  31.930  1.00  0.00           H
ATOM   1485  CB  ASP   109      22.040  36.580  33.170  1.00  0.00           C
ATOM   1486  HB1 ASP   109      22.990  37.100  33.090  1.00  0.00           H
ATOM   1487  HB2 ASP   109      22.070  35.910  34.030  1.00  0.00           H
ATOM   1488  CG  ASP   109      21.060  37.680  33.420  1.00  0.00           C
ATOM   1489  OD1 ASP   109      20.000  37.330  33.850  1.00  0.00           O
ATOM   1490  OD2 ASP   109      21.260  38.870  33.150  1.00  0.00           O
ATOM   1491  C   ASP   109      21.960  36.680  30.620  1.00  0.00           C
ATOM   1492  O   ASP   109      22.970  36.480  29.970  1.00  0.00           O
ATOM   1493  N   ARG   110      21.130  37.610  30.230  1.00  0.00           N
ATOM   1494  H   ARG   110      20.230  37.630  30.690  1.00  0.00           H
ATOM   1495  CA  ARG   110      21.300  38.620  29.220  1.00  0.00           C
ATOM   1496  HA  ARG   110      21.810  38.160  28.370  1.00  0.00           H
ATOM   1497  CB  ARG   110      19.900  39.180  28.760  1.00  0.00           C
ATOM   1498  HB1 ARG   110      20.020  40.020  28.070  1.00  0.00           H
ATOM   1499  HB2 ARG   110      19.400  39.590  29.640  1.00  0.00           H
ATOM   1500  CG  ARG   110      19.070  38.060  28.100  1.00  0.00           C
ATOM   1501  HG1 ARG   110      19.010  37.170  28.730  1.00  0.00           H
ATOM   1502  HG2 ARG   110      19.470  37.640  27.170  1.00  0.00           H
ATOM   1503  CD  ARG   110      17.700  38.580  27.840  1.00  0.00           C
ATOM   1504  HD1 ARG   110      17.290  38.970  28.780  1.00  0.00           H
ATOM   1505  HD2 ARG   110      17.020  37.800  27.490  1.00  0.00           H
ATOM   1506  NE  ARG   110      17.710  39.680  26.810  1.00  0.00           N
ATOM   1507  HE  ARG   110      18.600  39.860  26.370  1.00  0.00           H
ATOM   1508  CZ  ARG   110      16.640  40.190  26.240  1.00  0.00           C
ATOM   1509  NH1 ARG   110      15.440  39.860  26.540  1.00  0.00           N
ATOM   1510 1HH1 ARG   110      15.280  39.150  27.240  1.00  0.00           H
ATOM   1511 2HH1 ARG   110      14.660  40.140  25.950  1.00  0.00           H
ATOM   1512  NH2 ARG   110      16.820  41.160  25.390  1.00  0.00           N
ATOM   1513 1HH2 ARG   110      17.760  41.460  25.190  1.00  0.00           H
ATOM   1514 2HH2 ARG   110      15.970  41.680  25.240  1.00  0.00           H
ATOM   1515  C   ARG   110      22.190  39.840  29.630  1.00  0.00           C
ATOM   1516  O   ARG   110      22.730  40.470  28.770  1.00  0.00           O
ATOM   1517  N   PHE   111      22.350  40.190  30.900  1.00  0.00           N
ATOM   1518  H   PHE   111      21.760  39.670  31.530  1.00  0.00           H
ATOM   1519  CA  PHE   111      22.850  41.550  31.290  1.00  0.00           C
ATOM   1520  HA  PHE   111      23.610  41.920  30.600  1.00  0.00           H
ATOM   1521  CB  PHE   111      21.700  42.520  31.460  1.00  0.00           C
ATOM   1522  HB1 PHE   111      22.180  43.450  31.760  1.00  0.00           H
ATOM   1523  HB2 PHE   111      21.170  42.190  32.350  1.00  0.00           H
ATOM   1524  CG  PHE   111      20.770  42.650  30.230  1.00  0.00           C
ATOM   1525  CD1 PHE   111      19.430  42.270  30.240  1.00  0.00           C
ATOM   1526  HD1 PHE   111      19.000  41.860  31.140  1.00  0.00           H
ATOM   1527  CE1 PHE   111      18.560  42.390  29.090  1.00  0.00           C
ATOM   1528  HE1 PHE   111      17.520  42.120  29.240  1.00  0.00           H
ATOM   1529  CZ  PHE   111      19.150  42.810  27.860  1.00  0.00           C
ATOM   1530  HZ  PHE   111      18.440  42.920  27.050  1.00  0.00           H
ATOM   1531  CE2 PHE   111      20.490  43.200  27.860  1.00  0.00           C
ATOM   1532  HE2 PHE   111      20.960  43.620  26.980  1.00  0.00           H
ATOM   1533  CD2 PHE   111      21.270  43.190  29.020  1.00  0.00           C
ATOM   1534  HD2 PHE   111      22.240  43.650  28.900  1.00  0.00           H
ATOM   1535  C   PHE   111      23.700  41.510  32.560  1.00  0.00           C
ATOM   1536  O   PHE   111      24.510  42.370  32.780  1.00  0.00           O
ATOM   1537  N   LEU   112      23.500  40.510  33.450  1.00  0.00           N
ATOM   1538  H   LEU   112      22.700  39.890  33.390  1.00  0.00           H
ATOM   1539  CA  LEU   112      24.230  40.450  34.740  1.00  0.00           C
ATOM   1540  HA  LEU   112      24.240  41.470  35.130  1.00  0.00           H
ATOM   1541  CB  LEU   112      23.410  39.750  35.870  1.00  0.00           C
ATOM   1542  HB1 LEU   112      23.950  39.780  36.810  1.00  0.00           H
ATOM   1543  HB2 LEU   112      23.390  38.670  35.710  1.00  0.00           H
ATOM   1544  CG  LEU   112      21.970  40.270  36.140  1.00  0.00           C
ATOM   1545  HG  LEU   112      21.280  40.050  35.330  1.00  0.00           H
ATOM   1546  CD1 LEU   112      21.400  39.430  37.290  1.00  0.00           C
ATOM   1547 1HD1 LEU   112      21.570  38.370  37.110  1.00  0.00           H
ATOM   1548 2HD1 LEU   112      21.810  39.750  38.250  1.00  0.00           H
ATOM   1549 3HD1 LEU   112      20.330  39.620  37.310  1.00  0.00           H
ATOM   1550  CD2 LEU   112      22.080  41.690  36.580  1.00  0.00           C
ATOM   1551 1HD2 LEU   112      22.880  41.830  37.310  1.00  0.00           H
ATOM   1552 2HD2 LEU   112      22.360  42.310  35.730  1.00  0.00           H
ATOM   1553 3HD2 LEU   112      21.110  42.080  36.870  1.00  0.00           H
ATOM   1554  C   LEU   112      25.640  39.900  34.610  1.00  0.00           C
ATOM   1555  O   LEU   112      25.860  38.970  33.830  1.00  0.00           O
ATOM   1556  N   THR   113      26.570  40.310  35.480  1.00  0.00           N
ATOM   1557  H   THR   113      26.340  40.970  36.210  1.00  0.00           H
ATOM   1558  CA  THR   113      28.010  40.070  35.480  1.00  0.00           C
ATOM   1559  HA  THR   113      28.160  39.510  34.560  1.00  0.00           H
ATOM   1560  CB  THR   113      28.840  41.360  35.400  1.00  0.00           C
ATOM   1561  HB  THR   113      29.890  41.130  35.560  1.00  0.00           H
ATOM   1562  CG2 THR   113      28.700  42.080  34.050  1.00  0.00           C
ATOM   1563 1HG2 THR   113      27.630  42.200  33.860  1.00  0.00           H
ATOM   1564 2HG2 THR   113      29.140  43.070  34.040  1.00  0.00           H
ATOM   1565 3HG2 THR   113      29.180  41.500  33.260  1.00  0.00           H
ATOM   1566  OG1 THR   113      28.510  42.300  36.330  1.00  0.00           O
ATOM   1567  HG1 THR   113      29.230  42.930  36.420  1.00  0.00           H
ATOM   1568  C   THR   113      28.540  39.230  36.640  1.00  0.00           C
ATOM   1569  O   THR   113      29.300  38.300  36.360  1.00  0.00           O
ATOM   1570  N   ARG   132      28.160  39.580  37.900  1.00  0.00           N
ATOM   1571  H   ARG   132      27.600  40.400  38.090  1.00  0.00           H
ATOM   1572  CA  ARG   132      28.700  38.930  39.120  1.00  0.00           C
ATOM   1573  HA  ARG   132      29.090  37.930  38.960  1.00  0.00           H
ATOM   1574  CB  ARG   132      29.900  39.760  39.770  1.00  0.00           C
ATOM   1575  HB1 ARG   132      30.750  39.710  39.090  1.00  0.00           H
ATOM   1576  HB2 ARG   132      30.260  39.300  40.690  1.00  0.00           H
ATOM   1577  CG  ARG   132      29.650  41.220  40.230  1.00  0.00           C
ATOM   1578  HG1 ARG   132      28.670  41.410  40.660  1.00  0.00           H
ATOM   1579  HG2 ARG   132      29.550  41.780  39.300  1.00  0.00           H
ATOM   1580  CD  ARG   132      30.670  41.810  41.070  1.00  0.00           C
ATOM   1581  HD1 ARG   132      30.920  41.210  41.940  1.00  0.00           H
ATOM   1582  HD2 ARG   132      30.230  42.750  41.420  1.00  0.00           H
ATOM   1583  NE  ARG   132      31.870  42.130  40.280  1.00  0.00           N
ATOM   1584  HE  ARG   132      31.850  42.850  39.580  1.00  0.00           H
ATOM   1585  CZ  ARG   132      33.100  41.640  40.370  1.00  0.00           C
ATOM   1586  NH1 ARG   132      33.360  40.730  41.240  1.00  0.00           N
ATOM   1587 1HH1 ARG   132      32.710  40.410  41.940  1.00  0.00           H
ATOM   1588 2HH1 ARG   132      34.320  40.460  41.330  1.00  0.00           H
ATOM   1589  NH2 ARG   132      34.040  42.060  39.650  1.00  0.00           N
ATOM   1590 1HH2 ARG   132      33.880  42.700  38.880  1.00  0.00           H
ATOM   1591 2HH2 ARG   132      35.000  41.790  39.810  1.00  0.00           H
ATOM   1592  C   ARG   132      27.570  38.760  40.210  1.00  0.00           C
ATOM   1593  O   ARG   132      27.830  38.150  41.230  1.00  0.00           O
ATOM   1594  N   SER   133      26.370  39.210  40.060  1.00  0.00           N
ATOM   1595  H   SER   133      26.240  39.600  39.140  1.00  0.00           H
ATOM   1596  CA  SER   133      25.260  38.940  41.000  1.00  0.00           C
ATOM   1597  HA  SER   133      25.600  39.090  42.020  1.00  0.00           H
ATOM   1598  CB  SER   133      24.200  40.010  40.820  1.00  0.00           C
ATOM   1599  HB1 SER   133      23.910  39.940  39.770  1.00  0.00           H
ATOM   1600  HB2 SER   133      24.680  40.960  41.030  1.00  0.00           H
ATOM   1601  OG  SER   133      23.130  39.750  41.670  1.00  0.00           O
ATOM   1602  HG  SER   133      22.450  40.300  41.290  1.00  0.00           H
ATOM   1603  C   SER   133      24.550  37.590  40.810  1.00  0.00           C
ATOM   1604  O   SER   133      24.470  37.060  39.700  1.00  0.00           O
ATOM   1605  N   VAL   134      24.200  37.060  41.950  1.00  0.00           N
ATOM   1606  H   VAL   134      24.290  37.660  42.760  1.00  0.00           H
ATOM   1607  CA  VAL   134      23.550  35.750  42.090  1.00  0.00           C
ATOM   1608  HA  VAL   134      24.280  35.000  41.780  1.00  0.00           H
ATOM   1609  CB  VAL   134      23.330  35.390  43.610  1.00  0.00           C
ATOM   1610  HB  VAL   134      22.830  34.420  43.590  1.00  0.00           H
ATOM   1611  CG1 VAL   134      24.620  35.130  44.380  1.00  0.00           C
ATOM   1612 1HG1 VAL   134      25.360  35.890  44.100  1.00  0.00           H
ATOM   1613 2HG1 VAL   134      24.530  35.060  45.470  1.00  0.00           H
ATOM   1614 3HG1 VAL   134      25.110  34.230  44.000  1.00  0.00           H
ATOM   1615  CG2 VAL   134      22.540  36.450  44.390  1.00  0.00           C
ATOM   1616 1HG2 VAL   134      23.010  37.430  44.360  1.00  0.00           H
ATOM   1617 2HG2 VAL   134      21.570  36.430  43.880  1.00  0.00           H
ATOM   1618 3HG2 VAL   134      22.510  36.100  45.420  1.00  0.00           H
ATOM   1619  C   VAL   134      22.190  35.540  41.350  1.00  0.00           C
ATOM   1620  O   VAL   134      21.730  34.380  41.290  1.00  0.00           O
ATOM   1621  N   LYS   135      21.650  36.630  40.710  1.00  0.00           N
ATOM   1622  H   LYS   135      22.210  37.440  40.490  1.00  0.00           H
ATOM   1623  CA  LYS   135      20.290  36.680  40.090  1.00  0.00           C
ATOM   1624  HA  LYS   135      19.560  35.950  40.460  1.00  0.00           H
ATOM   1625  CB  LYS   135      19.560  37.980  40.330  1.00  0.00           C
ATOM   1626  HB1 LYS   135      18.600  37.810  39.840  1.00  0.00           H
ATOM   1627  HB2 LYS   135      20.080  38.720  39.720  1.00  0.00           H
ATOM   1628  CG  LYS   135      19.350  38.400  41.800  1.00  0.00           C
ATOM   1629  HG1 LYS   135      18.870  39.370  41.760  1.00  0.00           H
ATOM   1630  HG2 LYS   135      20.340  38.560  42.230  1.00  0.00           H
ATOM   1631  CD  LYS   135      18.530  37.390  42.680  1.00  0.00           C
ATOM   1632  HD1 LYS   135      19.050  36.440  42.780  1.00  0.00           H
ATOM   1633  HD2 LYS   135      17.520  37.410  42.270  1.00  0.00           H
ATOM   1634  CE  LYS   135      18.520  37.990  44.120  1.00  0.00           C
ATOM   1635  HE1 LYS   135      19.530  38.120  44.500  1.00  0.00           H
ATOM   1636  HE2 LYS   135      17.900  37.360  44.760  1.00  0.00           H
ATOM   1637  NZ  LYS   135      17.950  39.370  44.200  1.00  0.00           N
ATOM   1638  HZ1 LYS   135      18.500  39.970  43.600  1.00  0.00           H
ATOM   1639  HZ2 LYS   135      17.010  39.190  43.860  1.00  0.00           H
ATOM   1640  HZ3 LYS   135      17.940  39.720  45.140  1.00  0.00           H
ATOM   1641  C   LYS   135      20.270  36.420  38.560  1.00  0.00           C
ATOM   1642  O   LYS   135      19.500  37.000  37.800  1.00  0.00           O
ATOM   1643  N   TYR   136      21.220  35.600  38.060  1.00  0.00           N
ATOM   1644  H   TYR   136      21.840  35.110  38.680  1.00  0.00           H
ATOM   1645  CA  TYR   136      21.230  35.030  36.670  1.00  0.00           C
ATOM   1646  HA  TYR   136      21.260  35.840  35.930  1.00  0.00           H
ATOM   1647  CB  TYR   136      22.450  34.070  36.510  1.00  0.00           C
ATOM   1648  HB1 TYR   136      22.180  33.370  35.720  1.00  0.00           H
ATOM   1649  HB2 TYR   136      22.660  33.570  37.460  1.00  0.00           H
ATOM   1650  CG  TYR   136      23.670  34.840  36.040  1.00  0.00           C
ATOM   1651  CD1 TYR   136      24.280  35.940  36.740  1.00  0.00           C
ATOM   1652  HD1 TYR   136      23.780  36.400  37.570  1.00  0.00           H
ATOM   1653  CE1 TYR   136      25.450  36.500  36.200  1.00  0.00           C
ATOM   1654  HE1 TYR   136      25.890  37.380  36.630  1.00  0.00           H
ATOM   1655  CZ  TYR   136      26.060  36.050  35.010  1.00  0.00           C
ATOM   1656  OH  TYR   136      27.240  36.530  34.570  1.00  0.00           O
ATOM   1657  HH  TYR   136      27.550  37.320  35.020  1.00  0.00           H
ATOM   1658  CE2 TYR   136      25.550  34.880  34.410  1.00  0.00           C
ATOM   1659  HE2 TYR   136      26.060  34.460  33.550  1.00  0.00           H
ATOM   1660  CD2 TYR   136      24.410  34.300  34.940  1.00  0.00           C
ATOM   1661  HD2 TYR   136      24.080  33.340  34.570  1.00  0.00           H
ATOM   1662  C   TYR   136      19.890  34.320  36.450  1.00  0.00           C
ATOM   1663  O   TYR   136      19.270  33.670  37.290  1.00  0.00           O
ATOM   1664  N   ASP   137      19.360  34.490  35.220  1.00  0.00           N
ATOM   1665  H   ASP   137      19.980  34.810  34.500  1.00  0.00           H
ATOM   1666  CA  ASP   137      17.950  34.100  34.910  1.00  0.00           C
ATOM   1667  HA  ASP   137      17.300  34.380  35.740  1.00  0.00           H
ATOM   1668  CB  ASP   137      17.440  34.790  33.680  1.00  0.00           C
ATOM   1669  HB1 ASP   137      17.960  34.520  32.760  1.00  0.00           H
ATOM   1670  HB2 ASP   137      17.670  35.830  33.890  1.00  0.00           H
ATOM   1671  CG  ASP   137      15.870  34.670  33.450  1.00  0.00           C
ATOM   1672  OD1 ASP   137      15.080  34.770  34.450  1.00  0.00           O
ATOM   1673  OD2 ASP   137      15.440  34.520  32.290  1.00  0.00           O
ATOM   1674  C   ASP   137      17.670  32.600  34.750  1.00  0.00           C
ATOM   1675  O   ASP   137      16.700  32.060  35.240  1.00  0.00           O
ATOM   1676  N   TYR   138      18.660  31.870  34.220  1.00  0.00           N
ATOM   1677  H   TYR   138      19.510  32.320  33.930  1.00  0.00           H
ATOM   1678  CA  TYR   138      18.680  30.450  33.870  1.00  0.00           C
ATOM   1679  HA  TYR   138      17.760  29.910  34.120  1.00  0.00           H
ATOM   1680  CB  TYR   138      18.910  30.180  32.350  1.00  0.00           C
ATOM   1681  HB1 TYR   138      19.290  29.170  32.190  1.00  0.00           H
ATOM   1682  HB2 TYR   138      19.730  30.830  32.070  1.00  0.00           H
ATOM   1683  CG  TYR   138      17.720  30.410  31.430  1.00  0.00           C
ATOM   1684  CD1 TYR   138      17.400  31.710  30.900  1.00  0.00           C
ATOM   1685  HD1 TYR   138      18.030  32.560  31.140  1.00  0.00           H
ATOM   1686  CE1 TYR   138      16.330  31.850  30.050  1.00  0.00           C
ATOM   1687  HE1 TYR   138      16.160  32.790  29.550  1.00  0.00           H
ATOM   1688  CZ  TYR   138      15.590  30.690  29.620  1.00  0.00           C
ATOM   1689  OH  TYR   138      14.620  30.840  28.640  1.00  0.00           O
ATOM   1690  HH  TYR   138      14.220  30.000  28.390  1.00  0.00           H
ATOM   1691  CE2 TYR   138      15.820  29.410  30.210  1.00  0.00           C
ATOM   1692  HE2 TYR   138      15.230  28.520  30.080  1.00  0.00           H
ATOM   1693  CD2 TYR   138      16.940  29.280  31.110  1.00  0.00           C
ATOM   1694  HD2 TYR   138      17.090  28.270  31.460  1.00  0.00           H
ATOM   1695  C   TYR   138      19.780  29.620  34.530  1.00  0.00           C
ATOM   1696  O   TYR   138      20.920  30.100  34.660  1.00  0.00           O
