# Supplementary material for: Targeting Ras-binding domain of ELMO1 by computational nanobody design
Source: Commun Biol. 2023 Mar 17;6:284. doi: 10.1038/s42003-023-04657-w (PMC10023680; doi:10.1038/s42003-023-04657-w)
Supplement: Supplementary file 4 — Supplementary Data 2 [file 42003_2023_4657_MOESM4_ESM.zip › MD_input_output/Nb01_snapshot/snapshot_076000_CDR3.pdb]

ATOM   1461  N   ALA   107      32.770  37.140  39.610  1.00  0.00           N
ATOM   1462  H   ALA   107      33.740  37.110  39.330  1.00  0.00           H
ATOM   1463  CA  ALA   107      32.400  38.190  40.570  1.00  0.00           C
ATOM   1464  HA  ALA   107      31.460  38.590  40.200  1.00  0.00           H
ATOM   1465  CB  ALA   107      32.140  37.530  41.940  1.00  0.00           C
ATOM   1466  HB1 ALA   107      31.520  36.630  41.920  1.00  0.00           H
ATOM   1467  HB2 ALA   107      33.100  37.340  42.410  1.00  0.00           H
ATOM   1468  HB3 ALA   107      31.610  38.260  42.560  1.00  0.00           H
ATOM   1469  C   ALA   107      33.550  39.290  40.700  1.00  0.00           C
ATOM   1470  O   ALA   107      34.740  39.090  40.240  1.00  0.00           O
ATOM   1471  N   ALA   108      33.170  40.490  41.180  1.00  0.00           N
ATOM   1472  H   ALA   108      32.250  40.600  41.580  1.00  0.00           H
ATOM   1473  CA  ALA   108      33.940  41.650  40.850  1.00  0.00           C
ATOM   1474  HA  ALA   108      35.000  41.450  40.980  1.00  0.00           H
ATOM   1475  CB  ALA   108      33.620  42.040  39.430  1.00  0.00           C
ATOM   1476  HB1 ALA   108      33.660  41.210  38.720  1.00  0.00           H
ATOM   1477  HB2 ALA   108      32.660  42.520  39.300  1.00  0.00           H
ATOM   1478  HB3 ALA   108      34.360  42.770  39.100  1.00  0.00           H
ATOM   1479  C   ALA   108      33.660  42.810  41.870  1.00  0.00           C
ATOM   1480  O   ALA   108      32.560  42.900  42.370  1.00  0.00           O
ATOM   1481  N   ASP   109      34.680  43.560  42.280  1.00  0.00           N
ATOM   1482  H   ASP   109      35.610  43.290  41.980  1.00  0.00           H
ATOM   1483  CA  ASP   109      34.670  44.600  43.280  1.00  0.00           C
ATOM   1484  HA  ASP   109      33.730  45.150  43.190  1.00  0.00           H
ATOM   1485  CB  ASP   109      34.470  44.010  44.670  1.00  0.00           C
ATOM   1486  HB1 ASP   109      35.190  43.200  44.800  1.00  0.00           H
ATOM   1487  HB2 ASP   109      33.470  43.590  44.570  1.00  0.00           H
ATOM   1488  CG  ASP   109      34.500  44.980  45.860  1.00  0.00           C
ATOM   1489  OD1 ASP   109      33.420  45.540  46.290  1.00  0.00           O
ATOM   1490  OD2 ASP   109      35.610  45.320  46.300  1.00  0.00           O
ATOM   1491  C   ASP   109      35.920  45.500  43.140  1.00  0.00           C
ATOM   1492  O   ASP   109      36.990  45.140  42.610  1.00  0.00           O
ATOM   1493  N   ARG   110      35.830  46.610  43.820  1.00  0.00           N
ATOM   1494  H   ARG   110      34.890  46.860  44.110  1.00  0.00           H
ATOM   1495  CA  ARG   110      36.850  47.680  43.900  1.00  0.00           C
ATOM   1496  HA  ARG   110      37.150  47.930  42.890  1.00  0.00           H
ATOM   1497  CB  ARG   110      36.180  48.850  44.720  1.00  0.00           C
ATOM   1498  HB1 ARG   110      36.080  48.440  45.730  1.00  0.00           H
ATOM   1499  HB2 ARG   110      35.180  49.050  44.360  1.00  0.00           H
ATOM   1500  CG  ARG   110      37.090  50.140  44.760  1.00  0.00           C
ATOM   1501  HG1 ARG   110      38.120  50.010  45.110  1.00  0.00           H
ATOM   1502  HG2 ARG   110      36.520  50.830  45.370  1.00  0.00           H
ATOM   1503  CD  ARG   110      37.210  50.740  43.350  1.00  0.00           C
ATOM   1504  HD1 ARG   110      37.910  50.210  42.700  1.00  0.00           H
ATOM   1505  HD2 ARG   110      37.680  51.720  43.400  1.00  0.00           H
ATOM   1506  NE  ARG   110      35.900  50.900  42.620  1.00  0.00           N
ATOM   1507  HE  ARG   110      35.230  50.270  43.030  1.00  0.00           H
ATOM   1508  CZ  ARG   110      35.650  51.580  41.480  1.00  0.00           C
ATOM   1509  NH1 ARG   110      36.490  52.360  40.920  1.00  0.00           N
ATOM   1510 1HH1 ARG   110      37.330  52.670  41.370  1.00  0.00           H
ATOM   1511 2HH1 ARG   110      36.230  52.760  40.030  1.00  0.00           H
ATOM   1512  NH2 ARG   110      34.520  51.540  40.940  1.00  0.00           N
ATOM   1513 1HH2 ARG   110      33.740  51.160  41.470  1.00  0.00           H
ATOM   1514 2HH2 ARG   110      34.340  52.030  40.080  1.00  0.00           H
ATOM   1515  C   ARG   110      38.160  47.350  44.630  1.00  0.00           C
ATOM   1516  O   ARG   110      39.210  47.830  44.180  1.00  0.00           O
ATOM   1517  N   PHE   111      38.110  46.530  45.660  1.00  0.00           N
ATOM   1518  H   PHE   111      37.160  46.200  45.790  1.00  0.00           H
ATOM   1519  CA  PHE   111      39.200  46.120  46.610  1.00  0.00           C
ATOM   1520  HA  PHE   111      40.180  46.320  46.190  1.00  0.00           H
ATOM   1521  CB  PHE   111      38.910  46.880  47.950  1.00  0.00           C
ATOM   1522  HB1 PHE   111      39.620  46.640  48.740  1.00  0.00           H
ATOM   1523  HB2 PHE   111      37.910  46.600  48.270  1.00  0.00           H
ATOM   1524  CG  PHE   111      38.940  48.430  47.850  1.00  0.00           C
ATOM   1525  CD1 PHE   111      37.780  49.140  48.190  1.00  0.00           C
ATOM   1526  HD1 PHE   111      36.990  48.580  48.670  1.00  0.00           H
ATOM   1527  CE1 PHE   111      37.710  50.580  48.200  1.00  0.00           C
ATOM   1528  HE1 PHE   111      36.800  51.140  48.400  1.00  0.00           H
ATOM   1529  CZ  PHE   111      38.830  51.280  47.660  1.00  0.00           C
ATOM   1530  HZ  PHE   111      38.850  52.350  47.610  1.00  0.00           H
ATOM   1531  CE2 PHE   111      39.900  50.570  47.120  1.00  0.00           C
ATOM   1532  HE2 PHE   111      40.790  51.000  46.690  1.00  0.00           H
ATOM   1533  CD2 PHE   111      40.010  49.160  47.350  1.00  0.00           C
ATOM   1534  HD2 PHE   111      40.840  48.570  47.000  1.00  0.00           H
ATOM   1535  C   PHE   111      39.220  44.650  47.060  1.00  0.00           C
ATOM   1536  O   PHE   111      40.280  44.150  47.470  1.00  0.00           O
ATOM   1537  N   LEU   112      38.050  44.010  47.170  1.00  0.00           N
ATOM   1538  H   LEU   112      37.210  44.470  46.850  1.00  0.00           H
ATOM   1539  CA  LEU   112      37.930  42.690  47.840  1.00  0.00           C
ATOM   1540  HA  LEU   112      38.380  42.770  48.830  1.00  0.00           H
ATOM   1541  CB  LEU   112      36.430  42.380  48.020  1.00  0.00           C
ATOM   1542  HB1 LEU   112      36.310  41.380  48.430  1.00  0.00           H
ATOM   1543  HB2 LEU   112      35.930  42.350  47.050  1.00  0.00           H
ATOM   1544  CG  LEU   112      35.680  43.320  48.970  1.00  0.00           C
ATOM   1545  HG  LEU   112      35.820  44.340  48.630  1.00  0.00           H
ATOM   1546  CD1 LEU   112      34.230  42.920  49.010  1.00  0.00           C
ATOM   1547 1HD1 LEU   112      33.680  43.820  49.300  1.00  0.00           H
ATOM   1548 2HD1 LEU   112      33.860  42.750  48.010  1.00  0.00           H
ATOM   1549 3HD1 LEU   112      34.020  42.080  49.670  1.00  0.00           H
ATOM   1550  CD2 LEU   112      36.110  43.320  50.450  1.00  0.00           C
ATOM   1551 1HD2 LEU   112      37.100  43.780  50.460  1.00  0.00           H
ATOM   1552 2HD2 LEU   112      35.460  43.950  51.070  1.00  0.00           H
ATOM   1553 3HD2 LEU   112      36.260  42.310  50.820  1.00  0.00           H
ATOM   1554  C   LEU   112      38.770  41.640  47.140  1.00  0.00           C
ATOM   1555  O   LEU   112      39.000  41.720  45.900  1.00  0.00           O
ATOM   1556  N   THR   113      39.220  40.580  47.820  1.00  0.00           N
ATOM   1557  H   THR   113      39.020  40.580  48.810  1.00  0.00           H
ATOM   1558  CA  THR   113      40.180  39.670  47.220  1.00  0.00           C
ATOM   1559  HA  THR   113      40.230  39.880  46.150  1.00  0.00           H
ATOM   1560  CB  THR   113      41.530  39.880  47.880  1.00  0.00           C
ATOM   1561  HB  THR   113      41.990  38.920  47.630  1.00  0.00           H
ATOM   1562  CG2 THR   113      42.380  41.120  47.510  1.00  0.00           C
ATOM   1563 1HG2 THR   113      42.580  40.990  46.450  1.00  0.00           H
ATOM   1564 2HG2 THR   113      41.870  42.000  47.890  1.00  0.00           H
ATOM   1565 3HG2 THR   113      43.330  40.890  47.980  1.00  0.00           H
ATOM   1566  OG1 THR   113      41.310  39.790  49.260  1.00  0.00           O
ATOM   1567  HG1 THR   113      40.650  40.430  49.550  1.00  0.00           H
ATOM   1568  C   THR   113      39.760  38.220  47.340  1.00  0.00           C
ATOM   1569  O   THR   113      40.110  37.380  46.490  1.00  0.00           O
ATOM   1570  N   ARG   132      39.100  37.850  48.480  1.00  0.00           N
ATOM   1571  H   ARG   132      39.150  38.530  49.230  1.00  0.00           H
ATOM   1572  CA  ARG   132      38.610  36.480  48.810  1.00  0.00           C
ATOM   1573  HA  ARG   132      38.740  35.890  47.900  1.00  0.00           H
ATOM   1574  CB  ARG   132      39.380  35.930  50.000  1.00  0.00           C
ATOM   1575  HB1 ARG   132      39.000  34.940  50.260  1.00  0.00           H
ATOM   1576  HB2 ARG   132      39.270  36.580  50.860  1.00  0.00           H
ATOM   1577  CG  ARG   132      40.870  35.670  49.650  1.00  0.00           C
ATOM   1578  HG1 ARG   132      41.370  36.610  49.410  1.00  0.00           H
ATOM   1579  HG2 ARG   132      40.980  34.880  48.910  1.00  0.00           H
ATOM   1580  CD  ARG   132      41.570  35.150  50.920  1.00  0.00           C
ATOM   1581  HD1 ARG   132      40.850  34.550  51.480  1.00  0.00           H
ATOM   1582  HD2 ARG   132      41.870  36.040  51.470  1.00  0.00           H
ATOM   1583  NE  ARG   132      42.770  34.330  50.600  1.00  0.00           N
ATOM   1584  HE  ARG   132      43.690  34.750  50.650  1.00  0.00           H
ATOM   1585  CZ  ARG   132      42.830  33.070  50.300  1.00  0.00           C
ATOM   1586  NH1 ARG   132      41.830  32.220  50.430  1.00  0.00           N
ATOM   1587 1HH1 ARG   132      40.980  32.490  50.900  1.00  0.00           H
ATOM   1588 2HH1 ARG   132      42.000  31.270  50.130  1.00  0.00           H
ATOM   1589  NH2 ARG   132      43.970  32.470  49.970  1.00  0.00           N
ATOM   1590 1HH2 ARG   132      44.840  32.980  50.040  1.00  0.00           H
ATOM   1591 2HH2 ARG   132      44.020  31.470  49.870  1.00  0.00           H
ATOM   1592  C   ARG   132      37.200  36.290  49.310  1.00  0.00           C
ATOM   1593  O   ARG   132      36.620  35.210  49.120  1.00  0.00           O
ATOM   1594  N   SER   133      36.630  37.280  49.970  1.00  0.00           N
ATOM   1595  H   SER   133      37.260  38.040  50.220  1.00  0.00           H
ATOM   1596  CA  SER   133      35.320  37.360  50.630  1.00  0.00           C
ATOM   1597  HA  SER   133      35.170  36.580  51.380  1.00  0.00           H
ATOM   1598  CB  SER   133      35.220  38.600  51.530  1.00  0.00           C
ATOM   1599  HB1 SER   133      35.410  39.510  50.960  1.00  0.00           H
ATOM   1600  HB2 SER   133      36.070  38.710  52.210  1.00  0.00           H
ATOM   1601  OG  SER   133      34.060  38.690  52.210  1.00  0.00           O
ATOM   1602  HG  SER   133      34.430  38.770  53.090  1.00  0.00           H
ATOM   1603  C   SER   133      34.170  37.310  49.720  1.00  0.00           C
ATOM   1604  O   SER   133      34.190  37.910  48.650  1.00  0.00           O
ATOM   1605  N   VAL   134      33.080  36.600  50.150  1.00  0.00           N
ATOM   1606  H   VAL   134      33.200  35.910  50.870  1.00  0.00           H
ATOM   1607  CA  VAL   134      31.800  36.540  49.380  1.00  0.00           C
ATOM   1608  HA  VAL   134      31.940  36.280  48.330  1.00  0.00           H
ATOM   1609  CB  VAL   134      30.900  35.560  50.100  1.00  0.00           C
ATOM   1610  HB  VAL   134      29.890  35.630  49.690  1.00  0.00           H
ATOM   1611  CG1 VAL   134      31.270  34.070  50.020  1.00  0.00           C
ATOM   1612 1HG1 VAL   134      31.480  33.810  48.980  1.00  0.00           H
ATOM   1613 2HG1 VAL   134      32.290  33.930  50.370  1.00  0.00           H
ATOM   1614 3HG1 VAL   134      30.500  33.430  50.450  1.00  0.00           H
ATOM   1615  CG2 VAL   134      30.890  35.880  51.610  1.00  0.00           C
ATOM   1616 1HG2 VAL   134      30.650  36.940  51.760  1.00  0.00           H
ATOM   1617 2HG2 VAL   134      30.130  35.280  52.110  1.00  0.00           H
ATOM   1618 3HG2 VAL   134      31.820  35.520  52.050  1.00  0.00           H
ATOM   1619  C   VAL   134      30.990  37.870  49.190  1.00  0.00           C
ATOM   1620  O   VAL   134      30.010  37.940  48.450  1.00  0.00           O
ATOM   1621  N   LYS   135      31.440  38.960  49.860  1.00  0.00           N
ATOM   1622  H   LYS   135      32.150  38.700  50.530  1.00  0.00           H
ATOM   1623  CA  LYS   135      30.990  40.300  49.740  1.00  0.00           C
ATOM   1624  HA  LYS   135      29.920  40.320  49.930  1.00  0.00           H
ATOM   1625  CB  LYS   135      31.580  40.960  50.980  1.00  0.00           C
ATOM   1626  HB1 LYS   135      31.310  42.020  50.970  1.00  0.00           H
ATOM   1627  HB2 LYS   135      32.650  40.930  51.180  1.00  0.00           H
ATOM   1628  CG  LYS   135      30.870  40.500  52.290  1.00  0.00           C
ATOM   1629  HG1 LYS   135      31.110  39.460  52.510  1.00  0.00           H
ATOM   1630  HG2 LYS   135      29.810  40.710  52.150  1.00  0.00           H
ATOM   1631  CD  LYS   135      31.330  41.300  53.500  1.00  0.00           C
ATOM   1632  HD1 LYS   135      30.960  42.320  53.420  1.00  0.00           H
ATOM   1633  HD2 LYS   135      32.420  41.420  53.530  1.00  0.00           H
ATOM   1634  CE  LYS   135      31.040  40.660  54.860  1.00  0.00           C
ATOM   1635  HE1 LYS   135      31.600  41.150  55.650  1.00  0.00           H
ATOM   1636  HE2 LYS   135      31.390  39.640  54.710  1.00  0.00           H
ATOM   1637  NZ  LYS   135      29.590  40.810  55.290  1.00  0.00           N
ATOM   1638  HZ1 LYS   135      29.200  41.610  54.810  1.00  0.00           H
ATOM   1639  HZ2 LYS   135      29.120  39.960  55.040  1.00  0.00           H
ATOM   1640  HZ3 LYS   135      29.490  40.970  56.280  1.00  0.00           H
ATOM   1641  C   LYS   135      31.270  41.030  48.400  1.00  0.00           C
ATOM   1642  O   LYS   135      30.940  42.220  48.330  1.00  0.00           O
ATOM   1643  N   TYR   136      31.930  40.390  47.450  1.00  0.00           N
ATOM   1644  H   TYR   136      32.280  39.470  47.670  1.00  0.00           H
ATOM   1645  CA  TYR   136      31.960  40.770  46.050  1.00  0.00           C
ATOM   1646  HA  TYR   136      32.680  41.580  45.920  1.00  0.00           H
ATOM   1647  CB  TYR   136      32.500  39.630  45.240  1.00  0.00           C
ATOM   1648  HB1 TYR   136      32.230  39.840  44.200  1.00  0.00           H
ATOM   1649  HB2 TYR   136      32.100  38.650  45.470  1.00  0.00           H
ATOM   1650  CG  TYR   136      34.000  39.420  45.180  1.00  0.00           C
ATOM   1651  CD1 TYR   136      34.690  38.330  45.730  1.00  0.00           C
ATOM   1652  HD1 TYR   136      34.070  37.660  46.320  1.00  0.00           H
ATOM   1653  CE1 TYR   136      36.090  38.220  45.540  1.00  0.00           C
ATOM   1654  HE1 TYR   136      36.640  37.390  45.970  1.00  0.00           H
ATOM   1655  CZ  TYR   136      36.810  39.170  44.730  1.00  0.00           C
ATOM   1656  OH  TYR   136      38.100  38.970  44.390  1.00  0.00           O
ATOM   1657  HH  TYR   136      38.550  39.820  44.330  1.00  0.00           H
ATOM   1658  CE2 TYR   136      36.140  40.290  44.250  1.00  0.00           C
ATOM   1659  HE2 TYR   136      36.640  41.020  43.620  1.00  0.00           H
ATOM   1660  CD2 TYR   136      34.730  40.360  44.460  1.00  0.00           C
ATOM   1661  HD2 TYR   136      34.180  41.170  43.990  1.00  0.00           H
ATOM   1662  C   TYR   136      30.590  41.340  45.540  1.00  0.00           C
ATOM   1663  O   TYR   136      29.540  40.870  45.850  1.00  0.00           O
ATOM   1664  N   ASP   137      30.700  42.460  44.740  1.00  0.00           N
ATOM   1665  H   ASP   137      31.610  42.830  44.520  1.00  0.00           H
ATOM   1666  CA  ASP   137      29.580  43.360  44.450  1.00  0.00           C
ATOM   1667  HA  ASP   137      28.910  43.350  45.310  1.00  0.00           H
ATOM   1668  CB  ASP   137      30.130  44.850  44.530  1.00  0.00           C
ATOM   1669  HB1 ASP   137      30.830  44.890  43.690  1.00  0.00           H
ATOM   1670  HB2 ASP   137      30.670  44.920  45.470  1.00  0.00           H
ATOM   1671  CG  ASP   137      29.100  46.040  44.310  1.00  0.00           C
ATOM   1672  OD1 ASP   137      29.450  47.160  43.840  1.00  0.00           O
ATOM   1673  OD2 ASP   137      27.920  45.850  44.610  1.00  0.00           O
ATOM   1674  C   ASP   137      28.820  43.000  43.130  1.00  0.00           C
ATOM   1675  O   ASP   137      27.590  42.890  43.050  1.00  0.00           O
ATOM   1676  N   TYR   138      29.590  42.710  42.060  1.00  0.00           N
ATOM   1677  H   TYR   138      30.570  42.930  42.110  1.00  0.00           H
ATOM   1678  CA  TYR   138      29.060  42.380  40.780  1.00  0.00           C
ATOM   1679  HA  TYR   138      28.000  42.600  40.780  1.00  0.00           H
ATOM   1680  CB  TYR   138      29.710  43.220  39.630  1.00  0.00           C
ATOM   1681  HB1 TYR   138      29.450  42.790  38.660  1.00  0.00           H
ATOM   1682  HB2 TYR   138      30.750  43.150  39.950  1.00  0.00           H
ATOM   1683  CG  TYR   138      29.260  44.600  39.760  1.00  0.00           C
ATOM   1684  CD1 TYR   138      30.090  45.600  40.270  1.00  0.00           C
ATOM   1685  HD1 TYR   138      31.140  45.410  40.440  1.00  0.00           H
ATOM   1686  CE1 TYR   138      29.610  46.890  40.440  1.00  0.00           C
ATOM   1687  HE1 TYR   138      30.240  47.720  40.740  1.00  0.00           H
ATOM   1688  CZ  TYR   138      28.280  47.210  40.080  1.00  0.00           C
ATOM   1689  OH  TYR   138      27.770  48.470  40.150  1.00  0.00           O
ATOM   1690  HH  TYR   138      26.810  48.490  40.100  1.00  0.00           H
ATOM   1691  CE2 TYR   138      27.450  46.230  39.490  1.00  0.00           C
ATOM   1692  HE2 TYR   138      26.420  46.460  39.260  1.00  0.00           H
ATOM   1693  CD2 TYR   138      27.950  44.960  39.440  1.00  0.00           C
ATOM   1694  HD2 TYR   138      27.260  44.160  39.180  1.00  0.00           H
ATOM   1695  C   TYR   138      29.070  40.910  40.520  1.00  0.00           C
ATOM   1696  O   TYR   138      30.060  40.270  40.750  1.00  0.00           O
