# Supplementary material for: Targeting Ras-binding domain of ELMO1 by computational nanobody design
Source: Commun Biol. 2023 Mar 17;6:284. doi: 10.1038/s42003-023-04657-w (PMC10023680; doi:10.1038/s42003-023-04657-w)
Supplement: Supplementary file 4 — Supplementary Data 2 [file 42003_2023_4657_MOESM4_ESM.zip › MD_input_output/Nb01_snapshot/snapshot_028000.pdb]

REMARK    GENERATED BY TRJCONV
TITLE     Protein in water t= 2800.00000 step= 1400000
REMARK    THIS IS A SIMULATION BOX
CRYST1   67.397   67.397   67.397  90.00  90.00  90.00 P 1           1
MODEL        1
ATOM      1  N   VAL     2      13.470  36.430  26.440  1.00  0.00           N
ATOM      2  H1  VAL     2      13.440  37.280  26.980  1.00  0.00           H
ATOM      3  H2  VAL     2      12.660  36.430  25.830  1.00  0.00           H
ATOM      4  H3  VAL     2      13.210  35.680  27.080  1.00  0.00           H
ATOM      5  CA  VAL     2      14.780  36.200  25.780  1.00  0.00           C
ATOM      6  HA  VAL     2      14.620  35.600  24.880  1.00  0.00           H
ATOM      7  CB  VAL     2      15.380  37.430  25.060  1.00  0.00           C
ATOM      8  HB  VAL     2      15.660  38.130  25.850  1.00  0.00           H
ATOM      9  CG1 VAL     2      16.530  37.050  24.180  1.00  0.00           C
ATOM     10 1HG1 VAL     2      17.410  37.010  24.830  1.00  0.00           H
ATOM     11 2HG1 VAL     2      16.360  36.150  23.590  1.00  0.00           H
ATOM     12 3HG1 VAL     2      16.850  37.880  23.540  1.00  0.00           H
ATOM     13  CG2 VAL     2      14.290  38.060  24.180  1.00  0.00           C
ATOM     14 1HG2 VAL     2      13.470  38.390  24.810  1.00  0.00           H
ATOM     15 2HG2 VAL     2      14.680  38.940  23.660  1.00  0.00           H
ATOM     16 3HG2 VAL     2      14.010  37.340  23.400  1.00  0.00           H
ATOM     17  C   VAL     2      15.760  35.520  26.750  1.00  0.00           C
ATOM     18  O   VAL     2      15.980  35.930  27.870  1.00  0.00           O
ATOM     19  N   GLN     3      16.470  34.510  26.310  1.00  0.00           N
ATOM     20  H   GLN     3      16.260  34.250  25.350  1.00  0.00           H
ATOM     21  CA  GLN     3      17.500  33.770  26.980  1.00  0.00           C
ATOM     22  HA  GLN     3      17.880  34.130  27.930  1.00  0.00           H
ATOM     23  CB  GLN     3      16.920  32.400  27.270  1.00  0.00           C
ATOM     24  HB1 GLN     3      17.620  31.570  27.380  1.00  0.00           H
ATOM     25  HB2 GLN     3      16.260  32.230  26.420  1.00  0.00           H
ATOM     26  CG  GLN     3      15.970  32.350  28.470  1.00  0.00           C
ATOM     27  HG1 GLN     3      15.310  33.210  28.350  1.00  0.00           H
ATOM     28  HG2 GLN     3      16.490  32.450  29.420  1.00  0.00           H
ATOM     29  CD  GLN     3      15.130  31.090  28.530  1.00  0.00           C
ATOM     30  OE1 GLN     3      15.480  30.010  28.080  1.00  0.00           O
ATOM     31  NE2 GLN     3      13.920  31.220  29.050  1.00  0.00           N
ATOM     32 1HE2 GLN     3      13.560  31.940  29.660  1.00  0.00           H
ATOM     33 2HE2 GLN     3      13.260  30.450  28.980  1.00  0.00           H
ATOM     34  C   GLN     3      18.760  33.650  26.150  1.00  0.00           C
ATOM     35  O   GLN     3      18.710  33.740  24.950  1.00  0.00           O
ATOM     36  N   LEU     4      19.840  33.370  26.850  1.00  0.00           N
ATOM     37  H   LEU     4      19.720  33.080  27.810  1.00  0.00           H
ATOM     38  CA  LEU     4      21.120  33.070  26.240  1.00  0.00           C
ATOM     39  HA  LEU     4      21.310  33.830  25.490  1.00  0.00           H
ATOM     40  CB  LEU     4      22.200  33.070  27.310  1.00  0.00           C
ATOM     41  HB1 LEU     4      23.140  33.040  26.770  1.00  0.00           H
ATOM     42  HB2 LEU     4      22.230  32.200  27.960  1.00  0.00           H
ATOM     43  CG  LEU     4      22.200  34.290  28.220  1.00  0.00           C
ATOM     44  HG  LEU     4      21.190  34.460  28.600  1.00  0.00           H
ATOM     45  CD1 LEU     4      23.230  34.150  29.390  1.00  0.00           C
ATOM     46 1HD1 LEU     4      23.100  33.150  29.800  1.00  0.00           H
ATOM     47 2HD1 LEU     4      24.260  34.330  29.080  1.00  0.00           H
ATOM     48 3HD1 LEU     4      23.010  34.930  30.120  1.00  0.00           H
ATOM     49  CD2 LEU     4      22.720  35.530  27.500  1.00  0.00           C
ATOM     50 1HD2 LEU     4      21.950  35.770  26.760  1.00  0.00           H
ATOM     51 2HD2 LEU     4      22.780  36.340  28.230  1.00  0.00           H
ATOM     52 3HD2 LEU     4      23.720  35.340  27.100  1.00  0.00           H
ATOM     53  C   LEU     4      21.070  31.710  25.540  1.00  0.00           C
ATOM     54  O   LEU     4      20.200  30.890  25.810  1.00  0.00           O
ATOM     55  N   VAL     5      22.080  31.260  24.710  1.00  0.00           N
ATOM     56  H   VAL     5      22.870  31.870  24.560  1.00  0.00           H
ATOM     57  CA  VAL     5      22.200  29.890  24.210  1.00  0.00           C
ATOM     58  HA  VAL     5      21.520  29.130  24.610  1.00  0.00           H
ATOM     59  CB  VAL     5      21.750  29.830  22.760  1.00  0.00           C
ATOM     60  HB  VAL     5      21.930  28.810  22.420  1.00  0.00           H
ATOM     61  CG1 VAL     5      20.220  30.010  22.550  1.00  0.00           C
ATOM     62 1HG1 VAL     5      19.980  31.080  22.590  1.00  0.00           H
ATOM     63 2HG1 VAL     5      19.960  29.790  21.510  1.00  0.00           H
ATOM     64 3HG1 VAL     5      19.710  29.400  23.290  1.00  0.00           H
ATOM     65  CG2 VAL     5      22.570  30.750  21.920  1.00  0.00           C
ATOM     66 1HG2 VAL     5      23.640  30.520  21.890  1.00  0.00           H
ATOM     67 2HG2 VAL     5      22.270  30.810  20.870  1.00  0.00           H
ATOM     68 3HG2 VAL     5      22.410  31.780  22.220  1.00  0.00           H
ATOM     69  C   VAL     5      23.620  29.250  24.410  1.00  0.00           C
ATOM     70  O   VAL     5      24.610  29.890  24.090  1.00  0.00           O
ATOM     71  N   GLU     6      23.710  28.090  25.110  1.00  0.00           N
ATOM     72  H   GLU     6      22.870  27.620  25.410  1.00  0.00           H
ATOM     73  CA  GLU     6      24.940  27.350  25.400  1.00  0.00           C
ATOM     74  HA  GLU     6      25.800  28.010  25.300  1.00  0.00           H
ATOM     75  CB  GLU     6      24.880  26.820  26.840  1.00  0.00           C
ATOM     76  HB1 GLU     6      25.880  26.420  26.990  1.00  0.00           H
ATOM     77  HB2 GLU     6      24.070  26.090  26.890  1.00  0.00           H
ATOM     78  CG  GLU     6      24.720  27.810  28.080  1.00  0.00           C
ATOM     79  HG1 GLU     6      25.070  28.830  27.930  1.00  0.00           H
ATOM     80  HG2 GLU     6      25.320  27.310  28.840  1.00  0.00           H
ATOM     81  CD  GLU     6      23.300  27.930  28.700  1.00  0.00           C
ATOM     82  OE1 GLU     6      22.340  27.390  28.180  1.00  0.00           O
ATOM     83  OE2 GLU     6      23.130  28.570  29.770  1.00  0.00           O
ATOM     84  C   GLU     6      25.150  26.180  24.490  1.00  0.00           C
ATOM     85  O   GLU     6      24.150  25.540  24.110  1.00  0.00           O
ATOM     86  N   SER     7      26.430  25.920  24.140  1.00  0.00           N
ATOM     87  H   SER     7      27.160  26.520  24.490  1.00  0.00           H
ATOM     88  CA  SER     7      26.770  24.960  23.060  1.00  0.00           C
ATOM     89  HA  SER     7      25.890  24.320  22.940  1.00  0.00           H
ATOM     90  CB  SER     7      27.020  25.800  21.770  1.00  0.00           C
ATOM     91  HB1 SER     7      27.880  26.450  21.920  1.00  0.00           H
ATOM     92  HB2 SER     7      26.150  26.400  21.510  1.00  0.00           H
ATOM     93  OG  SER     7      27.320  24.970  20.620  1.00  0.00           O
ATOM     94  HG  SER     7      26.460  24.740  20.250  1.00  0.00           H
ATOM     95  C   SER     7      28.020  24.150  23.370  1.00  0.00           C
ATOM     96  O   SER     7      29.050  24.700  23.750  1.00  0.00           O
ATOM     97  N   GLY     9      27.980  22.810  23.020  1.00  0.00           N
ATOM     98  H   GLY     9      27.080  22.460  22.740  1.00  0.00           H
ATOM     99  CA  GLY     9      29.050  21.820  22.870  1.00  0.00           C
ATOM    100  HA1 GLY     9      30.010  22.320  22.840  1.00  0.00           H
ATOM    101  HA2 GLY     9      28.790  21.220  21.990  1.00  0.00           H
ATOM    102  C   GLY     9      29.220  20.810  24.030  1.00  0.00           C
ATOM    103  O   GLY     9      30.130  19.990  24.020  1.00  0.00           O
ATOM    104  N   GLY    10      28.300  20.790  25.000  1.00  0.00           N
ATOM    105  H   GLY    10      27.550  21.460  24.960  1.00  0.00           H
ATOM    106  CA  GLY    10      28.460  19.790  26.120  1.00  0.00           C
ATOM    107  HA1 GLY    10      27.770  19.800  26.970  1.00  0.00           H
ATOM    108  HA2 GLY    10      29.430  20.080  26.520  1.00  0.00           H
ATOM    109  C   GLY    10      28.420  18.370  25.670  1.00  0.00           C
ATOM    110  O   GLY    10      27.950  18.080  24.590  1.00  0.00           O
ATOM    111  N   GLY    11      28.970  17.440  26.440  1.00  0.00           N
ATOM    112  H   GLY    11      29.200  17.630  27.410  1.00  0.00           H
ATOM    113  CA  GLY    11      28.950  16.040  26.010  1.00  0.00           C
ATOM    114  HA1 GLY    11      29.460  16.050  25.050  1.00  0.00           H
ATOM    115  HA2 GLY    11      27.900  15.740  26.020  1.00  0.00           H
ATOM    116  C   GLY    11      29.840  15.090  26.890  1.00  0.00           C
ATOM    117  O   GLY    11      30.290  15.530  27.910  1.00  0.00           O
ATOM    118  N   LEU    12      30.170  13.890  26.390  1.00  0.00           N
ATOM    119  H   LEU    12      29.770  13.530  25.530  1.00  0.00           H
ATOM    120  CA  LEU    12      30.970  12.890  27.180  1.00  0.00           C
ATOM    121  HA  LEU    12      30.830  13.110  28.240  1.00  0.00           H
ATOM    122  CB  LEU    12      30.410  11.460  26.880  1.00  0.00           C
ATOM    123  HB1 LEU    12      30.410  11.350  25.800  1.00  0.00           H
ATOM    124  HB2 LEU    12      29.320  11.400  26.940  1.00  0.00           H
ATOM    125  CG  LEU    12      31.060  10.250  27.650  1.00  0.00           C
ATOM    126  HG  LEU    12      32.060  10.110  27.240  1.00  0.00           H
ATOM    127  CD1 LEU    12      30.950  10.460  29.150  1.00  0.00           C
ATOM    128 1HD1 LEU    12      31.270   9.610  29.750  1.00  0.00           H
ATOM    129 2HD1 LEU    12      31.620  11.260  29.480  1.00  0.00           H
ATOM    130 3HD1 LEU    12      29.910  10.650  29.410  1.00  0.00           H
ATOM    131  CD2 LEU    12      30.130   9.080  27.280  1.00  0.00           C
ATOM    132 1HD2 LEU    12      29.800   9.020  26.250  1.00  0.00           H
ATOM    133 2HD2 LEU    12      30.710   8.180  27.500  1.00  0.00           H
ATOM    134 3HD2 LEU    12      29.250   9.030  27.920  1.00  0.00           H
ATOM    135  C   LEU    12      32.510  12.950  26.880  1.00  0.00           C
ATOM    136  O   LEU    12      32.920  12.840  25.740  1.00  0.00           O
ATOM    137  N   VAL    13      33.360  12.760  27.880  1.00  0.00           N
ATOM    138  H   VAL    13      32.980  12.730  28.810  1.00  0.00           H
ATOM    139  CA  VAL    13      34.860  12.600  27.730  1.00  0.00           C
ATOM    140  HA  VAL    13      35.110  12.460  26.680  1.00  0.00           H
ATOM    141  CB  VAL    13      35.530  13.850  28.150  1.00  0.00           C
ATOM    142  HB  VAL    13      36.610  13.680  28.110  1.00  0.00           H
ATOM    143  CG1 VAL    13      35.280  15.070  27.260  1.00  0.00           C
ATOM    144 1HG1 VAL    13      35.890  15.950  27.490  1.00  0.00           H
ATOM    145 2HG1 VAL    13      35.460  14.920  26.190  1.00  0.00           H
ATOM    146 3HG1 VAL    13      34.240  15.380  27.380  1.00  0.00           H
ATOM    147  CG2 VAL    13      35.280  14.340  29.570  1.00  0.00           C
ATOM    148 1HG2 VAL    13      35.590  13.620  30.330  1.00  0.00           H
ATOM    149 2HG2 VAL    13      35.830  15.240  29.840  1.00  0.00           H
ATOM    150 3HG2 VAL    13      34.220  14.560  29.740  1.00  0.00           H
ATOM    151  C   VAL    13      35.420  11.420  28.560  1.00  0.00           C
ATOM    152  O   VAL    13      34.660  10.910  29.400  1.00  0.00           O
ATOM    153  N   GLN    14      36.720  11.050  28.390  1.00  0.00           N
ATOM    154  H   GLN    14      37.250  11.670  27.800  1.00  0.00           H
ATOM    155  CA  GLN    14      37.320  10.230  29.430  1.00  0.00           C
ATOM    156  HA  GLN    14      36.610   9.560  29.920  1.00  0.00           H
ATOM    157  CB  GLN    14      38.430   9.350  28.890  1.00  0.00           C
ATOM    158  HB1 GLN    14      38.980   8.850  29.690  1.00  0.00           H
ATOM    159  HB2 GLN    14      39.240   9.970  28.480  1.00  0.00           H
ATOM    160  CG  GLN    14      37.920   8.330  27.830  1.00  0.00           C
ATOM    161  HG1 GLN    14      37.290   8.810  27.080  1.00  0.00           H
ATOM    162  HG2 GLN    14      37.270   7.690  28.420  1.00  0.00           H
ATOM    163  CD  GLN    14      39.050   7.560  27.200  1.00  0.00           C
ATOM    164  OE1 GLN    14      39.980   7.090  27.870  1.00  0.00           O
ATOM    165  NE2 GLN    14      38.830   7.230  25.990  1.00  0.00           N
ATOM    166 1HE2 GLN    14      38.030   7.660  25.550  1.00  0.00           H
ATOM    167 2HE2 GLN    14      39.500   6.640  25.530  1.00  0.00           H
ATOM    168  C   GLN    14      37.810  11.180  30.460  1.00  0.00           C
ATOM    169  O   GLN    14      38.170  12.330  30.170  1.00  0.00           O
ATOM    170  N   ALA    15      38.080  10.630  31.650  1.00  0.00           N
ATOM    171  H   ALA    15      37.770   9.730  31.970  1.00  0.00           H
ATOM    172  CA  ALA    15      38.950  11.440  32.510  1.00  0.00           C
ATOM    173  HA  ALA    15      38.660  12.490  32.450  1.00  0.00           H
ATOM    174  CB  ALA    15      38.640  10.930  33.860  1.00  0.00           C
ATOM    175  HB1 ALA    15      37.570  10.820  34.050  1.00  0.00           H
ATOM    176  HB2 ALA    15      39.080   9.950  34.030  1.00  0.00           H
ATOM    177  HB3 ALA    15      39.110  11.550  34.620  1.00  0.00           H
ATOM    178  C   ALA    15      40.390  11.400  32.020  1.00  0.00           C
ATOM    179  O   ALA    15      40.810  10.430  31.380  1.00  0.00           O
ATOM    180  N   GLY    16      41.130  12.500  32.350  1.00  0.00           N
ATOM    181  H   GLY    16      40.690  13.070  33.050  1.00  0.00           H
ATOM    182  CA  GLY    16      42.450  12.780  31.790  1.00  0.00           C
ATOM    183  HA1 GLY    16      43.180  11.960  31.720  1.00  0.00           H
ATOM    184  HA2 GLY    16      43.000  13.440  32.460  1.00  0.00           H
ATOM    185  C   GLY    16      42.300  13.430  30.450  1.00  0.00           C
ATOM    186  O   GLY    16      43.270  14.040  29.980  1.00  0.00           O
ATOM    187  N   ASP    17      41.090  13.600  29.880  1.00  0.00           N
ATOM    188  H   ASP    17      40.320  13.090  30.290  1.00  0.00           H
ATOM    189  CA  ASP    17      40.780  14.520  28.770  1.00  0.00           C
ATOM    190  HA  ASP    17      41.570  14.510  28.010  1.00  0.00           H
ATOM    191  CB  ASP    17      39.630  13.920  27.850  1.00  0.00           C
ATOM    192  HB1 ASP    17      39.580  14.600  27.000  1.00  0.00           H
ATOM    193  HB2 ASP    17      38.680  14.020  28.390  1.00  0.00           H
ATOM    194  CG  ASP    17      39.710  12.530  27.210  1.00  0.00           C
ATOM    195  OD1 ASP    17      40.730  11.820  27.330  1.00  0.00           O
ATOM    196  OD2 ASP    17      38.710  12.220  26.530  1.00  0.00           O
ATOM    197  C   ASP    17      40.460  15.960  29.020  1.00  0.00           C
ATOM    198  O   ASP    17      40.440  16.420  30.160  1.00  0.00           O
ATOM    199  N   SER    18      40.390  16.850  27.960  1.00  0.00           N
ATOM    200  H   SER    18      40.670  16.540  27.040  1.00  0.00           H
ATOM    201  CA  SER    18      39.980  18.270  28.040  1.00  0.00           C
ATOM    202  HA  SER    18      39.900  18.530  29.090  1.00  0.00           H
ATOM    203  CB  SER    18      41.080  19.200  27.540  1.00  0.00           C
ATOM    204  HB1 SER    18      40.700  20.210  27.560  1.00  0.00           H
ATOM    205  HB2 SER    18      41.280  18.870  26.510  1.00  0.00           H
ATOM    206  OG  SER    18      42.310  19.220  28.170  1.00  0.00           O
ATOM    207  HG  SER    18      42.580  18.310  28.260  1.00  0.00           H
ATOM    208  C   SER    18      38.600  18.520  27.360  1.00  0.00           C
ATOM    209  O   SER    18      38.280  17.800  26.420  1.00  0.00           O
ATOM    210  N   LEU    19      37.830  19.570  27.660  1.00  0.00           N
ATOM    211  H   LEU    19      37.960  20.210  28.430  1.00  0.00           H
ATOM    212  CA  LEU    19      36.680  19.990  26.840  1.00  0.00           C
ATOM    213  HA  LEU    19      36.740  19.530  25.860  1.00  0.00           H
ATOM    214  CB  LEU    19      35.390  19.390  27.580  1.00  0.00           C
ATOM    215  HB1 LEU    19      35.250  19.950  28.510  1.00  0.00           H
ATOM    216  HB2 LEU    19      35.590  18.360  27.850  1.00  0.00           H
ATOM    217  CG  LEU    19      34.060  19.450  26.800  1.00  0.00           C
ATOM    218  HG  LEU    19      33.900  20.450  26.400  1.00  0.00           H
ATOM    219  CD1 LEU    19      33.910  18.550  25.560  1.00  0.00           C
ATOM    220 1HD1 LEU    19      32.870  18.260  25.450  1.00  0.00           H
ATOM    221 2HD1 LEU    19      34.380  18.990  24.670  1.00  0.00           H
ATOM    222 3HD1 LEU    19      34.520  17.690  25.800  1.00  0.00           H
ATOM    223  CD2 LEU    19      32.930  19.090  27.850  1.00  0.00           C
ATOM    224 1HD2 LEU    19      31.970  18.990  27.360  1.00  0.00           H
ATOM    225 2HD2 LEU    19      33.230  18.100  28.200  1.00  0.00           H
ATOM    226 3HD2 LEU    19      32.910  19.680  28.770  1.00  0.00           H
ATOM    227  C   LEU    19      36.610  21.480  26.590  1.00  0.00           C
ATOM    228  O   LEU    19      37.300  22.240  27.240  1.00  0.00           O
ATOM    229  N   ARG    20      35.730  21.910  25.670  1.00  0.00           N
ATOM    230  H   ARG    20      35.340  21.180  25.090  1.00  0.00           H
ATOM    231  CA  ARG    20      35.250  23.250  25.380  1.00  0.00           C
ATOM    232  HA  ARG    20      35.510  23.870  26.240  1.00  0.00           H
ATOM    233  CB  ARG    20      36.080  23.870  24.250  1.00  0.00           C
ATOM    234  HB1 ARG    20      35.820  23.480  23.260  1.00  0.00           H
ATOM    235  HB2 ARG    20      37.080  23.460  24.410  1.00  0.00           H
ATOM    236  CG  ARG    20      36.120  25.430  24.260  1.00  0.00           C
ATOM    237  HG1 ARG    20      36.580  25.680  25.220  1.00  0.00           H
ATOM    238  HG2 ARG    20      35.090  25.790  24.170  1.00  0.00           H
ATOM    239  CD  ARG    20      36.880  26.080  23.160  1.00  0.00           C
ATOM    240  HD1 ARG    20      37.910  25.720  23.240  1.00  0.00           H
ATOM    241  HD2 ARG    20      36.860  27.150  23.380  1.00  0.00           H
ATOM    242  NE  ARG    20      36.300  25.860  21.860  1.00  0.00           N
ATOM    243  HE  ARG    20      35.930  24.950  21.640  1.00  0.00           H
ATOM    244  CZ  ARG    20      36.000  26.800  20.910  1.00  0.00           C
ATOM    245  NH1 ARG    20      36.350  27.990  21.140  1.00  0.00           N
ATOM    246 1HH1 ARG    20      36.950  28.270  21.910  1.00  0.00           H
ATOM    247 2HH1 ARG    20      35.980  28.680  20.510  1.00  0.00           H
ATOM    248  NH2 ARG    20      35.420  26.510  19.810  1.00  0.00           N
ATOM    249 1HH2 ARG    20      35.120  25.590  19.540  1.00  0.00           H
ATOM    250 2HH2 ARG    20      35.250  27.290  19.190  1.00  0.00           H
ATOM    251  C   ARG    20      33.740  23.430  25.140  1.00  0.00           C
ATOM    252  O   ARG    20      33.090  22.570  24.520  1.00  0.00           O
ATOM    253  N   LEU    21      33.210  24.430  25.790  1.00  0.00           N
ATOM    254  H   LEU    21      33.890  25.070  26.160  1.00  0.00           H
ATOM    255  CA  LEU    21      31.820  24.880  25.830  1.00  0.00           C
ATOM    256  HA  LEU    21      31.140  24.210  25.300  1.00  0.00           H
ATOM    257  CB  LEU    21      31.330  24.850  27.340  1.00  0.00           C
ATOM    258  HB1 LEU    21      30.270  25.100  27.410  1.00  0.00           H
ATOM    259  HB2 LEU    21      31.890  25.610  27.880  1.00  0.00           H
ATOM    260  CG  LEU    21      31.620  23.540  28.120  1.00  0.00           C
ATOM    261  HG  LEU    21      32.690  23.380  28.130  1.00  0.00           H
ATOM    262  CD1 LEU    21      31.020  23.810  29.500  1.00  0.00           C
ATOM    263 1HD1 LEU    21      31.180  22.870  30.040  1.00  0.00           H
ATOM    264 2HD1 LEU    21      31.600  24.530  30.080  1.00  0.00           H
ATOM    265 3HD1 LEU    21      29.980  24.090  29.350  1.00  0.00           H
ATOM    266  CD2 LEU    21      31.020  22.270  27.530  1.00  0.00           C
ATOM    267 1HD2 LEU    21      29.930  22.390  27.500  1.00  0.00           H
ATOM    268 2HD2 LEU    21      31.400  21.880  26.590  1.00  0.00           H
ATOM    269 3HD2 LEU    21      31.310  21.550  28.300  1.00  0.00           H
ATOM    270  C   LEU    21      31.770  26.300  25.380  1.00  0.00           C
ATOM    271  O   LEU    21      32.600  27.140  25.780  1.00  0.00           O
ATOM    272  N   SER    22      30.800  26.710  24.630  1.00  0.00           N
ATOM    273  H   SER    22      30.230  25.980  24.230  1.00  0.00           H
ATOM    274  CA  SER    22      30.490  28.130  24.220  1.00  0.00           C
ATOM    275  HA  SER    22      31.300  28.730  24.630  1.00  0.00           H
ATOM    276  CB  SER    22      30.290  28.320  22.730  1.00  0.00           C
ATOM    277  HB1 SER    22      30.250  29.340  22.330  1.00  0.00           H
ATOM    278  HB2 SER    22      29.350  27.910  22.360  1.00  0.00           H
ATOM    279  OG  SER    22      31.400  27.720  21.990  1.00  0.00           O
ATOM    280  HG  SER    22      31.170  27.880  21.070  1.00  0.00           H
ATOM    281  C   SER    22      29.120  28.630  24.840  1.00  0.00           C
ATOM    282  O   SER    22      28.320  27.760  25.250  1.00  0.00           O
ATOM    283  N   CYS    23      28.940  29.950  24.900  1.00  0.00           N
ATOM    284  H   CYS    23      29.780  30.480  24.710  1.00  0.00           H
ATOM    285  CA  CYS    23      27.690  30.610  25.240  1.00  0.00           C
ATOM    286  HA  CYS    23      26.770  30.040  25.120  1.00  0.00           H
ATOM    287  CB  CYS    23      27.700  30.940  26.700  1.00  0.00           C
ATOM    288  HB1 CYS    23      28.580  31.550  26.900  1.00  0.00           H
ATOM    289  HB2 CYS    23      27.730  29.970  27.200  1.00  0.00           H
ATOM    290  SG  CYS    23      26.200  31.870  27.150  1.00  0.00           S
ATOM    291  C   CYS    23      27.540  31.930  24.390  1.00  0.00           C
ATOM    292  O   CYS    23      28.410  32.810  24.420  1.00  0.00           O
ATOM    293  N   ALA    24      26.400  32.170  23.760  1.00  0.00           N
ATOM    294  H   ALA    24      25.680  31.460  23.830  1.00  0.00           H
ATOM    295  CA  ALA    24      26.080  33.390  23.010  1.00  0.00           C
ATOM    296  HA  ALA    24      26.970  34.020  23.030  1.00  0.00           H
ATOM    297  CB  ALA    24      25.930  33.070  21.480  1.00  0.00           C
ATOM    298  HB1 ALA    24      25.150  32.310  21.370  1.00  0.00           H
ATOM    299  HB2 ALA    24      25.750  33.940  20.850  1.00  0.00           H
ATOM    300  HB3 ALA    24      26.850  32.580  21.160  1.00  0.00           H
ATOM    301  C   ALA    24      25.020  34.300  23.590  1.00  0.00           C
ATOM    302  O   ALA    24      24.100  33.830  24.240  1.00  0.00           O
ATOM    303  N   ALA    25      25.190  35.660  23.440  1.00  0.00           N
ATOM    304  H   ALA    25      25.930  36.070  22.900  1.00  0.00           H
ATOM    305  CA  ALA    25      24.510  36.690  24.230  1.00  0.00           C
ATOM    306  HA  ALA    25      24.420  36.370  25.270  1.00  0.00           H
ATOM    307  CB  ALA    25      25.550  37.830  24.260  1.00  0.00           C
ATOM    308  HB1 ALA    25      25.230  38.680  24.850  1.00  0.00           H
ATOM    309  HB2 ALA    25      26.450  37.420  24.700  1.00  0.00           H
ATOM    310  HB3 ALA    25      25.710  38.080  23.210  1.00  0.00           H
ATOM    311  C   ALA    25      23.110  37.000  23.760  1.00  0.00           C
ATOM    312  O   ALA    25      22.460  37.780  24.480  1.00  0.00           O
ATOM    313  N   SER    26      22.560  36.370  22.670  1.00  0.00           N
ATOM    314  H   SER    26      23.090  35.860  21.980  1.00  0.00           H
ATOM    315  CA  SER    26      21.160  36.660  22.270  1.00  0.00           C
ATOM    316  HA  SER    26      20.960  36.130  21.330  1.00  0.00           H
ATOM    317  CB  SER    26      20.180  35.940  23.220  1.00  0.00           C
ATOM    318  HB1 SER    26      19.190  36.210  22.860  1.00  0.00           H
ATOM    319  HB2 SER    26      20.320  36.230  24.260  1.00  0.00           H
ATOM    320  OG  SER    26      20.290  34.500  23.060  1.00  0.00           O
ATOM    321  HG  SER    26      19.680  34.170  23.730  1.00  0.00           H
ATOM    322  C   SER    26      20.670  38.170  22.200  1.00  0.00           C
ATOM    323  O   SER    26      19.590  38.590  22.650  1.00  0.00           O
ATOM    324  N   GLY    27      21.610  38.970  21.710  1.00  0.00           N
ATOM    325  H   GLY    27      22.480  38.600  21.370  1.00  0.00           H
ATOM    326  CA  GLY    27      21.340  40.290  21.260  1.00  0.00           C
ATOM    327  HA1 GLY    27      20.330  40.400  20.870  1.00  0.00           H
ATOM    328  HA2 GLY    27      22.000  40.660  20.480  1.00  0.00           H
ATOM    329  C   GLY    27      21.380  41.290  22.420  1.00  0.00           C
ATOM    330  O   GLY    27      21.170  42.500  22.260  1.00  0.00           O
ATOM    331  N   LEU    28      21.710  40.860  23.640  1.00  0.00           N
ATOM    332  H   LEU    28      21.750  39.860  23.740  1.00  0.00           H
ATOM    333  CA  LEU    28      22.010  41.690  24.760  1.00  0.00           C
ATOM    334  HA  LEU    28      21.170  42.340  25.010  1.00  0.00           H
ATOM    335  CB  LEU    28      22.260  40.850  25.930  1.00  0.00           C
ATOM    336  HB1 LEU    28      23.330  40.670  26.030  1.00  0.00           H
ATOM    337  HB2 LEU    28      21.890  39.820  25.950  1.00  0.00           H
ATOM    338  CG  LEU    28      21.700  41.540  27.220  1.00  0.00           C
ATOM    339  HG  LEU    28      22.000  42.580  27.340  1.00  0.00           H
ATOM    340  CD1 LEU    28      20.200  41.480  27.340  1.00  0.00           C
ATOM    341 1HD1 LEU    28      19.800  40.480  27.540  1.00  0.00           H
ATOM    342 2HD1 LEU    28      19.900  42.140  28.150  1.00  0.00           H
ATOM    343 3HD1 LEU    28      19.710  42.010  26.520  1.00  0.00           H
ATOM    344  CD2 LEU    28      22.200  40.530  28.310  1.00  0.00           C
ATOM    345 1HD2 LEU    28      21.850  39.530  28.050  1.00  0.00           H
ATOM    346 2HD2 LEU    28      23.280  40.550  28.500  1.00  0.00           H
ATOM    347 3HD2 LEU    28      21.890  40.810  29.320  1.00  0.00           H
ATOM    348  C   LEU    28      23.200  42.660  24.450  1.00  0.00           C
ATOM    349  O   LEU    28      23.980  42.320  23.560  1.00  0.00           O
ATOM    350  N   LEU    29      23.390  43.660  25.250  1.00  0.00           N
ATOM    351  H   LEU    29      22.680  43.820  25.950  1.00  0.00           H
ATOM    352  CA  LEU    29      24.420  44.720  25.120  1.00  0.00           C
ATOM    353  HA  LEU    29      24.450  44.930  24.050  1.00  0.00           H
ATOM    354  CB  LEU    29      24.000  46.040  25.790  1.00  0.00           C
ATOM    355  HB1 LEU    29      24.040  45.890  26.870  1.00  0.00           H
ATOM    356  HB2 LEU    29      22.980  46.250  25.490  1.00  0.00           H
ATOM    357  CG  LEU    29      24.900  47.330  25.560  1.00  0.00           C
ATOM    358  HG  LEU    29      25.890  47.100  25.940  1.00  0.00           H
ATOM    359  CD1 LEU    29      24.770  47.610  24.060  1.00  0.00           C
ATOM    360 1HD1 LEU    29      25.060  46.780  23.420  1.00  0.00           H
ATOM    361 2HD1 LEU    29      23.730  47.850  23.840  1.00  0.00           H
ATOM    362 3HD1 LEU    29      25.440  48.430  23.830  1.00  0.00           H
ATOM    363  CD2 LEU    29      24.320  48.430  26.430  1.00  0.00           C
ATOM    364 1HD2 LEU    29      23.280  48.540  26.100  1.00  0.00           H
ATOM    365 2HD2 LEU    29      24.420  48.200  27.490  1.00  0.00           H
ATOM    366 3HD2 LEU    29      24.690  49.440  26.290  1.00  0.00           H
ATOM    367  C   LEU    29      25.860  44.190  25.520  1.00  0.00           C
ATOM    368  O   LEU    29      26.530  44.570  26.480  1.00  0.00           O
ATOM    369  N   PHE    30      26.370  43.310  24.690  1.00  0.00           N
ATOM    370  H   PHE    30      25.890  43.250  23.800  1.00  0.00           H
ATOM    371  CA  PHE    30      27.550  42.530  24.930  1.00  0.00           C
ATOM    372  HA  PHE    30      27.390  42.150  25.930  1.00  0.00           H
ATOM    373  CB  PHE    30      27.580  41.360  23.900  1.00  0.00           C
ATOM    374  HB1 PHE    30      27.700  41.790  22.900  1.00  0.00           H
ATOM    375  HB2 PHE    30      26.610  40.850  23.930  1.00  0.00           H
ATOM    376  CG  PHE    30      28.600  40.290  24.080  1.00  0.00           C
ATOM    377  CD1 PHE    30      28.620  39.420  25.160  1.00  0.00           C
ATOM    378  HD1 PHE    30      27.830  39.450  25.890  1.00  0.00           H
ATOM    379  CE1 PHE    30      29.630  38.420  25.420  1.00  0.00           C
ATOM    380  HE1 PHE    30      29.610  37.760  26.280  1.00  0.00           H
ATOM    381  CZ  PHE    30      30.680  38.330  24.490  1.00  0.00           C
ATOM    382  HZ  PHE    30      31.420  37.550  24.560  1.00  0.00           H
ATOM    383  CE2 PHE    30      30.770  39.240  23.490  1.00  0.00           C
ATOM    384  HE2 PHE    30      31.690  39.180  22.930  1.00  0.00           H
ATOM    385  CD2 PHE    30      29.780  40.260  23.290  1.00  0.00           C
ATOM    386  HD2 PHE    30      30.020  41.020  22.560  1.00  0.00           H
ATOM    387  C   PHE    30      28.800  43.380  24.890  1.00  0.00           C
ATOM    388  O   PHE    30      29.850  42.890  25.310  1.00  0.00           O
ATOM    389  N   SER    37      28.650  44.570  24.300  1.00  0.00           N
ATOM    390  H   SER    37      27.770  44.740  23.840  1.00  0.00           H
ATOM    391  CA  SER    37      29.620  45.670  24.300  1.00  0.00           C
ATOM    392  HA  SER    37      30.570  45.270  23.960  1.00  0.00           H
ATOM    393  CB  SER    37      29.130  46.700  23.350  1.00  0.00           C
ATOM    394  HB1 SER    37      29.490  46.370  22.380  1.00  0.00           H
ATOM    395  HB2 SER    37      29.450  47.690  23.670  1.00  0.00           H
ATOM    396  OG  SER    37      27.680  46.780  23.380  1.00  0.00           O
ATOM    397  HG  SER    37      27.290  47.140  22.580  1.00  0.00           H
ATOM    398  C   SER    37      29.900  46.350  25.690  1.00  0.00           C
ATOM    399  O   SER    37      30.950  47.000  25.780  1.00  0.00           O
ATOM    400  N   PHE    38      29.010  46.210  26.680  1.00  0.00           N
ATOM    401  H   PHE    38      28.260  45.630  26.360  1.00  0.00           H
ATOM    402  CA  PHE    38      29.200  46.660  28.060  1.00  0.00           C
ATOM    403  HA  PHE    38      30.220  47.060  28.110  1.00  0.00           H
ATOM    404  CB  PHE    38      28.240  47.830  28.210  1.00  0.00           C
ATOM    405  HB1 PHE    38      28.170  48.080  29.270  1.00  0.00           H
ATOM    406  HB2 PHE    38      27.230  47.570  27.880  1.00  0.00           H
ATOM    407  CG  PHE    38      28.630  49.150  27.580  1.00  0.00           C
ATOM    408  CD1 PHE    38      28.000  49.570  26.460  1.00  0.00           C
ATOM    409  HD1 PHE    38      27.190  49.010  26.010  1.00  0.00           H
ATOM    410  CE1 PHE    38      28.240  50.820  25.880  1.00  0.00           C
ATOM    411  HE1 PHE    38      27.710  51.070  24.970  1.00  0.00           H
ATOM    412  CZ  PHE    38      29.220  51.710  26.470  1.00  0.00           C
ATOM    413  HZ  PHE    38      29.370  52.660  25.980  1.00  0.00           H
ATOM    414  CE2 PHE    38      30.000  51.190  27.530  1.00  0.00           C
ATOM    415  HE2 PHE    38      30.740  51.870  27.930  1.00  0.00           H
ATOM    416  CD2 PHE    38      29.590  49.970  28.170  1.00  0.00           C
ATOM    417  HD2 PHE    38      30.270  49.530  28.880  1.00  0.00           H
ATOM    418  C   PHE    38      29.010  45.540  29.070  1.00  0.00           C
ATOM    419  O   PHE    38      29.490  45.580  30.180  1.00  0.00           O
ATOM    420  N   TYR    39      28.390  44.410  28.760  1.00  0.00           N
ATOM    421  H   TYR    39      27.800  44.400  27.940  1.00  0.00           H
ATOM    422  CA  TYR    39      27.910  43.390  29.690  1.00  0.00           C
ATOM    423  HA  TYR    39      27.590  44.040  30.500  1.00  0.00           H
ATOM    424  CB  TYR    39      26.650  42.720  29.090  1.00  0.00           C
ATOM    425  HB1 TYR    39      26.700  41.670  29.380  1.00  0.00           H
ATOM    426  HB2 TYR    39      26.640  42.780  28.000  1.00  0.00           H
ATOM    427  CG  TYR    39      25.310  43.280  29.600  1.00  0.00           C
ATOM    428  CD1 TYR    39      24.920  44.570  29.250  1.00  0.00           C
ATOM    429  HD1 TYR    39      25.570  45.160  28.610  1.00  0.00           H
ATOM    430  CE1 TYR    39      23.820  45.180  29.790  1.00  0.00           C
ATOM    431  HE1 TYR    39      23.500  46.190  29.590  1.00  0.00           H
ATOM    432  CZ  TYR    39      23.030  44.400  30.740  1.00  0.00           C
ATOM    433  OH  TYR    39      21.940  44.960  31.340  1.00  0.00           O
ATOM    434  HH  TYR    39      21.560  44.340  31.970  1.00  0.00           H
ATOM    435  CE2 TYR    39      23.330  43.090  31.000  1.00  0.00           C
ATOM    436  HE2 TYR    39      22.680  42.480  31.610  1.00  0.00           H
ATOM    437  CD2 TYR    39      24.540  42.520  30.470  1.00  0.00           C
ATOM    438  HD2 TYR    39      24.700  41.470  30.670  1.00  0.00           H
ATOM    439  C   TYR    39      28.860  42.380  30.210  1.00  0.00           C
ATOM    440  O   TYR    39      29.540  41.720  29.410  1.00  0.00           O
ATOM    441  N   ILE    40      28.840  42.130  31.530  1.00  0.00           N
ATOM    442  H   ILE    40      28.040  42.450  32.060  1.00  0.00           H
ATOM    443  CA  ILE    40      29.590  41.030  32.180  1.00  0.00           C
ATOM    444  HA  ILE    40      30.600  41.020  31.770  1.00  0.00           H
ATOM    445  CB  ILE    40      29.740  41.050  33.700  1.00  0.00           C
ATOM    446  HB  ILE    40      28.740  41.000  34.130  1.00  0.00           H
ATOM    447  CG2 ILE    40      30.450  39.770  34.280  1.00  0.00           C
ATOM    448 1HG2 ILE    40      29.900  38.880  33.970  1.00  0.00           H
ATOM    449 2HG2 ILE    40      31.480  39.700  33.920  1.00  0.00           H
ATOM    450 3HG2 ILE    40      30.550  39.740  35.360  1.00  0.00           H
ATOM    451  CG1 ILE    40      30.340  42.380  34.120  1.00  0.00           C
ATOM    452 1HG1 ILE    40      29.660  43.210  33.900  1.00  0.00           H
ATOM    453 2HG1 ILE    40      31.220  42.570  33.510  1.00  0.00           H
ATOM    454  CD  ILE    40      30.660  42.470  35.650  1.00  0.00           C
ATOM    455  HD1 ILE    40      31.500  41.850  35.970  1.00  0.00           H
ATOM    456  HD2 ILE    40      30.850  43.510  35.910  1.00  0.00           H
ATOM    457  HD3 ILE    40      29.680  42.160  36.030  1.00  0.00           H
ATOM    458  C   ILE    40      28.880  39.690  31.740  1.00  0.00           C
ATOM    459  O   ILE    40      27.610  39.680  31.690  1.00  0.00           O
ATOM    460  N   MET    41      29.580  38.670  31.350  1.00  0.00           N
ATOM    461  H   MET    41      30.590  38.790  31.370  1.00  0.00           H
ATOM    462  CA  MET    41      28.960  37.300  31.290  1.00  0.00           C
ATOM    463  HA  MET    41      27.980  37.390  31.770  1.00  0.00           H
ATOM    464  CB  MET    41      28.740  36.890  29.840  1.00  0.00           C
ATOM    465  HB1 MET    41      28.450  35.840  29.870  1.00  0.00           H
ATOM    466  HB2 MET    41      29.670  36.860  29.280  1.00  0.00           H
ATOM    467  CG  MET    41      27.670  37.690  29.120  1.00  0.00           C
ATOM    468  HG1 MET    41      27.940  38.740  28.970  1.00  0.00           H
ATOM    469  HG2 MET    41      26.740  37.690  29.690  1.00  0.00           H
ATOM    470  SD  MET    41      27.160  37.030  27.560  1.00  0.00           S
ATOM    471  CE  MET    41      27.080  35.190  27.720  1.00  0.00           C
ATOM    472  HE1 MET    41      26.190  34.960  28.300  1.00  0.00           H
ATOM    473  HE2 MET    41      27.120  34.730  26.730  1.00  0.00           H
ATOM    474  HE3 MET    41      28.000  34.840  28.190  1.00  0.00           H
ATOM    475  C   MET    41      29.870  36.370  32.050  1.00  0.00           C
ATOM    476  O   MET    41      31.040  36.640  32.130  1.00  0.00           O
ATOM    477  N   GLY    42      29.350  35.290  32.510  1.00  0.00           N
ATOM    478  H   GLY    42      28.340  35.260  32.430  1.00  0.00           H
ATOM    479  CA  GLY    42      29.930  34.220  33.320  1.00  0.00           C
ATOM    480  HA1 GLY    42      30.140  34.540  34.340  1.00  0.00           H
ATOM    481  HA2 GLY    42      30.920  34.010  32.910  1.00  0.00           H
ATOM    482  C   GLY    42      29.180  32.900  33.440  1.00  0.00           C
ATOM    483  O   GLY    42      28.150  32.670  32.820  1.00  0.00           O
ATOM    484  N   TRP    43      29.750  32.020  34.230  1.00  0.00           N
ATOM    485  H   TRP    43      30.700  32.230  34.490  1.00  0.00           H
ATOM    486  CA  TRP    43      29.340  30.630  34.370  1.00  0.00           C
ATOM    487  HA  TRP    43      28.380  30.450  33.880  1.00  0.00           H
ATOM    488  CB  TRP    43      30.310  29.780  33.520  1.00  0.00           C
ATOM    489  HB1 TRP    43      29.880  28.780  33.690  1.00  0.00           H
ATOM    490  HB2 TRP    43      31.320  29.850  33.910  1.00  0.00           H
ATOM    491  CG  TRP    43      30.560  29.910  32.090  1.00  0.00           C
ATOM    492  CD1 TRP    43      31.640  30.500  31.540  1.00  0.00           C
ATOM    493  HD1 TRP    43      32.410  31.040  32.070  1.00  0.00           H
ATOM    494  NE1 TRP    43      31.610  30.400  30.090  1.00  0.00           N
ATOM    495  HE1 TRP    43      32.370  30.780  29.540  1.00  0.00           H
ATOM    496  CE2 TRP    43      30.610  29.550  29.740  1.00  0.00           C
ATOM    497  CZ2 TRP    43      30.250  28.960  28.530  1.00  0.00           C
ATOM    498  HZ2 TRP    43      30.640  29.320  27.590  1.00  0.00           H
ATOM    499  CH2 TRP    43      29.310  27.900  28.480  1.00  0.00           C
ATOM    500  HH2 TRP    43      28.980  27.450  27.550  1.00  0.00           H
ATOM    501  CZ3 TRP    43      28.640  27.580  29.670  1.00  0.00           C
ATOM    502  HZ3 TRP    43      27.890  26.800  29.690  1.00  0.00           H
ATOM    503  CE3 TRP    43      28.850  28.250  30.880  1.00  0.00           C
ATOM    504  HE3 TRP    43      28.190  27.970  31.690  1.00  0.00           H
ATOM    505  CD2 TRP    43      29.860  29.270  30.960  1.00  0.00           C
ATOM    506  C   TRP    43      29.160  30.230  35.820  1.00  0.00           C
ATOM    507  O   TRP    43      29.850  30.670  36.700  1.00  0.00           O
ATOM    508  N   PHE    44      28.130  29.430  36.050  1.00  0.00           N
ATOM    509  H   PHE    44      27.680  29.080  35.210  1.00  0.00           H
ATOM    510  CA  PHE    44      28.120  28.500  37.180  1.00  0.00           C
ATOM    511  HA  PHE    44      28.940  28.570  37.890  1.00  0.00           H
ATOM    512  CB  PHE    44      26.890  28.940  38.020  1.00  0.00           C
ATOM    513  HB1 PHE    44      26.690  28.310  38.890  1.00  0.00           H
ATOM    514  HB2 PHE    44      25.980  28.720  37.470  1.00  0.00           H
ATOM    515  CG  PHE    44      26.810  30.370  38.600  1.00  0.00           C
ATOM    516  CD1 PHE    44      26.180  31.410  37.870  1.00  0.00           C
ATOM    517  HD1 PHE    44      25.800  31.180  36.880  1.00  0.00           H
ATOM    518  CE1 PHE    44      26.000  32.640  38.500  1.00  0.00           C
ATOM    519  HE1 PHE    44      25.410  33.410  38.010  1.00  0.00           H
ATOM    520  CZ  PHE    44      26.380  32.840  39.840  1.00  0.00           C
ATOM    521  HZ  PHE    44      26.430  33.760  40.400  1.00  0.00           H
ATOM    522  CE2 PHE    44      26.910  31.780  40.600  1.00  0.00           C
ATOM    523  HE2 PHE    44      27.270  31.960  41.600  1.00  0.00           H
ATOM    524  CD2 PHE    44      27.130  30.520  39.980  1.00  0.00           C
ATOM    525  HD2 PHE    44      27.570  29.730  40.570  1.00  0.00           H
ATOM    526  C   PHE    44      27.990  27.020  36.740  1.00  0.00           C
ATOM    527  O   PHE    44      28.110  26.750  35.500  1.00  0.00           O
ATOM    528  N   ARG    45      27.900  26.120  37.670  1.00  0.00           N
ATOM    529  H   ARG    45      27.880  26.490  38.610  1.00  0.00           H
ATOM    530  CA  ARG    45      27.660  24.670  37.440  1.00  0.00           C
ATOM    531  HA  ARG    45      27.080  24.640  36.520  1.00  0.00           H
ATOM    532  CB  ARG    45      29.060  24.050  37.040  1.00  0.00           C
ATOM    533  HB1 ARG    45      29.510  24.590  36.210  1.00  0.00           H
ATOM    534  HB2 ARG    45      28.920  23.030  36.680  1.00  0.00           H
ATOM    535  CG  ARG    45      30.030  23.980  38.230  1.00  0.00           C
ATOM    536  HG1 ARG    45      29.540  23.430  39.040  1.00  0.00           H
ATOM    537  HG2 ARG    45      30.400  24.990  38.390  1.00  0.00           H
ATOM    538  CD  ARG    45      31.310  23.170  37.970  1.00  0.00           C
ATOM    539  HD1 ARG    45      31.770  23.640  37.100  1.00  0.00           H
ATOM    540  HD2 ARG    45      30.950  22.180  37.680  1.00  0.00           H
ATOM    541  NE  ARG    45      32.290  23.170  39.080  1.00  0.00           N
ATOM    542  HE  ARG    45      32.100  23.560  40.000  1.00  0.00           H
ATOM    543  CZ  ARG    45      33.390  22.470  39.060  1.00  0.00           C
ATOM    544  NH1 ARG    45      33.820  21.900  37.980  1.00  0.00           N
ATOM    545 1HH1 ARG    45      33.230  21.840  37.170  1.00  0.00           H
ATOM    546 2HH1 ARG    45      34.720  21.440  37.970  1.00  0.00           H
ATOM    547  NH2 ARG    45      34.070  22.430  40.150  1.00  0.00           N
ATOM    548 1HH2 ARG    45      33.730  22.960  40.940  1.00  0.00           H
ATOM    549 2HH2 ARG    45      34.790  21.760  40.360  1.00  0.00           H
ATOM    550  C   ARG    45      26.930  23.880  38.530  1.00  0.00           C
ATOM    551  O   ARG    45      26.750  24.470  39.640  1.00  0.00           O
ATOM    552  N   GLN    46      26.340  22.760  38.190  1.00  0.00           N
ATOM    553  H   GLN    46      26.300  22.510  37.210  1.00  0.00           H
ATOM    554  CA  GLN    46      25.680  21.940  39.170  1.00  0.00           C
ATOM    555  HA  GLN    46      26.140  22.070  40.150  1.00  0.00           H
ATOM    556  CB  GLN    46      24.240  22.440  39.270  1.00  0.00           C
ATOM    557  HB1 GLN    46      23.520  22.050  38.560  1.00  0.00           H
ATOM    558  HB2 GLN    46      24.170  23.520  39.150  1.00  0.00           H
ATOM    559  CG  GLN    46      23.720  21.980  40.680  1.00  0.00           C
ATOM    560  HG1 GLN    46      24.430  22.410  41.400  1.00  0.00           H
ATOM    561  HG2 GLN    46      23.740  20.900  40.700  1.00  0.00           H
ATOM    562  CD  GLN    46      22.310  22.400  41.020  1.00  0.00           C
ATOM    563  OE1 GLN    46      22.060  23.400  41.690  1.00  0.00           O
ATOM    564  NE2 GLN    46      21.290  21.720  40.480  1.00  0.00           N
ATOM    565 1HE2 GLN    46      21.370  20.790  40.110  1.00  0.00           H
ATOM    566 2HE2 GLN    46      20.350  22.040  40.710  1.00  0.00           H
ATOM    567  C   GLN    46      25.860  20.500  38.890  1.00  0.00           C
ATOM    568  O   GLN    46      25.440  20.120  37.850  1.00  0.00           O
ATOM    569  N   ALA    47      26.280  19.630  39.780  1.00  0.00           N
ATOM    570  H   ALA    47      26.920  19.970  40.490  1.00  0.00           H
ATOM    571  CA  ALA    47      26.200  18.200  39.610  1.00  0.00           C
ATOM    572  HA  ALA    47      26.080  17.820  38.590  1.00  0.00           H
ATOM    573  CB  ALA    47      27.580  17.690  40.190  1.00  0.00           C
ATOM    574  HB1 ALA    47      27.680  16.620  40.030  1.00  0.00           H
ATOM    575  HB2 ALA    47      28.310  18.390  39.790  1.00  0.00           H
ATOM    576  HB3 ALA    47      27.530  17.840  41.270  1.00  0.00           H
ATOM    577  C   ALA    47      25.080  17.560  40.320  1.00  0.00           C
ATOM    578  O   ALA    47      24.600  18.090  41.280  1.00  0.00           O
ATOM    579  N   PRO    48      24.690  16.310  39.900  1.00  0.00           N
ATOM    580  CD  PRO    48      25.140  15.660  38.650  1.00  0.00           C
ATOM    581  HD1 PRO    48      26.210  15.460  38.620  1.00  0.00           H
ATOM    582  HD2 PRO    48      24.790  16.240  37.800  1.00  0.00           H
ATOM    583  CG  PRO    48      24.540  14.210  38.630  1.00  0.00           C
ATOM    584  HG1 PRO    48      25.360  13.540  38.360  1.00  0.00           H
ATOM    585  HG2 PRO    48      23.700  14.110  37.950  1.00  0.00           H
ATOM    586  CB  PRO    48      24.130  14.020  40.090  1.00  0.00           C
ATOM    587  HB1 PRO    48      24.900  13.530  40.680  1.00  0.00           H
ATOM    588  HB2 PRO    48      23.230  13.400  40.090  1.00  0.00           H
ATOM    589  CA  PRO    48      23.920  15.370  40.650  1.00  0.00           C
ATOM    590  HA  PRO    48      22.880  15.680  40.640  1.00  0.00           H
ATOM    591  C   PRO    48      24.360  15.320  42.120  1.00  0.00           C
ATOM    592  O   PRO    48      25.500  15.140  42.530  1.00  0.00           O
ATOM    593  N   GLY    49      23.270  15.270  42.950  1.00  0.00           N
ATOM    594  H   GLY    49      22.340  15.320  42.570  1.00  0.00           H
ATOM    595  CA  GLY    49      23.410  15.220  44.400  1.00  0.00           C
ATOM    596  HA1 GLY    49      23.770  14.250  44.760  1.00  0.00           H
ATOM    597  HA2 GLY    49      22.450  15.460  44.850  1.00  0.00           H
ATOM    598  C   GLY    49      24.450  16.220  44.960  1.00  0.00           C
ATOM    599  O   GLY    49      24.980  15.970  46.060  1.00  0.00           O
ATOM    600  N   ARG    50      24.710  17.340  44.330  1.00  0.00           N
ATOM    601  H   ARG    50      24.190  17.620  43.510  1.00  0.00           H
ATOM    602  CA  ARG    50      25.360  18.520  44.940  1.00  0.00           C
ATOM    603  HA  ARG    50      25.170  18.530  46.020  1.00  0.00           H
ATOM    604  CB  ARG    50      26.880  18.450  44.740  1.00  0.00           C
ATOM    605  HB1 ARG    50      27.440  19.270  45.180  1.00  0.00           H
ATOM    606  HB2 ARG    50      26.990  18.460  43.650  1.00  0.00           H
ATOM    607  CG  ARG    50      27.620  17.250  45.280  1.00  0.00           C
ATOM    608  HG1 ARG    50      27.080  16.340  45.020  1.00  0.00           H
ATOM    609  HG2 ARG    50      27.550  17.310  46.360  1.00  0.00           H
ATOM    610  CD  ARG    50      29.090  17.160  44.850  1.00  0.00           C
ATOM    611  HD1 ARG    50      29.570  16.470  45.550  1.00  0.00           H
ATOM    612  HD2 ARG    50      29.510  18.150  45.020  1.00  0.00           H
ATOM    613  NE  ARG    50      29.310  16.640  43.420  1.00  0.00           N
ATOM    614  HE  ARG    50      28.640  16.020  43.000  1.00  0.00           H
ATOM    615  CZ  ARG    50      30.190  17.130  42.560  1.00  0.00           C
ATOM    616  NH1 ARG    50      31.160  17.950  42.880  1.00  0.00           N
ATOM    617 1HH1 ARG    50      30.950  18.300  43.800  1.00  0.00           H
ATOM    618 2HH1 ARG    50      31.790  18.330  42.190  1.00  0.00           H
ATOM    619  NH2 ARG    50      30.330  16.730  41.340  1.00  0.00           N
ATOM    620 1HH2 ARG    50      29.740  15.990  40.970  1.00  0.00           H
ATOM    621 2HH2 ARG    50      30.990  17.180  40.730  1.00  0.00           H
ATOM    622  C   ARG    50      24.870  19.950  44.590  1.00  0.00           C
ATOM    623  O   ARG    50      24.120  20.030  43.630  1.00  0.00           O
ATOM    624  N   GLU    51      25.190  20.910  45.430  1.00  0.00           N
ATOM    625  H   GLU    51      25.690  20.720  46.290  1.00  0.00           H
ATOM    626  CA  GLU    51      24.590  22.220  45.280  1.00  0.00           C
ATOM    627  HA  GLU    51      23.570  22.060  44.930  1.00  0.00           H
ATOM    628  CB  GLU    51      24.490  23.060  46.610  1.00  0.00           C
ATOM    629  HB1 GLU    51      24.400  24.130  46.450  1.00  0.00           H
ATOM    630  HB2 GLU    51      25.410  22.890  47.170  1.00  0.00           H
ATOM    631  CG  GLU    51      23.370  22.650  47.410  1.00  0.00           C
ATOM    632  HG1 GLU    51      23.480  21.590  47.600  1.00  0.00           H
ATOM    633  HG2 GLU    51      22.350  22.720  47.050  1.00  0.00           H
ATOM    634  CD  GLU    51      23.350  23.460  48.700  1.00  0.00           C
ATOM    635  OE1 GLU    51      22.340  24.160  48.860  1.00  0.00           O
ATOM    636  OE2 GLU    51      24.210  23.240  49.550  1.00  0.00           O
ATOM    637  C   GLU    51      25.400  22.990  44.210  1.00  0.00           C
ATOM    638  O   GLU    51      26.610  22.780  43.930  1.00  0.00           O
ATOM    639  N   ARG    52      24.740  23.890  43.490  1.00  0.00           N
ATOM    640  H   ARG    52      23.770  23.990  43.720  1.00  0.00           H
ATOM    641  CA  ARG    52      25.330  24.800  42.490  1.00  0.00           C
ATOM    642  HA  ARG    52      25.510  24.240  41.580  1.00  0.00           H
ATOM    643  CB  ARG    52      24.230  25.820  42.190  1.00  0.00           C
ATOM    644  HB1 ARG    52      23.880  26.240  43.140  1.00  0.00           H
ATOM    645  HB2 ARG    52      23.430  25.240  41.740  1.00  0.00           H
ATOM    646  CG  ARG    52      24.580  26.870  41.140  1.00  0.00           C
ATOM    647  HG1 ARG    52      24.840  26.200  40.320  1.00  0.00           H
ATOM    648  HG2 ARG    52      25.390  27.430  41.590  1.00  0.00           H
ATOM    649  CD  ARG    52      23.420  27.770  40.610  1.00  0.00           C
ATOM    650  HD1 ARG    52      22.710  27.120  40.090  1.00  0.00           H
ATOM    651  HD2 ARG    52      23.780  28.440  39.830  1.00  0.00           H
ATOM    652  NE  ARG    52      22.760  28.600  41.600  1.00  0.00           N
ATOM    653  HE  ARG    52      23.180  28.640  42.520  1.00  0.00           H
ATOM    654  CZ  ARG    52      21.640  29.340  41.510  1.00  0.00           C
ATOM    655  NH1 ARG    52      21.030  29.500  40.390  1.00  0.00           N
ATOM    656 1HH1 ARG    52      21.310  28.910  39.620  1.00  0.00           H
ATOM    657 2HH1 ARG    52      20.150  30.000  40.370  1.00  0.00           H
ATOM    658  NH2 ARG    52      21.190  29.820  42.620  1.00  0.00           N
ATOM    659 1HH2 ARG    52      21.800  29.790  43.430  1.00  0.00           H
ATOM    660 2HH2 ARG    52      20.260  30.230  42.650  1.00  0.00           H
ATOM    661  C   ARG    52      26.570  25.520  43.090  1.00  0.00           C
ATOM    662  O   ARG    52      26.620  25.850  44.290  1.00  0.00           O
ATOM    663  N   GLU    53      27.530  25.870  42.270  1.00  0.00           N
ATOM    664  H   GLU    53      27.470  25.460  41.350  1.00  0.00           H
ATOM    665  CA  GLU    53      28.780  26.700  42.580  1.00  0.00           C
ATOM    666  HA  GLU    53      28.570  27.410  43.370  1.00  0.00           H
ATOM    667  CB  GLU    53      29.920  25.720  43.100  1.00  0.00           C
ATOM    668  HB1 GLU    53      29.740  25.240  44.070  1.00  0.00           H
ATOM    669  HB2 GLU    53      30.800  26.320  43.320  1.00  0.00           H
ATOM    670  CG  GLU    53      30.210  24.650  42.080  1.00  0.00           C
ATOM    671  HG1 GLU    53      30.490  25.210  41.190  1.00  0.00           H
ATOM    672  HG2 GLU    53      29.380  23.990  41.820  1.00  0.00           H
ATOM    673  CD  GLU    53      31.400  23.740  42.480  1.00  0.00           C
ATOM    674  OE1 GLU    53      32.410  23.790  41.800  1.00  0.00           O
ATOM    675  OE2 GLU    53      31.360  23.000  43.490  1.00  0.00           O
ATOM    676  C   GLU    53      29.090  27.600  41.390  1.00  0.00           C
ATOM    677  O   GLU    53      28.710  27.260  40.230  1.00  0.00           O
ATOM    678  N   PHE    54      29.940  28.570  41.550  1.00  0.00           N
ATOM    679  H   PHE    54      30.400  28.640  42.450  1.00  0.00           H
ATOM    680  CA  PHE    54      30.340  29.520  40.540  1.00  0.00           C
ATOM    681  HA  PHE    54      29.560  29.710  39.810  1.00  0.00           H
ATOM    682  CB  PHE    54      30.570  30.880  41.220  1.00  0.00           C
ATOM    683  HB1 PHE    54      31.260  30.710  42.050  1.00  0.00           H
ATOM    684  HB2 PHE    54      29.670  31.270  41.690  1.00  0.00           H
ATOM    685  CG  PHE    54      31.120  31.960  40.360  1.00  0.00           C
ATOM    686  CD1 PHE    54      30.310  32.380  39.280  1.00  0.00           C
ATOM    687  HD1 PHE    54      29.400  31.840  39.060  1.00  0.00           H
ATOM    688  CE1 PHE    54      30.710  33.510  38.490  1.00  0.00           C
ATOM    689  HE1 PHE    54      30.080  33.740  37.650  1.00  0.00           H
ATOM    690  CZ  PHE    54      31.940  34.160  38.820  1.00  0.00           C
ATOM    691  HZ  PHE    54      32.210  35.110  38.370  1.00  0.00           H
ATOM    692  CE2 PHE    54      32.780  33.720  39.850  1.00  0.00           C
ATOM    693  HE2 PHE    54      33.660  34.300  40.080  1.00  0.00           H
ATOM    694  CD2 PHE    54      32.320  32.620  40.640  1.00  0.00           C
ATOM    695  HD2 PHE    54      32.840  32.300  41.530  1.00  0.00           H
ATOM    696  C   PHE    54      31.460  28.890  39.750  1.00  0.00           C
ATOM    697  O   PHE    54      32.180  28.030  40.190  1.00  0.00           O
ATOM    698  N   VAL    55      31.720  29.430  38.570  1.00  0.00           N
ATOM    699  H   VAL    55      31.070  30.140  38.260  1.00  0.00           H
ATOM    700  CA  VAL    55      32.790  29.030  37.670  1.00  0.00           C
ATOM    701  HA  VAL    55      33.420  28.260  38.120  1.00  0.00           H
ATOM    702  CB  VAL    55      32.320  28.360  36.420  1.00  0.00           C
ATOM    703  HB  VAL    55      31.630  29.000  35.870  1.00  0.00           H
ATOM    704  CG1 VAL    55      33.450  27.880  35.550  1.00  0.00           C
ATOM    705 1HG1 VAL    55      33.100  27.440  34.610  1.00  0.00           H
ATOM    706 2HG1 VAL    55      34.140  28.690  35.340  1.00  0.00           H
ATOM    707 3HG1 VAL    55      34.050  27.110  36.030  1.00  0.00           H
ATOM    708  CG2 VAL    55      31.530  27.090  36.850  1.00  0.00           C
ATOM    709 1HG2 VAL    55      30.660  27.310  37.460  1.00  0.00           H
ATOM    710 2HG2 VAL    55      31.220  26.620  35.910  1.00  0.00           H
ATOM    711 3HG2 VAL    55      32.120  26.430  37.480  1.00  0.00           H
ATOM    712  C   VAL    55      33.780  30.160  37.380  1.00  0.00           C
ATOM    713  O   VAL    55      34.890  30.240  37.880  1.00  0.00           O
ATOM    714  N   ALA    56      33.370  31.060  36.490  1.00  0.00           N
ATOM    715  H   ALA    56      32.440  30.920  36.100  1.00  0.00           H
ATOM    716  CA  ALA    56      34.210  32.180  35.950  1.00  0.00           C
ATOM    717  HA  ALA    56      34.850  32.500  36.770  1.00  0.00           H
ATOM    718  CB  ALA    56      35.090  31.600  34.800  1.00  0.00           C
ATOM    719  HB1 ALA    56      35.680  30.840  35.310  1.00  0.00           H
ATOM    720  HB2 ALA    56      34.510  31.160  33.990  1.00  0.00           H
ATOM    721  HB3 ALA    56      35.690  32.380  34.330  1.00  0.00           H
ATOM    722  C   ALA    56      33.270  33.210  35.360  1.00  0.00           C
ATOM    723  O   ALA    56      32.200  32.840  34.890  1.00  0.00           O
ATOM    724  N   SER    57      33.760  34.430  35.290  1.00  0.00           N
ATOM    725  H   SER    57      34.680  34.630  35.650  1.00  0.00           H
ATOM    726  CA  SER    57      33.140  35.490  34.450  1.00  0.00           C
ATOM    727  HA  SER    57      32.560  35.090  33.610  1.00  0.00           H
ATOM    728  CB  SER    57      32.060  36.280  35.180  1.00  0.00           C
ATOM    729  HB1 SER    57      31.510  35.670  35.900  1.00  0.00           H
ATOM    730  HB2 SER    57      31.370  36.750  34.490  1.00  0.00           H
ATOM    731  OG  SER    57      32.610  37.290  36.060  1.00  0.00           O
ATOM    732  HG  SER    57      32.080  37.570  36.810  1.00  0.00           H
ATOM    733  C   SER    57      34.210  36.370  33.780  1.00  0.00           C
ATOM    734  O   SER    57      35.390  36.450  34.190  1.00  0.00           O
ATOM    735  N   ILE    58      33.740  37.170  32.840  1.00  0.00           N
ATOM    736  H   ILE    58      32.770  37.140  32.580  1.00  0.00           H
ATOM    737  CA  ILE    58      34.490  38.150  32.070  1.00  0.00           C
ATOM    738  HA  ILE    58      35.340  38.380  32.710  1.00  0.00           H
ATOM    739  CB  ILE    58      35.070  37.410  30.850  1.00  0.00           C
ATOM    740  HB  ILE    58      35.580  36.530  31.240  1.00  0.00           H
ATOM    741  CG2 ILE    58      33.950  36.950  29.870  1.00  0.00           C
ATOM    742 1HG2 ILE    58      33.280  37.790  29.650  1.00  0.00           H
ATOM    743 2HG2 ILE    58      34.340  36.550  28.940  1.00  0.00           H
ATOM    744 3HG2 ILE    58      33.390  36.110  30.280  1.00  0.00           H
ATOM    745  CG1 ILE    58      36.210  38.180  30.120  1.00  0.00           C
ATOM    746 1HG1 ILE    58      36.780  38.560  30.970  1.00  0.00           H
ATOM    747 2HG1 ILE    58      35.900  38.960  29.430  1.00  0.00           H
ATOM    748  CD  ILE    58      37.180  37.230  29.390  1.00  0.00           C
ATOM    749  HD1 ILE    58      37.450  36.470  30.130  1.00  0.00           H
ATOM    750  HD2 ILE    58      36.810  36.920  28.410  1.00  0.00           H
ATOM    751  HD3 ILE    58      38.090  37.780  29.140  1.00  0.00           H
ATOM    752  C   ILE    58      33.750  39.420  31.780  1.00  0.00           C
ATOM    753  O   ILE    58      32.550  39.380  31.460  1.00  0.00           O
ATOM    754  N   LYS    59      34.430  40.530  31.870  1.00  0.00           N
ATOM    755  H   LYS    59      35.430  40.440  31.910  1.00  0.00           H
ATOM    756  CA  LYS    59      33.930  41.920  31.710  1.00  0.00           C
ATOM    757  HA  LYS    59      32.840  41.840  31.700  1.00  0.00           H
ATOM    758  CB  LYS    59      34.360  42.900  32.740  1.00  0.00           C
ATOM    759  HB1 LYS    59      33.920  43.870  32.490  1.00  0.00           H
ATOM    760  HB2 LYS    59      35.430  43.010  32.580  1.00  0.00           H
ATOM    761  CG  LYS    59      34.320  42.430  34.210  1.00  0.00           C
ATOM    762  HG1 LYS    59      35.080  41.650  34.310  1.00  0.00           H
ATOM    763  HG2 LYS    59      33.390  41.910  34.410  1.00  0.00           H
ATOM    764  CD  LYS    59      34.620  43.590  35.170  1.00  0.00           C
ATOM    765  HD1 LYS    59      35.630  43.950  34.990  1.00  0.00           H
ATOM    766  HD2 LYS    59      34.450  43.260  36.200  1.00  0.00           H
ATOM    767  CE  LYS    59      33.590  44.780  34.890  1.00  0.00           C
ATOM    768  HE1 LYS    59      32.550  44.470  34.850  1.00  0.00           H
ATOM    769  HE2 LYS    59      33.820  45.190  33.910  1.00  0.00           H
ATOM    770  NZ  LYS    59      33.760  45.830  35.890  1.00  0.00           N
ATOM    771  HZ1 LYS    59      34.730  46.100  35.920  1.00  0.00           H
ATOM    772  HZ2 LYS    59      33.190  46.650  35.710  1.00  0.00           H
ATOM    773  HZ3 LYS    59      33.480  45.470  36.790  1.00  0.00           H
ATOM    774  C   LYS    59      34.250  42.410  30.300  1.00  0.00           C
ATOM    775  O   LYS    59      35.120  41.830  29.750  1.00  0.00           O
ATOM    776  N   TRP    60      33.550  43.390  29.800  1.00  0.00           N
ATOM    777  H   TRP    60      32.800  43.830  30.310  1.00  0.00           H
ATOM    778  CA  TRP    60      33.500  43.730  28.350  1.00  0.00           C
ATOM    779  HA  TRP    60      33.070  42.870  27.840  1.00  0.00           H
ATOM    780  CB  TRP    60      32.560  44.880  27.980  1.00  0.00           C
ATOM    781  HB1 TRP    60      31.550  44.740  28.360  1.00  0.00           H
ATOM    782  HB2 TRP    60      32.490  44.910  26.890  1.00  0.00           H
ATOM    783  CG  TRP    60      32.980  46.240  28.340  1.00  0.00           C
ATOM    784  CD1 TRP    60      32.630  46.950  29.420  1.00  0.00           C
ATOM    785  HD1 TRP    60      32.080  46.580  30.270  1.00  0.00           H
ATOM    786  NE1 TRP    60      33.020  48.270  29.180  1.00  0.00           N
ATOM    787  HE1 TRP    60      32.870  49.010  29.850  1.00  0.00           H
ATOM    788  CE2 TRP    60      33.830  48.430  28.020  1.00  0.00           C
ATOM    789  CZ2 TRP    60      34.590  49.440  27.460  1.00  0.00           C
ATOM    790  HZ2 TRP    60      34.630  50.390  27.980  1.00  0.00           H
ATOM    791  CH2 TRP    60      35.260  49.200  26.290  1.00  0.00           C
ATOM    792  HH2 TRP    60      35.850  49.930  25.760  1.00  0.00           H
ATOM    793  CZ3 TRP    60      35.000  48.020  25.560  1.00  0.00           C
ATOM    794  HZ3 TRP    60      35.280  47.900  24.520  1.00  0.00           H
ATOM    795  CE3 TRP    60      34.390  46.940  26.200  1.00  0.00           C
ATOM    796  HE3 TRP    60      34.180  46.120  25.540  1.00  0.00           H
ATOM    797  CD2 TRP    60      33.800  47.110  27.510  1.00  0.00           C
ATOM    798  C   TRP    60      34.940  44.060  27.730  1.00  0.00           C
ATOM    799  O   TRP    60      35.110  43.730  26.530  1.00  0.00           O
ATOM    800  N   ALA    61      35.940  44.630  28.420  1.00  0.00           N
ATOM    801  H   ALA    61      35.710  45.030  29.320  1.00  0.00           H
ATOM    802  CA  ALA    61      37.370  44.810  27.910  1.00  0.00           C
ATOM    803  HA  ALA    61      37.230  44.850  26.830  1.00  0.00           H
ATOM    804  CB  ALA    61      37.840  46.140  28.500  1.00  0.00           C
ATOM    805  HB1 ALA    61      37.300  46.920  27.950  1.00  0.00           H
ATOM    806  HB2 ALA    61      37.690  46.280  29.570  1.00  0.00           H
ATOM    807  HB3 ALA    61      38.890  46.300  28.230  1.00  0.00           H
ATOM    808  C   ALA    61      38.280  43.620  28.290  1.00  0.00           C
ATOM    809  O   ALA    61      39.480  43.620  28.020  1.00  0.00           O
ATOM    810  N   GLY    65      37.750  42.550  28.830  1.00  0.00           N
ATOM    811  H   GLY    65      36.750  42.520  28.890  1.00  0.00           H
ATOM    812  CA  GLY    65      38.400  41.270  28.960  1.00  0.00           C
ATOM    813  HA1 GLY    65      39.300  41.250  28.330  1.00  0.00           H
ATOM    814  HA2 GLY    65      37.850  40.440  28.520  1.00  0.00           H
ATOM    815  C   GLY    65      38.920  40.910  30.380  1.00  0.00           C
ATOM    816  O   GLY    65      39.770  40.060  30.500  1.00  0.00           O
ATOM    817  N   ASP    66      38.480  41.680  31.310  1.00  0.00           N
ATOM    818  H   ASP    66      37.860  42.430  31.060  1.00  0.00           H
ATOM    819  CA  ASP    66      38.960  41.500  32.700  1.00  0.00           C
ATOM    820  HA  ASP    66      40.000  41.190  32.710  1.00  0.00           H
ATOM    821  CB  ASP    66      38.800  42.810  33.480  1.00  0.00           C
ATOM    822  HB1 ASP    66      39.330  42.650  34.420  1.00  0.00           H
ATOM    823  HB2 ASP    66      37.760  43.040  33.700  1.00  0.00           H
ATOM    824  CG  ASP    66      39.480  44.130  32.850  1.00  0.00           C
ATOM    825  OD1 ASP    66      40.650  44.110  32.410  1.00  0.00           O
ATOM    826  OD2 ASP    66      38.810  45.200  32.650  1.00  0.00           O
ATOM    827  C   ASP    66      38.120  40.360  33.360  1.00  0.00           C
ATOM    828  O   ASP    66      36.880  40.340  33.260  1.00  0.00           O
ATOM    829  N   ARG    67      38.840  39.380  33.930  1.00  0.00           N
ATOM    830  H   ARG    67      39.840  39.490  33.820  1.00  0.00           H
ATOM    831  CA  ARG    67      38.320  38.070  34.420  1.00  0.00           C
ATOM    832  HA  ARG    67      37.410  37.960  33.840  1.00  0.00           H
ATOM    833  CB  ARG    67      39.200  36.850  34.000  1.00  0.00           C
ATOM    834  HB1 ARG    67      39.000  35.990  34.640  1.00  0.00           H
ATOM    835  HB2 ARG    67      40.230  37.100  34.240  1.00  0.00           H
ATOM    836  CG  ARG    67      39.060  36.520  32.530  1.00  0.00           C
ATOM    837  HG1 ARG    67      39.140  37.410  31.910  1.00  0.00           H
ATOM    838  HG2 ARG    67      38.090  36.050  32.350  1.00  0.00           H
ATOM    839  CD  ARG    67      40.250  35.540  32.310  1.00  0.00           C
ATOM    840  HD1 ARG    67      40.080  34.620  32.850  1.00  0.00           H
ATOM    841  HD2 ARG    67      41.220  35.920  32.640  1.00  0.00           H
ATOM    842  NE  ARG    67      40.370  35.180  30.880  1.00  0.00           N
ATOM    843  HE  ARG    67      40.170  34.250  30.540  1.00  0.00           H
ATOM    844  CZ  ARG    67      40.940  35.990  30.000  1.00  0.00           C
ATOM    845  NH1 ARG    67      41.510  37.160  30.270  1.00  0.00           N
ATOM    846 1HH1 ARG    67      41.430  37.630  31.160  1.00  0.00           H
ATOM    847 2HH1 ARG    67      41.910  37.570  29.440  1.00  0.00           H
ATOM    848  NH2 ARG    67      40.970  35.650  28.830  1.00  0.00           N
ATOM    849 1HH2 ARG    67      40.370  34.880  28.560  1.00  0.00           H
ATOM    850 2HH2 ARG    67      41.170  36.330  28.120  1.00  0.00           H
ATOM    851  C   ARG    67      38.000  38.110  35.980  1.00  0.00           C
ATOM    852  O   ARG    67      38.610  38.820  36.810  1.00  0.00           O
ATOM    853  N   THR    68      37.070  37.240  36.360  1.00  0.00           N
ATOM    854  H   THR    68      36.650  36.710  35.610  1.00  0.00           H
ATOM    855  CA  THR    68      36.820  36.660  37.690  1.00  0.00           C
ATOM    856  HA  THR    68      37.690  36.960  38.270  1.00  0.00           H
ATOM    857  CB  THR    68      35.630  37.360  38.250  1.00  0.00           C
ATOM    858  HB  THR    68      34.740  37.060  37.700  1.00  0.00           H
ATOM    859  CG2 THR    68      35.370  37.100  39.770  1.00  0.00           C
ATOM    860 1HG2 THR    68      35.050  36.070  39.910  1.00  0.00           H
ATOM    861 2HG2 THR    68      36.270  37.380  40.320  1.00  0.00           H
ATOM    862 3HG2 THR    68      34.610  37.750  40.190  1.00  0.00           H
ATOM    863  OG1 THR    68      35.730  38.720  38.150  1.00  0.00           O
ATOM    864  HG1 THR    68      35.810  39.030  37.250  1.00  0.00           H
ATOM    865  C   THR    68      36.690  35.160  37.570  1.00  0.00           C
ATOM    866  O   THR    68      36.350  34.600  36.520  1.00  0.00           O
ATOM    867  N   TYR    69      36.980  34.450  38.670  1.00  0.00           N
ATOM    868  H   TYR    69      37.260  34.940  39.500  1.00  0.00           H
ATOM    869  CA  TYR    69      36.990  32.950  38.850  1.00  0.00           C
ATOM    870  HA  TYR    69      36.460  32.390  38.080  1.00  0.00           H
ATOM    871  CB  TYR    69      38.420  32.420  38.900  1.00  0.00           C
ATOM    872  HB1 TYR    69      38.370  31.350  39.100  1.00  0.00           H
ATOM    873  HB2 TYR    69      38.900  32.900  39.760  1.00  0.00           H
ATOM    874  CG  TYR    69      39.200  32.640  37.610  1.00  0.00           C
ATOM    875  CD1 TYR    69      40.080  33.680  37.430  1.00  0.00           C
ATOM    876  HD1 TYR    69      40.180  34.460  38.170  1.00  0.00           H
ATOM    877  CE1 TYR    69      40.970  33.640  36.320  1.00  0.00           C
ATOM    878  HE1 TYR    69      41.760  34.370  36.200  1.00  0.00           H
ATOM    879  CZ  TYR    69      40.780  32.650  35.250  1.00  0.00           C
ATOM    880  OH  TYR    69      41.630  32.560  34.280  1.00  0.00           O
ATOM    881  HH  TYR    69      42.220  33.320  34.200  1.00  0.00           H
ATOM    882  CE2 TYR    69      39.710  31.720  35.390  1.00  0.00           C
ATOM    883  HE2 TYR    69      39.560  30.930  34.670  1.00  0.00           H
ATOM    884  CD2 TYR    69      39.010  31.690  36.630  1.00  0.00           C
ATOM    885  HD2 TYR    69      38.290  30.920  36.860  1.00  0.00           H
ATOM    886  C   TYR    69      36.320  32.650  40.220  1.00  0.00           C
ATOM    887  O   TYR    69      36.230  33.480  41.120  1.00  0.00           O
ATOM    888  N   GLY    70      35.890  31.400  40.440  1.00  0.00           N
ATOM    889  H   GLY    70      35.960  30.730  39.680  1.00  0.00           H
ATOM    890  CA  GLY    70      35.660  30.940  41.800  1.00  0.00           C
ATOM    891  HA1 GLY    70      34.950  30.110  41.830  1.00  0.00           H
ATOM    892  HA2 GLY    70      35.310  31.750  42.430  1.00  0.00           H
ATOM    893  C   GLY    70      37.020  30.490  42.350  1.00  0.00           C
ATOM    894  O   GLY    70      38.060  31.130  42.070  1.00  0.00           O
ATOM    895  N   THR    71      36.980  29.630  43.400  1.00  0.00           N
ATOM    896  H   THR    71      36.150  29.070  43.520  1.00  0.00           H
ATOM    897  CA  THR    71      38.110  29.300  44.250  1.00  0.00           C
ATOM    898  HA  THR    71      38.440  30.250  44.670  1.00  0.00           H
ATOM    899  CB  THR    71      37.700  28.300  45.370  1.00  0.00           C
ATOM    900  HB  THR    71      38.610  27.960  45.880  1.00  0.00           H
ATOM    901  CG2 THR    71      36.810  29.030  46.360  1.00  0.00           C
ATOM    902 1HG2 THR    71      36.660  28.400  47.240  1.00  0.00           H
ATOM    903 2HG2 THR    71      37.220  30.010  46.580  1.00  0.00           H
ATOM    904 3HG2 THR    71      35.830  29.010  45.890  1.00  0.00           H
ATOM    905  OG1 THR    71      37.100  27.120  44.810  1.00  0.00           O
ATOM    906  HG1 THR    71      36.810  26.660  45.600  1.00  0.00           H
ATOM    907  C   THR    71      39.320  28.770  43.400  1.00  0.00           C
ATOM    908  O   THR    71      39.210  28.500  42.190  1.00  0.00           O
ATOM    909  N   ASP    72      40.500  28.700  44.020  1.00  0.00           N
ATOM    910  H   ASP    72      40.550  28.930  45.000  1.00  0.00           H
ATOM    911  CA  ASP    72      41.780  28.390  43.300  1.00  0.00           C
ATOM    912  HA  ASP    72      41.880  29.210  42.590  1.00  0.00           H
ATOM    913  CB  ASP    72      42.960  28.460  44.310  1.00  0.00           C
ATOM    914  HB1 ASP    72      43.820  28.210  43.690  1.00  0.00           H
ATOM    915  HB2 ASP    72      43.010  27.660  45.050  1.00  0.00           H
ATOM    916  CG  ASP    72      43.210  29.770  44.960  1.00  0.00           C
ATOM    917  OD1 ASP    72      42.270  30.590  45.010  1.00  0.00           O
ATOM    918  OD2 ASP    72      44.370  30.000  45.470  1.00  0.00           O
ATOM    919  C   ASP    72      41.810  27.100  42.450  1.00  0.00           C
ATOM    920  O   ASP    72      42.580  27.010  41.450  1.00  0.00           O
ATOM    921  N   SER    73      41.020  26.090  42.830  1.00  0.00           N
ATOM    922  H   SER    73      40.490  26.120  43.690  1.00  0.00           H
ATOM    923  CA  SER    73      40.890  24.800  42.080  1.00  0.00           C
ATOM    924  HA  SER    73      41.840  24.470  41.670  1.00  0.00           H
ATOM    925  CB  SER    73      40.270  23.760  43.010  1.00  0.00           C
ATOM    926  HB1 SER    73      40.130  22.880  42.390  1.00  0.00           H
ATOM    927  HB2 SER    73      39.270  24.100  43.290  1.00  0.00           H
ATOM    928  OG  SER    73      41.060  23.490  44.110  1.00  0.00           O
ATOM    929  HG  SER    73      40.930  24.230  44.710  1.00  0.00           H
ATOM    930  C   SER    73      40.050  24.940  40.820  1.00  0.00           C
ATOM    931  O   SER    73      40.110  24.160  39.880  1.00  0.00           O
ATOM    932  N   VAL    74      39.400  26.090  40.570  1.00  0.00           N
ATOM    933  H   VAL    74      39.380  26.760  41.320  1.00  0.00           H
ATOM    934  CA  VAL    74      38.560  26.360  39.320  1.00  0.00           C
ATOM    935  HA  VAL    74      38.290  25.330  39.080  1.00  0.00           H
ATOM    936  CB  VAL    74      37.370  27.210  39.650  1.00  0.00           C
ATOM    937  HB  VAL    74      37.690  28.180  40.010  1.00  0.00           H
ATOM    938  CG1 VAL    74      36.480  27.380  38.400  1.00  0.00           C
ATOM    939 1HG1 VAL    74      37.030  28.000  37.680  1.00  0.00           H
ATOM    940 2HG1 VAL    74      36.110  26.440  38.000  1.00  0.00           H
ATOM    941 3HG1 VAL    74      35.590  27.930  38.700  1.00  0.00           H
ATOM    942  CG2 VAL    74      36.580  26.480  40.740  1.00  0.00           C
ATOM    943 1HG2 VAL    74      35.610  26.890  40.990  1.00  0.00           H
ATOM    944 2HG2 VAL    74      36.280  25.460  40.470  1.00  0.00           H
ATOM    945 3HG2 VAL    74      37.100  26.460  41.700  1.00  0.00           H
ATOM    946  C   VAL    74      39.490  27.120  38.360  1.00  0.00           C
ATOM    947  O   VAL    74      39.800  26.640  37.310  1.00  0.00           O
ATOM    948  N   LYS    75      40.090  28.210  38.740  1.00  0.00           N
ATOM    949  H   LYS    75      39.820  28.550  39.650  1.00  0.00           H
ATOM    950  CA  LYS    75      41.200  28.840  38.050  1.00  0.00           C
ATOM    951  HA  LYS    75      40.900  29.210  37.070  1.00  0.00           H
ATOM    952  CB  LYS    75      41.760  30.100  38.820  1.00  0.00           C
ATOM    953  HB1 LYS    75      42.090  29.890  39.840  1.00  0.00           H
ATOM    954  HB2 LYS    75      40.930  30.800  38.870  1.00  0.00           H
ATOM    955  CG  LYS    75      42.810  30.910  38.030  1.00  0.00           C
ATOM    956  HG1 LYS    75      42.440  31.260  37.070  1.00  0.00           H
ATOM    957  HG2 LYS    75      43.640  30.200  37.950  1.00  0.00           H
ATOM    958  CD  LYS    75      43.230  32.090  38.930  1.00  0.00           C
ATOM    959  HD1 LYS    75      43.710  31.670  39.810  1.00  0.00           H
ATOM    960  HD2 LYS    75      42.370  32.670  39.270  1.00  0.00           H
ATOM    961  CE  LYS    75      44.300  32.970  38.150  1.00  0.00           C
ATOM    962  HE1 LYS    75      43.830  33.510  37.330  1.00  0.00           H
ATOM    963  HE2 LYS    75      45.060  32.320  37.720  1.00  0.00           H
ATOM    964  NZ  LYS    75      45.090  33.950  39.040  1.00  0.00           N
ATOM    965  HZ1 LYS    75      45.750  34.500  38.510  1.00  0.00           H
ATOM    966  HZ2 LYS    75      44.470  34.650  39.400  1.00  0.00           H
ATOM    967  HZ3 LYS    75      45.510  33.420  39.780  1.00  0.00           H
ATOM    968  C   LYS    75      42.360  27.810  37.760  1.00  0.00           C
ATOM    969  O   LYS    75      43.150  28.010  36.790  1.00  0.00           O
ATOM    970  N   GLY    76      42.590  26.750  38.550  1.00  0.00           N
ATOM    971  H   GLY    76      42.090  26.650  39.420  1.00  0.00           H
ATOM    972  CA  GLY    76      43.680  25.760  38.230  1.00  0.00           C
ATOM    973  HA1 GLY    76      43.790  25.030  39.030  1.00  0.00           H
ATOM    974  HA2 GLY    76      44.630  26.300  38.210  1.00  0.00           H
ATOM    975  C   GLY    76      43.530  25.040  36.820  1.00  0.00           C
ATOM    976  O   GLY    76      44.530  24.520  36.360  1.00  0.00           O
ATOM    977  N   ARG    77      42.310  25.080  36.210  1.00  0.00           N
ATOM    978  H   ARG    77      41.660  25.760  36.570  1.00  0.00           H
ATOM    979  CA  ARG    77      41.870  24.140  35.100  1.00  0.00           C
ATOM    980  HA  ARG    77      42.760  23.890  34.530  1.00  0.00           H
ATOM    981  CB  ARG    77      41.360  22.840  35.730  1.00  0.00           C
ATOM    982  HB1 ARG    77      40.970  22.230  34.920  1.00  0.00           H
ATOM    983  HB2 ARG    77      40.560  23.120  36.420  1.00  0.00           H
ATOM    984  CG  ARG    77      42.380  21.980  36.590  1.00  0.00           C
ATOM    985  HG1 ARG    77      42.400  22.510  37.540  1.00  0.00           H
ATOM    986  HG2 ARG    77      43.370  21.960  36.130  1.00  0.00           H
ATOM    987  CD  ARG    77      41.980  20.550  36.840  1.00  0.00           C
ATOM    988  HD1 ARG    77      42.920  20.100  37.160  1.00  0.00           H
ATOM    989  HD2 ARG    77      41.850  20.030  35.890  1.00  0.00           H
ATOM    990  NE  ARG    77      40.720  20.450  37.690  1.00  0.00           N
ATOM    991  HE  ARG    77      40.700  20.990  38.540  1.00  0.00           H
ATOM    992  CZ  ARG    77      39.640  19.760  37.460  1.00  0.00           C
ATOM    993  NH1 ARG    77      39.610  18.770  36.600  1.00  0.00           N
ATOM    994 1HH1 ARG    77      40.360  18.470  35.990  1.00  0.00           H
ATOM    995 2HH1 ARG    77      38.680  18.460  36.360  1.00  0.00           H
ATOM    996  NH2 ARG    77      38.550  20.020  38.080  1.00  0.00           N
ATOM    997 1HH2 ARG    77      38.520  20.730  38.790  1.00  0.00           H
ATOM    998 2HH2 ARG    77      37.660  19.700  37.720  1.00  0.00           H
ATOM    999  C   ARG    77      40.750  24.640  34.190  1.00  0.00           C
ATOM   1000  O   ARG    77      40.210  23.930  33.350  1.00  0.00           O
ATOM   1001  N   PHE    78      40.270  25.890  34.400  1.00  0.00           N
ATOM   1002  H   PHE    78      40.620  26.460  35.160  1.00  0.00           H
ATOM   1003  CA  PHE    78      39.140  26.460  33.590  1.00  0.00           C
ATOM   1004  HA  PHE    78      39.030  25.770  32.750  1.00  0.00           H
ATOM   1005  CB  PHE    78      37.780  26.360  34.380  1.00  0.00           C
ATOM   1006  HB1 PHE    78      36.940  26.720  33.780  1.00  0.00           H
ATOM   1007  HB2 PHE    78      37.870  27.020  35.240  1.00  0.00           H
ATOM   1008  CG  PHE    78      37.370  24.910  34.820  1.00  0.00           C
ATOM   1009  CD1 PHE    78      38.110  24.240  35.830  1.00  0.00           C
ATOM   1010  HD1 PHE    78      38.890  24.790  36.330  1.00  0.00           H
ATOM   1011  CE1 PHE    78      37.680  22.990  36.370  1.00  0.00           C
ATOM   1012  HE1 PHE    78      38.120  22.590  37.270  1.00  0.00           H
ATOM   1013  CZ  PHE    78      36.620  22.280  35.780  1.00  0.00           C
ATOM   1014  HZ  PHE    78      36.360  21.290  36.120  1.00  0.00           H
ATOM   1015  CE2 PHE    78      35.990  22.910  34.700  1.00  0.00           C
ATOM   1016  HE2 PHE    78      35.220  22.350  34.200  1.00  0.00           H
ATOM   1017  CD2 PHE    78      36.340  24.190  34.230  1.00  0.00           C
ATOM   1018  HD2 PHE    78      35.650  24.660  33.540  1.00  0.00           H
ATOM   1019  C   PHE    78      39.460  27.840  33.090  1.00  0.00           C
ATOM   1020  O   PHE    78      40.240  28.620  33.770  1.00  0.00           O
ATOM   1021  N   ALA    79      39.160  28.050  31.810  1.00  0.00           N
ATOM   1022  H   ALA    79      38.670  27.300  31.340  1.00  0.00           H
ATOM   1023  CA  ALA    79      39.770  29.140  31.140  1.00  0.00           C
ATOM   1024  HA  ALA    79      40.170  29.860  31.850  1.00  0.00           H
ATOM   1025  CB  ALA    79      40.880  28.550  30.270  1.00  0.00           C
ATOM   1026  HB1 ALA    79      41.630  27.910  30.730  1.00  0.00           H
ATOM   1027  HB2 ALA    79      40.580  28.030  29.350  1.00  0.00           H
ATOM   1028  HB3 ALA    79      41.410  29.440  29.940  1.00  0.00           H
ATOM   1029  C   ALA    79      38.700  29.850  30.220  1.00  0.00           C
ATOM   1030  O   ALA    79      38.140  29.230  29.300  1.00  0.00           O
ATOM   1031  N   ILE    80      38.450  31.120  30.520  1.00  0.00           N
ATOM   1032  H   ILE    80      39.140  31.640  31.040  1.00  0.00           H
ATOM   1033  CA  ILE    80      37.380  31.880  29.860  1.00  0.00           C
ATOM   1034  HA  ILE    80      36.790  31.190  29.250  1.00  0.00           H
ATOM   1035  CB  ILE    80      36.460  32.420  31.080  1.00  0.00           C
ATOM   1036  HB  ILE    80      36.070  31.540  31.590  1.00  0.00           H
ATOM   1037  CG2 ILE    80      37.340  33.310  32.010  1.00  0.00           C
ATOM   1038 1HG2 ILE    80      38.010  32.600  32.510  1.00  0.00           H
ATOM   1039 2HG2 ILE    80      37.910  34.060  31.450  1.00  0.00           H
ATOM   1040 3HG2 ILE    80      36.770  33.790  32.800  1.00  0.00           H
ATOM   1041  CG1 ILE    80      35.190  33.090  30.620  1.00  0.00           C
ATOM   1042 1HG1 ILE    80      34.680  32.360  30.000  1.00  0.00           H
ATOM   1043 2HG1 ILE    80      35.340  34.070  30.160  1.00  0.00           H
ATOM   1044  CD  ILE    80      34.190  33.340  31.780  1.00  0.00           C
ATOM   1045  HD1 ILE    80      34.090  32.420  32.360  1.00  0.00           H
ATOM   1046  HD2 ILE    80      34.510  34.240  32.300  1.00  0.00           H
ATOM   1047  HD3 ILE    80      33.240  33.510  31.280  1.00  0.00           H
ATOM   1048  C   ILE    80      37.810  32.880  28.820  1.00  0.00           C
ATOM   1049  O   ILE    80      38.910  33.460  28.830  1.00  0.00           O
ATOM   1050  N   SER    81      36.960  33.290  27.830  1.00  0.00           N
ATOM   1051  H   SER    81      36.110  32.740  27.780  1.00  0.00           H
ATOM   1052  CA  SER    81      37.290  34.180  26.710  1.00  0.00           C
ATOM   1053  HA  SER    81      37.950  34.980  27.060  1.00  0.00           H
ATOM   1054  CB  SER    81      38.000  33.330  25.650  1.00  0.00           C
ATOM   1055  HB1 SER    81      37.570  32.330  25.620  1.00  0.00           H
ATOM   1056  HB2 SER    81      39.000  33.160  26.040  1.00  0.00           H
ATOM   1057  OG  SER    81      38.030  33.980  24.410  1.00  0.00           O
ATOM   1058  HG  SER    81      38.470  34.830  24.450  1.00  0.00           H
ATOM   1059  C   SER    81      35.960  34.790  26.220  1.00  0.00           C
ATOM   1060  O   SER    81      34.910  34.200  26.460  1.00  0.00           O
ATOM   1061  N   ARG    82      35.910  35.960  25.530  1.00  0.00           N
ATOM   1062  H   ARG    82      36.800  36.430  25.410  1.00  0.00           H
ATOM   1063  CA  ARG    82      34.840  36.580  24.800  1.00  0.00           C
ATOM   1064  HA  ARG    82      34.010  35.900  24.640  1.00  0.00           H
ATOM   1065  CB  ARG    82      34.170  37.720  25.630  1.00  0.00           C
ATOM   1066  HB1 ARG    82      33.730  37.320  26.550  1.00  0.00           H
ATOM   1067  HB2 ARG    82      33.410  38.070  24.930  1.00  0.00           H
ATOM   1068  CG  ARG    82      35.210  38.870  25.960  1.00  0.00           C
ATOM   1069  HG1 ARG    82      35.810  39.180  25.110  1.00  0.00           H
ATOM   1070  HG2 ARG    82      35.940  38.440  26.660  1.00  0.00           H
ATOM   1071  CD  ARG    82      34.630  40.120  26.710  1.00  0.00           C
ATOM   1072  HD1 ARG    82      35.470  40.640  27.150  1.00  0.00           H
ATOM   1073  HD2 ARG    82      34.030  39.800  27.560  1.00  0.00           H
ATOM   1074  NE  ARG    82      34.060  41.020  25.690  1.00  0.00           N
ATOM   1075  HE  ARG    82      34.750  41.400  25.070  1.00  0.00           H
ATOM   1076  CZ  ARG    82      32.820  41.440  25.580  1.00  0.00           C
ATOM   1077  NH1 ARG    82      31.890  40.910  26.310  1.00  0.00           N
ATOM   1078 1HH1 ARG    82      32.030  40.510  27.230  1.00  0.00           H
ATOM   1079 2HH1 ARG    82      31.010  41.350  26.100  1.00  0.00           H
ATOM   1080  NH2 ARG    82      32.470  42.370  24.760  1.00  0.00           N
ATOM   1081 1HH2 ARG    82      33.050  42.860  24.100  1.00  0.00           H
ATOM   1082 2HH2 ARG    82      31.470  42.490  24.670  1.00  0.00           H
ATOM   1083  C   ARG    82      35.360  37.060  23.420  1.00  0.00           C
ATOM   1084  O   ARG    82      36.540  37.370  23.310  1.00  0.00           O
ATOM   1085  N   ASP    83      34.470  36.920  22.390  1.00  0.00           N
ATOM   1086  H   ASP    83      33.680  36.330  22.590  1.00  0.00           H
ATOM   1087  CA  ASP    83      34.500  37.560  21.050  1.00  0.00           C
ATOM   1088  HA  ASP    83      35.430  38.130  20.980  1.00  0.00           H
ATOM   1089  CB  ASP    83      34.750  36.480  19.930  1.00  0.00           C
ATOM   1090  HB1 ASP    83      33.950  35.750  20.070  1.00  0.00           H
ATOM   1091  HB2 ASP    83      35.740  36.040  20.010  1.00  0.00           H
ATOM   1092  CG  ASP    83      34.640  36.980  18.490  1.00  0.00           C
ATOM   1093  OD1 ASP    83      34.270  38.140  18.240  1.00  0.00           O
ATOM   1094  OD2 ASP    83      34.910  36.180  17.580  1.00  0.00           O
ATOM   1095  C   ASP    83      33.280  38.450  20.840  1.00  0.00           C
ATOM   1096  O   ASP    83      32.170  37.980  20.800  1.00  0.00           O
ATOM   1097  N   ASN    84      33.480  39.760  20.670  1.00  0.00           N
ATOM   1098  H   ASN    84      34.440  40.050  20.850  1.00  0.00           H
ATOM   1099  CA  ASN    84      32.480  40.790  20.520  1.00  0.00           C
ATOM   1100  HA  ASN    84      31.690  40.530  21.220  1.00  0.00           H
ATOM   1101  CB  ASN    84      33.160  42.110  20.880  1.00  0.00           C
ATOM   1102  HB1 ASN    84      34.010  42.380  20.250  1.00  0.00           H
ATOM   1103  HB2 ASN    84      33.490  42.120  21.920  1.00  0.00           H
ATOM   1104  CG  ASN    84      32.170  43.300  20.860  1.00  0.00           C
ATOM   1105  OD1 ASN    84      31.240  43.370  21.670  1.00  0.00           O
ATOM   1106  ND2 ASN    84      32.230  44.270  19.890  1.00  0.00           N
ATOM   1107 1HD2 ASN    84      33.060  44.390  19.340  1.00  0.00           H
ATOM   1108 2HD2 ASN    84      31.410  44.850  19.740  1.00  0.00           H
ATOM   1109  C   ASN    84      31.880  40.790  19.110  1.00  0.00           C
ATOM   1110  O   ASN    84      30.660  40.960  18.980  1.00  0.00           O
ATOM   1111  N   ALA    85      32.780  40.690  18.060  1.00  0.00           N
ATOM   1112  H   ALA    85      33.730  40.440  18.300  1.00  0.00           H
ATOM   1113  CA  ALA    85      32.370  40.500  16.690  1.00  0.00           C
ATOM   1114  HA  ALA    85      31.840  41.390  16.370  1.00  0.00           H
ATOM   1115  CB  ALA    85      33.630  40.150  15.870  1.00  0.00           C
ATOM   1116  HB1 ALA    85      34.020  39.210  16.250  1.00  0.00           H
ATOM   1117  HB2 ALA    85      33.480  40.020  14.790  1.00  0.00           H
ATOM   1118  HB3 ALA    85      34.400  40.900  16.040  1.00  0.00           H
ATOM   1119  C   ALA    85      31.340  39.290  16.580  1.00  0.00           C
ATOM   1120  O   ALA    85      30.340  39.370  15.860  1.00  0.00           O
ATOM   1121  N   LYS    86      31.570  38.210  17.280  1.00  0.00           N
ATOM   1122  H   LYS    86      32.450  38.180  17.790  1.00  0.00           H
ATOM   1123  CA  LYS    86      30.640  37.140  17.410  1.00  0.00           C
ATOM   1124  HA  LYS    86      29.990  37.060  16.540  1.00  0.00           H
ATOM   1125  CB  LYS    86      31.350  35.770  17.220  1.00  0.00           C
ATOM   1126  HB1 LYS    86      30.660  34.930  17.260  1.00  0.00           H
ATOM   1127  HB2 LYS    86      32.020  35.680  18.070  1.00  0.00           H
ATOM   1128  CG  LYS    86      32.020  35.700  15.860  1.00  0.00           C
ATOM   1129  HG1 LYS    86      32.930  36.300  15.900  1.00  0.00           H
ATOM   1130  HG2 LYS    86      31.240  36.010  15.170  1.00  0.00           H
ATOM   1131  CD  LYS    86      32.570  34.320  15.660  1.00  0.00           C
ATOM   1132  HD1 LYS    86      31.770  33.600  15.840  1.00  0.00           H
ATOM   1133  HD2 LYS    86      33.300  34.100  16.440  1.00  0.00           H
ATOM   1134  CE  LYS    86      33.150  34.080  14.280  1.00  0.00           C
ATOM   1135  HE1 LYS    86      32.590  34.720  13.600  1.00  0.00           H
ATOM   1136  HE2 LYS    86      33.010  33.020  14.050  1.00  0.00           H
ATOM   1137  NZ  LYS    86      34.620  34.410  14.260  1.00  0.00           N
ATOM   1138  HZ1 LYS    86      35.030  34.580  13.360  1.00  0.00           H
ATOM   1139  HZ2 LYS    86      34.740  35.330  14.650  1.00  0.00           H
ATOM   1140  HZ3 LYS    86      35.180  33.730  14.760  1.00  0.00           H
ATOM   1141  C   LYS    86      29.660  37.150  18.570  1.00  0.00           C
ATOM   1142  O   LYS    86      28.820  36.200  18.600  1.00  0.00           O
ATOM   1143  N   ASN    87      29.590  38.140  19.410  1.00  0.00           N
ATOM   1144  H   ASN    87      30.220  38.920  19.230  1.00  0.00           H
ATOM   1145  CA  ASN    87      28.810  38.170  20.580  1.00  0.00           C
ATOM   1146  HA  ASN    87      29.340  38.850  21.240  1.00  0.00           H
ATOM   1147  CB  ASN    87      27.500  38.790  20.290  1.00  0.00           C
ATOM   1148  HB1 ASN    87      26.960  39.000  21.220  1.00  0.00           H
ATOM   1149  HB2 ASN    87      26.910  38.070  19.730  1.00  0.00           H
ATOM   1150  CG  ASN    87      27.580  40.100  19.510  1.00  0.00           C
ATOM   1151  OD1 ASN    87      27.520  41.180  20.070  1.00  0.00           O
ATOM   1152  ND2 ASN    87      27.590  40.050  18.220  1.00  0.00           N
ATOM   1153 1HD2 ASN    87      27.570  39.180  17.710  1.00  0.00           H
ATOM   1154 2HD2 ASN    87      27.720  40.960  17.790  1.00  0.00           H
ATOM   1155  C   ASN    87      28.750  36.910  21.430  1.00  0.00           C
ATOM   1156  O   ASN    87      27.680  36.530  21.960  1.00  0.00           O
ATOM   1157  N   THR    88      29.870  36.250  21.640  1.00  0.00           N
ATOM   1158  H   THR    88      30.730  36.610  21.240  1.00  0.00           H
ATOM   1159  CA  THR    88      30.030  34.850  22.210  1.00  0.00           C
ATOM   1160  HA  THR    88      29.020  34.680  22.560  1.00  0.00           H
ATOM   1161  CB  THR    88      30.410  33.810  21.170  1.00  0.00           C
ATOM   1162  HB  THR    88      31.350  34.040  20.670  1.00  0.00           H
ATOM   1163  CG2 THR    88      30.340  32.310  21.590  1.00  0.00           C
ATOM   1164 1HG2 THR    88      31.080  32.150  22.370  1.00  0.00           H
ATOM   1165 2HG2 THR    88      29.330  31.980  21.820  1.00  0.00           H
ATOM   1166 3HG2 THR    88      30.770  31.790  20.730  1.00  0.00           H
ATOM   1167  OG1 THR    88      29.410  33.830  20.190  1.00  0.00           O
ATOM   1168  HG1 THR    88      29.190  34.700  19.860  1.00  0.00           H
ATOM   1169  C   THR    88      31.090  34.900  23.370  1.00  0.00           C
ATOM   1170  O   THR    88      32.240  35.310  23.130  1.00  0.00           O
ATOM   1171  N   MET    89      30.710  34.300  24.500  1.00  0.00           N
ATOM   1172  H   MET    89      29.780  33.930  24.450  1.00  0.00           H
ATOM   1173  CA  MET    89      31.590  33.860  25.630  1.00  0.00           C
ATOM   1174  HA  MET    89      32.490  34.480  25.620  1.00  0.00           H
ATOM   1175  CB  MET    89      31.000  34.150  27.020  1.00  0.00           C
ATOM   1176  HB1 MET    89      29.990  33.730  27.030  1.00  0.00           H
ATOM   1177  HB2 MET    89      30.850  35.230  27.140  1.00  0.00           H
ATOM   1178  CG  MET    89      31.710  33.650  28.240  1.00  0.00           C
ATOM   1179  HG1 MET    89      32.670  34.150  28.180  1.00  0.00           H
ATOM   1180  HG2 MET    89      31.890  32.580  28.130  1.00  0.00           H
ATOM   1181  SD  MET    89      30.950  34.140  29.760  1.00  0.00           S
ATOM   1182  CE  MET    89      29.510  33.070  29.820  1.00  0.00           C
ATOM   1183  HE1 MET    89      28.550  33.590  29.880  1.00  0.00           H
ATOM   1184  HE2 MET    89      29.440  32.550  28.870  1.00  0.00           H
ATOM   1185  HE3 MET    89      29.540  32.360  30.640  1.00  0.00           H
ATOM   1186  C   MET    89      32.000  32.400  25.460  1.00  0.00           C
ATOM   1187  O   MET    89      31.230  31.640  24.940  1.00  0.00           O
ATOM   1188  N   TYR    90      33.210  31.990  25.980  1.00  0.00           N
ATOM   1189  H   TYR    90      33.800  32.740  26.300  1.00  0.00           H
ATOM   1190  CA  TYR    90      33.740  30.690  25.900  1.00  0.00           C
ATOM   1191  HA  TYR    90      32.930  30.010  25.640  1.00  0.00           H
ATOM   1192  CB  TYR    90      34.920  30.700  24.890  1.00  0.00           C
ATOM   1193  HB1 TYR    90      35.420  29.740  24.750  1.00  0.00           H
ATOM   1194  HB2 TYR    90      35.730  31.380  25.170  1.00  0.00           H
ATOM   1195  CG  TYR    90      34.430  31.100  23.480  1.00  0.00           C
ATOM   1196  CD1 TYR    90      34.850  32.330  22.950  1.00  0.00           C
ATOM   1197  HD1 TYR    90      35.610  32.930  23.430  1.00  0.00           H
ATOM   1198  CE1 TYR    90      34.350  32.740  21.680  1.00  0.00           C
ATOM   1199  HE1 TYR    90      34.640  33.650  21.180  1.00  0.00           H
ATOM   1200  CZ  TYR    90      33.650  31.900  20.880  1.00  0.00           C
ATOM   1201  OH  TYR    90      33.310  32.440  19.700  1.00  0.00           O
ATOM   1202  HH  TYR    90      32.850  31.770  19.170  1.00  0.00           H
ATOM   1203  CE2 TYR    90      33.290  30.640  21.420  1.00  0.00           C
ATOM   1204  HE2 TYR    90      32.680  29.970  20.830  1.00  0.00           H
ATOM   1205  CD2 TYR    90      33.640  30.260  22.710  1.00  0.00           C
ATOM   1206  HD2 TYR    90      33.270  29.300  23.050  1.00  0.00           H
ATOM   1207  C   TYR    90      34.290  30.220  27.270  1.00  0.00           C
ATOM   1208  O   TYR    90      34.570  30.930  28.240  1.00  0.00           O
ATOM   1209  N   LEU    91      34.440  28.940  27.330  1.00  0.00           N
ATOM   1210  H   LEU    91      34.080  28.450  26.530  1.00  0.00           H
ATOM   1211  CA  LEU    91      34.990  28.200  28.470  1.00  0.00           C
ATOM   1212  HA  LEU    91      35.710  28.860  28.940  1.00  0.00           H
ATOM   1213  CB  LEU    91      33.910  28.010  29.530  1.00  0.00           C
ATOM   1214  HB1 LEU    91      33.130  27.380  29.100  1.00  0.00           H
ATOM   1215  HB2 LEU    91      33.500  28.950  29.900  1.00  0.00           H
ATOM   1216  CG  LEU    91      34.540  27.360  30.790  1.00  0.00           C
ATOM   1217  HG  LEU    91      35.220  26.540  30.550  1.00  0.00           H
ATOM   1218  CD1 LEU    91      35.290  28.460  31.580  1.00  0.00           C
ATOM   1219 1HD1 LEU    91      35.950  28.020  32.330  1.00  0.00           H
ATOM   1220 2HD1 LEU    91      36.010  29.040  31.000  1.00  0.00           H
ATOM   1221 3HD1 LEU    91      34.590  29.180  32.000  1.00  0.00           H
ATOM   1222  CD2 LEU    91      33.510  26.790  31.730  1.00  0.00           C
ATOM   1223 1HD2 LEU    91      32.720  27.520  31.910  1.00  0.00           H
ATOM   1224 2HD2 LEU    91      33.010  25.990  31.170  1.00  0.00           H
ATOM   1225 3HD2 LEU    91      34.000  26.480  32.650  1.00  0.00           H
ATOM   1226  C   LEU    91      35.700  26.860  28.100  1.00  0.00           C
ATOM   1227  O   LEU    91      35.030  25.900  27.700  1.00  0.00           O
ATOM   1228  N   GLN    92      37.060  26.880  28.090  1.00  0.00           N
ATOM   1229  H   GLN    92      37.400  27.760  28.450  1.00  0.00           H
ATOM   1230  CA  GLN    92      37.920  25.680  28.000  1.00  0.00           C
ATOM   1231  HA  GLN    92      37.310  24.900  27.560  1.00  0.00           H
ATOM   1232  CB  GLN    92      39.110  25.830  27.120  1.00  0.00           C
ATOM   1233  HB1 GLN    92      40.020  25.930  27.710  1.00  0.00           H
ATOM   1234  HB2 GLN    92      38.980  26.660  26.430  1.00  0.00           H
ATOM   1235  CG  GLN    92      39.420  24.570  26.260  1.00  0.00           C
ATOM   1236  HG1 GLN    92      38.490  24.380  25.710  1.00  0.00           H
ATOM   1237  HG2 GLN    92      39.570  23.710  26.920  1.00  0.00           H
ATOM   1238  CD  GLN    92      40.480  24.620  25.200  1.00  0.00           C
ATOM   1239  OE1 GLN    92      41.380  25.460  25.270  1.00  0.00           O
ATOM   1240  NE2 GLN    92      40.630  23.660  24.340  1.00  0.00           N
ATOM   1241 1HE2 GLN    92      40.030  22.850  24.300  1.00  0.00           H
ATOM   1242 2HE2 GLN    92      41.360  23.790  23.650  1.00  0.00           H
ATOM   1243  C   GLN    92      38.290  25.120  29.340  1.00  0.00           C
ATOM   1244  O   GLN    92      38.550  25.890  30.240  1.00  0.00           O
ATOM   1245  N   MET    93      38.430  23.800  29.400  1.00  0.00           N
ATOM   1246  H   MET    93      38.290  23.310  28.520  1.00  0.00           H
ATOM   1247  CA  MET    93      38.700  22.990  30.620  1.00  0.00           C
ATOM   1248  HA  MET    93      39.270  23.680  31.250  1.00  0.00           H
ATOM   1249  CB  MET    93      37.420  22.740  31.380  1.00  0.00           C
ATOM   1250  HB1 MET    93      37.090  23.700  31.760  1.00  0.00           H
ATOM   1251  HB2 MET    93      37.740  22.090  32.190  1.00  0.00           H
ATOM   1252  CG  MET    93      36.370  22.010  30.510  1.00  0.00           C
ATOM   1253  HG1 MET    93      36.790  21.010  30.340  1.00  0.00           H
ATOM   1254  HG2 MET    93      36.150  22.450  29.530  1.00  0.00           H
ATOM   1255  SD  MET    93      34.700  21.820  31.370  1.00  0.00           S
ATOM   1256  CE  MET    93      33.850  23.350  31.130  1.00  0.00           C
ATOM   1257  HE1 MET    93      34.420  24.250  31.370  1.00  0.00           H
ATOM   1258  HE2 MET    93      33.480  23.390  30.110  1.00  0.00           H
ATOM   1259  HE3 MET    93      32.920  23.290  31.700  1.00  0.00           H
ATOM   1260  C   MET    93      39.650  21.800  30.510  1.00  0.00           C
ATOM   1261  O   MET    93      39.700  21.320  29.340  1.00  0.00           O
ATOM   1262  N   ASN    94      40.340  21.390  31.540  1.00  0.00           N
ATOM   1263  H   ASN    94      40.220  21.930  32.390  1.00  0.00           H
ATOM   1264  CA  ASN    94      41.540  20.560  31.470  1.00  0.00           C
ATOM   1265  HA  ASN    94      41.590  20.060  30.500  1.00  0.00           H
ATOM   1266  CB  ASN    94      42.870  21.400  31.560  1.00  0.00           C
ATOM   1267  HB1 ASN    94      43.680  20.670  31.520  1.00  0.00           H
ATOM   1268  HB2 ASN    94      42.950  21.840  32.550  1.00  0.00           H
ATOM   1269  CG  ASN    94      43.100  22.410  30.450  1.00  0.00           C
ATOM   1270  OD1 ASN    94      43.080  23.620  30.720  1.00  0.00           O
ATOM   1271  ND2 ASN    94      43.400  22.030  29.260  1.00  0.00           N
ATOM   1272 1HD2 ASN    94      43.510  21.050  29.070  1.00  0.00           H
ATOM   1273 2HD2 ASN    94      43.470  22.730  28.530  1.00  0.00           H
ATOM   1274  C   ASN    94      41.570  19.520  32.590  1.00  0.00           C
ATOM   1275  O   ASN    94      40.980  19.710  33.650  1.00  0.00           O
ATOM   1276  N   SER    95      42.300  18.350  32.400  1.00  0.00           N
ATOM   1277  H   SER    95      42.810  18.250  31.530  1.00  0.00           H
ATOM   1278  CA  SER    95      42.460  17.160  33.240  1.00  0.00           C
ATOM   1279  HA  SER    95      42.660  16.360  32.530  1.00  0.00           H
ATOM   1280  CB  SER    95      43.670  17.220  34.200  1.00  0.00           C
ATOM   1281  HB1 SER    95      43.600  16.210  34.600  1.00  0.00           H
ATOM   1282  HB2 SER    95      43.470  17.920  35.000  1.00  0.00           H
ATOM   1283  OG  SER    95      44.940  17.320  33.640  1.00  0.00           O
ATOM   1284  HG  SER    95      45.160  16.570  33.090  1.00  0.00           H
ATOM   1285  C   SER    95      41.230  16.750  34.020  1.00  0.00           C
ATOM   1286  O   SER    95      41.320  16.560  35.280  1.00  0.00           O
ATOM   1287  N   LEU    96      40.110  16.640  33.310  1.00  0.00           N
ATOM   1288  H   LEU    96      40.230  16.700  32.310  1.00  0.00           H
ATOM   1289  CA  LEU    96      38.780  16.250  33.700  1.00  0.00           C
ATOM   1290  HA  LEU    96      38.360  17.010  34.360  1.00  0.00           H
ATOM   1291  CB  LEU    96      37.920  16.390  32.400  1.00  0.00           C
ATOM   1292  HB1 LEU    96      36.900  16.090  32.610  1.00  0.00           H
ATOM   1293  HB2 LEU    96      38.200  15.660  31.640  1.00  0.00           H
ATOM   1294  CG  LEU    96      37.940  17.820  31.890  1.00  0.00           C
ATOM   1295  HG  LEU    96      38.990  18.030  31.730  1.00  0.00           H
ATOM   1296  CD1 LEU    96      37.220  17.770  30.520  1.00  0.00           C
ATOM   1297 1HD1 LEU    96      37.330  18.720  30.010  1.00  0.00           H
ATOM   1298 2HD1 LEU    96      37.720  17.090  29.820  1.00  0.00           H
ATOM   1299 3HD1 LEU    96      36.210  17.360  30.520  1.00  0.00           H
ATOM   1300  CD2 LEU    96      37.210  18.810  32.840  1.00  0.00           C
ATOM   1301 1HD2 LEU    96      37.200  19.850  32.510  1.00  0.00           H
ATOM   1302 2HD2 LEU    96      36.150  18.580  32.930  1.00  0.00           H
ATOM   1303 3HD2 LEU    96      37.730  18.860  33.790  1.00  0.00           H
ATOM   1304  C   LEU    96      38.700  15.040  34.610  1.00  0.00           C
ATOM   1305  O   LEU    96      39.530  14.140  34.530  1.00  0.00           O
ATOM   1306  N   LYS    97      37.720  14.970  35.480  1.00  0.00           N
ATOM   1307  H   LYS    97      37.120  15.770  35.630  1.00  0.00           H
ATOM   1308  CA  LYS    97      37.450  13.870  36.330  1.00  0.00           C
ATOM   1309  HA  LYS    97      37.690  12.980  35.740  1.00  0.00           H
ATOM   1310  CB  LYS    97      38.550  13.940  37.520  1.00  0.00           C
ATOM   1311  HB1 LYS    97      39.520  13.660  37.120  1.00  0.00           H
ATOM   1312  HB2 LYS    97      38.170  13.250  38.270  1.00  0.00           H
ATOM   1313  CG  LYS    97      38.470  15.350  38.200  1.00  0.00           C
ATOM   1314  HG1 LYS    97      37.450  15.390  38.570  1.00  0.00           H
ATOM   1315  HG2 LYS    97      38.710  16.100  37.440  1.00  0.00           H
ATOM   1316  CD  LYS    97      39.530  15.330  39.290  1.00  0.00           C
ATOM   1317  HD1 LYS    97      40.360  14.680  39.000  1.00  0.00           H
ATOM   1318  HD2 LYS    97      39.130  14.920  40.210  1.00  0.00           H
ATOM   1319  CE  LYS    97      40.000  16.760  39.590  1.00  0.00           C
ATOM   1320  HE1 LYS    97      39.110  17.360  39.780  1.00  0.00           H
ATOM   1321  HE2 LYS    97      40.470  17.130  38.670  1.00  0.00           H
ATOM   1322  NZ  LYS    97      41.030  16.950  40.620  1.00  0.00           N
ATOM   1323  HZ1 LYS    97      40.710  16.580  41.500  1.00  0.00           H
ATOM   1324  HZ2 LYS    97      41.850  16.390  40.430  1.00  0.00           H
ATOM   1325  HZ3 LYS    97      41.300  17.910  40.740  1.00  0.00           H
ATOM   1326  C   LYS    97      35.960  13.770  36.720  1.00  0.00           C
ATOM   1327  O   LYS    97      35.310  14.800  36.740  1.00  0.00           O
ATOM   1328  N   PRO    98      35.510  12.630  37.110  1.00  0.00           N
ATOM   1329  CD  PRO    98      36.190  11.350  37.130  1.00  0.00           C
ATOM   1330  HD1 PRO    98      36.840  11.370  38.000  1.00  0.00           H
ATOM   1331  HD2 PRO    98      36.690  11.100  36.190  1.00  0.00           H
ATOM   1332  CG  PRO    98      35.130  10.250  37.330  1.00  0.00           C
ATOM   1333  HG1 PRO    98      35.480   9.460  37.990  1.00  0.00           H
ATOM   1334  HG2 PRO    98      34.790   9.930  36.350  1.00  0.00           H
ATOM   1335  CB  PRO    98      34.040  11.100  38.070  1.00  0.00           C
ATOM   1336  HB1 PRO    98      34.280  11.220  39.130  1.00  0.00           H
ATOM   1337  HB2 PRO    98      33.090  10.570  38.090  1.00  0.00           H
ATOM   1338  CA  PRO    98      34.080  12.480  37.460  1.00  0.00           C
ATOM   1339  HA  PRO    98      33.450  12.280  36.590  1.00  0.00           H
ATOM   1340  C   PRO    98      33.390  13.560  38.450  1.00  0.00           C
ATOM   1341  O   PRO    98      32.200  13.910  38.280  1.00  0.00           O
ATOM   1342  N   GLU    99      34.120  14.210  39.330  1.00  0.00           N
ATOM   1343  H   GLU    99      35.080  13.910  39.430  1.00  0.00           H
ATOM   1344  CA  GLU    99      33.760  15.520  39.950  1.00  0.00           C
ATOM   1345  HA  GLU    99      32.940  15.380  40.650  1.00  0.00           H
ATOM   1346  CB  GLU    99      35.070  16.030  40.590  1.00  0.00           C
ATOM   1347  HB1 GLU    99      35.760  16.420  39.840  1.00  0.00           H
ATOM   1348  HB2 GLU    99      35.610  15.180  41.010  1.00  0.00           H
ATOM   1349  CG  GLU    99      34.990  17.200  41.560  1.00  0.00           C
ATOM   1350  HG1 GLU    99      34.330  16.960  42.390  1.00  0.00           H
ATOM   1351  HG2 GLU    99      34.580  18.060  41.050  1.00  0.00           H
ATOM   1352  CD  GLU    99      36.360  17.660  42.070  1.00  0.00           C
ATOM   1353  OE1 GLU    99      36.720  17.290  43.250  1.00  0.00           O
ATOM   1354  OE2 GLU    99      37.040  18.370  41.310  1.00  0.00           O
ATOM   1355  C   GLU    99      33.210  16.570  38.960  1.00  0.00           C
ATOM   1356  O   GLU    99      32.260  17.260  39.340  1.00  0.00           O
ATOM   1357  N   ASP   100      33.860  16.820  37.780  1.00  0.00           N
ATOM   1358  H   ASP   100      34.680  16.240  37.640  1.00  0.00           H
ATOM   1359  CA  ASP   100      33.410  17.740  36.710  1.00  0.00           C
ATOM   1360  HA  ASP   100      33.030  18.620  37.230  1.00  0.00           H
ATOM   1361  CB  ASP   100      34.560  18.180  35.810  1.00  0.00           C
ATOM   1362  HB1 ASP   100      34.250  18.930  35.080  1.00  0.00           H
ATOM   1363  HB2 ASP   100      34.830  17.340  35.160  1.00  0.00           H
ATOM   1364  CG  ASP   100      35.820  18.610  36.580  1.00  0.00           C
ATOM   1365  OD1 ASP   100      35.720  19.480  37.500  1.00  0.00           O
ATOM   1366  OD2 ASP   100      36.890  18.100  36.300  1.00  0.00           O
ATOM   1367  C   ASP   100      32.190  17.330  35.820  1.00  0.00           C
ATOM   1368  O   ASP   100      31.720  18.130  35.010  1.00  0.00           O
ATOM   1369  N   THR   101      31.720  16.070  35.920  1.00  0.00           N
ATOM   1370  H   THR   101      32.200  15.560  36.660  1.00  0.00           H
ATOM   1371  CA  THR   101      30.370  15.640  35.530  1.00  0.00           C
ATOM   1372  HA  THR   101      30.280  15.720  34.450  1.00  0.00           H
ATOM   1373  CB  THR   101      30.010  14.180  35.860  1.00  0.00           C
ATOM   1374  HB  THR   101      30.140  13.910  36.910  1.00  0.00           H
ATOM   1375  CG2 THR   101      28.630  13.760  35.380  1.00  0.00           C
ATOM   1376 1HG2 THR   101      28.460  12.690  35.340  1.00  0.00           H
ATOM   1377 2HG2 THR   101      27.940  13.910  36.210  1.00  0.00           H
ATOM   1378 3HG2 THR   101      28.230  14.220  34.470  1.00  0.00           H
ATOM   1379  OG1 THR   101      30.880  13.310  35.140  1.00  0.00           O
ATOM   1380  HG1 THR   101      31.000  12.460  35.580  1.00  0.00           H
ATOM   1381  C   THR   101      29.380  16.530  36.210  1.00  0.00           C
ATOM   1382  O   THR   101      29.100  16.380  37.390  1.00  0.00           O
ATOM   1383  N   ALA   102      28.870  17.520  35.500  1.00  0.00           N
ATOM   1384  H   ALA   102      29.280  17.650  34.590  1.00  0.00           H
ATOM   1385  CA  ALA   102      27.950  18.510  36.010  1.00  0.00           C
ATOM   1386  HA  ALA   102      27.300  18.070  36.760  1.00  0.00           H
ATOM   1387  CB  ALA   102      28.750  19.610  36.730  1.00  0.00           C
ATOM   1388  HB1 ALA   102      28.120  20.470  36.940  1.00  0.00           H
ATOM   1389  HB2 ALA   102      29.170  19.240  37.660  1.00  0.00           H
ATOM   1390  HB3 ALA   102      29.510  19.980  36.050  1.00  0.00           H
ATOM   1391  C   ALA   102      27.160  18.990  34.770  1.00  0.00           C
ATOM   1392  O   ALA   102      27.490  18.780  33.610  1.00  0.00           O
ATOM   1393  N   VAL   103      26.200  19.830  35.060  1.00  0.00           N
ATOM   1394  H   VAL   103      25.900  19.970  36.020  1.00  0.00           H
ATOM   1395  CA  VAL   103      25.580  20.800  34.080  1.00  0.00           C
ATOM   1396  HA  VAL   103      25.680  20.420  33.070  1.00  0.00           H
ATOM   1397  CB  VAL   103      24.040  21.010  34.220  1.00  0.00           C
ATOM   1398  HB  VAL   103      23.870  21.410  35.230  1.00  0.00           H
ATOM   1399  CG1 VAL   103      23.510  21.960  33.150  1.00  0.00           C
ATOM   1400 1HG1 VAL   103      22.430  21.820  33.120  1.00  0.00           H
ATOM   1401 2HG1 VAL   103      23.770  22.990  33.390  1.00  0.00           H
ATOM   1402 3HG1 VAL   103      24.010  21.740  32.210  1.00  0.00           H
ATOM   1403  CG2 VAL   103      23.320  19.650  34.090  1.00  0.00           C
ATOM   1404 1HG2 VAL   103      23.540  18.990  34.930  1.00  0.00           H
ATOM   1405 2HG2 VAL   103      22.230  19.620  34.100  1.00  0.00           H
ATOM   1406 3HG2 VAL   103      23.580  19.130  33.170  1.00  0.00           H
ATOM   1407  C   VAL   103      26.250  22.190  34.250  1.00  0.00           C
ATOM   1408  O   VAL   103      26.190  22.640  35.370  1.00  0.00           O
ATOM   1409  N   TYR   104      26.790  22.730  33.160  1.00  0.00           N
ATOM   1410  H   TYR   104      26.630  22.120  32.370  1.00  0.00           H
ATOM   1411  CA  TYR   104      27.330  24.100  33.140  1.00  0.00           C
ATOM   1412  HA  TYR   104      27.580  24.370  34.170  1.00  0.00           H
ATOM   1413  CB  TYR   104      28.620  24.200  32.280  1.00  0.00           C
ATOM   1414  HB1 TYR   104      28.870  25.260  32.180  1.00  0.00           H
ATOM   1415  HB2 TYR   104      28.600  23.850  31.250  1.00  0.00           H
ATOM   1416  CG  TYR   104      29.720  23.440  33.050  1.00  0.00           C
ATOM   1417  CD1 TYR   104      29.780  22.050  32.940  1.00  0.00           C
ATOM   1418  HD1 TYR   104      28.980  21.620  32.360  1.00  0.00           H
ATOM   1419  CE1 TYR   104      30.790  21.250  33.620  1.00  0.00           C
ATOM   1420  HE1 TYR   104      30.850  20.170  33.640  1.00  0.00           H
ATOM   1421  CZ  TYR   104      31.800  21.980  34.350  1.00  0.00           C
ATOM   1422  OH  TYR   104      32.710  21.330  35.180  1.00  0.00           O
ATOM   1423  HH  TYR   104      32.590  20.400  34.980  1.00  0.00           H
ATOM   1424  CE2 TYR   104      31.740  23.400  34.450  1.00  0.00           C
ATOM   1425  HE2 TYR   104      32.480  23.900  35.050  1.00  0.00           H
ATOM   1426  CD2 TYR   104      30.750  24.130  33.720  1.00  0.00           C
ATOM   1427  HD2 TYR   104      30.700  25.190  33.880  1.00  0.00           H
ATOM   1428  C   TYR   104      26.230  25.100  32.720  1.00  0.00           C
ATOM   1429  O   TYR   104      25.530  24.900  31.670  1.00  0.00           O
ATOM   1430  N   TYR   105      25.970  26.060  33.550  1.00  0.00           N
ATOM   1431  H   TYR   105      26.590  26.190  34.330  1.00  0.00           H
ATOM   1432  CA  TYR   105      25.040  27.170  33.270  1.00  0.00           C
ATOM   1433  HA  TYR   105      24.510  26.910  32.350  1.00  0.00           H
ATOM   1434  CB  TYR   105      24.130  27.320  34.490  1.00  0.00           C
ATOM   1435  HB1 TYR   105      23.410  28.080  34.180  1.00  0.00           H
ATOM   1436  HB2 TYR   105      24.640  27.770  35.330  1.00  0.00           H
ATOM   1437  CG  TYR   105      23.310  26.050  34.840  1.00  0.00           C
ATOM   1438  CD1 TYR   105      23.650  25.380  35.980  1.00  0.00           C
ATOM   1439  HD1 TYR   105      24.480  25.690  36.600  1.00  0.00           H
ATOM   1440  CE1 TYR   105      22.860  24.290  36.430  1.00  0.00           C
ATOM   1441  HE1 TYR   105      22.970  23.730  37.350  1.00  0.00           H
ATOM   1442  CZ  TYR   105      21.830  23.820  35.620  1.00  0.00           C
ATOM   1443  OH  TYR   105      21.300  22.610  36.020  1.00  0.00           O
ATOM   1444  HH  TYR   105      20.570  22.270  35.490  1.00  0.00           H
ATOM   1445  CE2 TYR   105      21.510  24.440  34.440  1.00  0.00           C
ATOM   1446  HE2 TYR   105      20.710  24.010  33.850  1.00  0.00           H
ATOM   1447  CD2 TYR   105      22.210  25.630  34.060  1.00  0.00           C
ATOM   1448  HD2 TYR   105      21.920  26.220  33.200  1.00  0.00           H
ATOM   1449  C   TYR   105      25.780  28.460  32.940  1.00  0.00           C
ATOM   1450  O   TYR   105      26.630  28.930  33.710  1.00  0.00           O
ATOM   1451  N   CYS   106      25.360  29.070  31.910  1.00  0.00           N
ATOM   1452  H   CYS   106      24.650  28.620  31.350  1.00  0.00           H
ATOM   1453  CA  CYS   106      25.710  30.400  31.470  1.00  0.00           C
ATOM   1454  HA  CYS   106      26.720  30.620  31.810  1.00  0.00           H
ATOM   1455  CB  CYS   106      25.690  30.470  29.960  1.00  0.00           C
ATOM   1456  HB1 CYS   106      24.670  30.370  29.590  1.00  0.00           H
ATOM   1457  HB2 CYS   106      26.350  29.640  29.710  1.00  0.00           H
ATOM   1458  SG  CYS   106      26.220  31.970  29.230  1.00  0.00           S
ATOM   1459  C   CYS   106      24.710  31.420  32.080  1.00  0.00           C
ATOM   1460  O   CYS   106      23.530  31.230  32.250  1.00  0.00           O
ATOM   1461  N   ALA   107      25.220  32.630  32.360  1.00  0.00           N
ATOM   1462  H   ALA   107      26.200  32.830  32.260  1.00  0.00           H
ATOM   1463  CA  ALA   107      24.400  33.840  32.730  1.00  0.00           C
ATOM   1464  HA  ALA   107      23.450  33.790  32.200  1.00  0.00           H
ATOM   1465  CB  ALA   107      24.230  33.900  34.250  1.00  0.00           C
ATOM   1466  HB1 ALA   107      23.620  34.750  34.540  1.00  0.00           H
ATOM   1467  HB2 ALA   107      23.760  33.050  34.740  1.00  0.00           H
ATOM   1468  HB3 ALA   107      25.200  33.900  34.750  1.00  0.00           H
ATOM   1469  C   ALA   107      25.070  35.190  32.200  1.00  0.00           C
ATOM   1470  O   ALA   107      26.250  35.260  31.920  1.00  0.00           O
ATOM   1471  N   ALA   108      24.380  36.370  32.420  1.00  0.00           N
ATOM   1472  H   ALA   108      23.380  36.300  32.550  1.00  0.00           H
ATOM   1473  CA  ALA   108      24.800  37.720  32.090  1.00  0.00           C
ATOM   1474  HA  ALA   108      25.880  37.850  32.050  1.00  0.00           H
ATOM   1475  CB  ALA   108      24.340  37.910  30.630  1.00  0.00           C
ATOM   1476  HB1 ALA   108      24.570  37.110  29.930  1.00  0.00           H
ATOM   1477  HB2 ALA   108      23.280  38.120  30.490  1.00  0.00           H
ATOM   1478  HB3 ALA   108      24.780  38.800  30.180  1.00  0.00           H
ATOM   1479  C   ALA   108      24.260  38.810  33.070  1.00  0.00           C
ATOM   1480  O   ALA   108      23.150  38.700  33.650  1.00  0.00           O
ATOM   1481  N   ASP   109      25.060  39.910  33.230  1.00  0.00           N
ATOM   1482  H   ASP   109      25.890  40.040  32.660  1.00  0.00           H
ATOM   1483  CA  ASP   109      24.640  41.010  34.140  1.00  0.00           C
ATOM   1484  HA  ASP   109      23.570  41.200  34.060  1.00  0.00           H
ATOM   1485  CB  ASP   109      25.010  40.660  35.600  1.00  0.00           C
ATOM   1486  HB1 ASP   109      26.100  40.650  35.630  1.00  0.00           H
ATOM   1487  HB2 ASP   109      24.620  39.670  35.840  1.00  0.00           H
ATOM   1488  CG  ASP   109      24.360  41.640  36.560  1.00  0.00           C
ATOM   1489  OD1 ASP   109      23.170  41.400  36.830  1.00  0.00           O
ATOM   1490  OD2 ASP   109      24.940  42.750  36.830  1.00  0.00           O
ATOM   1491  C   ASP   109      25.360  42.330  33.680  1.00  0.00           C
ATOM   1492  O   ASP   109      26.410  42.300  33.050  1.00  0.00           O
ATOM   1493  N   ARG   110      24.750  43.460  34.030  1.00  0.00           N
ATOM   1494  H   ARG   110      23.880  43.430  34.540  1.00  0.00           H
ATOM   1495  CA  ARG   110      25.380  44.750  33.780  1.00  0.00           C
ATOM   1496  HA  ARG   110      25.700  44.680  32.740  1.00  0.00           H
ATOM   1497  CB  ARG   110      24.360  45.900  33.990  1.00  0.00           C
ATOM   1498  HB1 ARG   110      24.410  46.090  35.060  1.00  0.00           H
ATOM   1499  HB2 ARG   110      23.320  45.640  33.820  1.00  0.00           H
ATOM   1500  CG  ARG   110      24.760  47.110  33.180  1.00  0.00           C
ATOM   1501  HG1 ARG   110      24.730  46.740  32.160  1.00  0.00           H
ATOM   1502  HG2 ARG   110      25.750  47.470  33.460  1.00  0.00           H
ATOM   1503  CD  ARG   110      23.680  48.250  33.230  1.00  0.00           C
ATOM   1504  HD1 ARG   110      24.080  49.040  32.600  1.00  0.00           H
ATOM   1505  HD2 ARG   110      23.660  48.690  34.230  1.00  0.00           H
ATOM   1506  NE  ARG   110      22.310  47.840  32.870  1.00  0.00           N
ATOM   1507  HE  ARG   110      21.990  47.040  33.390  1.00  0.00           H
ATOM   1508  CZ  ARG   110      21.450  48.340  32.040  1.00  0.00           C
ATOM   1509  NH1 ARG   110      21.770  49.430  31.410  1.00  0.00           N
ATOM   1510 1HH1 ARG   110      22.620  49.900  31.670  1.00  0.00           H
ATOM   1511 2HH1 ARG   110      21.060  49.720  30.750  1.00  0.00           H
ATOM   1512  NH2 ARG   110      20.320  47.790  31.790  1.00  0.00           N
ATOM   1513 1HH2 ARG   110      20.120  46.960  32.320  1.00  0.00           H
ATOM   1514 2HH2 ARG   110      19.750  48.090  31.020  1.00  0.00           H
ATOM   1515  C   ARG   110      26.710  44.940  34.620  1.00  0.00           C
ATOM   1516  O   ARG   110      27.660  45.530  34.090  1.00  0.00           O
ATOM   1517  N   PHE   111      26.760  44.520  35.890  1.00  0.00           N
ATOM   1518  H   PHE   111      26.010  43.890  36.140  1.00  0.00           H
ATOM   1519  CA  PHE   111      27.820  44.890  36.830  1.00  0.00           C
ATOM   1520  HA  PHE   111      28.710  45.110  36.230  1.00  0.00           H
ATOM   1521  CB  PHE   111      27.360  46.200  37.600  1.00  0.00           C
ATOM   1522  HB1 PHE   111      28.200  46.530  38.210  1.00  0.00           H
ATOM   1523  HB2 PHE   111      26.430  45.960  38.120  1.00  0.00           H
ATOM   1524  CG  PHE   111      27.120  47.440  36.780  1.00  0.00           C
ATOM   1525  CD1 PHE   111      25.970  48.240  36.910  1.00  0.00           C
ATOM   1526  HD1 PHE   111      25.200  47.970  37.620  1.00  0.00           H
ATOM   1527  CE1 PHE   111      25.840  49.420  36.150  1.00  0.00           C
ATOM   1528  HE1 PHE   111      24.990  50.070  36.280  1.00  0.00           H
ATOM   1529  CZ  PHE   111      26.790  49.820  35.200  1.00  0.00           C
ATOM   1530  HZ  PHE   111      26.580  50.650  34.550  1.00  0.00           H
ATOM   1531  CE2 PHE   111      27.920  48.960  35.030  1.00  0.00           C
ATOM   1532  HE2 PHE   111      28.700  49.290  34.370  1.00  0.00           H
ATOM   1533  CD2 PHE   111      28.070  47.760  35.800  1.00  0.00           C
ATOM   1534  HD2 PHE   111      28.960  47.200  35.570  1.00  0.00           H
ATOM   1535  C   PHE   111      28.210  43.850  37.920  1.00  0.00           C
ATOM   1536  O   PHE   111      29.260  44.020  38.590  1.00  0.00           O
ATOM   1537  N   LEU   112      27.530  42.730  38.080  1.00  0.00           N
ATOM   1538  H   LEU   112      26.660  42.590  37.580  1.00  0.00           H
ATOM   1539  CA  LEU   112      27.800  41.750  39.180  1.00  0.00           C
ATOM   1540  HA  LEU   112      28.190  42.330  40.020  1.00  0.00           H
ATOM   1541  CB  LEU   112      26.580  41.000  39.650  1.00  0.00           C
ATOM   1542  HB1 LEU   112      26.900  40.280  40.400  1.00  0.00           H
ATOM   1543  HB2 LEU   112      26.220  40.330  38.870  1.00  0.00           H
ATOM   1544  CG  LEU   112      25.410  41.850  40.260  1.00  0.00           C
ATOM   1545  HG  LEU   112      24.970  42.400  39.430  1.00  0.00           H
ATOM   1546  CD1 LEU   112      24.310  40.910  40.610  1.00  0.00           C
ATOM   1547 1HD1 LEU   112      24.120  40.310  39.720  1.00  0.00           H
ATOM   1548 2HD1 LEU   112      24.610  40.200  41.380  1.00  0.00           H
ATOM   1549 3HD1 LEU   112      23.430  41.510  40.840  1.00  0.00           H
ATOM   1550  CD2 LEU   112      25.710  42.850  41.380  1.00  0.00           C
ATOM   1551 1HD2 LEU   112      25.930  42.230  42.250  1.00  0.00           H
ATOM   1552 2HD2 LEU   112      26.490  43.570  41.130  1.00  0.00           H
ATOM   1553 3HD2 LEU   112      24.820  43.460  41.500  1.00  0.00           H
ATOM   1554  C   LEU   112      28.870  40.690  38.710  1.00  0.00           C
ATOM   1555  O   LEU   112      28.710  40.180  37.590  1.00  0.00           O
ATOM   1556  N   THR   113      29.880  40.410  39.540  1.00  0.00           N
ATOM   1557  H   THR   113      30.020  40.900  40.400  1.00  0.00           H
ATOM   1558  CA  THR   113      31.040  39.580  39.140  1.00  0.00           C
ATOM   1559  HA  THR   113      31.080  39.450  38.060  1.00  0.00           H
ATOM   1560  CB  THR   113      32.340  40.150  39.770  1.00  0.00           C
ATOM   1561  HB  THR   113      33.150  39.430  39.920  1.00  0.00           H
ATOM   1562  CG2 THR   113      32.800  41.340  38.860  1.00  0.00           C
ATOM   1563 1HG2 THR   113      32.640  40.970  37.840  1.00  0.00           H
ATOM   1564 2HG2 THR   113      32.140  42.190  39.030  1.00  0.00           H
ATOM   1565 3HG2 THR   113      33.860  41.590  38.900  1.00  0.00           H
ATOM   1566  OG1 THR   113      31.970  40.800  40.980  1.00  0.00           O
ATOM   1567  HG1 THR   113      32.770  41.260  41.240  1.00  0.00           H
ATOM   1568  C   THR   113      30.750  38.130  39.560  1.00  0.00           C
ATOM   1569  O   THR   113      31.010  37.280  38.690  1.00  0.00           O
ATOM   1570  N   ARG   132      30.180  37.900  40.740  1.00  0.00           N
ATOM   1571  H   ARG   132      30.120  38.750  41.280  1.00  0.00           H
ATOM   1572  CA  ARG   132      30.200  36.560  41.380  1.00  0.00           C
ATOM   1573  HA  ARG   132      30.040  35.800  40.620  1.00  0.00           H
ATOM   1574  CB  ARG   132      31.540  36.260  42.150  1.00  0.00           C
ATOM   1575  HB1 ARG   132      32.360  36.210  41.440  1.00  0.00           H
ATOM   1576  HB2 ARG   132      31.510  35.270  42.620  1.00  0.00           H
ATOM   1577  CG  ARG   132      31.840  37.250  43.270  1.00  0.00           C
ATOM   1578  HG1 ARG   132      31.050  37.270  44.020  1.00  0.00           H
ATOM   1579  HG2 ARG   132      31.830  38.280  42.890  1.00  0.00           H
ATOM   1580  CD  ARG   132      33.220  37.030  43.880  1.00  0.00           C
ATOM   1581  HD1 ARG   132      33.830  37.210  43.000  1.00  0.00           H
ATOM   1582  HD2 ARG   132      33.360  36.010  44.220  1.00  0.00           H
ATOM   1583  NE  ARG   132      33.560  37.860  44.970  1.00  0.00           N
ATOM   1584  HE  ARG   132      32.830  38.410  45.400  1.00  0.00           H
ATOM   1585  CZ  ARG   132      34.790  37.990  45.410  1.00  0.00           C
ATOM   1586  NH1 ARG   132      35.820  37.270  44.920  1.00  0.00           N
ATOM   1587 1HH1 ARG   132      35.570  36.480  44.340  1.00  0.00           H
ATOM   1588 2HH1 ARG   132      36.750  37.500  45.230  1.00  0.00           H
ATOM   1589  NH2 ARG   132      35.100  38.840  46.360  1.00  0.00           N
ATOM   1590 1HH2 ARG   132      34.350  39.450  46.690  1.00  0.00           H
ATOM   1591 2HH2 ARG   132      36.020  38.870  46.770  1.00  0.00           H
ATOM   1592  C   ARG   132      29.070  36.290  42.370  1.00  0.00           C
ATOM   1593  O   ARG   132      28.880  35.120  42.750  1.00  0.00           O
ATOM   1594  N   SER   133      28.260  37.290  42.660  1.00  0.00           N
ATOM   1595  H   SER   133      28.530  38.220  42.370  1.00  0.00           H
ATOM   1596  CA  SER   133      26.930  37.220  43.350  1.00  0.00           C
ATOM   1597  HA  SER   133      27.100  36.870  44.370  1.00  0.00           H
ATOM   1598  CB  SER   133      26.400  38.690  43.470  1.00  0.00           C
ATOM   1599  HB1 SER   133      26.510  39.200  42.520  1.00  0.00           H
ATOM   1600  HB2 SER   133      26.880  39.220  44.300  1.00  0.00           H
ATOM   1601  OG  SER   133      25.070  38.560  43.840  1.00  0.00           O
ATOM   1602  HG  SER   133      25.000  39.050  44.660  1.00  0.00           H
ATOM   1603  C   SER   133      25.970  36.320  42.560  1.00  0.00           C
ATOM   1604  O   SER   133      26.020  36.280  41.350  1.00  0.00           O
ATOM   1605  N   VAL   134      25.110  35.590  43.250  1.00  0.00           N
ATOM   1606  H   VAL   134      24.950  35.630  44.250  1.00  0.00           H
ATOM   1607  CA  VAL   134      24.090  34.730  42.490  1.00  0.00           C
ATOM   1608  HA  VAL   134      24.620  34.260  41.660  1.00  0.00           H
ATOM   1609  CB  VAL   134      23.610  33.570  43.410  1.00  0.00           C
ATOM   1610  HB  VAL   134      22.970  32.890  42.830  1.00  0.00           H
ATOM   1611  CG1 VAL   134      24.770  32.700  43.870  1.00  0.00           C
ATOM   1612 1HG1 VAL   134      24.410  31.760  44.290  1.00  0.00           H
ATOM   1613 2HG1 VAL   134      25.490  32.560  43.060  1.00  0.00           H
ATOM   1614 3HG1 VAL   134      25.200  33.270  44.700  1.00  0.00           H
ATOM   1615  CG2 VAL   134      22.760  34.210  44.540  1.00  0.00           C
ATOM   1616 1HG2 VAL   134      23.320  34.780  45.290  1.00  0.00           H
ATOM   1617 2HG2 VAL   134      21.990  34.870  44.140  1.00  0.00           H
ATOM   1618 3HG2 VAL   134      22.230  33.440  45.100  1.00  0.00           H
ATOM   1619  C   VAL   134      23.000  35.620  41.820  1.00  0.00           C
ATOM   1620  O   VAL   134      22.300  35.070  41.010  1.00  0.00           O
ATOM   1621  N   LYS   135      22.880  36.990  41.990  1.00  0.00           N
ATOM   1622  H   LYS   135      23.670  37.460  42.410  1.00  0.00           H
ATOM   1623  CA  LYS   135      21.830  37.810  41.520  1.00  0.00           C
ATOM   1624  HA  LYS   135      20.890  37.270  41.660  1.00  0.00           H
ATOM   1625  CB  LYS   135      21.720  38.970  42.530  1.00  0.00           C
ATOM   1626  HB1 LYS   135      20.790  39.460  42.230  1.00  0.00           H
ATOM   1627  HB2 LYS   135      22.610  39.560  42.330  1.00  0.00           H
ATOM   1628  CG  LYS   135      21.690  38.560  44.020  1.00  0.00           C
ATOM   1629  HG1 LYS   135      22.640  38.070  44.260  1.00  0.00           H
ATOM   1630  HG2 LYS   135      20.820  37.940  44.240  1.00  0.00           H
ATOM   1631  CD  LYS   135      21.420  39.690  45.040  1.00  0.00           C
ATOM   1632  HD1 LYS   135      20.420  40.110  45.040  1.00  0.00           H
ATOM   1633  HD2 LYS   135      22.070  40.540  44.810  1.00  0.00           H
ATOM   1634  CE  LYS   135      21.690  39.270  46.500  1.00  0.00           C
ATOM   1635  HE1 LYS   135      22.730  38.920  46.460  1.00  0.00           H
ATOM   1636  HE2 LYS   135      21.090  38.420  46.820  1.00  0.00           H
ATOM   1637  NZ  LYS   135      21.450  40.380  47.460  1.00  0.00           N
ATOM   1638  HZ1 LYS   135      22.000  41.150  47.100  1.00  0.00           H
ATOM   1639  HZ2 LYS   135      20.470  40.620  47.550  1.00  0.00           H
ATOM   1640  HZ3 LYS   135      21.810  40.200  48.380  1.00  0.00           H
ATOM   1641  C   LYS   135      21.850  38.220  40.070  1.00  0.00           C
ATOM   1642  O   LYS   135      21.190  39.210  39.790  1.00  0.00           O
ATOM   1643  N   TYR   136      22.640  37.520  39.180  1.00  0.00           N
ATOM   1644  H   TYR   136      23.130  36.720  39.560  1.00  0.00           H
ATOM   1645  CA  TYR   136      22.660  37.760  37.700  1.00  0.00           C
ATOM   1646  HA  TYR   136      23.190  38.670  37.400  1.00  0.00           H
ATOM   1647  CB  TYR   136      23.470  36.620  37.090  1.00  0.00           C
ATOM   1648  HB1 TYR   136      23.130  36.510  36.060  1.00  0.00           H
ATOM   1649  HB2 TYR   136      23.170  35.650  37.470  1.00  0.00           H
ATOM   1650  CG  TYR   136      24.960  36.700  37.120  1.00  0.00           C
ATOM   1651  CD1 TYR   136      25.780  36.360  38.210  1.00  0.00           C
ATOM   1652  HD1 TYR   136      25.320  35.880  39.060  1.00  0.00           H
ATOM   1653  CE1 TYR   136      27.230  36.560  38.080  1.00  0.00           C
ATOM   1654  HE1 TYR   136      27.890  36.290  38.900  1.00  0.00           H
ATOM   1655  CZ  TYR   136      27.810  37.030  36.900  1.00  0.00           C
ATOM   1656  OH  TYR   136      29.170  37.200  36.750  1.00  0.00           O
ATOM   1657  HH  TYR   136      29.660  37.250  37.570  1.00  0.00           H
ATOM   1658  CE2 TYR   136      26.970  37.260  35.830  1.00  0.00           C
ATOM   1659  HE2 TYR   136      27.360  37.850  35.010  1.00  0.00           H
ATOM   1660  CD2 TYR   136      25.600  37.210  35.940  1.00  0.00           C
ATOM   1661  HD2 TYR   136      25.040  37.630  35.120  1.00  0.00           H
ATOM   1662  C   TYR   136      21.330  37.860  37.000  1.00  0.00           C
ATOM   1663  O   TYR   136      20.450  36.980  37.210  1.00  0.00           O
ATOM   1664  N   ASP   137      21.130  38.940  36.200  1.00  0.00           N
ATOM   1665  H   ASP   137      21.900  39.490  35.840  1.00  0.00           H
ATOM   1666  CA  ASP   137      19.820  39.320  35.650  1.00  0.00           C
ATOM   1667  HA  ASP   137      19.070  39.250  36.440  1.00  0.00           H
ATOM   1668  CB  ASP   137      19.910  40.830  35.320  1.00  0.00           C
ATOM   1669  HB1 ASP   137      20.590  40.980  34.480  1.00  0.00           H
ATOM   1670  HB2 ASP   137      20.200  41.380  36.210  1.00  0.00           H
ATOM   1671  CG  ASP   137      18.580  41.420  34.960  1.00  0.00           C
ATOM   1672  OD1 ASP   137      17.600  41.100  35.680  1.00  0.00           O
ATOM   1673  OD2 ASP   137      18.540  42.210  34.000  1.00  0.00           O
ATOM   1674  C   ASP   137      19.340  38.480  34.420  1.00  0.00           C
ATOM   1675  O   ASP   137      18.130  38.280  34.300  1.00  0.00           O
ATOM   1676  N   TYR   138      20.260  37.910  33.690  1.00  0.00           N
ATOM   1677  H   TYR   138      21.240  37.910  33.950  1.00  0.00           H
ATOM   1678  CA  TYR   138      19.910  37.060  32.570  1.00  0.00           C
ATOM   1679  HA  TYR   138      18.820  36.980  32.460  1.00  0.00           H
ATOM   1680  CB  TYR   138      20.340  37.660  31.280  1.00  0.00           C
ATOM   1681  HB1 TYR   138      20.410  36.910  30.490  1.00  0.00           H
ATOM   1682  HB2 TYR   138      21.370  37.990  31.420  1.00  0.00           H
ATOM   1683  CG  TYR   138      19.450  38.860  30.820  1.00  0.00           C
ATOM   1684  CD1 TYR   138      19.850  40.170  31.140  1.00  0.00           C
ATOM   1685  HD1 TYR   138      20.800  40.340  31.630  1.00  0.00           H
ATOM   1686  CE1 TYR   138      19.090  41.310  30.760  1.00  0.00           C
ATOM   1687  HE1 TYR   138      19.390  42.320  30.980  1.00  0.00           H
ATOM   1688  CZ  TYR   138      17.940  41.090  29.970  1.00  0.00           C
ATOM   1689  OH  TYR   138      17.170  42.160  29.630  1.00  0.00           O
ATOM   1690  HH  TYR   138      16.260  41.920  29.460  1.00  0.00           H
ATOM   1691  CE2 TYR   138      17.520  39.800  29.670  1.00  0.00           C
ATOM   1692  HE2 TYR   138      16.620  39.760  29.070  1.00  0.00           H
ATOM   1693  CD2 TYR   138      18.210  38.610  30.170  1.00  0.00           C
ATOM   1694  HD2 TYR   138      17.850  37.660  29.820  1.00  0.00           H
ATOM   1695  C   TYR   138      20.540  35.670  32.640  1.00  0.00           C
ATOM   1696  O   TYR   138      21.750  35.650  32.930  1.00  0.00           O
ATOM   1697  N   TRP   139      19.800  34.610  32.380  1.00  0.00           N
ATOM   1698  H   TRP   139      18.850  34.730  32.080  1.00  0.00           H
ATOM   1699  CA  TRP   139      20.420  33.280  32.250  1.00  0.00           C
ATOM   1700  HA  TRP   139      21.510  33.270  32.350  1.00  0.00           H
ATOM   1701  CB  TRP   139      20.050  32.430  33.530  1.00  0.00           C
ATOM   1702  HB1 TRP   139      20.400  31.420  33.340  1.00  0.00           H
ATOM   1703  HB2 TRP   139      18.970  32.360  33.600  1.00  0.00           H
ATOM   1704  CG  TRP   139      20.520  32.850  34.870  1.00  0.00           C
ATOM   1705  CD1 TRP   139      20.210  34.000  35.500  1.00  0.00           C
ATOM   1706  HD1 TRP   139      19.710  34.880  35.110  1.00  0.00           H
ATOM   1707  NE1 TRP   139      20.730  33.870  36.760  1.00  0.00           N
ATOM   1708  HE1 TRP   139      20.750  34.660  37.400  1.00  0.00           H
ATOM   1709  CE2 TRP   139      21.400  32.690  37.000  1.00  0.00           C
ATOM   1710  CZ2 TRP   139      22.110  32.120  38.100  1.00  0.00           C
ATOM   1711  HZ2 TRP   139      22.070  32.600  39.060  1.00  0.00           H
ATOM   1712  CH2 TRP   139      22.750  30.840  38.070  1.00  0.00           C
ATOM   1713  HH2 TRP   139      23.300  30.380  38.880  1.00  0.00           H
ATOM   1714  CZ3 TRP   139      22.720  30.270  36.760  1.00  0.00           C
ATOM   1715  HZ3 TRP   139      23.310  29.370  36.680  1.00  0.00           H
ATOM   1716  CE3 TRP   139      22.050  30.850  35.650  1.00  0.00           C
ATOM   1717  HE3 TRP   139      22.030  30.290  34.720  1.00  0.00           H
ATOM   1718  CD2 TRP   139      21.310  32.050  35.790  1.00  0.00           C
ATOM   1719  C   TRP   139      20.090  32.540  30.950  1.00  0.00           C
ATOM   1720  O   TRP   139      19.210  32.950  30.170  1.00  0.00           O
ATOM   1721  N   GLY   140      20.840  31.500  30.540  1.00  0.00           N
ATOM   1722  H   GLY   140      21.610  31.260  31.150  1.00  0.00           H
ATOM   1723  CA  GLY   140      20.500  30.550  29.420  1.00  0.00           C
ATOM   1724  HA1 GLY   140      21.470  30.160  29.120  1.00  0.00           H
ATOM   1725  HA2 GLY   140      19.820  30.930  28.650  1.00  0.00           H
ATOM   1726  C   GLY   140      19.630  29.360  29.980  1.00  0.00           C
ATOM   1727  O   GLY   140      18.760  29.500  30.860  1.00  0.00           O
ATOM   1728  N   GLN   141      19.890  28.130  29.490  1.00  0.00           N
ATOM   1729  H   GLN   141      20.590  27.930  28.800  1.00  0.00           H
ATOM   1730  CA  GLN   141      19.270  26.950  30.000  1.00  0.00           C
ATOM   1731  HA  GLN   141      18.590  27.260  30.800  1.00  0.00           H
ATOM   1732  CB  GLN   141      18.360  26.380  28.820  1.00  0.00           C
ATOM   1733  HB1 GLN   141      18.080  25.340  29.020  1.00  0.00           H
ATOM   1734  HB2 GLN   141      18.890  26.410  27.870  1.00  0.00           H
ATOM   1735  CG  GLN   141      17.060  27.200  28.740  1.00  0.00           C
ATOM   1736  HG1 GLN   141      16.500  27.060  27.820  1.00  0.00           H
ATOM   1737  HG2 GLN   141      17.340  28.250  28.660  1.00  0.00           H
ATOM   1738  CD  GLN   141      16.160  27.090  29.990  1.00  0.00           C
ATOM   1739  OE1 GLN   141      15.960  26.030  30.540  1.00  0.00           O
ATOM   1740  NE2 GLN   141      15.460  28.160  30.310  1.00  0.00           N
ATOM   1741 1HE2 GLN   141      15.480  28.830  29.550  1.00  0.00           H
ATOM   1742 2HE2 GLN   141      14.600  28.060  30.830  1.00  0.00           H
ATOM   1743  C   GLN   141      20.130  25.840  30.610  1.00  0.00           C
ATOM   1744  O   GLN   141      19.600  24.900  31.260  1.00  0.00           O
ATOM   1745  N   GLY   142      21.420  25.880  30.340  1.00  0.00           N
ATOM   1746  H   GLY   142      21.720  26.600  29.690  1.00  0.00           H
ATOM   1747  CA  GLY   142      22.440  24.900  30.800  1.00  0.00           C
ATOM   1748  HA1 GLY   142      22.030  24.260  31.570  1.00  0.00           H
ATOM   1749  HA2 GLY   142      23.280  25.480  31.200  1.00  0.00           H
ATOM   1750  C   GLY   142      23.040  24.170  29.600  1.00  0.00           C
ATOM   1751  O   GLY   142      22.420  24.120  28.560  1.00  0.00           O
ATOM   1752  N   THR   143      24.140  23.530  29.690  1.00  0.00           N
ATOM   1753  H   THR   143      24.590  23.640  30.590  1.00  0.00           H
ATOM   1754  CA  THR   143      24.680  22.460  28.770  1.00  0.00           C
ATOM   1755  HA  THR   143      23.840  22.060  28.220  1.00  0.00           H
ATOM   1756  CB  THR   143      25.610  23.130  27.810  1.00  0.00           C
ATOM   1757  HB  THR   143      25.050  23.890  27.270  1.00  0.00           H
ATOM   1758  CG2 THR   143      26.900  23.650  28.440  1.00  0.00           C
ATOM   1759 1HG2 THR   143      26.690  24.230  29.330  1.00  0.00           H
ATOM   1760 2HG2 THR   143      27.600  22.850  28.710  1.00  0.00           H
ATOM   1761 3HG2 THR   143      27.320  24.400  27.760  1.00  0.00           H
ATOM   1762  OG1 THR   143      25.970  22.270  26.760  1.00  0.00           O
ATOM   1763  HG1 THR   143      25.190  22.380  26.210  1.00  0.00           H
ATOM   1764  C   THR   143      25.300  21.290  29.630  1.00  0.00           C
ATOM   1765  O   THR   143      25.890  21.540  30.660  1.00  0.00           O
ATOM   1766  N   GLN   144      24.980  20.050  29.220  1.00  0.00           N
ATOM   1767  H   GLN   144      24.490  19.930  28.350  1.00  0.00           H
ATOM   1768  CA  GLN   144      25.140  18.850  30.090  1.00  0.00           C
ATOM   1769  HA  GLN   144      25.220  19.160  31.140  1.00  0.00           H
ATOM   1770  CB  GLN   144      23.930  17.940  29.860  1.00  0.00           C
ATOM   1771  HB1 GLN   144      23.680  17.920  28.800  1.00  0.00           H
ATOM   1772  HB2 GLN   144      23.070  18.440  30.310  1.00  0.00           H
ATOM   1773  CG  GLN   144      24.030  16.470  30.410  1.00  0.00           C
ATOM   1774  HG1 GLN   144      24.620  16.470  31.330  1.00  0.00           H
ATOM   1775  HG2 GLN   144      24.500  15.860  29.640  1.00  0.00           H
ATOM   1776  CD  GLN   144      22.660  15.810  30.690  1.00  0.00           C
ATOM   1777  OE1 GLN   144      21.600  16.180  30.220  1.00  0.00           O
ATOM   1778  NE2 GLN   144      22.550  14.950  31.670  1.00  0.00           N
ATOM   1779 1HE2 GLN   144      23.400  14.640  32.130  1.00  0.00           H
ATOM   1780 2HE2 GLN   144      21.720  14.390  31.710  1.00  0.00           H
ATOM   1781  C   GLN   144      26.440  18.180  29.770  1.00  0.00           C
ATOM   1782  O   GLN   144      26.720  17.960  28.590  1.00  0.00           O
ATOM   1783  N   VAL   145      27.260  17.900  30.770  1.00  0.00           N
ATOM   1784  H   VAL   145      27.070  18.220  31.710  1.00  0.00           H
ATOM   1785  CA  VAL   145      28.630  17.460  30.590  1.00  0.00           C
ATOM   1786  HA  VAL   145      28.720  17.090  29.570  1.00  0.00           H
ATOM   1787  CB  VAL   145      29.560  18.640  30.850  1.00  0.00           C
ATOM   1788  HB  VAL   145      29.480  19.030  31.860  1.00  0.00           H
ATOM   1789  CG1 VAL   145      31.030  18.190  30.710  1.00  0.00           C
ATOM   1790 1HG1 VAL   145      31.340  17.750  29.760  1.00  0.00           H
ATOM   1791 2HG1 VAL   145      31.550  19.130  30.870  1.00  0.00           H
ATOM   1792 3HG1 VAL   145      31.330  17.520  31.520  1.00  0.00           H
ATOM   1793  CG2 VAL   145      29.180  19.960  29.990  1.00  0.00           C
ATOM   1794 1HG2 VAL   145      28.140  20.220  30.130  1.00  0.00           H
ATOM   1795 2HG2 VAL   145      29.880  20.760  30.230  1.00  0.00           H
ATOM   1796 3HG2 VAL   145      29.330  19.760  28.930  1.00  0.00           H
ATOM   1797  C   VAL   145      29.050  16.280  31.560  1.00  0.00           C
ATOM   1798  O   VAL   145      28.610  16.240  32.670  1.00  0.00           O
ATOM   1799  N   THR   146      29.790  15.260  31.030  1.00  0.00           N
ATOM   1800  H   THR   146      30.260  15.430  30.160  1.00  0.00           H
ATOM   1801  CA  THR   146      29.890  13.850  31.640  1.00  0.00           C
ATOM   1802  HA  THR   146      29.690  13.900  32.710  1.00  0.00           H
ATOM   1803  CB  THR   146      28.750  12.930  31.070  1.00  0.00           C
ATOM   1804  HB  THR   146      29.100  12.720  30.060  1.00  0.00           H
ATOM   1805  CG2 THR   146      28.680  11.620  31.840  1.00  0.00           C
ATOM   1806 1HG2 THR   146      29.470  10.900  31.630  1.00  0.00           H
ATOM   1807 2HG2 THR   146      28.600  11.770  32.920  1.00  0.00           H
ATOM   1808 3HG2 THR   146      27.740  11.210  31.480  1.00  0.00           H
ATOM   1809  OG1 THR   146      27.460  13.470  31.060  1.00  0.00           O
ATOM   1810  HG1 THR   146      27.250  13.500  30.120  1.00  0.00           H
ATOM   1811  C   THR   146      31.320  13.310  31.360  1.00  0.00           C
ATOM   1812  O   THR   146      31.850  13.490  30.230  1.00  0.00           O
ATOM   1813  N   VAL   147      31.940  12.620  32.310  1.00  0.00           N
ATOM   1814  H   VAL   147      31.550  12.750  33.230  1.00  0.00           H
ATOM   1815  CA  VAL   147      33.360  12.140  32.350  1.00  0.00           C
ATOM   1816  HA  VAL   147      33.810  12.130  31.360  1.00  0.00           H
ATOM   1817  CB  VAL   147      34.070  12.970  33.410  1.00  0.00           C
ATOM   1818  HB  VAL   147      33.650  12.710  34.380  1.00  0.00           H
ATOM   1819  CG1 VAL   147      35.530  12.600  33.450  1.00  0.00           C
ATOM   1820 1HG1 VAL   147      35.800  12.330  32.430  1.00  0.00           H
ATOM   1821 2HG1 VAL   147      36.110  13.400  33.910  1.00  0.00           H
ATOM   1822 3HG1 VAL   147      35.590  11.710  34.080  1.00  0.00           H
ATOM   1823  CG2 VAL   147      34.000  14.510  33.270  1.00  0.00           C
ATOM   1824 1HG2 VAL   147      34.320  14.870  32.290  1.00  0.00           H
ATOM   1825 2HG2 VAL   147      32.950  14.770  33.420  1.00  0.00           H
ATOM   1826 3HG2 VAL   147      34.670  14.910  34.020  1.00  0.00           H
ATOM   1827  C   VAL   147      33.530  10.640  32.750  1.00  0.00           C
ATOM   1828  O   VAL   147      33.230  10.250  33.880  1.00  0.00           O
ATOM   1829  N   SER   148      33.940   9.700  31.870  1.00  0.00           N
ATOM   1830  H   SER   148      34.260  10.080  30.990  1.00  0.00           H
ATOM   1831  CA  SER   148      34.070   8.270  32.090  1.00  0.00           C
ATOM   1832  HA  SER   148      33.130   7.920  32.530  1.00  0.00           H
ATOM   1833  CB  SER   148      34.260   7.560  30.820  1.00  0.00           C
ATOM   1834  HB1 SER   148      34.350   6.490  30.990  1.00  0.00           H
ATOM   1835  HB2 SER   148      35.160   7.880  30.290  1.00  0.00           H
ATOM   1836  OG  SER   148      33.150   7.820  30.060  1.00  0.00           O
ATOM   1837  HG  SER   148      33.310   7.950  29.120  1.00  0.00           H
ATOM   1838  C   SER   148      35.250   7.950  33.090  1.00  0.00           C
ATOM   1839  O   SER   148      36.250   8.620  33.130  1.00  0.00           O
ATOM   1840  N   SER   149      34.950   7.100  34.110  1.00  0.00           N
ATOM   1841  H   SER   149      33.990   6.780  34.150  1.00  0.00           H
ATOM   1842  CA  SER   149      35.800   6.810  35.340  1.00  0.00           C
ATOM   1843  HA  SER   149      36.180   7.750  35.760  1.00  0.00           H
ATOM   1844  CB  SER   149      34.890   6.140  36.320  1.00  0.00           C
ATOM   1845  HB1 SER   149      35.270   6.050  37.340  1.00  0.00           H
ATOM   1846  HB2 SER   149      34.730   5.140  35.920  1.00  0.00           H
ATOM   1847  OG  SER   149      33.640   6.750  36.420  1.00  0.00           O
ATOM   1848  HG  SER   149      33.180   6.340  37.160  1.00  0.00           H
ATOM   1849  C   SER   149      37.000   5.900  35.070  1.00  0.00           C
ATOM   1850  OC1 SER   149      38.110   6.300  35.490  1.00  0.00           O
ATOM   1851  OC2 SER   149      36.800   4.830  34.400  1.00  0.00           O
TER
ENDMDL
