# Supplementary material for: Targeting Ras-binding domain of ELMO1 by computational nanobody design
Source: Commun Biol. 2023 Mar 17;6:284. doi: 10.1038/s42003-023-04657-w (PMC10023680; doi:10.1038/s42003-023-04657-w)
Supplement: Supplementary file 4 — Supplementary Data 2 [file 42003_2023_4657_MOESM4_ESM.zip › MD_input_output/Nb01_snapshot/snapshot_097000_CDR2.pdb]

ATOM    724  N   SER    57      38.980  27.540  46.900  1.00  0.00           N
ATOM    725  H   SER    57      39.850  27.450  47.420  1.00  0.00           H
ATOM    726  CA  SER    57      38.860  28.810  46.190  1.00  0.00           C
ATOM    727  HA  SER    57      38.150  28.570  45.400  1.00  0.00           H
ATOM    728  CB  SER    57      38.260  29.920  47.030  1.00  0.00           C
ATOM    729  HB1 SER    57      37.220  29.700  47.260  1.00  0.00           H
ATOM    730  HB2 SER    57      38.260  30.910  46.570  1.00  0.00           H
ATOM    731  OG  SER    57      38.940  30.010  48.240  1.00  0.00           O
ATOM    732  HG  SER    57      38.350  30.300  48.940  1.00  0.00           H
ATOM    733  C   SER    57      40.070  29.290  45.560  1.00  0.00           C
ATOM    734  O   SER    57      41.180  28.960  46.000  1.00  0.00           O
ATOM    735  N   ILE    58      39.930  30.060  44.450  1.00  0.00           N
ATOM    736  H   ILE    58      39.030  30.360  44.100  1.00  0.00           H
ATOM    737  CA  ILE    58      41.050  30.690  43.740  1.00  0.00           C
ATOM    738  HA  ILE    58      41.790  30.710  44.540  1.00  0.00           H
ATOM    739  CB  ILE    58      41.540  29.790  42.570  1.00  0.00           C
ATOM    740  HB  ILE    58      41.560  28.760  42.940  1.00  0.00           H
ATOM    741  CG2 ILE    58      40.610  29.820  41.320  1.00  0.00           C
ATOM    742 1HG2 ILE    58      39.660  29.320  41.510  1.00  0.00           H
ATOM    743 2HG2 ILE    58      40.410  30.830  40.990  1.00  0.00           H
ATOM    744 3HG2 ILE    58      40.910  29.150  40.520  1.00  0.00           H
ATOM    745  CG1 ILE    58      42.980  30.180  42.230  1.00  0.00           C
ATOM    746 1HG1 ILE    58      43.550  30.300  43.150  1.00  0.00           H
ATOM    747 2HG1 ILE    58      43.040  31.120  41.700  1.00  0.00           H
ATOM    748  CD  ILE    58      43.730  29.190  41.340  1.00  0.00           C
ATOM    749  HD1 ILE    58      43.320  28.220  41.610  1.00  0.00           H
ATOM    750  HD2 ILE    58      43.530  29.410  40.290  1.00  0.00           H
ATOM    751  HD3 ILE    58      44.800  29.300  41.520  1.00  0.00           H
ATOM    752  C   ILE    58      40.820  32.170  43.440  1.00  0.00           C
ATOM    753  O   ILE    58      39.890  32.540  42.730  1.00  0.00           O
ATOM    754  N   LYS    59      41.780  33.020  43.790  1.00  0.00           N
ATOM    755  H   LYS    59      42.590  32.660  44.280  1.00  0.00           H
ATOM    756  CA  LYS    59      41.930  34.460  43.450  1.00  0.00           C
ATOM    757  HA  LYS    59      40.970  34.960  43.540  1.00  0.00           H
ATOM    758  CB  LYS    59      42.850  35.130  44.430  1.00  0.00           C
ATOM    759  HB1 LYS    59      43.210  36.100  44.070  1.00  0.00           H
ATOM    760  HB2 LYS    59      43.650  34.400  44.570  1.00  0.00           H
ATOM    761  CG  LYS    59      42.320  35.320  45.860  1.00  0.00           C
ATOM    762  HG1 LYS    59      41.600  34.550  46.120  1.00  0.00           H
ATOM    763  HG2 LYS    59      41.980  36.360  45.860  1.00  0.00           H
ATOM    764  CD  LYS    59      43.390  35.220  46.940  1.00  0.00           C
ATOM    765  HD1 LYS    59      43.650  34.170  47.060  1.00  0.00           H
ATOM    766  HD2 LYS    59      42.980  35.510  47.900  1.00  0.00           H
ATOM    767  CE  LYS    59      44.580  36.090  46.670  1.00  0.00           C
ATOM    768  HE1 LYS    59      44.920  35.830  45.670  1.00  0.00           H
ATOM    769  HE2 LYS    59      45.370  35.790  47.360  1.00  0.00           H
ATOM    770  NZ  LYS    59      44.240  37.520  46.810  1.00  0.00           N
ATOM    771  HZ1 LYS    59      44.030  37.760  47.770  1.00  0.00           H
ATOM    772  HZ2 LYS    59      45.020  38.110  46.600  1.00  0.00           H
ATOM    773  HZ3 LYS    59      43.540  37.800  46.140  1.00  0.00           H
ATOM    774  C   LYS    59      42.380  34.660  42.010  1.00  0.00           C
ATOM    775  O   LYS    59      42.770  33.750  41.260  1.00  0.00           O
ATOM    776  N   TRP    60      42.090  35.930  41.560  1.00  0.00           N
ATOM    777  H   TRP    60      41.690  36.590  42.200  1.00  0.00           H
ATOM    778  CA  TRP    60      42.010  36.160  40.070  1.00  0.00           C
ATOM    779  HA  TRP    60      41.600  35.250  39.640  1.00  0.00           H
ATOM    780  CB  TRP    60      41.040  37.330  39.820  1.00  0.00           C
ATOM    781  HB1 TRP    60      40.030  36.940  39.880  1.00  0.00           H
ATOM    782  HB2 TRP    60      41.100  37.770  38.820  1.00  0.00           H
ATOM    783  CG  TRP    60      41.150  38.450  40.810  1.00  0.00           C
ATOM    784  CD1 TRP    60      40.200  38.670  41.770  1.00  0.00           C
ATOM    785  HD1 TRP    60      39.320  38.060  41.920  1.00  0.00           H
ATOM    786  NE1 TRP    60      40.510  39.790  42.470  1.00  0.00           N
ATOM    787  HE1 TRP    60      39.970  40.120  43.260  1.00  0.00           H
ATOM    788  CE2 TRP    60      41.700  40.400  42.120  1.00  0.00           C
ATOM    789  CZ2 TRP    60      42.390  41.540  42.500  1.00  0.00           C
ATOM    790  HZ2 TRP    60      41.920  42.120  43.290  1.00  0.00           H
ATOM    791  CH2 TRP    60      43.600  41.850  41.930  1.00  0.00           C
ATOM    792  HH2 TRP    60      44.080  42.780  42.200  1.00  0.00           H
ATOM    793  CZ3 TRP    60      44.040  41.030  40.850  1.00  0.00           C
ATOM    794  HZ3 TRP    60      45.020  41.280  40.480  1.00  0.00           H
ATOM    795  CE3 TRP    60      43.380  39.900  40.390  1.00  0.00           C
ATOM    796  HE3 TRP    60      43.800  39.230  39.660  1.00  0.00           H
ATOM    797  CD2 TRP    60      42.110  39.560  40.990  1.00  0.00           C
ATOM    798  C   TRP    60      43.380  36.230  39.320  1.00  0.00           C
ATOM    799  O   TRP    60      43.470  36.030  38.100  1.00  0.00           O
ATOM    800  N   ALA    61      44.400  36.200  40.160  1.00  0.00           N
ATOM    801  H   ALA    61      44.220  36.480  41.110  1.00  0.00           H
ATOM    802  CA  ALA    61      45.850  35.810  39.920  1.00  0.00           C
ATOM    803  HA  ALA    61      45.930  35.630  38.850  1.00  0.00           H
ATOM    804  CB  ALA    61      46.780  37.020  40.180  1.00  0.00           C
ATOM    805  HB1 ALA    61      46.790  37.280  41.240  1.00  0.00           H
ATOM    806  HB2 ALA    61      47.830  36.920  39.870  1.00  0.00           H
ATOM    807  HB3 ALA    61      46.470  37.860  39.560  1.00  0.00           H
ATOM    808  C   ALA    61      46.360  34.460  40.400  1.00  0.00           C
ATOM    809  O   ALA    61      47.520  34.380  40.880  1.00  0.00           O
ATOM    810  N   GLY    65      45.500  33.480  40.480  1.00  0.00           N
ATOM    811  H   GLY    65      44.550  33.740  40.250  1.00  0.00           H
ATOM    812  CA  GLY    65      45.800  32.040  40.720  1.00  0.00           C
ATOM    813  HA1 GLY    65      46.610  31.830  40.020  1.00  0.00           H
ATOM    814  HA2 GLY    65      44.950  31.490  40.340  1.00  0.00           H
ATOM    815  C   GLY    65      46.140  31.560  42.120  1.00  0.00           C
ATOM    816  O   GLY    65      46.800  30.520  42.290  1.00  0.00           O
ATOM    817  N   ASP    66      45.890  32.420  43.170  1.00  0.00           N
ATOM    818  H   ASP    66      45.670  33.390  43.040  1.00  0.00           H
ATOM    819  CA  ASP    66      46.310  32.130  44.550  1.00  0.00           C
ATOM    820  HA  ASP    66      47.180  31.490  44.430  1.00  0.00           H
ATOM    821  CB  ASP    66      46.840  33.430  45.190  1.00  0.00           C
ATOM    822  HB1 ASP    66      46.190  34.230  44.840  1.00  0.00           H
ATOM    823  HB2 ASP    66      47.770  33.550  44.640  1.00  0.00           H
ATOM    824  CG  ASP    66      47.090  33.460  46.700  1.00  0.00           C
ATOM    825  OD1 ASP    66      47.230  34.570  47.210  1.00  0.00           O
ATOM    826  OD2 ASP    66      47.090  32.340  47.250  1.00  0.00           O
ATOM    827  C   ASP    66      45.290  31.350  45.290  1.00  0.00           C
ATOM    828  O   ASP    66      44.100  31.730  45.340  1.00  0.00           O
ATOM    829  N   ARG    67      45.650  30.210  45.970  1.00  0.00           N
ATOM    830  H   ARG    67      46.640  30.050  46.060  1.00  0.00           H
ATOM    831  CA  ARG    67      44.660  29.140  46.300  1.00  0.00           C
ATOM    832  HA  ARG    67      43.690  29.360  45.870  1.00  0.00           H
ATOM    833  CB  ARG    67      45.150  27.800  45.700  1.00  0.00           C
ATOM    834  HB1 ARG    67      44.310  27.130  45.900  1.00  0.00           H
ATOM    835  HB2 ARG    67      46.070  27.420  46.140  1.00  0.00           H
ATOM    836  CG  ARG    67      45.350  27.850  44.170  1.00  0.00           C
ATOM    837  HG1 ARG    67      46.300  28.400  44.110  1.00  0.00           H
ATOM    838  HG2 ARG    67      44.480  28.320  43.700  1.00  0.00           H
ATOM    839  CD  ARG    67      45.600  26.510  43.580  1.00  0.00           C
ATOM    840  HD1 ARG    67      44.690  25.900  43.590  1.00  0.00           H
ATOM    841  HD2 ARG    67      46.300  25.980  44.230  1.00  0.00           H
ATOM    842  NE  ARG    67      45.920  26.490  42.140  1.00  0.00           N
ATOM    843  HE  ARG    67      45.130  26.420  41.510  1.00  0.00           H
ATOM    844  CZ  ARG    67      47.060  26.690  41.450  1.00  0.00           C
ATOM    845  NH1 ARG    67      48.210  26.830  42.020  1.00  0.00           N
ATOM    846 1HH1 ARG    67      48.180  26.760  43.020  1.00  0.00           H
ATOM    847 2HH1 ARG    67      49.070  26.860  41.480  1.00  0.00           H
ATOM    848  NH2 ARG    67      47.020  26.590  40.180  1.00  0.00           N
ATOM    849 1HH2 ARG    67      46.060  26.550  39.880  1.00  0.00           H
ATOM    850 2HH2 ARG    67      47.800  26.880  39.620  1.00  0.00           H
ATOM    851  C   ARG    67      44.410  29.030  47.820  1.00  0.00           C
ATOM    852  O   ARG    67      45.320  29.340  48.610  1.00  0.00           O
ATOM    853  N   THR    68      43.270  28.560  48.220  1.00  0.00           N
ATOM    854  H   THR    68      42.590  28.490  47.470  1.00  0.00           H
ATOM    855  CA  THR    68      42.790  28.380  49.580  1.00  0.00           C
ATOM    856  HA  THR    68      43.580  28.270  50.320  1.00  0.00           H
ATOM    857  CB  THR    68      42.050  29.640  49.990  1.00  0.00           C
ATOM    858  HB  THR    68      41.260  29.750  49.250  1.00  0.00           H
ATOM    859  CG2 THR    68      41.420  29.530  51.410  1.00  0.00           C
ATOM    860 1HG2 THR    68      40.360  29.290  51.370  1.00  0.00           H
ATOM    861 2HG2 THR    68      41.980  28.880  52.080  1.00  0.00           H
ATOM    862 3HG2 THR    68      41.420  30.470  51.950  1.00  0.00           H
ATOM    863  OG1 THR    68      42.870  30.760  49.980  1.00  0.00           O
ATOM    864  HG1 THR    68      42.780  31.110  49.090  1.00  0.00           H
ATOM    865  C   THR    68      41.890  27.180  49.710  1.00  0.00           C
ATOM    866  O   THR    68      41.140  26.990  48.770  1.00  0.00           O
ATOM    867  N   TYR    69      42.080  26.470  50.810  1.00  0.00           N
ATOM    868  H   TYR    69      42.790  26.700  51.490  1.00  0.00           H
ATOM    869  CA  TYR    69      41.560  25.080  50.860  1.00  0.00           C
ATOM    870  HA  TYR    69      40.760  25.030  50.120  1.00  0.00           H
ATOM    871  CB  TYR    69      42.660  24.090  50.500  1.00  0.00           C
ATOM    872  HB1 TYR    69      42.260  23.080  50.660  1.00  0.00           H
ATOM    873  HB2 TYR    69      43.520  24.140  51.160  1.00  0.00           H
ATOM    874  CG  TYR    69      43.100  24.220  49.040  1.00  0.00           C
ATOM    875  CD1 TYR    69      44.370  24.800  48.880  1.00  0.00           C
ATOM    876  HD1 TYR    69      44.890  25.180  49.740  1.00  0.00           H
ATOM    877  CE1 TYR    69      44.930  24.790  47.610  1.00  0.00           C
ATOM    878  HE1 TYR    69      45.900  25.200  47.380  1.00  0.00           H
ATOM    879  CZ  TYR    69      44.250  24.190  46.550  1.00  0.00           C
ATOM    880  OH  TYR    69      44.920  23.940  45.360  1.00  0.00           O
ATOM    881  HH  TYR    69      45.870  23.970  45.500  1.00  0.00           H
ATOM    882  CE2 TYR    69      42.970  23.580  46.740  1.00  0.00           C
ATOM    883  HE2 TYR    69      42.480  23.160  45.880  1.00  0.00           H
ATOM    884  CD2 TYR    69      42.370  23.590  48.040  1.00  0.00           C
ATOM    885  HD2 TYR    69      41.420  23.130  48.250  1.00  0.00           H
ATOM    886  C   TYR    69      40.980  24.660  52.240  1.00  0.00           C
ATOM    887  O   TYR    69      41.300  25.310  53.220  1.00  0.00           O
