# Supplementary material for: Targeting Ras-binding domain of ELMO1 by computational nanobody design
Source: Commun Biol. 2023 Mar 17;6:284. doi: 10.1038/s42003-023-04657-w (PMC10023680; doi:10.1038/s42003-023-04657-w)
Supplement: Supplementary file 4 — Supplementary Data 2 [file 42003_2023_4657_MOESM4_ESM.zip › MD_input_output/Nb01_snapshot/snapshot_055000.pdb]

REMARK    GENERATED BY TRJCONV
TITLE     Protein in water t= 5500.00000 step= 2750000
REMARK    THIS IS A SIMULATION BOX
CRYST1   67.409   67.409   67.409  90.00  90.00  90.00 P 1           1
MODEL        1
ATOM      1  N   VAL     2      20.030  42.970  28.870  1.00  0.00           N
ATOM      2  H1  VAL     2      19.630  42.410  29.620  1.00  0.00           H
ATOM      3  H2  VAL     2      20.700  43.640  29.200  1.00  0.00           H
ATOM      4  H3  VAL     2      19.270  43.510  28.500  1.00  0.00           H
ATOM      5  CA  VAL     2      20.690  42.170  27.860  1.00  0.00           C
ATOM      6  HA  VAL     2      19.970  41.550  27.330  1.00  0.00           H
ATOM      7  CB  VAL     2      21.390  43.120  26.860  1.00  0.00           C
ATOM      8  HB  VAL     2      20.660  43.740  26.330  1.00  0.00           H
ATOM      9  CG1 VAL     2      22.440  44.050  27.380  1.00  0.00           C
ATOM     10 1HG1 VAL     2      21.960  44.840  27.960  1.00  0.00           H
ATOM     11 2HG1 VAL     2      23.150  43.510  28.010  1.00  0.00           H
ATOM     12 3HG1 VAL     2      23.060  44.380  26.550  1.00  0.00           H
ATOM     13  CG2 VAL     2      21.930  42.270  25.720  1.00  0.00           C
ATOM     14 1HG2 VAL     2      22.840  41.780  26.070  1.00  0.00           H
ATOM     15 2HG2 VAL     2      21.260  41.460  25.410  1.00  0.00           H
ATOM     16 3HG2 VAL     2      22.050  42.800  24.780  1.00  0.00           H
ATOM     17  C   VAL     2      21.690  41.260  28.530  1.00  0.00           C
ATOM     18  O   VAL     2      22.410  41.740  29.450  1.00  0.00           O
ATOM     19  N   GLN     3      21.810  40.010  28.020  1.00  0.00           N
ATOM     20  H   GLN     3      21.300  39.700  27.200  1.00  0.00           H
ATOM     21  CA  GLN     3      22.680  38.960  28.630  1.00  0.00           C
ATOM     22  HA  GLN     3      22.940  39.270  29.640  1.00  0.00           H
ATOM     23  CB  GLN     3      21.900  37.610  28.720  1.00  0.00           C
ATOM     24  HB1 GLN     3      22.680  36.870  28.930  1.00  0.00           H
ATOM     25  HB2 GLN     3      21.460  37.380  27.750  1.00  0.00           H
ATOM     26  CG  GLN     3      20.780  37.460  29.730  1.00  0.00           C
ATOM     27  HG1 GLN     3      20.060  38.200  29.390  1.00  0.00           H
ATOM     28  HG2 GLN     3      21.150  37.620  30.750  1.00  0.00           H
ATOM     29  CD  GLN     3      20.220  36.070  29.780  1.00  0.00           C
ATOM     30  OE1 GLN     3      20.630  35.140  29.110  1.00  0.00           O
ATOM     31  NE2 GLN     3      19.180  35.840  30.580  1.00  0.00           N
ATOM     32 1HE2 GLN     3      18.840  36.600  31.150  1.00  0.00           H
ATOM     33 2HE2 GLN     3      18.550  35.050  30.490  1.00  0.00           H
ATOM     34  C   GLN     3      24.030  38.880  27.800  1.00  0.00           C
ATOM     35  O   GLN     3      24.080  39.170  26.630  1.00  0.00           O
ATOM     36  N   LEU     4      25.090  38.400  28.490  1.00  0.00           N
ATOM     37  H   LEU     4      24.950  38.160  29.450  1.00  0.00           H
ATOM     38  CA  LEU     4      26.200  37.790  27.740  1.00  0.00           C
ATOM     39  HA  LEU     4      26.450  38.450  26.900  1.00  0.00           H
ATOM     40  CB  LEU     4      27.440  37.710  28.730  1.00  0.00           C
ATOM     41  HB1 LEU     4      28.310  37.380  28.170  1.00  0.00           H
ATOM     42  HB2 LEU     4      27.220  36.950  29.480  1.00  0.00           H
ATOM     43  CG  LEU     4      27.860  39.020  29.420  1.00  0.00           C
ATOM     44  HG  LEU     4      27.100  39.150  30.190  1.00  0.00           H
ATOM     45  CD1 LEU     4      29.180  38.870  30.170  1.00  0.00           C
ATOM     46 1HD1 LEU     4      29.350  39.830  30.670  1.00  0.00           H
ATOM     47 2HD1 LEU     4      29.030  38.130  30.960  1.00  0.00           H
ATOM     48 3HD1 LEU     4      29.970  38.540  29.500  1.00  0.00           H
ATOM     49  CD2 LEU     4      27.810  40.320  28.580  1.00  0.00           C
ATOM     50 1HD2 LEU     4      28.360  40.120  27.660  1.00  0.00           H
ATOM     51 2HD2 LEU     4      26.800  40.650  28.350  1.00  0.00           H
ATOM     52 3HD2 LEU     4      28.230  41.140  29.160  1.00  0.00           H
ATOM     53  C   LEU     4      25.780  36.420  27.140  1.00  0.00           C
ATOM     54  O   LEU     4      24.720  35.820  27.500  1.00  0.00           O
ATOM     55  N   VAL     5      26.650  35.870  26.300  1.00  0.00           N
ATOM     56  H   VAL     5      27.570  36.280  26.250  1.00  0.00           H
ATOM     57  CA  VAL     5      26.390  34.530  25.750  1.00  0.00           C
ATOM     58  HA  VAL     5      25.560  34.080  26.290  1.00  0.00           H
ATOM     59  CB  VAL     5      25.720  34.650  24.310  1.00  0.00           C
ATOM     60  HB  VAL     5      26.450  35.060  23.610  1.00  0.00           H
ATOM     61  CG1 VAL     5      25.130  33.300  23.660  1.00  0.00           C
ATOM     62 1HG1 VAL     5      25.890  32.530  23.780  1.00  0.00           H
ATOM     63 2HG1 VAL     5      24.230  33.000  24.200  1.00  0.00           H
ATOM     64 3HG1 VAL     5      25.030  33.380  22.580  1.00  0.00           H
ATOM     65  CG2 VAL     5      24.500  35.580  24.200  1.00  0.00           C
ATOM     66 1HG2 VAL     5      24.200  35.780  23.170  1.00  0.00           H
ATOM     67 2HG2 VAL     5      23.730  35.100  24.810  1.00  0.00           H
ATOM     68 3HG2 VAL     5      24.810  36.530  24.650  1.00  0.00           H
ATOM     69  C   VAL     5      27.540  33.500  25.800  1.00  0.00           C
ATOM     70  O   VAL     5      28.510  33.850  25.160  1.00  0.00           O
ATOM     71  N   GLU     6      27.360  32.340  26.360  1.00  0.00           N
ATOM     72  H   GLU     6      26.500  32.220  26.890  1.00  0.00           H
ATOM     73  CA  GLU     6      28.420  31.370  26.510  1.00  0.00           C
ATOM     74  HA  GLU     6      29.350  31.810  26.140  1.00  0.00           H
ATOM     75  CB  GLU     6      28.630  30.980  27.980  1.00  0.00           C
ATOM     76  HB1 GLU     6      29.590  30.470  28.050  1.00  0.00           H
ATOM     77  HB2 GLU     6      28.000  30.140  28.250  1.00  0.00           H
ATOM     78  CG  GLU     6      28.640  32.220  28.850  1.00  0.00           C
ATOM     79  HG1 GLU     6      29.090  33.040  28.290  1.00  0.00           H
ATOM     80  HG2 GLU     6      29.320  31.970  29.660  1.00  0.00           H
ATOM     81  CD  GLU     6      27.240  32.460  29.480  1.00  0.00           C
ATOM     82  OE1 GLU     6      26.170  32.440  28.770  1.00  0.00           O
ATOM     83  OE2 GLU     6      27.070  32.580  30.710  1.00  0.00           O
ATOM     84  C   GLU     6      28.130  30.100  25.660  1.00  0.00           C
ATOM     85  O   GLU     6      26.980  29.750  25.260  1.00  0.00           O
ATOM     86  N   SER     7      29.250  29.430  25.290  1.00  0.00           N
ATOM     87  H   SER     7      30.130  29.910  25.470  1.00  0.00           H
ATOM     88  CA  SER     7      29.390  28.180  24.590  1.00  0.00           C
ATOM     89  HA  SER     7      28.530  27.590  24.910  1.00  0.00           H
ATOM     90  CB  SER     7      29.140  28.390  23.070  1.00  0.00           C
ATOM     91  HB1 SER     7      28.350  29.080  22.770  1.00  0.00           H
ATOM     92  HB2 SER     7      28.870  27.420  22.640  1.00  0.00           H
ATOM     93  OG  SER     7      30.290  29.000  22.450  1.00  0.00           O
ATOM     94  HG  SER     7      30.520  29.790  22.940  1.00  0.00           H
ATOM     95  C   SER     7      30.690  27.370  24.790  1.00  0.00           C
ATOM     96  O   SER     7      31.620  28.020  25.250  1.00  0.00           O
ATOM     97  N   GLY     9      30.770  26.120  24.310  1.00  0.00           N
ATOM     98  H   GLY     9      29.950  25.770  23.850  1.00  0.00           H
ATOM     99  CA  GLY     9      31.940  25.320  24.250  1.00  0.00           C
ATOM    100  HA1 GLY     9      32.780  25.910  24.610  1.00  0.00           H
ATOM    101  HA2 GLY     9      32.040  24.940  23.240  1.00  0.00           H
ATOM    102  C   GLY     9      31.740  24.140  25.090  1.00  0.00           C
ATOM    103  O   GLY     9      32.770  23.450  25.280  1.00  0.00           O
ATOM    104  N   GLY    10      30.550  23.890  25.650  1.00  0.00           N
ATOM    105  H   GLY    10      29.940  24.700  25.610  1.00  0.00           H
ATOM    106  CA  GLY    10      30.190  22.750  26.490  1.00  0.00           C
ATOM    107  HA1 GLY    10      29.160  22.920  26.820  1.00  0.00           H
ATOM    108  HA2 GLY    10      30.750  22.780  27.420  1.00  0.00           H
ATOM    109  C   GLY    10      30.280  21.390  25.810  1.00  0.00           C
ATOM    110  O   GLY    10      30.150  21.220  24.570  1.00  0.00           O
ATOM    111  N   GLY    11      30.320  20.340  26.650  1.00  0.00           N
ATOM    112  H   GLY    11      30.220  20.510  27.640  1.00  0.00           H
ATOM    113  CA  GLY    11      30.190  19.000  26.170  1.00  0.00           C
ATOM    114  HA1 GLY    11      30.700  18.790  25.230  1.00  0.00           H
ATOM    115  HA2 GLY    11      29.120  18.840  26.120  1.00  0.00           H
ATOM    116  C   GLY    11      30.660  17.940  27.210  1.00  0.00           C
ATOM    117  O   GLY    11      31.210  18.310  28.220  1.00  0.00           O
ATOM    118  N   LEU    12      30.410  16.640  27.020  1.00  0.00           N
ATOM    119  H   LEU    12      29.790  16.440  26.250  1.00  0.00           H
ATOM    120  CA  LEU    12      31.130  15.450  27.680  1.00  0.00           C
ATOM    121  HA  LEU    12      31.140  15.550  28.760  1.00  0.00           H
ATOM    122  CB  LEU    12      30.270  14.210  27.460  1.00  0.00           C
ATOM    123  HB1 LEU    12      29.920  14.300  26.440  1.00  0.00           H
ATOM    124  HB2 LEU    12      29.410  14.380  28.120  1.00  0.00           H
ATOM    125  CG  LEU    12      30.820  12.780  27.600  1.00  0.00           C
ATOM    126  HG  LEU    12      31.550  12.610  26.810  1.00  0.00           H
ATOM    127  CD1 LEU    12      31.300  12.670  29.110  1.00  0.00           C
ATOM    128 1HD1 LEU    12      32.210  13.280  29.140  1.00  0.00           H
ATOM    129 2HD1 LEU    12      30.580  13.060  29.830  1.00  0.00           H
ATOM    130 3HD1 LEU    12      31.430  11.620  29.380  1.00  0.00           H
ATOM    131  CD2 LEU    12      29.650  11.770  27.340  1.00  0.00           C
ATOM    132 1HD2 LEU    12      30.040  10.820  26.980  1.00  0.00           H
ATOM    133 2HD2 LEU    12      29.250  11.540  28.320  1.00  0.00           H
ATOM    134 3HD2 LEU    12      28.810  12.110  26.740  1.00  0.00           H
ATOM    135  C   LEU    12      32.600  15.320  27.090  1.00  0.00           C
ATOM    136  O   LEU    12      32.760  15.030  25.950  1.00  0.00           O
ATOM    137  N   VAL    13      33.610  15.360  27.950  1.00  0.00           N
ATOM    138  H   VAL    13      33.340  15.460  28.920  1.00  0.00           H
ATOM    139  CA  VAL    13      35.030  14.940  27.580  1.00  0.00           C
ATOM    140  HA  VAL    13      35.010  14.670  26.520  1.00  0.00           H
ATOM    141  CB  VAL    13      36.020  16.130  27.670  1.00  0.00           C
ATOM    142  HB  VAL    13      37.020  15.780  27.410  1.00  0.00           H
ATOM    143  CG1 VAL    13      35.890  17.150  26.490  1.00  0.00           C
ATOM    144 1HG1 VAL    13      36.750  17.820  26.530  1.00  0.00           H
ATOM    145 2HG1 VAL    13      35.830  16.560  25.580  1.00  0.00           H
ATOM    146 3HG1 VAL    13      34.950  17.690  26.540  1.00  0.00           H
ATOM    147  CG2 VAL    13      35.870  16.920  29.020  1.00  0.00           C
ATOM    148 1HG2 VAL    13      35.970  16.240  29.860  1.00  0.00           H
ATOM    149 2HG2 VAL    13      36.590  17.720  29.120  1.00  0.00           H
ATOM    150 3HG2 VAL    13      34.850  17.280  29.180  1.00  0.00           H
ATOM    151  C   VAL    13      35.510  13.810  28.410  1.00  0.00           C
ATOM    152  O   VAL    13      35.080  13.640  29.550  1.00  0.00           O
ATOM    153  N   GLN    14      36.540  13.070  27.910  1.00  0.00           N
ATOM    154  H   GLN    14      36.870  13.260  26.970  1.00  0.00           H
ATOM    155  CA  GLN    14      37.390  12.280  28.760  1.00  0.00           C
ATOM    156  HA  GLN    14      36.730  11.740  29.430  1.00  0.00           H
ATOM    157  CB  GLN    14      38.240  11.390  27.860  1.00  0.00           C
ATOM    158  HB1 GLN    14      39.020  10.860  28.410  1.00  0.00           H
ATOM    159  HB2 GLN    14      38.670  12.000  27.060  1.00  0.00           H
ATOM    160  CG  GLN    14      37.350  10.340  27.190  1.00  0.00           C
ATOM    161  HG1 GLN    14      36.780  10.790  26.380  1.00  0.00           H
ATOM    162  HG2 GLN    14      36.610   9.890  27.840  1.00  0.00           H
ATOM    163  CD  GLN    14      38.130   9.240  26.490  1.00  0.00           C
ATOM    164  OE1 GLN    14      38.150   9.140  25.300  1.00  0.00           O
ATOM    165  NE2 GLN    14      38.740   8.420  27.240  1.00  0.00           N
ATOM    166 1HE2 GLN    14      38.630   8.550  28.230  1.00  0.00           H
ATOM    167 2HE2 GLN    14      39.110   7.630  26.720  1.00  0.00           H
ATOM    168  C   GLN    14      38.450  13.100  29.540  1.00  0.00           C
ATOM    169  O   GLN    14      38.850  14.180  29.120  1.00  0.00           O
ATOM    170  N   ALA    15      38.910  12.540  30.620  1.00  0.00           N
ATOM    171  H   ALA    15      38.540  11.630  30.830  1.00  0.00           H
ATOM    172  CA  ALA    15      40.070  13.030  31.400  1.00  0.00           C
ATOM    173  HA  ALA    15      39.900  14.100  31.570  1.00  0.00           H
ATOM    174  CB  ALA    15      40.120  12.240  32.670  1.00  0.00           C
ATOM    175  HB1 ALA    15      40.920  12.590  33.320  1.00  0.00           H
ATOM    176  HB2 ALA    15      39.180  12.210  33.220  1.00  0.00           H
ATOM    177  HB3 ALA    15      40.310  11.190  32.450  1.00  0.00           H
ATOM    178  C   ALA    15      41.330  12.880  30.550  1.00  0.00           C
ATOM    179  O   ALA    15      41.510  12.020  29.700  1.00  0.00           O
ATOM    180  N   GLY    16      42.300  13.790  30.770  1.00  0.00           N
ATOM    181  H   GLY    16      42.100  14.470  31.500  1.00  0.00           H
ATOM    182  CA  GLY    16      43.460  14.060  29.870  1.00  0.00           C
ATOM    183  HA1 GLY    16      43.900  13.110  29.580  1.00  0.00           H
ATOM    184  HA2 GLY    16      44.220  14.570  30.450  1.00  0.00           H
ATOM    185  C   GLY    16      43.140  14.790  28.570  1.00  0.00           C
ATOM    186  O   GLY    16      44.040  15.160  27.810  1.00  0.00           O
ATOM    187  N   ASP    17      41.860  15.070  28.300  1.00  0.00           N
ATOM    188  H   ASP    17      41.120  14.740  28.910  1.00  0.00           H
ATOM    189  CA  ASP    17      41.430  15.820  27.100  1.00  0.00           C
ATOM    190  HA  ASP    17      42.130  15.620  26.300  1.00  0.00           H
ATOM    191  CB  ASP    17      40.040  15.410  26.630  1.00  0.00           C
ATOM    192  HB1 ASP    17      39.300  15.960  27.210  1.00  0.00           H
ATOM    193  HB2 ASP    17      39.790  14.390  26.900  1.00  0.00           H
ATOM    194  CG  ASP    17      39.730  15.700  25.110  1.00  0.00           C
ATOM    195  OD1 ASP    17      40.470  16.440  24.410  1.00  0.00           O
ATOM    196  OD2 ASP    17      38.760  15.050  24.600  1.00  0.00           O
ATOM    197  C   ASP    17      41.440  17.360  27.440  1.00  0.00           C
ATOM    198  O   ASP    17      42.000  17.760  28.480  1.00  0.00           O
ATOM    199  N   SER    18      41.080  18.230  26.550  1.00  0.00           N
ATOM    200  H   SER    18      40.730  17.900  25.660  1.00  0.00           H
ATOM    201  CA  SER    18      41.140  19.710  26.620  1.00  0.00           C
ATOM    202  HA  SER    18      41.030  19.970  27.680  1.00  0.00           H
ATOM    203  CB  SER    18      42.500  20.270  26.110  1.00  0.00           C
ATOM    204  HB1 SER    18      42.400  21.280  26.490  1.00  0.00           H
ATOM    205  HB2 SER    18      42.550  20.320  25.020  1.00  0.00           H
ATOM    206  OG  SER    18      43.650  19.670  26.680  1.00  0.00           O
ATOM    207  HG  SER    18      43.770  18.750  26.430  1.00  0.00           H
ATOM    208  C   SER    18      39.970  20.380  25.850  1.00  0.00           C
ATOM    209  O   SER    18      39.460  19.790  24.890  1.00  0.00           O
ATOM    210  N   LEU    19      39.590  21.550  26.250  1.00  0.00           N
ATOM    211  H   LEU    19      40.050  21.820  27.110  1.00  0.00           H
ATOM    212  CA  LEU    19      38.480  22.370  25.830  1.00  0.00           C
ATOM    213  HA  LEU    19      38.140  22.080  24.830  1.00  0.00           H
ATOM    214  CB  LEU    19      37.240  22.290  26.710  1.00  0.00           C
ATOM    215  HB1 LEU    19      36.520  22.990  26.280  1.00  0.00           H
ATOM    216  HB2 LEU    19      37.550  22.570  27.720  1.00  0.00           H
ATOM    217  CG  LEU    19      36.600  20.880  26.670  1.00  0.00           C
ATOM    218  HG  LEU    19      37.470  20.230  26.820  1.00  0.00           H
ATOM    219  CD1 LEU    19      35.560  20.730  27.780  1.00  0.00           C
ATOM    220 1HD1 LEU    19      35.900  21.180  28.710  1.00  0.00           H
ATOM    221 2HD1 LEU    19      34.580  21.100  27.460  1.00  0.00           H
ATOM    222 3HD1 LEU    19      35.380  19.660  27.890  1.00  0.00           H
ATOM    223  CD2 LEU    19      35.900  20.560  25.330  1.00  0.00           C
ATOM    224 1HD2 LEU    19      35.110  21.230  25.000  1.00  0.00           H
ATOM    225 2HD2 LEU    19      36.650  20.440  24.550  1.00  0.00           H
ATOM    226 3HD2 LEU    19      35.430  19.580  25.300  1.00  0.00           H
ATOM    227  C   LEU    19      38.870  23.870  25.760  1.00  0.00           C
ATOM    228  O   LEU    19      39.820  24.350  26.330  1.00  0.00           O
ATOM    229  N   ARG    20      38.000  24.660  25.140  1.00  0.00           N
ATOM    230  H   ARG    20      37.280  24.120  24.700  1.00  0.00           H
ATOM    231  CA  ARG    20      37.900  26.110  25.200  1.00  0.00           C
ATOM    232  HA  ARG    20      38.260  26.410  26.180  1.00  0.00           H
ATOM    233  CB  ARG    20      38.770  26.800  24.160  1.00  0.00           C
ATOM    234  HB1 ARG    20      38.280  26.650  23.200  1.00  0.00           H
ATOM    235  HB2 ARG    20      39.810  26.480  24.210  1.00  0.00           H
ATOM    236  CG  ARG    20      38.690  28.360  24.320  1.00  0.00           C
ATOM    237  HG1 ARG    20      39.280  28.760  25.150  1.00  0.00           H
ATOM    238  HG2 ARG    20      37.680  28.750  24.450  1.00  0.00           H
ATOM    239  CD  ARG    20      39.370  29.060  23.110  1.00  0.00           C
ATOM    240  HD1 ARG    20      40.350  28.600  23.020  1.00  0.00           H
ATOM    241  HD2 ARG    20      39.380  30.120  23.380  1.00  0.00           H
ATOM    242  NE  ARG    20      38.580  28.920  21.920  1.00  0.00           N
ATOM    243  HE  ARG    20      38.030  28.080  21.800  1.00  0.00           H
ATOM    244  CZ  ARG    20      38.700  29.640  20.850  1.00  0.00           C
ATOM    245  NH1 ARG    20      39.560  30.580  20.730  1.00  0.00           N
ATOM    246 1HH1 ARG    20      40.270  30.690  21.440  1.00  0.00           H
ATOM    247 2HH1 ARG    20      39.660  31.030  19.830  1.00  0.00           H
ATOM    248  NH2 ARG    20      38.030  29.270  19.820  1.00  0.00           N
ATOM    249 1HH2 ARG    20      37.830  28.280  19.770  1.00  0.00           H
ATOM    250 2HH2 ARG    20      38.210  29.650  18.900  1.00  0.00           H
ATOM    251  C   ARG    20      36.420  26.530  25.250  1.00  0.00           C
ATOM    252  O   ARG    20      35.620  26.150  24.370  1.00  0.00           O
ATOM    253  N   LEU    21      36.110  27.350  26.250  1.00  0.00           N
ATOM    254  H   LEU    21      36.810  27.650  26.910  1.00  0.00           H
ATOM    255  CA  LEU    21      34.870  28.070  26.360  1.00  0.00           C
ATOM    256  HA  LEU    21      34.080  27.490  25.900  1.00  0.00           H
ATOM    257  CB  LEU    21      34.560  28.240  27.880  1.00  0.00           C
ATOM    258  HB1 LEU    21      33.490  28.440  27.960  1.00  0.00           H
ATOM    259  HB2 LEU    21      35.170  29.020  28.330  1.00  0.00           H
ATOM    260  CG  LEU    21      34.720  26.990  28.800  1.00  0.00           C
ATOM    261  HG  LEU    21      35.780  26.850  29.000  1.00  0.00           H
ATOM    262  CD1 LEU    21      34.160  27.280  30.180  1.00  0.00           C
ATOM    263 1HD1 LEU    21      34.640  26.680  30.960  1.00  0.00           H
ATOM    264 2HD1 LEU    21      34.400  28.280  30.520  1.00  0.00           H
ATOM    265 3HD1 LEU    21      33.070  27.180  30.260  1.00  0.00           H
ATOM    266  CD2 LEU    21      34.080  25.770  28.180  1.00  0.00           C
ATOM    267 1HD2 LEU    21      34.580  25.500  27.260  1.00  0.00           H
ATOM    268 2HD2 LEU    21      34.260  24.870  28.760  1.00  0.00           H
ATOM    269 3HD2 LEU    21      33.010  25.900  27.980  1.00  0.00           H
ATOM    270  C   LEU    21      35.030  29.450  25.640  1.00  0.00           C
ATOM    271  O   LEU    21      36.120  30.080  25.680  1.00  0.00           O
ATOM    272  N   SER    22      33.890  29.880  25.030  1.00  0.00           N
ATOM    273  H   SER    22      33.130  29.230  25.110  1.00  0.00           H
ATOM    274  CA  SER    22      33.780  31.200  24.290  1.00  0.00           C
ATOM    275  HA  SER    22      34.760  31.670  24.390  1.00  0.00           H
ATOM    276  CB  SER    22      33.450  31.110  22.850  1.00  0.00           C
ATOM    277  HB1 SER    22      33.580  32.140  22.510  1.00  0.00           H
ATOM    278  HB2 SER    22      32.420  30.760  22.750  1.00  0.00           H
ATOM    279  OG  SER    22      34.310  30.190  22.190  1.00  0.00           O
ATOM    280  HG  SER    22      33.930  29.360  22.480  1.00  0.00           H
ATOM    281  C   SER    22      32.670  32.060  24.950  1.00  0.00           C
ATOM    282  O   SER    22      31.630  31.540  25.490  1.00  0.00           O
ATOM    283  N   CYS    23      32.850  33.320  24.900  1.00  0.00           N
ATOM    284  H   CYS    23      33.640  33.690  24.390  1.00  0.00           H
ATOM    285  CA  CYS    23      31.900  34.330  25.540  1.00  0.00           C
ATOM    286  HA  CYS    23      30.890  33.910  25.610  1.00  0.00           H
ATOM    287  CB  CYS    23      32.340  34.730  26.970  1.00  0.00           C
ATOM    288  HB1 CYS    23      33.250  35.330  26.880  1.00  0.00           H
ATOM    289  HB2 CYS    23      32.490  33.840  27.580  1.00  0.00           H
ATOM    290  SG  CYS    23      31.180  35.840  27.670  1.00  0.00           S
ATOM    291  C   CYS    23      31.730  35.530  24.590  1.00  0.00           C
ATOM    292  O   CYS    23      32.670  36.100  24.000  1.00  0.00           O
ATOM    293  N   ALA    24      30.480  36.000  24.410  1.00  0.00           N
ATOM    294  H   ALA    24      29.760  35.520  24.930  1.00  0.00           H
ATOM    295  CA  ALA    24      30.120  37.200  23.640  1.00  0.00           C
ATOM    296  HA  ALA    24      30.990  37.540  23.080  1.00  0.00           H
ATOM    297  CB  ALA    24      29.160  36.830  22.530  1.00  0.00           C
ATOM    298  HB1 ALA    24      28.220  36.580  23.010  1.00  0.00           H
ATOM    299  HB2 ALA    24      28.980  37.710  21.920  1.00  0.00           H
ATOM    300  HB3 ALA    24      29.500  35.990  21.920  1.00  0.00           H
ATOM    301  C   ALA    24      29.760  38.380  24.520  1.00  0.00           C
ATOM    302  O   ALA    24      29.340  38.250  25.680  1.00  0.00           O
ATOM    303  N   ALA    25      29.920  39.540  23.940  1.00  0.00           N
ATOM    304  H   ALA    25      30.210  39.650  22.980  1.00  0.00           H
ATOM    305  CA  ALA    25      29.640  40.810  24.640  1.00  0.00           C
ATOM    306  HA  ALA    25      29.680  40.600  25.710  1.00  0.00           H
ATOM    307  CB  ALA    25      30.690  41.800  24.130  1.00  0.00           C
ATOM    308  HB1 ALA    25      30.670  42.060  23.070  1.00  0.00           H
ATOM    309  HB2 ALA    25      30.450  42.750  24.610  1.00  0.00           H
ATOM    310  HB3 ALA    25      31.690  41.530  24.480  1.00  0.00           H
ATOM    311  C   ALA    25      28.190  41.300  24.390  1.00  0.00           C
ATOM    312  O   ALA    25      27.890  42.380  24.880  1.00  0.00           O
ATOM    313  N   SER    26      27.500  40.750  23.440  1.00  0.00           N
ATOM    314  H   SER    26      27.980  39.960  23.040  1.00  0.00           H
ATOM    315  CA  SER    26      26.100  41.250  23.030  1.00  0.00           C
ATOM    316  HA  SER    26      25.910  40.840  22.040  1.00  0.00           H
ATOM    317  CB  SER    26      25.030  40.580  23.900  1.00  0.00           C
ATOM    318  HB1 SER    26      24.020  40.860  23.600  1.00  0.00           H
ATOM    319  HB2 SER    26      25.200  40.920  24.920  1.00  0.00           H
ATOM    320  OG  SER    26      25.160  39.210  23.910  1.00  0.00           O
ATOM    321  HG  SER    26      24.750  38.960  24.740  1.00  0.00           H
ATOM    322  C   SER    26      25.890  42.830  22.980  1.00  0.00           C
ATOM    323  O   SER    26      24.830  43.250  23.430  1.00  0.00           O
ATOM    324  N   GLY    27      26.880  43.670  22.520  1.00  0.00           N
ATOM    325  H   GLY    27      27.740  43.210  22.260  1.00  0.00           H
ATOM    326  CA  GLY    27      26.700  45.110  22.280  1.00  0.00           C
ATOM    327  HA1 GLY    27      25.630  45.270  22.130  1.00  0.00           H
ATOM    328  HA2 GLY    27      27.350  45.410  21.460  1.00  0.00           H
ATOM    329  C   GLY    27      27.080  46.000  23.480  1.00  0.00           C
ATOM    330  O   GLY    27      26.810  47.190  23.380  1.00  0.00           O
ATOM    331  N   LEU    28      27.760  45.410  24.490  1.00  0.00           N
ATOM    332  H   LEU    28      27.820  44.410  24.550  1.00  0.00           H
ATOM    333  CA  LEU    28      28.580  46.270  25.390  1.00  0.00           C
ATOM    334  HA  LEU    28      27.880  46.920  25.930  1.00  0.00           H
ATOM    335  CB  LEU    28      29.310  45.390  26.450  1.00  0.00           C
ATOM    336  HB1 LEU    28      30.070  46.010  26.930  1.00  0.00           H
ATOM    337  HB2 LEU    28      29.750  44.530  25.940  1.00  0.00           H
ATOM    338  CG  LEU    28      28.540  45.090  27.780  1.00  0.00           C
ATOM    339  HG  LEU    28      28.340  46.020  28.290  1.00  0.00           H
ATOM    340  CD1 LEU    28      27.180  44.370  27.610  1.00  0.00           C
ATOM    341 1HD1 LEU    28      26.640  44.230  28.550  1.00  0.00           H
ATOM    342 2HD1 LEU    28      26.520  44.940  26.960  1.00  0.00           H
ATOM    343 3HD1 LEU    28      27.280  43.370  27.190  1.00  0.00           H
ATOM    344  CD2 LEU    28      29.320  44.140  28.730  1.00  0.00           C
ATOM    345 1HD2 LEU    28      28.700  44.130  29.630  1.00  0.00           H
ATOM    346 2HD2 LEU    28      29.330  43.150  28.280  1.00  0.00           H
ATOM    347 3HD2 LEU    28      30.310  44.480  29.010  1.00  0.00           H
ATOM    348  C   LEU    28      29.630  47.230  24.720  1.00  0.00           C
ATOM    349  O   LEU    28      30.080  47.100  23.590  1.00  0.00           O
ATOM    350  N   LEU    29      30.100  48.180  25.530  1.00  0.00           N
ATOM    351  H   LEU    29      29.580  48.120  26.390  1.00  0.00           H
ATOM    352  CA  LEU    29      31.310  48.960  25.320  1.00  0.00           C
ATOM    353  HA  LEU    29      31.450  49.210  24.270  1.00  0.00           H
ATOM    354  CB  LEU    29      31.240  50.340  25.980  1.00  0.00           C
ATOM    355  HB1 LEU    29      32.250  50.720  26.100  1.00  0.00           H
ATOM    356  HB2 LEU    29      30.860  50.310  27.000  1.00  0.00           H
ATOM    357  CG  LEU    29      30.420  51.450  25.250  1.00  0.00           C
ATOM    358  HG  LEU    29      30.750  51.600  24.220  1.00  0.00           H
ATOM    359  CD1 LEU    29      28.930  51.200  25.160  1.00  0.00           C
ATOM    360 1HD1 LEU    29      28.500  52.010  24.570  1.00  0.00           H
ATOM    361 2HD1 LEU    29      28.670  50.240  24.700  1.00  0.00           H
ATOM    362 3HD1 LEU    29      28.440  51.190  26.130  1.00  0.00           H
ATOM    363  CD2 LEU    29      30.590  52.830  25.920  1.00  0.00           C
ATOM    364 1HD2 LEU    29      30.080  52.870  26.890  1.00  0.00           H
ATOM    365 2HD2 LEU    29      31.640  53.060  26.090  1.00  0.00           H
ATOM    366 3HD2 LEU    29      30.090  53.500  25.220  1.00  0.00           H
ATOM    367  C   LEU    29      32.430  48.050  25.820  1.00  0.00           C
ATOM    368  O   LEU    29      33.010  48.130  26.940  1.00  0.00           O
ATOM    369  N   PHE    30      32.620  46.920  25.070  1.00  0.00           N
ATOM    370  H   PHE    30      31.970  46.850  24.310  1.00  0.00           H
ATOM    371  CA  PHE    30      33.620  45.840  25.350  1.00  0.00           C
ATOM    372  HA  PHE    30      33.350  45.380  26.300  1.00  0.00           H
ATOM    373  CB  PHE    30      33.410  44.850  24.160  1.00  0.00           C
ATOM    374  HB1 PHE    30      33.240  45.440  23.260  1.00  0.00           H
ATOM    375  HB2 PHE    30      32.440  44.400  24.370  1.00  0.00           H
ATOM    376  CG  PHE    30      34.460  43.810  24.000  1.00  0.00           C
ATOM    377  CD1 PHE    30      34.530  42.710  24.880  1.00  0.00           C
ATOM    378  HD1 PHE    30      33.930  42.610  25.770  1.00  0.00           H
ATOM    379  CE1 PHE    30      35.480  41.730  24.700  1.00  0.00           C
ATOM    380  HE1 PHE    30      35.490  40.860  25.330  1.00  0.00           H
ATOM    381  CZ  PHE    30      36.280  41.780  23.580  1.00  0.00           C
ATOM    382  HZ  PHE    30      36.940  40.960  23.350  1.00  0.00           H
ATOM    383  CE2 PHE    30      36.400  42.960  22.770  1.00  0.00           C
ATOM    384  HE2 PHE    30      37.190  43.030  22.040  1.00  0.00           H
ATOM    385  CD2 PHE    30      35.500  44.000  23.060  1.00  0.00           C
ATOM    386  HD2 PHE    30      35.490  44.930  22.510  1.00  0.00           H
ATOM    387  C   PHE    30      35.050  46.340  25.320  1.00  0.00           C
ATOM    388  O   PHE    30      35.930  45.780  25.950  1.00  0.00           O
ATOM    389  N   SER    37      35.380  47.440  24.560  1.00  0.00           N
ATOM    390  H   SER    37      34.670  47.890  23.990  1.00  0.00           H
ATOM    391  CA  SER    37      36.650  48.070  24.570  1.00  0.00           C
ATOM    392  HA  SER    37      37.410  47.300  24.430  1.00  0.00           H
ATOM    393  CB  SER    37      36.730  49.110  23.490  1.00  0.00           C
ATOM    394  HB1 SER    37      37.780  49.410  23.540  1.00  0.00           H
ATOM    395  HB2 SER    37      36.040  49.950  23.590  1.00  0.00           H
ATOM    396  OG  SER    37      36.450  48.500  22.260  1.00  0.00           O
ATOM    397  HG  SER    37      36.650  49.140  21.570  1.00  0.00           H
ATOM    398  C   SER    37      36.990  48.610  25.940  1.00  0.00           C
ATOM    399  O   SER    37      38.170  48.990  26.180  1.00  0.00           O
ATOM    400  N   PHE    38      36.040  48.710  26.860  1.00  0.00           N
ATOM    401  H   PHE    38      35.060  48.700  26.590  1.00  0.00           H
ATOM    402  CA  PHE    38      36.260  48.980  28.300  1.00  0.00           C
ATOM    403  HA  PHE    38      37.310  49.190  28.450  1.00  0.00           H
ATOM    404  CB  PHE    38      35.480  50.220  28.710  1.00  0.00           C
ATOM    405  HB1 PHE    38      35.420  50.370  29.790  1.00  0.00           H
ATOM    406  HB2 PHE    38      34.420  50.040  28.520  1.00  0.00           H
ATOM    407  CG  PHE    38      35.790  51.570  28.200  1.00  0.00           C
ATOM    408  CD1 PHE    38      35.370  51.900  26.900  1.00  0.00           C
ATOM    409  HD1 PHE    38      34.770  51.230  26.310  1.00  0.00           H
ATOM    410  CE1 PHE    38      35.790  53.140  26.340  1.00  0.00           C
ATOM    411  HE1 PHE    38      35.550  53.490  25.340  1.00  0.00           H
ATOM    412  CZ  PHE    38      36.680  53.940  27.070  1.00  0.00           C
ATOM    413  HZ  PHE    38      37.040  54.860  26.650  1.00  0.00           H
ATOM    414  CE2 PHE    38      37.020  53.600  28.390  1.00  0.00           C
ATOM    415  HE2 PHE    38      37.620  54.280  28.990  1.00  0.00           H
ATOM    416  CD2 PHE    38      36.550  52.430  28.970  1.00  0.00           C
ATOM    417  HD2 PHE    38      36.760  52.220  30.010  1.00  0.00           H
ATOM    418  C   PHE    38      36.020  47.860  29.360  1.00  0.00           C
ATOM    419  O   PHE    38      36.930  47.760  30.210  1.00  0.00           O
ATOM    420  N   TYR    39      34.930  47.200  29.360  1.00  0.00           N
ATOM    421  H   TYR    39      34.220  47.520  28.710  1.00  0.00           H
ATOM    422  CA  TYR    39      34.500  46.210  30.350  1.00  0.00           C
ATOM    423  HA  TYR    39      34.520  46.600  31.370  1.00  0.00           H
ATOM    424  CB  TYR    39      33.080  45.660  30.000  1.00  0.00           C
ATOM    425  HB1 TYR    39      33.010  44.740  30.580  1.00  0.00           H
ATOM    426  HB2 TYR    39      32.920  45.490  28.930  1.00  0.00           H
ATOM    427  CG  TYR    39      31.930  46.480  30.460  1.00  0.00           C
ATOM    428  CD1 TYR    39      31.870  47.840  30.030  1.00  0.00           C
ATOM    429  HD1 TYR    39      32.590  48.240  29.340  1.00  0.00           H
ATOM    430  CE1 TYR    39      30.870  48.700  30.560  1.00  0.00           C
ATOM    431  HE1 TYR    39      30.840  49.750  30.340  1.00  0.00           H
ATOM    432  CZ  TYR    39      30.000  48.210  31.580  1.00  0.00           C
ATOM    433  OH  TYR    39      28.980  49.000  32.140  1.00  0.00           O
ATOM    434  HH  TYR    39      28.610  48.510  32.880  1.00  0.00           H
ATOM    435  CE2 TYR    39      30.090  46.870  31.960  1.00  0.00           C
ATOM    436  HE2 TYR    39      29.420  46.520  32.740  1.00  0.00           H
ATOM    437  CD2 TYR    39      31.070  45.990  31.390  1.00  0.00           C
ATOM    438  HD2 TYR    39      31.070  44.940  31.660  1.00  0.00           H
ATOM    439  C   TYR    39      35.470  45.090  30.550  1.00  0.00           C
ATOM    440  O   TYR    39      35.970  44.550  29.540  1.00  0.00           O
ATOM    441  N   ILE    40      35.790  44.830  31.810  1.00  0.00           N
ATOM    442  H   ILE    40      35.250  45.310  32.510  1.00  0.00           H
ATOM    443  CA  ILE    40      36.440  43.600  32.380  1.00  0.00           C
ATOM    444  HA  ILE    40      37.330  43.360  31.800  1.00  0.00           H
ATOM    445  CB  ILE    40      36.820  43.730  33.930  1.00  0.00           C
ATOM    446  HB  ILE    40      35.890  43.880  34.480  1.00  0.00           H
ATOM    447  CG2 ILE    40      37.410  42.400  34.430  1.00  0.00           C
ATOM    448 1HG2 ILE    40      37.020  41.470  34.010  1.00  0.00           H
ATOM    449 2HG2 ILE    40      38.440  42.290  34.070  1.00  0.00           H
ATOM    450 3HG2 ILE    40      37.310  42.510  35.510  1.00  0.00           H
ATOM    451  CG1 ILE    40      37.700  45.020  34.140  1.00  0.00           C
ATOM    452 1HG1 ILE    40      38.590  45.010  33.510  1.00  0.00           H
ATOM    453 2HG1 ILE    40      38.120  45.090  35.140  1.00  0.00           H
ATOM    454  CD  ILE    40      37.110  46.410  33.900  1.00  0.00           C
ATOM    455  HD1 ILE    40      36.830  46.640  32.870  1.00  0.00           H
ATOM    456  HD2 ILE    40      36.330  46.600  34.640  1.00  0.00           H
ATOM    457  HD3 ILE    40      37.850  47.120  34.270  1.00  0.00           H
ATOM    458  C   ILE    40      35.540  42.430  32.120  1.00  0.00           C
ATOM    459  O   ILE    40      34.310  42.520  32.160  1.00  0.00           O
ATOM    460  N   MET    41      36.150  41.280  31.780  1.00  0.00           N
ATOM    461  H   MET    41      37.150  41.160  31.760  1.00  0.00           H
ATOM    462  CA  MET    41      35.390  40.090  31.370  1.00  0.00           C
ATOM    463  HA  MET    41      34.360  40.060  31.740  1.00  0.00           H
ATOM    464  CB  MET    41      35.360  39.950  29.910  1.00  0.00           C
ATOM    465  HB1 MET    41      35.170  38.900  29.730  1.00  0.00           H
ATOM    466  HB2 MET    41      36.370  40.060  29.520  1.00  0.00           H
ATOM    467  CG  MET    41      34.430  40.900  29.230  1.00  0.00           C
ATOM    468  HG1 MET    41      35.030  41.800  29.070  1.00  0.00           H
ATOM    469  HG2 MET    41      33.630  41.110  29.940  1.00  0.00           H
ATOM    470  SD  MET    41      33.710  40.260  27.650  1.00  0.00           S
ATOM    471  CE  MET    41      32.550  38.980  28.280  1.00  0.00           C
ATOM    472  HE1 MET    41      32.130  38.380  27.470  1.00  0.00           H
ATOM    473  HE2 MET    41      33.020  38.230  28.910  1.00  0.00           H
ATOM    474  HE3 MET    41      31.740  39.410  28.860  1.00  0.00           H
ATOM    475  C   MET    41      36.010  38.970  32.150  1.00  0.00           C
ATOM    476  O   MET    41      37.250  38.860  32.280  1.00  0.00           O
ATOM    477  N   GLY    42      35.200  38.130  32.720  1.00  0.00           N
ATOM    478  H   GLY    42      34.200  38.280  32.720  1.00  0.00           H
ATOM    479  CA  GLY    42      35.560  37.000  33.580  1.00  0.00           C
ATOM    480  HA1 GLY    42      35.500  37.250  34.640  1.00  0.00           H
ATOM    481  HA2 GLY    42      36.600  36.780  33.360  1.00  0.00           H
ATOM    482  C   GLY    42      34.820  35.700  33.240  1.00  0.00           C
ATOM    483  O   GLY    42      33.840  35.630  32.540  1.00  0.00           O
ATOM    484  N   TRP    43      35.270  34.590  33.890  1.00  0.00           N
ATOM    485  H   TRP    43      36.180  34.540  34.330  1.00  0.00           H
ATOM    486  CA  TRP    43      34.520  33.270  34.070  1.00  0.00           C
ATOM    487  HA  TRP    43      33.500  33.330  33.710  1.00  0.00           H
ATOM    488  CB  TRP    43      35.020  32.110  33.190  1.00  0.00           C
ATOM    489  HB1 TRP    43      34.470  31.200  33.410  1.00  0.00           H
ATOM    490  HB2 TRP    43      36.070  31.960  33.410  1.00  0.00           H
ATOM    491  CG  TRP    43      35.060  32.320  31.720  1.00  0.00           C
ATOM    492  CD1 TRP    43      36.070  32.970  31.030  1.00  0.00           C
ATOM    493  HD1 TRP    43      36.990  33.350  31.450  1.00  0.00           H
ATOM    494  NE1 TRP    43      35.820  32.870  29.690  1.00  0.00           N
ATOM    495  HE1 TRP    43      36.350  33.410  29.030  1.00  0.00           H
ATOM    496  CE2 TRP    43      34.710  32.110  29.460  1.00  0.00           C
ATOM    497  CZ2 TRP    43      34.060  31.600  28.320  1.00  0.00           C
ATOM    498  HZ2 TRP    43      34.310  31.980  27.340  1.00  0.00           H
ATOM    499  CH2 TRP    43      32.920  30.830  28.420  1.00  0.00           C
ATOM    500  HH2 TRP    43      32.420  30.490  27.530  1.00  0.00           H
ATOM    501  CZ3 TRP    43      32.280  30.670  29.690  1.00  0.00           C
ATOM    502  HZ3 TRP    43      31.350  30.120  29.750  1.00  0.00           H
ATOM    503  CE3 TRP    43      32.950  31.090  30.850  1.00  0.00           C
ATOM    504  HE3 TRP    43      32.510  30.940  31.830  1.00  0.00           H
ATOM    505  CD2 TRP    43      34.210  31.740  30.760  1.00  0.00           C
ATOM    506  C   TRP    43      34.510  32.780  35.530  1.00  0.00           C
ATOM    507  O   TRP    43      35.550  32.730  36.150  1.00  0.00           O
ATOM    508  N   PHE    44      33.290  32.370  36.000  1.00  0.00           N
ATOM    509  H   PHE    44      32.570  32.310  35.300  1.00  0.00           H
ATOM    510  CA  PHE    44      33.050  31.650  37.210  1.00  0.00           C
ATOM    511  HA  PHE    44      33.970  31.550  37.780  1.00  0.00           H
ATOM    512  CB  PHE    44      32.060  32.560  38.020  1.00  0.00           C
ATOM    513  HB1 PHE    44      31.730  32.010  38.910  1.00  0.00           H
ATOM    514  HB2 PHE    44      31.140  32.750  37.450  1.00  0.00           H
ATOM    515  CG  PHE    44      32.500  33.930  38.470  1.00  0.00           C
ATOM    516  CD1 PHE    44      32.720  35.040  37.680  1.00  0.00           C
ATOM    517  HD1 PHE    44      32.430  34.980  36.650  1.00  0.00           H
ATOM    518  CE1 PHE    44      33.370  36.200  38.150  1.00  0.00           C
ATOM    519  HE1 PHE    44      33.610  36.920  37.380  1.00  0.00           H
ATOM    520  CZ  PHE    44      33.720  36.210  39.490  1.00  0.00           C
ATOM    521  HZ  PHE    44      34.250  37.070  39.880  1.00  0.00           H
ATOM    522  CE2 PHE    44      33.400  35.210  40.360  1.00  0.00           C
ATOM    523  HE2 PHE    44      33.680  35.120  41.400  1.00  0.00           H
ATOM    524  CD2 PHE    44      32.840  34.000  39.820  1.00  0.00           C
ATOM    525  HD2 PHE    44      32.640  33.120  40.420  1.00  0.00           H
ATOM    526  C   PHE    44      32.460  30.290  36.920  1.00  0.00           C
ATOM    527  O   PHE    44      31.980  30.090  35.860  1.00  0.00           O
ATOM    528  N   ARG    45      32.520  29.350  37.840  1.00  0.00           N
ATOM    529  H   ARG    45      32.690  29.590  38.810  1.00  0.00           H
ATOM    530  CA  ARG    45      32.010  28.000  37.680  1.00  0.00           C
ATOM    531  HA  ARG    45      31.360  28.090  36.810  1.00  0.00           H
ATOM    532  CB  ARG    45      33.040  26.980  37.190  1.00  0.00           C
ATOM    533  HB1 ARG    45      33.640  27.480  36.440  1.00  0.00           H
ATOM    534  HB2 ARG    45      32.560  26.070  36.850  1.00  0.00           H
ATOM    535  CG  ARG    45      33.980  26.400  38.220  1.00  0.00           C
ATOM    536  HG1 ARG    45      33.350  25.860  38.930  1.00  0.00           H
ATOM    537  HG2 ARG    45      34.470  27.260  38.660  1.00  0.00           H
ATOM    538  CD  ARG    45      35.050  25.410  37.570  1.00  0.00           C
ATOM    539  HD1 ARG    45      35.470  25.770  36.630  1.00  0.00           H
ATOM    540  HD2 ARG    45      34.540  24.490  37.280  1.00  0.00           H
ATOM    541  NE  ARG    45      36.060  25.170  38.540  1.00  0.00           N
ATOM    542  HE  ARG    45      35.870  25.400  39.510  1.00  0.00           H
ATOM    543  CZ  ARG    45      37.200  24.650  38.380  1.00  0.00           C
ATOM    544  NH1 ARG    45      37.680  24.170  37.200  1.00  0.00           N
ATOM    545 1HH1 ARG    45      37.080  24.070  36.390  1.00  0.00           H
ATOM    546 2HH1 ARG    45      38.490  23.580  37.250  1.00  0.00           H
ATOM    547  NH2 ARG    45      38.020  24.530  39.360  1.00  0.00           N
ATOM    548 1HH2 ARG    45      37.900  25.010  40.240  1.00  0.00           H
ATOM    549 2HH2 ARG    45      38.890  24.060  39.160  1.00  0.00           H
ATOM    550  C   ARG    45      31.150  27.540  38.880  1.00  0.00           C
ATOM    551  O   ARG    45      31.260  28.220  39.930  1.00  0.00           O
ATOM    552  N   GLN    46      30.280  26.530  38.750  1.00  0.00           N
ATOM    553  H   GLN    46      29.990  26.300  37.810  1.00  0.00           H
ATOM    554  CA  GLN    46      29.740  25.750  39.890  1.00  0.00           C
ATOM    555  HA  GLN    46      30.450  25.770  40.720  1.00  0.00           H
ATOM    556  CB  GLN    46      28.530  26.530  40.340  1.00  0.00           C
ATOM    557  HB1 GLN    46      27.730  26.230  39.660  1.00  0.00           H
ATOM    558  HB2 GLN    46      28.730  27.600  40.380  1.00  0.00           H
ATOM    559  CG  GLN    46      27.940  26.050  41.670  1.00  0.00           C
ATOM    560  HG1 GLN    46      28.780  26.060  42.360  1.00  0.00           H
ATOM    561  HG2 GLN    46      27.490  25.070  41.480  1.00  0.00           H
ATOM    562  CD  GLN    46      26.740  26.940  42.150  1.00  0.00           C
ATOM    563  OE1 GLN    46      26.110  27.740  41.450  1.00  0.00           O
ATOM    564  NE2 GLN    46      26.390  26.870  43.420  1.00  0.00           N
ATOM    565 1HE2 GLN    46      26.620  26.020  43.920  1.00  0.00           H
ATOM    566 2HE2 GLN    46      25.540  27.320  43.710  1.00  0.00           H
ATOM    567  C   GLN    46      29.350  24.270  39.530  1.00  0.00           C
ATOM    568  O   GLN    46      28.930  23.940  38.440  1.00  0.00           O
ATOM    569  N   ALA    47      29.500  23.400  40.570  1.00  0.00           N
ATOM    570  H   ALA    47      29.750  23.730  41.490  1.00  0.00           H
ATOM    571  CA  ALA    47      29.240  21.950  40.530  1.00  0.00           C
ATOM    572  HA  ALA    47      29.010  21.590  39.530  1.00  0.00           H
ATOM    573  CB  ALA    47      30.450  21.140  40.980  1.00  0.00           C
ATOM    574  HB1 ALA    47      30.220  20.080  41.050  1.00  0.00           H
ATOM    575  HB2 ALA    47      31.190  21.350  40.210  1.00  0.00           H
ATOM    576  HB3 ALA    47      30.760  21.350  42.000  1.00  0.00           H
ATOM    577  C   ALA    47      28.040  21.630  41.400  1.00  0.00           C
ATOM    578  O   ALA    47      27.770  22.290  42.380  1.00  0.00           O
ATOM    579  N   PRO    48      27.320  20.540  41.230  1.00  0.00           N
ATOM    580  CD  PRO    48      27.430  19.610  40.140  1.00  0.00           C
ATOM    581  HD1 PRO    48      28.080  18.850  40.570  1.00  0.00           H
ATOM    582  HD2 PRO    48      27.680  20.000  39.160  1.00  0.00           H
ATOM    583  CG  PRO    48      26.050  18.960  40.020  1.00  0.00           C
ATOM    584  HG1 PRO    48      25.960  18.010  39.510  1.00  0.00           H
ATOM    585  HG2 PRO    48      25.360  19.680  39.570  1.00  0.00           H
ATOM    586  CB  PRO    48      25.670  18.940  41.460  1.00  0.00           C
ATOM    587  HB1 PRO    48      26.170  18.080  41.920  1.00  0.00           H
ATOM    588  HB2 PRO    48      24.620  18.760  41.670  1.00  0.00           H
ATOM    589  CA  PRO    48      26.180  20.230  42.070  1.00  0.00           C
ATOM    590  HA  PRO    48      25.440  21.010  41.930  1.00  0.00           H
ATOM    591  C   PRO    48      26.440  20.180  43.540  1.00  0.00           C
ATOM    592  O   PRO    48      27.430  19.610  44.050  1.00  0.00           O
ATOM    593  N   GLY    49      25.530  20.680  44.350  1.00  0.00           N
ATOM    594  H   GLY    49      24.620  20.840  43.950  1.00  0.00           H
ATOM    595  CA  GLY    49      25.630  21.000  45.840  1.00  0.00           C
ATOM    596  HA1 GLY    49      25.630  20.060  46.390  1.00  0.00           H
ATOM    597  HA2 GLY    49      24.670  21.430  46.140  1.00  0.00           H
ATOM    598  C   GLY    49      26.720  21.870  46.390  1.00  0.00           C
ATOM    599  O   GLY    49      26.830  22.000  47.560  1.00  0.00           O
ATOM    600  N   ARG    50      27.650  22.360  45.570  1.00  0.00           N
ATOM    601  H   ARG    50      27.690  22.190  44.580  1.00  0.00           H
ATOM    602  CA  ARG    50      28.750  23.220  46.040  1.00  0.00           C
ATOM    603  HA  ARG    50      28.930  23.050  47.100  1.00  0.00           H
ATOM    604  CB  ARG    50      30.070  22.800  45.340  1.00  0.00           C
ATOM    605  HB1 ARG    50      30.870  23.480  45.620  1.00  0.00           H
ATOM    606  HB2 ARG    50      29.920  22.900  44.260  1.00  0.00           H
ATOM    607  CG  ARG    50      30.440  21.370  45.620  1.00  0.00           C
ATOM    608  HG1 ARG    50      29.640  20.720  45.260  1.00  0.00           H
ATOM    609  HG2 ARG    50      30.720  21.160  46.650  1.00  0.00           H
ATOM    610  CD  ARG    50      31.820  21.050  44.940  1.00  0.00           C
ATOM    611  HD1 ARG    50      32.340  22.010  44.860  1.00  0.00           H
ATOM    612  HD2 ARG    50      31.530  20.700  43.950  1.00  0.00           H
ATOM    613  NE  ARG    50      32.610  20.070  45.600  1.00  0.00           N
ATOM    614  HE  ARG    50      32.150  19.200  45.840  1.00  0.00           H
ATOM    615  CZ  ARG    50      33.890  20.160  46.000  1.00  0.00           C
ATOM    616  NH1 ARG    50      34.580  21.240  45.750  1.00  0.00           N
ATOM    617 1HH1 ARG    50      34.150  21.990  45.230  1.00  0.00           H
ATOM    618 2HH1 ARG    50      35.500  21.360  46.130  1.00  0.00           H
ATOM    619  NH2 ARG    50      34.560  19.180  46.530  1.00  0.00           N
ATOM    620 1HH2 ARG    50      34.180  18.240  46.500  1.00  0.00           H
ATOM    621 2HH2 ARG    50      35.560  19.270  46.650  1.00  0.00           H
ATOM    622  C   ARG    50      28.490  24.710  45.820  1.00  0.00           C
ATOM    623  O   ARG    50      27.450  25.040  45.280  1.00  0.00           O
ATOM    624  N   GLU    51      29.520  25.520  46.120  1.00  0.00           N
ATOM    625  H   GLU    51      30.420  25.120  46.340  1.00  0.00           H
ATOM    626  CA  GLU    51      29.520  26.950  45.900  1.00  0.00           C
ATOM    627  HA  GLU    51      28.550  27.390  46.110  1.00  0.00           H
ATOM    628  CB  GLU    51      30.390  27.530  46.990  1.00  0.00           C
ATOM    629  HB1 GLU    51      30.520  28.600  46.790  1.00  0.00           H
ATOM    630  HB2 GLU    51      31.420  27.200  46.900  1.00  0.00           H
ATOM    631  CG  GLU    51      29.920  27.250  48.470  1.00  0.00           C
ATOM    632  HG1 GLU    51      29.770  26.180  48.630  1.00  0.00           H
ATOM    633  HG2 GLU    51      28.930  27.650  48.700  1.00  0.00           H
ATOM    634  CD  GLU    51      30.910  27.970  49.440  1.00  0.00           C
ATOM    635  OE1 GLU    51      31.890  27.270  49.890  1.00  0.00           O
ATOM    636  OE2 GLU    51      30.740  29.180  49.720  1.00  0.00           O
ATOM    637  C   GLU    51      30.020  27.510  44.610  1.00  0.00           C
ATOM    638  O   GLU    51      30.840  26.880  43.930  1.00  0.00           O
ATOM    639  N   ARG    52      29.540  28.710  44.270  1.00  0.00           N
ATOM    640  H   ARG    52      28.900  29.160  44.910  1.00  0.00           H
ATOM    641  CA  ARG    52      29.960  29.430  43.020  1.00  0.00           C
ATOM    642  HA  ARG    52      30.100  28.700  42.230  1.00  0.00           H
ATOM    643  CB  ARG    52      28.950  30.480  42.730  1.00  0.00           C
ATOM    644  HB1 ARG    52      28.880  31.280  43.470  1.00  0.00           H
ATOM    645  HB2 ARG    52      27.990  30.030  42.480  1.00  0.00           H
ATOM    646  CG  ARG    52      29.240  31.070  41.380  1.00  0.00           C
ATOM    647  HG1 ARG    52      29.440  30.240  40.700  1.00  0.00           H
ATOM    648  HG2 ARG    52      30.090  31.740  41.440  1.00  0.00           H
ATOM    649  CD  ARG    52      28.010  31.850  40.830  1.00  0.00           C
ATOM    650  HD1 ARG    52      27.160  31.190  40.730  1.00  0.00           H
ATOM    651  HD2 ARG    52      28.250  32.240  39.840  1.00  0.00           H
ATOM    652  NE  ARG    52      27.510  32.970  41.670  1.00  0.00           N
ATOM    653  HE  ARG    52      27.750  32.910  42.650  1.00  0.00           H
ATOM    654  CZ  ARG    52      27.030  34.130  41.300  1.00  0.00           C
ATOM    655  NH1 ARG    52      26.500  34.330  40.120  1.00  0.00           N
ATOM    656 1HH1 ARG    52      26.310  33.620  39.440  1.00  0.00           H
ATOM    657 2HH1 ARG    52      26.220  35.260  39.860  1.00  0.00           H
ATOM    658  NH2 ARG    52      26.970  35.150  42.110  1.00  0.00           N
ATOM    659 1HH2 ARG    52      27.230  35.070  43.080  1.00  0.00           H
ATOM    660 2HH2 ARG    52      26.580  36.040  41.820  1.00  0.00           H
ATOM    661  C   ARG    52      31.350  30.000  43.180  1.00  0.00           C
ATOM    662  O   ARG    52      31.490  31.010  43.890  1.00  0.00           O
ATOM    663  N   GLU    53      32.420  29.570  42.450  1.00  0.00           N
ATOM    664  H   GLU    53      32.260  28.780  41.840  1.00  0.00           H
ATOM    665  CA  GLU    53      33.760  30.070  42.470  1.00  0.00           C
ATOM    666  HA  GLU    53      33.790  30.820  43.260  1.00  0.00           H
ATOM    667  CB  GLU    53      34.720  28.820  42.780  1.00  0.00           C
ATOM    668  HB1 GLU    53      34.420  28.390  43.730  1.00  0.00           H
ATOM    669  HB2 GLU    53      35.700  29.290  42.770  1.00  0.00           H
ATOM    670  CG  GLU    53      34.630  27.730  41.660  1.00  0.00           C
ATOM    671  HG1 GLU    53      34.960  28.150  40.710  1.00  0.00           H
ATOM    672  HG2 GLU    53      33.560  27.530  41.560  1.00  0.00           H
ATOM    673  CD  GLU    53      35.570  26.590  42.050  1.00  0.00           C
ATOM    674  OE1 GLU    53      36.430  26.760  42.950  1.00  0.00           O
ATOM    675  OE2 GLU    53      35.680  25.630  41.240  1.00  0.00           O
ATOM    676  C   GLU    53      34.200  30.700  41.140  1.00  0.00           C
ATOM    677  O   GLU    53      33.630  30.410  40.090  1.00  0.00           O
ATOM    678  N   PHE    54      35.150  31.600  41.250  1.00  0.00           N
ATOM    679  H   PHE    54      35.380  31.920  42.190  1.00  0.00           H
ATOM    680  CA  PHE    54      35.910  32.260  40.230  1.00  0.00           C
ATOM    681  HA  PHE    54      35.210  32.600  39.460  1.00  0.00           H
ATOM    682  CB  PHE    54      36.570  33.380  40.920  1.00  0.00           C
ATOM    683  HB1 PHE    54      37.050  32.900  41.770  1.00  0.00           H
ATOM    684  HB2 PHE    54      35.800  34.060  41.310  1.00  0.00           H
ATOM    685  CG  PHE    54      37.620  34.230  40.190  1.00  0.00           C
ATOM    686  CD1 PHE    54      37.030  34.990  39.250  1.00  0.00           C
ATOM    687  HD1 PHE    54      35.970  34.870  39.050  1.00  0.00           H
ATOM    688  CE1 PHE    54      37.810  35.900  38.470  1.00  0.00           C
ATOM    689  HE1 PHE    54      37.400  36.500  37.670  1.00  0.00           H
ATOM    690  CZ  PHE    54      39.170  36.000  38.720  1.00  0.00           C
ATOM    691  HZ  PHE    54      39.760  36.680  38.130  1.00  0.00           H
ATOM    692  CE2 PHE    54      39.790  35.100  39.620  1.00  0.00           C
ATOM    693  HE2 PHE    54      40.860  35.020  39.740  1.00  0.00           H
ATOM    694  CD2 PHE    54      39.000  34.270  40.410  1.00  0.00           C
ATOM    695  HD2 PHE    54      39.410  33.720  41.250  1.00  0.00           H
ATOM    696  C   PHE    54      36.960  31.400  39.590  1.00  0.00           C
ATOM    697  O   PHE    54      37.580  30.530  40.230  1.00  0.00           O
ATOM    698  N   VAL    55      37.230  31.610  38.310  1.00  0.00           N
ATOM    699  H   VAL    55      36.680  32.330  37.870  1.00  0.00           H
ATOM    700  CA  VAL    55      38.270  30.930  37.470  1.00  0.00           C
ATOM    701  HA  VAL    55      38.850  30.220  38.060  1.00  0.00           H
ATOM    702  CB  VAL    55      37.570  30.020  36.430  1.00  0.00           C
ATOM    703  HB  VAL    55      37.170  30.650  35.640  1.00  0.00           H
ATOM    704  CG1 VAL    55      38.500  29.120  35.650  1.00  0.00           C
ATOM    705 1HG1 VAL    55      39.170  29.720  35.040  1.00  0.00           H
ATOM    706 2HG1 VAL    55      39.010  28.560  36.450  1.00  0.00           H
ATOM    707 3HG1 VAL    55      37.840  28.600  34.960  1.00  0.00           H
ATOM    708  CG2 VAL    55      36.460  29.150  36.990  1.00  0.00           C
ATOM    709 1HG2 VAL    55      36.990  28.360  37.520  1.00  0.00           H
ATOM    710 2HG2 VAL    55      35.950  29.610  37.840  1.00  0.00           H
ATOM    711 3HG2 VAL    55      35.810  28.780  36.190  1.00  0.00           H
ATOM    712  C   VAL    55      39.330  31.910  36.870  1.00  0.00           C
ATOM    713  O   VAL    55      40.540  31.700  37.120  1.00  0.00           O
ATOM    714  N   ALA    56      38.940  32.950  36.130  1.00  0.00           N
ATOM    715  H   ALA    56      37.940  33.060  36.100  1.00  0.00           H
ATOM    716  CA  ALA    56      39.840  33.990  35.730  1.00  0.00           C
ATOM    717  HA  ALA    56      40.420  34.200  36.630  1.00  0.00           H
ATOM    718  CB  ALA    56      40.690  33.480  34.520  1.00  0.00           C
ATOM    719  HB1 ALA    56      41.200  32.540  34.760  1.00  0.00           H
ATOM    720  HB2 ALA    56      40.140  33.420  33.580  1.00  0.00           H
ATOM    721  HB3 ALA    56      41.450  34.210  34.260  1.00  0.00           H
ATOM    722  C   ALA    56      39.140  35.310  35.390  1.00  0.00           C
ATOM    723  O   ALA    56      37.910  35.210  35.270  1.00  0.00           O
ATOM    724  N   SER    57      39.830  36.470  35.280  1.00  0.00           N
ATOM    725  H   SER    57      40.820  36.410  35.470  1.00  0.00           H
ATOM    726  CA  SER    57      39.350  37.640  34.480  1.00  0.00           C
ATOM    727  HA  SER    57      38.610  37.270  33.770  1.00  0.00           H
ATOM    728  CB  SER    57      38.590  38.690  35.350  1.00  0.00           C
ATOM    729  HB1 SER    57      37.600  38.250  35.500  1.00  0.00           H
ATOM    730  HB2 SER    57      38.400  39.630  34.840  1.00  0.00           H
ATOM    731  OG  SER    57      39.270  39.010  36.610  1.00  0.00           O
ATOM    732  HG  SER    57      38.640  39.000  37.330  1.00  0.00           H
ATOM    733  C   SER    57      40.430  38.440  33.780  1.00  0.00           C
ATOM    734  O   SER    57      41.640  38.330  34.140  1.00  0.00           O
ATOM    735  N   ILE    58      39.990  39.250  32.820  1.00  0.00           N
ATOM    736  H   ILE    58      39.010  39.170  32.610  1.00  0.00           H
ATOM    737  CA  ILE    58      40.860  39.950  31.910  1.00  0.00           C
ATOM    738  HA  ILE    58      41.880  40.040  32.280  1.00  0.00           H
ATOM    739  CB  ILE    58      41.020  39.130  30.640  1.00  0.00           C
ATOM    740  HB  ILE    58      41.500  38.190  30.910  1.00  0.00           H
ATOM    741  CG2 ILE    58      39.670  38.810  29.850  1.00  0.00           C
ATOM    742 1HG2 ILE    58      39.970  38.770  28.800  1.00  0.00           H
ATOM    743 2HG2 ILE    58      39.180  37.960  30.310  1.00  0.00           H
ATOM    744 3HG2 ILE    58      38.990  39.650  29.970  1.00  0.00           H
ATOM    745  CG1 ILE    58      42.000  39.830  29.640  1.00  0.00           C
ATOM    746 1HG1 ILE    58      42.920  40.160  30.120  1.00  0.00           H
ATOM    747 2HG1 ILE    58      41.480  40.670  29.170  1.00  0.00           H
ATOM    748  CD  ILE    58      42.560  39.020  28.470  1.00  0.00           C
ATOM    749  HD1 ILE    58      43.350  39.550  27.950  1.00  0.00           H
ATOM    750  HD2 ILE    58      42.920  38.030  28.730  1.00  0.00           H
ATOM    751  HD3 ILE    58      41.830  38.720  27.710  1.00  0.00           H
ATOM    752  C   ILE    58      40.260  41.410  31.740  1.00  0.00           C
ATOM    753  O   ILE    58      39.070  41.560  31.470  1.00  0.00           O
ATOM    754  N   LYS    59      41.130  42.400  31.770  1.00  0.00           N
ATOM    755  H   LYS    59      42.120  42.220  31.800  1.00  0.00           H
ATOM    756  CA  LYS    59      40.820  43.830  31.530  1.00  0.00           C
ATOM    757  HA  LYS    59      39.790  44.030  31.810  1.00  0.00           H
ATOM    758  CB  LYS    59      41.730  44.740  32.470  1.00  0.00           C
ATOM    759  HB1 LYS    59      41.430  45.780  32.290  1.00  0.00           H
ATOM    760  HB2 LYS    59      42.780  44.560  32.230  1.00  0.00           H
ATOM    761  CG  LYS    59      41.570  44.380  33.920  1.00  0.00           C
ATOM    762  HG1 LYS    59      42.130  43.470  34.150  1.00  0.00           H
ATOM    763  HG2 LYS    59      40.520  44.190  34.140  1.00  0.00           H
ATOM    764  CD  LYS    59      42.130  45.500  34.810  1.00  0.00           C
ATOM    765  HD1 LYS    59      41.770  46.470  34.460  1.00  0.00           H
ATOM    766  HD2 LYS    59      43.200  45.320  34.790  1.00  0.00           H
ATOM    767  CE  LYS    59      41.730  45.130  36.220  1.00  0.00           C
ATOM    768  HE1 LYS    59      41.930  44.080  36.440  1.00  0.00           H
ATOM    769  HE2 LYS    59      40.660  45.290  36.340  1.00  0.00           H
ATOM    770  NZ  LYS    59      42.500  45.890  37.270  1.00  0.00           N
ATOM    771  HZ1 LYS    59      42.110  45.740  38.190  1.00  0.00           H
ATOM    772  HZ2 LYS    59      43.480  45.620  37.260  1.00  0.00           H
ATOM    773  HZ3 LYS    59      42.540  46.890  37.150  1.00  0.00           H
ATOM    774  C   LYS    59      41.100  44.280  30.070  1.00  0.00           C
ATOM    775  O   LYS    59      41.660  43.560  29.280  1.00  0.00           O
ATOM    776  N   TRP    60      40.760  45.520  29.650  1.00  0.00           N
ATOM    777  H   TRP    60      40.280  46.060  30.350  1.00  0.00           H
ATOM    778  CA  TRP    60      40.770  45.940  28.200  1.00  0.00           C
ATOM    779  HA  TRP    60      40.150  45.250  27.610  1.00  0.00           H
ATOM    780  CB  TRP    60      40.030  47.290  28.030  1.00  0.00           C
ATOM    781  HB1 TRP    60      39.080  47.230  28.570  1.00  0.00           H
ATOM    782  HB2 TRP    60      39.860  47.280  26.960  1.00  0.00           H
ATOM    783  CG  TRP    60      40.920  48.500  28.260  1.00  0.00           C
ATOM    784  CD1 TRP    60      41.400  48.980  29.420  1.00  0.00           C
ATOM    785  HD1 TRP    60      41.180  48.520  30.370  1.00  0.00           H
ATOM    786  NE1 TRP    60      42.190  50.060  29.200  1.00  0.00           N
ATOM    787  HE1 TRP    60      42.820  50.440  29.890  1.00  0.00           H
ATOM    788  CE2 TRP    60      42.340  50.230  27.860  1.00  0.00           C
ATOM    789  CZ2 TRP    60      43.060  51.230  27.150  1.00  0.00           C
ATOM    790  HZ2 TRP    60      43.720  51.860  27.730  1.00  0.00           H
ATOM    791  CH2 TRP    60      42.900  51.250  25.790  1.00  0.00           C
ATOM    792  HH2 TRP    60      43.400  52.050  25.270  1.00  0.00           H
ATOM    793  CZ3 TRP    60      42.160  50.280  25.080  1.00  0.00           C
ATOM    794  HZ3 TRP    60      42.140  50.310  24.000  1.00  0.00           H
ATOM    795  CE3 TRP    60      41.490  49.220  25.790  1.00  0.00           C
ATOM    796  HE3 TRP    60      40.930  48.460  25.270  1.00  0.00           H
ATOM    797  CD2 TRP    60      41.450  49.320  27.220  1.00  0.00           C
ATOM    798  C   TRP    60      42.160  45.850  27.570  1.00  0.00           C
ATOM    799  O   TRP    60      42.280  45.220  26.520  1.00  0.00           O
ATOM    800  N   ALA    61      43.200  46.270  28.260  1.00  0.00           N
ATOM    801  H   ALA    61      43.040  46.730  29.150  1.00  0.00           H
ATOM    802  CA  ALA    61      44.620  46.120  27.800  1.00  0.00           C
ATOM    803  HA  ALA    61      44.680  46.210  26.710  1.00  0.00           H
ATOM    804  CB  ALA    61      45.360  47.390  28.220  1.00  0.00           C
ATOM    805  HB1 ALA    61      46.320  47.500  27.700  1.00  0.00           H
ATOM    806  HB2 ALA    61      44.800  48.280  27.910  1.00  0.00           H
ATOM    807  HB3 ALA    61      45.580  47.490  29.280  1.00  0.00           H
ATOM    808  C   ALA    61      45.340  44.840  28.250  1.00  0.00           C
ATOM    809  O   ALA    61      46.560  44.820  28.350  1.00  0.00           O
ATOM    810  N   GLY    65      44.540  43.770  28.560  1.00  0.00           N
ATOM    811  H   GLY    65      43.560  43.770  28.320  1.00  0.00           H
ATOM    812  CA  GLY    65      44.980  42.430  28.680  1.00  0.00           C
ATOM    813  HA1 GLY    65      45.770  42.190  27.970  1.00  0.00           H
ATOM    814  HA2 GLY    65      44.100  41.830  28.470  1.00  0.00           H
ATOM    815  C   GLY    65      45.430  41.980  30.120  1.00  0.00           C
ATOM    816  O   GLY    65      45.970  40.910  30.250  1.00  0.00           O
ATOM    817  N   ASP    66      45.320  42.800  31.180  1.00  0.00           N
ATOM    818  H   ASP    66      44.890  43.710  31.070  1.00  0.00           H
ATOM    819  CA  ASP    66      45.720  42.390  32.530  1.00  0.00           C
ATOM    820  HA  ASP    66      46.720  41.970  32.440  1.00  0.00           H
ATOM    821  CB  ASP    66      45.770  43.580  33.450  1.00  0.00           C
ATOM    822  HB1 ASP    66      44.760  44.000  33.470  1.00  0.00           H
ATOM    823  HB2 ASP    66      46.410  44.410  33.170  1.00  0.00           H
ATOM    824  CG  ASP    66      46.080  43.170  34.860  1.00  0.00           C
ATOM    825  OD1 ASP    66      47.260  43.180  35.320  1.00  0.00           O
ATOM    826  OD2 ASP    66      45.130  42.780  35.650  1.00  0.00           O
ATOM    827  C   ASP    66      44.900  41.210  33.000  1.00  0.00           C
ATOM    828  O   ASP    66      43.670  41.310  32.980  1.00  0.00           O
ATOM    829  N   ARG    67      45.550  40.140  33.440  1.00  0.00           N
ATOM    830  H   ARG    67      46.500  39.910  33.160  1.00  0.00           H
ATOM    831  CA  ARG    67      44.890  38.930  33.870  1.00  0.00           C
ATOM    832  HA  ARG    67      43.860  38.870  33.520  1.00  0.00           H
ATOM    833  CB  ARG    67      45.550  37.750  33.090  1.00  0.00           C
ATOM    834  HB1 ARG    67      44.930  36.900  33.350  1.00  0.00           H
ATOM    835  HB2 ARG    67      46.550  37.680  33.520  1.00  0.00           H
ATOM    836  CG  ARG    67      45.600  38.020  31.560  1.00  0.00           C
ATOM    837  HG1 ARG    67      46.290  38.850  31.410  1.00  0.00           H
ATOM    838  HG2 ARG    67      44.590  38.270  31.240  1.00  0.00           H
ATOM    839  CD  ARG    67      46.220  36.800  30.790  1.00  0.00           C
ATOM    840  HD1 ARG    67      45.950  35.900  31.330  1.00  0.00           H
ATOM    841  HD2 ARG    67      47.300  36.910  30.660  1.00  0.00           H
ATOM    842  NE  ARG    67      45.620  36.750  29.490  1.00  0.00           N
ATOM    843  HE  ARG    67      45.180  35.870  29.280  1.00  0.00           H
ATOM    844  CZ  ARG    67      45.800  37.580  28.460  1.00  0.00           C
ATOM    845  NH1 ARG    67      46.320  38.750  28.440  1.00  0.00           N
ATOM    846 1HH1 ARG    67      46.570  39.240  29.290  1.00  0.00           H
ATOM    847 2HH1 ARG    67      46.620  39.150  27.550  1.00  0.00           H
ATOM    848  NH2 ARG    67      45.500  37.110  27.320  1.00  0.00           N
ATOM    849 1HH2 ARG    67      45.390  36.120  27.130  1.00  0.00           H
ATOM    850 2HH2 ARG    67      45.780  37.650  26.520  1.00  0.00           H
ATOM    851  C   ARG    67      44.950  38.690  35.380  1.00  0.00           C
ATOM    852  O   ARG    67      46.000  39.000  36.000  1.00  0.00           O
ATOM    853  N   THR    68      44.000  38.020  35.980  1.00  0.00           N
ATOM    854  H   THR    68      43.130  37.810  35.500  1.00  0.00           H
ATOM    855  CA  THR    68      44.000  37.470  37.330  1.00  0.00           C
ATOM    856  HA  THR    68      45.030  37.210  37.570  1.00  0.00           H
ATOM    857  CB  THR    68      43.520  38.480  38.350  1.00  0.00           C
ATOM    858  HB  THR    68      44.070  39.410  38.190  1.00  0.00           H
ATOM    859  CG2 THR    68      41.980  38.850  38.280  1.00  0.00           C
ATOM    860 1HG2 THR    68      41.670  39.620  38.980  1.00  0.00           H
ATOM    861 2HG2 THR    68      41.690  39.070  37.250  1.00  0.00           H
ATOM    862 3HG2 THR    68      41.320  38.040  38.590  1.00  0.00           H
ATOM    863  OG1 THR    68      43.710  38.010  39.640  1.00  0.00           O
ATOM    864  HG1 THR    68      43.740  38.800  40.190  1.00  0.00           H
ATOM    865  C   THR    68      43.300  36.100  37.370  1.00  0.00           C
ATOM    866  O   THR    68      42.400  35.840  36.570  1.00  0.00           O
ATOM    867  N   TYR    69      43.790  35.230  38.250  1.00  0.00           N
ATOM    868  H   TYR    69      44.640  35.420  38.770  1.00  0.00           H
ATOM    869  CA  TYR    69      43.340  33.820  38.290  1.00  0.00           C
ATOM    870  HA  TYR    69      42.460  33.740  37.650  1.00  0.00           H
ATOM    871  CB  TYR    69      44.380  32.980  37.520  1.00  0.00           C
ATOM    872  HB1 TYR    69      44.060  31.940  37.550  1.00  0.00           H
ATOM    873  HB2 TYR    69      45.330  32.980  38.060  1.00  0.00           H
ATOM    874  CG  TYR    69      44.640  33.280  36.060  1.00  0.00           C
ATOM    875  CD1 TYR    69      45.590  34.240  35.620  1.00  0.00           C
ATOM    876  HD1 TYR    69      46.090  34.820  36.390  1.00  0.00           H
ATOM    877  CE1 TYR    69      46.060  34.160  34.310  1.00  0.00           C
ATOM    878  HE1 TYR    69      46.940  34.700  33.980  1.00  0.00           H
ATOM    879  CZ  TYR    69      45.510  33.280  33.390  1.00  0.00           C
ATOM    880  OH  TYR    69      45.970  33.220  32.090  1.00  0.00           O
ATOM    881  HH  TYR    69      46.870  33.560  32.120  1.00  0.00           H
ATOM    882  CE2 TYR    69      44.420  32.480  33.740  1.00  0.00           C
ATOM    883  HE2 TYR    69      43.960  31.720  33.120  1.00  0.00           H
ATOM    884  CD2 TYR    69      44.070  32.440  35.080  1.00  0.00           C
ATOM    885  HD2 TYR    69      43.360  31.700  35.390  1.00  0.00           H
ATOM    886  C   TYR    69      42.930  33.210  39.690  1.00  0.00           C
ATOM    887  O   TYR    69      43.220  33.820  40.660  1.00  0.00           O
ATOM    888  N   GLY    70      42.120  32.150  39.640  1.00  0.00           N
ATOM    889  H   GLY    70      41.870  31.770  38.730  1.00  0.00           H
ATOM    890  CA  GLY    70      41.670  31.480  40.910  1.00  0.00           C
ATOM    891  HA1 GLY    70      40.940  30.730  40.620  1.00  0.00           H
ATOM    892  HA2 GLY    70      41.140  32.220  41.510  1.00  0.00           H
ATOM    893  C   GLY    70      42.780  30.760  41.680  1.00  0.00           C
ATOM    894  O   GLY    70      43.750  31.440  42.100  1.00  0.00           O
ATOM    895  N   THR    71      42.530  29.510  41.870  1.00  0.00           N
ATOM    896  H   THR    71      41.730  29.100  41.410  1.00  0.00           H
ATOM    897  CA  THR    71      43.470  28.550  42.450  1.00  0.00           C
ATOM    898  HA  THR    71      43.790  28.770  43.470  1.00  0.00           H
ATOM    899  CB  THR    71      42.710  27.240  42.660  1.00  0.00           C
ATOM    900  HB  THR    71      43.440  26.540  43.060  1.00  0.00           H
ATOM    901  CG2 THR    71      41.610  27.420  43.660  1.00  0.00           C
ATOM    902 1HG2 THR    71      41.260  26.430  43.950  1.00  0.00           H
ATOM    903 2HG2 THR    71      41.970  27.830  44.610  1.00  0.00           H
ATOM    904 3HG2 THR    71      40.800  27.980  43.200  1.00  0.00           H
ATOM    905  OG1 THR    71      42.130  26.730  41.390  1.00  0.00           O
ATOM    906  HG1 THR    71      41.320  27.240  41.300  1.00  0.00           H
ATOM    907  C   THR    71      44.790  28.270  41.690  1.00  0.00           C
ATOM    908  O   THR    71      44.950  28.500  40.480  1.00  0.00           O
ATOM    909  N   ASP    72      45.620  27.510  42.400  1.00  0.00           N
ATOM    910  H   ASP    72      45.310  27.240  43.320  1.00  0.00           H
ATOM    911  CA  ASP    72      46.860  26.860  41.970  1.00  0.00           C
ATOM    912  HA  ASP    72      47.480  27.640  41.510  1.00  0.00           H
ATOM    913  CB  ASP    72      47.680  26.320  43.170  1.00  0.00           C
ATOM    914  HB1 ASP    72      48.180  27.170  43.640  1.00  0.00           H
ATOM    915  HB2 ASP    72      48.390  25.570  42.840  1.00  0.00           H
ATOM    916  CG  ASP    72      46.830  25.660  44.260  1.00  0.00           C
ATOM    917  OD1 ASP    72      46.080  24.750  43.910  1.00  0.00           O
ATOM    918  OD2 ASP    72      46.870  26.090  45.430  1.00  0.00           O
ATOM    919  C   ASP    72      46.700  25.830  40.780  1.00  0.00           C
ATOM    920  O   ASP    72      47.470  25.810  39.790  1.00  0.00           O
ATOM    921  N   SER    73      45.690  24.990  40.880  1.00  0.00           N
ATOM    922  H   SER    73      45.020  25.170  41.610  1.00  0.00           H
ATOM    923  CA  SER    73      45.300  23.990  39.920  1.00  0.00           C
ATOM    924  HA  SER    73      46.190  23.410  39.710  1.00  0.00           H
ATOM    925  CB  SER    73      44.330  23.030  40.570  1.00  0.00           C
ATOM    926  HB1 SER    73      44.910  22.490  41.320  1.00  0.00           H
ATOM    927  HB2 SER    73      43.940  22.280  39.880  1.00  0.00           H
ATOM    928  OG  SER    73      43.350  23.700  41.410  1.00  0.00           O
ATOM    929  HG  SER    73      42.490  23.400  41.130  1.00  0.00           H
ATOM    930  C   SER    73      44.640  24.640  38.680  1.00  0.00           C
ATOM    931  O   SER    73      45.180  24.280  37.610  1.00  0.00           O
ATOM    932  N   VAL    74      43.730  25.620  38.690  1.00  0.00           N
ATOM    933  H   VAL    74      43.330  25.790  39.590  1.00  0.00           H
ATOM    934  CA  VAL    74      43.440  26.480  37.550  1.00  0.00           C
ATOM    935  HA  VAL    74      43.050  25.690  36.910  1.00  0.00           H
ATOM    936  CB  VAL    74      42.270  27.550  37.940  1.00  0.00           C
ATOM    937  HB  VAL    74      42.500  28.010  38.900  1.00  0.00           H
ATOM    938  CG1 VAL    74      42.190  28.740  37.000  1.00  0.00           C
ATOM    939 1HG1 VAL    74      41.890  28.440  35.990  1.00  0.00           H
ATOM    940 2HG1 VAL    74      41.370  29.350  37.370  1.00  0.00           H
ATOM    941 3HG1 VAL    74      43.000  29.470  36.970  1.00  0.00           H
ATOM    942  CG2 VAL    74      40.930  26.870  38.030  1.00  0.00           C
ATOM    943 1HG2 VAL    74      40.020  27.480  38.060  1.00  0.00           H
ATOM    944 2HG2 VAL    74      40.890  26.290  37.110  1.00  0.00           H
ATOM    945 3HG2 VAL    74      40.980  26.160  38.850  1.00  0.00           H
ATOM    946  C   VAL    74      44.700  27.160  36.950  1.00  0.00           C
ATOM    947  O   VAL    74      45.000  27.010  35.800  1.00  0.00           O
ATOM    948  N   LYS    75      45.500  27.830  37.780  1.00  0.00           N
ATOM    949  H   LYS    75      45.300  27.800  38.770  1.00  0.00           H
ATOM    950  CA  LYS    75      46.760  28.450  37.300  1.00  0.00           C
ATOM    951  HA  LYS    75      46.510  29.180  36.530  1.00  0.00           H
ATOM    952  CB  LYS    75      47.530  29.070  38.460  1.00  0.00           C
ATOM    953  HB1 LYS    75      48.530  29.370  38.160  1.00  0.00           H
ATOM    954  HB2 LYS    75      47.600  28.340  39.270  1.00  0.00           H
ATOM    955  CG  LYS    75      46.910  30.430  38.850  1.00  0.00           C
ATOM    956  HG1 LYS    75      45.830  30.360  38.760  1.00  0.00           H
ATOM    957  HG2 LYS    75      47.230  31.240  38.200  1.00  0.00           H
ATOM    958  CD  LYS    75      47.260  30.690  40.350  1.00  0.00           C
ATOM    959  HD1 LYS    75      48.330  30.770  40.520  1.00  0.00           H
ATOM    960  HD2 LYS    75      46.810  29.920  40.990  1.00  0.00           H
ATOM    961  CE  LYS    75      46.610  32.070  40.820  1.00  0.00           C
ATOM    962  HE1 LYS    75      45.610  31.860  41.200  1.00  0.00           H
ATOM    963  HE2 LYS    75      46.590  32.760  39.980  1.00  0.00           H
ATOM    964  NZ  LYS    75      47.490  32.820  41.740  1.00  0.00           N
ATOM    965  HZ1 LYS    75      47.750  32.260  42.550  1.00  0.00           H
ATOM    966  HZ2 LYS    75      48.370  33.050  41.310  1.00  0.00           H
ATOM    967  HZ3 LYS    75      47.040  33.690  42.000  1.00  0.00           H
ATOM    968  C   LYS    75      47.730  27.570  36.460  1.00  0.00           C
ATOM    969  O   LYS    75      48.490  28.120  35.670  1.00  0.00           O
ATOM    970  N   GLY    76      47.820  26.260  36.690  1.00  0.00           N
ATOM    971  H   GLY    76      47.130  25.900  37.330  1.00  0.00           H
ATOM    972  CA  GLY    76      48.720  25.380  35.900  1.00  0.00           C
ATOM    973  HA1 GLY    76      48.950  24.540  36.550  1.00  0.00           H
ATOM    974  HA2 GLY    76      49.560  26.000  35.580  1.00  0.00           H
ATOM    975  C   GLY    76      48.140  24.710  34.680  1.00  0.00           C
ATOM    976  O   GLY    76      48.790  23.970  34.020  1.00  0.00           O
ATOM    977  N   ARG    77      46.830  24.810  34.490  1.00  0.00           N
ATOM    978  H   ARG    77      46.400  25.460  35.130  1.00  0.00           H
ATOM    979  CA  ARG    77      46.090  24.160  33.450  1.00  0.00           C
ATOM    980  HA  ARG    77      46.780  23.780  32.700  1.00  0.00           H
ATOM    981  CB  ARG    77      45.370  22.950  33.940  1.00  0.00           C
ATOM    982  HB1 ARG    77      44.750  22.580  33.120  1.00  0.00           H
ATOM    983  HB2 ARG    77      44.700  23.120  34.790  1.00  0.00           H
ATOM    984  CG  ARG    77      46.360  21.790  34.400  1.00  0.00           C
ATOM    985  HG1 ARG    77      46.850  22.020  35.340  1.00  0.00           H
ATOM    986  HG2 ARG    77      47.190  21.740  33.690  1.00  0.00           H
ATOM    987  CD  ARG    77      45.770  20.360  34.600  1.00  0.00           C
ATOM    988  HD1 ARG    77      46.600  19.680  34.790  1.00  0.00           H
ATOM    989  HD2 ARG    77      45.290  20.140  33.640  1.00  0.00           H
ATOM    990  NE  ARG    77      44.770  20.270  35.640  1.00  0.00           N
ATOM    991  HE  ARG    77      45.070  20.230  36.600  1.00  0.00           H
ATOM    992  CZ  ARG    77      43.510  20.370  35.440  1.00  0.00           C
ATOM    993  NH1 ARG    77      42.920  20.440  34.290  1.00  0.00           N
ATOM    994 1HH1 ARG    77      43.360  20.550  33.380  1.00  0.00           H
ATOM    995 2HH1 ARG    77      42.000  20.030  34.250  1.00  0.00           H
ATOM    996  NH2 ARG    77      42.750  20.250  36.440  1.00  0.00           N
ATOM    997 1HH2 ARG    77      43.100  20.160  37.390  1.00  0.00           H
ATOM    998 2HH2 ARG    77      41.760  20.350  36.330  1.00  0.00           H
ATOM    999  C   ARG    77      45.160  25.030  32.540  1.00  0.00           C
ATOM   1000  O   ARG    77      44.830  24.630  31.450  1.00  0.00           O
ATOM   1001  N   PHE    78      45.020  26.280  32.930  1.00  0.00           N
ATOM   1002  H   PHE    78      45.470  26.620  33.770  1.00  0.00           H
ATOM   1003  CA  PHE    78      44.050  27.220  32.220  1.00  0.00           C
ATOM   1004  HA  PHE    78      43.630  26.800  31.310  1.00  0.00           H
ATOM   1005  CB  PHE    78      42.860  27.400  33.140  1.00  0.00           C
ATOM   1006  HB1 PHE    78      42.140  28.080  32.680  1.00  0.00           H
ATOM   1007  HB2 PHE    78      43.000  27.840  34.130  1.00  0.00           H
ATOM   1008  CG  PHE    78      41.950  26.220  33.420  1.00  0.00           C
ATOM   1009  CD1 PHE    78      42.390  25.180  34.240  1.00  0.00           C
ATOM   1010  HD1 PHE    78      43.430  25.130  34.530  1.00  0.00           H
ATOM   1011  CE1 PHE    78      41.470  24.130  34.650  1.00  0.00           C
ATOM   1012  HE1 PHE    78      41.760  23.280  35.240  1.00  0.00           H
ATOM   1013  CZ  PHE    78      40.080  24.200  34.330  1.00  0.00           C
ATOM   1014  HZ  PHE    78      39.430  23.370  34.570  1.00  0.00           H
ATOM   1015  CE2 PHE    78      39.610  25.320  33.620  1.00  0.00           C
ATOM   1016  HE2 PHE    78      38.560  25.370  33.360  1.00  0.00           H
ATOM   1017  CD2 PHE    78      40.530  26.360  33.140  1.00  0.00           C
ATOM   1018  HD2 PHE    78      40.140  27.190  32.570  1.00  0.00           H
ATOM   1019  C   PHE    78      44.770  28.510  31.770  1.00  0.00           C
ATOM   1020  O   PHE    78      45.660  29.060  32.390  1.00  0.00           O
ATOM   1021  N   ALA    79      44.220  29.060  30.650  1.00  0.00           N
ATOM   1022  H   ALA    79      43.410  28.680  30.190  1.00  0.00           H
ATOM   1023  CA  ALA    79      44.520  30.470  30.180  1.00  0.00           C
ATOM   1024  HA  ALA    79      44.900  31.010  31.040  1.00  0.00           H
ATOM   1025  CB  ALA    79      45.580  30.470  29.050  1.00  0.00           C
ATOM   1026  HB1 ALA    79      45.190  29.940  28.180  1.00  0.00           H
ATOM   1027  HB2 ALA    79      45.870  31.500  28.850  1.00  0.00           H
ATOM   1028  HB3 ALA    79      46.380  29.850  29.460  1.00  0.00           H
ATOM   1029  C   ALA    79      43.260  31.300  29.870  1.00  0.00           C
ATOM   1030  O   ALA    79      42.260  30.680  29.500  1.00  0.00           O
ATOM   1031  N   ILE    80      43.360  32.620  29.860  1.00  0.00           N
ATOM   1032  H   ILE    80      44.240  32.930  30.240  1.00  0.00           H
ATOM   1033  CA  ILE    80      42.280  33.590  29.500  1.00  0.00           C
ATOM   1034  HA  ILE    80      41.520  33.010  28.980  1.00  0.00           H
ATOM   1035  CB  ILE    80      41.680  34.340  30.700  1.00  0.00           C
ATOM   1036  HB  ILE    80      41.440  33.550  31.420  1.00  0.00           H
ATOM   1037  CG2 ILE    80      42.680  35.300  31.360  1.00  0.00           C
ATOM   1038 1HG2 ILE    80      43.580  34.690  31.400  1.00  0.00           H
ATOM   1039 2HG2 ILE    80      42.740  36.240  30.810  1.00  0.00           H
ATOM   1040 3HG2 ILE    80      42.380  35.510  32.390  1.00  0.00           H
ATOM   1041  CG1 ILE    80      40.380  35.030  30.250  1.00  0.00           C
ATOM   1042 1HG1 ILE    80      39.770  34.380  29.620  1.00  0.00           H
ATOM   1043 2HG1 ILE    80      40.610  35.940  29.700  1.00  0.00           H
ATOM   1044  CD  ILE    80      39.480  35.430  31.420  1.00  0.00           C
ATOM   1045  HD1 ILE    80      39.270  34.650  32.150  1.00  0.00           H
ATOM   1046  HD2 ILE    80      39.980  36.130  32.090  1.00  0.00           H
ATOM   1047  HD3 ILE    80      38.520  35.860  31.150  1.00  0.00           H
ATOM   1048  C   ILE    80      42.800  34.470  28.280  1.00  0.00           C
ATOM   1049  O   ILE    80      44.010  34.730  28.140  1.00  0.00           O
ATOM   1050  N   SER    81      41.860  34.960  27.460  1.00  0.00           N
ATOM   1051  H   SER    81      40.900  34.710  27.650  1.00  0.00           H
ATOM   1052  CA  SER    81      42.080  35.890  26.310  1.00  0.00           C
ATOM   1053  HA  SER    81      42.840  36.620  26.570  1.00  0.00           H
ATOM   1054  CB  SER    81      42.500  35.000  25.100  1.00  0.00           C
ATOM   1055  HB1 SER    81      41.690  34.360  24.740  1.00  0.00           H
ATOM   1056  HB2 SER    81      43.380  34.450  25.430  1.00  0.00           H
ATOM   1057  OG  SER    81      42.920  35.870  24.030  1.00  0.00           O
ATOM   1058  HG  SER    81      43.830  36.170  24.080  1.00  0.00           H
ATOM   1059  C   SER    81      40.820  36.670  25.900  1.00  0.00           C
ATOM   1060  O   SER    81      39.700  36.240  26.070  1.00  0.00           O
ATOM   1061  N   ARG    82      40.960  37.780  25.190  1.00  0.00           N
ATOM   1062  H   ARG    82      41.910  38.070  25.060  1.00  0.00           H
ATOM   1063  CA  ARG    82      39.920  38.570  24.570  1.00  0.00           C
ATOM   1064  HA  ARG    82      39.090  37.880  24.420  1.00  0.00           H
ATOM   1065  CB  ARG    82      39.530  39.710  25.520  1.00  0.00           C
ATOM   1066  HB1 ARG    82      39.500  39.260  26.510  1.00  0.00           H
ATOM   1067  HB2 ARG    82      38.610  40.250  25.300  1.00  0.00           H
ATOM   1068  CG  ARG    82      40.660  40.820  25.570  1.00  0.00           C
ATOM   1069  HG1 ARG    82      40.920  41.200  24.580  1.00  0.00           H
ATOM   1070  HG2 ARG    82      41.540  40.440  26.080  1.00  0.00           H
ATOM   1071  CD  ARG    82      40.210  42.070  26.380  1.00  0.00           C
ATOM   1072  HD1 ARG    82      41.110  42.530  26.780  1.00  0.00           H
ATOM   1073  HD2 ARG    82      39.450  41.860  27.130  1.00  0.00           H
ATOM   1074  NE  ARG    82      39.640  43.050  25.460  1.00  0.00           N
ATOM   1075  HE  ARG    82      40.110  43.260  24.590  1.00  0.00           H
ATOM   1076  CZ  ARG    82      38.500  43.720  25.550  1.00  0.00           C
ATOM   1077  NH1 ARG    82      37.590  43.620  26.510  1.00  0.00           N
ATOM   1078 1HH1 ARG    82      37.830  43.340  27.450  1.00  0.00           H
ATOM   1079 2HH1 ARG    82      36.820  44.270  26.450  1.00  0.00           H
ATOM   1080  NH2 ARG    82      38.170  44.490  24.540  1.00  0.00           N
ATOM   1081 1HH2 ARG    82      38.820  44.550  23.770  1.00  0.00           H
ATOM   1082 2HH2 ARG    82      37.250  44.880  24.480  1.00  0.00           H
ATOM   1083  C   ARG    82      40.400  39.010  23.150  1.00  0.00           C
ATOM   1084  O   ARG    82      41.580  39.340  22.980  1.00  0.00           O
ATOM   1085  N   ASP    83      39.480  39.050  22.190  1.00  0.00           N
ATOM   1086  H   ASP    83      38.530  38.860  22.460  1.00  0.00           H
ATOM   1087  CA  ASP    83      39.680  39.410  20.810  1.00  0.00           C
ATOM   1088  HA  ASP    83      40.750  39.410  20.640  1.00  0.00           H
ATOM   1089  CB  ASP    83      39.000  38.390  19.920  1.00  0.00           C
ATOM   1090  HB1 ASP    83      37.930  38.450  20.090  1.00  0.00           H
ATOM   1091  HB2 ASP    83      39.300  37.390  20.230  1.00  0.00           H
ATOM   1092  CG  ASP    83      39.300  38.460  18.400  1.00  0.00           C
ATOM   1093  OD1 ASP    83      39.320  37.360  17.840  1.00  0.00           O
ATOM   1094  OD2 ASP    83      39.420  39.560  17.830  1.00  0.00           O
ATOM   1095  C   ASP    83      39.160  40.790  20.530  1.00  0.00           C
ATOM   1096  O   ASP    83      37.930  41.050  20.550  1.00  0.00           O
ATOM   1097  N   ASN    84      40.010  41.730  20.130  1.00  0.00           N
ATOM   1098  H   ASN    84      40.990  41.500  20.200  1.00  0.00           H
ATOM   1099  CA  ASN    84      39.650  43.150  19.940  1.00  0.00           C
ATOM   1100  HA  ASN    84      38.800  43.400  20.580  1.00  0.00           H
ATOM   1101  CB  ASN    84      40.840  43.970  20.440  1.00  0.00           C
ATOM   1102  HB1 ASN    84      40.660  45.050  20.410  1.00  0.00           H
ATOM   1103  HB2 ASN    84      41.620  43.940  19.680  1.00  0.00           H
ATOM   1104  CG  ASN    84      41.290  43.610  21.830  1.00  0.00           C
ATOM   1105  OD1 ASN    84      40.500  43.830  22.770  1.00  0.00           O
ATOM   1106  ND2 ASN    84      42.510  43.210  22.030  1.00  0.00           N
ATOM   1107 1HD2 ASN    84      43.150  43.050  21.260  1.00  0.00           H
ATOM   1108 2HD2 ASN    84      42.770  43.040  22.990  1.00  0.00           H
ATOM   1109  C   ASN    84      39.350  43.450  18.450  1.00  0.00           C
ATOM   1110  O   ASN    84      39.440  44.550  18.010  1.00  0.00           O
ATOM   1111  N   ALA    85      39.020  42.430  17.690  1.00  0.00           N
ATOM   1112  H   ALA    85      38.960  41.470  18.000  1.00  0.00           H
ATOM   1113  CA  ALA    85      38.420  42.470  16.370  1.00  0.00           C
ATOM   1114  HA  ALA    85      38.330  43.520  16.120  1.00  0.00           H
ATOM   1115  CB  ALA    85      39.520  41.810  15.470  1.00  0.00           C
ATOM   1116  HB1 ALA    85      39.250  42.140  14.470  1.00  0.00           H
ATOM   1117  HB2 ALA    85      40.550  42.080  15.710  1.00  0.00           H
ATOM   1118  HB3 ALA    85      39.290  40.760  15.330  1.00  0.00           H
ATOM   1119  C   ALA    85      36.980  41.870  16.360  1.00  0.00           C
ATOM   1120  O   ALA    85      36.020  42.390  15.780  1.00  0.00           O
ATOM   1121  N   LYS    86      36.890  40.680  16.960  1.00  0.00           N
ATOM   1122  H   LYS    86      37.760  40.270  17.270  1.00  0.00           H
ATOM   1123  CA  LYS    86      35.640  39.890  17.060  1.00  0.00           C
ATOM   1124  HA  LYS    86      35.060  40.000  16.140  1.00  0.00           H
ATOM   1125  CB  LYS    86      35.960  38.370  17.100  1.00  0.00           C
ATOM   1126  HB1 LYS    86      35.100  37.770  17.390  1.00  0.00           H
ATOM   1127  HB2 LYS    86      36.710  38.380  17.890  1.00  0.00           H
ATOM   1128  CG  LYS    86      36.620  37.880  15.770  1.00  0.00           C
ATOM   1129  HG1 LYS    86      37.640  38.270  15.750  1.00  0.00           H
ATOM   1130  HG2 LYS    86      36.140  38.280  14.890  1.00  0.00           H
ATOM   1131  CD  LYS    86      36.600  36.320  15.730  1.00  0.00           C
ATOM   1132  HD1 LYS    86      35.570  35.990  15.530  1.00  0.00           H
ATOM   1133  HD2 LYS    86      36.910  35.870  16.670  1.00  0.00           H
ATOM   1134  CE  LYS    86      37.420  35.690  14.620  1.00  0.00           C
ATOM   1135  HE1 LYS    86      37.510  36.340  13.750  1.00  0.00           H
ATOM   1136  HE2 LYS    86      36.920  34.770  14.320  1.00  0.00           H
ATOM   1137  NZ  LYS    86      38.780  35.410  15.090  1.00  0.00           N
ATOM   1138  HZ1 LYS    86      39.310  36.220  15.380  1.00  0.00           H
ATOM   1139  HZ2 LYS    86      38.820  34.780  15.890  1.00  0.00           H
ATOM   1140  HZ3 LYS    86      39.400  34.950  14.430  1.00  0.00           H
ATOM   1141  C   LYS    86      34.710  40.350  18.250  1.00  0.00           C
ATOM   1142  O   LYS    86      33.500  40.030  18.200  1.00  0.00           O
ATOM   1143  N   ASN    87      35.100  41.160  19.260  1.00  0.00           N
ATOM   1144  H   ASN    87      36.070  41.430  19.310  1.00  0.00           H
ATOM   1145  CA  ASN    87      34.300  41.500  20.420  1.00  0.00           C
ATOM   1146  HA  ASN    87      34.980  42.120  21.010  1.00  0.00           H
ATOM   1147  CB  ASN    87      33.060  42.390  20.140  1.00  0.00           C
ATOM   1148  HB1 ASN    87      32.590  42.690  21.070  1.00  0.00           H
ATOM   1149  HB2 ASN    87      32.400  41.760  19.550  1.00  0.00           H
ATOM   1150  CG  ASN    87      33.340  43.660  19.310  1.00  0.00           C
ATOM   1151  OD1 ASN    87      34.060  44.560  19.720  1.00  0.00           O
ATOM   1152  ND2 ASN    87      32.770  43.670  18.130  1.00  0.00           N
ATOM   1153 1HD2 ASN    87      32.260  42.890  17.730  1.00  0.00           H
ATOM   1154 2HD2 ASN    87      32.810  44.490  17.550  1.00  0.00           H
ATOM   1155  C   ASN    87      34.000  40.290  21.410  1.00  0.00           C
ATOM   1156  O   ASN    87      32.970  40.300  22.050  1.00  0.00           O
ATOM   1157  N   THR    88      34.880  39.270  21.380  1.00  0.00           N
ATOM   1158  H   THR    88      35.670  39.370  20.760  1.00  0.00           H
ATOM   1159  CA  THR    88      34.680  37.930  22.150  1.00  0.00           C
ATOM   1160  HA  THR    88      33.790  38.040  22.770  1.00  0.00           H
ATOM   1161  CB  THR    88      34.480  36.670  21.200  1.00  0.00           C
ATOM   1162  HB  THR    88      34.500  35.690  21.690  1.00  0.00           H
ATOM   1163  CG2 THR    88      33.130  36.660  20.540  1.00  0.00           C
ATOM   1164 1HG2 THR    88      33.050  35.800  19.880  1.00  0.00           H
ATOM   1165 2HG2 THR    88      32.360  36.750  21.290  1.00  0.00           H
ATOM   1166 3HG2 THR    88      33.180  37.570  19.940  1.00  0.00           H
ATOM   1167  OG1 THR    88      35.400  36.660  20.050  1.00  0.00           O
ATOM   1168  HG1 THR    88      35.570  35.720  19.960  1.00  0.00           H
ATOM   1169  C   THR    88      35.820  37.730  23.140  1.00  0.00           C
ATOM   1170  O   THR    88      36.850  38.420  23.170  1.00  0.00           O
ATOM   1171  N   MET    89      35.550  36.790  24.060  1.00  0.00           N
ATOM   1172  H   MET    89      34.680  36.300  23.890  1.00  0.00           H
ATOM   1173  CA  MET    89      36.370  36.470  25.160  1.00  0.00           C
ATOM   1174  HA  MET    89      37.420  36.710  24.990  1.00  0.00           H
ATOM   1175  CB  MET    89      35.880  37.320  26.410  1.00  0.00           C
ATOM   1176  HB1 MET    89      34.890  36.960  26.690  1.00  0.00           H
ATOM   1177  HB2 MET    89      35.810  38.340  26.030  1.00  0.00           H
ATOM   1178  CG  MET    89      36.800  37.340  27.630  1.00  0.00           C
ATOM   1179  HG1 MET    89      36.590  38.130  28.340  1.00  0.00           H
ATOM   1180  HG2 MET    89      37.820  37.590  27.320  1.00  0.00           H
ATOM   1181  SD  MET    89      36.710  35.750  28.550  1.00  0.00           S
ATOM   1182  CE  MET    89      35.080  35.970  29.300  1.00  0.00           C
ATOM   1183  HE1 MET    89      34.330  36.020  28.510  1.00  0.00           H
ATOM   1184  HE2 MET    89      34.770  35.270  30.070  1.00  0.00           H
ATOM   1185  HE3 MET    89      35.150  36.940  29.800  1.00  0.00           H
ATOM   1186  C   MET    89      36.330  34.940  25.380  1.00  0.00           C
ATOM   1187  O   MET    89      35.350  34.270  25.050  1.00  0.00           O
ATOM   1188  N   TYR    90      37.420  34.320  25.870  1.00  0.00           N
ATOM   1189  H   TYR    90      38.180  34.880  26.220  1.00  0.00           H
ATOM   1190  CA  TYR    90      37.770  32.880  25.780  1.00  0.00           C
ATOM   1191  HA  TYR    90      36.860  32.320  25.630  1.00  0.00           H
ATOM   1192  CB  TYR    90      38.810  32.790  24.590  1.00  0.00           C
ATOM   1193  HB1 TYR    90      39.170  31.770  24.510  1.00  0.00           H
ATOM   1194  HB2 TYR    90      39.620  33.500  24.770  1.00  0.00           H
ATOM   1195  CG  TYR    90      38.210  33.180  23.240  1.00  0.00           C
ATOM   1196  CD1 TYR    90      38.300  34.430  22.680  1.00  0.00           C
ATOM   1197  HD1 TYR    90      38.890  35.140  23.250  1.00  0.00           H
ATOM   1198  CE1 TYR    90      37.860  34.740  21.380  1.00  0.00           C
ATOM   1199  HE1 TYR    90      37.850  35.710  20.900  1.00  0.00           H
ATOM   1200  CZ  TYR    90      37.110  33.760  20.680  1.00  0.00           C
ATOM   1201  OH  TYR    90      36.660  33.990  19.410  1.00  0.00           O
ATOM   1202  HH  TYR    90      36.170  33.310  18.950  1.00  0.00           H
ATOM   1203  CE2 TYR    90      36.780  32.520  21.300  1.00  0.00           C
ATOM   1204  HE2 TYR    90      36.100  31.760  20.940  1.00  0.00           H
ATOM   1205  CD2 TYR    90      37.420  32.230  22.570  1.00  0.00           C
ATOM   1206  HD2 TYR    90      37.170  31.310  23.080  1.00  0.00           H
ATOM   1207  C   TYR    90      38.560  32.460  27.080  1.00  0.00           C
ATOM   1208  O   TYR    90      39.440  33.130  27.660  1.00  0.00           O
ATOM   1209  N   LEU    91      38.350  31.180  27.430  1.00  0.00           N
ATOM   1210  H   LEU    91      37.730  30.620  26.870  1.00  0.00           H
ATOM   1211  CA  LEU    91      39.090  30.510  28.510  1.00  0.00           C
ATOM   1212  HA  LEU    91      40.010  30.940  28.900  1.00  0.00           H
ATOM   1213  CB  LEU    91      38.140  30.320  29.670  1.00  0.00           C
ATOM   1214  HB1 LEU    91      37.340  29.700  29.270  1.00  0.00           H
ATOM   1215  HB2 LEU    91      37.800  31.310  29.980  1.00  0.00           H
ATOM   1216  CG  LEU    91      38.810  29.500  30.850  1.00  0.00           C
ATOM   1217  HG  LEU    91      39.470  28.710  30.500  1.00  0.00           H
ATOM   1218  CD1 LEU    91      39.590  30.320  31.820  1.00  0.00           C
ATOM   1219 1HD1 LEU    91      40.510  30.690  31.360  1.00  0.00           H
ATOM   1220 2HD1 LEU    91      38.980  31.160  32.150  1.00  0.00           H
ATOM   1221 3HD1 LEU    91      39.810  29.740  32.710  1.00  0.00           H
ATOM   1222  CD2 LEU    91      37.620  28.910  31.680  1.00  0.00           C
ATOM   1223 1HD2 LEU    91      37.050  29.670  32.200  1.00  0.00           H
ATOM   1224 2HD2 LEU    91      36.950  28.260  31.130  1.00  0.00           H
ATOM   1225 3HD2 LEU    91      38.100  28.400  32.510  1.00  0.00           H
ATOM   1226  C   LEU    91      39.440  29.090  27.930  1.00  0.00           C
ATOM   1227  O   LEU    91      38.590  28.240  27.590  1.00  0.00           O
ATOM   1228  N   GLN    92      40.730  28.830  27.900  1.00  0.00           N
ATOM   1229  H   GLN    92      41.280  29.520  28.400  1.00  0.00           H
ATOM   1230  CA  GLN    92      41.440  27.580  27.500  1.00  0.00           C
ATOM   1231  HA  GLN    92      40.780  27.100  26.790  1.00  0.00           H
ATOM   1232  CB  GLN    92      42.680  28.120  26.820  1.00  0.00           C
ATOM   1233  HB1 GLN    92      43.230  28.510  27.680  1.00  0.00           H
ATOM   1234  HB2 GLN    92      42.390  28.930  26.150  1.00  0.00           H
ATOM   1235  CG  GLN    92      43.480  27.040  26.030  1.00  0.00           C
ATOM   1236  HG1 GLN    92      42.930  26.800  25.120  1.00  0.00           H
ATOM   1237  HG2 GLN    92      43.510  26.110  26.600  1.00  0.00           H
ATOM   1238  CD  GLN    92      44.890  27.620  25.840  1.00  0.00           C
ATOM   1239  OE1 GLN    92      45.220  28.210  24.760  1.00  0.00           O
ATOM   1240  NE2 GLN    92      45.740  27.280  26.760  1.00  0.00           N
ATOM   1241 1HE2 GLN    92      45.400  26.790  27.580  1.00  0.00           H
ATOM   1242 2HE2 GLN    92      46.570  27.860  26.810  1.00  0.00           H
ATOM   1243  C   GLN    92      41.690  26.700  28.720  1.00  0.00           C
ATOM   1244  O   GLN    92      42.160  27.230  29.770  1.00  0.00           O
ATOM   1245  N   MET    93      41.420  25.420  28.600  1.00  0.00           N
ATOM   1246  H   MET    93      41.070  25.000  27.750  1.00  0.00           H
ATOM   1247  CA  MET    93      41.430  24.520  29.740  1.00  0.00           C
ATOM   1248  HA  MET    93      42.160  24.910  30.450  1.00  0.00           H
ATOM   1249  CB  MET    93      40.040  24.480  30.460  1.00  0.00           C
ATOM   1250  HB1 MET    93      39.860  25.520  30.710  1.00  0.00           H
ATOM   1251  HB2 MET    93      40.210  23.870  31.350  1.00  0.00           H
ATOM   1252  CG  MET    93      38.840  24.020  29.640  1.00  0.00           C
ATOM   1253  HG1 MET    93      38.870  22.930  29.620  1.00  0.00           H
ATOM   1254  HG2 MET    93      38.830  24.470  28.650  1.00  0.00           H
ATOM   1255  SD  MET    93      37.210  24.340  30.380  1.00  0.00           S
ATOM   1256  CE  MET    93      37.050  22.930  31.450  1.00  0.00           C
ATOM   1257  HE1 MET    93      37.560  23.030  32.410  1.00  0.00           H
ATOM   1258  HE2 MET    93      36.000  22.680  31.620  1.00  0.00           H
ATOM   1259  HE3 MET    93      37.410  22.080  30.880  1.00  0.00           H
ATOM   1260  C   MET    93      41.920  23.170  29.220  1.00  0.00           C
ATOM   1261  O   MET    93      41.330  22.460  28.460  1.00  0.00           O
ATOM   1262  N   ASN    94      43.170  22.800  29.630  1.00  0.00           N
ATOM   1263  H   ASN    94      43.540  23.370  30.380  1.00  0.00           H
ATOM   1264  CA  ASN    94      43.990  21.720  29.180  1.00  0.00           C
ATOM   1265  HA  ASN    94      43.490  21.290  28.310  1.00  0.00           H
ATOM   1266  CB  ASN    94      45.360  22.160  28.730  1.00  0.00           C
ATOM   1267  HB1 ASN    94      45.860  21.240  28.440  1.00  0.00           H
ATOM   1268  HB2 ASN    94      45.900  22.630  29.550  1.00  0.00           H
ATOM   1269  CG  ASN    94      45.380  23.120  27.500  1.00  0.00           C
ATOM   1270  OD1 ASN    94      44.480  23.180  26.690  1.00  0.00           O
ATOM   1271  ND2 ASN    94      46.560  23.610  27.130  1.00  0.00           N
ATOM   1272 1HD2 ASN    94      47.280  23.630  27.830  1.00  0.00           H
ATOM   1273 2HD2 ASN    94      46.540  24.070  26.230  1.00  0.00           H
ATOM   1274  C   ASN    94      44.160  20.640  30.260  1.00  0.00           C
ATOM   1275  O   ASN    94      44.170  20.850  31.450  1.00  0.00           O
ATOM   1276  N   SER    95      44.380  19.440  29.740  1.00  0.00           N
ATOM   1277  H   SER    95      44.280  19.350  28.730  1.00  0.00           H
ATOM   1278  CA  SER    95      44.770  18.220  30.470  1.00  0.00           C
ATOM   1279  HA  SER    95      44.660  17.550  29.620  1.00  0.00           H
ATOM   1280  CB  SER    95      46.200  18.330  30.810  1.00  0.00           C
ATOM   1281  HB1 SER    95      46.420  17.420  31.370  1.00  0.00           H
ATOM   1282  HB2 SER    95      46.500  19.200  31.400  1.00  0.00           H
ATOM   1283  OG  SER    95      47.020  18.460  29.670  1.00  0.00           O
ATOM   1284  HG  SER    95      47.630  19.200  29.720  1.00  0.00           H
ATOM   1285  C   SER    95      43.820  17.950  31.650  1.00  0.00           C
ATOM   1286  O   SER    95      44.260  17.720  32.760  1.00  0.00           O
ATOM   1287  N   LEU    96      42.500  17.900  31.280  1.00  0.00           N
ATOM   1288  H   LEU    96      42.330  17.920  30.290  1.00  0.00           H
ATOM   1289  CA  LEU    96      41.470  17.980  32.230  1.00  0.00           C
ATOM   1290  HA  LEU    96      41.540  18.880  32.840  1.00  0.00           H
ATOM   1291  CB  LEU    96      40.210  18.240  31.430  1.00  0.00           C
ATOM   1292  HB1 LEU    96      39.420  18.350  32.170  1.00  0.00           H
ATOM   1293  HB2 LEU    96      39.950  17.390  30.800  1.00  0.00           H
ATOM   1294  CG  LEU    96      40.080  19.600  30.700  1.00  0.00           C
ATOM   1295  HG  LEU    96      40.850  19.640  29.930  1.00  0.00           H
ATOM   1296  CD1 LEU    96      38.860  19.500  29.750  1.00  0.00           C
ATOM   1297 1HD1 LEU    96      38.920  18.590  29.150  1.00  0.00           H
ATOM   1298 2HD1 LEU    96      37.930  19.410  30.310  1.00  0.00           H
ATOM   1299 3HD1 LEU    96      38.740  20.440  29.210  1.00  0.00           H
ATOM   1300  CD2 LEU    96      40.040  20.930  31.460  1.00  0.00           C
ATOM   1301 1HD2 LEU    96      40.910  21.170  32.070  1.00  0.00           H
ATOM   1302 2HD2 LEU    96      39.910  21.680  30.670  1.00  0.00           H
ATOM   1303 3HD2 LEU    96      39.160  20.990  32.100  1.00  0.00           H
ATOM   1304  C   LEU    96      41.350  16.790  33.210  1.00  0.00           C
ATOM   1305  O   LEU    96      41.820  15.670  32.950  1.00  0.00           O
ATOM   1306  N   LYS    97      40.830  17.050  34.380  1.00  0.00           N
ATOM   1307  H   LYS    97      40.600  18.000  34.610  1.00  0.00           H
ATOM   1308  CA  LYS    97      40.530  16.090  35.510  1.00  0.00           C
ATOM   1309  HA  LYS    97      40.610  15.030  35.290  1.00  0.00           H
ATOM   1310  CB  LYS    97      41.380  16.410  36.680  1.00  0.00           C
ATOM   1311  HB1 LYS    97      41.010  16.080  37.650  1.00  0.00           H
ATOM   1312  HB2 LYS    97      41.470  17.500  36.680  1.00  0.00           H
ATOM   1313  CG  LYS    97      42.790  15.810  36.450  1.00  0.00           C
ATOM   1314  HG1 LYS    97      43.280  16.150  35.540  1.00  0.00           H
ATOM   1315  HG2 LYS    97      42.730  14.720  36.410  1.00  0.00           H
ATOM   1316  CD  LYS    97      43.710  16.170  37.670  1.00  0.00           C
ATOM   1317  HD1 LYS    97      43.250  15.900  38.620  1.00  0.00           H
ATOM   1318  HD2 LYS    97      43.910  17.240  37.650  1.00  0.00           H
ATOM   1319  CE  LYS    97      45.050  15.420  37.590  1.00  0.00           C
ATOM   1320  HE1 LYS    97      45.590  15.710  36.690  1.00  0.00           H
ATOM   1321  HE2 LYS    97      44.690  14.390  37.570  1.00  0.00           H
ATOM   1322  NZ  LYS    97      45.970  15.760  38.680  1.00  0.00           N
ATOM   1323  HZ1 LYS    97      46.060  16.770  38.620  1.00  0.00           H
ATOM   1324  HZ2 LYS    97      45.550  15.360  39.510  1.00  0.00           H
ATOM   1325  HZ3 LYS    97      46.890  15.340  38.750  1.00  0.00           H
ATOM   1326  C   LYS    97      39.070  16.300  36.020  1.00  0.00           C
ATOM   1327  O   LYS    97      38.380  17.320  35.760  1.00  0.00           O
ATOM   1328  N   PRO    98      38.470  15.370  36.750  1.00  0.00           N
ATOM   1329  CD  PRO    98      38.960  14.110  37.150  1.00  0.00           C
ATOM   1330  HD1 PRO    98      39.750  14.120  37.910  1.00  0.00           H
ATOM   1331  HD2 PRO    98      39.410  13.670  36.260  1.00  0.00           H
ATOM   1332  CG  PRO    98      37.770  13.230  37.500  1.00  0.00           C
ATOM   1333  HG1 PRO    98      37.920  12.530  38.330  1.00  0.00           H
ATOM   1334  HG2 PRO    98      37.370  12.700  36.640  1.00  0.00           H
ATOM   1335  CB  PRO    98      36.810  14.180  38.050  1.00  0.00           C
ATOM   1336  HB1 PRO    98      37.040  14.300  39.100  1.00  0.00           H
ATOM   1337  HB2 PRO    98      35.750  13.940  38.000  1.00  0.00           H
ATOM   1338  CA  PRO    98      37.070  15.450  37.160  1.00  0.00           C
ATOM   1339  HA  PRO    98      36.440  15.450  36.260  1.00  0.00           H
ATOM   1340  C   PRO    98      36.660  16.680  37.920  1.00  0.00           C
ATOM   1341  O   PRO    98      35.550  17.120  38.000  1.00  0.00           O
ATOM   1342  N   GLU    99      37.580  17.240  38.700  1.00  0.00           N
ATOM   1343  H   GLU    99      38.450  16.800  38.970  1.00  0.00           H
ATOM   1344  CA  GLU    99      37.530  18.570  39.370  1.00  0.00           C
ATOM   1345  HA  GLU    99      36.760  18.520  40.130  1.00  0.00           H
ATOM   1346  CB  GLU    99      38.780  18.610  40.230  1.00  0.00           C
ATOM   1347  HB1 GLU    99      39.100  17.660  40.670  1.00  0.00           H
ATOM   1348  HB2 GLU    99      38.620  19.400  40.970  1.00  0.00           H
ATOM   1349  CG  GLU    99      40.030  19.110  39.450  1.00  0.00           C
ATOM   1350  HG1 GLU    99      39.760  20.040  38.940  1.00  0.00           H
ATOM   1351  HG2 GLU    99      40.310  18.340  38.740  1.00  0.00           H
ATOM   1352  CD  GLU    99      41.240  19.350  40.320  1.00  0.00           C
ATOM   1353  OE1 GLU    99      41.190  20.070  41.360  1.00  0.00           O
ATOM   1354  OE2 GLU    99      42.300  18.760  40.040  1.00  0.00           O
ATOM   1355  C   GLU    99      37.260  19.750  38.430  1.00  0.00           C
ATOM   1356  O   GLU    99      36.830  20.810  38.910  1.00  0.00           O
ATOM   1357  N   ASP   100      37.360  19.470  37.090  1.00  0.00           N
ATOM   1358  H   ASP   100      37.800  18.610  36.810  1.00  0.00           H
ATOM   1359  CA  ASP   100      36.990  20.420  36.060  1.00  0.00           C
ATOM   1360  HA  ASP   100      37.170  21.390  36.530  1.00  0.00           H
ATOM   1361  CB  ASP   100      38.070  20.330  34.920  1.00  0.00           C
ATOM   1362  HB1 ASP   100      37.850  21.010  34.100  1.00  0.00           H
ATOM   1363  HB2 ASP   100      37.870  19.380  34.430  1.00  0.00           H
ATOM   1364  CG  ASP   100      39.570  20.510  35.250  1.00  0.00           C
ATOM   1365  OD1 ASP   100      39.940  21.390  36.050  1.00  0.00           O
ATOM   1366  OD2 ASP   100      40.340  19.740  34.600  1.00  0.00           O
ATOM   1367  C   ASP   100      35.560  20.390  35.660  1.00  0.00           C
ATOM   1368  O   ASP   100      35.150  21.250  34.910  1.00  0.00           O
ATOM   1369  N   THR   101      34.740  19.420  36.060  1.00  0.00           N
ATOM   1370  H   THR   101      35.030  18.740  36.750  1.00  0.00           H
ATOM   1371  CA  THR   101      33.270  19.240  35.790  1.00  0.00           C
ATOM   1372  HA  THR   101      32.990  19.300  34.740  1.00  0.00           H
ATOM   1373  CB  THR   101      32.830  17.890  36.340  1.00  0.00           C
ATOM   1374  HB  THR   101      33.110  17.890  37.390  1.00  0.00           H
ATOM   1375  CG2 THR   101      31.320  17.730  36.240  1.00  0.00           C
ATOM   1376 1HG2 THR   101      31.110  16.750  36.660  1.00  0.00           H
ATOM   1377 2HG2 THR   101      30.810  18.450  36.880  1.00  0.00           H
ATOM   1378 3HG2 THR   101      30.990  17.830  35.200  1.00  0.00           H
ATOM   1379  OG1 THR   101      33.350  16.820  35.610  1.00  0.00           O
ATOM   1380  HG1 THR   101      34.180  16.570  36.020  1.00  0.00           H
ATOM   1381  C   THR   101      32.450  20.340  36.540  1.00  0.00           C
ATOM   1382  O   THR   101      32.420  20.400  37.730  1.00  0.00           O
ATOM   1383  N   ALA   102      31.850  21.260  35.830  1.00  0.00           N
ATOM   1384  H   ALA   102      31.990  21.240  34.830  1.00  0.00           H
ATOM   1385  CA  ALA   102      30.960  22.270  36.350  1.00  0.00           C
ATOM   1386  HA  ALA   102      30.310  21.850  37.130  1.00  0.00           H
ATOM   1387  CB  ALA   102      31.840  23.370  37.000  1.00  0.00           C
ATOM   1388  HB1 ALA   102      32.470  22.900  37.760  1.00  0.00           H
ATOM   1389  HB2 ALA   102      32.460  23.890  36.280  1.00  0.00           H
ATOM   1390  HB3 ALA   102      31.260  24.120  37.540  1.00  0.00           H
ATOM   1391  C   ALA   102      30.130  22.830  35.210  1.00  0.00           C
ATOM   1392  O   ALA   102      30.440  22.720  34.030  1.00  0.00           O
ATOM   1393  N   VAL   103      29.030  23.490  35.520  1.00  0.00           N
ATOM   1394  H   VAL   103      28.960  23.620  36.520  1.00  0.00           H
ATOM   1395  CA  VAL   103      28.520  24.660  34.710  1.00  0.00           C
ATOM   1396  HA  VAL   103      28.410  24.260  33.700  1.00  0.00           H
ATOM   1397  CB  VAL   103      27.180  25.160  35.220  1.00  0.00           C
ATOM   1398  HB  VAL   103      27.310  25.520  36.240  1.00  0.00           H
ATOM   1399  CG1 VAL   103      26.600  26.400  34.570  1.00  0.00           C
ATOM   1400 1HG1 VAL   103      27.160  27.260  34.950  1.00  0.00           H
ATOM   1401 2HG1 VAL   103      26.830  26.390  33.500  1.00  0.00           H
ATOM   1402 3HG1 VAL   103      25.550  26.430  34.870  1.00  0.00           H
ATOM   1403  CG2 VAL   103      26.090  24.050  35.140  1.00  0.00           C
ATOM   1404 1HG2 VAL   103      26.030  23.570  34.170  1.00  0.00           H
ATOM   1405 2HG2 VAL   103      26.320  23.200  35.780  1.00  0.00           H
ATOM   1406 3HG2 VAL   103      25.060  24.370  35.310  1.00  0.00           H
ATOM   1407  C   VAL   103      29.510  25.790  34.820  1.00  0.00           C
ATOM   1408  O   VAL   103      29.820  26.180  35.980  1.00  0.00           O
ATOM   1409  N   TYR   104      29.910  26.440  33.710  1.00  0.00           N
ATOM   1410  H   TYR   104      29.570  26.200  32.790  1.00  0.00           H
ATOM   1411  CA  TYR   104      30.690  27.610  33.590  1.00  0.00           C
ATOM   1412  HA  TYR   104      31.220  27.980  34.480  1.00  0.00           H
ATOM   1413  CB  TYR   104      31.890  27.350  32.660  1.00  0.00           C
ATOM   1414  HB1 TYR   104      32.430  28.270  32.440  1.00  0.00           H
ATOM   1415  HB2 TYR   104      31.580  26.880  31.730  1.00  0.00           H
ATOM   1416  CG  TYR   104      32.990  26.480  33.190  1.00  0.00           C
ATOM   1417  CD1 TYR   104      32.730  25.090  33.350  1.00  0.00           C
ATOM   1418  HD1 TYR   104      31.740  24.700  33.140  1.00  0.00           H
ATOM   1419  CE1 TYR   104      33.800  24.210  33.820  1.00  0.00           C
ATOM   1420  HE1 TYR   104      33.630  23.150  33.920  1.00  0.00           H
ATOM   1421  CZ  TYR   104      35.010  24.770  34.250  1.00  0.00           C
ATOM   1422  OH  TYR   104      35.910  24.020  34.800  1.00  0.00           O
ATOM   1423  HH  TYR   104      35.760  23.070  34.810  1.00  0.00           H
ATOM   1424  CE2 TYR   104      35.230  26.140  34.010  1.00  0.00           C
ATOM   1425  HE2 TYR   104      36.220  26.430  34.340  1.00  0.00           H
ATOM   1426  CD2 TYR   104      34.260  27.030  33.490  1.00  0.00           C
ATOM   1427  HD2 TYR   104      34.410  28.090  33.420  1.00  0.00           H
ATOM   1428  C   TYR   104      29.820  28.850  33.180  1.00  0.00           C
ATOM   1429  O   TYR   104      28.960  28.770  32.340  1.00  0.00           O
ATOM   1430  N   TYR   105      30.270  30.020  33.670  1.00  0.00           N
ATOM   1431  H   TYR   105      31.050  30.070  34.320  1.00  0.00           H
ATOM   1432  CA  TYR   105      29.530  31.340  33.550  1.00  0.00           C
ATOM   1433  HA  TYR   105      28.760  31.350  32.780  1.00  0.00           H
ATOM   1434  CB  TYR   105      28.940  31.600  34.980  1.00  0.00           C
ATOM   1435  HB1 TYR   105      28.500  32.590  34.990  1.00  0.00           H
ATOM   1436  HB2 TYR   105      29.790  31.630  35.650  1.00  0.00           H
ATOM   1437  CG  TYR   105      27.880  30.590  35.450  1.00  0.00           C
ATOM   1438  CD1 TYR   105      28.160  29.650  36.450  1.00  0.00           C
ATOM   1439  HD1 TYR   105      29.030  29.690  37.090  1.00  0.00           H
ATOM   1440  CE1 TYR   105      27.080  28.900  36.920  1.00  0.00           C
ATOM   1441  HE1 TYR   105      27.200  28.310  37.820  1.00  0.00           H
ATOM   1442  CZ  TYR   105      25.780  28.920  36.210  1.00  0.00           C
ATOM   1443  OH  TYR   105      24.800  28.110  36.600  1.00  0.00           O
ATOM   1444  HH  TYR   105      23.980  28.420  36.220  1.00  0.00           H
ATOM   1445  CE2 TYR   105      25.560  29.770  35.110  1.00  0.00           C
ATOM   1446  HE2 TYR   105      24.630  29.770  34.570  1.00  0.00           H
ATOM   1447  CD2 TYR   105      26.700  30.460  34.710  1.00  0.00           C
ATOM   1448  HD2 TYR   105      26.470  31.090  33.860  1.00  0.00           H
ATOM   1449  C   TYR   105      30.450  32.440  33.150  1.00  0.00           C
ATOM   1450  O   TYR   105      31.380  32.680  33.900  1.00  0.00           O
ATOM   1451  N   CYS   106      30.050  33.160  32.100  1.00  0.00           N
ATOM   1452  H   CYS   106      29.220  32.830  31.630  1.00  0.00           H
ATOM   1453  CA  CYS   106      30.670  34.410  31.750  1.00  0.00           C
ATOM   1454  HA  CYS   106      31.720  34.400  32.030  1.00  0.00           H
ATOM   1455  CB  CYS   106      30.620  34.610  30.270  1.00  0.00           C
ATOM   1456  HB1 CYS   106      29.560  34.760  30.070  1.00  0.00           H
ATOM   1457  HB2 CYS   106      30.900  33.660  29.840  1.00  0.00           H
ATOM   1458  SG  CYS   106      31.700  35.910  29.590  1.00  0.00           S
ATOM   1459  C   CYS   106      30.060  35.620  32.490  1.00  0.00           C
ATOM   1460  O   CYS   106      28.820  35.730  32.680  1.00  0.00           O
ATOM   1461  N   ALA   107      30.900  36.620  32.880  1.00  0.00           N
ATOM   1462  H   ALA   107      31.880  36.520  32.680  1.00  0.00           H
ATOM   1463  CA  ALA   107      30.440  37.840  33.530  1.00  0.00           C
ATOM   1464  HA  ALA   107      29.400  37.960  33.210  1.00  0.00           H
ATOM   1465  CB  ALA   107      30.700  37.640  35.050  1.00  0.00           C
ATOM   1466  HB1 ALA   107      31.770  37.620  35.270  1.00  0.00           H
ATOM   1467  HB2 ALA   107      30.200  38.470  35.550  1.00  0.00           H
ATOM   1468  HB3 ALA   107      30.200  36.730  35.390  1.00  0.00           H
ATOM   1469  C   ALA   107      31.220  39.060  32.970  1.00  0.00           C
ATOM   1470  O   ALA   107      32.400  38.880  32.670  1.00  0.00           O
ATOM   1471  N   ALA   108      30.590  40.270  32.990  1.00  0.00           N
ATOM   1472  H   ALA   108      29.650  40.370  33.340  1.00  0.00           H
ATOM   1473  CA  ALA   108      31.320  41.460  32.730  1.00  0.00           C
ATOM   1474  HA  ALA   108      32.380  41.210  32.700  1.00  0.00           H
ATOM   1475  CB  ALA   108      31.030  42.000  31.340  1.00  0.00           C
ATOM   1476  HB1 ALA   108      31.110  41.220  30.580  1.00  0.00           H
ATOM   1477  HB2 ALA   108      30.010  42.360  31.230  1.00  0.00           H
ATOM   1478  HB3 ALA   108      31.800  42.700  31.000  1.00  0.00           H
ATOM   1479  C   ALA   108      31.110  42.510  33.810  1.00  0.00           C
ATOM   1480  O   ALA   108      30.020  42.590  34.400  1.00  0.00           O
ATOM   1481  N   ASP   109      32.060  43.370  34.030  1.00  0.00           N
ATOM   1482  H   ASP   109      32.950  43.400  33.550  1.00  0.00           H
ATOM   1483  CA  ASP   109      31.930  44.590  34.860  1.00  0.00           C
ATOM   1484  HA  ASP   109      30.890  44.900  34.760  1.00  0.00           H
ATOM   1485  CB  ASP   109      32.170  44.270  36.320  1.00  0.00           C
ATOM   1486  HB1 ASP   109      33.230  44.140  36.510  1.00  0.00           H
ATOM   1487  HB2 ASP   109      31.610  43.360  36.530  1.00  0.00           H
ATOM   1488  CG  ASP   109      31.690  45.340  37.320  1.00  0.00           C
ATOM   1489  OD1 ASP   109      30.470  45.360  37.450  1.00  0.00           O
ATOM   1490  OD2 ASP   109      32.520  46.150  37.800  1.00  0.00           O
ATOM   1491  C   ASP   109      32.830  45.760  34.420  1.00  0.00           C
ATOM   1492  O   ASP   109      33.770  45.630  33.580  1.00  0.00           O
ATOM   1493  N   ARG   110      32.610  46.990  34.930  1.00  0.00           N
ATOM   1494  H   ARG   110      31.730  47.180  35.380  1.00  0.00           H
ATOM   1495  CA  ARG   110      33.380  48.180  34.580  1.00  0.00           C
ATOM   1496  HA  ARG   110      33.910  47.980  33.650  1.00  0.00           H
ATOM   1497  CB  ARG   110      32.340  49.320  34.430  1.00  0.00           C
ATOM   1498  HB1 ARG   110      31.690  49.290  35.300  1.00  0.00           H
ATOM   1499  HB2 ARG   110      31.700  49.110  33.580  1.00  0.00           H
ATOM   1500  CG  ARG   110      32.890  50.720  34.110  1.00  0.00           C
ATOM   1501  HG1 ARG   110      33.510  51.030  34.950  1.00  0.00           H
ATOM   1502  HG2 ARG   110      32.060  51.420  34.000  1.00  0.00           H
ATOM   1503  CD  ARG   110      33.840  50.690  32.910  1.00  0.00           C
ATOM   1504  HD1 ARG   110      33.450  50.200  32.020  1.00  0.00           H
ATOM   1505  HD2 ARG   110      34.670  50.050  33.210  1.00  0.00           H
ATOM   1506  NE  ARG   110      34.400  51.960  32.420  1.00  0.00           N
ATOM   1507  HE  ARG   110      33.890  52.410  31.670  1.00  0.00           H
ATOM   1508  CZ  ARG   110      35.420  52.630  32.860  1.00  0.00           C
ATOM   1509  NH1 ARG   110      36.110  52.290  33.930  1.00  0.00           N
ATOM   1510 1HH1 ARG   110      35.690  51.570  34.500  1.00  0.00           H
ATOM   1511 2HH1 ARG   110      36.810  52.920  34.280  1.00  0.00           H
ATOM   1512  NH2 ARG   110      35.700  53.750  32.200  1.00  0.00           N
ATOM   1513 1HH2 ARG   110      35.070  54.130  31.510  1.00  0.00           H
ATOM   1514 2HH2 ARG   110      36.340  54.380  32.660  1.00  0.00           H
ATOM   1515  C   ARG   110      34.550  48.490  35.560  1.00  0.00           C
ATOM   1516  O   ARG   110      35.410  49.290  35.200  1.00  0.00           O
ATOM   1517  N   PHE   111      34.600  47.820  36.750  1.00  0.00           N
ATOM   1518  H   PHE   111      33.780  47.250  36.930  1.00  0.00           H
ATOM   1519  CA  PHE   111      35.560  48.160  37.800  1.00  0.00           C
ATOM   1520  HA  PHE   111      36.470  48.590  37.360  1.00  0.00           H
ATOM   1521  CB  PHE   111      34.940  49.180  38.790  1.00  0.00           C
ATOM   1522  HB1 PHE   111      35.600  49.420  39.620  1.00  0.00           H
ATOM   1523  HB2 PHE   111      34.060  48.720  39.230  1.00  0.00           H
ATOM   1524  CG  PHE   111      34.490  50.470  38.150  1.00  0.00           C
ATOM   1525  CD1 PHE   111      33.150  50.650  37.730  1.00  0.00           C
ATOM   1526  HD1 PHE   111      32.490  49.790  37.750  1.00  0.00           H
ATOM   1527  CE1 PHE   111      32.740  51.920  37.190  1.00  0.00           C
ATOM   1528  HE1 PHE   111      31.710  52.190  37.040  1.00  0.00           H
ATOM   1529  CZ  PHE   111      33.730  52.900  36.980  1.00  0.00           C
ATOM   1530  HZ  PHE   111      33.550  53.830  36.470  1.00  0.00           H
ATOM   1531  CE2 PHE   111      35.060  52.710  37.330  1.00  0.00           C
ATOM   1532  HE2 PHE   111      35.770  53.510  37.200  1.00  0.00           H
ATOM   1533  CD2 PHE   111      35.380  51.500  37.930  1.00  0.00           C
ATOM   1534  HD2 PHE   111      36.440  51.350  38.120  1.00  0.00           H
ATOM   1535  C   PHE   111      35.960  47.010  38.650  1.00  0.00           C
ATOM   1536  O   PHE   111      37.020  46.960  39.220  1.00  0.00           O
ATOM   1537  N   LEU   112      35.080  46.050  38.810  1.00  0.00           N
ATOM   1538  H   LEU   112      34.280  45.970  38.200  1.00  0.00           H
ATOM   1539  CA  LEU   112      35.530  44.850  39.520  1.00  0.00           C
ATOM   1540  HA  LEU   112      36.110  45.200  40.380  1.00  0.00           H
ATOM   1541  CB  LEU   112      34.260  44.130  40.050  1.00  0.00           C
ATOM   1542  HB1 LEU   112      34.490  43.210  40.590  1.00  0.00           H
ATOM   1543  HB2 LEU   112      33.590  43.940  39.210  1.00  0.00           H
ATOM   1544  CG  LEU   112      33.430  45.050  41.020  1.00  0.00           C
ATOM   1545  HG  LEU   112      33.240  46.030  40.580  1.00  0.00           H
ATOM   1546  CD1 LEU   112      32.100  44.340  41.370  1.00  0.00           C
ATOM   1547 1HD1 LEU   112      31.550  44.900  42.120  1.00  0.00           H
ATOM   1548 2HD1 LEU   112      31.540  44.180  40.450  1.00  0.00           H
ATOM   1549 3HD1 LEU   112      32.290  43.340  41.770  1.00  0.00           H
ATOM   1550  CD2 LEU   112      34.270  45.200  42.270  1.00  0.00           C
ATOM   1551 1HD2 LEU   112      33.760  45.680  43.100  1.00  0.00           H
ATOM   1552 2HD2 LEU   112      34.580  44.200  42.580  1.00  0.00           H
ATOM   1553 3HD2 LEU   112      35.130  45.830  42.080  1.00  0.00           H
ATOM   1554  C   LEU   112      36.400  43.930  38.710  1.00  0.00           C
ATOM   1555  O   LEU   112      36.660  44.000  37.500  1.00  0.00           O
ATOM   1556  N   THR   113      36.890  42.900  39.380  1.00  0.00           N
ATOM   1557  H   THR   113      36.790  42.920  40.390  1.00  0.00           H
ATOM   1558  CA  THR   113      37.810  41.860  38.840  1.00  0.00           C
ATOM   1559  HA  THR   113      37.730  41.860  37.760  1.00  0.00           H
ATOM   1560  CB  THR   113      39.230  42.270  39.170  1.00  0.00           C
ATOM   1561  HB  THR   113      39.870  41.480  38.770  1.00  0.00           H
ATOM   1562  CG2 THR   113      39.710  43.530  38.350  1.00  0.00           C
ATOM   1563 1HG2 THR   113      39.380  43.310  37.330  1.00  0.00           H
ATOM   1564 2HG2 THR   113      39.290  44.430  38.800  1.00  0.00           H
ATOM   1565 3HG2 THR   113      40.790  43.460  38.420  1.00  0.00           H
ATOM   1566  OG1 THR   113      39.460  42.440  40.560  1.00  0.00           O
ATOM   1567  HG1 THR   113      40.340  42.810  40.640  1.00  0.00           H
ATOM   1568  C   THR   113      37.560  40.430  39.420  1.00  0.00           C
ATOM   1569  O   THR   113      37.550  39.500  38.650  1.00  0.00           O
ATOM   1570  N   ARG   132      37.350  40.310  40.710  1.00  0.00           N
ATOM   1571  H   ARG   132      37.210  41.100  41.320  1.00  0.00           H
ATOM   1572  CA  ARG   132      37.260  38.980  41.410  1.00  0.00           C
ATOM   1573  HA  ARG   132      37.090  38.240  40.630  1.00  0.00           H
ATOM   1574  CB  ARG   132      38.620  38.740  42.150  1.00  0.00           C
ATOM   1575  HB1 ARG   132      38.440  37.790  42.640  1.00  0.00           H
ATOM   1576  HB2 ARG   132      38.790  39.490  42.930  1.00  0.00           H
ATOM   1577  CG  ARG   132      39.930  38.630  41.340  1.00  0.00           C
ATOM   1578  HG1 ARG   132      40.250  39.600  40.960  1.00  0.00           H
ATOM   1579  HG2 ARG   132      39.690  37.910  40.560  1.00  0.00           H
ATOM   1580  CD  ARG   132      41.080  37.980  42.180  1.00  0.00           C
ATOM   1581  HD1 ARG   132      41.900  37.900  41.460  1.00  0.00           H
ATOM   1582  HD2 ARG   132      40.820  36.960  42.430  1.00  0.00           H
ATOM   1583  NE  ARG   132      41.490  38.800  43.320  1.00  0.00           N
ATOM   1584  HE  ARG   132      40.960  39.650  43.440  1.00  0.00           H
ATOM   1585  CZ  ARG   132      42.280  38.360  44.340  1.00  0.00           C
ATOM   1586  NH1 ARG   132      43.080  37.300  44.240  1.00  0.00           N
ATOM   1587 1HH1 ARG   132      43.010  36.720  43.420  1.00  0.00           H
ATOM   1588 2HH1 ARG   132      43.760  37.120  44.960  1.00  0.00           H
ATOM   1589  NH2 ARG   132      42.330  38.970  45.460  1.00  0.00           N
ATOM   1590 1HH2 ARG   132      41.760  39.790  45.590  1.00  0.00           H
ATOM   1591 2HH2 ARG   132      42.820  38.520  46.210  1.00  0.00           H
ATOM   1592  C   ARG   132      36.100  38.880  42.380  1.00  0.00           C
ATOM   1593  O   ARG   132      35.860  37.790  42.890  1.00  0.00           O
ATOM   1594  N   SER   133      35.580  39.990  42.820  1.00  0.00           N
ATOM   1595  H   SER   133      36.170  40.800  42.700  1.00  0.00           H
ATOM   1596  CA  SER   133      34.270  39.880  43.500  1.00  0.00           C
ATOM   1597  HA  SER   133      34.370  39.190  44.340  1.00  0.00           H
ATOM   1598  CB  SER   133      33.870  41.270  44.040  1.00  0.00           C
ATOM   1599  HB1 SER   133      32.920  41.160  44.560  1.00  0.00           H
ATOM   1600  HB2 SER   133      33.850  41.900  43.150  1.00  0.00           H
ATOM   1601  OG  SER   133      34.870  41.800  44.930  1.00  0.00           O
ATOM   1602  HG  SER   133      34.850  41.170  45.660  1.00  0.00           H
ATOM   1603  C   SER   133      33.150  39.380  42.560  1.00  0.00           C
ATOM   1604  O   SER   133      32.960  39.850  41.430  1.00  0.00           O
ATOM   1605  N   VAL   134      32.160  38.600  43.050  1.00  0.00           N
ATOM   1606  H   VAL   134      32.320  38.330  44.010  1.00  0.00           H
ATOM   1607  CA  VAL   134      30.930  38.220  42.250  1.00  0.00           C
ATOM   1608  HA  VAL   134      31.150  37.790  41.280  1.00  0.00           H
ATOM   1609  CB  VAL   134      30.120  37.130  42.970  1.00  0.00           C
ATOM   1610  HB  VAL   134      29.320  36.710  42.360  1.00  0.00           H
ATOM   1611  CG1 VAL   134      30.960  35.910  43.310  1.00  0.00           C
ATOM   1612 1HG1 VAL   134      31.470  35.470  42.450  1.00  0.00           H
ATOM   1613 2HG1 VAL   134      31.740  36.170  44.020  1.00  0.00           H
ATOM   1614 3HG1 VAL   134      30.310  35.220  43.850  1.00  0.00           H
ATOM   1615  CG2 VAL   134      29.470  37.660  44.230  1.00  0.00           C
ATOM   1616 1HG2 VAL   134      29.050  36.790  44.730  1.00  0.00           H
ATOM   1617 2HG2 VAL   134      30.180  38.160  44.890  1.00  0.00           H
ATOM   1618 3HG2 VAL   134      28.710  38.400  43.980  1.00  0.00           H
ATOM   1619  C   VAL   134      29.900  39.320  41.890  1.00  0.00           C
ATOM   1620  O   VAL   134      28.990  39.020  41.150  1.00  0.00           O
ATOM   1621  N   LYS   135      29.990  40.520  42.420  1.00  0.00           N
ATOM   1622  H   LYS   135      30.910  40.620  42.830  1.00  0.00           H
ATOM   1623  CA  LYS   135      29.130  41.640  42.200  1.00  0.00           C
ATOM   1624  HA  LYS   135      28.120  41.220  42.190  1.00  0.00           H
ATOM   1625  CB  LYS   135      29.280  42.600  43.410  1.00  0.00           C
ATOM   1626  HB1 LYS   135      28.930  43.610  43.210  1.00  0.00           H
ATOM   1627  HB2 LYS   135      30.350  42.700  43.590  1.00  0.00           H
ATOM   1628  CG  LYS   135      28.590  42.060  44.620  1.00  0.00           C
ATOM   1629  HG1 LYS   135      29.070  41.170  45.030  1.00  0.00           H
ATOM   1630  HG2 LYS   135      27.590  41.710  44.350  1.00  0.00           H
ATOM   1631  CD  LYS   135      28.570  43.180  45.690  1.00  0.00           C
ATOM   1632  HD1 LYS   135      28.030  44.040  45.310  1.00  0.00           H
ATOM   1633  HD2 LYS   135      29.630  43.430  45.810  1.00  0.00           H
ATOM   1634  CE  LYS   135      27.900  42.580  46.910  1.00  0.00           C
ATOM   1635  HE1 LYS   135      28.440  41.670  47.190  1.00  0.00           H
ATOM   1636  HE2 LYS   135      26.890  42.210  46.730  1.00  0.00           H
ATOM   1637  NZ  LYS   135      27.730  43.590  47.990  1.00  0.00           N
ATOM   1638  HZ1 LYS   135      27.270  43.380  48.860  1.00  0.00           H
ATOM   1639  HZ2 LYS   135      28.630  43.890  48.360  1.00  0.00           H
ATOM   1640  HZ3 LYS   135      27.350  44.410  47.540  1.00  0.00           H
ATOM   1641  C   LYS   135      29.310  42.300  40.810  1.00  0.00           C
ATOM   1642  O   LYS   135      28.840  43.450  40.610  1.00  0.00           O
ATOM   1643  N   TYR   136      29.860  41.620  39.840  1.00  0.00           N
ATOM   1644  H   TYR   136      30.340  40.760  40.060  1.00  0.00           H
ATOM   1645  CA  TYR   136      29.770  41.900  38.350  1.00  0.00           C
ATOM   1646  HA  TYR   136      30.330  42.790  38.100  1.00  0.00           H
ATOM   1647  CB  TYR   136      30.340  40.710  37.540  1.00  0.00           C
ATOM   1648  HB1 TYR   136      29.860  40.810  36.560  1.00  0.00           H
ATOM   1649  HB2 TYR   136      29.870  39.770  37.850  1.00  0.00           H
ATOM   1650  CG  TYR   136      31.870  40.660  37.440  1.00  0.00           C
ATOM   1651  CD1 TYR   136      32.780  40.650  38.520  1.00  0.00           C
ATOM   1652  HD1 TYR   136      32.410  40.930  39.490  1.00  0.00           H
ATOM   1653  CE1 TYR   136      34.100  40.370  38.330  1.00  0.00           C
ATOM   1654  HE1 TYR   136      34.760  40.310  39.180  1.00  0.00           H
ATOM   1655  CZ  TYR   136      34.640  40.150  37.020  1.00  0.00           C
ATOM   1656  OH  TYR   136      35.930  39.700  36.780  1.00  0.00           O
ATOM   1657  HH  TYR   136      36.380  39.620  37.630  1.00  0.00           H
ATOM   1658  CE2 TYR   136      33.740  40.190  35.910  1.00  0.00           C
ATOM   1659  HE2 TYR   136      34.190  39.910  34.970  1.00  0.00           H
ATOM   1660  CD2 TYR   136      32.390  40.480  36.110  1.00  0.00           C
ATOM   1661  HD2 TYR   136      31.650  40.460  35.320  1.00  0.00           H
ATOM   1662  C   TYR   136      28.320  42.160  37.950  1.00  0.00           C
ATOM   1663  O   TYR   136      27.430  41.470  38.350  1.00  0.00           O
ATOM   1664  N   ASP   137      28.190  43.020  36.970  1.00  0.00           N
ATOM   1665  H   ASP   137      28.960  43.580  36.630  1.00  0.00           H
ATOM   1666  CA  ASP   137      26.810  43.630  36.650  1.00  0.00           C
ATOM   1667  HA  ASP   137      26.120  43.570  37.490  1.00  0.00           H
ATOM   1668  CB  ASP   137      27.010  45.060  36.130  1.00  0.00           C
ATOM   1669  HB1 ASP   137      27.520  44.900  35.180  1.00  0.00           H
ATOM   1670  HB2 ASP   137      27.680  45.660  36.740  1.00  0.00           H
ATOM   1671  CG  ASP   137      25.700  45.860  35.910  1.00  0.00           C
ATOM   1672  OD1 ASP   137      25.780  47.020  35.440  1.00  0.00           O
ATOM   1673  OD2 ASP   137      24.610  45.450  36.280  1.00  0.00           O
ATOM   1674  C   ASP   137      26.130  42.750  35.630  1.00  0.00           C
ATOM   1675  O   ASP   137      25.000  42.350  35.790  1.00  0.00           O
ATOM   1676  N   TYR   138      26.820  42.420  34.530  1.00  0.00           N
ATOM   1677  H   TYR   138      27.800  42.640  34.510  1.00  0.00           H
ATOM   1678  CA  TYR   138      26.220  41.620  33.410  1.00  0.00           C
ATOM   1679  HA  TYR   138      25.140  41.670  33.550  1.00  0.00           H
ATOM   1680  CB  TYR   138      26.620  42.240  32.030  1.00  0.00           C
ATOM   1681  HB1 TYR   138      26.280  41.580  31.230  1.00  0.00           H
ATOM   1682  HB2 TYR   138      27.710  42.280  31.950  1.00  0.00           H
ATOM   1683  CG  TYR   138      26.210  43.650  31.730  1.00  0.00           C
ATOM   1684  CD1 TYR   138      27.130  44.710  31.900  1.00  0.00           C
ATOM   1685  HD1 TYR   138      28.130  44.470  32.210  1.00  0.00           H
ATOM   1686  CE1 TYR   138      26.680  46.020  31.650  1.00  0.00           C
ATOM   1687  HE1 TYR   138      27.360  46.830  31.890  1.00  0.00           H
ATOM   1688  CZ  TYR   138      25.410  46.290  31.080  1.00  0.00           C
ATOM   1689  OH  TYR   138      24.970  47.500  30.650  1.00  0.00           O
ATOM   1690  HH  TYR   138      24.070  47.470  30.310  1.00  0.00           H
ATOM   1691  CE2 TYR   138      24.500  45.200  31.070  1.00  0.00           C
ATOM   1692  HE2 TYR   138      23.540  45.300  30.580  1.00  0.00           H
ATOM   1693  CD2 TYR   138      24.890  43.900  31.400  1.00  0.00           C
ATOM   1694  HD2 TYR   138      24.270  43.040  31.220  1.00  0.00           H
ATOM   1695  C   TYR   138      26.610  40.120  33.360  1.00  0.00           C
ATOM   1696  O   TYR   138      27.840  39.890  33.270  1.00  0.00           O
ATOM   1697  N   TRP   139      25.690  39.180  33.320  1.00  0.00           N
ATOM   1698  H   TRP   139      24.760  39.510  33.550  1.00  0.00           H
ATOM   1699  CA  TRP   139      25.880  37.720  33.250  1.00  0.00           C
ATOM   1700  HA  TRP   139      26.890  37.520  32.890  1.00  0.00           H
ATOM   1701  CB  TRP   139      25.730  36.970  34.590  1.00  0.00           C
ATOM   1702  HB1 TRP   139      25.730  35.910  34.320  1.00  0.00           H
ATOM   1703  HB2 TRP   139      24.740  37.350  34.840  1.00  0.00           H
ATOM   1704  CG  TRP   139      26.560  37.270  35.740  1.00  0.00           C
ATOM   1705  CD1 TRP   139      26.660  38.470  36.330  1.00  0.00           C
ATOM   1706  HD1 TRP   139      26.110  39.340  36.010  1.00  0.00           H
ATOM   1707  NE1 TRP   139      27.450  38.410  37.410  1.00  0.00           N
ATOM   1708  HE1 TRP   139      27.660  39.190  38.030  1.00  0.00           H
ATOM   1709  CE2 TRP   139      27.940  37.160  37.660  1.00  0.00           C
ATOM   1710  CZ2 TRP   139      28.830  36.600  38.620  1.00  0.00           C
ATOM   1711  HZ2 TRP   139      29.120  37.190  39.480  1.00  0.00           H
ATOM   1712  CH2 TRP   139      29.220  35.250  38.560  1.00  0.00           C
ATOM   1713  HH2 TRP   139      29.860  34.720  39.250  1.00  0.00           H
ATOM   1714  CZ3 TRP   139      28.730  34.490  37.460  1.00  0.00           C
ATOM   1715  HZ3 TRP   139      29.130  33.490  37.340  1.00  0.00           H
ATOM   1716  CE3 TRP   139      27.930  35.080  36.460  1.00  0.00           C
ATOM   1717  HE3 TRP   139      27.630  34.440  35.640  1.00  0.00           H
ATOM   1718  CD2 TRP   139      27.480  36.420  36.480  1.00  0.00           C
ATOM   1719  C   TRP   139      25.050  37.110  32.130  1.00  0.00           C
ATOM   1720  O   TRP   139      24.240  37.780  31.530  1.00  0.00           O
ATOM   1721  N   GLY   140      25.460  35.970  31.620  1.00  0.00           N
ATOM   1722  H   GLY   140      26.340  35.560  31.880  1.00  0.00           H
ATOM   1723  CA  GLY   140      24.750  35.120  30.600  1.00  0.00           C
ATOM   1724  HA1 GLY   140      25.350  34.750  29.770  1.00  0.00           H
ATOM   1725  HA2 GLY   140      24.120  35.750  29.970  1.00  0.00           H
ATOM   1726  C   GLY   140      23.740  33.990  31.170  1.00  0.00           C
ATOM   1727  O   GLY   140      22.940  34.280  32.090  1.00  0.00           O
ATOM   1728  N   GLN   141      23.900  32.740  30.750  1.00  0.00           N
ATOM   1729  H   GLN   141      24.640  32.410  30.150  1.00  0.00           H
ATOM   1730  CA  GLN   141      23.180  31.600  31.340  1.00  0.00           C
ATOM   1731  HA  GLN   141      23.030  31.750  32.410  1.00  0.00           H
ATOM   1732  CB  GLN   141      21.830  31.350  30.660  1.00  0.00           C
ATOM   1733  HB1 GLN   141      21.530  30.310  30.790  1.00  0.00           H
ATOM   1734  HB2 GLN   141      21.950  31.450  29.590  1.00  0.00           H
ATOM   1735  CG  GLN   141      20.700  32.210  31.290  1.00  0.00           C
ATOM   1736  HG1 GLN   141      20.970  33.260  31.140  1.00  0.00           H
ATOM   1737  HG2 GLN   141      20.660  31.990  32.350  1.00  0.00           H
ATOM   1738  CD  GLN   141      19.400  31.970  30.640  1.00  0.00           C
ATOM   1739  OE1 GLN   141      18.770  30.950  30.960  1.00  0.00           O
ATOM   1740  NE2 GLN   141      18.900  32.760  29.740  1.00  0.00           N
ATOM   1741 1HE2 GLN   141      19.460  33.580  29.580  1.00  0.00           H
ATOM   1742 2HE2 GLN   141      18.050  32.480  29.270  1.00  0.00           H
ATOM   1743  C   GLN   141      23.900  30.280  31.420  1.00  0.00           C
ATOM   1744  O   GLN   141      23.430  29.250  31.900  1.00  0.00           O
ATOM   1745  N   GLY   142      25.140  30.390  30.980  1.00  0.00           N
ATOM   1746  H   GLY   142      25.410  31.290  30.620  1.00  0.00           H
ATOM   1747  CA  GLY   142      26.190  29.400  31.210  1.00  0.00           C
ATOM   1748  HA1 GLY   142      26.050  28.920  32.180  1.00  0.00           H
ATOM   1749  HA2 GLY   142      27.100  30.000  31.240  1.00  0.00           H
ATOM   1750  C   GLY   142      26.280  28.350  30.080  1.00  0.00           C
ATOM   1751  O   GLY   142      25.510  28.300  29.110  1.00  0.00           O
ATOM   1752  N   THR   143      27.390  27.540  30.140  1.00  0.00           N
ATOM   1753  H   THR   143      28.060  27.670  30.890  1.00  0.00           H
ATOM   1754  CA  THR   143      27.660  26.400  29.270  1.00  0.00           C
ATOM   1755  HA  THR   143      26.780  25.920  28.850  1.00  0.00           H
ATOM   1756  CB  THR   143      28.570  26.880  28.140  1.00  0.00           C
ATOM   1757  HB  THR   143      28.030  27.660  27.610  1.00  0.00           H
ATOM   1758  CG2 THR   143      29.950  27.410  28.570  1.00  0.00           C
ATOM   1759 1HG2 THR   143      30.520  26.620  29.070  1.00  0.00           H
ATOM   1760 2HG2 THR   143      30.530  27.600  27.670  1.00  0.00           H
ATOM   1761 3HG2 THR   143      29.820  28.310  29.160  1.00  0.00           H
ATOM   1762  OG1 THR   143      28.790  25.850  27.170  1.00  0.00           O
ATOM   1763  HG1 THR   143      27.930  25.660  26.800  1.00  0.00           H
ATOM   1764  C   THR   143      28.260  25.300  30.220  1.00  0.00           C
ATOM   1765  O   THR   143      28.710  25.550  31.310  1.00  0.00           O
ATOM   1766  N   GLN   144      28.260  24.070  29.780  1.00  0.00           N
ATOM   1767  H   GLN   144      27.760  23.920  28.910  1.00  0.00           H
ATOM   1768  CA  GLN   144      28.350  22.900  30.740  1.00  0.00           C
ATOM   1769  HA  GLN   144      28.690  23.330  31.680  1.00  0.00           H
ATOM   1770  CB  GLN   144      26.980  22.220  31.070  1.00  0.00           C
ATOM   1771  HB1 GLN   144      26.660  21.640  30.200  1.00  0.00           H
ATOM   1772  HB2 GLN   144      26.320  23.050  31.330  1.00  0.00           H
ATOM   1773  CG  GLN   144      27.180  21.290  32.200  1.00  0.00           C
ATOM   1774  HG1 GLN   144      27.810  21.670  33.000  1.00  0.00           H
ATOM   1775  HG2 GLN   144      27.690  20.390  31.860  1.00  0.00           H
ATOM   1776  CD  GLN   144      25.840  21.000  32.890  1.00  0.00           C
ATOM   1777  OE1 GLN   144      24.750  21.590  32.700  1.00  0.00           O
ATOM   1778  NE2 GLN   144      25.830  20.120  33.860  1.00  0.00           N
ATOM   1779 1HE2 GLN   144      26.720  19.710  34.110  1.00  0.00           H
ATOM   1780 2HE2 GLN   144      24.980  19.630  34.080  1.00  0.00           H
ATOM   1781  C   GLN   144      29.410  21.880  30.250  1.00  0.00           C
ATOM   1782  O   GLN   144      29.280  21.250  29.240  1.00  0.00           O
ATOM   1783  N   VAL   145      30.350  21.570  31.210  1.00  0.00           N
ATOM   1784  H   VAL   145      30.300  22.070  32.080  1.00  0.00           H
ATOM   1785  CA  VAL   145      31.450  20.630  31.150  1.00  0.00           C
ATOM   1786  HA  VAL   145      31.510  20.090  30.200  1.00  0.00           H
ATOM   1787  CB  VAL   145      32.880  21.240  31.350  1.00  0.00           C
ATOM   1788  HB  VAL   145      33.040  21.720  32.310  1.00  0.00           H
ATOM   1789  CG1 VAL   145      33.960  20.180  31.130  1.00  0.00           C
ATOM   1790 1HG1 VAL   145      33.980  19.600  30.210  1.00  0.00           H
ATOM   1791 2HG1 VAL   145      34.950  20.640  31.230  1.00  0.00           H
ATOM   1792 3HG1 VAL   145      33.880  19.470  31.950  1.00  0.00           H
ATOM   1793  CG2 VAL   145      33.220  22.240  30.190  1.00  0.00           C
ATOM   1794 1HG2 VAL   145      34.160  22.770  30.340  1.00  0.00           H
ATOM   1795 2HG2 VAL   145      33.170  21.740  29.220  1.00  0.00           H
ATOM   1796 3HG2 VAL   145      32.420  22.980  30.280  1.00  0.00           H
ATOM   1797  C   VAL   145      31.130  19.450  32.030  1.00  0.00           C
ATOM   1798  O   VAL   145      30.930  19.650  33.220  1.00  0.00           O
ATOM   1799  N   THR   146      31.200  18.160  31.570  1.00  0.00           N
ATOM   1800  H   THR   146      31.320  18.040  30.580  1.00  0.00           H
ATOM   1801  CA  THR   146      31.330  16.920  32.330  1.00  0.00           C
ATOM   1802  HA  THR   146      31.500  17.100  33.390  1.00  0.00           H
ATOM   1803  CB  THR   146      30.060  16.080  32.250  1.00  0.00           C
ATOM   1804  HB  THR   146      29.920  15.630  31.270  1.00  0.00           H
ATOM   1805  CG2 THR   146      29.920  15.000  33.310  1.00  0.00           C
ATOM   1806 1HG2 THR   146      28.920  14.780  33.670  1.00  0.00           H
ATOM   1807 2HG2 THR   146      30.370  14.100  32.880  1.00  0.00           H
ATOM   1808 3HG2 THR   146      30.610  15.230  34.110  1.00  0.00           H
ATOM   1809  OG1 THR   146      28.910  16.840  32.530  1.00  0.00           O
ATOM   1810  HG1 THR   146      28.380  16.790  31.730  1.00  0.00           H
ATOM   1811  C   THR   146      32.500  16.070  31.780  1.00  0.00           C
ATOM   1812  O   THR   146      32.570  15.610  30.670  1.00  0.00           O
ATOM   1813  N   VAL   147      33.530  16.110  32.560  1.00  0.00           N
ATOM   1814  H   VAL   147      33.510  16.560  33.470  1.00  0.00           H
ATOM   1815  CA  VAL   147      34.740  15.200  32.420  1.00  0.00           C
ATOM   1816  HA  VAL   147      34.810  14.960  31.360  1.00  0.00           H
ATOM   1817  CB  VAL   147      36.050  15.830  33.020  1.00  0.00           C
ATOM   1818  HB  VAL   147      36.010  15.700  34.100  1.00  0.00           H
ATOM   1819  CG1 VAL   147      37.270  15.150  32.500  1.00  0.00           C
ATOM   1820 1HG1 VAL   147      38.080  15.800  32.850  1.00  0.00           H
ATOM   1821 2HG1 VAL   147      37.270  14.150  32.930  1.00  0.00           H
ATOM   1822 3HG1 VAL   147      37.260  15.110  31.410  1.00  0.00           H
ATOM   1823  CG2 VAL   147      36.170  17.360  32.730  1.00  0.00           C
ATOM   1824 1HG2 VAL   147      37.150  17.800  32.900  1.00  0.00           H
ATOM   1825 2HG2 VAL   147      35.860  17.510  31.700  1.00  0.00           H
ATOM   1826 3HG2 VAL   147      35.390  17.860  33.300  1.00  0.00           H
ATOM   1827  C   VAL   147      34.580  13.780  32.970  1.00  0.00           C
ATOM   1828  O   VAL   147      34.760  13.550  34.170  1.00  0.00           O
ATOM   1829  N   SER   148      34.320  12.810  32.150  1.00  0.00           N
ATOM   1830  H   SER   148      34.280  13.140  31.190  1.00  0.00           H
ATOM   1831  CA  SER   148      34.320  11.410  32.610  1.00  0.00           C
ATOM   1832  HA  SER   148      33.930  11.380  33.620  1.00  0.00           H
ATOM   1833  CB  SER   148      33.360  10.680  31.650  1.00  0.00           C
ATOM   1834  HB1 SER   148      33.310   9.630  31.950  1.00  0.00           H
ATOM   1835  HB2 SER   148      33.670  10.890  30.630  1.00  0.00           H
ATOM   1836  OG  SER   148      32.060  11.230  31.870  1.00  0.00           O
ATOM   1837  HG  SER   148      31.520  10.780  31.210  1.00  0.00           H
ATOM   1838  C   SER   148      35.680  10.660  32.610  1.00  0.00           C
ATOM   1839  O   SER   148      36.460  10.850  31.700  1.00  0.00           O
ATOM   1840  N   SER   149      35.890   9.810  33.580  1.00  0.00           N
ATOM   1841  H   SER   149      35.100   9.740  34.210  1.00  0.00           H
ATOM   1842  CA  SER   149      37.110   9.060  33.920  1.00  0.00           C
ATOM   1843  HA  SER   149      37.970   9.670  33.640  1.00  0.00           H
ATOM   1844  CB  SER   149      37.270   8.900  35.470  1.00  0.00           C
ATOM   1845  HB1 SER   149      38.070   8.210  35.720  1.00  0.00           H
ATOM   1846  HB2 SER   149      36.380   8.480  35.930  1.00  0.00           H
ATOM   1847  OG  SER   149      37.380  10.260  36.070  1.00  0.00           O
ATOM   1848  HG  SER   149      36.580  10.770  35.970  1.00  0.00           H
ATOM   1849  C   SER   149      37.500   7.770  33.190  1.00  0.00           C
ATOM   1850  OC1 SER   149      36.740   6.760  33.250  1.00  0.00           O
ATOM   1851  OC2 SER   149      38.570   7.750  32.610  1.00  0.00           O
TER
ENDMDL
