# Supplementary material for: Targeting Ras-binding domain of ELMO1 by computational nanobody design
Source: Commun Biol. 2023 Mar 17;6:284. doi: 10.1038/s42003-023-04657-w (PMC10023680; doi:10.1038/s42003-023-04657-w)
Supplement: Supplementary file 4 — Supplementary Data 2 [file 42003_2023_4657_MOESM4_ESM.zip › MD_input_output/Nb01_snapshot/snapshot_024000.pdb]

REMARK    GENERATED BY TRJCONV
TITLE     Protein in water t= 2400.00000 step= 1200000
REMARK    THIS IS A SIMULATION BOX
CRYST1   67.375   67.375   67.375  90.00  90.00  90.00 P 1           1
MODEL        1
ATOM      1  N   VAL     2      15.160  34.470  19.610  1.00  0.00           N
ATOM      2  H1  VAL     2      15.170  34.670  18.620  1.00  0.00           H
ATOM      3  H2  VAL     2      14.730  33.580  19.810  1.00  0.00           H
ATOM      4  H3  VAL     2      14.620  35.120  20.180  1.00  0.00           H
ATOM      5  CA  VAL     2      16.480  34.370  20.180  1.00  0.00           C
ATOM      6  HA  VAL     2      17.110  33.830  19.480  1.00  0.00           H
ATOM      7  CB  VAL     2      17.060  35.790  20.240  1.00  0.00           C
ATOM      8  HB  VAL     2      16.420  36.510  20.760  1.00  0.00           H
ATOM      9  CG1 VAL     2      18.450  35.880  20.890  1.00  0.00           C
ATOM     10 1HG1 VAL     2      18.310  35.560  21.920  1.00  0.00           H
ATOM     11 2HG1 VAL     2      19.110  35.120  20.450  1.00  0.00           H
ATOM     12 3HG1 VAL     2      18.820  36.900  20.830  1.00  0.00           H
ATOM     13  CG2 VAL     2      17.320  36.350  18.860  1.00  0.00           C
ATOM     14 1HG2 VAL     2      17.870  37.290  18.780  1.00  0.00           H
ATOM     15 2HG2 VAL     2      17.960  35.770  18.190  1.00  0.00           H
ATOM     16 3HG2 VAL     2      16.380  36.510  18.340  1.00  0.00           H
ATOM     17  C   VAL     2      16.410  33.620  21.520  1.00  0.00           C
ATOM     18  O   VAL     2      15.810  34.020  22.510  1.00  0.00           O
ATOM     19  N   GLN     3      17.110  32.500  21.620  1.00  0.00           N
ATOM     20  H   GLN     3      17.340  32.070  20.740  1.00  0.00           H
ATOM     21  CA  GLN     3      17.200  31.700  22.880  1.00  0.00           C
ATOM     22  HA  GLN     3      16.770  32.270  23.700  1.00  0.00           H
ATOM     23  CB  GLN     3      16.310  30.500  22.650  1.00  0.00           C
ATOM     24  HB1 GLN     3      16.730  29.740  21.990  1.00  0.00           H
ATOM     25  HB2 GLN     3      15.340  30.730  22.210  1.00  0.00           H
ATOM     26  CG  GLN     3      16.140  29.590  23.890  1.00  0.00           C
ATOM     27  HG1 GLN     3      15.710  30.090  24.760  1.00  0.00           H
ATOM     28  HG2 GLN     3      17.120  29.230  24.190  1.00  0.00           H
ATOM     29  CD  GLN     3      15.300  28.320  23.590  1.00  0.00           C
ATOM     30  OE1 GLN     3      15.060  28.040  22.390  1.00  0.00           O
ATOM     31  NE2 GLN     3      14.740  27.520  24.490  1.00  0.00           N
ATOM     32 1HE2 GLN     3      14.870  27.660  25.480  1.00  0.00           H
ATOM     33 2HE2 GLN     3      14.350  26.620  24.220  1.00  0.00           H
ATOM     34  C   GLN     3      18.620  31.260  23.220  1.00  0.00           C
ATOM     35  O   GLN     3      19.350  30.860  22.330  1.00  0.00           O
ATOM     36  N   LEU     4      19.050  31.110  24.520  1.00  0.00           N
ATOM     37  H   LEU     4      18.440  31.410  25.270  1.00  0.00           H
ATOM     38  CA  LEU     4      20.400  30.600  24.900  1.00  0.00           C
ATOM     39  HA  LEU     4      21.080  30.790  24.070  1.00  0.00           H
ATOM     40  CB  LEU     4      20.990  31.310  26.150  1.00  0.00           C
ATOM     41  HB1 LEU     4      21.990  30.960  26.400  1.00  0.00           H
ATOM     42  HB2 LEU     4      20.360  31.010  26.990  1.00  0.00           H
ATOM     43  CG  LEU     4      20.980  32.830  26.140  1.00  0.00           C
ATOM     44  HG  LEU     4      19.970  33.180  25.920  1.00  0.00           H
ATOM     45  CD1 LEU     4      21.540  33.370  27.450  1.00  0.00           C
ATOM     46 1HD1 LEU     4      22.550  33.130  27.760  1.00  0.00           H
ATOM     47 2HD1 LEU     4      21.450  34.450  27.510  1.00  0.00           H
ATOM     48 3HD1 LEU     4      20.860  32.950  28.190  1.00  0.00           H
ATOM     49  CD2 LEU     4      22.020  33.360  25.160  1.00  0.00           C
ATOM     50 1HD2 LEU     4      21.720  33.420  24.120  1.00  0.00           H
ATOM     51 2HD2 LEU     4      22.150  34.420  25.400  1.00  0.00           H
ATOM     52 3HD2 LEU     4      22.900  32.730  25.260  1.00  0.00           H
ATOM     53  C   LEU     4      20.340  29.080  25.130  1.00  0.00           C
ATOM     54  O   LEU     4      19.340  28.540  25.660  1.00  0.00           O
ATOM     55  N   VAL     5      21.310  28.360  24.630  1.00  0.00           N
ATOM     56  H   VAL     5      22.130  28.920  24.450  1.00  0.00           H
ATOM     57  CA  VAL     5      21.390  26.910  24.510  1.00  0.00           C
ATOM     58  HA  VAL     5      20.900  26.410  25.350  1.00  0.00           H
ATOM     59  CB  VAL     5      20.730  26.450  23.230  1.00  0.00           C
ATOM     60  HB  VAL     5      20.850  25.380  23.090  1.00  0.00           H
ATOM     61  CG1 VAL     5      19.260  26.740  23.220  1.00  0.00           C
ATOM     62 1HG1 VAL     5      18.850  26.170  22.390  1.00  0.00           H
ATOM     63 2HG1 VAL     5      18.850  26.270  24.110  1.00  0.00           H
ATOM     64 3HG1 VAL     5      18.920  27.760  23.020  1.00  0.00           H
ATOM     65  CG2 VAL     5      21.330  27.050  21.920  1.00  0.00           C
ATOM     66 1HG2 VAL     5      22.370  26.760  21.760  1.00  0.00           H
ATOM     67 2HG2 VAL     5      20.760  26.660  21.070  1.00  0.00           H
ATOM     68 3HG2 VAL     5      21.220  28.130  21.840  1.00  0.00           H
ATOM     69  C   VAL     5      22.830  26.340  24.490  1.00  0.00           C
ATOM     70  O   VAL     5      23.740  27.040  24.150  1.00  0.00           O
ATOM     71  N   GLU     6      23.070  25.220  25.180  1.00  0.00           N
ATOM     72  H   GLU     6      22.280  24.610  25.350  1.00  0.00           H
ATOM     73  CA  GLU     6      24.330  24.890  25.850  1.00  0.00           C
ATOM     74  HA  GLU     6      25.080  25.610  25.530  1.00  0.00           H
ATOM     75  CB  GLU     6      24.230  25.020  27.380  1.00  0.00           C
ATOM     76  HB1 GLU     6      25.260  24.830  27.700  1.00  0.00           H
ATOM     77  HB2 GLU     6      23.710  24.190  27.860  1.00  0.00           H
ATOM     78  CG  GLU     6      23.850  26.440  27.940  1.00  0.00           C
ATOM     79  HG1 GLU     6      23.960  27.250  27.220  1.00  0.00           H
ATOM     80  HG2 GLU     6      24.510  26.670  28.780  1.00  0.00           H
ATOM     81  CD  GLU     6      22.400  26.350  28.440  1.00  0.00           C
ATOM     82  OE1 GLU     6      21.510  26.080  27.570  1.00  0.00           O
ATOM     83  OE2 GLU     6      22.140  26.600  29.620  1.00  0.00           O
ATOM     84  C   GLU     6      24.860  23.490  25.450  1.00  0.00           C
ATOM     85  O   GLU     6      24.180  22.680  24.820  1.00  0.00           O
ATOM     86  N   SER     7      26.150  23.290  25.540  1.00  0.00           N
ATOM     87  H   SER     7      26.710  24.020  25.960  1.00  0.00           H
ATOM     88  CA  SER     7      26.880  22.110  25.000  1.00  0.00           C
ATOM     89  HA  SER     7      26.250  21.230  24.870  1.00  0.00           H
ATOM     90  CB  SER     7      27.630  22.560  23.690  1.00  0.00           C
ATOM     91  HB1 SER     7      28.500  23.160  23.970  1.00  0.00           H
ATOM     92  HB2 SER     7      26.850  22.940  23.030  1.00  0.00           H
ATOM     93  OG  SER     7      28.120  21.460  22.970  1.00  0.00           O
ATOM     94  HG  SER     7      27.530  21.160  22.270  1.00  0.00           H
ATOM     95  C   SER     7      27.950  21.700  25.970  1.00  0.00           C
ATOM     96  O   SER     7      28.350  22.490  26.810  1.00  0.00           O
ATOM     97  N   GLY     9      28.650  20.520  25.770  1.00  0.00           N
ATOM     98  H   GLY     9      28.310  19.920  25.030  1.00  0.00           H
ATOM     99  CA  GLY     9      29.760  19.960  26.610  1.00  0.00           C
ATOM    100  HA1 GLY     9      30.390  20.810  26.870  1.00  0.00           H
ATOM    101  HA2 GLY     9      30.170  19.230  25.920  1.00  0.00           H
ATOM    102  C   GLY     9      29.490  19.210  27.950  1.00  0.00           C
ATOM    103  O   GLY     9      30.410  18.600  28.480  1.00  0.00           O
ATOM    104  N   GLY    10      28.250  19.210  28.460  1.00  0.00           N
ATOM    105  H   GLY    10      27.490  19.580  27.910  1.00  0.00           H
ATOM    106  CA  GLY    10      27.880  18.420  29.640  1.00  0.00           C
ATOM    107  HA1 GLY    10      26.800  18.440  29.760  1.00  0.00           H
ATOM    108  HA2 GLY    10      28.370  18.670  30.580  1.00  0.00           H
ATOM    109  C   GLY    10      28.130  16.920  29.540  1.00  0.00           C
ATOM    110  O   GLY    10      28.060  16.440  28.350  1.00  0.00           O
ATOM    111  N   GLY    11      28.520  16.240  30.580  1.00  0.00           N
ATOM    112  H   GLY    11      28.490  16.630  31.510  1.00  0.00           H
ATOM    113  CA  GLY    11      28.900  14.820  30.510  1.00  0.00           C
ATOM    114  HA1 GLY    11      29.850  14.800  29.970  1.00  0.00           H
ATOM    115  HA2 GLY    11      28.210  14.170  29.970  1.00  0.00           H
ATOM    116  C   GLY    11      29.170  14.160  31.860  1.00  0.00           C
ATOM    117  O   GLY    11      28.690  14.670  32.870  1.00  0.00           O
ATOM    118  N   LEU    12      29.960  13.100  31.940  1.00  0.00           N
ATOM    119  H   LEU    12      30.270  12.790  31.030  1.00  0.00           H
ATOM    120  CA  LEU    12      30.410  12.280  32.980  1.00  0.00           C
ATOM    121  HA  LEU    12      29.780  12.550  33.830  1.00  0.00           H
ATOM    122  CB  LEU    12      30.160  10.810  32.610  1.00  0.00           C
ATOM    123  HB1 LEU    12      30.750  10.240  33.330  1.00  0.00           H
ATOM    124  HB2 LEU    12      30.620  10.540  31.650  1.00  0.00           H
ATOM    125  CG  LEU    12      28.750  10.300  32.480  1.00  0.00           C
ATOM    126  HG  LEU    12      28.290  10.890  31.690  1.00  0.00           H
ATOM    127  CD1 LEU    12      28.790   8.810  32.180  1.00  0.00           C
ATOM    128 1HD1 LEU    12      29.430   8.470  31.360  1.00  0.00           H
ATOM    129 2HD1 LEU    12      29.140   8.120  32.950  1.00  0.00           H
ATOM    130 3HD1 LEU    12      27.860   8.450  31.720  1.00  0.00           H
ATOM    131  CD2 LEU    12      27.870  10.480  33.770  1.00  0.00           C
ATOM    132 1HD2 LEU    12      27.780  11.560  33.900  1.00  0.00           H
ATOM    133 2HD2 LEU    12      26.850  10.120  33.670  1.00  0.00           H
ATOM    134 3HD2 LEU    12      28.470  10.050  34.580  1.00  0.00           H
ATOM    135  C   LEU    12      31.880  12.640  33.160  1.00  0.00           C
ATOM    136  O   LEU    12      32.620  12.450  32.280  1.00  0.00           O
ATOM    137  N   VAL    13      32.190  13.220  34.290  1.00  0.00           N
ATOM    138  H   VAL    13      31.360  13.460  34.820  1.00  0.00           H
ATOM    139  CA  VAL    13      33.560  13.400  34.840  1.00  0.00           C
ATOM    140  HA  VAL    13      34.210  12.800  34.210  1.00  0.00           H
ATOM    141  CB  VAL    13      34.020  14.930  34.740  1.00  0.00           C
ATOM    142  HB  VAL    13      35.030  15.040  35.140  1.00  0.00           H
ATOM    143  CG1 VAL    13      34.180  15.420  33.290  1.00  0.00           C
ATOM    144 1HG1 VAL    13      34.760  14.650  32.770  1.00  0.00           H
ATOM    145 2HG1 VAL    13      33.150  15.580  32.960  1.00  0.00           H
ATOM    146 3HG1 VAL    13      34.890  16.240  33.300  1.00  0.00           H
ATOM    147  CG2 VAL    13      33.200  15.850  35.670  1.00  0.00           C
ATOM    148 1HG2 VAL    13      32.140  15.660  35.510  1.00  0.00           H
ATOM    149 2HG2 VAL    13      33.440  15.600  36.710  1.00  0.00           H
ATOM    150 3HG2 VAL    13      33.450  16.840  35.300  1.00  0.00           H
ATOM    151  C   VAL    13      33.750  12.760  36.230  1.00  0.00           C
ATOM    152  O   VAL    13      32.760  12.450  36.890  1.00  0.00           O
ATOM    153  N   GLN    14      35.040  12.650  36.600  1.00  0.00           N
ATOM    154  H   GLN    14      35.800  12.810  35.960  1.00  0.00           H
ATOM    155  CA  GLN    14      35.460  11.940  37.890  1.00  0.00           C
ATOM    156  HA  GLN    14      34.570  11.660  38.440  1.00  0.00           H
ATOM    157  CB  GLN    14      36.130  10.560  37.630  1.00  0.00           C
ATOM    158  HB1 GLN    14      37.100  10.730  37.160  1.00  0.00           H
ATOM    159  HB2 GLN    14      35.450   9.920  37.070  1.00  0.00           H
ATOM    160  CG  GLN    14      36.410   9.770  38.910  1.00  0.00           C
ATOM    161  HG1 GLN    14      35.520   9.710  39.530  1.00  0.00           H
ATOM    162  HG2 GLN    14      37.170  10.370  39.410  1.00  0.00           H
ATOM    163  CD  GLN    14      36.840   8.270  38.630  1.00  0.00           C
ATOM    164  OE1 GLN    14      36.910   7.740  37.540  1.00  0.00           O
ATOM    165  NE2 GLN    14      37.210   7.560  39.750  1.00  0.00           N
ATOM    166 1HE2 GLN    14      36.980   7.880  40.680  1.00  0.00           H
ATOM    167 2HE2 GLN    14      37.680   6.670  39.650  1.00  0.00           H
ATOM    168  C   GLN    14      36.250  12.910  38.770  1.00  0.00           C
ATOM    169  O   GLN    14      37.110  13.630  38.310  1.00  0.00           O
ATOM    170  N   ALA    15      35.960  12.990  40.100  1.00  0.00           N
ATOM    171  H   ALA    15      35.300  12.330  40.510  1.00  0.00           H
ATOM    172  CA  ALA    15      36.620  13.860  41.060  1.00  0.00           C
ATOM    173  HA  ALA    15      36.280  14.870  40.810  1.00  0.00           H
ATOM    174  CB  ALA    15      36.120  13.560  42.440  1.00  0.00           C
ATOM    175  HB1 ALA    15      36.470  14.280  43.170  1.00  0.00           H
ATOM    176  HB2 ALA    15      35.030  13.580  42.480  1.00  0.00           H
ATOM    177  HB3 ALA    15      36.370  12.520  42.650  1.00  0.00           H
ATOM    178  C   ALA    15      38.140  13.850  41.010  1.00  0.00           C
ATOM    179  O   ALA    15      38.820  12.820  40.750  1.00  0.00           O
ATOM    180  N   GLY    16      38.710  15.050  41.110  1.00  0.00           N
ATOM    181  H   GLY    16      38.100  15.810  41.360  1.00  0.00           H
ATOM    182  CA  GLY    16      40.070  15.410  40.680  1.00  0.00           C
ATOM    183  HA1 GLY    16      40.730  14.550  40.660  1.00  0.00           H
ATOM    184  HA2 GLY    16      40.430  16.160  41.390  1.00  0.00           H
ATOM    185  C   GLY    16      40.020  16.090  39.300  1.00  0.00           C
ATOM    186  O   GLY    16      40.630  17.150  39.140  1.00  0.00           O
ATOM    187  N   ASP    17      39.290  15.550  38.300  1.00  0.00           N
ATOM    188  H   ASP    17      38.600  14.830  38.460  1.00  0.00           H
ATOM    189  CA  ASP    17      39.430  15.900  36.890  1.00  0.00           C
ATOM    190  HA  ASP    17      40.480  16.120  36.660  1.00  0.00           H
ATOM    191  CB  ASP    17      39.050  14.690  35.980  1.00  0.00           C
ATOM    192  HB1 ASP    17      39.190  14.930  34.920  1.00  0.00           H
ATOM    193  HB2 ASP    17      37.980  14.510  36.080  1.00  0.00           H
ATOM    194  CG  ASP    17      39.700  13.400  36.190  1.00  0.00           C
ATOM    195  OD1 ASP    17      40.950  13.320  36.080  1.00  0.00           O
ATOM    196  OD2 ASP    17      39.010  12.350  36.210  1.00  0.00           O
ATOM    197  C   ASP    17      38.620  17.180  36.420  1.00  0.00           C
ATOM    198  O   ASP    17      37.840  17.800  37.200  1.00  0.00           O
ATOM    199  N   SER    18      38.770  17.580  35.130  1.00  0.00           N
ATOM    200  H   SER    18      39.240  17.030  34.420  1.00  0.00           H
ATOM    201  CA  SER    18      38.250  18.870  34.620  1.00  0.00           C
ATOM    202  HA  SER    18      37.750  19.380  35.450  1.00  0.00           H
ATOM    203  CB  SER    18      39.360  19.790  34.120  1.00  0.00           C
ATOM    204  HB1 SER    18      39.000  20.770  33.800  1.00  0.00           H
ATOM    205  HB2 SER    18      39.750  19.320  33.220  1.00  0.00           H
ATOM    206  OG  SER    18      40.400  19.990  35.090  1.00  0.00           O
ATOM    207  HG  SER    18      40.800  20.820  34.810  1.00  0.00           H
ATOM    208  C   SER    18      37.270  18.740  33.450  1.00  0.00           C
ATOM    209  O   SER    18      37.330  17.680  32.800  1.00  0.00           O
ATOM    210  N   LEU    19      36.560  19.840  33.040  1.00  0.00           N
ATOM    211  H   LEU    19      36.470  20.630  33.660  1.00  0.00           H
ATOM    212  CA  LEU    19      35.600  19.750  31.880  1.00  0.00           C
ATOM    213  HA  LEU    19      36.010  19.040  31.160  1.00  0.00           H
ATOM    214  CB  LEU    19      34.220  19.340  32.400  1.00  0.00           C
ATOM    215  HB1 LEU    19      34.000  19.960  33.270  1.00  0.00           H
ATOM    216  HB2 LEU    19      34.350  18.330  32.790  1.00  0.00           H
ATOM    217  CG  LEU    19      33.150  19.290  31.320  1.00  0.00           C
ATOM    218  HG  LEU    19      33.000  20.290  30.910  1.00  0.00           H
ATOM    219  CD1 LEU    19      33.440  18.240  30.290  1.00  0.00           C
ATOM    220 1HD1 LEU    19      33.540  17.260  30.770  1.00  0.00           H
ATOM    221 2HD1 LEU    19      32.640  18.250  29.550  1.00  0.00           H
ATOM    222 3HD1 LEU    19      34.420  18.460  29.860  1.00  0.00           H
ATOM    223  CD2 LEU    19      31.850  18.890  31.990  1.00  0.00           C
ATOM    224 1HD2 LEU    19      31.000  18.810  31.310  1.00  0.00           H
ATOM    225 2HD2 LEU    19      31.950  17.870  32.340  1.00  0.00           H
ATOM    226 3HD2 LEU    19      31.650  19.570  32.820  1.00  0.00           H
ATOM    227  C   LEU    19      35.490  21.170  31.260  1.00  0.00           C
ATOM    228  O   LEU    19      35.540  22.130  31.950  1.00  0.00           O
ATOM    229  N   ARG    20      35.160  21.280  29.970  1.00  0.00           N
ATOM    230  H   ARG    20      35.110  20.430  29.440  1.00  0.00           H
ATOM    231  CA  ARG    20      34.810  22.520  29.200  1.00  0.00           C
ATOM    232  HA  ARG    20      34.990  23.370  29.870  1.00  0.00           H
ATOM    233  CB  ARG    20      35.690  22.650  27.900  1.00  0.00           C
ATOM    234  HB1 ARG    20      35.660  21.700  27.370  1.00  0.00           H
ATOM    235  HB2 ARG    20      36.700  22.830  28.260  1.00  0.00           H
ATOM    236  CG  ARG    20      35.140  23.840  26.920  1.00  0.00           C
ATOM    237  HG1 ARG    20      34.840  24.680  27.550  1.00  0.00           H
ATOM    238  HG2 ARG    20      34.160  23.630  26.480  1.00  0.00           H
ATOM    239  CD  ARG    20      36.200  24.190  25.880  1.00  0.00           C
ATOM    240  HD1 ARG    20      35.890  25.020  25.240  1.00  0.00           H
ATOM    241  HD2 ARG    20      36.440  23.390  25.190  1.00  0.00           H
ATOM    242  NE  ARG    20      37.440  24.680  26.470  1.00  0.00           N
ATOM    243  HE  ARG    20      38.290  24.230  26.140  1.00  0.00           H
ATOM    244  CZ  ARG    20      37.690  25.860  27.080  1.00  0.00           C
ATOM    245  NH1 ARG    20      36.830  26.560  27.660  1.00  0.00           N
ATOM    246 1HH1 ARG    20      35.890  26.440  27.300  1.00  0.00           H
ATOM    247 2HH1 ARG    20      37.130  27.490  27.920  1.00  0.00           H
ATOM    248  NH2 ARG    20      38.890  26.350  27.280  1.00  0.00           N
ATOM    249 1HH2 ARG    20      39.670  26.060  26.710  1.00  0.00           H
ATOM    250 2HH2 ARG    20      39.060  27.160  27.860  1.00  0.00           H
ATOM    251  C   ARG    20      33.270  22.440  28.840  1.00  0.00           C
ATOM    252  O   ARG    20      32.820  21.440  28.350  1.00  0.00           O
ATOM    253  N   LEU    21      32.540  23.560  28.880  1.00  0.00           N
ATOM    254  H   LEU    21      33.060  24.340  29.270  1.00  0.00           H
ATOM    255  CA  LEU    21      31.130  23.830  28.400  1.00  0.00           C
ATOM    256  HA  LEU    21      30.840  22.960  27.800  1.00  0.00           H
ATOM    257  CB  LEU    21      30.150  24.030  29.510  1.00  0.00           C
ATOM    258  HB1 LEU    21      29.150  24.130  29.090  1.00  0.00           H
ATOM    259  HB2 LEU    21      30.380  25.010  29.930  1.00  0.00           H
ATOM    260  CG  LEU    21      30.180  23.010  30.630  1.00  0.00           C
ATOM    261  HG  LEU    21      31.180  23.000  31.060  1.00  0.00           H
ATOM    262  CD1 LEU    21      29.180  23.250  31.800  1.00  0.00           C
ATOM    263 1HD1 LEU    21      29.410  24.280  32.070  1.00  0.00           H
ATOM    264 2HD1 LEU    21      28.150  23.190  31.440  1.00  0.00           H
ATOM    265 3HD1 LEU    21      29.370  22.660  32.700  1.00  0.00           H
ATOM    266  CD2 LEU    21      29.910  21.600  30.200  1.00  0.00           C
ATOM    267 1HD2 LEU    21      30.680  21.310  29.500  1.00  0.00           H
ATOM    268 2HD2 LEU    21      29.980  20.910  31.050  1.00  0.00           H
ATOM    269 3HD2 LEU    21      28.910  21.400  29.820  1.00  0.00           H
ATOM    270  C   LEU    21      31.080  25.040  27.370  1.00  0.00           C
ATOM    271  O   LEU    21      32.030  25.840  27.360  1.00  0.00           O
ATOM    272  N   SER    22      29.960  25.130  26.670  1.00  0.00           N
ATOM    273  H   SER    22      29.260  24.410  26.560  1.00  0.00           H
ATOM    274  CA  SER    22      29.700  26.330  25.850  1.00  0.00           C
ATOM    275  HA  SER    22      30.170  27.210  26.290  1.00  0.00           H
ATOM    276  CB  SER    22      30.430  26.190  24.500  1.00  0.00           C
ATOM    277  HB1 SER    22      31.520  26.180  24.570  1.00  0.00           H
ATOM    278  HB2 SER    22      30.260  27.160  24.030  1.00  0.00           H
ATOM    279  OG  SER    22      29.910  25.200  23.650  1.00  0.00           O
ATOM    280  HG  SER    22      29.280  25.650  23.080  1.00  0.00           H
ATOM    281  C   SER    22      28.230  26.680  25.670  1.00  0.00           C
ATOM    282  O   SER    22      27.320  25.840  25.800  1.00  0.00           O
ATOM    283  N   CYS    23      28.020  27.930  25.360  1.00  0.00           N
ATOM    284  H   CYS    23      28.810  28.500  25.100  1.00  0.00           H
ATOM    285  CA  CYS    23      26.700  28.470  24.980  1.00  0.00           C
ATOM    286  HA  CYS    23      26.020  27.650  24.760  1.00  0.00           H
ATOM    287  CB  CYS    23      26.210  29.280  26.180  1.00  0.00           C
ATOM    288  HB1 CYS    23      26.840  30.170  26.250  1.00  0.00           H
ATOM    289  HB2 CYS    23      26.290  28.620  27.050  1.00  0.00           H
ATOM    290  SG  CYS    23      24.510  29.940  26.260  1.00  0.00           S
ATOM    291  C   CYS    23      26.790  29.380  23.790  1.00  0.00           C
ATOM    292  O   CYS    23      27.560  30.280  23.620  1.00  0.00           O
ATOM    293  N   ALA    24      25.790  29.200  22.900  1.00  0.00           N
ATOM    294  H   ALA    24      25.130  28.470  23.130  1.00  0.00           H
ATOM    295  CA  ALA    24      25.680  29.900  21.610  1.00  0.00           C
ATOM    296  HA  ALA    24      26.610  30.440  21.460  1.00  0.00           H
ATOM    297  CB  ALA    24      25.520  28.780  20.510  1.00  0.00           C
ATOM    298  HB1 ALA    24      24.590  28.290  20.780  1.00  0.00           H
ATOM    299  HB2 ALA    24      25.400  29.220  19.520  1.00  0.00           H
ATOM    300  HB3 ALA    24      26.420  28.200  20.270  1.00  0.00           H
ATOM    301  C   ALA    24      24.630  30.980  21.680  1.00  0.00           C
ATOM    302  O   ALA    24      23.650  30.800  22.380  1.00  0.00           O
ATOM    303  N   ALA    25      24.900  32.150  21.030  1.00  0.00           N
ATOM    304  H   ALA    25      25.780  32.120  20.540  1.00  0.00           H
ATOM    305  CA  ALA    25      24.220  33.450  21.030  1.00  0.00           C
ATOM    306  HA  ALA    25      24.110  33.710  22.080  1.00  0.00           H
ATOM    307  CB  ALA    25      25.200  34.410  20.390  1.00  0.00           C
ATOM    308  HB1 ALA    25      26.200  34.300  20.810  1.00  0.00           H
ATOM    309  HB2 ALA    25      25.300  34.040  19.370  1.00  0.00           H
ATOM    310  HB3 ALA    25      24.820  35.430  20.410  1.00  0.00           H
ATOM    311  C   ALA    25      22.830  33.500  20.320  1.00  0.00           C
ATOM    312  O   ALA    25      21.980  34.280  20.770  1.00  0.00           O
ATOM    313  N   SER    26      22.590  32.760  19.260  1.00  0.00           N
ATOM    314  H   SER    26      23.390  32.240  18.920  1.00  0.00           H
ATOM    315  CA  SER    26      21.300  32.530  18.630  1.00  0.00           C
ATOM    316  HA  SER    26      21.400  31.910  17.740  1.00  0.00           H
ATOM    317  CB  SER    26      20.380  31.730  19.560  1.00  0.00           C
ATOM    318  HB1 SER    26      19.530  31.340  18.980  1.00  0.00           H
ATOM    319  HB2 SER    26      20.130  32.500  20.280  1.00  0.00           H
ATOM    320  OG  SER    26      21.150  30.750  20.190  1.00  0.00           O
ATOM    321  HG  SER    26      20.910  30.870  21.110  1.00  0.00           H
ATOM    322  C   SER    26      20.620  33.830  18.140  1.00  0.00           C
ATOM    323  O   SER    26      19.400  33.990  18.270  1.00  0.00           O
ATOM    324  N   GLY    27      21.450  34.790  17.700  1.00  0.00           N
ATOM    325  H   GLY    27      22.370  34.420  17.490  1.00  0.00           H
ATOM    326  CA  GLY    27      20.940  36.060  17.080  1.00  0.00           C
ATOM    327  HA1 GLY    27      19.880  35.910  16.870  1.00  0.00           H
ATOM    328  HA2 GLY    27      21.420  36.200  16.110  1.00  0.00           H
ATOM    329  C   GLY    27      21.040  37.350  18.000  1.00  0.00           C
ATOM    330  O   GLY    27      20.630  38.410  17.640  1.00  0.00           O
ATOM    331  N   LEU    28      21.500  37.130  19.240  1.00  0.00           N
ATOM    332  H   LEU    28      21.840  36.200  19.470  1.00  0.00           H
ATOM    333  CA  LEU    28      21.920  38.110  20.250  1.00  0.00           C
ATOM    334  HA  LEU    28      21.070  38.770  20.440  1.00  0.00           H
ATOM    335  CB  LEU    28      22.340  37.370  21.510  1.00  0.00           C
ATOM    336  HB1 LEU    28      23.300  36.890  21.330  1.00  0.00           H
ATOM    337  HB2 LEU    28      21.620  36.590  21.770  1.00  0.00           H
ATOM    338  CG  LEU    28      22.570  38.210  22.790  1.00  0.00           C
ATOM    339  HG  LEU    28      23.190  39.030  22.430  1.00  0.00           H
ATOM    340  CD1 LEU    28      21.220  38.750  23.420  1.00  0.00           C
ATOM    341 1HD1 LEU    28      21.340  39.130  24.430  1.00  0.00           H
ATOM    342 2HD1 LEU    28      20.830  39.540  22.780  1.00  0.00           H
ATOM    343 3HD1 LEU    28      20.570  37.880  23.390  1.00  0.00           H
ATOM    344  CD2 LEU    28      23.330  37.490  23.910  1.00  0.00           C
ATOM    345 1HD2 LEU    28      23.580  38.190  24.710  1.00  0.00           H
ATOM    346 2HD2 LEU    28      22.700  36.700  24.320  1.00  0.00           H
ATOM    347 3HD2 LEU    28      24.250  37.040  23.520  1.00  0.00           H
ATOM    348  C   LEU    28      23.160  38.910  19.700  1.00  0.00           C
ATOM    349  O   LEU    28      24.030  38.290  19.050  1.00  0.00           O
ATOM    350  N   LEU    29      23.350  40.200  20.050  1.00  0.00           N
ATOM    351  H   LEU    29      22.510  40.610  20.430  1.00  0.00           H
ATOM    352  CA  LEU    29      24.440  41.050  19.630  1.00  0.00           C
ATOM    353  HA  LEU    29      24.640  40.780  18.590  1.00  0.00           H
ATOM    354  CB  LEU    29      23.790  42.470  19.740  1.00  0.00           C
ATOM    355  HB1 LEU    29      23.420  42.610  20.760  1.00  0.00           H
ATOM    356  HB2 LEU    29      22.930  42.400  19.070  1.00  0.00           H
ATOM    357  CG  LEU    29      24.670  43.560  19.330  1.00  0.00           C
ATOM    358  HG  LEU    29      25.510  43.590  20.030  1.00  0.00           H
ATOM    359  CD1 LEU    29      25.180  43.490  17.820  1.00  0.00           C
ATOM    360 1HD1 LEU    29      26.020  42.800  17.720  1.00  0.00           H
ATOM    361 2HD1 LEU    29      24.430  43.180  17.080  1.00  0.00           H
ATOM    362 3HD1 LEU    29      25.420  44.480  17.420  1.00  0.00           H
ATOM    363  CD2 LEU    29      24.000  44.880  19.400  1.00  0.00           C
ATOM    364 1HD2 LEU    29      24.780  45.600  19.640  1.00  0.00           H
ATOM    365 2HD2 LEU    29      23.340  45.020  18.540  1.00  0.00           H
ATOM    366 3HD2 LEU    29      23.250  44.910  20.190  1.00  0.00           H
ATOM    367  C   LEU    29      25.690  40.780  20.360  1.00  0.00           C
ATOM    368  O   LEU    29      26.050  41.460  21.300  1.00  0.00           O
ATOM    369  N   PHE    30      26.410  39.660  20.070  1.00  0.00           N
ATOM    370  H   PHE    30      26.210  39.280  19.160  1.00  0.00           H
ATOM    371  CA  PHE    30      27.440  39.050  20.950  1.00  0.00           C
ATOM    372  HA  PHE    30      26.950  38.990  21.920  1.00  0.00           H
ATOM    373  CB  PHE    30      27.700  37.600  20.410  1.00  0.00           C
ATOM    374  HB1 PHE    30      28.070  37.770  19.400  1.00  0.00           H
ATOM    375  HB2 PHE    30      26.710  37.160  20.380  1.00  0.00           H
ATOM    376  CG  PHE    30      28.630  36.800  21.330  1.00  0.00           C
ATOM    377  CD1 PHE    30      28.090  35.930  22.320  1.00  0.00           C
ATOM    378  HD1 PHE    30      27.060  35.740  22.550  1.00  0.00           H
ATOM    379  CE1 PHE    30      28.970  35.400  23.290  1.00  0.00           C
ATOM    380  HE1 PHE    30      28.650  34.640  23.980  1.00  0.00           H
ATOM    381  CZ  PHE    30      30.390  35.510  23.120  1.00  0.00           C
ATOM    382  HZ  PHE    30      31.040  34.980  23.800  1.00  0.00           H
ATOM    383  CE2 PHE    30      30.900  36.360  22.160  1.00  0.00           C
ATOM    384  HE2 PHE    30      31.980  36.400  22.130  1.00  0.00           H
ATOM    385  CD2 PHE    30      30.030  37.030  21.250  1.00  0.00           C
ATOM    386  HD2 PHE    30      30.390  37.640  20.430  1.00  0.00           H
ATOM    387  C   PHE    30      28.660  39.970  21.170  1.00  0.00           C
ATOM    388  O   PHE    30      29.280  39.920  22.210  1.00  0.00           O
ATOM    389  N   SER    37      28.860  40.960  20.310  1.00  0.00           N
ATOM    390  H   SER    37      28.560  41.000  19.350  1.00  0.00           H
ATOM    391  CA  SER    37      29.880  42.040  20.530  1.00  0.00           C
ATOM    392  HA  SER    37      30.840  41.590  20.770  1.00  0.00           H
ATOM    393  CB  SER    37      30.040  42.920  19.280  1.00  0.00           C
ATOM    394  HB1 SER    37      30.850  43.610  19.550  1.00  0.00           H
ATOM    395  HB2 SER    37      29.130  43.500  19.120  1.00  0.00           H
ATOM    396  OG  SER    37      30.480  42.230  18.170  1.00  0.00           O
ATOM    397  HG  SER    37      30.710  42.950  17.580  1.00  0.00           H
ATOM    398  C   SER    37      29.510  42.980  21.710  1.00  0.00           C
ATOM    399  O   SER    37      30.370  43.700  22.150  1.00  0.00           O
ATOM    400  N   PHE    38      28.290  43.000  22.280  1.00  0.00           N
ATOM    401  H   PHE    38      27.650  42.260  22.010  1.00  0.00           H
ATOM    402  CA  PHE    38      27.830  44.020  23.170  1.00  0.00           C
ATOM    403  HA  PHE    38      28.620  44.480  23.770  1.00  0.00           H
ATOM    404  CB  PHE    38      27.230  45.150  22.310  1.00  0.00           C
ATOM    405  HB1 PHE    38      26.740  45.850  22.980  1.00  0.00           H
ATOM    406  HB2 PHE    38      26.470  44.620  21.740  1.00  0.00           H
ATOM    407  CG  PHE    38      28.110  45.870  21.380  1.00  0.00           C
ATOM    408  CD1 PHE    38      28.030  45.800  19.990  1.00  0.00           C
ATOM    409  HD1 PHE    38      27.380  45.060  19.570  1.00  0.00           H
ATOM    410  CE1 PHE    38      28.730  46.710  19.200  1.00  0.00           C
ATOM    411  HE1 PHE    38      28.510  46.710  18.140  1.00  0.00           H
ATOM    412  CZ  PHE    38      29.640  47.630  19.650  1.00  0.00           C
ATOM    413  HZ  PHE    38      30.230  48.220  18.970  1.00  0.00           H
ATOM    414  CE2 PHE    38      29.710  47.700  21.090  1.00  0.00           C
ATOM    415  HE2 PHE    38      30.360  48.440  21.530  1.00  0.00           H
ATOM    416  CD2 PHE    38      29.010  46.810  21.930  1.00  0.00           C
ATOM    417  HD2 PHE    38      29.100  46.850  23.000  1.00  0.00           H
ATOM    418  C   PHE    38      26.850  43.560  24.230  1.00  0.00           C
ATOM    419  O   PHE    38      25.990  44.340  24.730  1.00  0.00           O
ATOM    420  N   TYR    39      26.970  42.250  24.720  1.00  0.00           N
ATOM    421  H   TYR    39      27.700  41.680  24.320  1.00  0.00           H
ATOM    422  CA  TYR    39      26.160  41.660  25.830  1.00  0.00           C
ATOM    423  HA  TYR    39      25.460  42.440  26.130  1.00  0.00           H
ATOM    424  CB  TYR    39      25.380  40.480  25.180  1.00  0.00           C
ATOM    425  HB1 TYR    39      25.360  39.610  25.840  1.00  0.00           H
ATOM    426  HB2 TYR    39      25.830  40.230  24.220  1.00  0.00           H
ATOM    427  CG  TYR    39      23.990  40.940  24.890  1.00  0.00           C
ATOM    428  CD1 TYR    39      23.580  41.570  23.750  1.00  0.00           C
ATOM    429  HD1 TYR    39      24.290  41.680  22.950  1.00  0.00           H
ATOM    430  CE1 TYR    39      22.310  42.110  23.600  1.00  0.00           C
ATOM    431  HE1 TYR    39      22.100  42.770  22.780  1.00  0.00           H
ATOM    432  CZ  TYR    39      21.360  42.000  24.610  1.00  0.00           C
ATOM    433  OH  TYR    39      20.190  42.680  24.370  1.00  0.00           O
ATOM    434  HH  TYR    39      19.570  42.640  25.100  1.00  0.00           H
ATOM    435  CE2 TYR    39      21.710  41.310  25.780  1.00  0.00           C
ATOM    436  HE2 TYR    39      20.950  41.290  26.540  1.00  0.00           H
ATOM    437  CD2 TYR    39      23.050  40.830  25.940  1.00  0.00           C
ATOM    438  HD2 TYR    39      23.340  40.420  26.900  1.00  0.00           H
ATOM    439  C   TYR    39      27.040  41.050  26.940  1.00  0.00           C
ATOM    440  O   TYR    39      28.040  40.400  26.640  1.00  0.00           O
ATOM    441  N   ILE    40      26.710  41.260  28.170  1.00  0.00           N
ATOM    442  H   ILE    40      25.910  41.840  28.370  1.00  0.00           H
ATOM    443  CA  ILE    40      27.330  40.510  29.300  1.00  0.00           C
ATOM    444  HA  ILE    40      28.400  40.460  29.130  1.00  0.00           H
ATOM    445  CB  ILE    40      26.940  41.180  30.630  1.00  0.00           C
ATOM    446  HB  ILE    40      25.880  40.980  30.730  1.00  0.00           H
ATOM    447  CG2 ILE    40      27.750  40.510  31.750  1.00  0.00           C
ATOM    448 1HG2 ILE    40      27.410  41.040  32.640  1.00  0.00           H
ATOM    449 2HG2 ILE    40      27.530  39.450  31.840  1.00  0.00           H
ATOM    450 3HG2 ILE    40      28.810  40.640  31.570  1.00  0.00           H
ATOM    451  CG1 ILE    40      27.270  42.720  30.560  1.00  0.00           C
ATOM    452 1HG1 ILE    40      26.590  43.100  29.800  1.00  0.00           H
ATOM    453 2HG1 ILE    40      28.300  42.810  30.220  1.00  0.00           H
ATOM    454  CD  ILE    40      27.140  43.490  31.870  1.00  0.00           C
ATOM    455  HD1 ILE    40      26.180  43.210  32.290  1.00  0.00           H
ATOM    456  HD2 ILE    40      27.960  43.340  32.570  1.00  0.00           H
ATOM    457  HD3 ILE    40      27.010  44.560  31.700  1.00  0.00           H
ATOM    458  C   ILE    40      26.770  39.140  29.280  1.00  0.00           C
ATOM    459  O   ILE    40      25.580  38.920  29.160  1.00  0.00           O
ATOM    460  N   MET    41      27.640  38.140  29.450  1.00  0.00           N
ATOM    461  H   MET    41      28.640  38.270  29.510  1.00  0.00           H
ATOM    462  CA  MET    41      27.260  36.660  29.400  1.00  0.00           C
ATOM    463  HA  MET    41      26.220  36.580  29.710  1.00  0.00           H
ATOM    464  CB  MET    41      27.330  36.150  28.000  1.00  0.00           C
ATOM    465  HB1 MET    41      26.810  35.210  28.150  1.00  0.00           H
ATOM    466  HB2 MET    41      28.330  35.880  27.660  1.00  0.00           H
ATOM    467  CG  MET    41      26.550  36.840  26.950  1.00  0.00           C
ATOM    468  HG1 MET    41      26.740  37.900  26.820  1.00  0.00           H
ATOM    469  HG2 MET    41      25.510  36.790  27.290  1.00  0.00           H
ATOM    470  SD  MET    41      26.360  36.080  25.350  1.00  0.00           S
ATOM    471  CE  MET    41      25.670  34.440  25.660  1.00  0.00           C
ATOM    472  HE1 MET    41      25.150  34.110  24.770  1.00  0.00           H
ATOM    473  HE2 MET    41      26.540  33.840  25.930  1.00  0.00           H
ATOM    474  HE3 MET    41      24.940  34.550  26.460  1.00  0.00           H
ATOM    475  C   MET    41      27.920  35.830  30.510  1.00  0.00           C
ATOM    476  O   MET    41      29.050  36.150  30.790  1.00  0.00           O
ATOM    477  N   GLY    42      27.190  34.870  31.050  1.00  0.00           N
ATOM    478  H   GLY    42      26.230  34.710  30.810  1.00  0.00           H
ATOM    479  CA  GLY    42      27.740  34.070  32.160  1.00  0.00           C
ATOM    480  HA1 GLY    42      27.660  34.710  33.040  1.00  0.00           H
ATOM    481  HA2 GLY    42      28.780  33.820  31.970  1.00  0.00           H
ATOM    482  C   GLY    42      26.880  32.830  32.460  1.00  0.00           C
ATOM    483  O   GLY    42      26.010  32.520  31.670  1.00  0.00           O
ATOM    484  N   TRP    43      27.170  32.150  33.610  1.00  0.00           N
ATOM    485  H   TRP    43      27.880  32.580  34.180  1.00  0.00           H
ATOM    486  CA  TRP    43      26.680  30.900  34.020  1.00  0.00           C
ATOM    487  HA  TRP    43      25.760  30.750  33.450  1.00  0.00           H
ATOM    488  CB  TRP    43      27.630  29.770  33.660  1.00  0.00           C
ATOM    489  HB1 TRP    43      27.250  28.850  34.090  1.00  0.00           H
ATOM    490  HB2 TRP    43      28.590  30.060  34.100  1.00  0.00           H
ATOM    491  CG  TRP    43      27.830  29.560  32.220  1.00  0.00           C
ATOM    492  CD1 TRP    43      28.560  30.270  31.360  1.00  0.00           C
ATOM    493  HD1 TRP    43      29.010  31.240  31.550  1.00  0.00           H
ATOM    494  NE1 TRP    43      28.610  29.580  30.180  1.00  0.00           N
ATOM    495  HE1 TRP    43      29.160  29.890  29.390  1.00  0.00           H
ATOM    496  CE2 TRP    43      28.050  28.310  30.270  1.00  0.00           C
ATOM    497  CZ2 TRP    43      27.970  27.240  29.350  1.00  0.00           C
ATOM    498  HZ2 TRP    43      28.450  27.300  28.380  1.00  0.00           H
ATOM    499  CH2 TRP    43      27.080  26.130  29.680  1.00  0.00           C
ATOM    500  HH2 TRP    43      26.970  25.280  29.020  1.00  0.00           H
ATOM    501  CZ3 TRP    43      26.430  26.140  30.940  1.00  0.00           C
ATOM    502  HZ3 TRP    43      25.930  25.280  31.370  1.00  0.00           H
ATOM    503  CE3 TRP    43      26.680  27.160  31.840  1.00  0.00           C
ATOM    504  HE3 TRP    43      26.290  27.130  32.840  1.00  0.00           H
ATOM    505  CD2 TRP    43      27.430  28.370  31.500  1.00  0.00           C
ATOM    506  C   TRP    43      26.150  30.840  35.450  1.00  0.00           C
ATOM    507  O   TRP    43      26.820  31.390  36.310  1.00  0.00           O
ATOM    508  N   PHE    44      25.080  30.100  35.760  1.00  0.00           N
ATOM    509  H   PHE    44      24.710  29.590  34.970  1.00  0.00           H
ATOM    510  CA  PHE    44      24.610  29.690  37.030  1.00  0.00           C
ATOM    511  HA  PHE    44      25.170  30.160  37.840  1.00  0.00           H
ATOM    512  CB  PHE    44      23.180  30.210  37.070  1.00  0.00           C
ATOM    513  HB1 PHE    44      22.740  29.770  37.960  1.00  0.00           H
ATOM    514  HB2 PHE    44      22.460  29.800  36.360  1.00  0.00           H
ATOM    515  CG  PHE    44      23.130  31.750  37.150  1.00  0.00           C
ATOM    516  CD1 PHE    44      23.290  32.560  36.050  1.00  0.00           C
ATOM    517  HD1 PHE    44      23.510  32.120  35.090  1.00  0.00           H
ATOM    518  CE1 PHE    44      23.100  33.980  36.130  1.00  0.00           C
ATOM    519  HE1 PHE    44      22.990  34.570  35.230  1.00  0.00           H
ATOM    520  CZ  PHE    44      22.800  34.570  37.380  1.00  0.00           C
ATOM    521  HZ  PHE    44      22.640  35.630  37.490  1.00  0.00           H
ATOM    522  CE2 PHE    44      22.740  33.750  38.480  1.00  0.00           C
ATOM    523  HE2 PHE    44      22.600  34.180  39.460  1.00  0.00           H
ATOM    524  CD2 PHE    44      22.950  32.360  38.410  1.00  0.00           C
ATOM    525  HD2 PHE    44      22.760  31.740  39.270  1.00  0.00           H
ATOM    526  C   PHE    44      24.720  28.180  37.100  1.00  0.00           C
ATOM    527  O   PHE    44      25.060  27.540  36.100  1.00  0.00           O
ATOM    528  N   ARG    45      24.510  27.530  38.290  1.00  0.00           N
ATOM    529  H   ARG    45      24.540  28.100  39.130  1.00  0.00           H
ATOM    530  CA  ARG    45      24.240  26.100  38.440  1.00  0.00           C
ATOM    531  HA  ARG    45      23.820  25.790  37.480  1.00  0.00           H
ATOM    532  CB  ARG    45      25.480  25.290  38.740  1.00  0.00           C
ATOM    533  HB1 ARG    45      26.200  25.360  37.920  1.00  0.00           H
ATOM    534  HB2 ARG    45      25.250  24.220  38.810  1.00  0.00           H
ATOM    535  CG  ARG    45      26.220  25.750  40.060  1.00  0.00           C
ATOM    536  HG1 ARG    45      25.480  25.580  40.840  1.00  0.00           H
ATOM    537  HG2 ARG    45      26.480  26.800  39.980  1.00  0.00           H
ATOM    538  CD  ARG    45      27.480  24.890  40.290  1.00  0.00           C
ATOM    539  HD1 ARG    45      28.150  25.180  39.480  1.00  0.00           H
ATOM    540  HD2 ARG    45      27.230  23.840  40.110  1.00  0.00           H
ATOM    541  NE  ARG    45      27.950  24.950  41.650  1.00  0.00           N
ATOM    542  HE  ARG    45      27.400  25.460  42.320  1.00  0.00           H
ATOM    543  CZ  ARG    45      29.030  24.410  42.130  1.00  0.00           C
ATOM    544  NH1 ARG    45      29.940  23.970  41.360  1.00  0.00           N
ATOM    545 1HH1 ARG    45      29.960  24.090  40.360  1.00  0.00           H
ATOM    546 2HH1 ARG    45      30.590  23.310  41.770  1.00  0.00           H
ATOM    547  NH2 ARG    45      29.240  24.190  43.400  1.00  0.00           N
ATOM    548 1HH2 ARG    45      28.640  24.570  44.120  1.00  0.00           H
ATOM    549 2HH2 ARG    45      30.160  23.870  43.680  1.00  0.00           H
ATOM    550  C   ARG    45      23.220  25.800  39.460  1.00  0.00           C
ATOM    551  O   ARG    45      22.740  26.710  40.100  1.00  0.00           O
ATOM    552  N   GLN    46      22.770  24.530  39.570  1.00  0.00           N
ATOM    553  H   GLN    46      23.210  23.850  38.970  1.00  0.00           H
ATOM    554  CA  GLN    46      21.840  24.020  40.590  1.00  0.00           C
ATOM    555  HA  GLN    46      22.030  24.560  41.510  1.00  0.00           H
ATOM    556  CB  GLN    46      20.430  24.230  40.080  1.00  0.00           C
ATOM    557  HB1 GLN    46      20.220  23.610  39.200  1.00  0.00           H
ATOM    558  HB2 GLN    46      20.290  25.250  39.720  1.00  0.00           H
ATOM    559  CG  GLN    46      19.390  23.970  41.170  1.00  0.00           C
ATOM    560  HG1 GLN    46      19.620  24.550  42.070  1.00  0.00           H
ATOM    561  HG2 GLN    46      19.410  22.910  41.440  1.00  0.00           H
ATOM    562  CD  GLN    46      17.970  24.190  40.710  1.00  0.00           C
ATOM    563  OE1 GLN    46      17.550  24.190  39.600  1.00  0.00           O
ATOM    564  NE2 GLN    46      17.100  24.520  41.670  1.00  0.00           N
ATOM    565 1HE2 GLN    46      17.370  24.420  42.640  1.00  0.00           H
ATOM    566 2HE2 GLN    46      16.140  24.620  41.370  1.00  0.00           H
ATOM    567  C   GLN    46      22.140  22.450  40.830  1.00  0.00           C
ATOM    568  O   GLN    46      21.890  21.670  39.940  1.00  0.00           O
ATOM    569  N   ALA    47      22.580  22.070  42.040  1.00  0.00           N
ATOM    570  H   ALA    47      22.990  22.720  42.700  1.00  0.00           H
ATOM    571  CA  ALA    47      22.570  20.680  42.560  1.00  0.00           C
ATOM    572  HA  ALA    47      22.830  20.010  41.740  1.00  0.00           H
ATOM    573  CB  ALA    47      23.620  20.590  43.670  1.00  0.00           C
ATOM    574  HB1 ALA    47      23.210  21.130  44.530  1.00  0.00           H
ATOM    575  HB2 ALA    47      23.850  19.580  44.000  1.00  0.00           H
ATOM    576  HB3 ALA    47      24.530  21.000  43.230  1.00  0.00           H
ATOM    577  C   ALA    47      21.160  20.190  43.050  1.00  0.00           C
ATOM    578  O   ALA    47      20.310  21.030  43.430  1.00  0.00           O
ATOM    579  N   PRO    48      21.030  18.900  43.100  1.00  0.00           N
ATOM    580  CD  PRO    48      22.040  17.890  42.670  1.00  0.00           C
ATOM    581  HD1 PRO    48      22.930  17.900  43.310  1.00  0.00           H
ATOM    582  HD2 PRO    48      22.270  18.120  41.630  1.00  0.00           H
ATOM    583  CG  PRO    48      21.340  16.580  42.880  1.00  0.00           C
ATOM    584  HG1 PRO    48      22.050  15.890  43.330  1.00  0.00           H
ATOM    585  HG2 PRO    48      20.910  16.170  41.970  1.00  0.00           H
ATOM    586  CB  PRO    48      20.180  16.810  43.900  1.00  0.00           C
ATOM    587  HB1 PRO    48      20.570  16.580  44.890  1.00  0.00           H
ATOM    588  HB2 PRO    48      19.380  16.090  43.700  1.00  0.00           H
ATOM    589  CA  PRO    48      19.820  18.230  43.740  1.00  0.00           C
ATOM    590  HA  PRO    48      19.040  18.240  42.990  1.00  0.00           H
ATOM    591  C   PRO    48      19.500  18.850  45.140  1.00  0.00           C
ATOM    592  O   PRO    48      20.360  19.050  45.960  1.00  0.00           O
ATOM    593  N   GLY    49      18.180  19.150  45.380  1.00  0.00           N
ATOM    594  H   GLY    49      17.500  18.810  44.710  1.00  0.00           H
ATOM    595  CA  GLY    49      17.780  19.670  46.720  1.00  0.00           C
ATOM    596  HA1 GLY    49      18.310  19.070  47.450  1.00  0.00           H
ATOM    597  HA2 GLY    49      16.700  19.600  46.810  1.00  0.00           H
ATOM    598  C   GLY    49      18.230  21.100  47.100  1.00  0.00           C
ATOM    599  O   GLY    49      17.820  21.540  48.170  1.00  0.00           O
ATOM    600  N   ARG    50      18.960  21.770  46.160  1.00  0.00           N
ATOM    601  H   ARG    50      19.260  21.170  45.400  1.00  0.00           H
ATOM    602  CA  ARG    50      19.440  23.160  46.160  1.00  0.00           C
ATOM    603  HA  ARG    50      19.450  23.540  47.190  1.00  0.00           H
ATOM    604  CB  ARG    50      20.960  23.220  45.820  1.00  0.00           C
ATOM    605  HB1 ARG    50      21.310  24.230  46.040  1.00  0.00           H
ATOM    606  HB2 ARG    50      21.100  23.030  44.760  1.00  0.00           H
ATOM    607  CG  ARG    50      21.840  22.250  46.640  1.00  0.00           C
ATOM    608  HG1 ARG    50      21.700  21.260  46.220  1.00  0.00           H
ATOM    609  HG2 ARG    50      21.510  22.250  47.680  1.00  0.00           H
ATOM    610  CD  ARG    50      23.390  22.440  46.680  1.00  0.00           C
ATOM    611  HD1 ARG    50      23.590  23.370  47.190  1.00  0.00           H
ATOM    612  HD2 ARG    50      23.870  22.700  45.730  1.00  0.00           H
ATOM    613  NE  ARG    50      24.050  21.300  47.310  1.00  0.00           N
ATOM    614  HE  ARG    50      23.610  20.430  47.040  1.00  0.00           H
ATOM    615  CZ  ARG    50      25.160  21.210  48.020  1.00  0.00           C
ATOM    616  NH1 ARG    50      25.610  22.220  48.630  1.00  0.00           N
ATOM    617 1HH1 ARG    50      25.180  23.130  48.580  1.00  0.00           H
ATOM    618 2HH1 ARG    50      26.310  22.140  49.360  1.00  0.00           H
ATOM    619  NH2 ARG    50      25.680  20.050  48.260  1.00  0.00           N
ATOM    620 1HH2 ARG    50      25.380  19.240  47.750  1.00  0.00           H
ATOM    621 2HH2 ARG    50      26.320  20.120  49.030  1.00  0.00           H
ATOM    622  C   ARG    50      18.610  24.170  45.320  1.00  0.00           C
ATOM    623  O   ARG    50      18.070  23.840  44.160  1.00  0.00           O
ATOM    624  N   GLU    51      18.620  25.400  45.760  1.00  0.00           N
ATOM    625  H   GLU    51      19.150  25.590  46.600  1.00  0.00           H
ATOM    626  CA  GLU    51      18.280  26.540  44.960  1.00  0.00           C
ATOM    627  HA  GLU    51      17.480  26.290  44.270  1.00  0.00           H
ATOM    628  CB  GLU    51      17.890  27.730  45.850  1.00  0.00           C
ATOM    629  HB1 GLU    51      17.670  28.610  45.240  1.00  0.00           H
ATOM    630  HB2 GLU    51      18.590  27.990  46.650  1.00  0.00           H
ATOM    631  CG  GLU    51      16.570  27.480  46.640  1.00  0.00           C
ATOM    632  HG1 GLU    51      16.520  26.450  46.990  1.00  0.00           H
ATOM    633  HG2 GLU    51      15.790  27.670  45.890  1.00  0.00           H
ATOM    634  CD  GLU    51      16.440  28.550  47.700  1.00  0.00           C
ATOM    635  OE1 GLU    51      16.000  29.680  47.390  1.00  0.00           O
ATOM    636  OE2 GLU    51      16.630  28.170  48.880  1.00  0.00           O
ATOM    637  C   GLU    51      19.450  26.900  43.980  1.00  0.00           C
ATOM    638  O   GLU    51      20.610  26.430  44.160  1.00  0.00           O
ATOM    639  N   ARG    52      19.150  27.680  42.960  1.00  0.00           N
ATOM    640  H   ARG    52      18.180  27.890  42.810  1.00  0.00           H
ATOM    641  CA  ARG    52      20.190  27.990  41.930  1.00  0.00           C
ATOM    642  HA  ARG    52      20.680  27.060  41.670  1.00  0.00           H
ATOM    643  CB  ARG    52      19.480  28.540  40.670  1.00  0.00           C
ATOM    644  HB1 ARG    52      18.980  29.440  41.030  1.00  0.00           H
ATOM    645  HB2 ARG    52      18.700  27.870  40.320  1.00  0.00           H
ATOM    646  CG  ARG    52      20.350  29.040  39.490  1.00  0.00           C
ATOM    647  HG1 ARG    52      21.090  28.300  39.200  1.00  0.00           H
ATOM    648  HG2 ARG    52      20.880  29.940  39.810  1.00  0.00           H
ATOM    649  CD  ARG    52      19.540  29.480  38.270  1.00  0.00           C
ATOM    650  HD1 ARG    52      18.880  28.630  38.100  1.00  0.00           H
ATOM    651  HD2 ARG    52      20.220  29.720  37.450  1.00  0.00           H
ATOM    652  NE  ARG    52      18.800  30.720  38.520  1.00  0.00           N
ATOM    653  HE  ARG    52      18.980  31.170  39.400  1.00  0.00           H
ATOM    654  CZ  ARG    52      17.900  31.320  37.780  1.00  0.00           C
ATOM    655  NH1 ARG    52      17.630  30.830  36.650  1.00  0.00           N
ATOM    656 1HH1 ARG    52      18.140  30.060  36.250  1.00  0.00           H
ATOM    657 2HH1 ARG    52      16.980  31.290  36.010  1.00  0.00           H
ATOM    658  NH2 ARG    52      17.300  32.390  38.230  1.00  0.00           N
ATOM    659 1HH2 ARG    52      17.490  32.800  39.130  1.00  0.00           H
ATOM    660 2HH2 ARG    52      16.770  32.880  37.530  1.00  0.00           H
ATOM    661  C   ARG    52      21.280  28.940  42.500  1.00  0.00           C
ATOM    662  O   ARG    52      20.950  29.840  43.240  1.00  0.00           O
ATOM    663  N   GLU    53      22.550  28.790  42.150  1.00  0.00           N
ATOM    664  H   GLU    53      22.860  28.030  41.560  1.00  0.00           H
ATOM    665  CA  GLU    53      23.710  29.530  42.720  1.00  0.00           C
ATOM    666  HA  GLU    53      23.370  30.360  43.340  1.00  0.00           H
ATOM    667  CB  GLU    53      24.510  28.760  43.780  1.00  0.00           C
ATOM    668  HB1 GLU    53      23.820  28.360  44.510  1.00  0.00           H
ATOM    669  HB2 GLU    53      25.080  29.460  44.390  1.00  0.00           H
ATOM    670  CG  GLU    53      25.270  27.630  43.110  1.00  0.00           C
ATOM    671  HG1 GLU    53      26.140  27.940  42.530  1.00  0.00           H
ATOM    672  HG2 GLU    53      24.630  26.970  42.520  1.00  0.00           H
ATOM    673  CD  GLU    53      25.920  26.710  44.150  1.00  0.00           C
ATOM    674  OE1 GLU    53      27.000  26.190  43.840  1.00  0.00           O
ATOM    675  OE2 GLU    53      25.200  26.390  45.140  1.00  0.00           O
ATOM    676  C   GLU    53      24.580  30.030  41.500  1.00  0.00           C
ATOM    677  O   GLU    53      24.670  29.420  40.440  1.00  0.00           O
ATOM    678  N   PHE    54      25.240  31.230  41.570  1.00  0.00           N
ATOM    679  H   PHE    54      25.300  31.670  42.480  1.00  0.00           H
ATOM    680  CA  PHE    54      26.090  31.870  40.540  1.00  0.00           C
ATOM    681  HA  PHE    54      25.590  31.910  39.570  1.00  0.00           H
ATOM    682  CB  PHE    54      26.230  33.360  40.830  1.00  0.00           C
ATOM    683  HB1 PHE    54      26.750  33.460  41.780  1.00  0.00           H
ATOM    684  HB2 PHE    54      25.230  33.780  40.920  1.00  0.00           H
ATOM    685  CG  PHE    54      27.020  34.150  39.780  1.00  0.00           C
ATOM    686  CD1 PHE    54      26.380  34.590  38.660  1.00  0.00           C
ATOM    687  HD1 PHE    54      25.310  34.500  38.600  1.00  0.00           H
ATOM    688  CE1 PHE    54      27.130  35.360  37.680  1.00  0.00           C
ATOM    689  HE1 PHE    54      26.590  35.830  36.870  1.00  0.00           H
ATOM    690  CZ  PHE    54      28.510  35.510  37.840  1.00  0.00           C
ATOM    691  HZ  PHE    54      29.090  36.000  37.060  1.00  0.00           H
ATOM    692  CE2 PHE    54      29.200  34.990  38.960  1.00  0.00           C
ATOM    693  HE2 PHE    54      30.270  35.040  39.060  1.00  0.00           H
ATOM    694  CD2 PHE    54      28.430  34.370  39.970  1.00  0.00           C
ATOM    695  HD2 PHE    54      28.900  34.020  40.880  1.00  0.00           H
ATOM    696  C   PHE    54      27.470  31.230  40.450  1.00  0.00           C
ATOM    697  O   PHE    54      28.290  30.960  41.390  1.00  0.00           O
ATOM    698  N   VAL    55      27.850  30.950  39.210  1.00  0.00           N
ATOM    699  H   VAL    55      27.270  31.220  38.440  1.00  0.00           H
ATOM    700  CA  VAL    55      29.250  30.590  38.770  1.00  0.00           C
ATOM    701  HA  VAL    55      29.780  30.280  39.670  1.00  0.00           H
ATOM    702  CB  VAL    55      29.330  29.300  37.870  1.00  0.00           C
ATOM    703  HB  VAL    55      28.950  29.430  36.860  1.00  0.00           H
ATOM    704  CG1 VAL    55      30.710  28.690  37.750  1.00  0.00           C
ATOM    705 1HG1 VAL    55      30.980  28.260  38.720  1.00  0.00           H
ATOM    706 2HG1 VAL    55      30.670  27.940  36.960  1.00  0.00           H
ATOM    707 3HG1 VAL    55      31.380  29.530  37.530  1.00  0.00           H
ATOM    708  CG2 VAL    55      28.500  28.180  38.580  1.00  0.00           C
ATOM    709 1HG2 VAL    55      28.570  27.240  38.050  1.00  0.00           H
ATOM    710 2HG2 VAL    55      28.780  28.070  39.630  1.00  0.00           H
ATOM    711 3HG2 VAL    55      27.440  28.430  38.680  1.00  0.00           H
ATOM    712  C   VAL    55      30.060  31.780  38.260  1.00  0.00           C
ATOM    713  O   VAL    55      30.960  32.250  38.930  1.00  0.00           O
ATOM    714  N   ALA    56      29.850  32.170  36.970  1.00  0.00           N
ATOM    715  H   ALA    56      28.980  31.910  36.530  1.00  0.00           H
ATOM    716  CA  ALA    56      30.830  33.110  36.260  1.00  0.00           C
ATOM    717  HA  ALA    56      31.250  33.770  37.020  1.00  0.00           H
ATOM    718  CB  ALA    56      32.020  32.310  35.640  1.00  0.00           C
ATOM    719  HB1 ALA    56      32.340  31.660  36.450  1.00  0.00           H
ATOM    720  HB2 ALA    56      31.660  31.620  34.870  1.00  0.00           H
ATOM    721  HB3 ALA    56      32.790  32.990  35.300  1.00  0.00           H
ATOM    722  C   ALA    56      30.130  33.990  35.250  1.00  0.00           C
ATOM    723  O   ALA    56      29.230  33.580  34.550  1.00  0.00           O
ATOM    724  N   SER    57      30.640  35.140  35.020  1.00  0.00           N
ATOM    725  H   SER    57      31.350  35.570  35.590  1.00  0.00           H
ATOM    726  CA  SER    57      30.280  35.950  33.860  1.00  0.00           C
ATOM    727  HA  SER    57      29.980  35.370  32.980  1.00  0.00           H
ATOM    728  CB  SER    57      29.040  36.750  34.200  1.00  0.00           C
ATOM    729  HB1 SER    57      28.300  36.020  34.550  1.00  0.00           H
ATOM    730  HB2 SER    57      28.670  37.230  33.300  1.00  0.00           H
ATOM    731  OG  SER    57      29.370  37.650  35.190  1.00  0.00           O
ATOM    732  HG  SER    57      28.580  38.180  35.340  1.00  0.00           H
ATOM    733  C   SER    57      31.430  36.840  33.330  1.00  0.00           C
ATOM    734  O   SER    57      32.330  37.170  34.130  1.00  0.00           O
ATOM    735  N   ILE    58      31.330  37.190  32.060  1.00  0.00           N
ATOM    736  H   ILE    58      30.530  36.910  31.520  1.00  0.00           H
ATOM    737  CA  ILE    58      32.400  38.030  31.410  1.00  0.00           C
ATOM    738  HA  ILE    58      33.010  38.560  32.140  1.00  0.00           H
ATOM    739  CB  ILE    58      33.330  37.180  30.560  1.00  0.00           C
ATOM    740  HB  ILE    58      33.830  36.520  31.270  1.00  0.00           H
ATOM    741  CG2 ILE    58      32.560  36.280  29.490  1.00  0.00           C
ATOM    742 1HG2 ILE    58      31.750  35.770  30.010  1.00  0.00           H
ATOM    743 2HG2 ILE    58      32.200  36.800  28.610  1.00  0.00           H
ATOM    744 3HG2 ILE    58      33.250  35.520  29.110  1.00  0.00           H
ATOM    745  CG1 ILE    58      34.400  38.060  29.810  1.00  0.00           C
ATOM    746 1HG1 ILE    58      35.010  38.590  30.540  1.00  0.00           H
ATOM    747 2HG1 ILE    58      33.890  38.690  29.080  1.00  0.00           H
ATOM    748  CD  ILE    58      35.330  37.240  28.970  1.00  0.00           C
ATOM    749  HD1 ILE    58      35.940  36.540  29.550  1.00  0.00           H
ATOM    750  HD2 ILE    58      34.800  36.540  28.330  1.00  0.00           H
ATOM    751  HD3 ILE    58      35.930  37.960  28.410  1.00  0.00           H
ATOM    752  C   ILE    58      31.730  39.100  30.600  1.00  0.00           C
ATOM    753  O   ILE    58      30.730  38.970  29.940  1.00  0.00           O
ATOM    754  N   LYS    59      32.220  40.360  30.780  1.00  0.00           N
ATOM    755  H   LYS    59      33.110  40.460  31.240  1.00  0.00           H
ATOM    756  CA  LYS    59      31.690  41.520  30.110  1.00  0.00           C
ATOM    757  HA  LYS    59      30.660  41.430  29.790  1.00  0.00           H
ATOM    758  CB  LYS    59      31.980  42.750  31.010  1.00  0.00           C
ATOM    759  HB1 LYS    59      32.050  43.600  30.330  1.00  0.00           H
ATOM    760  HB2 LYS    59      32.940  42.610  31.500  1.00  0.00           H
ATOM    761  CG  LYS    59      30.930  43.110  32.100  1.00  0.00           C
ATOM    762  HG1 LYS    59      30.790  42.250  32.760  1.00  0.00           H
ATOM    763  HG2 LYS    59      29.950  43.130  31.620  1.00  0.00           H
ATOM    764  CD  LYS    59      31.250  44.430  32.810  1.00  0.00           C
ATOM    765  HD1 LYS    59      30.440  44.560  33.530  1.00  0.00           H
ATOM    766  HD2 LYS    59      31.230  45.190  32.030  1.00  0.00           H
ATOM    767  CE  LYS    59      32.560  44.480  33.550  1.00  0.00           C
ATOM    768  HE1 LYS    59      33.390  44.380  32.850  1.00  0.00           H
ATOM    769  HE2 LYS    59      32.610  43.640  34.260  1.00  0.00           H
ATOM    770  NZ  LYS    59      32.540  45.740  34.290  1.00  0.00           N
ATOM    771  HZ1 LYS    59      33.470  45.990  34.590  1.00  0.00           H
ATOM    772  HZ2 LYS    59      32.240  46.430  33.610  1.00  0.00           H
ATOM    773  HZ3 LYS    59      31.900  45.740  35.080  1.00  0.00           H
ATOM    774  C   LYS    59      32.420  41.650  28.790  1.00  0.00           C
ATOM    775  O   LYS    59      33.560  41.210  28.550  1.00  0.00           O
ATOM    776  N   TRP    60      31.770  42.280  27.830  1.00  0.00           N
ATOM    777  H   TRP    60      30.990  42.900  27.990  1.00  0.00           H
ATOM    778  CA  TRP    60      32.220  42.210  26.470  1.00  0.00           C
ATOM    779  HA  TRP    60      32.420  41.150  26.350  1.00  0.00           H
ATOM    780  CB  TRP    60      31.000  42.520  25.570  1.00  0.00           C
ATOM    781  HB1 TRP    60      30.260  41.760  25.830  1.00  0.00           H
ATOM    782  HB2 TRP    60      31.330  42.300  24.560  1.00  0.00           H
ATOM    783  CG  TRP    60      30.280  43.810  25.700  1.00  0.00           C
ATOM    784  CD1 TRP    60      29.190  43.930  26.390  1.00  0.00           C
ATOM    785  HD1 TRP    60      28.600  43.140  26.830  1.00  0.00           H
ATOM    786  NE1 TRP    60      28.650  45.180  26.230  1.00  0.00           N
ATOM    787  HE1 TRP    60      27.780  45.450  26.670  1.00  0.00           H
ATOM    788  CE2 TRP    60      29.560  46.050  25.650  1.00  0.00           C
ATOM    789  CZ2 TRP    60      29.630  47.480  25.530  1.00  0.00           C
ATOM    790  HZ2 TRP    60      28.820  48.160  25.760  1.00  0.00           H
ATOM    791  CH2 TRP    60      30.810  48.060  24.990  1.00  0.00           C
ATOM    792  HH2 TRP    60      30.810  49.140  24.950  1.00  0.00           H
ATOM    793  CZ3 TRP    60      31.840  47.230  24.540  1.00  0.00           C
ATOM    794  HZ3 TRP    60      32.660  47.610  23.950  1.00  0.00           H
ATOM    795  CE3 TRP    60      31.750  45.800  24.700  1.00  0.00           C
ATOM    796  HE3 TRP    60      32.510  45.120  24.320  1.00  0.00           H
ATOM    797  CD2 TRP    60      30.610  45.190  25.280  1.00  0.00           C
ATOM    798  C   TRP    60      33.560  42.860  26.030  1.00  0.00           C
ATOM    799  O   TRP    60      33.890  42.670  24.830  1.00  0.00           O
ATOM    800  N   ALA    61      34.250  43.610  26.890  1.00  0.00           N
ATOM    801  H   ALA    61      33.880  43.770  27.810  1.00  0.00           H
ATOM    802  CA  ALA    61      35.620  43.960  26.690  1.00  0.00           C
ATOM    803  HA  ALA    61      35.890  43.840  25.640  1.00  0.00           H
ATOM    804  CB  ALA    61      35.930  45.410  26.970  1.00  0.00           C
ATOM    805  HB1 ALA    61      36.950  45.630  26.650  1.00  0.00           H
ATOM    806  HB2 ALA    61      35.290  46.150  26.470  1.00  0.00           H
ATOM    807  HB3 ALA    61      35.910  45.640  28.030  1.00  0.00           H
ATOM    808  C   ALA    61      36.590  42.980  27.400  1.00  0.00           C
ATOM    809  O   ALA    61      37.780  43.210  27.160  1.00  0.00           O
ATOM    810  N   GLY    65      36.190  41.860  28.010  1.00  0.00           N
ATOM    811  H   GLY    65      35.200  41.680  27.940  1.00  0.00           H
ATOM    812  CA  GLY    65      37.080  40.920  28.650  1.00  0.00           C
ATOM    813  HA1 GLY    65      38.110  41.250  28.490  1.00  0.00           H
ATOM    814  HA2 GLY    65      37.110  39.930  28.200  1.00  0.00           H
ATOM    815  C   GLY    65      36.970  40.770  30.190  1.00  0.00           C
ATOM    816  O   GLY    65      37.350  39.780  30.760  1.00  0.00           O
ATOM    817  N   ASP    66      36.460  41.740  30.910  1.00  0.00           N
ATOM    818  H   ASP    66      35.940  42.450  30.410  1.00  0.00           H
ATOM    819  CA  ASP    66      36.480  41.770  32.410  1.00  0.00           C
ATOM    820  HA  ASP    66      37.520  41.640  32.710  1.00  0.00           H
ATOM    821  CB  ASP    66      36.080  43.180  32.950  1.00  0.00           C
ATOM    822  HB1 ASP    66      36.240  43.230  34.020  1.00  0.00           H
ATOM    823  HB2 ASP    66      35.010  43.320  32.780  1.00  0.00           H
ATOM    824  CG  ASP    66      36.860  44.300  32.260  1.00  0.00           C
ATOM    825  OD1 ASP    66      37.830  44.780  32.900  1.00  0.00           O
ATOM    826  OD2 ASP    66      36.450  44.840  31.200  1.00  0.00           O
ATOM    827  C   ASP    66      35.630  40.680  33.030  1.00  0.00           C
ATOM    828  O   ASP    66      34.410  40.770  32.760  1.00  0.00           O
ATOM    829  N   ARG    67      36.230  39.730  33.770  1.00  0.00           N
ATOM    830  H   ARG    67      37.210  39.900  33.970  1.00  0.00           H
ATOM    831  CA  ARG    67      35.630  38.500  34.290  1.00  0.00           C
ATOM    832  HA  ARG    67      34.730  38.310  33.700  1.00  0.00           H
ATOM    833  CB  ARG    67      36.650  37.380  34.130  1.00  0.00           C
ATOM    834  HB1 ARG    67      36.250  36.520  34.670  1.00  0.00           H
ATOM    835  HB2 ARG    67      37.580  37.750  34.560  1.00  0.00           H
ATOM    836  CG  ARG    67      36.830  36.910  32.710  1.00  0.00           C
ATOM    837  HG1 ARG    67      36.800  37.750  32.010  1.00  0.00           H
ATOM    838  HG2 ARG    67      36.000  36.250  32.470  1.00  0.00           H
ATOM    839  CD  ARG    67      38.090  36.160  32.520  1.00  0.00           C
ATOM    840  HD1 ARG    67      38.250  35.410  33.310  1.00  0.00           H
ATOM    841  HD2 ARG    67      38.910  36.850  32.730  1.00  0.00           H
ATOM    842  NE  ARG    67      38.230  35.480  31.270  1.00  0.00           N
ATOM    843  HE  ARG    67      38.000  34.500  31.290  1.00  0.00           H
ATOM    844  CZ  ARG    67      38.920  35.910  30.240  1.00  0.00           C
ATOM    845  NH1 ARG    67      39.320  37.140  30.130  1.00  0.00           N
ATOM    846 1HH1 ARG    67      38.980  37.830  30.780  1.00  0.00           H
ATOM    847 2HH1 ARG    67      39.840  37.420  29.310  1.00  0.00           H
ATOM    848  NH2 ARG    67      39.100  35.090  29.270  1.00  0.00           N
ATOM    849 1HH2 ARG    67      38.720  34.180  29.500  1.00  0.00           H
ATOM    850 2HH2 ARG    67      39.620  35.330  28.440  1.00  0.00           H
ATOM    851  C   ARG    67      35.160  38.690  35.730  1.00  0.00           C
ATOM    852  O   ARG    67      35.690  39.470  36.530  1.00  0.00           O
ATOM    853  N   THR    68      34.080  37.930  36.020  1.00  0.00           N
ATOM    854  H   THR    68      33.640  37.390  35.290  1.00  0.00           H
ATOM    855  CA  THR    68      33.370  37.790  37.320  1.00  0.00           C
ATOM    856  HA  THR    68      33.960  38.360  38.040  1.00  0.00           H
ATOM    857  CB  THR    68      31.960  38.450  37.280  1.00  0.00           C
ATOM    858  HB  THR    68      31.400  38.100  36.410  1.00  0.00           H
ATOM    859  CG2 THR    68      31.140  38.210  38.550  1.00  0.00           C
ATOM    860 1HG2 THR    68      30.400  38.990  38.710  1.00  0.00           H
ATOM    861 2HG2 THR    68      30.620  37.260  38.430  1.00  0.00           H
ATOM    862 3HG2 THR    68      31.690  38.260  39.500  1.00  0.00           H
ATOM    863  OG1 THR    68      32.070  39.910  37.230  1.00  0.00           O
ATOM    864  HG1 THR    68      32.470  40.300  36.450  1.00  0.00           H
ATOM    865  C   THR    68      33.270  36.420  37.770  1.00  0.00           C
ATOM    866  O   THR    68      32.890  35.530  37.040  1.00  0.00           O
ATOM    867  N   TYR    69      33.440  36.090  39.110  1.00  0.00           N
ATOM    868  H   TYR    69      33.750  36.810  39.750  1.00  0.00           H
ATOM    869  CA  TYR    69      33.150  34.750  39.720  1.00  0.00           C
ATOM    870  HA  TYR    69      32.600  34.130  39.000  1.00  0.00           H
ATOM    871  CB  TYR    69      34.540  34.060  39.820  1.00  0.00           C
ATOM    872  HB1 TYR    69      34.420  33.030  40.140  1.00  0.00           H
ATOM    873  HB2 TYR    69      35.100  34.530  40.630  1.00  0.00           H
ATOM    874  CG  TYR    69      35.450  33.950  38.540  1.00  0.00           C
ATOM    875  CD1 TYR    69      36.670  34.650  38.530  1.00  0.00           C
ATOM    876  HD1 TYR    69      36.900  35.300  39.360  1.00  0.00           H
ATOM    877  CE1 TYR    69      37.390  34.570  37.290  1.00  0.00           C
ATOM    878  HE1 TYR    69      38.270  35.170  37.190  1.00  0.00           H
ATOM    879  CZ  TYR    69      37.110  33.600  36.270  1.00  0.00           C
ATOM    880  OH  TYR    69      38.000  33.440  35.290  1.00  0.00           O
ATOM    881  HH  TYR    69      38.720  34.070  35.320  1.00  0.00           H
ATOM    882  CE2 TYR    69      35.940  32.750  36.410  1.00  0.00           C
ATOM    883  HE2 TYR    69      35.700  31.940  35.730  1.00  0.00           H
ATOM    884  CD2 TYR    69      35.150  32.990  37.570  1.00  0.00           C
ATOM    885  HD2 TYR    69      34.290  32.380  37.800  1.00  0.00           H
ATOM    886  C   TYR    69      32.470  34.700  41.060  1.00  0.00           C
ATOM    887  O   TYR    69      32.580  35.710  41.830  1.00  0.00           O
ATOM    888  N   GLY    70      31.770  33.620  41.470  1.00  0.00           N
ATOM    889  H   GLY    70      31.630  32.880  40.790  1.00  0.00           H
ATOM    890  CA  GLY    70      31.130  33.400  42.730  1.00  0.00           C
ATOM    891  HA1 GLY    70      30.570  32.470  42.670  1.00  0.00           H
ATOM    892  HA2 GLY    70      30.520  34.310  42.790  1.00  0.00           H
ATOM    893  C   GLY    70      32.140  33.420  43.890  1.00  0.00           C
ATOM    894  O   GLY    70      33.320  33.380  43.780  1.00  0.00           O
ATOM    895  N   THR    71      31.590  33.360  45.090  1.00  0.00           N
ATOM    896  H   THR    71      30.580  33.410  45.140  1.00  0.00           H
ATOM    897  CA  THR    71      32.400  33.370  46.340  1.00  0.00           C
ATOM    898  HA  THR    71      33.010  34.270  46.410  1.00  0.00           H
ATOM    899  CB  THR    71      31.380  33.570  47.500  1.00  0.00           C
ATOM    900  HB  THR    71      30.830  32.630  47.560  1.00  0.00           H
ATOM    901  CG2 THR    71      31.920  33.780  48.890  1.00  0.00           C
ATOM    902 1HG2 THR    71      32.530  34.680  49.010  1.00  0.00           H
ATOM    903 2HG2 THR    71      31.080  33.920  49.560  1.00  0.00           H
ATOM    904 3HG2 THR    71      32.550  32.960  49.230  1.00  0.00           H
ATOM    905  OG1 THR    71      30.470  34.680  47.200  1.00  0.00           O
ATOM    906  HG1 THR    71      30.920  35.500  46.950  1.00  0.00           H
ATOM    907  C   THR    71      33.320  32.120  46.620  1.00  0.00           C
ATOM    908  O   THR    71      32.810  31.050  46.370  1.00  0.00           O
ATOM    909  N   ASP    72      34.510  32.300  47.160  1.00  0.00           N
ATOM    910  H   ASP    72      34.650  33.280  47.360  1.00  0.00           H
ATOM    911  CA  ASP    72      35.530  31.390  47.580  1.00  0.00           C
ATOM    912  HA  ASP    72      36.380  32.050  47.710  1.00  0.00           H
ATOM    913  CB  ASP    72      35.330  30.770  48.940  1.00  0.00           C
ATOM    914  HB1 ASP    72      36.220  30.180  49.140  1.00  0.00           H
ATOM    915  HB2 ASP    72      34.480  30.090  49.020  1.00  0.00           H
ATOM    916  CG  ASP    72      35.140  31.780  50.060  1.00  0.00           C
ATOM    917  OD1 ASP    72      36.040  32.650  50.250  1.00  0.00           O
ATOM    918  OD2 ASP    72      34.170  31.770  50.850  1.00  0.00           O
ATOM    919  C   ASP    72      36.030  30.260  46.620  1.00  0.00           C
ATOM    920  O   ASP    72      37.200  30.240  46.370  1.00  0.00           O
ATOM    921  N   SER    73      35.140  29.350  46.210  1.00  0.00           N
ATOM    922  H   SER    73      34.190  29.680  46.360  1.00  0.00           H
ATOM    923  CA  SER    73      35.420  28.010  45.680  1.00  0.00           C
ATOM    924  HA  SER    73      36.450  27.790  45.940  1.00  0.00           H
ATOM    925  CB  SER    73      34.410  27.130  46.430  1.00  0.00           C
ATOM    926  HB1 SER    73      34.690  27.300  47.470  1.00  0.00           H
ATOM    927  HB2 SER    73      34.500  26.060  46.200  1.00  0.00           H
ATOM    928  OG  SER    73      33.110  27.550  46.090  1.00  0.00           O
ATOM    929  HG  SER    73      32.850  27.050  45.310  1.00  0.00           H
ATOM    930  C   SER    73      35.290  28.000  44.130  1.00  0.00           C
ATOM    931  O   SER    73      35.380  26.920  43.470  1.00  0.00           O
ATOM    932  N   VAL    74      34.920  29.140  43.530  1.00  0.00           N
ATOM    933  H   VAL    74      34.770  29.930  44.130  1.00  0.00           H
ATOM    934  CA  VAL    74      34.900  29.330  42.070  1.00  0.00           C
ATOM    935  HA  VAL    74      34.720  28.400  41.540  1.00  0.00           H
ATOM    936  CB  VAL    74      33.740  30.180  41.640  1.00  0.00           C
ATOM    937  HB  VAL    74      33.770  31.170  42.070  1.00  0.00           H
ATOM    938  CG1 VAL    74      33.470  30.220  40.130  1.00  0.00           C
ATOM    939 1HG1 VAL    74      32.520  30.700  39.900  1.00  0.00           H
ATOM    940 2HG1 VAL    74      34.280  30.660  39.550  1.00  0.00           H
ATOM    941 3HG1 VAL    74      33.360  29.200  39.750  1.00  0.00           H
ATOM    942  CG2 VAL    74      32.460  29.570  42.240  1.00  0.00           C
ATOM    943 1HG2 VAL    74      32.440  29.360  43.310  1.00  0.00           H
ATOM    944 2HG2 VAL    74      31.680  30.320  42.120  1.00  0.00           H
ATOM    945 3HG2 VAL    74      32.240  28.620  41.740  1.00  0.00           H
ATOM    946  C   VAL    74      36.200  29.960  41.510  1.00  0.00           C
ATOM    947  O   VAL    74      36.740  29.400  40.530  1.00  0.00           O
ATOM    948  N   LYS    75      36.680  31.060  42.060  1.00  0.00           N
ATOM    949  H   LYS    75      36.190  31.330  42.900  1.00  0.00           H
ATOM    950  CA  LYS    75      37.740  31.980  41.520  1.00  0.00           C
ATOM    951  HA  LYS    75      37.280  32.390  40.620  1.00  0.00           H
ATOM    952  CB  LYS    75      37.990  33.170  42.460  1.00  0.00           C
ATOM    953  HB1 LYS    75      38.280  32.710  43.400  1.00  0.00           H
ATOM    954  HB2 LYS    75      37.020  33.660  42.540  1.00  0.00           H
ATOM    955  CG  LYS    75      39.100  34.200  42.100  1.00  0.00           C
ATOM    956  HG1 LYS    75      38.800  34.570  41.110  1.00  0.00           H
ATOM    957  HG2 LYS    75      40.110  33.810  42.070  1.00  0.00           H
ATOM    958  CD  LYS    75      39.060  35.360  42.980  1.00  0.00           C
ATOM    959  HD1 LYS    75      38.010  35.640  43.100  1.00  0.00           H
ATOM    960  HD2 LYS    75      39.610  36.150  42.460  1.00  0.00           H
ATOM    961  CE  LYS    75      39.610  35.160  44.400  1.00  0.00           C
ATOM    962  HE1 LYS    75      40.690  34.970  44.380  1.00  0.00           H
ATOM    963  HE2 LYS    75      39.090  34.340  44.890  1.00  0.00           H
ATOM    964  NZ  LYS    75      39.400  36.360  45.230  1.00  0.00           N
ATOM    965  HZ1 LYS    75      39.540  37.230  44.730  1.00  0.00           H
ATOM    966  HZ2 LYS    75      38.420  36.520  45.410  1.00  0.00           H
ATOM    967  HZ3 LYS    75      39.940  36.390  46.080  1.00  0.00           H
ATOM    968  C   LYS    75      39.060  31.310  41.070  1.00  0.00           C
ATOM    969  O   LYS    75      39.540  31.620  39.930  1.00  0.00           O
ATOM    970  N   GLY    76      39.520  30.340  41.870  1.00  0.00           N
ATOM    971  H   GLY    76      39.020  30.190  42.730  1.00  0.00           H
ATOM    972  CA  GLY    76      40.640  29.430  41.620  1.00  0.00           C
ATOM    973  HA1 GLY    76      41.020  29.280  42.630  1.00  0.00           H
ATOM    974  HA2 GLY    76      41.460  29.860  41.040  1.00  0.00           H
ATOM    975  C   GLY    76      40.320  28.110  41.030  1.00  0.00           C
ATOM    976  O   GLY    76      41.260  27.310  40.820  1.00  0.00           O
ATOM    977  N   ARG    77      39.050  27.800  40.700  1.00  0.00           N
ATOM    978  H   ARG    77      38.280  28.440  40.850  1.00  0.00           H
ATOM    979  CA  ARG    77      38.700  26.550  40.020  1.00  0.00           C
ATOM    980  HA  ARG    77      39.670  26.060  40.040  1.00  0.00           H
ATOM    981  CB  ARG    77      37.710  25.640  40.880  1.00  0.00           C
ATOM    982  HB1 ARG    77      37.370  24.750  40.350  1.00  0.00           H
ATOM    983  HB2 ARG    77      36.850  26.200  41.230  1.00  0.00           H
ATOM    984  CG  ARG    77      38.410  25.160  42.180  1.00  0.00           C
ATOM    985  HG1 ARG    77      38.480  25.900  42.970  1.00  0.00           H
ATOM    986  HG2 ARG    77      39.450  24.930  41.950  1.00  0.00           H
ATOM    987  CD  ARG    77      37.710  23.930  42.790  1.00  0.00           C
ATOM    988  HD1 ARG    77      38.250  23.690  43.710  1.00  0.00           H
ATOM    989  HD2 ARG    77      37.660  23.110  42.080  1.00  0.00           H
ATOM    990  NE  ARG    77      36.280  24.150  43.100  1.00  0.00           N
ATOM    991  HE  ARG    77      36.130  25.050  43.560  1.00  0.00           H
ATOM    992  CZ  ARG    77      35.190  23.550  42.740  1.00  0.00           C
ATOM    993  NH1 ARG    77      35.350  22.450  42.090  1.00  0.00           N
ATOM    994 1HH1 ARG    77      36.210  21.960  41.940  1.00  0.00           H
ATOM    995 2HH1 ARG    77      34.510  21.960  41.810  1.00  0.00           H
ATOM    996  NH2 ARG    77      34.050  24.050  42.990  1.00  0.00           N
ATOM    997 1HH2 ARG    77      34.030  24.790  43.670  1.00  0.00           H
ATOM    998 2HH2 ARG    77      33.200  23.580  42.700  1.00  0.00           H
ATOM    999  C   ARG    77      38.140  26.700  38.600  1.00  0.00           C
ATOM   1000  O   ARG    77      38.030  25.720  37.880  1.00  0.00           O
ATOM   1001  N   PHE    78      37.680  27.860  38.240  1.00  0.00           N
ATOM   1002  H   PHE    78      37.720  28.620  38.900  1.00  0.00           H
ATOM   1003  CA  PHE    78      36.940  28.000  37.030  1.00  0.00           C
ATOM   1004  HA  PHE    78      36.820  27.110  36.410  1.00  0.00           H
ATOM   1005  CB  PHE    78      35.490  28.500  37.410  1.00  0.00           C
ATOM   1006  HB1 PHE    78      35.030  29.010  36.570  1.00  0.00           H
ATOM   1007  HB2 PHE    78      35.680  29.220  38.210  1.00  0.00           H
ATOM   1008  CG  PHE    78      34.520  27.440  38.000  1.00  0.00           C
ATOM   1009  CD1 PHE    78      34.660  26.910  39.340  1.00  0.00           C
ATOM   1010  HD1 PHE    78      35.410  27.370  39.950  1.00  0.00           H
ATOM   1011  CE1 PHE    78      33.710  25.920  39.730  1.00  0.00           C
ATOM   1012  HE1 PHE    78      33.730  25.500  40.720  1.00  0.00           H
ATOM   1013  CZ  PHE    78      32.780  25.450  38.810  1.00  0.00           C
ATOM   1014  HZ  PHE    78      32.130  24.620  39.040  1.00  0.00           H
ATOM   1015  CE2 PHE    78      32.660  25.970  37.540  1.00  0.00           C
ATOM   1016  HE2 PHE    78      31.960  25.500  36.860  1.00  0.00           H
ATOM   1017  CD2 PHE    78      33.490  27.010  37.130  1.00  0.00           C
ATOM   1018  HD2 PHE    78      33.550  27.370  36.120  1.00  0.00           H
ATOM   1019  C   PHE    78      37.630  29.050  36.120  1.00  0.00           C
ATOM   1020  O   PHE    78      38.480  29.970  36.490  1.00  0.00           O
ATOM   1021  N   ALA    79      37.260  29.000  34.850  1.00  0.00           N
ATOM   1022  H   ALA    79      36.650  28.210  34.690  1.00  0.00           H
ATOM   1023  CA  ALA    79      37.720  29.910  33.810  1.00  0.00           C
ATOM   1024  HA  ALA    79      37.910  30.860  34.310  1.00  0.00           H
ATOM   1025  CB  ALA    79      38.980  29.330  33.190  1.00  0.00           C
ATOM   1026  HB1 ALA    79      38.610  28.420  32.700  1.00  0.00           H
ATOM   1027  HB2 ALA    79      39.400  30.020  32.460  1.00  0.00           H
ATOM   1028  HB3 ALA    79      39.710  29.170  33.980  1.00  0.00           H
ATOM   1029  C   ALA    79      36.670  30.120  32.710  1.00  0.00           C
ATOM   1030  O   ALA    79      35.760  29.290  32.640  1.00  0.00           O
ATOM   1031  N   ILE    80      36.660  31.150  31.850  1.00  0.00           N
ATOM   1032  H   ILE    80      37.460  31.770  31.870  1.00  0.00           H
ATOM   1033  CA  ILE    80      35.620  31.570  30.910  1.00  0.00           C
ATOM   1034  HA  ILE    80      35.170  30.690  30.450  1.00  0.00           H
ATOM   1035  CB  ILE    80      34.470  32.340  31.610  1.00  0.00           C
ATOM   1036  HB  ILE    80      34.230  31.760  32.510  1.00  0.00           H
ATOM   1037  CG2 ILE    80      34.810  33.730  32.110  1.00  0.00           C
ATOM   1038 1HG2 ILE    80      34.780  34.410  31.260  1.00  0.00           H
ATOM   1039 2HG2 ILE    80      34.170  34.190  32.870  1.00  0.00           H
ATOM   1040 3HG2 ILE    80      35.800  33.720  32.570  1.00  0.00           H
ATOM   1041  CG1 ILE    80      33.160  32.420  30.880  1.00  0.00           C
ATOM   1042 1HG1 ILE    80      32.840  31.390  30.720  1.00  0.00           H
ATOM   1043 2HG1 ILE    80      33.300  32.900  29.920  1.00  0.00           H
ATOM   1044  CD  ILE    80      32.000  33.130  31.640  1.00  0.00           C
ATOM   1045  HD1 ILE    80      31.960  32.840  32.690  1.00  0.00           H
ATOM   1046  HD2 ILE    80      32.050  34.220  31.600  1.00  0.00           H
ATOM   1047  HD3 ILE    80      31.120  32.890  31.050  1.00  0.00           H
ATOM   1048  C   ILE    80      36.260  32.390  29.810  1.00  0.00           C
ATOM   1049  O   ILE    80      37.370  32.980  30.030  1.00  0.00           O
ATOM   1050  N   SER    81      35.690  32.350  28.650  1.00  0.00           N
ATOM   1051  H   SER    81      34.820  31.840  28.580  1.00  0.00           H
ATOM   1052  CA  SER    81      36.240  33.060  27.400  1.00  0.00           C
ATOM   1053  HA  SER    81      36.780  34.000  27.470  1.00  0.00           H
ATOM   1054  CB  SER    81      37.120  32.040  26.640  1.00  0.00           C
ATOM   1055  HB1 SER    81      37.200  32.370  25.600  1.00  0.00           H
ATOM   1056  HB2 SER    81      36.630  31.070  26.600  1.00  0.00           H
ATOM   1057  OG  SER    81      38.410  31.860  27.150  1.00  0.00           O
ATOM   1058  HG  SER    81      38.980  32.540  26.800  1.00  0.00           H
ATOM   1059  C   SER    81      35.050  33.360  26.380  1.00  0.00           C
ATOM   1060  O   SER    81      34.040  32.700  26.350  1.00  0.00           O
ATOM   1061  N   ARG    82      35.210  34.340  25.560  1.00  0.00           N
ATOM   1062  H   ARG    82      36.090  34.840  25.570  1.00  0.00           H
ATOM   1063  CA  ARG    82      34.270  34.620  24.410  1.00  0.00           C
ATOM   1064  HA  ARG    82      33.380  33.990  24.490  1.00  0.00           H
ATOM   1065  CB  ARG    82      33.920  36.130  24.430  1.00  0.00           C
ATOM   1066  HB1 ARG    82      33.300  36.390  23.580  1.00  0.00           H
ATOM   1067  HB2 ARG    82      34.850  36.690  24.480  1.00  0.00           H
ATOM   1068  CG  ARG    82      33.030  36.540  25.570  1.00  0.00           C
ATOM   1069  HG1 ARG    82      33.170  35.940  26.460  1.00  0.00           H
ATOM   1070  HG2 ARG    82      31.990  36.380  25.290  1.00  0.00           H
ATOM   1071  CD  ARG    82      33.150  38.000  25.920  1.00  0.00           C
ATOM   1072  HD1 ARG    82      34.160  38.140  26.310  1.00  0.00           H
ATOM   1073  HD2 ARG    82      32.340  38.270  26.600  1.00  0.00           H
ATOM   1074  NE  ARG    82      33.000  38.880  24.720  1.00  0.00           N
ATOM   1075  HE  ARG    82      33.830  39.310  24.340  1.00  0.00           H
ATOM   1076  CZ  ARG    82      31.900  39.080  23.970  1.00  0.00           C
ATOM   1077  NH1 ARG    82      30.680  38.750  24.340  1.00  0.00           N
ATOM   1078 1HH1 ARG    82      30.440  38.560  25.300  1.00  0.00           H
ATOM   1079 2HH1 ARG    82      29.950  39.190  23.810  1.00  0.00           H
ATOM   1080  NH2 ARG    82      32.060  39.830  22.860  1.00  0.00           N
ATOM   1081 1HH2 ARG    82      33.000  40.140  22.660  1.00  0.00           H
ATOM   1082 2HH2 ARG    82      31.200  40.050  22.380  1.00  0.00           H
ATOM   1083  C   ARG    82      34.980  34.390  23.070  1.00  0.00           C
ATOM   1084  O   ARG    82      36.150  34.830  22.990  1.00  0.00           O
ATOM   1085  N   ASP    83      34.340  33.920  21.980  1.00  0.00           N
ATOM   1086  H   ASP    83      33.410  33.580  22.150  1.00  0.00           H
ATOM   1087  CA  ASP    83      34.700  34.280  20.580  1.00  0.00           C
ATOM   1088  HA  ASP    83      35.570  34.940  20.670  1.00  0.00           H
ATOM   1089  CB  ASP    83      35.280  33.030  19.840  1.00  0.00           C
ATOM   1090  HB1 ASP    83      34.500  32.340  19.550  1.00  0.00           H
ATOM   1091  HB2 ASP    83      35.940  32.390  20.430  1.00  0.00           H
ATOM   1092  CG  ASP    83      36.050  33.430  18.580  1.00  0.00           C
ATOM   1093  OD1 ASP    83      37.230  33.710  18.650  1.00  0.00           O
ATOM   1094  OD2 ASP    83      35.370  33.640  17.570  1.00  0.00           O
ATOM   1095  C   ASP    83      33.560  34.940  19.790  1.00  0.00           C
ATOM   1096  O   ASP    83      32.420  34.530  19.790  1.00  0.00           O
ATOM   1097  N   ASN    84      33.930  35.970  19.130  1.00  0.00           N
ATOM   1098  H   ASN    84      34.920  36.160  19.160  1.00  0.00           H
ATOM   1099  CA  ASN    84      33.070  36.970  18.630  1.00  0.00           C
ATOM   1100  HA  ASN    84      32.100  36.950  19.120  1.00  0.00           H
ATOM   1101  CB  ASN    84      33.640  38.420  18.740  1.00  0.00           C
ATOM   1102  HB1 ASN    84      34.380  38.540  17.950  1.00  0.00           H
ATOM   1103  HB2 ASN    84      34.070  38.490  19.740  1.00  0.00           H
ATOM   1104  CG  ASN    84      32.540  39.450  18.710  1.00  0.00           C
ATOM   1105  OD1 ASN    84      31.660  39.540  19.520  1.00  0.00           O
ATOM   1106  ND2 ASN    84      32.600  40.220  17.670  1.00  0.00           N
ATOM   1107 1HD2 ASN    84      33.260  40.030  16.930  1.00  0.00           H
ATOM   1108 2HD2 ASN    84      31.900  40.950  17.620  1.00  0.00           H
ATOM   1109  C   ASN    84      32.650  36.720  17.190  1.00  0.00           C
ATOM   1110  O   ASN    84      31.500  36.890  16.810  1.00  0.00           O
ATOM   1111  N   ALA    85      33.500  36.070  16.380  1.00  0.00           N
ATOM   1112  H   ALA    85      34.440  35.990  16.730  1.00  0.00           H
ATOM   1113  CA  ALA    85      33.180  35.590  15.000  1.00  0.00           C
ATOM   1114  HA  ALA    85      32.590  36.340  14.470  1.00  0.00           H
ATOM   1115  CB  ALA    85      34.450  35.410  14.120  1.00  0.00           C
ATOM   1116  HB1 ALA    85      34.920  34.500  14.490  1.00  0.00           H
ATOM   1117  HB2 ALA    85      34.370  35.260  13.040  1.00  0.00           H
ATOM   1118  HB3 ALA    85      35.150  36.220  14.310  1.00  0.00           H
ATOM   1119  C   ALA    85      32.320  34.310  15.070  1.00  0.00           C
ATOM   1120  O   ALA    85      31.490  34.080  14.230  1.00  0.00           O
ATOM   1121  N   LYS    86      32.580  33.450  16.100  1.00  0.00           N
ATOM   1122  H   LYS    86      33.450  33.570  16.590  1.00  0.00           H
ATOM   1123  CA  LYS    86      31.750  32.200  16.370  1.00  0.00           C
ATOM   1124  HA  LYS    86      31.460  31.740  15.430  1.00  0.00           H
ATOM   1125  CB  LYS    86      32.660  31.160  17.020  1.00  0.00           C
ATOM   1126  HB1 LYS    86      32.040  30.280  17.190  1.00  0.00           H
ATOM   1127  HB2 LYS    86      33.060  31.400  18.010  1.00  0.00           H
ATOM   1128  CG  LYS    86      33.720  30.700  16.000  1.00  0.00           C
ATOM   1129  HG1 LYS    86      34.370  31.570  15.840  1.00  0.00           H
ATOM   1130  HG2 LYS    86      33.240  30.480  15.050  1.00  0.00           H
ATOM   1131  CD  LYS    86      34.590  29.510  16.430  1.00  0.00           C
ATOM   1132  HD1 LYS    86      35.330  29.260  15.670  1.00  0.00           H
ATOM   1133  HD2 LYS    86      33.990  28.620  16.610  1.00  0.00           H
ATOM   1134  CE  LYS    86      35.400  29.830  17.640  1.00  0.00           C
ATOM   1135  HE1 LYS    86      34.770  29.740  18.520  1.00  0.00           H
ATOM   1136  HE2 LYS    86      35.810  30.820  17.450  1.00  0.00           H
ATOM   1137  NZ  LYS    86      36.450  28.820  17.700  1.00  0.00           N
ATOM   1138  HZ1 LYS    86      36.960  28.850  18.580  1.00  0.00           H
ATOM   1139  HZ2 LYS    86      36.090  27.900  17.500  1.00  0.00           H
ATOM   1140  HZ3 LYS    86      37.100  29.000  16.940  1.00  0.00           H
ATOM   1141  C   LYS    86      30.470  32.510  17.180  1.00  0.00           C
ATOM   1142  O   LYS    86      29.570  31.660  17.430  1.00  0.00           O
ATOM   1143  N   ASN    87      30.420  33.730  17.700  1.00  0.00           N
ATOM   1144  H   ASN    87      31.120  34.400  17.450  1.00  0.00           H
ATOM   1145  CA  ASN    87      29.330  34.250  18.560  1.00  0.00           C
ATOM   1146  HA  ASN    87      29.650  35.150  19.080  1.00  0.00           H
ATOM   1147  CB  ASN    87      28.100  34.590  17.680  1.00  0.00           C
ATOM   1148  HB1 ASN    87      27.310  34.720  18.420  1.00  0.00           H
ATOM   1149  HB2 ASN    87      27.760  33.700  17.160  1.00  0.00           H
ATOM   1150  CG  ASN    87      28.210  35.760  16.670  1.00  0.00           C
ATOM   1151  OD1 ASN    87      27.940  36.930  17.000  1.00  0.00           O
ATOM   1152  ND2 ASN    87      28.570  35.380  15.480  1.00  0.00           N
ATOM   1153 1HD2 ASN    87      28.760  34.400  15.340  1.00  0.00           H
ATOM   1154 2HD2 ASN    87      28.430  35.980  14.680  1.00  0.00           H
ATOM   1155  C   ASN    87      29.020  33.250  19.750  1.00  0.00           C
ATOM   1156  O   ASN    87      27.950  32.610  19.850  1.00  0.00           O
ATOM   1157  N   THR    88      30.020  33.010  20.580  1.00  0.00           N
ATOM   1158  H   THR    88      30.900  33.510  20.550  1.00  0.00           H
ATOM   1159  CA  THR    88      29.990  31.820  21.490  1.00  0.00           C
ATOM   1160  HA  THR    88      28.950  31.590  21.670  1.00  0.00           H
ATOM   1161  CB  THR    88      30.660  30.530  20.790  1.00  0.00           C
ATOM   1162  HB  THR    88      31.640  30.710  20.360  1.00  0.00           H
ATOM   1163  CG2 THR    88      30.830  29.340  21.770  1.00  0.00           C
ATOM   1164 1HG2 THR    88      31.220  28.500  21.200  1.00  0.00           H
ATOM   1165 2HG2 THR    88      31.670  29.570  22.420  1.00  0.00           H
ATOM   1166 3HG2 THR    88      29.950  28.980  22.310  1.00  0.00           H
ATOM   1167  OG1 THR    88      29.660  30.000  19.920  1.00  0.00           O
ATOM   1168  HG1 THR    88      29.520  30.470  19.090  1.00  0.00           H
ATOM   1169  C   THR    88      30.740  32.240  22.670  1.00  0.00           C
ATOM   1170  O   THR    88      31.930  32.640  22.620  1.00  0.00           O
ATOM   1171  N   MET    89      30.090  31.970  23.830  1.00  0.00           N
ATOM   1172  H   MET    89      29.310  31.340  23.720  1.00  0.00           H
ATOM   1173  CA  MET    89      30.720  31.800  25.160  1.00  0.00           C
ATOM   1174  HA  MET    89      31.580  32.470  25.200  1.00  0.00           H
ATOM   1175  CB  MET    89      29.640  32.290  26.210  1.00  0.00           C
ATOM   1176  HB1 MET    89      28.770  31.630  26.150  1.00  0.00           H
ATOM   1177  HB2 MET    89      29.330  33.310  25.980  1.00  0.00           H
ATOM   1178  CG  MET    89      30.180  32.150  27.670  1.00  0.00           C
ATOM   1179  HG1 MET    89      31.210  32.480  27.620  1.00  0.00           H
ATOM   1180  HG2 MET    89      30.280  31.100  27.970  1.00  0.00           H
ATOM   1181  SD  MET    89      29.340  33.010  29.070  1.00  0.00           S
ATOM   1182  CE  MET    89      27.670  32.490  28.680  1.00  0.00           C
ATOM   1183  HE1 MET    89      27.600  31.400  28.710  1.00  0.00           H
ATOM   1184  HE2 MET    89      27.010  32.950  29.420  1.00  0.00           H
ATOM   1185  HE3 MET    89      27.330  32.860  27.710  1.00  0.00           H
ATOM   1186  C   MET    89      31.220  30.400  25.440  1.00  0.00           C
ATOM   1187  O   MET    89      30.520  29.440  25.040  1.00  0.00           O
ATOM   1188  N   TYR    90      32.410  30.290  26.050  1.00  0.00           N
ATOM   1189  H   TYR    90      32.900  31.120  26.340  1.00  0.00           H
ATOM   1190  CA  TYR    90      33.050  29.020  26.530  1.00  0.00           C
ATOM   1191  HA  TYR    90      32.440  28.140  26.310  1.00  0.00           H
ATOM   1192  CB  TYR    90      34.380  28.820  25.910  1.00  0.00           C
ATOM   1193  HB1 TYR    90      34.750  27.840  26.210  1.00  0.00           H
ATOM   1194  HB2 TYR    90      35.110  29.590  26.150  1.00  0.00           H
ATOM   1195  CG  TYR    90      34.380  28.870  24.400  1.00  0.00           C
ATOM   1196  CD1 TYR    90      34.490  30.130  23.720  1.00  0.00           C
ATOM   1197  HD1 TYR    90      34.560  31.090  24.210  1.00  0.00           H
ATOM   1198  CE1 TYR    90      34.440  30.090  22.300  1.00  0.00           C
ATOM   1199  HE1 TYR    90      34.710  30.990  21.760  1.00  0.00           H
ATOM   1200  CZ  TYR    90      34.120  28.870  21.600  1.00  0.00           C
ATOM   1201  OH  TYR    90      33.890  28.850  20.270  1.00  0.00           O
ATOM   1202  HH  TYR    90      33.860  27.920  20.020  1.00  0.00           H
ATOM   1203  CE2 TYR    90      34.000  27.640  22.300  1.00  0.00           C
ATOM   1204  HE2 TYR    90      33.870  26.690  21.790  1.00  0.00           H
ATOM   1205  CD2 TYR    90      34.250  27.680  23.720  1.00  0.00           C
ATOM   1206  HD2 TYR    90      34.210  26.800  24.330  1.00  0.00           H
ATOM   1207  C   TYR    90      33.280  29.130  28.070  1.00  0.00           C
ATOM   1208  O   TYR    90      33.610  30.150  28.640  1.00  0.00           O
ATOM   1209  N   LEU    91      33.120  28.030  28.790  1.00  0.00           N
ATOM   1210  H   LEU    91      32.790  27.200  28.310  1.00  0.00           H
ATOM   1211  CA  LEU    91      33.370  27.900  30.210  1.00  0.00           C
ATOM   1212  HA  LEU    91      33.830  28.810  30.600  1.00  0.00           H
ATOM   1213  CB  LEU    91      32.010  27.770  30.900  1.00  0.00           C
ATOM   1214  HB1 LEU    91      31.610  26.790  30.640  1.00  0.00           H
ATOM   1215  HB2 LEU    91      31.330  28.540  30.530  1.00  0.00           H
ATOM   1216  CG  LEU    91      31.990  27.860  32.350  1.00  0.00           C
ATOM   1217  HG  LEU    91      32.810  27.340  32.840  1.00  0.00           H
ATOM   1218  CD1 LEU    91      32.200  29.250  32.820  1.00  0.00           C
ATOM   1219 1HD1 LEU    91      32.090  29.400  33.890  1.00  0.00           H
ATOM   1220 2HD1 LEU    91      33.160  29.680  32.520  1.00  0.00           H
ATOM   1221 3HD1 LEU    91      31.440  29.820  32.290  1.00  0.00           H
ATOM   1222  CD2 LEU    91      30.630  27.330  32.840  1.00  0.00           C
ATOM   1223 1HD2 LEU    91      30.280  26.340  32.530  1.00  0.00           H
ATOM   1224 2HD2 LEU    91      30.780  27.350  33.920  1.00  0.00           H
ATOM   1225 3HD2 LEU    91      29.960  28.180  32.700  1.00  0.00           H
ATOM   1226  C   LEU    91      34.340  26.730  30.460  1.00  0.00           C
ATOM   1227  O   LEU    91      34.230  25.730  29.770  1.00  0.00           O
ATOM   1228  N   GLN    92      35.120  26.740  31.560  1.00  0.00           N
ATOM   1229  H   GLN    92      35.270  27.610  32.050  1.00  0.00           H
ATOM   1230  CA  GLN    92      35.960  25.580  31.960  1.00  0.00           C
ATOM   1231  HA  GLN    92      35.590  24.630  31.570  1.00  0.00           H
ATOM   1232  CB  GLN    92      37.340  25.780  31.390  1.00  0.00           C
ATOM   1233  HB1 GLN    92      37.880  26.510  31.970  1.00  0.00           H
ATOM   1234  HB2 GLN    92      37.300  26.220  30.390  1.00  0.00           H
ATOM   1235  CG  GLN    92      38.110  24.440  31.290  1.00  0.00           C
ATOM   1236  HG1 GLN    92      37.640  23.720  30.620  1.00  0.00           H
ATOM   1237  HG2 GLN    92      38.160  23.870  32.210  1.00  0.00           H
ATOM   1238  CD  GLN    92      39.530  24.630  30.620  1.00  0.00           C
ATOM   1239  OE1 GLN    92      39.980  25.710  30.350  1.00  0.00           O
ATOM   1240  NE2 GLN    92      40.380  23.680  30.300  1.00  0.00           N
ATOM   1241 1HE2 GLN    92      40.090  22.710  30.370  1.00  0.00           H
ATOM   1242 2HE2 GLN    92      41.270  24.000  29.940  1.00  0.00           H
ATOM   1243  C   GLN    92      35.970  25.480  33.520  1.00  0.00           C
ATOM   1244  O   GLN    92      35.880  26.500  34.230  1.00  0.00           O
ATOM   1245  N   MET    93      35.990  24.260  34.040  1.00  0.00           N
ATOM   1246  H   MET    93      36.050  23.510  33.360  1.00  0.00           H
ATOM   1247  CA  MET    93      36.060  23.930  35.430  1.00  0.00           C
ATOM   1248  HA  MET    93      36.410  24.830  35.950  1.00  0.00           H
ATOM   1249  CB  MET    93      34.550  23.720  35.840  1.00  0.00           C
ATOM   1250  HB1 MET    93      34.040  24.670  35.670  1.00  0.00           H
ATOM   1251  HB2 MET    93      34.430  23.350  36.860  1.00  0.00           H
ATOM   1252  CG  MET    93      33.750  22.680  34.950  1.00  0.00           C
ATOM   1253  HG1 MET    93      33.980  21.750  35.480  1.00  0.00           H
ATOM   1254  HG2 MET    93      34.140  22.700  33.930  1.00  0.00           H
ATOM   1255  SD  MET    93      31.870  22.700  34.740  1.00  0.00           S
ATOM   1256  CE  MET    93      31.620  24.380  34.130  1.00  0.00           C
ATOM   1257  HE1 MET    93      32.160  24.400  33.180  1.00  0.00           H
ATOM   1258  HE2 MET    93      30.550  24.570  34.050  1.00  0.00           H
ATOM   1259  HE3 MET    93      32.250  25.060  34.700  1.00  0.00           H
ATOM   1260  C   MET    93      36.920  22.780  35.730  1.00  0.00           C
ATOM   1261  O   MET    93      37.140  21.970  34.850  1.00  0.00           O
ATOM   1262  N   ASN    94      37.590  22.820  36.880  1.00  0.00           N
ATOM   1263  H   ASN    94      37.240  23.420  37.610  1.00  0.00           H
ATOM   1264  CA  ASN    94      38.810  22.090  37.230  1.00  0.00           C
ATOM   1265  HA  ASN    94      38.980  21.180  36.650  1.00  0.00           H
ATOM   1266  CB  ASN    94      39.980  22.960  36.930  1.00  0.00           C
ATOM   1267  HB1 ASN    94      40.880  22.450  37.270  1.00  0.00           H
ATOM   1268  HB2 ASN    94      39.990  23.950  37.390  1.00  0.00           H
ATOM   1269  CG  ASN    94      40.340  23.230  35.500  1.00  0.00           C
ATOM   1270  OD1 ASN    94      40.950  22.460  34.790  1.00  0.00           O
ATOM   1271  ND2 ASN    94      40.000  24.410  34.900  1.00  0.00           N
ATOM   1272 1HD2 ASN    94      39.800  25.180  35.510  1.00  0.00           H
ATOM   1273 2HD2 ASN    94      40.510  24.520  34.030  1.00  0.00           H
ATOM   1274  C   ASN    94      38.800  21.600  38.720  1.00  0.00           C
ATOM   1275  O   ASN    94      38.000  22.170  39.510  1.00  0.00           O
ATOM   1276  N   SER    95      39.630  20.640  39.110  1.00  0.00           N
ATOM   1277  H   SER    95      40.270  20.210  38.460  1.00  0.00           H
ATOM   1278  CA  SER    95      39.550  20.040  40.460  1.00  0.00           C
ATOM   1279  HA  SER    95      40.010  19.060  40.450  1.00  0.00           H
ATOM   1280  CB  SER    95      40.270  20.990  41.520  1.00  0.00           C
ATOM   1281  HB1 SER    95      40.320  20.610  42.550  1.00  0.00           H
ATOM   1282  HB2 SER    95      39.690  21.910  41.560  1.00  0.00           H
ATOM   1283  OG  SER    95      41.630  21.270  41.110  1.00  0.00           O
ATOM   1284  HG  SER    95      42.040  20.430  40.930  1.00  0.00           H
ATOM   1285  C   SER    95      38.150  19.670  40.950  1.00  0.00           C
ATOM   1286  O   SER    95      37.750  20.090  42.080  1.00  0.00           O
ATOM   1287  N   LEU    96      37.350  18.990  40.130  1.00  0.00           N
ATOM   1288  H   LEU    96      37.790  18.550  39.330  1.00  0.00           H
ATOM   1289  CA  LEU    96      35.970  18.650  40.460  1.00  0.00           C
ATOM   1290  HA  LEU    96      35.400  19.540  40.720  1.00  0.00           H
ATOM   1291  CB  LEU    96      35.240  18.280  39.170  1.00  0.00           C
ATOM   1292  HB1 LEU    96      34.190  18.090  39.420  1.00  0.00           H
ATOM   1293  HB2 LEU    96      35.690  17.340  38.840  1.00  0.00           H
ATOM   1294  CG  LEU    96      35.280  19.420  38.100  1.00  0.00           C
ATOM   1295  HG  LEU    96      36.300  19.620  37.760  1.00  0.00           H
ATOM   1296  CD1 LEU    96      34.520  18.850  36.860  1.00  0.00           C
ATOM   1297 1HD1 LEU    96      35.080  18.090  36.320  1.00  0.00           H
ATOM   1298 2HD1 LEU    96      33.540  18.570  37.220  1.00  0.00           H
ATOM   1299 3HD1 LEU    96      34.460  19.590  36.060  1.00  0.00           H
ATOM   1300  CD2 LEU    96      34.540  20.680  38.510  1.00  0.00           C
ATOM   1301 1HD2 LEU    96      34.540  21.300  37.610  1.00  0.00           H
ATOM   1302 2HD2 LEU    96      33.590  20.350  38.930  1.00  0.00           H
ATOM   1303 3HD2 LEU    96      35.010  21.210  39.340  1.00  0.00           H
ATOM   1304  C   LEU    96      35.650  17.750  41.690  1.00  0.00           C
ATOM   1305  O   LEU    96      36.490  16.880  42.040  1.00  0.00           O
ATOM   1306  N   LYS    97      34.450  18.000  42.320  1.00  0.00           N
ATOM   1307  H   LYS    97      33.800  18.680  41.940  1.00  0.00           H
ATOM   1308  CA  LYS    97      33.920  17.250  43.500  1.00  0.00           C
ATOM   1309  HA  LYS    97      34.470  16.310  43.540  1.00  0.00           H
ATOM   1310  CB  LYS    97      34.040  18.300  44.660  1.00  0.00           C
ATOM   1311  HB1 LYS    97      33.660  17.830  45.570  1.00  0.00           H
ATOM   1312  HB2 LYS    97      33.430  19.190  44.470  1.00  0.00           H
ATOM   1313  CG  LYS    97      35.440  18.790  44.950  1.00  0.00           C
ATOM   1314  HG1 LYS    97      35.660  19.500  44.150  1.00  0.00           H
ATOM   1315  HG2 LYS    97      36.140  17.950  45.000  1.00  0.00           H
ATOM   1316  CD  LYS    97      35.690  19.650  46.170  1.00  0.00           C
ATOM   1317  HD1 LYS    97      35.130  20.580  46.110  1.00  0.00           H
ATOM   1318  HD2 LYS    97      36.740  19.930  46.120  1.00  0.00           H
ATOM   1319  CE  LYS    97      35.470  18.970  47.500  1.00  0.00           C
ATOM   1320  HE1 LYS    97      36.110  18.080  47.530  1.00  0.00           H
ATOM   1321  HE2 LYS    97      34.470  18.560  47.560  1.00  0.00           H
ATOM   1322  NZ  LYS    97      35.780  19.740  48.680  1.00  0.00           N
ATOM   1323  HZ1 LYS    97      36.780  19.800  48.810  1.00  0.00           H
ATOM   1324  HZ2 LYS    97      35.460  20.700  48.590  1.00  0.00           H
ATOM   1325  HZ3 LYS    97      35.360  19.260  49.460  1.00  0.00           H
ATOM   1326  C   LYS    97      32.420  16.970  43.250  1.00  0.00           C
ATOM   1327  O   LYS    97      31.700  17.600  42.430  1.00  0.00           O
ATOM   1328  N   PRO    98      31.870  15.930  43.910  1.00  0.00           N
ATOM   1329  CD  PRO    98      32.490  14.880  44.660  1.00  0.00           C
ATOM   1330  HD1 PRO    98      32.910  15.290  45.580  1.00  0.00           H
ATOM   1331  HD2 PRO    98      33.380  14.530  44.120  1.00  0.00           H
ATOM   1332  CG  PRO    98      31.550  13.760  44.830  1.00  0.00           C
ATOM   1333  HG1 PRO    98      31.670  13.010  45.610  1.00  0.00           H
ATOM   1334  HG2 PRO    98      31.570  13.190  43.900  1.00  0.00           H
ATOM   1335  CB  PRO    98      30.230  14.420  44.890  1.00  0.00           C
ATOM   1336  HB1 PRO    98      29.980  14.650  45.920  1.00  0.00           H
ATOM   1337  HB2 PRO    98      29.490  13.780  44.410  1.00  0.00           H
ATOM   1338  CA  PRO    98      30.420  15.650  43.980  1.00  0.00           C
ATOM   1339  HA  PRO    98      30.030  15.370  43.000  1.00  0.00           H
ATOM   1340  C   PRO    98      29.590  16.860  44.330  1.00  0.00           C
ATOM   1341  O   PRO    98      28.480  17.000  43.820  1.00  0.00           O
ATOM   1342  N   GLU    99      30.130  17.830  45.130  1.00  0.00           N
ATOM   1343  H   GLU    99      30.830  17.560  45.800  1.00  0.00           H
ATOM   1344  CA  GLU    99      29.520  19.180  45.260  1.00  0.00           C
ATOM   1345  HA  GLU    99      28.510  19.030  45.640  1.00  0.00           H
ATOM   1346  CB  GLU    99      30.200  20.040  46.410  1.00  0.00           C
ATOM   1347  HB1 GLU    99      29.790  21.040  46.550  1.00  0.00           H
ATOM   1348  HB2 GLU    99      31.190  20.250  46.000  1.00  0.00           H
ATOM   1349  CG  GLU    99      30.280  19.350  47.790  1.00  0.00           C
ATOM   1350  HG1 GLU    99      29.530  18.570  47.880  1.00  0.00           H
ATOM   1351  HG2 GLU    99      30.130  20.100  48.570  1.00  0.00           H
ATOM   1352  CD  GLU    99      31.650  18.750  48.030  1.00  0.00           C
ATOM   1353  OE1 GLU    99      32.470  19.350  48.740  1.00  0.00           O
ATOM   1354  OE2 GLU    99      31.890  17.590  47.640  1.00  0.00           O
ATOM   1355  C   GLU    99      29.420  20.050  43.990  1.00  0.00           C
ATOM   1356  O   GLU    99      28.690  21.050  44.050  1.00  0.00           O
ATOM   1357  N   ASP   100      29.970  19.680  42.860  1.00  0.00           N
ATOM   1358  H   ASP   100      30.640  18.920  42.850  1.00  0.00           H
ATOM   1359  CA  ASP   100      29.800  20.270  41.500  1.00  0.00           C
ATOM   1360  HA  ASP   100      29.340  21.250  41.560  1.00  0.00           H
ATOM   1361  CB  ASP   100      31.180  20.550  40.920  1.00  0.00           C
ATOM   1362  HB1 ASP   100      31.090  21.240  40.080  1.00  0.00           H
ATOM   1363  HB2 ASP   100      31.580  19.640  40.460  1.00  0.00           H
ATOM   1364  CG  ASP   100      32.220  21.160  41.880  1.00  0.00           C
ATOM   1365  OD1 ASP   100      31.920  22.250  42.450  1.00  0.00           O
ATOM   1366  OD2 ASP   100      33.270  20.630  42.020  1.00  0.00           O
ATOM   1367  C   ASP   100      28.950  19.470  40.510  1.00  0.00           C
ATOM   1368  O   ASP   100      28.860  19.820  39.350  1.00  0.00           O
ATOM   1369  N   THR   101      28.250  18.370  40.970  1.00  0.00           N
ATOM   1370  H   THR   101      28.560  18.040  41.880  1.00  0.00           H
ATOM   1371  CA  THR   101      27.140  17.650  40.340  1.00  0.00           C
ATOM   1372  HA  THR   101      27.330  17.260  39.340  1.00  0.00           H
ATOM   1373  CB  THR   101      26.830  16.330  41.050  1.00  0.00           C
ATOM   1374  HB  THR   101      26.600  16.510  42.100  1.00  0.00           H
ATOM   1375  CG2 THR   101      25.660  15.530  40.540  1.00  0.00           C
ATOM   1376 1HG2 THR   101      25.780  15.420  39.460  1.00  0.00           H
ATOM   1377 2HG2 THR   101      25.650  14.570  41.060  1.00  0.00           H
ATOM   1378 3HG2 THR   101      24.760  16.090  40.750  1.00  0.00           H
ATOM   1379  OG1 THR   101      27.990  15.450  41.000  1.00  0.00           O
ATOM   1380  HG1 THR   101      27.830  14.720  41.590  1.00  0.00           H
ATOM   1381  C   THR   101      25.930  18.530  40.160  1.00  0.00           C
ATOM   1382  O   THR   101      25.170  18.740  41.090  1.00  0.00           O
ATOM   1383  N   ALA   102      25.700  19.020  38.950  1.00  0.00           N
ATOM   1384  H   ALA   102      26.220  18.800  38.120  1.00  0.00           H
ATOM   1385  CA  ALA   102      24.650  20.020  38.720  1.00  0.00           C
ATOM   1386  HA  ALA   102      23.780  19.650  39.260  1.00  0.00           H
ATOM   1387  CB  ALA   102      25.090  21.430  39.210  1.00  0.00           C
ATOM   1388  HB1 ALA   102      24.280  22.130  39.010  1.00  0.00           H
ATOM   1389  HB2 ALA   102      25.410  21.330  40.240  1.00  0.00           H
ATOM   1390  HB3 ALA   102      25.910  21.770  38.570  1.00  0.00           H
ATOM   1391  C   ALA   102      24.190  20.050  37.240  1.00  0.00           C
ATOM   1392  O   ALA   102      24.920  19.720  36.310  1.00  0.00           O
ATOM   1393  N   VAL   103      23.070  20.630  37.030  1.00  0.00           N
ATOM   1394  H   VAL   103      22.550  21.020  37.810  1.00  0.00           H
ATOM   1395  CA  VAL   103      22.790  21.380  35.810  1.00  0.00           C
ATOM   1396  HA  VAL   103      23.170  20.810  34.960  1.00  0.00           H
ATOM   1397  CB  VAL   103      21.300  21.740  35.650  1.00  0.00           C
ATOM   1398  HB  VAL   103      20.910  22.490  36.340  1.00  0.00           H
ATOM   1399  CG1 VAL   103      21.000  22.120  34.200  1.00  0.00           C
ATOM   1400 1HG1 VAL   103      19.990  22.520  34.150  1.00  0.00           H
ATOM   1401 2HG1 VAL   103      21.730  22.870  33.890  1.00  0.00           H
ATOM   1402 3HG1 VAL   103      21.140  21.270  33.530  1.00  0.00           H
ATOM   1403  CG2 VAL   103      20.490  20.350  35.710  1.00  0.00           C
ATOM   1404 1HG2 VAL   103      20.530  20.030  36.750  1.00  0.00           H
ATOM   1405 2HG2 VAL   103      19.460  20.420  35.330  1.00  0.00           H
ATOM   1406 3HG2 VAL   103      21.010  19.640  35.070  1.00  0.00           H
ATOM   1407  C   VAL   103      23.560  22.740  35.900  1.00  0.00           C
ATOM   1408  O   VAL   103      23.410  23.550  36.900  1.00  0.00           O
ATOM   1409  N   TYR   104      24.480  22.950  34.980  1.00  0.00           N
ATOM   1410  H   TYR   104      24.660  22.300  34.230  1.00  0.00           H
ATOM   1411  CA  TYR   104      25.060  24.290  34.630  1.00  0.00           C
ATOM   1412  HA  TYR   104      25.000  24.860  35.560  1.00  0.00           H
ATOM   1413  CB  TYR   104      26.550  24.230  34.260  1.00  0.00           C
ATOM   1414  HB1 TYR   104      26.820  25.200  33.840  1.00  0.00           H
ATOM   1415  HB2 TYR   104      26.470  23.490  33.470  1.00  0.00           H
ATOM   1416  CG  TYR   104      27.540  23.810  35.380  1.00  0.00           C
ATOM   1417  CD1 TYR   104      27.520  22.490  35.860  1.00  0.00           C
ATOM   1418  HD1 TYR   104      26.840  21.760  35.450  1.00  0.00           H
ATOM   1419  CE1 TYR   104      28.340  22.140  36.960  1.00  0.00           C
ATOM   1420  HE1 TYR   104      28.450  21.120  37.300  1.00  0.00           H
ATOM   1421  CZ  TYR   104      29.060  23.230  37.520  1.00  0.00           C
ATOM   1422  OH  TYR   104      29.890  23.020  38.600  1.00  0.00           O
ATOM   1423  HH  TYR   104      29.910  22.080  38.760  1.00  0.00           H
ATOM   1424  CE2 TYR   104      29.160  24.520  37.010  1.00  0.00           C
ATOM   1425  HE2 TYR   104      29.800  25.220  37.530  1.00  0.00           H
ATOM   1426  CD2 TYR   104      28.380  24.870  35.870  1.00  0.00           C
ATOM   1427  HD2 TYR   104      28.380  25.880  35.480  1.00  0.00           H
ATOM   1428  C   TYR   104      24.210  25.020  33.660  1.00  0.00           C
ATOM   1429  O   TYR   104      23.780  24.410  32.670  1.00  0.00           O
ATOM   1430  N   TYR   105      23.810  26.260  34.000  1.00  0.00           N
ATOM   1431  H   TYR   105      24.270  26.670  34.800  1.00  0.00           H
ATOM   1432  CA  TYR   105      22.830  27.080  33.210  1.00  0.00           C
ATOM   1433  HA  TYR   105      22.520  26.450  32.370  1.00  0.00           H
ATOM   1434  CB  TYR   105      21.720  27.500  34.160  1.00  0.00           C
ATOM   1435  HB1 TYR   105      21.100  28.240  33.660  1.00  0.00           H
ATOM   1436  HB2 TYR   105      22.150  27.960  35.050  1.00  0.00           H
ATOM   1437  CG  TYR   105      20.840  26.320  34.520  1.00  0.00           C
ATOM   1438  CD1 TYR   105      20.700  26.000  35.910  1.00  0.00           C
ATOM   1439  HD1 TYR   105      21.450  26.360  36.590  1.00  0.00           H
ATOM   1440  CE1 TYR   105      19.660  25.160  36.290  1.00  0.00           C
ATOM   1441  HE1 TYR   105      19.500  25.010  37.350  1.00  0.00           H
ATOM   1442  CZ  TYR   105      18.680  24.720  35.360  1.00  0.00           C
ATOM   1443  OH  TYR   105      17.550  24.000  35.730  1.00  0.00           O
ATOM   1444  HH  TYR   105      16.930  23.870  35.010  1.00  0.00           H
ATOM   1445  CE2 TYR   105      18.870  24.970  33.990  1.00  0.00           C
ATOM   1446  HE2 TYR   105      18.110  24.590  33.330  1.00  0.00           H
ATOM   1447  CD2 TYR   105      19.940  25.810  33.580  1.00  0.00           C
ATOM   1448  HD2 TYR   105      19.900  26.140  32.550  1.00  0.00           H
ATOM   1449  C   TYR   105      23.480  28.270  32.610  1.00  0.00           C
ATOM   1450  O   TYR   105      24.100  29.030  33.360  1.00  0.00           O
ATOM   1451  N   CYS   106      23.390  28.630  31.300  1.00  0.00           N
ATOM   1452  H   CYS   106      22.810  28.080  30.670  1.00  0.00           H
ATOM   1453  CA  CYS   106      23.890  29.860  30.690  1.00  0.00           C
ATOM   1454  HA  CYS   106      24.860  30.140  31.100  1.00  0.00           H
ATOM   1455  CB  CYS   106      24.110  29.590  29.230  1.00  0.00           C
ATOM   1456  HB1 CYS   106      23.150  29.260  28.840  1.00  0.00           H
ATOM   1457  HB2 CYS   106      24.820  28.760  29.240  1.00  0.00           H
ATOM   1458  SG  CYS   106      24.630  30.870  28.090  1.00  0.00           S
ATOM   1459  C   CYS   106      22.850  31.080  30.830  1.00  0.00           C
ATOM   1460  O   CYS   106      21.670  30.860  31.150  1.00  0.00           O
ATOM   1461  N   ALA   107      23.350  32.300  30.590  1.00  0.00           N
ATOM   1462  H   ALA   107      24.350  32.340  30.450  1.00  0.00           H
ATOM   1463  CA  ALA   107      22.640  33.580  30.910  1.00  0.00           C
ATOM   1464  HA  ALA   107      21.570  33.480  30.700  1.00  0.00           H
ATOM   1465  CB  ALA   107      22.760  33.850  32.440  1.00  0.00           C
ATOM   1466  HB1 ALA   107      22.680  32.970  33.080  1.00  0.00           H
ATOM   1467  HB2 ALA   107      23.760  34.190  32.710  1.00  0.00           H
ATOM   1468  HB3 ALA   107      22.010  34.570  32.760  1.00  0.00           H
ATOM   1469  C   ALA   107      23.230  34.760  30.130  1.00  0.00           C
ATOM   1470  O   ALA   107      24.450  34.720  29.980  1.00  0.00           O
ATOM   1471  N   ALA   108      22.370  35.680  29.670  1.00  0.00           N
ATOM   1472  H   ALA   108      21.400  35.410  29.580  1.00  0.00           H
ATOM   1473  CA  ALA   108      22.790  36.970  29.120  1.00  0.00           C
ATOM   1474  HA  ALA   108      23.840  37.100  29.370  1.00  0.00           H
ATOM   1475  CB  ALA   108      22.700  36.840  27.610  1.00  0.00           C
ATOM   1476  HB1 ALA   108      21.720  36.560  27.220  1.00  0.00           H
ATOM   1477  HB2 ALA   108      23.040  37.790  27.200  1.00  0.00           H
ATOM   1478  HB3 ALA   108      23.410  36.090  27.260  1.00  0.00           H
ATOM   1479  C   ALA   108      22.030  38.240  29.590  1.00  0.00           C
ATOM   1480  O   ALA   108      20.850  38.150  29.920  1.00  0.00           O
ATOM   1481  N   ASP   109      22.700  39.410  29.620  1.00  0.00           N
ATOM   1482  H   ASP   109      23.680  39.370  29.390  1.00  0.00           H
ATOM   1483  CA  ASP   109      22.210  40.710  30.080  1.00  0.00           C
ATOM   1484  HA  ASP   109      21.160  40.630  29.810  1.00  0.00           H
ATOM   1485  CB  ASP   109      22.280  40.990  31.600  1.00  0.00           C
ATOM   1486  HB1 ASP   109      23.280  41.140  32.000  1.00  0.00           H
ATOM   1487  HB2 ASP   109      21.930  40.080  32.100  1.00  0.00           H
ATOM   1488  CG  ASP   109      21.280  42.140  31.940  1.00  0.00           C
ATOM   1489  OD1 ASP   109      20.080  41.830  31.710  1.00  0.00           O
ATOM   1490  OD2 ASP   109      21.550  43.220  32.470  1.00  0.00           O
ATOM   1491  C   ASP   109      22.980  41.820  29.270  1.00  0.00           C
ATOM   1492  O   ASP   109      24.150  41.690  28.920  1.00  0.00           O
ATOM   1493  N   ARG   110      22.390  42.990  29.160  1.00  0.00           N
ATOM   1494  H   ARG   110      21.400  43.040  29.370  1.00  0.00           H
ATOM   1495  CA  ARG   110      23.100  44.260  28.810  1.00  0.00           C
ATOM   1496  HA  ARG   110      23.910  44.090  28.090  1.00  0.00           H
ATOM   1497  CB  ARG   110      22.100  45.370  28.310  1.00  0.00           C
ATOM   1498  HB1 ARG   110      22.610  46.330  28.420  1.00  0.00           H
ATOM   1499  HB2 ARG   110      21.190  45.380  28.910  1.00  0.00           H
ATOM   1500  CG  ARG   110      21.630  45.130  26.760  1.00  0.00           C
ATOM   1501  HG1 ARG   110      20.920  45.950  26.660  1.00  0.00           H
ATOM   1502  HG2 ARG   110      21.190  44.130  26.690  1.00  0.00           H
ATOM   1503  CD  ARG   110      22.670  45.180  25.610  1.00  0.00           C
ATOM   1504  HD1 ARG   110      23.450  44.420  25.700  1.00  0.00           H
ATOM   1505  HD2 ARG   110      23.130  46.170  25.670  1.00  0.00           H
ATOM   1506  NE  ARG   110      21.910  45.180  24.320  1.00  0.00           N
ATOM   1507  HE  ARG   110      21.130  44.530  24.310  1.00  0.00           H
ATOM   1508  CZ  ARG   110      22.100  45.990  23.260  1.00  0.00           C
ATOM   1509  NH1 ARG   110      23.120  46.850  23.270  1.00  0.00           N
ATOM   1510 1HH1 ARG   110      23.600  46.990  24.150  1.00  0.00           H
ATOM   1511 2HH1 ARG   110      23.380  47.380  22.450  1.00  0.00           H
ATOM   1512  NH2 ARG   110      21.350  46.040  22.200  1.00  0.00           N
ATOM   1513 1HH2 ARG   110      20.520  45.470  22.030  1.00  0.00           H
ATOM   1514 2HH2 ARG   110      21.700  46.560  21.410  1.00  0.00           H
ATOM   1515  C   ARG   110      24.010  44.910  29.890  1.00  0.00           C
ATOM   1516  O   ARG   110      25.120  45.380  29.550  1.00  0.00           O
ATOM   1517  N   PHE   111      23.550  44.920  31.100  1.00  0.00           N
ATOM   1518  H   PHE   111      22.760  44.330  31.310  1.00  0.00           H
ATOM   1519  CA  PHE   111      24.120  45.840  32.140  1.00  0.00           C
ATOM   1520  HA  PHE   111      25.040  46.220  31.700  1.00  0.00           H
ATOM   1521  CB  PHE   111      23.060  46.950  32.440  1.00  0.00           C
ATOM   1522  HB1 PHE   111      23.520  47.620  33.170  1.00  0.00           H
ATOM   1523  HB2 PHE   111      22.210  46.440  32.890  1.00  0.00           H
ATOM   1524  CG  PHE   111      22.690  47.820  31.220  1.00  0.00           C
ATOM   1525  CD1 PHE   111      21.370  48.320  31.120  1.00  0.00           C
ATOM   1526  HD1 PHE   111      20.640  48.010  31.860  1.00  0.00           H
ATOM   1527  CE1 PHE   111      20.980  49.200  30.080  1.00  0.00           C
ATOM   1528  HE1 PHE   111      20.000  49.650  30.090  1.00  0.00           H
ATOM   1529  CZ  PHE   111      21.950  49.560  29.030  1.00  0.00           C
ATOM   1530  HZ  PHE   111      21.590  50.260  28.300  1.00  0.00           H
ATOM   1531  CE2 PHE   111      23.320  49.100  29.190  1.00  0.00           C
ATOM   1532  HE2 PHE   111      24.120  49.330  28.510  1.00  0.00           H
ATOM   1533  CD2 PHE   111      23.650  48.270  30.280  1.00  0.00           C
ATOM   1534  HD2 PHE   111      24.680  47.940  30.350  1.00  0.00           H
ATOM   1535  C   PHE   111      24.530  45.210  33.500  1.00  0.00           C
ATOM   1536  O   PHE   111      25.240  45.830  34.280  1.00  0.00           O
ATOM   1537  N   LEU   112      24.030  44.030  33.850  1.00  0.00           N
ATOM   1538  H   LEU   112      23.330  43.610  33.250  1.00  0.00           H
ATOM   1539  CA  LEU   112      24.130  43.390  35.210  1.00  0.00           C
ATOM   1540  HA  LEU   112      24.470  44.170  35.890  1.00  0.00           H
ATOM   1541  CB  LEU   112      22.840  42.830  35.850  1.00  0.00           C
ATOM   1542  HB1 LEU   112      22.960  42.550  36.890  1.00  0.00           H
ATOM   1543  HB2 LEU   112      22.680  41.910  35.280  1.00  0.00           H
ATOM   1544  CG  LEU   112      21.690  43.840  35.660  1.00  0.00           C
ATOM   1545  HG  LEU   112      21.590  44.220  34.650  1.00  0.00           H
ATOM   1546  CD1 LEU   112      20.430  43.110  36.000  1.00  0.00           C
ATOM   1547 1HD1 LEU   112      19.660  43.890  36.030  1.00  0.00           H
ATOM   1548 2HD1 LEU   112      20.260  42.420  35.180  1.00  0.00           H
ATOM   1549 3HD1 LEU   112      20.630  42.530  36.900  1.00  0.00           H
ATOM   1550  CD2 LEU   112      21.830  45.000  36.640  1.00  0.00           C
ATOM   1551 1HD2 LEU   112      20.990  45.680  36.530  1.00  0.00           H
ATOM   1552 2HD2 LEU   112      21.730  44.620  37.650  1.00  0.00           H
ATOM   1553 3HD2 LEU   112      22.700  45.620  36.430  1.00  0.00           H
ATOM   1554  C   LEU   112      25.260  42.350  35.070  1.00  0.00           C
ATOM   1555  O   LEU   112      25.470  41.650  34.110  1.00  0.00           O
ATOM   1556  N   THR   113      25.770  41.970  36.250  1.00  0.00           N
ATOM   1557  H   THR   113      25.600  42.580  37.030  1.00  0.00           H
ATOM   1558  CA  THR   113      26.900  41.060  36.350  1.00  0.00           C
ATOM   1559  HA  THR   113      27.250  40.800  35.350  1.00  0.00           H
ATOM   1560  CB  THR   113      28.160  41.830  36.810  1.00  0.00           C
ATOM   1561  HB  THR   113      29.020  41.160  36.710  1.00  0.00           H
ATOM   1562  CG2 THR   113      28.580  43.070  35.920  1.00  0.00           C
ATOM   1563 1HG2 THR   113      29.610  43.350  36.140  1.00  0.00           H
ATOM   1564 2HG2 THR   113      28.580  42.680  34.900  1.00  0.00           H
ATOM   1565 3HG2 THR   113      27.830  43.850  36.010  1.00  0.00           H
ATOM   1566  OG1 THR   113      27.930  42.250  38.130  1.00  0.00           O
ATOM   1567  HG1 THR   113      27.390  43.030  38.060  1.00  0.00           H
ATOM   1568  C   THR   113      26.820  39.790  37.170  1.00  0.00           C
ATOM   1569  O   THR   113      27.420  38.790  36.810  1.00  0.00           O
ATOM   1570  N   ARG   132      25.800  39.690  38.070  1.00  0.00           N
ATOM   1571  H   ARG   132      25.300  40.520  38.360  1.00  0.00           H
ATOM   1572  CA  ARG   132      25.390  38.420  38.740  1.00  0.00           C
ATOM   1573  HA  ARG   132      25.400  37.610  38.010  1.00  0.00           H
ATOM   1574  CB  ARG   132      26.380  37.940  39.870  1.00  0.00           C
ATOM   1575  HB1 ARG   132      27.360  38.150  39.440  1.00  0.00           H
ATOM   1576  HB2 ARG   132      26.260  36.850  39.930  1.00  0.00           H
ATOM   1577  CG  ARG   132      26.320  38.520  41.260  1.00  0.00           C
ATOM   1578  HG1 ARG   132      25.430  38.160  41.780  1.00  0.00           H
ATOM   1579  HG2 ARG   132      26.500  39.590  41.290  1.00  0.00           H
ATOM   1580  CD  ARG   132      27.540  37.970  41.980  1.00  0.00           C
ATOM   1581  HD1 ARG   132      27.640  36.940  41.630  1.00  0.00           H
ATOM   1582  HD2 ARG   132      27.420  38.070  43.060  1.00  0.00           H
ATOM   1583  NE  ARG   132      28.800  38.690  41.590  1.00  0.00           N
ATOM   1584  HE  ARG   132      28.660  39.600  41.160  1.00  0.00           H
ATOM   1585  CZ  ARG   132      30.000  38.480  42.000  1.00  0.00           C
ATOM   1586  NH1 ARG   132      30.400  37.440  42.700  1.00  0.00           N
ATOM   1587 1HH1 ARG   132      29.730  36.720  42.920  1.00  0.00           H
ATOM   1588 2HH1 ARG   132      31.390  37.250  42.760  1.00  0.00           H
ATOM   1589  NH2 ARG   132      30.960  39.270  41.670  1.00  0.00           N
ATOM   1590 1HH2 ARG   132      30.740  40.030  41.050  1.00  0.00           H
ATOM   1591 2HH2 ARG   132      31.870  39.160  42.100  1.00  0.00           H
ATOM   1592  C   ARG   132      23.950  38.300  39.260  1.00  0.00           C
ATOM   1593  O   ARG   132      23.560  37.210  39.710  1.00  0.00           O
ATOM   1594  N   SER   133      23.220  39.380  39.170  1.00  0.00           N
ATOM   1595  H   SER   133      23.600  40.220  38.770  1.00  0.00           H
ATOM   1596  CA  SER   133      21.810  39.310  39.670  1.00  0.00           C
ATOM   1597  HA  SER   133      21.800  38.960  40.700  1.00  0.00           H
ATOM   1598  CB  SER   133      21.170  40.690  39.660  1.00  0.00           C
ATOM   1599  HB1 SER   133      21.350  41.200  38.720  1.00  0.00           H
ATOM   1600  HB2 SER   133      21.620  41.280  40.450  1.00  0.00           H
ATOM   1601  OG  SER   133      19.730  40.690  39.880  1.00  0.00           O
ATOM   1602  HG  SER   133      19.640  41.540  40.320  1.00  0.00           H
ATOM   1603  C   SER   133      20.970  38.260  38.850  1.00  0.00           C
ATOM   1604  O   SER   133      21.130  38.060  37.660  1.00  0.00           O
ATOM   1605  N   VAL   134      20.020  37.640  39.520  1.00  0.00           N
ATOM   1606  H   VAL   134      20.000  37.800  40.520  1.00  0.00           H
ATOM   1607  CA  VAL   134      18.950  36.750  38.970  1.00  0.00           C
ATOM   1608  HA  VAL   134      19.450  36.020  38.340  1.00  0.00           H
ATOM   1609  CB  VAL   134      18.060  36.040  40.040  1.00  0.00           C
ATOM   1610  HB  VAL   134      17.180  35.570  39.590  1.00  0.00           H
ATOM   1611  CG1 VAL   134      18.800  34.980  40.780  1.00  0.00           C
ATOM   1612 1HG1 VAL   134      19.700  35.400  41.220  1.00  0.00           H
ATOM   1613 2HG1 VAL   134      18.230  34.690  41.660  1.00  0.00           H
ATOM   1614 3HG1 VAL   134      18.990  34.230  40.010  1.00  0.00           H
ATOM   1615  CG2 VAL   134      17.500  37.070  41.040  1.00  0.00           C
ATOM   1616 1HG2 VAL   134      16.800  37.790  40.620  1.00  0.00           H
ATOM   1617 2HG2 VAL   134      16.780  36.520  41.660  1.00  0.00           H
ATOM   1618 3HG2 VAL   134      18.310  37.460  41.660  1.00  0.00           H
ATOM   1619  C   VAL   134      18.020  37.530  37.960  1.00  0.00           C
ATOM   1620  O   VAL   134      17.260  36.890  37.220  1.00  0.00           O
ATOM   1621  N   LYS   135      18.130  38.870  37.880  1.00  0.00           N
ATOM   1622  H   LYS   135      18.740  39.330  38.550  1.00  0.00           H
ATOM   1623  CA  LYS   135      17.410  39.670  36.890  1.00  0.00           C
ATOM   1624  HA  LYS   135      16.460  39.150  36.770  1.00  0.00           H
ATOM   1625  CB  LYS   135      17.170  41.060  37.550  1.00  0.00           C
ATOM   1626  HB1 LYS   135      16.660  41.710  36.830  1.00  0.00           H
ATOM   1627  HB2 LYS   135      18.140  41.500  37.740  1.00  0.00           H
ATOM   1628  CG  LYS   135      16.450  41.000  38.870  1.00  0.00           C
ATOM   1629  HG1 LYS   135      16.970  40.420  39.620  1.00  0.00           H
ATOM   1630  HG2 LYS   135      15.500  40.530  38.650  1.00  0.00           H
ATOM   1631  CD  LYS   135      16.120  42.330  39.480  1.00  0.00           C
ATOM   1632  HD1 LYS   135      15.300  42.260  40.190  1.00  0.00           H
ATOM   1633  HD2 LYS   135      15.820  42.980  38.660  1.00  0.00           H
ATOM   1634  CE  LYS   135      17.330  42.950  40.200  1.00  0.00           C
ATOM   1635  HE1 LYS   135      18.250  42.950  39.610  1.00  0.00           H
ATOM   1636  HE2 LYS   135      17.560  42.350  41.080  1.00  0.00           H
ATOM   1637  NZ  LYS   135      17.250  44.320  40.780  1.00  0.00           N
ATOM   1638  HZ1 LYS   135      18.180  44.630  41.060  1.00  0.00           H
ATOM   1639  HZ2 LYS   135      17.000  44.890  39.980  1.00  0.00           H
ATOM   1640  HZ3 LYS   135      16.600  44.540  41.510  1.00  0.00           H
ATOM   1641  C   LYS   135      17.940  39.760  35.420  1.00  0.00           C
ATOM   1642  O   LYS   135      17.490  40.680  34.740  1.00  0.00           O
ATOM   1643  N   TYR   136      18.880  38.870  35.040  1.00  0.00           N
ATOM   1644  H   TYR   136      19.120  38.200  35.750  1.00  0.00           H
ATOM   1645  CA  TYR   136      19.220  38.730  33.590  1.00  0.00           C
ATOM   1646  HA  TYR   136      19.710  39.640  33.260  1.00  0.00           H
ATOM   1647  CB  TYR   136      20.200  37.520  33.520  1.00  0.00           C
ATOM   1648  HB1 TYR   136      20.080  37.070  32.540  1.00  0.00           H
ATOM   1649  HB2 TYR   136      19.940  36.740  34.240  1.00  0.00           H
ATOM   1650  CG  TYR   136      21.660  37.830  33.680  1.00  0.00           C
ATOM   1651  CD1 TYR   136      22.100  38.690  34.730  1.00  0.00           C
ATOM   1652  HD1 TYR   136      21.430  39.260  35.360  1.00  0.00           H
ATOM   1653  CE1 TYR   136      23.510  38.900  34.940  1.00  0.00           C
ATOM   1654  HE1 TYR   136      23.850  39.590  35.700  1.00  0.00           H
ATOM   1655  CZ  TYR   136      24.450  38.210  34.120  1.00  0.00           C
ATOM   1656  OH  TYR   136      25.810  38.370  34.280  1.00  0.00           O
ATOM   1657  HH  TYR   136      25.970  39.220  34.690  1.00  0.00           H
ATOM   1658  CE2 TYR   136      24.000  37.420  33.010  1.00  0.00           C
ATOM   1659  HE2 TYR   136      24.750  37.010  32.350  1.00  0.00           H
ATOM   1660  CD2 TYR   136      22.600  37.210  32.860  1.00  0.00           C
ATOM   1661  HD2 TYR   136      22.290  36.580  32.040  1.00  0.00           H
ATOM   1662  C   TYR   136      18.010  38.490  32.710  1.00  0.00           C
ATOM   1663  O   TYR   136      17.050  37.850  33.160  1.00  0.00           O
ATOM   1664  N   ASP   137      18.080  38.970  31.440  1.00  0.00           N
ATOM   1665  H   ASP   137      18.910  39.440  31.100  1.00  0.00           H
ATOM   1666  CA  ASP   137      16.960  38.990  30.450  1.00  0.00           C
ATOM   1667  HA  ASP   137      16.040  39.220  30.980  1.00  0.00           H
ATOM   1668  CB  ASP   137      17.430  40.110  29.450  1.00  0.00           C
ATOM   1669  HB1 ASP   137      18.070  39.670  28.690  1.00  0.00           H
ATOM   1670  HB2 ASP   137      17.970  40.900  29.970  1.00  0.00           H
ATOM   1671  CG  ASP   137      16.250  40.650  28.560  1.00  0.00           C
ATOM   1672  OD1 ASP   137      15.150  40.410  29.040  1.00  0.00           O
ATOM   1673  OD2 ASP   137      16.460  41.370  27.610  1.00  0.00           O
ATOM   1674  C   ASP   137      16.770  37.600  29.730  1.00  0.00           C
ATOM   1675  O   ASP   137      15.640  37.210  29.420  1.00  0.00           O
ATOM   1676  N   TYR   138      17.860  36.920  29.380  1.00  0.00           N
ATOM   1677  H   TYR   138      18.760  37.310  29.610  1.00  0.00           H
ATOM   1678  CA  TYR   138      17.890  35.720  28.520  1.00  0.00           C
ATOM   1679  HA  TYR   138      16.940  35.280  28.230  1.00  0.00           H
ATOM   1680  CB  TYR   138      18.650  36.070  27.250  1.00  0.00           C
ATOM   1681  HB1 TYR   138      19.000  35.140  26.790  1.00  0.00           H
ATOM   1682  HB2 TYR   138      19.600  36.510  27.550  1.00  0.00           H
ATOM   1683  CG  TYR   138      17.980  37.010  26.270  1.00  0.00           C
ATOM   1684  CD1 TYR   138      18.350  38.370  26.240  1.00  0.00           C
ATOM   1685  HD1 TYR   138      18.900  38.720  27.100  1.00  0.00           H
ATOM   1686  CE1 TYR   138      17.840  39.210  25.310  1.00  0.00           C
ATOM   1687  HE1 TYR   138      18.010  40.280  25.300  1.00  0.00           H
ATOM   1688  CZ  TYR   138      17.030  38.660  24.270  1.00  0.00           C
ATOM   1689  OH  TYR   138      16.600  39.520  23.320  1.00  0.00           O
ATOM   1690  HH  TYR   138      16.070  39.070  22.660  1.00  0.00           H
ATOM   1691  CE2 TYR   138      16.800  37.280  24.170  1.00  0.00           C
ATOM   1692  HE2 TYR   138      16.320  36.770  23.350  1.00  0.00           H
ATOM   1693  CD2 TYR   138      17.310  36.420  25.160  1.00  0.00           C
ATOM   1694  HD2 TYR   138      17.170  35.360  25.030  1.00  0.00           H
ATOM   1695  C   TYR   138      18.640  34.600  29.340  1.00  0.00           C
ATOM   1696  O   TYR   138      19.660  34.960  29.960  1.00  0.00           O
ATOM   1697  N   TRP   139      18.150  33.380  29.200  1.00  0.00           N
ATOM   1698  H   TRP   139      17.520  33.210  28.430  1.00  0.00           H
ATOM   1699  CA  TRP   139      18.600  32.220  29.970  1.00  0.00           C
ATOM   1700  HA  TRP   139      19.550  32.380  30.460  1.00  0.00           H
ATOM   1701  CB  TRP   139      17.520  32.000  31.030  1.00  0.00           C
ATOM   1702  HB1 TRP   139      17.530  30.970  31.410  1.00  0.00           H
ATOM   1703  HB2 TRP   139      16.620  32.140  30.430  1.00  0.00           H
ATOM   1704  CG  TRP   139      17.570  32.950  32.180  1.00  0.00           C
ATOM   1705  CD1 TRP   139      16.810  34.060  32.340  1.00  0.00           C
ATOM   1706  HD1 TRP   139      16.100  34.470  31.630  1.00  0.00           H
ATOM   1707  NE1 TRP   139      17.030  34.600  33.610  1.00  0.00           N
ATOM   1708  HE1 TRP   139      16.560  35.410  33.990  1.00  0.00           H
ATOM   1709  CE2 TRP   139      18.010  33.900  34.270  1.00  0.00           C
ATOM   1710  CZ2 TRP   139      18.670  34.140  35.500  1.00  0.00           C
ATOM   1711  HZ2 TRP   139      18.360  34.930  36.170  1.00  0.00           H
ATOM   1712  CH2 TRP   139      19.700  33.280  35.900  1.00  0.00           C
ATOM   1713  HH2 TRP   139      20.280  33.500  36.780  1.00  0.00           H
ATOM   1714  CZ3 TRP   139      19.980  32.140  35.120  1.00  0.00           C
ATOM   1715  HZ3 TRP   139      20.780  31.450  35.350  1.00  0.00           H
ATOM   1716  CE3 TRP   139      19.310  31.930  33.900  1.00  0.00           C
ATOM   1717  HE3 TRP   139      19.590  31.090  33.280  1.00  0.00           H
ATOM   1718  CD2 TRP   139      18.260  32.790  33.460  1.00  0.00           C
ATOM   1719  C   TRP   139      18.630  30.900  29.230  1.00  0.00           C
ATOM   1720  O   TRP   139      17.980  30.620  28.240  1.00  0.00           O
ATOM   1721  N   GLY   140      19.620  30.050  29.630  1.00  0.00           N
ATOM   1722  H   GLY   140      20.320  30.330  30.310  1.00  0.00           H
ATOM   1723  CA  GLY   140      19.930  28.800  29.000  1.00  0.00           C
ATOM   1724  HA1 GLY   140      20.780  28.390  29.550  1.00  0.00           H
ATOM   1725  HA2 GLY   140      20.230  28.830  27.950  1.00  0.00           H
ATOM   1726  C   GLY   140      18.780  27.840  29.090  1.00  0.00           C
ATOM   1727  O   GLY   140      17.810  28.060  29.870  1.00  0.00           O
ATOM   1728  N   GLN   141      18.930  26.710  28.460  1.00  0.00           N
ATOM   1729  H   GLN   141      19.610  26.600  27.730  1.00  0.00           H
ATOM   1730  CA  GLN   141      18.040  25.550  28.640  1.00  0.00           C
ATOM   1731  HA  GLN   141      17.130  25.870  29.160  1.00  0.00           H
ATOM   1732  CB  GLN   141      17.640  25.000  27.310  1.00  0.00           C
ATOM   1733  HB1 GLN   141      17.490  23.920  27.360  1.00  0.00           H
ATOM   1734  HB2 GLN   141      18.540  25.150  26.700  1.00  0.00           H
ATOM   1735  CG  GLN   141      16.450  25.750  26.620  1.00  0.00           C
ATOM   1736  HG1 GLN   141      16.190  25.220  25.700  1.00  0.00           H
ATOM   1737  HG2 GLN   141      16.810  26.740  26.320  1.00  0.00           H
ATOM   1738  CD  GLN   141      15.200  25.970  27.420  1.00  0.00           C
ATOM   1739  OE1 GLN   141      14.670  27.090  27.360  1.00  0.00           O
ATOM   1740  NE2 GLN   141      14.680  24.870  28.060  1.00  0.00           N
ATOM   1741 1HE2 GLN   141      15.240  24.040  28.160  1.00  0.00           H
ATOM   1742 2HE2 GLN   141      13.960  25.080  28.730  1.00  0.00           H
ATOM   1743  C   GLN   141      18.620  24.500  29.640  1.00  0.00           C
ATOM   1744  O   GLN   141      17.960  23.640  30.210  1.00  0.00           O
ATOM   1745  N   GLY   142      19.880  24.680  29.970  1.00  0.00           N
ATOM   1746  H   GLY   142      20.390  25.430  29.530  1.00  0.00           H
ATOM   1747  CA  GLY   142      20.810  23.930  30.800  1.00  0.00           C
ATOM   1748  HA1 GLY   142      20.150  23.480  31.540  1.00  0.00           H
ATOM   1749  HA2 GLY   142      21.430  24.610  31.390  1.00  0.00           H
ATOM   1750  C   GLY   142      21.670  22.900  30.060  1.00  0.00           C
ATOM   1751  O   GLY   142      21.330  22.380  29.010  1.00  0.00           O
ATOM   1752  N   THR   143      22.860  22.600  30.530  1.00  0.00           N
ATOM   1753  H   THR   143      23.300  23.240  31.170  1.00  0.00           H
ATOM   1754  CA  THR   143      23.600  21.310  30.260  1.00  0.00           C
ATOM   1755  HA  THR   143      22.930  20.580  29.800  1.00  0.00           H
ATOM   1756  CB  THR   143      24.610  21.530  29.120  1.00  0.00           C
ATOM   1757  HB  THR   143      24.180  21.950  28.210  1.00  0.00           H
ATOM   1758  CG2 THR   143      25.770  22.420  29.560  1.00  0.00           C
ATOM   1759 1HG2 THR   143      26.470  22.600  28.740  1.00  0.00           H
ATOM   1760 2HG2 THR   143      25.520  23.420  29.920  1.00  0.00           H
ATOM   1761 3HG2 THR   143      26.350  21.940  30.350  1.00  0.00           H
ATOM   1762  OG1 THR   143      25.170  20.230  28.850  1.00  0.00           O
ATOM   1763  HG1 THR   143      24.420  19.680  28.610  1.00  0.00           H
ATOM   1764  C   THR   143      24.080  20.630  31.470  1.00  0.00           C
ATOM   1765  O   THR   143      24.540  21.270  32.380  1.00  0.00           O
ATOM   1766  N   GLN   144      23.790  19.330  31.600  1.00  0.00           N
ATOM   1767  H   GLN   144      23.300  18.880  30.840  1.00  0.00           H
ATOM   1768  CA  GLN   144      23.940  18.600  32.890  1.00  0.00           C
ATOM   1769  HA  GLN   144      23.850  19.240  33.760  1.00  0.00           H
ATOM   1770  CB  GLN   144      22.840  17.590  32.940  1.00  0.00           C
ATOM   1771  HB1 GLN   144      22.880  16.980  32.040  1.00  0.00           H
ATOM   1772  HB2 GLN   144      21.940  18.210  32.910  1.00  0.00           H
ATOM   1773  CG  GLN   144      22.820  16.850  34.330  1.00  0.00           C
ATOM   1774  HG1 GLN   144      23.000  17.610  35.090  1.00  0.00           H
ATOM   1775  HG2 GLN   144      23.620  16.110  34.330  1.00  0.00           H
ATOM   1776  CD  GLN   144      21.550  16.180  34.630  1.00  0.00           C
ATOM   1777  OE1 GLN   144      20.660  16.010  33.790  1.00  0.00           O
ATOM   1778  NE2 GLN   144      21.330  15.660  35.820  1.00  0.00           N
ATOM   1779 1HE2 GLN   144      22.100  15.680  36.470  1.00  0.00           H
ATOM   1780 2HE2 GLN   144      20.360  15.550  36.090  1.00  0.00           H
ATOM   1781  C   GLN   144      25.410  18.060  33.040  1.00  0.00           C
ATOM   1782  O   GLN   144      25.900  17.380  32.150  1.00  0.00           O
ATOM   1783  N   VAL   145      26.080  18.270  34.150  1.00  0.00           N
ATOM   1784  H   VAL   145      25.630  18.830  34.860  1.00  0.00           H
ATOM   1785  CA  VAL   145      27.320  17.680  34.590  1.00  0.00           C
ATOM   1786  HA  VAL   145      27.720  17.100  33.770  1.00  0.00           H
ATOM   1787  CB  VAL   145      28.300  18.800  35.010  1.00  0.00           C
ATOM   1788  HB  VAL   145      27.940  19.300  35.910  1.00  0.00           H
ATOM   1789  CG1 VAL   145      29.600  18.140  35.350  1.00  0.00           C
ATOM   1790 1HG1 VAL   145      29.810  17.460  34.530  1.00  0.00           H
ATOM   1791 2HG1 VAL   145      30.460  18.790  35.480  1.00  0.00           H
ATOM   1792 3HG1 VAL   145      29.500  17.560  36.270  1.00  0.00           H
ATOM   1793  CG2 VAL   145      28.660  19.800  33.860  1.00  0.00           C
ATOM   1794 1HG2 VAL   145      27.760  20.400  33.690  1.00  0.00           H
ATOM   1795 2HG2 VAL   145      29.410  20.460  34.310  1.00  0.00           H
ATOM   1796 3HG2 VAL   145      29.090  19.470  32.920  1.00  0.00           H
ATOM   1797  C   VAL   145      27.050  16.820  35.870  1.00  0.00           C
ATOM   1798  O   VAL   145      26.430  17.330  36.800  1.00  0.00           O
ATOM   1799  N   THR   146      27.710  15.690  35.930  1.00  0.00           N
ATOM   1800  H   THR   146      28.090  15.330  35.070  1.00  0.00           H
ATOM   1801  CA  THR   146      27.700  14.770  37.100  1.00  0.00           C
ATOM   1802  HA  THR   146      27.350  15.320  37.970  1.00  0.00           H
ATOM   1803  CB  THR   146      26.880  13.510  36.710  1.00  0.00           C
ATOM   1804  HB  THR   146      27.080  13.170  35.690  1.00  0.00           H
ATOM   1805  CG2 THR   146      27.010  12.470  37.810  1.00  0.00           C
ATOM   1806 1HG2 THR   146      28.040  12.110  37.810  1.00  0.00           H
ATOM   1807 2HG2 THR   146      26.660  12.860  38.760  1.00  0.00           H
ATOM   1808 3HG2 THR   146      26.370  11.620  37.590  1.00  0.00           H
ATOM   1809  OG1 THR   146      25.520  13.870  36.730  1.00  0.00           O
ATOM   1810  HG1 THR   146      25.030  13.360  36.090  1.00  0.00           H
ATOM   1811  C   THR   146      29.120  14.380  37.360  1.00  0.00           C
ATOM   1812  O   THR   146      29.790  13.960  36.410  1.00  0.00           O
ATOM   1813  N   VAL   147      29.600  14.420  38.610  1.00  0.00           N
ATOM   1814  H   VAL   147      29.040  14.720  39.400  1.00  0.00           H
ATOM   1815  CA  VAL   147      30.990  14.180  39.000  1.00  0.00           C
ATOM   1816  HA  VAL   147      31.550  14.060  38.080  1.00  0.00           H
ATOM   1817  CB  VAL   147      31.550  15.360  39.810  1.00  0.00           C
ATOM   1818  HB  VAL   147      31.120  15.350  40.810  1.00  0.00           H
ATOM   1819  CG1 VAL   147      33.030  15.190  40.010  1.00  0.00           C
ATOM   1820 1HG1 VAL   147      33.530  15.470  39.080  1.00  0.00           H
ATOM   1821 2HG1 VAL   147      33.370  15.910  40.750  1.00  0.00           H
ATOM   1822 3HG1 VAL   147      33.240  14.220  40.450  1.00  0.00           H
ATOM   1823  CG2 VAL   147      31.220  16.700  39.100  1.00  0.00           C
ATOM   1824 1HG2 VAL   147      30.170  16.900  39.280  1.00  0.00           H
ATOM   1825 2HG2 VAL   147      31.840  17.450  39.600  1.00  0.00           H
ATOM   1826 3HG2 VAL   147      31.360  16.590  38.030  1.00  0.00           H
ATOM   1827  C   VAL   147      30.890  12.950  39.840  1.00  0.00           C
ATOM   1828  O   VAL   147      30.320  12.850  40.930  1.00  0.00           O
ATOM   1829  N   SER   148      31.510  11.900  39.260  1.00  0.00           N
ATOM   1830  H   SER   148      31.870  11.900  38.310  1.00  0.00           H
ATOM   1831  CA  SER   148      31.830  10.660  40.030  1.00  0.00           C
ATOM   1832  HA  SER   148      30.990  10.430  40.690  1.00  0.00           H
ATOM   1833  CB  SER   148      32.090   9.520  39.070  1.00  0.00           C
ATOM   1834  HB1 SER   148      31.300   9.490  38.310  1.00  0.00           H
ATOM   1835  HB2 SER   148      31.960   8.580  39.610  1.00  0.00           H
ATOM   1836  OG  SER   148      33.250   9.530  38.370  1.00  0.00           O
ATOM   1837  HG  SER   148      33.530   8.620  38.500  1.00  0.00           H
ATOM   1838  C   SER   148      33.000  10.830  41.060  1.00  0.00           C
ATOM   1839  O   SER   148      33.630  11.880  41.070  1.00  0.00           O
ATOM   1840  N   SER   149      33.330   9.790  41.830  1.00  0.00           N
ATOM   1841  H   SER   149      32.800   8.940  41.750  1.00  0.00           H
ATOM   1842  CA  SER   149      34.460   9.760  42.790  1.00  0.00           C
ATOM   1843  HA  SER   149      35.030  10.690  42.780  1.00  0.00           H
ATOM   1844  CB  SER   149      33.880   9.570  44.250  1.00  0.00           C
ATOM   1845  HB1 SER   149      34.690   9.650  44.960  1.00  0.00           H
ATOM   1846  HB2 SER   149      33.380   8.620  44.430  1.00  0.00           H
ATOM   1847  OG  SER   149      32.960  10.610  44.510  1.00  0.00           O
ATOM   1848  HG  SER   149      32.140  10.210  44.810  1.00  0.00           H
ATOM   1849  C   SER   149      35.390   8.630  42.510  1.00  0.00           C
ATOM   1850  OC1 SER   149      36.610   8.860  42.370  1.00  0.00           O
ATOM   1851  OC2 SER   149      34.990   7.490  42.330  1.00  0.00           O
TER
ENDMDL
