# Supplementary material for: Targeting Ras-binding domain of ELMO1 by computational nanobody design
Source: Commun Biol. 2023 Mar 17;6:284. doi: 10.1038/s42003-023-04657-w (PMC10023680; doi:10.1038/s42003-023-04657-w)
Supplement: Supplementary file 4 — Supplementary Data 2 [file 42003_2023_4657_MOESM4_ESM.zip › MD_input_output/Nb01_snapshot/snapshot_028000_CDR3.pdb]

ATOM   1461  N   ALA   107      25.220  32.630  32.360  1.00  0.00           N
ATOM   1462  H   ALA   107      26.200  32.830  32.260  1.00  0.00           H
ATOM   1463  CA  ALA   107      24.400  33.840  32.730  1.00  0.00           C
ATOM   1464  HA  ALA   107      23.450  33.790  32.200  1.00  0.00           H
ATOM   1465  CB  ALA   107      24.230  33.900  34.250  1.00  0.00           C
ATOM   1466  HB1 ALA   107      23.620  34.750  34.540  1.00  0.00           H
ATOM   1467  HB2 ALA   107      23.760  33.050  34.740  1.00  0.00           H
ATOM   1468  HB3 ALA   107      25.200  33.900  34.750  1.00  0.00           H
ATOM   1469  C   ALA   107      25.070  35.190  32.200  1.00  0.00           C
ATOM   1470  O   ALA   107      26.250  35.260  31.920  1.00  0.00           O
ATOM   1471  N   ALA   108      24.380  36.370  32.420  1.00  0.00           N
ATOM   1472  H   ALA   108      23.380  36.300  32.550  1.00  0.00           H
ATOM   1473  CA  ALA   108      24.800  37.720  32.090  1.00  0.00           C
ATOM   1474  HA  ALA   108      25.880  37.850  32.050  1.00  0.00           H
ATOM   1475  CB  ALA   108      24.340  37.910  30.630  1.00  0.00           C
ATOM   1476  HB1 ALA   108      24.570  37.110  29.930  1.00  0.00           H
ATOM   1477  HB2 ALA   108      23.280  38.120  30.490  1.00  0.00           H
ATOM   1478  HB3 ALA   108      24.780  38.800  30.180  1.00  0.00           H
ATOM   1479  C   ALA   108      24.260  38.810  33.070  1.00  0.00           C
ATOM   1480  O   ALA   108      23.150  38.700  33.650  1.00  0.00           O
ATOM   1481  N   ASP   109      25.060  39.910  33.230  1.00  0.00           N
ATOM   1482  H   ASP   109      25.890  40.040  32.660  1.00  0.00           H
ATOM   1483  CA  ASP   109      24.640  41.010  34.140  1.00  0.00           C
ATOM   1484  HA  ASP   109      23.570  41.200  34.060  1.00  0.00           H
ATOM   1485  CB  ASP   109      25.010  40.660  35.600  1.00  0.00           C
ATOM   1486  HB1 ASP   109      26.100  40.650  35.630  1.00  0.00           H
ATOM   1487  HB2 ASP   109      24.620  39.670  35.840  1.00  0.00           H
ATOM   1488  CG  ASP   109      24.360  41.640  36.560  1.00  0.00           C
ATOM   1489  OD1 ASP   109      23.170  41.400  36.830  1.00  0.00           O
ATOM   1490  OD2 ASP   109      24.940  42.750  36.830  1.00  0.00           O
ATOM   1491  C   ASP   109      25.360  42.330  33.680  1.00  0.00           C
ATOM   1492  O   ASP   109      26.410  42.300  33.050  1.00  0.00           O
ATOM   1493  N   ARG   110      24.750  43.460  34.030  1.00  0.00           N
ATOM   1494  H   ARG   110      23.880  43.430  34.540  1.00  0.00           H
ATOM   1495  CA  ARG   110      25.380  44.750  33.780  1.00  0.00           C
ATOM   1496  HA  ARG   110      25.700  44.680  32.740  1.00  0.00           H
ATOM   1497  CB  ARG   110      24.360  45.900  33.990  1.00  0.00           C
ATOM   1498  HB1 ARG   110      24.410  46.090  35.060  1.00  0.00           H
ATOM   1499  HB2 ARG   110      23.320  45.640  33.820  1.00  0.00           H
ATOM   1500  CG  ARG   110      24.760  47.110  33.180  1.00  0.00           C
ATOM   1501  HG1 ARG   110      24.730  46.740  32.160  1.00  0.00           H
ATOM   1502  HG2 ARG   110      25.750  47.470  33.460  1.00  0.00           H
ATOM   1503  CD  ARG   110      23.680  48.250  33.230  1.00  0.00           C
ATOM   1504  HD1 ARG   110      24.080  49.040  32.600  1.00  0.00           H
ATOM   1505  HD2 ARG   110      23.660  48.690  34.230  1.00  0.00           H
ATOM   1506  NE  ARG   110      22.310  47.840  32.870  1.00  0.00           N
ATOM   1507  HE  ARG   110      21.990  47.040  33.390  1.00  0.00           H
ATOM   1508  CZ  ARG   110      21.450  48.340  32.040  1.00  0.00           C
ATOM   1509  NH1 ARG   110      21.770  49.430  31.410  1.00  0.00           N
ATOM   1510 1HH1 ARG   110      22.620  49.900  31.670  1.00  0.00           H
ATOM   1511 2HH1 ARG   110      21.060  49.720  30.750  1.00  0.00           H
ATOM   1512  NH2 ARG   110      20.320  47.790  31.790  1.00  0.00           N
ATOM   1513 1HH2 ARG   110      20.120  46.960  32.320  1.00  0.00           H
ATOM   1514 2HH2 ARG   110      19.750  48.090  31.020  1.00  0.00           H
ATOM   1515  C   ARG   110      26.710  44.940  34.620  1.00  0.00           C
ATOM   1516  O   ARG   110      27.660  45.530  34.090  1.00  0.00           O
ATOM   1517  N   PHE   111      26.760  44.520  35.890  1.00  0.00           N
ATOM   1518  H   PHE   111      26.010  43.890  36.140  1.00  0.00           H
ATOM   1519  CA  PHE   111      27.820  44.890  36.830  1.00  0.00           C
ATOM   1520  HA  PHE   111      28.710  45.110  36.230  1.00  0.00           H
ATOM   1521  CB  PHE   111      27.360  46.200  37.600  1.00  0.00           C
ATOM   1522  HB1 PHE   111      28.200  46.530  38.210  1.00  0.00           H
ATOM   1523  HB2 PHE   111      26.430  45.960  38.120  1.00  0.00           H
ATOM   1524  CG  PHE   111      27.120  47.440  36.780  1.00  0.00           C
ATOM   1525  CD1 PHE   111      25.970  48.240  36.910  1.00  0.00           C
ATOM   1526  HD1 PHE   111      25.200  47.970  37.620  1.00  0.00           H
ATOM   1527  CE1 PHE   111      25.840  49.420  36.150  1.00  0.00           C
ATOM   1528  HE1 PHE   111      24.990  50.070  36.280  1.00  0.00           H
ATOM   1529  CZ  PHE   111      26.790  49.820  35.200  1.00  0.00           C
ATOM   1530  HZ  PHE   111      26.580  50.650  34.550  1.00  0.00           H
ATOM   1531  CE2 PHE   111      27.920  48.960  35.030  1.00  0.00           C
ATOM   1532  HE2 PHE   111      28.700  49.290  34.370  1.00  0.00           H
ATOM   1533  CD2 PHE   111      28.070  47.760  35.800  1.00  0.00           C
ATOM   1534  HD2 PHE   111      28.960  47.200  35.570  1.00  0.00           H
ATOM   1535  C   PHE   111      28.210  43.850  37.920  1.00  0.00           C
ATOM   1536  O   PHE   111      29.260  44.020  38.590  1.00  0.00           O
ATOM   1537  N   LEU   112      27.530  42.730  38.080  1.00  0.00           N
ATOM   1538  H   LEU   112      26.660  42.590  37.580  1.00  0.00           H
ATOM   1539  CA  LEU   112      27.800  41.750  39.180  1.00  0.00           C
ATOM   1540  HA  LEU   112      28.190  42.330  40.020  1.00  0.00           H
ATOM   1541  CB  LEU   112      26.580  41.000  39.650  1.00  0.00           C
ATOM   1542  HB1 LEU   112      26.900  40.280  40.400  1.00  0.00           H
ATOM   1543  HB2 LEU   112      26.220  40.330  38.870  1.00  0.00           H
ATOM   1544  CG  LEU   112      25.410  41.850  40.260  1.00  0.00           C
ATOM   1545  HG  LEU   112      24.970  42.400  39.430  1.00  0.00           H
ATOM   1546  CD1 LEU   112      24.310  40.910  40.610  1.00  0.00           C
ATOM   1547 1HD1 LEU   112      24.120  40.310  39.720  1.00  0.00           H
ATOM   1548 2HD1 LEU   112      24.610  40.200  41.380  1.00  0.00           H
ATOM   1549 3HD1 LEU   112      23.430  41.510  40.840  1.00  0.00           H
ATOM   1550  CD2 LEU   112      25.710  42.850  41.380  1.00  0.00           C
ATOM   1551 1HD2 LEU   112      25.930  42.230  42.250  1.00  0.00           H
ATOM   1552 2HD2 LEU   112      26.490  43.570  41.130  1.00  0.00           H
ATOM   1553 3HD2 LEU   112      24.820  43.460  41.500  1.00  0.00           H
ATOM   1554  C   LEU   112      28.870  40.690  38.710  1.00  0.00           C
ATOM   1555  O   LEU   112      28.710  40.180  37.590  1.00  0.00           O
ATOM   1556  N   THR   113      29.880  40.410  39.540  1.00  0.00           N
ATOM   1557  H   THR   113      30.020  40.900  40.400  1.00  0.00           H
ATOM   1558  CA  THR   113      31.040  39.580  39.140  1.00  0.00           C
ATOM   1559  HA  THR   113      31.080  39.450  38.060  1.00  0.00           H
ATOM   1560  CB  THR   113      32.340  40.150  39.770  1.00  0.00           C
ATOM   1561  HB  THR   113      33.150  39.430  39.920  1.00  0.00           H
ATOM   1562  CG2 THR   113      32.800  41.340  38.860  1.00  0.00           C
ATOM   1563 1HG2 THR   113      32.640  40.970  37.840  1.00  0.00           H
ATOM   1564 2HG2 THR   113      32.140  42.190  39.030  1.00  0.00           H
ATOM   1565 3HG2 THR   113      33.860  41.590  38.900  1.00  0.00           H
ATOM   1566  OG1 THR   113      31.970  40.800  40.980  1.00  0.00           O
ATOM   1567  HG1 THR   113      32.770  41.260  41.240  1.00  0.00           H
ATOM   1568  C   THR   113      30.750  38.130  39.560  1.00  0.00           C
ATOM   1569  O   THR   113      31.010  37.280  38.690  1.00  0.00           O
ATOM   1570  N   ARG   132      30.180  37.900  40.740  1.00  0.00           N
ATOM   1571  H   ARG   132      30.120  38.750  41.280  1.00  0.00           H
ATOM   1572  CA  ARG   132      30.200  36.560  41.380  1.00  0.00           C
ATOM   1573  HA  ARG   132      30.040  35.800  40.620  1.00  0.00           H
ATOM   1574  CB  ARG   132      31.540  36.260  42.150  1.00  0.00           C
ATOM   1575  HB1 ARG   132      32.360  36.210  41.440  1.00  0.00           H
ATOM   1576  HB2 ARG   132      31.510  35.270  42.620  1.00  0.00           H
ATOM   1577  CG  ARG   132      31.840  37.250  43.270  1.00  0.00           C
ATOM   1578  HG1 ARG   132      31.050  37.270  44.020  1.00  0.00           H
ATOM   1579  HG2 ARG   132      31.830  38.280  42.890  1.00  0.00           H
ATOM   1580  CD  ARG   132      33.220  37.030  43.880  1.00  0.00           C
ATOM   1581  HD1 ARG   132      33.830  37.210  43.000  1.00  0.00           H
ATOM   1582  HD2 ARG   132      33.360  36.010  44.220  1.00  0.00           H
ATOM   1583  NE  ARG   132      33.560  37.860  44.970  1.00  0.00           N
ATOM   1584  HE  ARG   132      32.830  38.410  45.400  1.00  0.00           H
ATOM   1585  CZ  ARG   132      34.790  37.990  45.410  1.00  0.00           C
ATOM   1586  NH1 ARG   132      35.820  37.270  44.920  1.00  0.00           N
ATOM   1587 1HH1 ARG   132      35.570  36.480  44.340  1.00  0.00           H
ATOM   1588 2HH1 ARG   132      36.750  37.500  45.230  1.00  0.00           H
ATOM   1589  NH2 ARG   132      35.100  38.840  46.360  1.00  0.00           N
ATOM   1590 1HH2 ARG   132      34.350  39.450  46.690  1.00  0.00           H
ATOM   1591 2HH2 ARG   132      36.020  38.870  46.770  1.00  0.00           H
ATOM   1592  C   ARG   132      29.070  36.290  42.370  1.00  0.00           C
ATOM   1593  O   ARG   132      28.880  35.120  42.750  1.00  0.00           O
ATOM   1594  N   SER   133      28.260  37.290  42.660  1.00  0.00           N
ATOM   1595  H   SER   133      28.530  38.220  42.370  1.00  0.00           H
ATOM   1596  CA  SER   133      26.930  37.220  43.350  1.00  0.00           C
ATOM   1597  HA  SER   133      27.100  36.870  44.370  1.00  0.00           H
ATOM   1598  CB  SER   133      26.400  38.690  43.470  1.00  0.00           C
ATOM   1599  HB1 SER   133      26.510  39.200  42.520  1.00  0.00           H
ATOM   1600  HB2 SER   133      26.880  39.220  44.300  1.00  0.00           H
ATOM   1601  OG  SER   133      25.070  38.560  43.840  1.00  0.00           O
ATOM   1602  HG  SER   133      25.000  39.050  44.660  1.00  0.00           H
ATOM   1603  C   SER   133      25.970  36.320  42.560  1.00  0.00           C
ATOM   1604  O   SER   133      26.020  36.280  41.350  1.00  0.00           O
ATOM   1605  N   VAL   134      25.110  35.590  43.250  1.00  0.00           N
ATOM   1606  H   VAL   134      24.950  35.630  44.250  1.00  0.00           H
ATOM   1607  CA  VAL   134      24.090  34.730  42.490  1.00  0.00           C
ATOM   1608  HA  VAL   134      24.620  34.260  41.660  1.00  0.00           H
ATOM   1609  CB  VAL   134      23.610  33.570  43.410  1.00  0.00           C
ATOM   1610  HB  VAL   134      22.970  32.890  42.830  1.00  0.00           H
ATOM   1611  CG1 VAL   134      24.770  32.700  43.870  1.00  0.00           C
ATOM   1612 1HG1 VAL   134      24.410  31.760  44.290  1.00  0.00           H
ATOM   1613 2HG1 VAL   134      25.490  32.560  43.060  1.00  0.00           H
ATOM   1614 3HG1 VAL   134      25.200  33.270  44.700  1.00  0.00           H
ATOM   1615  CG2 VAL   134      22.760  34.210  44.540  1.00  0.00           C
ATOM   1616 1HG2 VAL   134      23.320  34.780  45.290  1.00  0.00           H
ATOM   1617 2HG2 VAL   134      21.990  34.870  44.140  1.00  0.00           H
ATOM   1618 3HG2 VAL   134      22.230  33.440  45.100  1.00  0.00           H
ATOM   1619  C   VAL   134      23.000  35.620  41.820  1.00  0.00           C
ATOM   1620  O   VAL   134      22.300  35.070  41.010  1.00  0.00           O
ATOM   1621  N   LYS   135      22.880  36.990  41.990  1.00  0.00           N
ATOM   1622  H   LYS   135      23.670  37.460  42.410  1.00  0.00           H
ATOM   1623  CA  LYS   135      21.830  37.810  41.520  1.00  0.00           C
ATOM   1624  HA  LYS   135      20.890  37.270  41.660  1.00  0.00           H
ATOM   1625  CB  LYS   135      21.720  38.970  42.530  1.00  0.00           C
ATOM   1626  HB1 LYS   135      20.790  39.460  42.230  1.00  0.00           H
ATOM   1627  HB2 LYS   135      22.610  39.560  42.330  1.00  0.00           H
ATOM   1628  CG  LYS   135      21.690  38.560  44.020  1.00  0.00           C
ATOM   1629  HG1 LYS   135      22.640  38.070  44.260  1.00  0.00           H
ATOM   1630  HG2 LYS   135      20.820  37.940  44.240  1.00  0.00           H
ATOM   1631  CD  LYS   135      21.420  39.690  45.040  1.00  0.00           C
ATOM   1632  HD1 LYS   135      20.420  40.110  45.040  1.00  0.00           H
ATOM   1633  HD2 LYS   135      22.070  40.540  44.810  1.00  0.00           H
ATOM   1634  CE  LYS   135      21.690  39.270  46.500  1.00  0.00           C
ATOM   1635  HE1 LYS   135      22.730  38.920  46.460  1.00  0.00           H
ATOM   1636  HE2 LYS   135      21.090  38.420  46.820  1.00  0.00           H
ATOM   1637  NZ  LYS   135      21.450  40.380  47.460  1.00  0.00           N
ATOM   1638  HZ1 LYS   135      22.000  41.150  47.100  1.00  0.00           H
ATOM   1639  HZ2 LYS   135      20.470  40.620  47.550  1.00  0.00           H
ATOM   1640  HZ3 LYS   135      21.810  40.200  48.380  1.00  0.00           H
ATOM   1641  C   LYS   135      21.850  38.220  40.070  1.00  0.00           C
ATOM   1642  O   LYS   135      21.190  39.210  39.790  1.00  0.00           O
ATOM   1643  N   TYR   136      22.640  37.520  39.180  1.00  0.00           N
ATOM   1644  H   TYR   136      23.130  36.720  39.560  1.00  0.00           H
ATOM   1645  CA  TYR   136      22.660  37.760  37.700  1.00  0.00           C
ATOM   1646  HA  TYR   136      23.190  38.670  37.400  1.00  0.00           H
ATOM   1647  CB  TYR   136      23.470  36.620  37.090  1.00  0.00           C
ATOM   1648  HB1 TYR   136      23.130  36.510  36.060  1.00  0.00           H
ATOM   1649  HB2 TYR   136      23.170  35.650  37.470  1.00  0.00           H
ATOM   1650  CG  TYR   136      24.960  36.700  37.120  1.00  0.00           C
ATOM   1651  CD1 TYR   136      25.780  36.360  38.210  1.00  0.00           C
ATOM   1652  HD1 TYR   136      25.320  35.880  39.060  1.00  0.00           H
ATOM   1653  CE1 TYR   136      27.230  36.560  38.080  1.00  0.00           C
ATOM   1654  HE1 TYR   136      27.890  36.290  38.900  1.00  0.00           H
ATOM   1655  CZ  TYR   136      27.810  37.030  36.900  1.00  0.00           C
ATOM   1656  OH  TYR   136      29.170  37.200  36.750  1.00  0.00           O
ATOM   1657  HH  TYR   136      29.660  37.250  37.570  1.00  0.00           H
ATOM   1658  CE2 TYR   136      26.970  37.260  35.830  1.00  0.00           C
ATOM   1659  HE2 TYR   136      27.360  37.850  35.010  1.00  0.00           H
ATOM   1660  CD2 TYR   136      25.600  37.210  35.940  1.00  0.00           C
ATOM   1661  HD2 TYR   136      25.040  37.630  35.120  1.00  0.00           H
ATOM   1662  C   TYR   136      21.330  37.860  37.000  1.00  0.00           C
ATOM   1663  O   TYR   136      20.450  36.980  37.210  1.00  0.00           O
ATOM   1664  N   ASP   137      21.130  38.940  36.200  1.00  0.00           N
ATOM   1665  H   ASP   137      21.900  39.490  35.840  1.00  0.00           H
ATOM   1666  CA  ASP   137      19.820  39.320  35.650  1.00  0.00           C
ATOM   1667  HA  ASP   137      19.070  39.250  36.440  1.00  0.00           H
ATOM   1668  CB  ASP   137      19.910  40.830  35.320  1.00  0.00           C
ATOM   1669  HB1 ASP   137      20.590  40.980  34.480  1.00  0.00           H
ATOM   1670  HB2 ASP   137      20.200  41.380  36.210  1.00  0.00           H
ATOM   1671  CG  ASP   137      18.580  41.420  34.960  1.00  0.00           C
ATOM   1672  OD1 ASP   137      17.600  41.100  35.680  1.00  0.00           O
ATOM   1673  OD2 ASP   137      18.540  42.210  34.000  1.00  0.00           O
ATOM   1674  C   ASP   137      19.340  38.480  34.420  1.00  0.00           C
ATOM   1675  O   ASP   137      18.130  38.280  34.300  1.00  0.00           O
ATOM   1676  N   TYR   138      20.260  37.910  33.690  1.00  0.00           N
ATOM   1677  H   TYR   138      21.240  37.910  33.950  1.00  0.00           H
ATOM   1678  CA  TYR   138      19.910  37.060  32.570  1.00  0.00           C
ATOM   1679  HA  TYR   138      18.820  36.980  32.460  1.00  0.00           H
ATOM   1680  CB  TYR   138      20.340  37.660  31.280  1.00  0.00           C
ATOM   1681  HB1 TYR   138      20.410  36.910  30.490  1.00  0.00           H
ATOM   1682  HB2 TYR   138      21.370  37.990  31.420  1.00  0.00           H
ATOM   1683  CG  TYR   138      19.450  38.860  30.820  1.00  0.00           C
ATOM   1684  CD1 TYR   138      19.850  40.170  31.140  1.00  0.00           C
ATOM   1685  HD1 TYR   138      20.800  40.340  31.630  1.00  0.00           H
ATOM   1686  CE1 TYR   138      19.090  41.310  30.760  1.00  0.00           C
ATOM   1687  HE1 TYR   138      19.390  42.320  30.980  1.00  0.00           H
ATOM   1688  CZ  TYR   138      17.940  41.090  29.970  1.00  0.00           C
ATOM   1689  OH  TYR   138      17.170  42.160  29.630  1.00  0.00           O
ATOM   1690  HH  TYR   138      16.260  41.920  29.460  1.00  0.00           H
ATOM   1691  CE2 TYR   138      17.520  39.800  29.670  1.00  0.00           C
ATOM   1692  HE2 TYR   138      16.620  39.760  29.070  1.00  0.00           H
ATOM   1693  CD2 TYR   138      18.210  38.610  30.170  1.00  0.00           C
ATOM   1694  HD2 TYR   138      17.850  37.660  29.820  1.00  0.00           H
ATOM   1695  C   TYR   138      20.540  35.670  32.640  1.00  0.00           C
ATOM   1696  O   TYR   138      21.750  35.650  32.930  1.00  0.00           O
