# Supplementary material for: Targeting Ras-binding domain of ELMO1 by computational nanobody design
Source: Commun Biol. 2023 Mar 17;6:284. doi: 10.1038/s42003-023-04657-w (PMC10023680; doi:10.1038/s42003-023-04657-w)
Supplement: Supplementary file 4 — Supplementary Data 2 [file 42003_2023_4657_MOESM4_ESM.zip › MD_input_output/Nb01_snapshot/snapshot_034000_CDR2.pdb]

ATOM    724  N   SER    57      37.920  36.170  36.660  1.00  0.00           N
ATOM    725  H   SER    57      38.680  36.170  37.320  1.00  0.00           H
ATOM    726  CA  SER    57      37.860  37.450  35.980  1.00  0.00           C
ATOM    727  HA  SER    57      37.270  37.330  35.070  1.00  0.00           H
ATOM    728  CB  SER    57      37.160  38.650  36.710  1.00  0.00           C
ATOM    729  HB1 SER    57      36.150  38.390  37.010  1.00  0.00           H
ATOM    730  HB2 SER    57      37.110  39.500  36.030  1.00  0.00           H
ATOM    731  OG  SER    57      37.830  39.050  37.870  1.00  0.00           O
ATOM    732  HG  SER    57      38.730  39.340  37.720  1.00  0.00           H
ATOM    733  C   SER    57      39.250  37.820  35.500  1.00  0.00           C
ATOM    734  O   SER    57      40.270  37.630  36.130  1.00  0.00           O
ATOM    735  N   ILE    58      39.350  38.620  34.420  1.00  0.00           N
ATOM    736  H   ILE    58      38.470  38.840  33.970  1.00  0.00           H
ATOM    737  CA  ILE    58      40.550  39.280  33.880  1.00  0.00           C
ATOM    738  HA  ILE    58      41.360  39.380  34.600  1.00  0.00           H
ATOM    739  CB  ILE    58      41.090  38.520  32.630  1.00  0.00           C
ATOM    740  HB  ILE    58      41.370  37.530  32.980  1.00  0.00           H
ATOM    741  CG2 ILE    58      40.070  38.290  31.510  1.00  0.00           C
ATOM    742 1HG2 ILE    58      39.910  39.300  31.140  1.00  0.00           H
ATOM    743 2HG2 ILE    58      40.330  37.520  30.800  1.00  0.00           H
ATOM    744 3HG2 ILE    58      39.130  38.100  32.030  1.00  0.00           H
ATOM    745  CG1 ILE    58      42.390  39.190  32.140  1.00  0.00           C
ATOM    746 1HG1 ILE    58      43.010  39.350  33.020  1.00  0.00           H
ATOM    747 2HG1 ILE    58      42.200  40.190  31.730  1.00  0.00           H
ATOM    748  CD  ILE    58      43.240  38.310  31.140  1.00  0.00           C
ATOM    749  HD1 ILE    58      42.820  38.350  30.140  1.00  0.00           H
ATOM    750  HD2 ILE    58      44.230  38.700  30.900  1.00  0.00           H
ATOM    751  HD3 ILE    58      43.390  37.280  31.490  1.00  0.00           H
ATOM    752  C   ILE    58      40.160  40.760  33.500  1.00  0.00           C
ATOM    753  O   ILE    58      39.180  41.000  32.770  1.00  0.00           O
ATOM    754  N   LYS    59      40.740  41.750  34.140  1.00  0.00           N
ATOM    755  H   LYS    59      41.570  41.520  34.670  1.00  0.00           H
ATOM    756  CA  LYS    59      40.530  43.180  34.010  1.00  0.00           C
ATOM    757  HA  LYS    59      39.440  43.260  33.990  1.00  0.00           H
ATOM    758  CB  LYS    59      41.210  43.920  35.230  1.00  0.00           C
ATOM    759  HB1 LYS    59      40.870  44.940  35.070  1.00  0.00           H
ATOM    760  HB2 LYS    59      42.300  43.880  35.220  1.00  0.00           H
ATOM    761  CG  LYS    59      40.660  43.560  36.610  1.00  0.00           C
ATOM    762  HG1 LYS    59      41.120  42.670  37.040  1.00  0.00           H
ATOM    763  HG2 LYS    59      39.570  43.530  36.610  1.00  0.00           H
ATOM    764  CD  LYS    59      41.050  44.790  37.480  1.00  0.00           C
ATOM    765  HD1 LYS    59      40.550  45.680  37.080  1.00  0.00           H
ATOM    766  HD2 LYS    59      42.120  44.970  37.420  1.00  0.00           H
ATOM    767  CE  LYS    59      40.490  44.650  38.910  1.00  0.00           C
ATOM    768  HE1 LYS    59      41.320  44.320  39.540  1.00  0.00           H
ATOM    769  HE2 LYS    59      39.760  43.840  38.960  1.00  0.00           H
ATOM    770  NZ  LYS    59      40.020  45.890  39.510  1.00  0.00           N
ATOM    771  HZ1 LYS    59      39.720  45.760  40.460  1.00  0.00           H
ATOM    772  HZ2 LYS    59      40.810  46.520  39.410  1.00  0.00           H
ATOM    773  HZ3 LYS    59      39.310  46.340  38.950  1.00  0.00           H
ATOM    774  C   LYS    59      40.950  43.780  32.650  1.00  0.00           C
ATOM    775  O   LYS    59      41.860  43.200  32.050  1.00  0.00           O
ATOM    776  N   TRP    60      40.530  45.030  32.260  1.00  0.00           N
ATOM    777  H   TRP    60      40.130  45.670  32.930  1.00  0.00           H
ATOM    778  CA  TRP    60      40.700  45.490  30.910  1.00  0.00           C
ATOM    779  HA  TRP    60      40.290  44.740  30.230  1.00  0.00           H
ATOM    780  CB  TRP    60      39.850  46.730  30.770  1.00  0.00           C
ATOM    781  HB1 TRP    60      38.810  46.390  30.780  1.00  0.00           H
ATOM    782  HB2 TRP    60      40.070  47.160  29.790  1.00  0.00           H
ATOM    783  CG  TRP    60      39.830  47.710  31.960  1.00  0.00           C
ATOM    784  CD1 TRP    60      38.940  47.780  32.960  1.00  0.00           C
ATOM    785  HD1 TRP    60      38.110  47.100  33.110  1.00  0.00           H
ATOM    786  NE1 TRP    60      39.260  48.900  33.700  1.00  0.00           N
ATOM    787  HE1 TRP    60      38.650  49.190  34.440  1.00  0.00           H
ATOM    788  CE2 TRP    60      40.320  49.630  33.240  1.00  0.00           C
ATOM    789  CZ2 TRP    60      40.920  50.770  33.700  1.00  0.00           C
ATOM    790  HZ2 TRP    60      40.620  51.270  34.600  1.00  0.00           H
ATOM    791  CH2 TRP    60      41.970  51.280  32.930  1.00  0.00           C
ATOM    792  HH2 TRP    60      42.460  52.180  33.270  1.00  0.00           H
ATOM    793  CZ3 TRP    60      42.340  50.680  31.730  1.00  0.00           C
ATOM    794  HZ3 TRP    60      43.030  51.150  31.060  1.00  0.00           H
ATOM    795  CE3 TRP    60      41.760  49.470  31.330  1.00  0.00           C
ATOM    796  HE3 TRP    60      42.060  49.040  30.380  1.00  0.00           H
ATOM    797  CD2 TRP    60      40.740  48.870  32.100  1.00  0.00           C
ATOM    798  C   TRP    60      42.140  45.690  30.460  1.00  0.00           C
ATOM    799  O   TRP    60      42.370  45.760  29.240  1.00  0.00           O
ATOM    800  N   ALA    61      43.110  45.670  31.380  1.00  0.00           N
ATOM    801  H   ALA    61      42.780  45.670  32.330  1.00  0.00           H
ATOM    802  CA  ALA    61      44.570  45.760  31.030  1.00  0.00           C
ATOM    803  HA  ALA    61      44.710  45.680  29.950  1.00  0.00           H
ATOM    804  CB  ALA    61      45.110  47.170  31.440  1.00  0.00           C
ATOM    805  HB1 ALA    61      46.140  47.250  31.080  1.00  0.00           H
ATOM    806  HB2 ALA    61      44.490  47.990  31.100  1.00  0.00           H
ATOM    807  HB3 ALA    61      45.050  47.070  32.530  1.00  0.00           H
ATOM    808  C   ALA    61      45.400  44.430  31.480  1.00  0.00           C
ATOM    809  O   ALA    61      46.550  44.250  31.100  1.00  0.00           O
ATOM    810  N   GLY    65      44.780  43.430  32.180  1.00  0.00           N
ATOM    811  H   GLY    65      43.800  43.550  32.370  1.00  0.00           H
ATOM    812  CA  GLY    65      45.330  42.110  32.440  1.00  0.00           C
ATOM    813  HA1 GLY    65      46.360  42.070  32.110  1.00  0.00           H
ATOM    814  HA2 GLY    65      44.810  41.360  31.840  1.00  0.00           H
ATOM    815  C   GLY    65      45.320  41.510  33.800  1.00  0.00           C
ATOM    816  O   GLY    65      45.760  40.370  34.020  1.00  0.00           O
ATOM    817  N   ASP    66      44.930  42.310  34.840  1.00  0.00           N
ATOM    818  H   ASP    66      44.560  43.220  34.640  1.00  0.00           H
ATOM    819  CA  ASP    66      44.870  41.770  36.260  1.00  0.00           C
ATOM    820  HA  ASP    66      45.840  41.350  36.510  1.00  0.00           H
ATOM    821  CB  ASP    66      44.750  43.010  37.140  1.00  0.00           C
ATOM    822  HB1 ASP    66      43.760  43.460  37.030  1.00  0.00           H
ATOM    823  HB2 ASP    66      45.490  43.760  36.870  1.00  0.00           H
ATOM    824  CG  ASP    66      45.010  42.600  38.590  1.00  0.00           C
ATOM    825  OD1 ASP    66      46.080  42.060  38.890  1.00  0.00           O
ATOM    826  OD2 ASP    66      44.120  42.940  39.440  1.00  0.00           O
ATOM    827  C   ASP    66      43.760  40.800  36.560  1.00  0.00           C
ATOM    828  O   ASP    66      42.620  40.990  36.120  1.00  0.00           O
ATOM    829  N   ARG    67      44.130  39.640  37.160  1.00  0.00           N
ATOM    830  H   ARG    67      45.120  39.500  37.290  1.00  0.00           H
ATOM    831  CA  ARG    67      43.290  38.440  37.320  1.00  0.00           C
ATOM    832  HA  ARG    67      42.450  38.620  36.650  1.00  0.00           H
ATOM    833  CB  ARG    67      44.140  37.200  36.970  1.00  0.00           C
ATOM    834  HB1 ARG    67      43.510  36.340  37.200  1.00  0.00           H
ATOM    835  HB2 ARG    67      45.010  37.050  37.610  1.00  0.00           H
ATOM    836  CG  ARG    67      44.430  37.090  35.470  1.00  0.00           C
ATOM    837  HG1 ARG    67      45.000  37.960  35.120  1.00  0.00           H
ATOM    838  HG2 ARG    67      43.470  37.110  34.960  1.00  0.00           H
ATOM    839  CD  ARG    67      45.210  35.810  35.120  1.00  0.00           C
ATOM    840  HD1 ARG    67      44.690  34.920  35.480  1.00  0.00           H
ATOM    841  HD2 ARG    67      46.170  35.600  35.580  1.00  0.00           H
ATOM    842  NE  ARG    67      45.440  35.740  33.640  1.00  0.00           N
ATOM    843  HE  ARG    67      44.800  35.190  33.100  1.00  0.00           H
ATOM    844  CZ  ARG    67      46.450  36.250  32.920  1.00  0.00           C
ATOM    845  NH1 ARG    67      47.220  37.080  33.490  1.00  0.00           N
ATOM    846 1HH1 ARG    67      47.200  37.250  34.490  1.00  0.00           H
ATOM    847 2HH1 ARG    67      48.070  37.490  33.120  1.00  0.00           H
ATOM    848  NH2 ARG    67      46.410  36.050  31.610  1.00  0.00           N
ATOM    849 1HH2 ARG    67      45.710  35.480  31.180  1.00  0.00           H
ATOM    850 2HH2 ARG    67      47.150  36.440  31.040  1.00  0.00           H
ATOM    851  C   ARG    67      42.560  38.220  38.700  1.00  0.00           C
ATOM    852  O   ARG    67      42.920  38.790  39.690  1.00  0.00           O
ATOM    853  N   THR    68      41.600  37.280  38.820  1.00  0.00           N
ATOM    854  H   THR    68      41.250  36.780  38.020  1.00  0.00           H
ATOM    855  CA  THR    68      41.000  36.860  40.120  1.00  0.00           C
ATOM    856  HA  THR    68      41.680  36.800  40.960  1.00  0.00           H
ATOM    857  CB  THR    68      39.910  37.860  40.560  1.00  0.00           C
ATOM    858  HB  THR    68      39.220  38.100  39.750  1.00  0.00           H
ATOM    859  CG2 THR    68      39.220  37.320  41.770  1.00  0.00           C
ATOM    860 1HG2 THR    68      39.930  37.170  42.570  1.00  0.00           H
ATOM    861 2HG2 THR    68      38.440  38.040  42.030  1.00  0.00           H
ATOM    862 3HG2 THR    68      38.750  36.350  41.600  1.00  0.00           H
ATOM    863  OG1 THR    68      40.450  39.070  41.030  1.00  0.00           O
ATOM    864  HG1 THR    68      41.080  39.290  40.350  1.00  0.00           H
ATOM    865  C   THR    68      40.420  35.420  39.840  1.00  0.00           C
ATOM    866  O   THR    68      39.970  35.160  38.670  1.00  0.00           O
ATOM    867  N   TYR    69      40.430  34.500  40.780  1.00  0.00           N
ATOM    868  H   TYR    69      40.800  34.780  41.680  1.00  0.00           H
ATOM    869  CA  TYR    69      39.820  33.140  40.660  1.00  0.00           C
ATOM    870  HA  TYR    69      39.090  33.080  39.850  1.00  0.00           H
ATOM    871  CB  TYR    69      40.880  32.070  40.480  1.00  0.00           C
ATOM    872  HB1 TYR    69      40.340  31.130  40.430  1.00  0.00           H
ATOM    873  HB2 TYR    69      41.490  32.180  41.370  1.00  0.00           H
ATOM    874  CG  TYR    69      41.760  32.200  39.250  1.00  0.00           C
ATOM    875  CD1 TYR    69      43.030  32.870  39.180  1.00  0.00           C
ATOM    876  HD1 TYR    69      43.390  33.330  40.090  1.00  0.00           H
ATOM    877  CE1 TYR    69      43.760  32.770  37.990  1.00  0.00           C
ATOM    878  HE1 TYR    69      44.700  33.310  37.910  1.00  0.00           H
ATOM    879  CZ  TYR    69      43.160  32.290  36.790  1.00  0.00           C
ATOM    880  OH  TYR    69      43.850  32.290  35.670  1.00  0.00           O
ATOM    881  HH  TYR    69      44.760  32.430  35.950  1.00  0.00           H
ATOM    882  CE2 TYR    69      41.930  31.730  36.840  1.00  0.00           C
ATOM    883  HE2 TYR    69      41.540  31.170  36.000  1.00  0.00           H
ATOM    884  CD2 TYR    69      41.180  31.690  38.060  1.00  0.00           C
ATOM    885  HD2 TYR    69      40.220  31.200  38.140  1.00  0.00           H
ATOM    886  C   TYR    69      39.040  32.800  41.920  1.00  0.00           C
ATOM    887  O   TYR    69      39.350  33.410  43.030  1.00  0.00           O
