# Supplementary material for: Targeting Ras-binding domain of ELMO1 by computational nanobody design
Source: Commun Biol. 2023 Mar 17;6:284. doi: 10.1038/s42003-023-04657-w (PMC10023680; doi:10.1038/s42003-023-04657-w)
Supplement: Supplementary file 4 — Supplementary Data 2 [file 42003_2023_4657_MOESM4_ESM.zip › MD_input_output/Nb01_snapshot/snapshot_059000.pdb]

REMARK    GENERATED BY TRJCONV
TITLE     Protein in water t= 5900.00000 step= 2950000
REMARK    THIS IS A SIMULATION BOX
CRYST1   67.345   67.345   67.345  90.00  90.00  90.00 P 1           1
MODEL        1
ATOM      1  N   VAL     2      26.740  45.720  26.890  1.00  0.00           N
ATOM      2  H1  VAL     2      27.100  46.010  27.790  1.00  0.00           H
ATOM      3  H2  VAL     2      26.650  46.390  26.150  1.00  0.00           H
ATOM      4  H3  VAL     2      25.770  45.500  27.050  1.00  0.00           H
ATOM      5  CA  VAL     2      27.490  44.470  26.470  1.00  0.00           C
ATOM      6  HA  VAL     2      27.040  44.080  25.560  1.00  0.00           H
ATOM      7  CB  VAL     2      28.960  44.800  26.180  1.00  0.00           C
ATOM      8  HB  VAL     2      29.030  45.620  25.460  1.00  0.00           H
ATOM      9  CG1 VAL     2      29.750  45.250  27.360  1.00  0.00           C
ATOM     10 1HG1 VAL     2      29.270  46.190  27.640  1.00  0.00           H
ATOM     11 2HG1 VAL     2      29.750  44.480  28.130  1.00  0.00           H
ATOM     12 3HG1 VAL     2      30.770  45.560  27.110  1.00  0.00           H
ATOM     13  CG2 VAL     2      29.740  43.630  25.570  1.00  0.00           C
ATOM     14 1HG2 VAL     2      30.770  43.910  25.390  1.00  0.00           H
ATOM     15 2HG2 VAL     2      29.620  42.750  26.200  1.00  0.00           H
ATOM     16 3HG2 VAL     2      29.540  43.450  24.510  1.00  0.00           H
ATOM     17  C   VAL     2      27.340  43.490  27.610  1.00  0.00           C
ATOM     18  O   VAL     2      27.330  43.850  28.750  1.00  0.00           O
ATOM     19  N   GLN     3      27.310  42.250  27.150  1.00  0.00           N
ATOM     20  H   GLN     3      27.290  42.120  26.150  1.00  0.00           H
ATOM     21  CA  GLN     3      27.300  41.010  27.880  1.00  0.00           C
ATOM     22  HA  GLN     3      27.580  41.260  28.910  1.00  0.00           H
ATOM     23  CB  GLN     3      25.840  40.420  27.930  1.00  0.00           C
ATOM     24  HB1 GLN     3      25.110  41.100  28.360  1.00  0.00           H
ATOM     25  HB2 GLN     3      25.740  39.590  28.630  1.00  0.00           H
ATOM     26  CG  GLN     3      25.360  39.880  26.550  1.00  0.00           C
ATOM     27  HG1 GLN     3      24.630  39.070  26.620  1.00  0.00           H
ATOM     28  HG2 GLN     3      26.160  39.380  26.000  1.00  0.00           H
ATOM     29  CD  GLN     3      24.750  40.950  25.670  1.00  0.00           C
ATOM     30  OE1 GLN     3      25.430  41.550  24.820  1.00  0.00           O
ATOM     31  NE2 GLN     3      23.450  41.250  25.700  1.00  0.00           N
ATOM     32 1HE2 GLN     3      22.790  40.730  26.280  1.00  0.00           H
ATOM     33 2HE2 GLN     3      23.040  41.770  24.940  1.00  0.00           H
ATOM     34  C   GLN     3      28.340  40.030  27.390  1.00  0.00           C
ATOM     35  O   GLN     3      28.930  40.210  26.290  1.00  0.00           O
ATOM     36  N   LEU     4      28.750  39.030  28.150  1.00  0.00           N
ATOM     37  H   LEU     4      28.200  38.910  28.990  1.00  0.00           H
ATOM     38  CA  LEU     4      29.710  38.000  27.750  1.00  0.00           C
ATOM     39  HA  LEU     4      30.380  38.320  26.950  1.00  0.00           H
ATOM     40  CB  LEU     4      30.610  37.580  28.950  1.00  0.00           C
ATOM     41  HB1 LEU     4      31.410  36.930  28.590  1.00  0.00           H
ATOM     42  HB2 LEU     4      29.980  37.060  29.670  1.00  0.00           H
ATOM     43  CG  LEU     4      31.250  38.770  29.670  1.00  0.00           C
ATOM     44  HG  LEU     4      30.500  39.400  30.150  1.00  0.00           H
ATOM     45  CD1 LEU     4      32.170  38.200  30.750  1.00  0.00           C
ATOM     46 1HD1 LEU     4      32.600  39.030  31.310  1.00  0.00           H
ATOM     47 2HD1 LEU     4      31.610  37.430  31.290  1.00  0.00           H
ATOM     48 3HD1 LEU     4      33.030  37.630  30.370  1.00  0.00           H
ATOM     49  CD2 LEU     4      32.200  39.650  28.860  1.00  0.00           C
ATOM     50 1HD2 LEU     4      33.040  39.010  28.610  1.00  0.00           H
ATOM     51 2HD2 LEU     4      31.710  40.000  27.950  1.00  0.00           H
ATOM     52 3HD2 LEU     4      32.490  40.490  29.480  1.00  0.00           H
ATOM     53  C   LEU     4      28.970  36.680  27.250  1.00  0.00           C
ATOM     54  O   LEU     4      27.800  36.490  27.600  1.00  0.00           O
ATOM     55  N   VAL     5      29.680  35.750  26.670  1.00  0.00           N
ATOM     56  H   VAL     5      30.580  36.100  26.360  1.00  0.00           H
ATOM     57  CA  VAL     5      29.130  34.440  26.410  1.00  0.00           C
ATOM     58  HA  VAL     5      28.230  34.260  27.000  1.00  0.00           H
ATOM     59  CB  VAL     5      28.660  34.330  24.960  1.00  0.00           C
ATOM     60  HB  VAL     5      29.530  34.110  24.330  1.00  0.00           H
ATOM     61  CG1 VAL     5      27.740  33.090  24.810  1.00  0.00           C
ATOM     62 1HG1 VAL     5      28.340  32.220  25.050  1.00  0.00           H
ATOM     63 2HG1 VAL     5      26.870  33.270  25.440  1.00  0.00           H
ATOM     64 3HG1 VAL     5      27.370  33.040  23.780  1.00  0.00           H
ATOM     65  CG2 VAL     5      28.030  35.540  24.380  1.00  0.00           C
ATOM     66 1HG2 VAL     5      28.780  36.320  24.230  1.00  0.00           H
ATOM     67 2HG2 VAL     5      27.480  35.340  23.460  1.00  0.00           H
ATOM     68 3HG2 VAL     5      27.330  35.840  25.150  1.00  0.00           H
ATOM     69  C   VAL     5      29.990  33.280  26.840  1.00  0.00           C
ATOM     70  O   VAL     5      31.070  33.070  26.340  1.00  0.00           O
ATOM     71  N   GLU     6      29.430  32.440  27.720  1.00  0.00           N
ATOM     72  H   GLU     6      28.580  32.730  28.180  1.00  0.00           H
ATOM     73  CA  GLU     6      30.030  31.160  28.140  1.00  0.00           C
ATOM     74  HA  GLU     6      31.110  31.220  28.160  1.00  0.00           H
ATOM     75  CB  GLU     6      29.690  30.820  29.600  1.00  0.00           C
ATOM     76  HB1 GLU     6      30.310  29.970  29.870  1.00  0.00           H
ATOM     77  HB2 GLU     6      28.720  30.340  29.730  1.00  0.00           H
ATOM     78  CG  GLU     6      29.800  31.930  30.650  1.00  0.00           C
ATOM     79  HG1 GLU     6      30.670  32.550  30.490  1.00  0.00           H
ATOM     80  HG2 GLU     6      29.930  31.460  31.630  1.00  0.00           H
ATOM     81  CD  GLU     6      28.580  32.830  30.790  1.00  0.00           C
ATOM     82  OE1 GLU     6      27.750  32.970  29.890  1.00  0.00           O
ATOM     83  OE2 GLU     6      28.470  33.360  31.930  1.00  0.00           O
ATOM     84  C   GLU     6      29.580  30.020  27.290  1.00  0.00           C
ATOM     85  O   GLU     6      28.410  30.000  26.800  1.00  0.00           O
ATOM     86  N   SER     7      30.450  28.990  27.200  1.00  0.00           N
ATOM     87  H   SER     7      31.400  29.120  27.510  1.00  0.00           H
ATOM     88  CA  SER     7      30.050  27.700  26.590  1.00  0.00           C
ATOM     89  HA  SER     7      29.040  27.500  26.950  1.00  0.00           H
ATOM     90  CB  SER     7      30.110  27.840  25.080  1.00  0.00           C
ATOM     91  HB1 SER     7      29.460  28.660  24.780  1.00  0.00           H
ATOM     92  HB2 SER     7      29.830  26.870  24.670  1.00  0.00           H
ATOM     93  OG  SER     7      31.460  28.130  24.710  1.00  0.00           O
ATOM     94  HG  SER     7      31.550  29.080  24.740  1.00  0.00           H
ATOM     95  C   SER     7      30.970  26.540  27.080  1.00  0.00           C
ATOM     96  O   SER     7      32.160  26.790  27.350  1.00  0.00           O
ATOM     97  N   GLY     9      30.430  25.310  26.860  1.00  0.00           N
ATOM     98  H   GLY     9      29.550  25.210  26.360  1.00  0.00           H
ATOM     99  CA  GLY     9      31.120  23.930  27.060  1.00  0.00           C
ATOM    100  HA1 GLY     9      32.190  24.070  27.200  1.00  0.00           H
ATOM    101  HA2 GLY     9      31.140  23.380  26.120  1.00  0.00           H
ATOM    102  C   GLY     9      30.650  23.070  28.170  1.00  0.00           C
ATOM    103  O   GLY     9      31.270  22.060  28.450  1.00  0.00           O
ATOM    104  N   GLY    10      29.690  23.570  28.910  1.00  0.00           N
ATOM    105  H   GLY    10      29.320  24.470  28.650  1.00  0.00           H
ATOM    106  CA  GLY    10      29.190  22.720  29.980  1.00  0.00           C
ATOM    107  HA1 GLY    10      28.440  23.250  30.570  1.00  0.00           H
ATOM    108  HA2 GLY    10      30.010  22.550  30.680  1.00  0.00           H
ATOM    109  C   GLY    10      28.580  21.460  29.550  1.00  0.00           C
ATOM    110  O   GLY    10      28.090  21.280  28.440  1.00  0.00           O
ATOM    111  N   GLY    11      28.600  20.510  30.450  1.00  0.00           N
ATOM    112  H   GLY    11      29.110  20.590  31.320  1.00  0.00           H
ATOM    113  CA  GLY    11      28.010  19.190  30.170  1.00  0.00           C
ATOM    114  HA1 GLY    11      28.580  18.560  29.490  1.00  0.00           H
ATOM    115  HA2 GLY    11      26.990  19.290  29.800  1.00  0.00           H
ATOM    116  C   GLY    11      27.960  18.390  31.380  1.00  0.00           C
ATOM    117  O   GLY    11      28.700  18.670  32.310  1.00  0.00           O
ATOM    118  N   LEU    12      27.050  17.420  31.330  1.00  0.00           N
ATOM    119  H   LEU    12      26.480  17.440  30.490  1.00  0.00           H
ATOM    120  CA  LEU    12      27.060  16.350  32.300  1.00  0.00           C
ATOM    121  HA  LEU    12      27.300  16.870  33.240  1.00  0.00           H
ATOM    122  CB  LEU    12      25.700  15.520  32.350  1.00  0.00           C
ATOM    123  HB1 LEU    12      25.440  15.220  31.330  1.00  0.00           H
ATOM    124  HB2 LEU    12      24.950  16.270  32.600  1.00  0.00           H
ATOM    125  CG  LEU    12      25.570  14.260  33.230  1.00  0.00           C
ATOM    126  HG  LEU    12      26.320  13.470  33.130  1.00  0.00           H
ATOM    127  CD1 LEU    12      25.490  14.580  34.730  1.00  0.00           C
ATOM    128 1HD1 LEU    12      26.390  15.060  35.110  1.00  0.00           H
ATOM    129 2HD1 LEU    12      24.640  15.250  34.810  1.00  0.00           H
ATOM    130 3HD1 LEU    12      25.320  13.740  35.400  1.00  0.00           H
ATOM    131  CD2 LEU    12      24.250  13.520  32.830  1.00  0.00           C
ATOM    132 1HD2 LEU    12      23.990  12.730  33.540  1.00  0.00           H
ATOM    133 2HD2 LEU    12      23.410  14.210  32.850  1.00  0.00           H
ATOM    134 3HD2 LEU    12      24.510  13.080  31.860  1.00  0.00           H
ATOM    135  C   LEU    12      28.200  15.390  32.040  1.00  0.00           C
ATOM    136  O   LEU    12      28.240  14.760  31.020  1.00  0.00           O
ATOM    137  N   VAL    13      29.140  15.160  32.960  1.00  0.00           N
ATOM    138  H   VAL    13      29.110  15.820  33.720  1.00  0.00           H
ATOM    139  CA  VAL    13      30.360  14.410  32.790  1.00  0.00           C
ATOM    140  HA  VAL    13      30.380  13.800  31.880  1.00  0.00           H
ATOM    141  CB  VAL    13      31.650  15.180  32.610  1.00  0.00           C
ATOM    142  HB  VAL    13      32.470  14.510  32.390  1.00  0.00           H
ATOM    143  CG1 VAL    13      31.480  16.110  31.460  1.00  0.00           C
ATOM    144 1HG1 VAL    13      30.770  16.880  31.790  1.00  0.00           H
ATOM    145 2HG1 VAL    13      32.420  16.590  31.160  1.00  0.00           H
ATOM    146 3HG1 VAL    13      31.000  15.540  30.670  1.00  0.00           H
ATOM    147  CG2 VAL    13      31.990  15.960  33.870  1.00  0.00           C
ATOM    148 1HG2 VAL    13      31.160  16.600  34.160  1.00  0.00           H
ATOM    149 2HG2 VAL    13      32.270  15.430  34.780  1.00  0.00           H
ATOM    150 3HG2 VAL    13      32.780  16.700  33.700  1.00  0.00           H
ATOM    151  C   VAL    13      30.530  13.330  33.830  1.00  0.00           C
ATOM    152  O   VAL    13      29.690  13.280  34.780  1.00  0.00           O
ATOM    153  N   GLN    14      31.480  12.400  33.680  1.00  0.00           N
ATOM    154  H   GLN    14      32.240  12.610  33.050  1.00  0.00           H
ATOM    155  CA  GLN    14      31.840  11.440  34.740  1.00  0.00           C
ATOM    156  HA  GLN    14      30.950  11.100  35.250  1.00  0.00           H
ATOM    157  CB  GLN    14      32.440  10.240  33.960  1.00  0.00           C
ATOM    158  HB1 GLN    14      33.080   9.660  34.620  1.00  0.00           H
ATOM    159  HB2 GLN    14      33.200  10.560  33.250  1.00  0.00           H
ATOM    160  CG  GLN    14      31.370   9.530  33.040  1.00  0.00           C
ATOM    161  HG1 GLN    14      31.990   9.040  32.290  1.00  0.00           H
ATOM    162  HG2 GLN    14      30.760  10.290  32.550  1.00  0.00           H
ATOM    163  CD  GLN    14      30.460   8.510  33.760  1.00  0.00           C
ATOM    164  OE1 GLN    14      30.250   8.500  34.960  1.00  0.00           O
ATOM    165  NE2 GLN    14      29.840   7.730  32.960  1.00  0.00           N
ATOM    166 1HE2 GLN    14      29.940   7.830  31.960  1.00  0.00           H
ATOM    167 2HE2 GLN    14      29.310   6.940  33.300  1.00  0.00           H
ATOM    168  C   GLN    14      32.870  11.860  35.780  1.00  0.00           C
ATOM    169  O   GLN    14      33.760  12.660  35.540  1.00  0.00           O
ATOM    170  N   ALA    15      32.870  11.220  36.940  1.00  0.00           N
ATOM    171  H   ALA    15      32.110  10.620  37.220  1.00  0.00           H
ATOM    172  CA  ALA    15      33.960  11.360  37.920  1.00  0.00           C
ATOM    173  HA  ALA    15      34.070  12.360  38.320  1.00  0.00           H
ATOM    174  CB  ALA    15      33.570  10.620  39.220  1.00  0.00           C
ATOM    175  HB1 ALA    15      34.440  10.730  39.860  1.00  0.00           H
ATOM    176  HB2 ALA    15      32.700  11.080  39.700  1.00  0.00           H
ATOM    177  HB3 ALA    15      33.320   9.570  39.010  1.00  0.00           H
ATOM    178  C   ALA    15      35.310  10.930  37.330  1.00  0.00           C
ATOM    179  O   ALA    15      35.390   9.940  36.620  1.00  0.00           O
ATOM    180  N   GLY    16      36.380  11.800  37.460  1.00  0.00           N
ATOM    181  H   GLY    16      36.250  12.460  38.220  1.00  0.00           H
ATOM    182  CA  GLY    16      37.660  11.630  36.870  1.00  0.00           C
ATOM    183  HA1 GLY    16      37.960  10.580  36.880  1.00  0.00           H
ATOM    184  HA2 GLY    16      38.400  12.230  37.400  1.00  0.00           H
ATOM    185  C   GLY    16      37.800  12.030  35.420  1.00  0.00           C
ATOM    186  O   GLY    16      38.920  12.060  34.920  1.00  0.00           O
ATOM    187  N   ASP    17      36.700  12.390  34.790  1.00  0.00           N
ATOM    188  H   ASP    17      35.770  12.490  35.190  1.00  0.00           H
ATOM    189  CA  ASP    17      36.780  13.060  33.480  1.00  0.00           C
ATOM    190  HA  ASP    17      37.490  12.490  32.880  1.00  0.00           H
ATOM    191  CB  ASP    17      35.450  12.910  32.740  1.00  0.00           C
ATOM    192  HB1 ASP    17      34.670  13.470  33.260  1.00  0.00           H
ATOM    193  HB2 ASP    17      35.170  11.850  32.770  1.00  0.00           H
ATOM    194  CG  ASP    17      35.470  13.310  31.220  1.00  0.00           C
ATOM    195  OD1 ASP    17      36.570  13.330  30.700  1.00  0.00           O
ATOM    196  OD2 ASP    17      34.400  13.530  30.670  1.00  0.00           O
ATOM    197  C   ASP    17      37.310  14.470  33.550  1.00  0.00           C
ATOM    198  O   ASP    17      37.470  14.940  34.650  1.00  0.00           O
ATOM    199  N   SER    18      37.500  15.270  32.500  1.00  0.00           N
ATOM    200  H   SER    18      37.160  14.850  31.650  1.00  0.00           H
ATOM    201  CA  SER    18      37.990  16.680  32.520  1.00  0.00           C
ATOM    202  HA  SER    18      37.950  17.270  33.430  1.00  0.00           H
ATOM    203  CB  SER    18      39.470  16.590  32.130  1.00  0.00           C
ATOM    204  HB1 SER    18      39.820  17.610  32.000  1.00  0.00           H
ATOM    205  HB2 SER    18      39.670  16.110  31.170  1.00  0.00           H
ATOM    206  OG  SER    18      40.270  15.990  33.120  1.00  0.00           O
ATOM    207  HG  SER    18      39.900  15.100  33.170  1.00  0.00           H
ATOM    208  C   SER    18      37.270  17.450  31.450  1.00  0.00           C
ATOM    209  O   SER    18      37.100  16.970  30.380  1.00  0.00           O
ATOM    210  N   LEU    19      37.110  18.750  31.670  1.00  0.00           N
ATOM    211  H   LEU    19      37.340  19.220  32.530  1.00  0.00           H
ATOM    212  CA  LEU    19      36.620  19.660  30.600  1.00  0.00           C
ATOM    213  HA  LEU    19      36.640  19.170  29.620  1.00  0.00           H
ATOM    214  CB  LEU    19      35.160  20.020  30.990  1.00  0.00           C
ATOM    215  HB1 LEU    19      34.910  21.040  30.680  1.00  0.00           H
ATOM    216  HB2 LEU    19      35.020  19.970  32.070  1.00  0.00           H
ATOM    217  CG  LEU    19      34.020  19.250  30.350  1.00  0.00           C
ATOM    218  HG  LEU    19      34.250  18.190  30.260  1.00  0.00           H
ATOM    219  CD1 LEU    19      32.620  19.460  30.890  1.00  0.00           C
ATOM    220 1HD1 LEU    19      31.930  19.060  30.150  1.00  0.00           H
ATOM    221 2HD1 LEU    19      32.450  18.940  31.830  1.00  0.00           H
ATOM    222 3HD1 LEU    19      32.540  20.550  30.920  1.00  0.00           H
ATOM    223  CD2 LEU    19      33.920  19.750  28.900  1.00  0.00           C
ATOM    224 1HD2 LEU    19      33.300  19.070  28.310  1.00  0.00           H
ATOM    225 2HD2 LEU    19      33.610  20.780  28.760  1.00  0.00           H
ATOM    226 3HD2 LEU    19      34.880  19.580  28.410  1.00  0.00           H
ATOM    227  C   LEU    19      37.360  20.940  30.410  1.00  0.00           C
ATOM    228  O   LEU    19      38.030  21.380  31.360  1.00  0.00           O
ATOM    229  N   ARG    20      37.120  21.640  29.250  1.00  0.00           N
ATOM    230  H   ARG    20      36.620  21.170  28.510  1.00  0.00           H
ATOM    231  CA  ARG    20      37.340  23.080  29.050  1.00  0.00           C
ATOM    232  HA  ARG    20      37.820  23.420  29.970  1.00  0.00           H
ATOM    233  CB  ARG    20      38.200  23.440  27.820  1.00  0.00           C
ATOM    234  HB1 ARG    20      37.540  23.410  26.950  1.00  0.00           H
ATOM    235  HB2 ARG    20      38.940  22.660  27.640  1.00  0.00           H
ATOM    236  CG  ARG    20      39.020  24.710  27.970  1.00  0.00           C
ATOM    237  HG1 ARG    20      39.740  24.470  28.750  1.00  0.00           H
ATOM    238  HG2 ARG    20      38.340  25.520  28.230  1.00  0.00           H
ATOM    239  CD  ARG    20      39.850  24.940  26.720  1.00  0.00           C
ATOM    240  HD1 ARG    20      40.350  24.020  26.420  1.00  0.00           H
ATOM    241  HD2 ARG    20      40.630  25.640  27.040  1.00  0.00           H
ATOM    242  NE  ARG    20      39.080  25.480  25.590  1.00  0.00           N
ATOM    243  HE  ARG    20      38.080  25.420  25.670  1.00  0.00           H
ATOM    244  CZ  ARG    20      39.520  25.730  24.390  1.00  0.00           C
ATOM    245  NH1 ARG    20      40.770  25.760  24.080  1.00  0.00           N
ATOM    246 1HH1 ARG    20      41.540  25.750  24.720  1.00  0.00           H
ATOM    247 2HH1 ARG    20      41.010  25.830  23.100  1.00  0.00           H
ATOM    248  NH2 ARG    20      38.810  25.930  23.350  1.00  0.00           N
ATOM    249 1HH2 ARG    20      37.810  25.830  23.450  1.00  0.00           H
ATOM    250 2HH2 ARG    20      39.250  26.290  22.520  1.00  0.00           H
ATOM    251  C   ARG    20      35.970  23.770  29.040  1.00  0.00           C
ATOM    252  O   ARG    20      35.060  23.260  28.410  1.00  0.00           O
ATOM    253  N   LEU    21      35.920  25.000  29.600  1.00  0.00           N
ATOM    254  H   LEU    21      36.740  25.240  30.130  1.00  0.00           H
ATOM    255  CA  LEU    21      34.910  26.090  29.320  1.00  0.00           C
ATOM    256  HA  LEU    21      34.280  25.640  28.550  1.00  0.00           H
ATOM    257  CB  LEU    21      34.080  26.410  30.640  1.00  0.00           C
ATOM    258  HB1 LEU    21      33.280  27.130  30.470  1.00  0.00           H
ATOM    259  HB2 LEU    21      34.790  26.900  31.300  1.00  0.00           H
ATOM    260  CG  LEU    21      33.670  25.140  31.390  1.00  0.00           C
ATOM    261  HG  LEU    21      34.480  24.420  31.400  1.00  0.00           H
ATOM    262  CD1 LEU    21      33.060  25.630  32.760  1.00  0.00           C
ATOM    263 1HD1 LEU    21      32.700  24.780  33.340  1.00  0.00           H
ATOM    264 2HD1 LEU    21      33.810  26.170  33.340  1.00  0.00           H
ATOM    265 3HD1 LEU    21      32.220  26.290  32.540  1.00  0.00           H
ATOM    266  CD2 LEU    21      32.490  24.580  30.610  1.00  0.00           C
ATOM    267 1HD2 LEU    21      31.530  25.050  30.790  1.00  0.00           H
ATOM    268 2HD2 LEU    21      32.800  24.440  29.580  1.00  0.00           H
ATOM    269 3HD2 LEU    21      32.280  23.520  30.780  1.00  0.00           H
ATOM    270  C   LEU    21      35.540  27.340  28.700  1.00  0.00           C
ATOM    271  O   LEU    21      36.670  27.730  29.120  1.00  0.00           O
ATOM    272  N   SER    22      34.950  27.950  27.650  1.00  0.00           N
ATOM    273  H   SER    22      34.050  27.570  27.400  1.00  0.00           H
ATOM    274  CA  SER    22      35.390  29.230  27.090  1.00  0.00           C
ATOM    275  HA  SER    22      36.320  29.550  27.560  1.00  0.00           H
ATOM    276  CB  SER    22      35.740  29.190  25.580  1.00  0.00           C
ATOM    277  HB1 SER    22      36.490  29.960  25.400  1.00  0.00           H
ATOM    278  HB2 SER    22      34.840  29.520  25.070  1.00  0.00           H
ATOM    279  OG  SER    22      36.230  27.900  25.150  1.00  0.00           O
ATOM    280  HG  SER    22      35.420  27.420  24.950  1.00  0.00           H
ATOM    281  C   SER    22      34.390  30.290  27.390  1.00  0.00           C
ATOM    282  O   SER    22      33.210  30.010  27.310  1.00  0.00           O
ATOM    283  N   CYS    23      34.870  31.500  27.590  1.00  0.00           N
ATOM    284  H   CYS    23      35.870  31.600  27.480  1.00  0.00           H
ATOM    285  CA  CYS    23      34.180  32.790  27.680  1.00  0.00           C
ATOM    286  HA  CYS    23      33.130  32.630  27.460  1.00  0.00           H
ATOM    287  CB  CYS    23      34.250  33.220  29.130  1.00  0.00           C
ATOM    288  HB1 CYS    23      35.300  33.200  29.450  1.00  0.00           H
ATOM    289  HB2 CYS    23      33.680  32.470  29.670  1.00  0.00           H
ATOM    290  SG  CYS    23      33.610  34.860  29.360  1.00  0.00           S
ATOM    291  C   CYS    23      34.730  33.780  26.700  1.00  0.00           C
ATOM    292  O   CYS    23      35.900  34.150  26.750  1.00  0.00           O
ATOM    293  N   ALA    24      33.890  34.210  25.740  1.00  0.00           N
ATOM    294  H   ALA    24      32.960  33.820  25.750  1.00  0.00           H
ATOM    295  CA  ALA    24      34.130  35.190  24.690  1.00  0.00           C
ATOM    296  HA  ALA    24      35.190  35.330  24.500  1.00  0.00           H
ATOM    297  CB  ALA    24      33.550  34.760  23.370  1.00  0.00           C
ATOM    298  HB1 ALA    24      34.250  34.960  22.550  1.00  0.00           H
ATOM    299  HB2 ALA    24      33.240  33.720  23.490  1.00  0.00           H
ATOM    300  HB3 ALA    24      32.600  35.280  23.230  1.00  0.00           H
ATOM    301  C   ALA    24      33.520  36.520  25.190  1.00  0.00           C
ATOM    302  O   ALA    24      32.420  36.580  25.730  1.00  0.00           O
ATOM    303  N   ALA    25      34.160  37.650  24.850  1.00  0.00           N
ATOM    304  H   ALA    25      34.960  37.540  24.250  1.00  0.00           H
ATOM    305  CA  ALA    25      33.810  38.990  25.370  1.00  0.00           C
ATOM    306  HA  ALA    25      33.170  38.950  26.250  1.00  0.00           H
ATOM    307  CB  ALA    25      35.160  39.570  25.780  1.00  0.00           C
ATOM    308  HB1 ALA    25      35.780  38.770  26.190  1.00  0.00           H
ATOM    309  HB2 ALA    25      35.690  39.980  24.920  1.00  0.00           H
ATOM    310  HB3 ALA    25      34.990  40.420  26.440  1.00  0.00           H
ATOM    311  C   ALA    25      33.150  39.950  24.390  1.00  0.00           C
ATOM    312  O   ALA    25      32.910  41.130  24.690  1.00  0.00           O
ATOM    313  N   SER    26      32.990  39.530  23.130  1.00  0.00           N
ATOM    314  H   SER    26      33.330  38.600  22.940  1.00  0.00           H
ATOM    315  CA  SER    26      32.070  40.130  22.160  1.00  0.00           C
ATOM    316  HA  SER    26      32.320  39.620  21.230  1.00  0.00           H
ATOM    317  CB  SER    26      30.580  39.830  22.530  1.00  0.00           C
ATOM    318  HB1 SER    26      29.910  39.990  21.690  1.00  0.00           H
ATOM    319  HB2 SER    26      30.240  40.450  23.370  1.00  0.00           H
ATOM    320  OG  SER    26      30.440  38.480  23.040  1.00  0.00           O
ATOM    321  HG  SER    26      29.510  38.320  23.230  1.00  0.00           H
ATOM    322  C   SER    26      32.300  41.590  21.820  1.00  0.00           C
ATOM    323  O   SER    26      31.300  42.250  21.380  1.00  0.00           O
ATOM    324  N   GLY    27      33.560  42.160  21.930  1.00  0.00           N
ATOM    325  H   GLY    27      34.280  41.540  22.280  1.00  0.00           H
ATOM    326  CA  GLY    27      33.870  43.540  21.690  1.00  0.00           C
ATOM    327  HA1 GLY    27      32.900  44.050  21.580  1.00  0.00           H
ATOM    328  HA2 GLY    27      34.420  43.720  20.770  1.00  0.00           H
ATOM    329  C   GLY    27      34.530  44.310  22.850  1.00  0.00           C
ATOM    330  O   GLY    27      35.190  45.380  22.670  1.00  0.00           O
ATOM    331  N   LEU    28      34.500  43.820  24.090  1.00  0.00           N
ATOM    332  H   LEU    28      33.980  42.960  24.210  1.00  0.00           H
ATOM    333  CA  LEU    28      35.170  44.450  25.290  1.00  0.00           C
ATOM    334  HA  LEU    28      34.820  45.470  25.440  1.00  0.00           H
ATOM    335  CB  LEU    28      34.510  43.700  26.520  1.00  0.00           C
ATOM    336  HB1 LEU    28      34.960  42.710  26.630  1.00  0.00           H
ATOM    337  HB2 LEU    28      33.420  43.640  26.410  1.00  0.00           H
ATOM    338  CG  LEU    28      34.860  44.510  27.800  1.00  0.00           C
ATOM    339  HG  LEU    28      35.950  44.610  27.870  1.00  0.00           H
ATOM    340  CD1 LEU    28      34.250  45.920  27.970  1.00  0.00           C
ATOM    341 1HD1 LEU    28      34.380  46.440  27.020  1.00  0.00           H
ATOM    342 2HD1 LEU    28      33.180  45.740  28.100  1.00  0.00           H
ATOM    343 3HD1 LEU    28      34.620  46.480  28.830  1.00  0.00           H
ATOM    344  CD2 LEU    28      34.300  43.810  29.040  1.00  0.00           C
ATOM    345 1HD2 LEU    28      34.550  44.420  29.910  1.00  0.00           H
ATOM    346 2HD2 LEU    28      33.230  43.630  28.940  1.00  0.00           H
ATOM    347 3HD2 LEU    28      34.710  42.800  29.140  1.00  0.00           H
ATOM    348  C   LEU    28      36.700  44.430  25.200  1.00  0.00           C
ATOM    349  O   LEU    28      37.270  43.550  24.570  1.00  0.00           O
ATOM    350  N   LEU    29      37.350  45.560  25.600  1.00  0.00           N
ATOM    351  H   LEU    29      36.820  46.270  26.090  1.00  0.00           H
ATOM    352  CA  LEU    29      38.790  45.870  25.260  1.00  0.00           C
ATOM    353  HA  LEU    29      38.960  45.710  24.190  1.00  0.00           H
ATOM    354  CB  LEU    29      39.110  47.310  25.700  1.00  0.00           C
ATOM    355  HB1 LEU    29      40.150  47.380  25.370  1.00  0.00           H
ATOM    356  HB2 LEU    29      38.990  47.380  26.780  1.00  0.00           H
ATOM    357  CG  LEU    29      38.360  48.450  25.030  1.00  0.00           C
ATOM    358  HG  LEU    29      38.920  49.320  25.380  1.00  0.00           H
ATOM    359  CD1 LEU    29      38.250  48.570  23.500  1.00  0.00           C
ATOM    360 1HD1 LEU    29      38.000  49.580  23.160  1.00  0.00           H
ATOM    361 2HD1 LEU    29      39.140  48.220  22.980  1.00  0.00           H
ATOM    362 3HD1 LEU    29      37.410  47.910  23.280  1.00  0.00           H
ATOM    363  CD2 LEU    29      36.960  48.660  25.590  1.00  0.00           C
ATOM    364 1HD2 LEU    29      36.590  49.650  25.340  1.00  0.00           H
ATOM    365 2HD2 LEU    29      36.220  47.950  25.230  1.00  0.00           H
ATOM    366 3HD2 LEU    29      37.020  48.590  26.680  1.00  0.00           H
ATOM    367  C   LEU    29      39.710  44.850  25.820  1.00  0.00           C
ATOM    368  O   LEU    29      40.040  44.810  27.030  1.00  0.00           O
ATOM    369  N   PHE    30      39.960  43.790  25.010  1.00  0.00           N
ATOM    370  H   PHE    30      39.350  43.770  24.200  1.00  0.00           H
ATOM    371  CA  PHE    30      40.590  42.510  25.410  1.00  0.00           C
ATOM    372  HA  PHE    30      39.870  42.080  26.110  1.00  0.00           H
ATOM    373  CB  PHE    30      40.650  41.500  24.260  1.00  0.00           C
ATOM    374  HB1 PHE    30      41.410  41.720  23.500  1.00  0.00           H
ATOM    375  HB2 PHE    30      39.740  41.580  23.670  1.00  0.00           H
ATOM    376  CG  PHE    30      40.710  40.070  24.680  1.00  0.00           C
ATOM    377  CD1 PHE    30      39.570  39.460  25.240  1.00  0.00           C
ATOM    378  HD1 PHE    30      38.610  39.950  25.260  1.00  0.00           H
ATOM    379  CE1 PHE    30      39.730  38.120  25.760  1.00  0.00           C
ATOM    380  HE1 PHE    30      38.890  37.630  26.220  1.00  0.00           H
ATOM    381  CZ  PHE    30      40.970  37.500  25.690  1.00  0.00           C
ATOM    382  HZ  PHE    30      41.210  36.610  26.250  1.00  0.00           H
ATOM    383  CE2 PHE    30      42.060  38.120  25.020  1.00  0.00           C
ATOM    384  HE2 PHE    30      43.030  37.650  24.920  1.00  0.00           H
ATOM    385  CD2 PHE    30      41.960  39.420  24.560  1.00  0.00           C
ATOM    386  HD2 PHE    30      42.810  39.850  24.050  1.00  0.00           H
ATOM    387  C   PHE    30      42.020  42.620  26.050  1.00  0.00           C
ATOM    388  O   PHE    30      42.460  41.770  26.790  1.00  0.00           O
ATOM    389  N   SER    37      42.690  43.720  25.760  1.00  0.00           N
ATOM    390  H   SER    37      42.150  44.360  25.200  1.00  0.00           H
ATOM    391  CA  SER    37      44.020  44.190  26.270  1.00  0.00           C
ATOM    392  HA  SER    37      44.700  43.360  26.460  1.00  0.00           H
ATOM    393  CB  SER    37      44.720  44.930  25.190  1.00  0.00           C
ATOM    394  HB1 SER    37      45.090  44.270  24.410  1.00  0.00           H
ATOM    395  HB2 SER    37      45.590  45.420  25.630  1.00  0.00           H
ATOM    396  OG  SER    37      43.840  45.920  24.640  1.00  0.00           O
ATOM    397  HG  SER    37      44.450  46.440  24.110  1.00  0.00           H
ATOM    398  C   SER    37      44.050  45.080  27.540  1.00  0.00           C
ATOM    399  O   SER    37      45.130  45.400  28.020  1.00  0.00           O
ATOM    400  N   PHE    38      42.890  45.400  28.040  1.00  0.00           N
ATOM    401  H   PHE    38      42.040  45.170  27.550  1.00  0.00           H
ATOM    402  CA  PHE    38      42.800  46.210  29.200  1.00  0.00           C
ATOM    403  HA  PHE    38      43.710  46.460  29.750  1.00  0.00           H
ATOM    404  CB  PHE    38      42.080  47.490  28.790  1.00  0.00           C
ATOM    405  HB1 PHE    38      41.820  48.040  29.690  1.00  0.00           H
ATOM    406  HB2 PHE    38      41.100  47.260  28.370  1.00  0.00           H
ATOM    407  CG  PHE    38      42.790  48.360  27.760  1.00  0.00           C
ATOM    408  CD1 PHE    38      42.700  48.140  26.350  1.00  0.00           C
ATOM    409  HD1 PHE    38      42.110  47.280  26.080  1.00  0.00           H
ATOM    410  CE1 PHE    38      43.410  48.830  25.450  1.00  0.00           C
ATOM    411  HE1 PHE    38      43.300  48.680  24.380  1.00  0.00           H
ATOM    412  CZ  PHE    38      44.380  49.790  25.880  1.00  0.00           C
ATOM    413  HZ  PHE    38      45.000  50.270  25.150  1.00  0.00           H
ATOM    414  CE2 PHE    38      44.410  50.150  27.200  1.00  0.00           C
ATOM    415  HE2 PHE    38      45.010  50.960  27.590  1.00  0.00           H
ATOM    416  CD2 PHE    38      43.660  49.420  28.150  1.00  0.00           C
ATOM    417  HD2 PHE    38      43.800  49.720  29.180  1.00  0.00           H
ATOM    418  C   PHE    38      41.920  45.580  30.350  1.00  0.00           C
ATOM    419  O   PHE    38      41.870  46.100  31.480  1.00  0.00           O
ATOM    420  N   TYR    39      41.150  44.500  30.020  1.00  0.00           N
ATOM    421  H   TYR    39      41.090  44.220  29.060  1.00  0.00           H
ATOM    422  CA  TYR    39      40.120  43.990  30.950  1.00  0.00           C
ATOM    423  HA  TYR    39      39.820  44.670  31.750  1.00  0.00           H
ATOM    424  CB  TYR    39      38.880  43.840  30.080  1.00  0.00           C
ATOM    425  HB1 TYR    39      38.280  43.010  30.460  1.00  0.00           H
ATOM    426  HB2 TYR    39      39.040  43.550  29.040  1.00  0.00           H
ATOM    427  CG  TYR    39      37.940  45.050  30.220  1.00  0.00           C
ATOM    428  CD1 TYR    39      38.230  46.230  29.560  1.00  0.00           C
ATOM    429  HD1 TYR    39      39.020  46.290  28.830  1.00  0.00           H
ATOM    430  CE1 TYR    39      37.430  47.370  29.850  1.00  0.00           C
ATOM    431  HE1 TYR    39      37.500  48.270  29.250  1.00  0.00           H
ATOM    432  CZ  TYR    39      36.410  47.350  30.810  1.00  0.00           C
ATOM    433  OH  TYR    39      35.710  48.420  31.100  1.00  0.00           O
ATOM    434  HH  TYR    39      34.890  48.210  31.570  1.00  0.00           H
ATOM    435  CE2 TYR    39      36.250  46.130  31.580  1.00  0.00           C
ATOM    436  HE2 TYR    39      35.580  46.080  32.430  1.00  0.00           H
ATOM    437  CD2 TYR    39      37.000  45.010  31.210  1.00  0.00           C
ATOM    438  HD2 TYR    39      36.950  44.060  31.730  1.00  0.00           H
ATOM    439  C   TYR    39      40.480  42.600  31.550  1.00  0.00           C
ATOM    440  O   TYR    39      40.760  41.630  30.820  1.00  0.00           O
ATOM    441  N   ILE    40      40.380  42.560  32.910  1.00  0.00           N
ATOM    442  H   ILE    40      39.920  43.360  33.340  1.00  0.00           H
ATOM    443  CA  ILE    40      40.410  41.290  33.620  1.00  0.00           C
ATOM    444  HA  ILE    40      41.310  40.750  33.330  1.00  0.00           H
ATOM    445  CB  ILE    40      40.590  41.580  35.140  1.00  0.00           C
ATOM    446  HB  ILE    40      39.680  42.130  35.390  1.00  0.00           H
ATOM    447  CG2 ILE    40      40.670  40.250  35.960  1.00  0.00           C
ATOM    448 1HG2 ILE    40      39.710  39.720  35.950  1.00  0.00           H
ATOM    449 2HG2 ILE    40      41.420  39.510  35.660  1.00  0.00           H
ATOM    450 3HG2 ILE    40      40.820  40.410  37.030  1.00  0.00           H
ATOM    451  CG1 ILE    40      41.740  42.540  35.510  1.00  0.00           C
ATOM    452 1HG1 ILE    40      42.500  42.450  34.740  1.00  0.00           H
ATOM    453 2HG1 ILE    40      42.160  42.340  36.500  1.00  0.00           H
ATOM    454  CD  ILE    40      41.380  44.020  35.610  1.00  0.00           C
ATOM    455  HD1 ILE    40      41.180  44.430  34.620  1.00  0.00           H
ATOM    456  HD2 ILE    40      40.450  44.020  36.190  1.00  0.00           H
ATOM    457  HD3 ILE    40      42.120  44.650  36.100  1.00  0.00           H
ATOM    458  C   ILE    40      39.160  40.490  33.390  1.00  0.00           C
ATOM    459  O   ILE    40      38.120  41.050  33.300  1.00  0.00           O
ATOM    460  N   MET    41      39.350  39.180  33.420  1.00  0.00           N
ATOM    461  H   MET    41      40.300  38.870  33.520  1.00  0.00           H
ATOM    462  CA  MET    41      38.250  38.290  33.010  1.00  0.00           C
ATOM    463  HA  MET    41      37.280  38.750  33.220  1.00  0.00           H
ATOM    464  CB  MET    41      38.220  37.960  31.480  1.00  0.00           C
ATOM    465  HB1 MET    41      37.480  37.190  31.240  1.00  0.00           H
ATOM    466  HB2 MET    41      39.260  37.680  31.380  1.00  0.00           H
ATOM    467  CG  MET    41      37.990  39.060  30.430  1.00  0.00           C
ATOM    468  HG1 MET    41      38.750  39.840  30.500  1.00  0.00           H
ATOM    469  HG2 MET    41      37.030  39.550  30.640  1.00  0.00           H
ATOM    470  SD  MET    41      37.820  38.530  28.610  1.00  0.00           S
ATOM    471  CE  MET    41      36.470  37.270  28.760  1.00  0.00           C
ATOM    472  HE1 MET    41      36.370  36.960  27.720  1.00  0.00           H
ATOM    473  HE2 MET    41      36.570  36.530  29.550  1.00  0.00           H
ATOM    474  HE3 MET    41      35.560  37.820  29.010  1.00  0.00           H
ATOM    475  C   MET    41      38.330  36.990  33.840  1.00  0.00           C
ATOM    476  O   MET    41      39.400  36.460  34.180  1.00  0.00           O
ATOM    477  N   GLY    42      37.190  36.470  34.350  1.00  0.00           N
ATOM    478  H   GLY    42      36.290  36.840  34.090  1.00  0.00           H
ATOM    479  CA  GLY    42      37.140  35.450  35.330  1.00  0.00           C
ATOM    480  HA1 GLY    42      37.330  35.820  36.340  1.00  0.00           H
ATOM    481  HA2 GLY    42      37.880  34.720  35.000  1.00  0.00           H
ATOM    482  C   GLY    42      35.800  34.750  35.400  1.00  0.00           C
ATOM    483  O   GLY    42      34.930  34.990  34.610  1.00  0.00           O
ATOM    484  N   TRP    43      35.690  33.970  36.460  1.00  0.00           N
ATOM    485  H   TRP    43      36.390  33.940  37.180  1.00  0.00           H
ATOM    486  CA  TRP    43      34.580  33.030  36.650  1.00  0.00           C
ATOM    487  HA  TRP    43      33.710  33.300  36.050  1.00  0.00           H
ATOM    488  CB  TRP    43      35.050  31.640  36.250  1.00  0.00           C
ATOM    489  HB1 TRP    43      34.250  30.930  36.470  1.00  0.00           H
ATOM    490  HB2 TRP    43      35.900  31.440  36.910  1.00  0.00           H
ATOM    491  CG  TRP    43      35.620  31.450  34.930  1.00  0.00           C
ATOM    492  CD1 TRP    43      36.910  31.550  34.580  1.00  0.00           C
ATOM    493  HD1 TRP    43      37.630  31.880  35.320  1.00  0.00           H
ATOM    494  NE1 TRP    43      37.060  31.190  33.290  1.00  0.00           N
ATOM    495  HE1 TRP    43      37.900  31.290  32.740  1.00  0.00           H
ATOM    496  CE2 TRP    43      35.830  30.820  32.730  1.00  0.00           C
ATOM    497  CZ2 TRP    43      35.510  30.220  31.540  1.00  0.00           C
ATOM    498  HZ2 TRP    43      36.350  29.900  30.940  1.00  0.00           H
ATOM    499  CH2 TRP    43      34.140  29.990  31.220  1.00  0.00           C
ATOM    500  HH2 TRP    43      33.850  29.550  30.280  1.00  0.00           H
ATOM    501  CZ3 TRP    43      33.150  30.340  32.150  1.00  0.00           C
ATOM    502  HZ3 TRP    43      32.100  30.280  31.890  1.00  0.00           H
ATOM    503  CE3 TRP    43      33.600  30.810  33.400  1.00  0.00           C
ATOM    504  HE3 TRP    43      32.890  30.950  34.200  1.00  0.00           H
ATOM    505  CD2 TRP    43      34.920  31.130  33.720  1.00  0.00           C
ATOM    506  C   TRP    43      34.100  33.010  38.110  1.00  0.00           C
ATOM    507  O   TRP    43      34.940  32.990  39.060  1.00  0.00           O
ATOM    508  N   PHE    44      32.880  32.590  38.230  1.00  0.00           N
ATOM    509  H   PHE    44      32.380  32.360  37.380  1.00  0.00           H
ATOM    510  CA  PHE    44      32.200  32.330  39.570  1.00  0.00           C
ATOM    511  HA  PHE    44      32.880  32.090  40.390  1.00  0.00           H
ATOM    512  CB  PHE    44      31.400  33.640  40.050  1.00  0.00           C
ATOM    513  HB1 PHE    44      30.850  33.380  40.950  1.00  0.00           H
ATOM    514  HB2 PHE    44      30.790  33.760  39.150  1.00  0.00           H
ATOM    515  CG  PHE    44      32.180  34.930  40.280  1.00  0.00           C
ATOM    516  CD1 PHE    44      32.440  35.790  39.220  1.00  0.00           C
ATOM    517  HD1 PHE    44      31.990  35.590  38.260  1.00  0.00           H
ATOM    518  CE1 PHE    44      33.200  37.000  39.380  1.00  0.00           C
ATOM    519  HE1 PHE    44      33.450  37.690  38.590  1.00  0.00           H
ATOM    520  CZ  PHE    44      33.770  37.240  40.630  1.00  0.00           C
ATOM    521  HZ  PHE    44      34.340  38.140  40.810  1.00  0.00           H
ATOM    522  CE2 PHE    44      33.590  36.320  41.680  1.00  0.00           C
ATOM    523  HE2 PHE    44      34.090  36.450  42.630  1.00  0.00           H
ATOM    524  CD2 PHE    44      32.750  35.170  41.560  1.00  0.00           C
ATOM    525  HD2 PHE    44      32.620  34.490  42.390  1.00  0.00           H
ATOM    526  C   PHE    44      31.340  31.070  39.370  1.00  0.00           C
ATOM    527  O   PHE    44      31.210  30.620  38.240  1.00  0.00           O
ATOM    528  N   ARG    45      30.860  30.420  40.400  1.00  0.00           N
ATOM    529  H   ARG    45      31.090  30.740  41.330  1.00  0.00           H
ATOM    530  CA  ARG    45      30.000  29.230  40.300  1.00  0.00           C
ATOM    531  HA  ARG    45      29.340  29.360  39.440  1.00  0.00           H
ATOM    532  CB  ARG    45      30.830  27.950  40.130  1.00  0.00           C
ATOM    533  HB1 ARG    45      31.620  28.080  39.390  1.00  0.00           H
ATOM    534  HB2 ARG    45      30.220  27.130  39.760  1.00  0.00           H
ATOM    535  CG  ARG    45      31.470  27.530  41.440  1.00  0.00           C
ATOM    536  HG1 ARG    45      30.720  27.280  42.190  1.00  0.00           H
ATOM    537  HG2 ARG    45      32.200  28.270  41.750  1.00  0.00           H
ATOM    538  CD  ARG    45      32.150  26.170  41.190  1.00  0.00           C
ATOM    539  HD1 ARG    45      32.990  26.450  40.560  1.00  0.00           H
ATOM    540  HD2 ARG    45      31.410  25.510  40.730  1.00  0.00           H
ATOM    541  NE  ARG    45      32.630  25.540  42.460  1.00  0.00           N
ATOM    542  HE  ARG    45      32.210  25.850  43.330  1.00  0.00           H
ATOM    543  CZ  ARG    45      33.630  24.710  42.600  1.00  0.00           C
ATOM    544  NH1 ARG    45      34.130  24.060  41.580  1.00  0.00           N
ATOM    545 1HH1 ARG    45      33.710  24.070  40.660  1.00  0.00           H
ATOM    546 2HH1 ARG    45      34.780  23.310  41.780  1.00  0.00           H
ATOM    547  NH2 ARG    45      34.100  24.590  43.800  1.00  0.00           N
ATOM    548 1HH2 ARG    45      33.680  25.030  44.610  1.00  0.00           H
ATOM    549 2HH2 ARG    45      34.850  23.930  43.930  1.00  0.00           H
ATOM    550  C   ARG    45      29.010  29.140  41.470  1.00  0.00           C
ATOM    551  O   ARG    45      29.320  29.560  42.560  1.00  0.00           O
ATOM    552  N   GLN    46      27.920  28.340  41.300  1.00  0.00           N
ATOM    553  H   GLN    46      27.790  28.070  40.330  1.00  0.00           H
ATOM    554  CA  GLN    46      26.780  28.280  42.210  1.00  0.00           C
ATOM    555  HA  GLN    46      27.170  28.530  43.200  1.00  0.00           H
ATOM    556  CB  GLN    46      25.600  29.230  41.830  1.00  0.00           C
ATOM    557  HB1 GLN    46      25.150  28.850  40.910  1.00  0.00           H
ATOM    558  HB2 GLN    46      25.890  30.260  41.610  1.00  0.00           H
ATOM    559  CG  GLN    46      24.410  29.190  42.880  1.00  0.00           C
ATOM    560  HG1 GLN    46      24.820  29.060  43.880  1.00  0.00           H
ATOM    561  HG2 GLN    46      23.690  28.390  42.700  1.00  0.00           H
ATOM    562  CD  GLN    46      23.730  30.550  42.970  1.00  0.00           C
ATOM    563  OE1 GLN    46      24.060  31.410  43.750  1.00  0.00           O
ATOM    564  NE2 GLN    46      22.790  30.830  42.100  1.00  0.00           N
ATOM    565 1HE2 GLN    46      22.600  30.220  41.310  1.00  0.00           H
ATOM    566 2HE2 GLN    46      22.340  31.730  42.160  1.00  0.00           H
ATOM    567  C   GLN    46      26.270  26.830  42.310  1.00  0.00           C
ATOM    568  O   GLN    46      25.740  26.350  41.340  1.00  0.00           O
ATOM    569  N   ALA    47      26.190  26.260  43.490  1.00  0.00           N
ATOM    570  H   ALA    47      26.760  26.690  44.200  1.00  0.00           H
ATOM    571  CA  ALA    47      25.870  24.820  43.800  1.00  0.00           C
ATOM    572  HA  ALA    47      25.730  24.400  42.810  1.00  0.00           H
ATOM    573  CB  ALA    47      27.080  24.060  44.450  1.00  0.00           C
ATOM    574  HB1 ALA    47      26.800  23.020  44.630  1.00  0.00           H
ATOM    575  HB2 ALA    47      28.010  24.090  43.880  1.00  0.00           H
ATOM    576  HB3 ALA    47      27.320  24.530  45.400  1.00  0.00           H
ATOM    577  C   ALA    47      24.540  24.750  44.580  1.00  0.00           C
ATOM    578  O   ALA    47      24.190  25.740  45.260  1.00  0.00           O
ATOM    579  N   PRO    48      23.850  23.600  44.550  1.00  0.00           N
ATOM    580  CD  PRO    48      24.040  22.480  43.660  1.00  0.00           C
ATOM    581  HD1 PRO    48      24.880  21.860  43.970  1.00  0.00           H
ATOM    582  HD2 PRO    48      24.270  22.750  42.640  1.00  0.00           H
ATOM    583  CG  PRO    48      22.710  21.740  43.670  1.00  0.00           C
ATOM    584  HG1 PRO    48      22.860  20.670  43.530  1.00  0.00           H
ATOM    585  HG2 PRO    48      21.960  22.160  43.000  1.00  0.00           H
ATOM    586  CB  PRO    48      22.250  21.970  45.060  1.00  0.00           C
ATOM    587  HB1 PRO    48      22.800  21.280  45.700  1.00  0.00           H
ATOM    588  HB2 PRO    48      21.170  21.860  45.160  1.00  0.00           H
ATOM    589  CA  PRO    48      22.680  23.400  45.410  1.00  0.00           C
ATOM    590  HA  PRO    48      21.850  24.020  45.050  1.00  0.00           H
ATOM    591  C   PRO    48      22.980  23.540  46.920  1.00  0.00           C
ATOM    592  O   PRO    48      23.990  23.030  47.360  1.00  0.00           O
ATOM    593  N   GLY    49      22.090  24.250  47.650  1.00  0.00           N
ATOM    594  H   GLY    49      21.380  24.750  47.140  1.00  0.00           H
ATOM    595  CA  GLY    49      22.310  24.560  49.070  1.00  0.00           C
ATOM    596  HA1 GLY    49      22.360  23.620  49.620  1.00  0.00           H
ATOM    597  HA2 GLY    49      21.430  25.160  49.340  1.00  0.00           H
ATOM    598  C   GLY    49      23.630  25.160  49.430  1.00  0.00           C
ATOM    599  O   GLY    49      23.790  25.420  50.630  1.00  0.00           O
ATOM    600  N   ARG    50      24.580  25.480  48.520  1.00  0.00           N
ATOM    601  H   ARG    50      24.400  25.180  47.570  1.00  0.00           H
ATOM    602  CA  ARG    50      25.830  26.290  48.800  1.00  0.00           C
ATOM    603  HA  ARG    50      25.700  26.620  49.830  1.00  0.00           H
ATOM    604  CB  ARG    50      27.080  25.420  48.680  1.00  0.00           C
ATOM    605  HB1 ARG    50      27.920  26.090  48.890  1.00  0.00           H
ATOM    606  HB2 ARG    50      27.240  25.260  47.610  1.00  0.00           H
ATOM    607  CG  ARG    50      27.130  24.110  49.490  1.00  0.00           C
ATOM    608  HG1 ARG    50      26.320  23.440  49.190  1.00  0.00           H
ATOM    609  HG2 ARG    50      26.950  24.290  50.550  1.00  0.00           H
ATOM    610  CD  ARG    50      28.520  23.510  49.560  1.00  0.00           C
ATOM    611  HD1 ARG    50      28.560  22.550  50.070  1.00  0.00           H
ATOM    612  HD2 ARG    50      29.140  24.280  50.030  1.00  0.00           H
ATOM    613  NE  ARG    50      29.000  23.290  48.140  1.00  0.00           N
ATOM    614  HE  ARG    50      29.510  24.070  47.750  1.00  0.00           H
ATOM    615  CZ  ARG    50      28.800  22.290  47.280  1.00  0.00           C
ATOM    616  NH1 ARG    50      28.160  21.200  47.580  1.00  0.00           N
ATOM    617 1HH1 ARG    50      27.820  21.010  48.520  1.00  0.00           H
ATOM    618 2HH1 ARG    50      28.360  20.360  47.060  1.00  0.00           H
ATOM    619  NH2 ARG    50      29.280  22.370  46.080  1.00  0.00           N
ATOM    620 1HH2 ARG    50      29.750  23.230  45.840  1.00  0.00           H
ATOM    621 2HH2 ARG    50      29.040  21.610  45.470  1.00  0.00           H
ATOM    622  C   ARG    50      26.010  27.600  48.010  1.00  0.00           C
ATOM    623  O   ARG    50      25.700  27.730  46.810  1.00  0.00           O
ATOM    624  N   GLU    51      26.490  28.580  48.770  1.00  0.00           N
ATOM    625  H   GLU    51      26.650  28.360  49.740  1.00  0.00           H
ATOM    626  CA  GLU    51      26.660  29.930  48.260  1.00  0.00           C
ATOM    627  HA  GLU    51      25.690  30.250  47.870  1.00  0.00           H
ATOM    628  CB  GLU    51      27.000  30.760  49.520  1.00  0.00           C
ATOM    629  HB1 GLU    51      27.780  30.270  50.100  1.00  0.00           H
ATOM    630  HB2 GLU    51      26.080  30.650  50.110  1.00  0.00           H
ATOM    631  CG  GLU    51      27.320  32.210  49.210  1.00  0.00           C
ATOM    632  HG1 GLU    51      26.400  32.670  48.820  1.00  0.00           H
ATOM    633  HG2 GLU    51      28.130  32.250  48.480  1.00  0.00           H
ATOM    634  CD  GLU    51      27.910  32.940  50.430  1.00  0.00           C
ATOM    635  OE1 GLU    51      27.110  33.400  51.260  1.00  0.00           O
ATOM    636  OE2 GLU    51      29.150  33.110  50.570  1.00  0.00           O
ATOM    637  C   GLU    51      27.660  30.000  47.050  1.00  0.00           C
ATOM    638  O   GLU    51      28.590  29.200  46.960  1.00  0.00           O
ATOM    639  N   ARG    52      27.370  30.960  46.140  1.00  0.00           N
ATOM    640  H   ARG    52      26.630  31.590  46.420  1.00  0.00           H
ATOM    641  CA  ARG    52      28.130  31.210  44.910  1.00  0.00           C
ATOM    642  HA  ARG    52      28.170  30.340  44.250  1.00  0.00           H
ATOM    643  CB  ARG    52      27.430  32.280  44.150  1.00  0.00           C
ATOM    644  HB1 ARG    52      27.330  33.180  44.760  1.00  0.00           H
ATOM    645  HB2 ARG    52      26.420  32.030  43.840  1.00  0.00           H
ATOM    646  CG  ARG    52      28.210  32.700  42.860  1.00  0.00           C
ATOM    647  HG1 ARG    52      28.150  31.800  42.240  1.00  0.00           H
ATOM    648  HG2 ARG    52      29.280  32.880  42.960  1.00  0.00           H
ATOM    649  CD  ARG    52      27.440  33.820  42.120  1.00  0.00           C
ATOM    650  HD1 ARG    52      26.430  33.440  41.960  1.00  0.00           H
ATOM    651  HD2 ARG    52      27.870  33.960  41.130  1.00  0.00           H
ATOM    652  NE  ARG    52      27.420  35.160  42.760  1.00  0.00           N
ATOM    653  HE  ARG    52      27.870  35.170  43.660  1.00  0.00           H
ATOM    654  CZ  ARG    52      26.960  36.260  42.260  1.00  0.00           C
ATOM    655  NH1 ARG    52      26.290  36.330  41.130  1.00  0.00           N
ATOM    656 1HH1 ARG    52      26.140  35.470  40.620  1.00  0.00           H
ATOM    657 2HH1 ARG    52      25.870  37.160  40.740  1.00  0.00           H
ATOM    658  NH2 ARG    52      27.170  37.370  42.990  1.00  0.00           N
ATOM    659 1HH2 ARG    52      27.380  37.150  43.950  1.00  0.00           H
ATOM    660 2HH2 ARG    52      26.720  38.230  42.690  1.00  0.00           H
ATOM    661  C   ARG    52      29.590  31.550  45.320  1.00  0.00           C
ATOM    662  O   ARG    52      29.770  32.380  46.210  1.00  0.00           O
ATOM    663  N   GLU    53      30.600  30.950  44.650  1.00  0.00           N
ATOM    664  H   GLU    53      30.360  30.360  43.870  1.00  0.00           H
ATOM    665  CA  GLU    53      31.980  31.130  44.970  1.00  0.00           C
ATOM    666  HA  GLU    53      32.120  31.970  45.660  1.00  0.00           H
ATOM    667  CB  GLU    53      32.540  29.950  45.740  1.00  0.00           C
ATOM    668  HB1 GLU    53      32.010  29.850  46.690  1.00  0.00           H
ATOM    669  HB2 GLU    53      33.600  30.140  45.910  1.00  0.00           H
ATOM    670  CG  GLU    53      32.410  28.640  44.940  1.00  0.00           C
ATOM    671  HG1 GLU    53      32.970  28.690  44.000  1.00  0.00           H
ATOM    672  HG2 GLU    53      31.360  28.480  44.730  1.00  0.00           H
ATOM    673  CD  GLU    53      33.060  27.440  45.650  1.00  0.00           C
ATOM    674  OE1 GLU    53      34.200  27.560  46.240  1.00  0.00           O
ATOM    675  OE2 GLU    53      32.560  26.310  45.370  1.00  0.00           O
ATOM    676  C   GLU    53      32.810  31.490  43.670  1.00  0.00           C
ATOM    677  O   GLU    53      32.560  30.990  42.510  1.00  0.00           O
ATOM    678  N   PHE    54      33.840  32.260  43.850  1.00  0.00           N
ATOM    679  H   PHE    54      33.920  32.670  44.760  1.00  0.00           H
ATOM    680  CA  PHE    54      34.880  32.630  42.920  1.00  0.00           C
ATOM    681  HA  PHE    54      34.430  32.950  41.980  1.00  0.00           H
ATOM    682  CB  PHE    54      35.630  33.800  43.600  1.00  0.00           C
ATOM    683  HB1 PHE    54      35.960  33.510  44.590  1.00  0.00           H
ATOM    684  HB2 PHE    54      34.890  34.610  43.560  1.00  0.00           H
ATOM    685  CG  PHE    54      36.810  34.280  42.870  1.00  0.00           C
ATOM    686  CD1 PHE    54      36.670  34.850  41.640  1.00  0.00           C
ATOM    687  HD1 PHE    54      35.770  34.820  41.040  1.00  0.00           H
ATOM    688  CE1 PHE    54      37.840  35.350  41.050  1.00  0.00           C
ATOM    689  HE1 PHE    54      37.910  35.860  40.100  1.00  0.00           H
ATOM    690  CZ  PHE    54      39.120  35.170  41.560  1.00  0.00           C
ATOM    691  HZ  PHE    54      39.940  35.620  41.030  1.00  0.00           H
ATOM    692  CE2 PHE    54      39.240  34.570  42.830  1.00  0.00           C
ATOM    693  HE2 PHE    54      40.220  34.490  43.280  1.00  0.00           H
ATOM    694  CD2 PHE    54      38.050  34.140  43.500  1.00  0.00           C
ATOM    695  HD2 PHE    54      38.080  33.710  44.490  1.00  0.00           H
ATOM    696  C   PHE    54      35.760  31.470  42.620  1.00  0.00           C
ATOM    697  O   PHE    54      36.090  30.670  43.480  1.00  0.00           O
ATOM    698  N   VAL    55      36.070  31.350  41.330  1.00  0.00           N
ATOM    699  H   VAL    55      35.770  32.010  40.620  1.00  0.00           H
ATOM    700  CA  VAL    55      36.790  30.170  40.830  1.00  0.00           C
ATOM    701  HA  VAL    55      36.960  29.500  41.660  1.00  0.00           H
ATOM    702  CB  VAL    55      35.970  29.580  39.660  1.00  0.00           C
ATOM    703  HB  VAL    55      36.030  30.400  38.940  1.00  0.00           H
ATOM    704  CG1 VAL    55      36.700  28.330  39.140  1.00  0.00           C
ATOM    705 1HG1 VAL    55      36.650  27.540  39.890  1.00  0.00           H
ATOM    706 2HG1 VAL    55      36.050  28.060  38.300  1.00  0.00           H
ATOM    707 3HG1 VAL    55      37.740  28.470  38.870  1.00  0.00           H
ATOM    708  CG2 VAL    55      34.570  29.320  39.940  1.00  0.00           C
ATOM    709 1HG2 VAL    55      34.060  29.100  39.000  1.00  0.00           H
ATOM    710 2HG2 VAL    55      34.460  28.460  40.600  1.00  0.00           H
ATOM    711 3HG2 VAL    55      34.080  30.160  40.440  1.00  0.00           H
ATOM    712  C   VAL    55      38.150  30.580  40.400  1.00  0.00           C
ATOM    713  O   VAL    55      39.120  30.110  41.030  1.00  0.00           O
ATOM    714  N   ALA    56      38.240  31.510  39.400  1.00  0.00           N
ATOM    715  H   ALA    56      37.360  31.760  38.980  1.00  0.00           H
ATOM    716  CA  ALA    56      39.480  32.030  38.790  1.00  0.00           C
ATOM    717  HA  ALA    56      40.270  32.180  39.520  1.00  0.00           H
ATOM    718  CB  ALA    56      39.960  30.970  37.780  1.00  0.00           C
ATOM    719  HB1 ALA    56      40.130  30.010  38.250  1.00  0.00           H
ATOM    720  HB2 ALA    56      39.240  30.890  36.960  1.00  0.00           H
ATOM    721  HB3 ALA    56      40.910  31.230  37.310  1.00  0.00           H
ATOM    722  C   ALA    56      39.360  33.410  38.110  1.00  0.00           C
ATOM    723  O   ALA    56      38.290  33.710  37.650  1.00  0.00           O
ATOM    724  N   SER    57      40.490  34.100  37.900  1.00  0.00           N
ATOM    725  H   SER    57      41.320  33.800  38.380  1.00  0.00           H
ATOM    726  CA  SER    57      40.480  35.270  37.050  1.00  0.00           C
ATOM    727  HA  SER    57      39.720  35.220  36.280  1.00  0.00           H
ATOM    728  CB  SER    57      40.160  36.550  37.830  1.00  0.00           C
ATOM    729  HB1 SER    57      39.150  36.540  38.240  1.00  0.00           H
ATOM    730  HB2 SER    57      40.190  37.360  37.100  1.00  0.00           H
ATOM    731  OG  SER    57      41.090  36.830  38.850  1.00  0.00           O
ATOM    732  HG  SER    57      40.620  37.140  39.620  1.00  0.00           H
ATOM    733  C   SER    57      41.830  35.450  36.520  1.00  0.00           C
ATOM    734  O   SER    57      42.820  35.100  37.180  1.00  0.00           O
ATOM    735  N   ILE    58      41.880  35.980  35.300  1.00  0.00           N
ATOM    736  H   ILE    58      41.030  36.080  34.760  1.00  0.00           H
ATOM    737  CA  ILE    58      43.140  36.390  34.670  1.00  0.00           C
ATOM    738  HA  ILE    58      43.930  36.340  35.420  1.00  0.00           H
ATOM    739  CB  ILE    58      43.520  35.480  33.530  1.00  0.00           C
ATOM    740  HB  ILE    58      43.520  34.440  33.850  1.00  0.00           H
ATOM    741  CG2 ILE    58      42.490  35.520  32.350  1.00  0.00           C
ATOM    742 1HG2 ILE    58      41.530  35.930  32.690  1.00  0.00           H
ATOM    743 2HG2 ILE    58      42.810  36.090  31.490  1.00  0.00           H
ATOM    744 3HG2 ILE    58      42.300  34.530  31.930  1.00  0.00           H
ATOM    745  CG1 ILE    58      44.920  35.700  32.990  1.00  0.00           C
ATOM    746 1HG1 ILE    58      45.720  35.920  33.700  1.00  0.00           H
ATOM    747 2HG1 ILE    58      44.930  36.600  32.370  1.00  0.00           H
ATOM    748  CD  ILE    58      45.360  34.590  32.010  1.00  0.00           C
ATOM    749  HD1 ILE    58      44.770  34.500  31.090  1.00  0.00           H
ATOM    750  HD2 ILE    58      46.370  34.710  31.610  1.00  0.00           H
ATOM    751  HD3 ILE    58      45.260  33.720  32.660  1.00  0.00           H
ATOM    752  C   ILE    58      43.190  37.850  34.110  1.00  0.00           C
ATOM    753  O   ILE    58      42.280  38.360  33.460  1.00  0.00           O
ATOM    754  N   LYS    59      44.150  38.640  34.540  1.00  0.00           N
ATOM    755  H   LYS    59      44.870  38.130  35.020  1.00  0.00           H
ATOM    756  CA  LYS    59      44.470  40.000  34.110  1.00  0.00           C
ATOM    757  HA  LYS    59      43.520  40.530  34.090  1.00  0.00           H
ATOM    758  CB  LYS    59      45.520  40.690  35.100  1.00  0.00           C
ATOM    759  HB1 LYS    59      45.440  41.740  34.830  1.00  0.00           H
ATOM    760  HB2 LYS    59      46.530  40.350  34.880  1.00  0.00           H
ATOM    761  CG  LYS    59      45.160  40.630  36.600  1.00  0.00           C
ATOM    762  HG1 LYS    59      45.230  39.590  36.900  1.00  0.00           H
ATOM    763  HG2 LYS    59      44.140  41.010  36.670  1.00  0.00           H
ATOM    764  CD  LYS    59      45.990  41.440  37.530  1.00  0.00           C
ATOM    765  HD1 LYS    59      47.030  41.110  37.520  1.00  0.00           H
ATOM    766  HD2 LYS    59      45.400  41.420  38.440  1.00  0.00           H
ATOM    767  CE  LYS    59      45.940  42.880  37.080  1.00  0.00           C
ATOM    768  HE1 LYS    59      44.900  43.050  36.840  1.00  0.00           H
ATOM    769  HE2 LYS    59      46.510  42.970  36.150  1.00  0.00           H
ATOM    770  NZ  LYS    59      46.390  43.810  38.100  1.00  0.00           N
ATOM    771  HZ1 LYS    59      47.340  43.590  38.350  1.00  0.00           H
ATOM    772  HZ2 LYS    59      46.350  44.800  37.900  1.00  0.00           H
ATOM    773  HZ3 LYS    59      45.910  43.640  38.970  1.00  0.00           H
ATOM    774  C   LYS    59      45.010  39.950  32.750  1.00  0.00           C
ATOM    775  O   LYS    59      45.560  38.920  32.310  1.00  0.00           O
ATOM    776  N   TRP    60      44.940  41.120  32.050  1.00  0.00           N
ATOM    777  H   TRP    60      44.660  41.960  32.530  1.00  0.00           H
ATOM    778  CA  TRP    60      45.340  41.250  30.580  1.00  0.00           C
ATOM    779  HA  TRP    60      44.730  40.490  30.080  1.00  0.00           H
ATOM    780  CB  TRP    60      44.940  42.660  30.020  1.00  0.00           C
ATOM    781  HB1 TRP    60      43.880  42.650  29.750  1.00  0.00           H
ATOM    782  HB2 TRP    60      45.500  42.840  29.100  1.00  0.00           H
ATOM    783  CG  TRP    60      45.050  43.890  30.990  1.00  0.00           C
ATOM    784  CD1 TRP    60      44.210  44.330  31.900  1.00  0.00           C
ATOM    785  HD1 TRP    60      43.270  43.850  32.100  1.00  0.00           H
ATOM    786  NE1 TRP    60      44.740  45.430  32.530  1.00  0.00           N
ATOM    787  HE1 TRP    60      44.360  45.920  33.330  1.00  0.00           H
ATOM    788  CE2 TRP    60      45.990  45.720  32.010  1.00  0.00           C
ATOM    789  CZ2 TRP    60      46.910  46.730  32.410  1.00  0.00           C
ATOM    790  HZ2 TRP    60      46.640  47.400  33.210  1.00  0.00           H
ATOM    791  CH2 TRP    60      48.140  46.770  31.750  1.00  0.00           C
ATOM    792  HH2 TRP    60      48.870  47.520  32.020  1.00  0.00           H
ATOM    793  CZ3 TRP    60      48.430  45.770  30.780  1.00  0.00           C
ATOM    794  HZ3 TRP    60      49.380  45.760  30.260  1.00  0.00           H
ATOM    795  CE3 TRP    60      47.500  44.760  30.460  1.00  0.00           C
ATOM    796  HE3 TRP    60      47.790  43.990  29.770  1.00  0.00           H
ATOM    797  CD2 TRP    60      46.170  44.750  31.000  1.00  0.00           C
ATOM    798  C   TRP    60      46.770  40.900  30.120  1.00  0.00           C
ATOM    799  O   TRP    60      46.900  40.590  28.960  1.00  0.00           O
ATOM    800  N   ALA    61      47.800  40.850  31.040  1.00  0.00           N
ATOM    801  H   ALA    61      47.610  41.240  31.950  1.00  0.00           H
ATOM    802  CA  ALA    61      49.170  40.500  30.880  1.00  0.00           C
ATOM    803  HA  ALA    61      49.260  40.610  29.800  1.00  0.00           H
ATOM    804  CB  ALA    61      49.920  41.580  31.690  1.00  0.00           C
ATOM    805  HB1 ALA    61      49.780  41.470  32.760  1.00  0.00           H
ATOM    806  HB2 ALA    61      50.980  41.620  31.450  1.00  0.00           H
ATOM    807  HB3 ALA    61      49.610  42.530  31.250  1.00  0.00           H
ATOM    808  C   ALA    61      49.460  39.090  31.320  1.00  0.00           C
ATOM    809  O   ALA    61      50.620  38.740  31.260  1.00  0.00           O
ATOM    810  N   GLY    65      48.510  38.250  31.820  1.00  0.00           N
ATOM    811  H   GLY    65      47.570  38.580  31.730  1.00  0.00           H
ATOM    812  CA  GLY    65      48.680  36.820  32.190  1.00  0.00           C
ATOM    813  HA1 GLY    65      49.470  36.310  31.630  1.00  0.00           H
ATOM    814  HA2 GLY    65      47.710  36.350  32.080  1.00  0.00           H
ATOM    815  C   GLY    65      48.930  36.500  33.690  1.00  0.00           C
ATOM    816  O   GLY    65      49.350  35.420  33.990  1.00  0.00           O
ATOM    817  N   ASP    66      48.670  37.490  34.550  1.00  0.00           N
ATOM    818  H   ASP    66      48.450  38.410  34.200  1.00  0.00           H
ATOM    819  CA  ASP    66      48.590  37.320  36.040  1.00  0.00           C
ATOM    820  HA  ASP    66      49.370  36.610  36.310  1.00  0.00           H
ATOM    821  CB  ASP    66      48.990  38.660  36.620  1.00  0.00           C
ATOM    822  HB1 ASP    66      48.180  39.300  36.270  1.00  0.00           H
ATOM    823  HB2 ASP    66      49.940  38.950  36.170  1.00  0.00           H
ATOM    824  CG  ASP    66      49.040  38.630  38.170  1.00  0.00           C
ATOM    825  OD1 ASP    66      48.970  37.530  38.770  1.00  0.00           O
ATOM    826  OD2 ASP    66      49.010  39.740  38.800  1.00  0.00           O
ATOM    827  C   ASP    66      47.190  36.860  36.430  1.00  0.00           C
ATOM    828  O   ASP    66      46.200  37.190  35.800  1.00  0.00           O
ATOM    829  N   ARG    67      47.170  35.810  37.340  1.00  0.00           N
ATOM    830  H   ARG    67      48.000  35.640  37.900  1.00  0.00           H
ATOM    831  CA  ARG    67      46.030  34.990  37.680  1.00  0.00           C
ATOM    832  HA  ARG    67      45.090  35.370  37.290  1.00  0.00           H
ATOM    833  CB  ARG    67      46.220  33.530  37.090  1.00  0.00           C
ATOM    834  HB1 ARG    67      45.320  33.000  37.400  1.00  0.00           H
ATOM    835  HB2 ARG    67      47.080  33.150  37.640  1.00  0.00           H
ATOM    836  CG  ARG    67      46.440  33.380  35.620  1.00  0.00           C
ATOM    837  HG1 ARG    67      46.990  34.240  35.240  1.00  0.00           H
ATOM    838  HG2 ARG    67      45.410  33.340  35.260  1.00  0.00           H
ATOM    839  CD  ARG    67      47.210  32.080  35.300  1.00  0.00           C
ATOM    840  HD1 ARG    67      46.750  31.250  35.840  1.00  0.00           H
ATOM    841  HD2 ARG    67      48.250  32.120  35.630  1.00  0.00           H
ATOM    842  NE  ARG    67      47.190  31.690  33.910  1.00  0.00           N
ATOM    843  HE  ARG    67      46.420  31.100  33.670  1.00  0.00           H
ATOM    844  CZ  ARG    67      48.080  31.740  32.910  1.00  0.00           C
ATOM    845  NH1 ARG    67      49.130  32.540  33.020  1.00  0.00           N
ATOM    846 1HH1 ARG    67      49.130  33.230  33.760  1.00  0.00           H
ATOM    847 2HH1 ARG    67      49.720  32.460  32.200  1.00  0.00           H
ATOM    848  NH2 ARG    67      47.890  31.090  31.800  1.00  0.00           N
ATOM    849 1HH2 ARG    67      47.090  30.490  31.620  1.00  0.00           H
ATOM    850 2HH2 ARG    67      48.620  31.120  31.100  1.00  0.00           H
ATOM    851  C   ARG    67      45.820  34.940  39.210  1.00  0.00           C
ATOM    852  O   ARG    67      46.810  34.820  39.960  1.00  0.00           O
ATOM    853  N   THR    68      44.610  34.870  39.640  1.00  0.00           N
ATOM    854  H   THR    68      43.870  35.090  39.010  1.00  0.00           H
ATOM    855  CA  THR    68      44.250  34.510  41.050  1.00  0.00           C
ATOM    856  HA  THR    68      45.100  33.930  41.410  1.00  0.00           H
ATOM    857  CB  THR    68      44.140  35.720  42.030  1.00  0.00           C
ATOM    858  HB  THR    68      45.120  36.190  41.960  1.00  0.00           H
ATOM    859  CG2 THR    68      43.080  36.760  41.520  1.00  0.00           C
ATOM    860 1HG2 THR    68      43.310  36.960  40.470  1.00  0.00           H
ATOM    861 2HG2 THR    68      42.140  36.210  41.560  1.00  0.00           H
ATOM    862 3HG2 THR    68      43.140  37.680  42.090  1.00  0.00           H
ATOM    863  OG1 THR    68      43.850  35.410  43.360  1.00  0.00           O
ATOM    864  HG1 THR    68      44.360  34.650  43.650  1.00  0.00           H
ATOM    865  C   THR    68      43.040  33.620  41.090  1.00  0.00           C
ATOM    866  O   THR    68      42.170  33.760  40.250  1.00  0.00           O
ATOM    867  N   TYR    69      42.920  32.730  42.060  1.00  0.00           N
ATOM    868  H   TYR    69      43.630  32.540  42.750  1.00  0.00           H
ATOM    869  CA  TYR    69      41.890  31.660  42.130  1.00  0.00           C
ATOM    870  HA  TYR    69      41.180  31.800  41.310  1.00  0.00           H
ATOM    871  CB  TYR    69      42.630  30.310  41.890  1.00  0.00           C
ATOM    872  HB1 TYR    69      41.960  29.470  42.090  1.00  0.00           H
ATOM    873  HB2 TYR    69      43.360  30.020  42.650  1.00  0.00           H
ATOM    874  CG  TYR    69      43.320  30.150  40.520  1.00  0.00           C
ATOM    875  CD1 TYR    69      44.670  30.630  40.310  1.00  0.00           C
ATOM    876  HD1 TYR    69      45.150  31.230  41.070  1.00  0.00           H
ATOM    877  CE1 TYR    69      45.340  30.410  39.100  1.00  0.00           C
ATOM    878  HE1 TYR    69      46.250  30.990  39.000  1.00  0.00           H
ATOM    879  CZ  TYR    69      44.720  29.630  38.080  1.00  0.00           C
ATOM    880  OH  TYR    69      45.430  29.360  36.910  1.00  0.00           O
ATOM    881  HH  TYR    69      46.370  29.520  37.010  1.00  0.00           H
ATOM    882  CE2 TYR    69      43.380  29.180  38.260  1.00  0.00           C
ATOM    883  HE2 TYR    69      42.860  28.640  37.490  1.00  0.00           H
ATOM    884  CD2 TYR    69      42.790  29.310  39.520  1.00  0.00           C
ATOM    885  HD2 TYR    69      41.840  28.810  39.600  1.00  0.00           H
ATOM    886  C   TYR    69      41.220  31.690  43.490  1.00  0.00           C
ATOM    887  O   TYR    69      41.850  32.230  44.390  1.00  0.00           O
ATOM    888  N   GLY    70      40.000  31.090  43.630  1.00  0.00           N
ATOM    889  H   GLY    70      39.810  30.630  42.750  1.00  0.00           H
ATOM    890  CA  GLY    70      39.370  30.650  44.890  1.00  0.00           C
ATOM    891  HA1 GLY    70      38.370  30.290  44.650  1.00  0.00           H
ATOM    892  HA2 GLY    70      39.190  31.390  45.670  1.00  0.00           H
ATOM    893  C   GLY    70      40.170  29.560  45.650  1.00  0.00           C
ATOM    894  O   GLY    70      41.410  29.420  45.490  1.00  0.00           O
ATOM    895  N   THR    71      39.550  28.780  46.530  1.00  0.00           N
ATOM    896  H   THR    71      38.540  28.810  46.560  1.00  0.00           H
ATOM    897  CA  THR    71      40.200  27.870  47.540  1.00  0.00           C
ATOM    898  HA  THR    71      40.780  28.540  48.190  1.00  0.00           H
ATOM    899  CB  THR    71      39.190  27.150  48.480  1.00  0.00           C
ATOM    900  HB  THR    71      39.790  26.490  49.110  1.00  0.00           H
ATOM    901  CG2 THR    71      38.460  28.060  49.480  1.00  0.00           C
ATOM    902 1HG2 THR    71      38.930  28.050  50.460  1.00  0.00           H
ATOM    903 2HG2 THR    71      38.260  29.070  49.140  1.00  0.00           H
ATOM    904 3HG2 THR    71      37.490  27.610  49.690  1.00  0.00           H
ATOM    905  OG1 THR    71      38.250  26.430  47.720  1.00  0.00           O
ATOM    906  HG1 THR    71      38.660  25.670  47.310  1.00  0.00           H
ATOM    907  C   THR    71      41.230  26.810  46.980  1.00  0.00           C
ATOM    908  O   THR    71      41.120  26.340  45.830  1.00  0.00           O
ATOM    909  N   ASP    72      42.120  26.340  47.900  1.00  0.00           N
ATOM    910  H   ASP    72      42.140  26.870  48.760  1.00  0.00           H
ATOM    911  CA  ASP    72      43.110  25.290  47.700  1.00  0.00           C
ATOM    912  HA  ASP    72      43.800  25.640  46.930  1.00  0.00           H
ATOM    913  CB  ASP    72      43.920  25.040  49.030  1.00  0.00           C
ATOM    914  HB1 ASP    72      43.530  24.220  49.640  1.00  0.00           H
ATOM    915  HB2 ASP    72      43.960  25.910  49.690  1.00  0.00           H
ATOM    916  CG  ASP    72      45.380  24.660  48.790  1.00  0.00           C
ATOM    917  OD1 ASP    72      45.940  24.710  47.680  1.00  0.00           O
ATOM    918  OD2 ASP    72      45.930  24.340  49.870  1.00  0.00           O
ATOM    919  C   ASP    72      42.590  23.950  47.210  1.00  0.00           C
ATOM    920  O   ASP    72      43.140  23.440  46.200  1.00  0.00           O
ATOM    921  N   SER    73      41.450  23.570  47.680  1.00  0.00           N
ATOM    922  H   SER    73      40.990  24.030  48.460  1.00  0.00           H
ATOM    923  CA  SER    73      40.530  22.520  47.090  1.00  0.00           C
ATOM    924  HA  SER    73      41.050  21.570  47.000  1.00  0.00           H
ATOM    925  CB  SER    73      39.350  22.220  48.030  1.00  0.00           C
ATOM    926  HB1 SER    73      39.620  21.990  49.060  1.00  0.00           H
ATOM    927  HB2 SER    73      38.680  21.430  47.700  1.00  0.00           H
ATOM    928  OG  SER    73      38.630  23.410  47.900  1.00  0.00           O
ATOM    929  HG  SER    73      38.040  23.530  48.640  1.00  0.00           H
ATOM    930  C   SER    73      40.060  22.710  45.640  1.00  0.00           C
ATOM    931  O   SER    73      39.800  21.690  44.950  1.00  0.00           O
ATOM    932  N   VAL    74      39.930  23.930  45.090  1.00  0.00           N
ATOM    933  H   VAL    74      40.050  24.730  45.700  1.00  0.00           H
ATOM    934  CA  VAL    74      39.720  24.110  43.620  1.00  0.00           C
ATOM    935  HA  VAL    74      39.300  23.190  43.190  1.00  0.00           H
ATOM    936  CB  VAL    74      38.800  25.370  43.340  1.00  0.00           C
ATOM    937  HB  VAL    74      39.500  26.180  43.530  1.00  0.00           H
ATOM    938  CG1 VAL    74      38.410  25.340  41.850  1.00  0.00           C
ATOM    939 1HG1 VAL    74      38.060  24.340  41.600  1.00  0.00           H
ATOM    940 2HG1 VAL    74      37.620  26.070  41.680  1.00  0.00           H
ATOM    941 3HG1 VAL    74      39.180  25.640  41.130  1.00  0.00           H
ATOM    942  CG2 VAL    74      37.550  25.420  44.190  1.00  0.00           C
ATOM    943 1HG2 VAL    74      37.760  25.040  45.190  1.00  0.00           H
ATOM    944 2HG2 VAL    74      37.270  26.470  44.310  1.00  0.00           H
ATOM    945 3HG2 VAL    74      36.610  25.030  43.800  1.00  0.00           H
ATOM    946  C   VAL    74      41.060  24.240  42.890  1.00  0.00           C
ATOM    947  O   VAL    74      41.360  23.480  42.020  1.00  0.00           O
ATOM    948  N   LYS    75      41.950  25.020  43.490  1.00  0.00           N
ATOM    949  H   LYS    75      41.630  25.450  44.350  1.00  0.00           H
ATOM    950  CA  LYS    75      43.320  25.310  42.900  1.00  0.00           C
ATOM    951  HA  LYS    75      43.190  25.880  41.980  1.00  0.00           H
ATOM    952  CB  LYS    75      44.220  26.020  43.920  1.00  0.00           C
ATOM    953  HB1 LYS    75      45.260  25.820  43.660  1.00  0.00           H
ATOM    954  HB2 LYS    75      44.230  25.560  44.910  1.00  0.00           H
ATOM    955  CG  LYS    75      44.140  27.620  44.110  1.00  0.00           C
ATOM    956  HG1 LYS    75      43.140  27.870  44.480  1.00  0.00           H
ATOM    957  HG2 LYS    75      44.310  28.090  43.140  1.00  0.00           H
ATOM    958  CD  LYS    75      45.090  28.200  45.120  1.00  0.00           C
ATOM    959  HD1 LYS    75      46.090  27.820  44.880  1.00  0.00           H
ATOM    960  HD2 LYS    75      44.930  27.940  46.160  1.00  0.00           H
ATOM    961  CE  LYS    75      45.150  29.750  45.000  1.00  0.00           C
ATOM    962  HE1 LYS    75      45.190  30.020  43.940  1.00  0.00           H
ATOM    963  HE2 LYS    75      46.030  30.040  45.560  1.00  0.00           H
ATOM    964  NZ  LYS    75      44.030  30.380  45.700  1.00  0.00           N
ATOM    965  HZ1 LYS    75      43.150  30.000  45.380  1.00  0.00           H
ATOM    966  HZ2 LYS    75      44.190  30.210  46.680  1.00  0.00           H
ATOM    967  HZ3 LYS    75      44.080  31.390  45.720  1.00  0.00           H
ATOM    968  C   LYS    75      44.080  24.090  42.430  1.00  0.00           C
ATOM    969  O   LYS    75      44.620  24.180  41.300  1.00  0.00           O
ATOM    970  N   GLY    76      43.980  22.980  43.130  1.00  0.00           N
ATOM    971  H   GLY    76      43.570  23.100  44.050  1.00  0.00           H
ATOM    972  CA  GLY    76      44.670  21.680  42.840  1.00  0.00           C
ATOM    973  HA1 GLY    76      44.420  20.950  43.610  1.00  0.00           H
ATOM    974  HA2 GLY    76      45.750  21.830  42.810  1.00  0.00           H
ATOM    975  C   GLY    76      44.320  21.100  41.440  1.00  0.00           C
ATOM    976  O   GLY    76      45.140  20.490  40.840  1.00  0.00           O
ATOM    977  N   ARG    77      43.180  21.450  40.790  1.00  0.00           N
ATOM    978  H   ARG    77      42.570  22.120  41.240  1.00  0.00           H
ATOM    979  CA  ARG    77      42.620  20.840  39.510  1.00  0.00           C
ATOM    980  HA  ARG    77      43.350  20.230  38.990  1.00  0.00           H
ATOM    981  CB  ARG    77      41.490  19.890  39.960  1.00  0.00           C
ATOM    982  HB1 ARG    77      40.750  19.740  39.170  1.00  0.00           H
ATOM    983  HB2 ARG    77      40.990  20.360  40.810  1.00  0.00           H
ATOM    984  CG  ARG    77      41.990  18.520  40.350  1.00  0.00           C
ATOM    985  HG1 ARG    77      42.730  18.670  41.130  1.00  0.00           H
ATOM    986  HG2 ARG    77      42.470  18.100  39.470  1.00  0.00           H
ATOM    987  CD  ARG    77      41.010  17.500  40.890  1.00  0.00           C
ATOM    988  HD1 ARG    77      41.610  16.710  41.340  1.00  0.00           H
ATOM    989  HD2 ARG    77      40.590  17.080  39.980  1.00  0.00           H
ATOM    990  NE  ARG    77      39.920  18.000  41.710  1.00  0.00           N
ATOM    991  HE  ARG    77      40.250  18.240  42.640  1.00  0.00           H
ATOM    992  CZ  ARG    77      38.690  18.370  41.370  1.00  0.00           C
ATOM    993  NH1 ARG    77      38.230  18.140  40.130  1.00  0.00           N
ATOM    994 1HH1 ARG    77      38.880  17.920  39.400  1.00  0.00           H
ATOM    995 2HH1 ARG    77      37.260  18.360  39.950  1.00  0.00           H
ATOM    996  NH2 ARG    77      37.890  18.730  42.360  1.00  0.00           N
ATOM    997 1HH2 ARG    77      38.160  18.860  43.320  1.00  0.00           H
ATOM    998 2HH2 ARG    77      37.010  19.080  42.000  1.00  0.00           H
ATOM    999  C   ARG    77      42.120  21.860  38.530  1.00  0.00           C
ATOM   1000  O   ARG    77      41.480  21.430  37.570  1.00  0.00           O
ATOM   1001  N   PHE    78      42.310  23.190  38.780  1.00  0.00           N
ATOM   1002  H   PHE    78      42.630  23.410  39.710  1.00  0.00           H
ATOM   1003  CA  PHE    78      41.710  24.270  37.980  1.00  0.00           C
ATOM   1004  HA  PHE    78      41.210  23.880  37.100  1.00  0.00           H
ATOM   1005  CB  PHE    78      40.590  24.910  38.860  1.00  0.00           C
ATOM   1006  HB1 PHE    78      40.530  25.970  38.590  1.00  0.00           H
ATOM   1007  HB2 PHE    78      40.870  24.900  39.920  1.00  0.00           H
ATOM   1008  CG  PHE    78      39.230  24.280  38.780  1.00  0.00           C
ATOM   1009  CD1 PHE    78      38.920  23.050  39.380  1.00  0.00           C
ATOM   1010  HD1 PHE    78      39.660  22.580  40.010  1.00  0.00           H
ATOM   1011  CE1 PHE    78      37.590  22.570  39.440  1.00  0.00           C
ATOM   1012  HE1 PHE    78      37.350  21.780  40.140  1.00  0.00           H
ATOM   1013  CZ  PHE    78      36.540  23.190  38.720  1.00  0.00           C
ATOM   1014  HZ  PHE    78      35.520  22.840  38.630  1.00  0.00           H
ATOM   1015  CE2 PHE    78      36.790  24.450  38.200  1.00  0.00           C
ATOM   1016  HE2 PHE    78      36.000  25.050  37.780  1.00  0.00           H
ATOM   1017  CD2 PHE    78      38.080  25.040  38.250  1.00  0.00           C
ATOM   1018  HD2 PHE    78      38.270  26.010  37.830  1.00  0.00           H
ATOM   1019  C   PHE    78      42.830  25.200  37.570  1.00  0.00           C
ATOM   1020  O   PHE    78      43.700  25.550  38.420  1.00  0.00           O
ATOM   1021  N   ALA    79      42.760  25.580  36.280  1.00  0.00           N
ATOM   1022  H   ALA    79      42.060  25.120  35.710  1.00  0.00           H
ATOM   1023  CA  ALA    79      43.700  26.470  35.640  1.00  0.00           C
ATOM   1024  HA  ALA    79      44.080  27.110  36.430  1.00  0.00           H
ATOM   1025  CB  ALA    79      44.930  25.750  34.990  1.00  0.00           C
ATOM   1026  HB1 ALA    79      45.510  25.200  35.740  1.00  0.00           H
ATOM   1027  HB2 ALA    79      44.590  25.170  34.140  1.00  0.00           H
ATOM   1028  HB3 ALA    79      45.540  26.540  34.550  1.00  0.00           H
ATOM   1029  C   ALA    79      43.140  27.440  34.610  1.00  0.00           C
ATOM   1030  O   ALA    79      42.310  27.010  33.800  1.00  0.00           O
ATOM   1031  N   ILE    80      43.510  28.780  34.560  1.00  0.00           N
ATOM   1032  H   ILE    80      44.220  29.100  35.200  1.00  0.00           H
ATOM   1033  CA  ILE    80      42.890  29.720  33.650  1.00  0.00           C
ATOM   1034  HA  ILE    80      42.030  29.240  33.170  1.00  0.00           H
ATOM   1035  CB  ILE    80      42.200  30.860  34.530  1.00  0.00           C
ATOM   1036  HB  ILE    80      41.720  30.320  35.340  1.00  0.00           H
ATOM   1037  CG2 ILE    80      43.300  31.630  35.220  1.00  0.00           C
ATOM   1038 1HG2 ILE    80      44.180  31.120  35.630  1.00  0.00           H
ATOM   1039 2HG2 ILE    80      43.770  32.370  34.570  1.00  0.00           H
ATOM   1040 3HG2 ILE    80      42.810  32.080  36.070  1.00  0.00           H
ATOM   1041  CG1 ILE    80      41.230  31.760  33.730  1.00  0.00           C
ATOM   1042 1HG1 ILE    80      40.500  31.090  33.290  1.00  0.00           H
ATOM   1043 2HG1 ILE    80      41.780  32.240  32.920  1.00  0.00           H
ATOM   1044  CD  ILE    80      40.490  32.750  34.600  1.00  0.00           C
ATOM   1045  HD1 ILE    80      41.220  33.460  34.990  1.00  0.00           H
ATOM   1046  HD2 ILE    80      39.760  33.230  33.950  1.00  0.00           H
ATOM   1047  HD3 ILE    80      39.960  32.220  35.400  1.00  0.00           H
ATOM   1048  C   ILE    80      43.810  30.180  32.540  1.00  0.00           C
ATOM   1049  O   ILE    80      45.050  30.240  32.750  1.00  0.00           O
ATOM   1050  N   SER    81      43.300  30.500  31.310  1.00  0.00           N
ATOM   1051  H   SER    81      42.300  30.440  31.170  1.00  0.00           H
ATOM   1052  CA  SER    81      44.140  31.110  30.220  1.00  0.00           C
ATOM   1053  HA  SER    81      44.980  31.670  30.630  1.00  0.00           H
ATOM   1054  CB  SER    81      44.800  30.040  29.410  1.00  0.00           C
ATOM   1055  HB1 SER    81      45.150  30.550  28.510  1.00  0.00           H
ATOM   1056  HB2 SER    81      44.090  29.250  29.160  1.00  0.00           H
ATOM   1057  OG  SER    81      45.870  29.340  30.020  1.00  0.00           O
ATOM   1058  HG  SER    81      46.000  28.480  29.610  1.00  0.00           H
ATOM   1059  C   SER    81      43.300  32.040  29.300  1.00  0.00           C
ATOM   1060  O   SER    81      42.090  32.050  29.440  1.00  0.00           O
ATOM   1061  N   ARG    82      43.950  32.830  28.390  1.00  0.00           N
ATOM   1062  H   ARG    82      44.920  32.550  28.340  1.00  0.00           H
ATOM   1063  CA  ARG    82      43.600  33.870  27.420  1.00  0.00           C
ATOM   1064  HA  ARG    82      42.540  33.690  27.260  1.00  0.00           H
ATOM   1065  CB  ARG    82      43.560  35.250  28.020  1.00  0.00           C
ATOM   1066  HB1 ARG    82      42.930  35.130  28.900  1.00  0.00           H
ATOM   1067  HB2 ARG    82      43.110  35.940  27.310  1.00  0.00           H
ATOM   1068  CG  ARG    82      45.000  35.760  28.390  1.00  0.00           C
ATOM   1069  HG1 ARG    82      45.620  35.710  27.500  1.00  0.00           H
ATOM   1070  HG2 ARG    82      45.440  35.030  29.070  1.00  0.00           H
ATOM   1071  CD  ARG    82      45.080  37.270  28.910  1.00  0.00           C
ATOM   1072  HD1 ARG    82      45.990  37.360  29.480  1.00  0.00           H
ATOM   1073  HD2 ARG    82      44.240  37.390  29.600  1.00  0.00           H
ATOM   1074  NE  ARG    82      45.220  38.310  27.890  1.00  0.00           N
ATOM   1075  HE  ARG    82      46.090  38.390  27.370  1.00  0.00           H
ATOM   1076  CZ  ARG    82      44.350  39.210  27.530  1.00  0.00           C
ATOM   1077  NH1 ARG    82      43.250  39.420  28.140  1.00  0.00           N
ATOM   1078 1HH1 ARG    82      43.070  39.030  29.050  1.00  0.00           H
ATOM   1079 2HH1 ARG    82      42.750  40.250  27.850  1.00  0.00           H
ATOM   1080  NH2 ARG    82      44.530  39.720  26.360  1.00  0.00           N
ATOM   1081 1HH2 ARG    82      45.230  39.380  25.720  1.00  0.00           H
ATOM   1082 2HH2 ARG    82      43.760  40.230  25.950  1.00  0.00           H
ATOM   1083  C   ARG    82      44.350  33.800  26.100  1.00  0.00           C
ATOM   1084  O   ARG    82      45.540  33.510  26.040  1.00  0.00           O
ATOM   1085  N   ASP    83      43.610  34.070  25.020  1.00  0.00           N
ATOM   1086  H   ASP    83      42.610  34.180  25.070  1.00  0.00           H
ATOM   1087  CA  ASP    83      44.160  33.940  23.620  1.00  0.00           C
ATOM   1088  HA  ASP    83      45.240  33.930  23.740  1.00  0.00           H
ATOM   1089  CB  ASP    83      43.900  32.630  22.850  1.00  0.00           C
ATOM   1090  HB1 ASP    83      42.830  32.420  22.880  1.00  0.00           H
ATOM   1091  HB2 ASP    83      44.340  31.870  23.490  1.00  0.00           H
ATOM   1092  CG  ASP    83      44.410  32.480  21.380  1.00  0.00           C
ATOM   1093  OD1 ASP    83      44.290  31.300  20.880  1.00  0.00           O
ATOM   1094  OD2 ASP    83      44.910  33.360  20.720  1.00  0.00           O
ATOM   1095  C   ASP    83      43.700  35.120  22.730  1.00  0.00           C
ATOM   1096  O   ASP    83      42.520  35.420  22.490  1.00  0.00           O
ATOM   1097  N   ASN    84      44.660  35.940  22.280  1.00  0.00           N
ATOM   1098  H   ASN    84      45.600  35.640  22.480  1.00  0.00           H
ATOM   1099  CA  ASN    84      44.380  37.280  21.900  1.00  0.00           C
ATOM   1100  HA  ASN    84      43.740  37.760  22.630  1.00  0.00           H
ATOM   1101  CB  ASN    84      45.660  38.080  22.140  1.00  0.00           C
ATOM   1102  HB1 ASN    84      45.640  39.110  21.760  1.00  0.00           H
ATOM   1103  HB2 ASN    84      46.480  37.610  21.590  1.00  0.00           H
ATOM   1104  CG  ASN    84      46.130  38.320  23.590  1.00  0.00           C
ATOM   1105  OD1 ASN    84      45.650  37.770  24.570  1.00  0.00           O
ATOM   1106  ND2 ASN    84      47.050  39.190  23.820  1.00  0.00           N
ATOM   1107 1HD2 ASN    84      47.420  39.720  23.040  1.00  0.00           H
ATOM   1108 2HD2 ASN    84      47.310  39.350  24.780  1.00  0.00           H
ATOM   1109  C   ASN    84      43.840  37.380  20.410  1.00  0.00           C
ATOM   1110  O   ASN    84      42.930  38.130  20.140  1.00  0.00           O
ATOM   1111  N   ALA    85      44.300  36.400  19.620  1.00  0.00           N
ATOM   1112  H   ALA    85      45.000  35.750  19.940  1.00  0.00           H
ATOM   1113  CA  ALA    85      43.890  36.370  18.210  1.00  0.00           C
ATOM   1114  HA  ALA    85      44.080  37.310  17.710  1.00  0.00           H
ATOM   1115  CB  ALA    85      44.800  35.470  17.350  1.00  0.00           C
ATOM   1116  HB1 ALA    85      45.840  35.740  17.510  1.00  0.00           H
ATOM   1117  HB2 ALA    85      44.700  34.440  17.700  1.00  0.00           H
ATOM   1118  HB3 ALA    85      44.550  35.400  16.300  1.00  0.00           H
ATOM   1119  C   ALA    85      42.450  35.850  17.960  1.00  0.00           C
ATOM   1120  O   ALA    85      41.810  35.970  16.950  1.00  0.00           O
ATOM   1121  N   LYS    86      42.050  35.090  19.000  1.00  0.00           N
ATOM   1122  H   LYS    86      42.690  34.890  19.750  1.00  0.00           H
ATOM   1123  CA  LYS    86      40.660  34.560  19.170  1.00  0.00           C
ATOM   1124  HA  LYS    86      40.100  34.650  18.240  1.00  0.00           H
ATOM   1125  CB  LYS    86      40.700  33.040  19.500  1.00  0.00           C
ATOM   1126  HB1 LYS    86      39.680  32.680  19.390  1.00  0.00           H
ATOM   1127  HB2 LYS    86      41.040  32.990  20.540  1.00  0.00           H
ATOM   1128  CG  LYS    86      41.540  32.100  18.560  1.00  0.00           C
ATOM   1129  HG1 LYS    86      42.600  32.280  18.770  1.00  0.00           H
ATOM   1130  HG2 LYS    86      41.360  32.380  17.530  1.00  0.00           H
ATOM   1131  CD  LYS    86      41.200  30.630  18.690  1.00  0.00           C
ATOM   1132  HD1 LYS    86      40.120  30.430  18.670  1.00  0.00           H
ATOM   1133  HD2 LYS    86      41.600  30.390  19.670  1.00  0.00           H
ATOM   1134  CE  LYS    86      42.030  29.850  17.600  1.00  0.00           C
ATOM   1135  HE1 LYS    86      43.030  30.100  17.950  1.00  0.00           H
ATOM   1136  HE2 LYS    86      41.850  30.220  16.590  1.00  0.00           H
ATOM   1137  NZ  LYS    86      41.850  28.410  17.590  1.00  0.00           N
ATOM   1138  HZ1 LYS    86      41.840  28.050  18.530  1.00  0.00           H
ATOM   1139  HZ2 LYS    86      40.960  28.150  17.180  1.00  0.00           H
ATOM   1140  HZ3 LYS    86      42.540  27.970  17.000  1.00  0.00           H
ATOM   1141  C   LYS    86      39.860  35.380  20.190  1.00  0.00           C
ATOM   1142  O   LYS    86      38.670  35.120  20.320  1.00  0.00           O
ATOM   1143  N   ASN    87      40.390  36.460  20.720  1.00  0.00           N
ATOM   1144  H   ASN    87      41.330  36.630  20.420  1.00  0.00           H
ATOM   1145  CA  ASN    87      39.790  37.310  21.750  1.00  0.00           C
ATOM   1146  HA  ASN    87      40.630  37.690  22.330  1.00  0.00           H
ATOM   1147  CB  ASN    87      39.070  38.530  21.230  1.00  0.00           C
ATOM   1148  HB1 ASN    87      38.660  39.100  22.060  1.00  0.00           H
ATOM   1149  HB2 ASN    87      38.270  38.200  20.570  1.00  0.00           H
ATOM   1150  CG  ASN    87      39.880  39.490  20.430  1.00  0.00           C
ATOM   1151  OD1 ASN    87      40.760  40.200  20.860  1.00  0.00           O
ATOM   1152  ND2 ASN    87      39.550  39.790  19.190  1.00  0.00           N
ATOM   1153 1HD2 ASN    87      38.840  39.160  18.860  1.00  0.00           H
ATOM   1154 2HD2 ASN    87      39.940  40.460  18.550  1.00  0.00           H
ATOM   1155  C   ASN    87      38.960  36.510  22.740  1.00  0.00           C
ATOM   1156  O   ASN    87      37.800  36.860  23.000  1.00  0.00           O
ATOM   1157  N   THR    88      39.490  35.410  23.290  1.00  0.00           N
ATOM   1158  H   THR    88      40.480  35.320  23.110  1.00  0.00           H
ATOM   1159  CA  THR    88      38.700  34.370  24.100  1.00  0.00           C
ATOM   1160  HA  THR    88      37.800  34.840  24.490  1.00  0.00           H
ATOM   1161  CB  THR    88      38.350  33.050  23.270  1.00  0.00           C
ATOM   1162  HB  THR    88      39.200  32.390  23.090  1.00  0.00           H
ATOM   1163  CG2 THR    88      37.370  32.200  24.070  1.00  0.00           C
ATOM   1164 1HG2 THR    88      36.460  32.700  24.410  1.00  0.00           H
ATOM   1165 2HG2 THR    88      37.020  31.340  23.500  1.00  0.00           H
ATOM   1166 3HG2 THR    88      37.860  31.760  24.940  1.00  0.00           H
ATOM   1167  OG1 THR    88      37.720  33.370  22.060  1.00  0.00           O
ATOM   1168  HG1 THR    88      38.270  33.980  21.570  1.00  0.00           H
ATOM   1169  C   THR    88      39.620  33.970  25.320  1.00  0.00           C
ATOM   1170  O   THR    88      40.830  33.690  25.210  1.00  0.00           O
ATOM   1171  N   MET    89      38.840  33.910  26.440  1.00  0.00           N
ATOM   1172  H   MET    89      37.870  34.210  26.450  1.00  0.00           H
ATOM   1173  CA  MET    89      39.370  33.440  27.730  1.00  0.00           C
ATOM   1174  HA  MET    89      40.450  33.390  27.570  1.00  0.00           H
ATOM   1175  CB  MET    89      39.070  34.480  28.770  1.00  0.00           C
ATOM   1176  HB1 MET    89      38.000  34.660  28.870  1.00  0.00           H
ATOM   1177  HB2 MET    89      39.400  35.450  28.400  1.00  0.00           H
ATOM   1178  CG  MET    89      39.590  34.170  30.210  1.00  0.00           C
ATOM   1179  HG1 MET    89      39.730  35.120  30.720  1.00  0.00           H
ATOM   1180  HG2 MET    89      40.620  33.830  30.220  1.00  0.00           H
ATOM   1181  SD  MET    89      38.570  33.020  31.280  1.00  0.00           S
ATOM   1182  CE  MET    89      37.100  34.080  31.570  1.00  0.00           C
ATOM   1183  HE1 MET    89      37.350  35.040  32.010  1.00  0.00           H
ATOM   1184  HE2 MET    89      36.590  34.280  30.630  1.00  0.00           H
ATOM   1185  HE3 MET    89      36.400  33.530  32.200  1.00  0.00           H
ATOM   1186  C   MET    89      38.850  32.010  27.970  1.00  0.00           C
ATOM   1187  O   MET    89      37.770  31.690  27.620  1.00  0.00           O
ATOM   1188  N   TYR    90      39.610  31.210  28.720  1.00  0.00           N
ATOM   1189  H   TYR    90      40.500  31.560  29.060  1.00  0.00           H
ATOM   1190  CA  TYR    90      39.420  29.780  29.060  1.00  0.00           C
ATOM   1191  HA  TYR    90      38.430  29.410  28.800  1.00  0.00           H
ATOM   1192  CB  TYR    90      40.510  28.920  28.390  1.00  0.00           C
ATOM   1193  HB1 TYR    90      40.280  27.860  28.520  1.00  0.00           H
ATOM   1194  HB2 TYR    90      41.430  29.140  28.940  1.00  0.00           H
ATOM   1195  CG  TYR    90      40.620  29.100  26.890  1.00  0.00           C
ATOM   1196  CD1 TYR    90      41.730  29.800  26.350  1.00  0.00           C
ATOM   1197  HD1 TYR    90      42.590  30.130  26.920  1.00  0.00           H
ATOM   1198  CE1 TYR    90      41.710  30.180  25.000  1.00  0.00           C
ATOM   1199  HE1 TYR    90      42.470  30.790  24.530  1.00  0.00           H
ATOM   1200  CZ  TYR    90      40.540  29.840  24.200  1.00  0.00           C
ATOM   1201  OH  TYR    90      40.520  30.150  22.860  1.00  0.00           O
ATOM   1202  HH  TYR    90      39.730  29.960  22.340  1.00  0.00           H
ATOM   1203  CE2 TYR    90      39.480  29.200  24.800  1.00  0.00           C
ATOM   1204  HE2 TYR    90      38.610  28.920  24.230  1.00  0.00           H
ATOM   1205  CD2 TYR    90      39.480  28.850  26.160  1.00  0.00           C
ATOM   1206  HD2 TYR    90      38.620  28.360  26.590  1.00  0.00           H
ATOM   1207  C   TYR    90      39.550  29.370  30.540  1.00  0.00           C
ATOM   1208  O   TYR    90      40.400  29.850  31.200  1.00  0.00           O
ATOM   1209  N   LEU    91      38.720  28.350  30.880  1.00  0.00           N
ATOM   1210  H   LEU    91      38.030  27.990  30.240  1.00  0.00           H
ATOM   1211  CA  LEU    91      38.810  27.640  32.170  1.00  0.00           C
ATOM   1212  HA  LEU    91      39.590  28.120  32.750  1.00  0.00           H
ATOM   1213  CB  LEU    91      37.470  27.650  32.970  1.00  0.00           C
ATOM   1214  HB1 LEU    91      36.750  27.050  32.410  1.00  0.00           H
ATOM   1215  HB2 LEU    91      37.080  28.660  33.020  1.00  0.00           H
ATOM   1216  CG  LEU    91      37.620  27.210  34.440  1.00  0.00           C
ATOM   1217  HG  LEU    91      38.090  26.230  34.440  1.00  0.00           H
ATOM   1218  CD1 LEU    91      38.580  28.050  35.290  1.00  0.00           C
ATOM   1219 1HD1 LEU    91      39.580  28.070  34.870  1.00  0.00           H
ATOM   1220 2HD1 LEU    91      38.160  29.050  35.420  1.00  0.00           H
ATOM   1221 3HD1 LEU    91      38.690  27.580  36.270  1.00  0.00           H
ATOM   1222  CD2 LEU    91      36.290  26.940  35.100  1.00  0.00           C
ATOM   1223 1HD2 LEU    91      35.670  27.840  35.050  1.00  0.00           H
ATOM   1224 2HD2 LEU    91      35.770  26.050  34.720  1.00  0.00           H
ATOM   1225 3HD2 LEU    91      36.390  26.770  36.170  1.00  0.00           H
ATOM   1226  C   LEU    91      39.180  26.200  31.910  1.00  0.00           C
ATOM   1227  O   LEU    91      38.530  25.610  31.040  1.00  0.00           O
ATOM   1228  N   GLN    92      40.050  25.590  32.660  1.00  0.00           N
ATOM   1229  H   GLN    92      40.640  26.220  33.180  1.00  0.00           H
ATOM   1230  CA  GLN    92      40.440  24.230  32.600  1.00  0.00           C
ATOM   1231  HA  GLN    92      39.890  23.670  31.830  1.00  0.00           H
ATOM   1232  CB  GLN    92      41.950  24.150  32.370  1.00  0.00           C
ATOM   1233  HB1 GLN    92      42.170  23.080  32.350  1.00  0.00           H
ATOM   1234  HB2 GLN    92      42.380  24.600  33.260  1.00  0.00           H
ATOM   1235  CG  GLN    92      42.450  24.840  31.110  1.00  0.00           C
ATOM   1236  HG1 GLN    92      42.060  25.850  31.000  1.00  0.00           H
ATOM   1237  HG2 GLN    92      42.000  24.200  30.350  1.00  0.00           H
ATOM   1238  CD  GLN    92      43.990  24.830  31.150  1.00  0.00           C
ATOM   1239  OE1 GLN    92      44.560  25.830  31.490  1.00  0.00           O
ATOM   1240  NE2 GLN    92      44.700  23.800  30.800  1.00  0.00           N
ATOM   1241 1HE2 GLN    92      44.240  22.980  30.420  1.00  0.00           H
ATOM   1242 2HE2 GLN    92      45.710  23.860  30.860  1.00  0.00           H
ATOM   1243  C   GLN    92      40.080  23.530  33.910  1.00  0.00           C
ATOM   1244  O   GLN    92      40.490  24.000  34.980  1.00  0.00           O
ATOM   1245  N   MET    93      39.360  22.460  33.890  1.00  0.00           N
ATOM   1246  H   MET    93      39.240  22.050  32.980  1.00  0.00           H
ATOM   1247  CA  MET    93      38.780  21.770  35.070  1.00  0.00           C
ATOM   1248  HA  MET    93      39.240  22.060  36.010  1.00  0.00           H
ATOM   1249  CB  MET    93      37.370  22.340  35.270  1.00  0.00           C
ATOM   1250  HB1 MET    93      37.530  23.410  35.410  1.00  0.00           H
ATOM   1251  HB2 MET    93      36.860  21.950  36.150  1.00  0.00           H
ATOM   1252  CG  MET    93      36.430  22.210  34.050  1.00  0.00           C
ATOM   1253  HG1 MET    93      36.330  21.140  33.860  1.00  0.00           H
ATOM   1254  HG2 MET    93      36.860  22.570  33.110  1.00  0.00           H
ATOM   1255  SD  MET    93      34.810  23.040  34.150  1.00  0.00           S
ATOM   1256  CE  MET    93      34.090  22.130  35.520  1.00  0.00           C
ATOM   1257  HE1 MET    93      34.570  22.360  36.470  1.00  0.00           H
ATOM   1258  HE2 MET    93      33.030  22.390  35.600  1.00  0.00           H
ATOM   1259  HE3 MET    93      34.110  21.080  35.240  1.00  0.00           H
ATOM   1260  C   MET    93      38.910  20.230  35.000  1.00  0.00           C
ATOM   1261  O   MET    93      38.290  19.520  34.220  1.00  0.00           O
ATOM   1262  N   ASN    94      39.880  19.780  35.800  1.00  0.00           N
ATOM   1263  H   ASN    94      40.400  20.480  36.300  1.00  0.00           H
ATOM   1264  CA  ASN    94      40.400  18.420  35.580  1.00  0.00           C
ATOM   1265  HA  ASN    94      40.020  18.050  34.620  1.00  0.00           H
ATOM   1266  CB  ASN    94      41.950  18.550  35.540  1.00  0.00           C
ATOM   1267  HB1 ASN    94      42.360  17.600  35.200  1.00  0.00           H
ATOM   1268  HB2 ASN    94      42.370  18.860  36.500  1.00  0.00           H
ATOM   1269  CG  ASN    94      42.440  19.560  34.510  1.00  0.00           C
ATOM   1270  OD1 ASN    94      42.170  19.500  33.380  1.00  0.00           O
ATOM   1271  ND2 ASN    94      43.340  20.530  34.930  1.00  0.00           N
ATOM   1272 1HD2 ASN    94      43.590  20.570  35.910  1.00  0.00           H
ATOM   1273 2HD2 ASN    94      43.860  21.060  34.250  1.00  0.00           H
ATOM   1274  C   ASN    94      40.020  17.370  36.690  1.00  0.00           C
ATOM   1275  O   ASN    94      39.680  17.850  37.780  1.00  0.00           O
ATOM   1276  N   SER    95      40.200  16.090  36.490  1.00  0.00           N
ATOM   1277  H   SER    95      40.380  15.840  35.530  1.00  0.00           H
ATOM   1278  CA  SER    95      40.060  14.990  37.400  1.00  0.00           C
ATOM   1279  HA  SER    95      39.950  14.120  36.750  1.00  0.00           H
ATOM   1280  CB  SER    95      41.280  14.800  38.310  1.00  0.00           C
ATOM   1281  HB1 SER    95      41.100  14.110  39.130  1.00  0.00           H
ATOM   1282  HB2 SER    95      41.380  15.750  38.840  1.00  0.00           H
ATOM   1283  OG  SER    95      42.470  14.610  37.690  1.00  0.00           O
ATOM   1284  HG  SER    95      42.470  13.670  37.480  1.00  0.00           H
ATOM   1285  C   SER    95      38.720  14.950  38.200  1.00  0.00           C
ATOM   1286  O   SER    95      38.700  14.820  39.460  1.00  0.00           O
ATOM   1287  N   LEU    96      37.620  15.390  37.530  1.00  0.00           N
ATOM   1288  H   LEU    96      37.660  15.390  36.520  1.00  0.00           H
ATOM   1289  CA  LEU    96      36.410  15.920  38.070  1.00  0.00           C
ATOM   1290  HA  LEU    96      36.720  16.760  38.690  1.00  0.00           H
ATOM   1291  CB  LEU    96      35.470  16.440  36.940  1.00  0.00           C
ATOM   1292  HB1 LEU    96      34.460  16.520  37.330  1.00  0.00           H
ATOM   1293  HB2 LEU    96      35.490  15.630  36.210  1.00  0.00           H
ATOM   1294  CG  LEU    96      35.930  17.770  36.300  1.00  0.00           C
ATOM   1295  HG  LEU    96      36.990  17.630  36.050  1.00  0.00           H
ATOM   1296  CD1 LEU    96      35.120  18.040  35.020  1.00  0.00           C
ATOM   1297 1HD1 LEU    96      35.350  17.210  34.360  1.00  0.00           H
ATOM   1298 2HD1 LEU    96      34.060  18.000  35.280  1.00  0.00           H
ATOM   1299 3HD1 LEU    96      35.240  19.040  34.610  1.00  0.00           H
ATOM   1300  CD2 LEU    96      35.620  19.010  37.130  1.00  0.00           C
ATOM   1301 1HD2 LEU    96      36.410  19.170  37.860  1.00  0.00           H
ATOM   1302 2HD2 LEU    96      35.670  19.930  36.550  1.00  0.00           H
ATOM   1303 3HD2 LEU    96      34.650  18.900  37.620  1.00  0.00           H
ATOM   1304  C   LEU    96      35.650  15.050  39.140  1.00  0.00           C
ATOM   1305  O   LEU    96      35.580  13.830  39.130  1.00  0.00           O
ATOM   1306  N   LYS    97      35.000  15.740  40.050  1.00  0.00           N
ATOM   1307  H   LYS    97      35.150  16.740  40.020  1.00  0.00           H
ATOM   1308  CA  LYS    97      34.320  15.270  41.260  1.00  0.00           C
ATOM   1309  HA  LYS    97      34.350  14.180  41.350  1.00  0.00           H
ATOM   1310  CB  LYS    97      35.320  15.600  42.410  1.00  0.00           C
ATOM   1311  HB1 LYS    97      35.040  15.210  43.390  1.00  0.00           H
ATOM   1312  HB2 LYS    97      35.380  16.690  42.440  1.00  0.00           H
ATOM   1313  CG  LYS    97      36.790  15.190  42.040  1.00  0.00           C
ATOM   1314  HG1 LYS    97      37.150  15.920  41.320  1.00  0.00           H
ATOM   1315  HG2 LYS    97      36.880  14.170  41.650  1.00  0.00           H
ATOM   1316  CD  LYS    97      37.580  15.290  43.310  1.00  0.00           C
ATOM   1317  HD1 LYS    97      37.160  14.570  44.010  1.00  0.00           H
ATOM   1318  HD2 LYS    97      37.440  16.280  43.740  1.00  0.00           H
ATOM   1319  CE  LYS    97      39.050  14.950  43.090  1.00  0.00           C
ATOM   1320  HE1 LYS    97      39.430  15.470  42.200  1.00  0.00           H
ATOM   1321  HE2 LYS    97      39.050  13.860  43.060  1.00  0.00           H
ATOM   1322  NZ  LYS    97      39.810  15.420  44.230  1.00  0.00           N
ATOM   1323  HZ1 LYS    97      39.430  15.080  45.100  1.00  0.00           H
ATOM   1324  HZ2 LYS    97      40.790  15.190  44.160  1.00  0.00           H
ATOM   1325  HZ3 LYS    97      39.660  16.420  44.300  1.00  0.00           H
ATOM   1326  C   LYS    97      32.940  15.980  41.540  1.00  0.00           C
ATOM   1327  O   LYS    97      32.800  17.150  41.070  1.00  0.00           O
ATOM   1328  N   PRO    98      31.990  15.330  42.190  1.00  0.00           N
ATOM   1329  CD  PRO    98      32.070  13.970  42.590  1.00  0.00           C
ATOM   1330  HD1 PRO    98      32.990  13.710  43.120  1.00  0.00           H
ATOM   1331  HD2 PRO    98      32.080  13.240  41.780  1.00  0.00           H
ATOM   1332  CG  PRO    98      30.920  13.770  43.610  1.00  0.00           C
ATOM   1333  HG1 PRO    98      31.360  13.950  44.580  1.00  0.00           H
ATOM   1334  HG2 PRO    98      30.530  12.750  43.630  1.00  0.00           H
ATOM   1335  CB  PRO    98      29.910  14.850  43.250  1.00  0.00           C
ATOM   1336  HB1 PRO    98      29.440  15.200  44.170  1.00  0.00           H
ATOM   1337  HB2 PRO    98      29.160  14.500  42.550  1.00  0.00           H
ATOM   1338  CA  PRO    98      30.700  15.970  42.590  1.00  0.00           C
ATOM   1339  HA  PRO    98      30.190  16.360  41.710  1.00  0.00           H
ATOM   1340  C   PRO    98      30.770  17.250  43.430  1.00  0.00           C
ATOM   1341  O   PRO    98      29.820  17.980  43.500  1.00  0.00           O
ATOM   1342  N   GLU    99      31.940  17.660  43.900  1.00  0.00           N
ATOM   1343  H   GLU    99      32.770  17.100  43.750  1.00  0.00           H
ATOM   1344  CA  GLU    99      32.150  19.020  44.590  1.00  0.00           C
ATOM   1345  HA  GLU    99      31.300  19.340  45.190  1.00  0.00           H
ATOM   1346  CB  GLU    99      33.370  18.880  45.600  1.00  0.00           C
ATOM   1347  HB1 GLU    99      33.240  18.050  46.290  1.00  0.00           H
ATOM   1348  HB2 GLU    99      33.390  19.810  46.170  1.00  0.00           H
ATOM   1349  CG  GLU    99      34.690  18.690  44.830  1.00  0.00           C
ATOM   1350  HG1 GLU    99      35.160  19.650  44.600  1.00  0.00           H
ATOM   1351  HG2 GLU    99      34.440  18.170  43.910  1.00  0.00           H
ATOM   1352  CD  GLU    99      35.850  18.040  45.590  1.00  0.00           C
ATOM   1353  OE1 GLU    99      36.910  18.660  45.870  1.00  0.00           O
ATOM   1354  OE2 GLU    99      35.800  16.840  45.960  1.00  0.00           O
ATOM   1355  C   GLU    99      32.380  20.100  43.580  1.00  0.00           C
ATOM   1356  O   GLU    99      32.430  21.310  43.920  1.00  0.00           O
ATOM   1357  N   ASP   100      32.530  19.690  42.280  1.00  0.00           N
ATOM   1358  H   ASP   100      32.790  18.740  42.050  1.00  0.00           H
ATOM   1359  CA  ASP   100      32.560  20.560  41.150  1.00  0.00           C
ATOM   1360  HA  ASP   100      32.910  21.520  41.530  1.00  0.00           H
ATOM   1361  CB  ASP   100      33.630  20.160  40.120  1.00  0.00           C
ATOM   1362  HB1 ASP   100      33.770  20.970  39.400  1.00  0.00           H
ATOM   1363  HB2 ASP   100      33.280  19.340  39.500  1.00  0.00           H
ATOM   1364  CG  ASP   100      35.010  19.710  40.610  1.00  0.00           C
ATOM   1365  OD1 ASP   100      35.460  20.290  41.610  1.00  0.00           O
ATOM   1366  OD2 ASP   100      35.520  18.670  40.180  1.00  0.00           O
ATOM   1367  C   ASP   100      31.210  20.880  40.460  1.00  0.00           C
ATOM   1368  O   ASP   100      31.150  21.820  39.630  1.00  0.00           O
ATOM   1369  N   THR   101      30.130  20.070  40.730  1.00  0.00           N
ATOM   1370  H   THR   101      30.190  19.470  41.540  1.00  0.00           H
ATOM   1371  CA  THR   101      28.790  20.220  40.100  1.00  0.00           C
ATOM   1372  HA  THR   101      29.070  20.070  39.050  1.00  0.00           H
ATOM   1373  CB  THR   101      27.880  19.080  40.480  1.00  0.00           C
ATOM   1374  HB  THR   101      28.070  18.970  41.550  1.00  0.00           H
ATOM   1375  CG2 THR   101      26.420  19.360  40.090  1.00  0.00           C
ATOM   1376 1HG2 THR   101      26.170  20.130  40.820  1.00  0.00           H
ATOM   1377 2HG2 THR   101      26.320  19.760  39.080  1.00  0.00           H
ATOM   1378 3HG2 THR   101      25.770  18.510  40.290  1.00  0.00           H
ATOM   1379  OG1 THR   101      28.230  17.830  39.960  1.00  0.00           O
ATOM   1380  HG1 THR   101      27.740  17.160  40.440  1.00  0.00           H
ATOM   1381  C   THR   101      28.170  21.560  40.500  1.00  0.00           C
ATOM   1382  O   THR   101      27.940  21.890  41.640  1.00  0.00           O
ATOM   1383  N   ALA   102      28.010  22.500  39.540  1.00  0.00           N
ATOM   1384  H   ALA   102      28.080  22.200  38.580  1.00  0.00           H
ATOM   1385  CA  ALA   102      27.570  23.850  39.780  1.00  0.00           C
ATOM   1386  HA  ALA   102      26.830  23.870  40.590  1.00  0.00           H
ATOM   1387  CB  ALA   102      28.800  24.660  40.290  1.00  0.00           C
ATOM   1388  HB1 ALA   102      29.510  24.750  39.470  1.00  0.00           H
ATOM   1389  HB2 ALA   102      28.430  25.640  40.580  1.00  0.00           H
ATOM   1390  HB3 ALA   102      29.200  24.240  41.210  1.00  0.00           H
ATOM   1391  C   ALA   102      27.010  24.440  38.500  1.00  0.00           C
ATOM   1392  O   ALA   102      27.100  23.850  37.410  1.00  0.00           O
ATOM   1393  N   VAL   103      26.440  25.660  38.560  1.00  0.00           N
ATOM   1394  H   VAL   103      26.100  25.920  39.470  1.00  0.00           H
ATOM   1395  CA  VAL   103      26.360  26.540  37.400  1.00  0.00           C
ATOM   1396  HA  VAL   103      26.360  25.940  36.490  1.00  0.00           H
ATOM   1397  CB  VAL   103      24.980  27.230  37.250  1.00  0.00           C
ATOM   1398  HB  VAL   103      24.940  27.910  38.100  1.00  0.00           H
ATOM   1399  CG1 VAL   103      24.980  28.080  35.930  1.00  0.00           C
ATOM   1400 1HG1 VAL   103      24.920  27.410  35.080  1.00  0.00           H
ATOM   1401 2HG1 VAL   103      24.070  28.670  35.850  1.00  0.00           H
ATOM   1402 3HG1 VAL   103      25.830  28.770  35.860  1.00  0.00           H
ATOM   1403  CG2 VAL   103      23.720  26.330  37.270  1.00  0.00           C
ATOM   1404 1HG2 VAL   103      22.840  26.970  37.360  1.00  0.00           H
ATOM   1405 2HG2 VAL   103      23.720  25.700  36.380  1.00  0.00           H
ATOM   1406 3HG2 VAL   103      23.830  25.750  38.180  1.00  0.00           H
ATOM   1407  C   VAL   103      27.540  27.550  37.420  1.00  0.00           C
ATOM   1408  O   VAL   103      27.710  28.220  38.430  1.00  0.00           O
ATOM   1409  N   TYR   104      28.330  27.720  36.370  1.00  0.00           N
ATOM   1410  H   TYR   104      27.970  27.210  35.580  1.00  0.00           H
ATOM   1411  CA  TYR   104      29.580  28.500  36.170  1.00  0.00           C
ATOM   1412  HA  TYR   104      29.920  28.710  37.180  1.00  0.00           H
ATOM   1413  CB  TYR   104      30.600  27.620  35.430  1.00  0.00           C
ATOM   1414  HB1 TYR   104      31.350  28.270  34.970  1.00  0.00           H
ATOM   1415  HB2 TYR   104      30.100  27.180  34.570  1.00  0.00           H
ATOM   1416  CG  TYR   104      31.310  26.590  36.300  1.00  0.00           C
ATOM   1417  CD1 TYR   104      30.730  25.300  36.460  1.00  0.00           C
ATOM   1418  HD1 TYR   104      29.800  25.050  35.960  1.00  0.00           H
ATOM   1419  CE1 TYR   104      31.280  24.350  37.370  1.00  0.00           C
ATOM   1420  HE1 TYR   104      30.730  23.460  37.650  1.00  0.00           H
ATOM   1421  CZ  TYR   104      32.440  24.670  38.060  1.00  0.00           C
ATOM   1422  OH  TYR   104      32.900  23.860  39.080  1.00  0.00           O
ATOM   1423  HH  TYR   104      32.440  23.030  38.940  1.00  0.00           H
ATOM   1424  CE2 TYR   104      33.100  25.850  37.760  1.00  0.00           C
ATOM   1425  HE2 TYR   104      33.890  26.080  38.460  1.00  0.00           H
ATOM   1426  CD2 TYR   104      32.560  26.830  36.930  1.00  0.00           C
ATOM   1427  HD2 TYR   104      33.000  27.810  36.830  1.00  0.00           H
ATOM   1428  C   TYR   104      29.330  29.800  35.340  1.00  0.00           C
ATOM   1429  O   TYR   104      28.750  29.900  34.300  1.00  0.00           O
ATOM   1430  N   TYR   105      29.590  30.940  35.970  1.00  0.00           N
ATOM   1431  H   TYR   105      30.100  30.910  36.840  1.00  0.00           H
ATOM   1432  CA  TYR   105      29.310  32.260  35.440  1.00  0.00           C
ATOM   1433  HA  TYR   105      28.730  32.150  34.520  1.00  0.00           H
ATOM   1434  CB  TYR   105      28.450  33.090  36.350  1.00  0.00           C
ATOM   1435  HB1 TYR   105      28.250  34.010  35.810  1.00  0.00           H
ATOM   1436  HB2 TYR   105      28.990  33.260  37.290  1.00  0.00           H
ATOM   1437  CG  TYR   105      27.170  32.400  36.710  1.00  0.00           C
ATOM   1438  CD1 TYR   105      27.100  31.740  37.970  1.00  0.00           C
ATOM   1439  HD1 TYR   105      27.970  31.690  38.620  1.00  0.00           H
ATOM   1440  CE1 TYR   105      25.930  31.050  38.300  1.00  0.00           C
ATOM   1441  HE1 TYR   105      25.990  30.330  39.100  1.00  0.00           H
ATOM   1442  CZ  TYR   105      24.790  31.130  37.480  1.00  0.00           C
ATOM   1443  OH  TYR   105      23.730  30.340  37.780  1.00  0.00           O
ATOM   1444  HH  TYR   105      22.930  30.460  37.260  1.00  0.00           H
ATOM   1445  CE2 TYR   105      24.830  31.920  36.310  1.00  0.00           C
ATOM   1446  HE2 TYR   105      24.000  31.920  35.630  1.00  0.00           H
ATOM   1447  CD2 TYR   105      26.030  32.510  35.900  1.00  0.00           C
ATOM   1448  HD2 TYR   105      26.130  33.010  34.950  1.00  0.00           H
ATOM   1449  C   TYR   105      30.620  33.100  35.090  1.00  0.00           C
ATOM   1450  O   TYR   105      31.370  33.360  36.040  1.00  0.00           O
ATOM   1451  N   CYS   106      30.840  33.560  33.880  1.00  0.00           N
ATOM   1452  H   CYS   106      30.050  33.410  33.260  1.00  0.00           H
ATOM   1453  CA  CYS   106      31.950  34.420  33.520  1.00  0.00           C
ATOM   1454  HA  CYS   106      32.800  34.050  34.090  1.00  0.00           H
ATOM   1455  CB  CYS   106      32.240  34.190  32.030  1.00  0.00           C
ATOM   1456  HB1 CYS   106      31.360  34.460  31.460  1.00  0.00           H
ATOM   1457  HB2 CYS   106      32.650  33.190  31.900  1.00  0.00           H
ATOM   1458  SG  CYS   106      33.670  35.130  31.450  1.00  0.00           S
ATOM   1459  C   CYS   106      31.610  35.930  33.840  1.00  0.00           C
ATOM   1460  O   CYS   106      30.430  36.370  33.770  1.00  0.00           O
ATOM   1461  N   ALA   107      32.640  36.710  34.110  1.00  0.00           N
ATOM   1462  H   ALA   107      33.550  36.300  34.010  1.00  0.00           H
ATOM   1463  CA  ALA   107      32.530  38.130  34.330  1.00  0.00           C
ATOM   1464  HA  ALA   107      31.580  38.450  33.890  1.00  0.00           H
ATOM   1465  CB  ALA   107      32.350  38.330  35.800  1.00  0.00           C
ATOM   1466  HB1 ALA   107      31.670  37.600  36.250  1.00  0.00           H
ATOM   1467  HB2 ALA   107      33.320  38.170  36.290  1.00  0.00           H
ATOM   1468  HB3 ALA   107      31.890  39.290  36.030  1.00  0.00           H
ATOM   1469  C   ALA   107      33.810  38.800  33.770  1.00  0.00           C
ATOM   1470  O   ALA   107      34.850  38.160  33.620  1.00  0.00           O
ATOM   1471  N   ALA   108      33.740  40.150  33.600  1.00  0.00           N
ATOM   1472  H   ALA   108      32.840  40.610  33.600  1.00  0.00           H
ATOM   1473  CA  ALA   108      34.820  41.040  33.220  1.00  0.00           C
ATOM   1474  HA  ALA   108      35.750  40.570  33.550  1.00  0.00           H
ATOM   1475  CB  ALA   108      34.800  41.130  31.760  1.00  0.00           C
ATOM   1476  HB1 ALA   108      35.700  41.720  31.570  1.00  0.00           H
ATOM   1477  HB2 ALA   108      34.890  40.160  31.280  1.00  0.00           H
ATOM   1478  HB3 ALA   108      33.920  41.700  31.480  1.00  0.00           H
ATOM   1479  C   ALA   108      34.790  42.360  34.010  1.00  0.00           C
ATOM   1480  O   ALA   108      33.740  42.990  34.240  1.00  0.00           O
ATOM   1481  N   ASP   109      35.960  42.820  34.420  1.00  0.00           N
ATOM   1482  H   ASP   109      36.750  42.220  34.220  1.00  0.00           H
ATOM   1483  CA  ASP   109      36.170  44.140  35.030  1.00  0.00           C
ATOM   1484  HA  ASP   109      35.430  44.860  34.700  1.00  0.00           H
ATOM   1485  CB  ASP   109      36.020  43.970  36.560  1.00  0.00           C
ATOM   1486  HB1 ASP   109      37.000  43.630  36.890  1.00  0.00           H
ATOM   1487  HB2 ASP   109      35.320  43.160  36.760  1.00  0.00           H
ATOM   1488  CG  ASP   109      35.670  45.170  37.360  1.00  0.00           C
ATOM   1489  OD1 ASP   109      34.480  45.500  37.530  1.00  0.00           O
ATOM   1490  OD2 ASP   109      36.580  45.870  37.740  1.00  0.00           O
ATOM   1491  C   ASP   109      37.500  44.910  34.670  1.00  0.00           C
ATOM   1492  O   ASP   109      38.400  44.350  34.160  1.00  0.00           O
ATOM   1493  N   ARG   110      37.560  46.250  34.950  1.00  0.00           N
ATOM   1494  H   ARG   110      36.800  46.640  35.490  1.00  0.00           H
ATOM   1495  CA  ARG   110      38.600  47.190  34.510  1.00  0.00           C
ATOM   1496  HA  ARG   110      38.920  46.750  33.560  1.00  0.00           H
ATOM   1497  CB  ARG   110      38.080  48.600  34.160  1.00  0.00           C
ATOM   1498  HB1 ARG   110      37.870  49.040  35.130  1.00  0.00           H
ATOM   1499  HB2 ARG   110      37.210  48.480  33.520  1.00  0.00           H
ATOM   1500  CG  ARG   110      39.190  49.500  33.540  1.00  0.00           C
ATOM   1501  HG1 ARG   110      40.020  49.590  34.250  1.00  0.00           H
ATOM   1502  HG2 ARG   110      38.720  50.470  33.330  1.00  0.00           H
ATOM   1503  CD  ARG   110      39.790  48.960  32.190  1.00  0.00           C
ATOM   1504  HD1 ARG   110      39.000  48.800  31.450  1.00  0.00           H
ATOM   1505  HD2 ARG   110      40.270  48.030  32.510  1.00  0.00           H
ATOM   1506  NE  ARG   110      40.690  49.930  31.610  1.00  0.00           N
ATOM   1507  HE  ARG   110      40.240  50.680  31.100  1.00  0.00           H
ATOM   1508  CZ  ARG   110      41.940  50.020  31.910  1.00  0.00           C
ATOM   1509  NH1 ARG   110      42.610  49.120  32.540  1.00  0.00           N
ATOM   1510 1HH1 ARG   110      42.230  48.190  32.400  1.00  0.00           H
ATOM   1511 2HH1 ARG   110      43.600  49.210  32.720  1.00  0.00           H
ATOM   1512  NH2 ARG   110      42.540  51.160  31.640  1.00  0.00           N
ATOM   1513 1HH2 ARG   110      42.080  51.850  31.060  1.00  0.00           H
ATOM   1514 2HH2 ARG   110      43.510  51.350  31.870  1.00  0.00           H
ATOM   1515  C   ARG   110      39.770  47.050  35.520  1.00  0.00           C
ATOM   1516  O   ARG   110      40.950  47.060  35.150  1.00  0.00           O
ATOM   1517  N   PHE   111      39.470  46.980  36.810  1.00  0.00           N
ATOM   1518  H   PHE   111      38.520  46.750  37.090  1.00  0.00           H
ATOM   1519  CA  PHE   111      40.370  46.910  37.970  1.00  0.00           C
ATOM   1520  HA  PHE   111      41.340  46.760  37.480  1.00  0.00           H
ATOM   1521  CB  PHE   111      40.450  48.350  38.550  1.00  0.00           C
ATOM   1522  HB1 PHE   111      40.810  48.310  39.580  1.00  0.00           H
ATOM   1523  HB2 PHE   111      39.400  48.650  38.620  1.00  0.00           H
ATOM   1524  CG  PHE   111      41.210  49.320  37.630  1.00  0.00           C
ATOM   1525  CD1 PHE   111      40.530  50.360  36.980  1.00  0.00           C
ATOM   1526  HD1 PHE   111      39.480  50.500  37.160  1.00  0.00           H
ATOM   1527  CE1 PHE   111      41.240  51.130  36.020  1.00  0.00           C
ATOM   1528  HE1 PHE   111      40.670  51.900  35.530  1.00  0.00           H
ATOM   1529  CZ  PHE   111      42.590  50.950  35.820  1.00  0.00           C
ATOM   1530  HZ  PHE   111      42.920  51.660  35.070  1.00  0.00           H
ATOM   1531  CE2 PHE   111      43.290  49.900  36.380  1.00  0.00           C
ATOM   1532  HE2 PHE   111      44.340  49.700  36.250  1.00  0.00           H
ATOM   1533  CD2 PHE   111      42.600  49.120  37.330  1.00  0.00           C
ATOM   1534  HD2 PHE   111      43.150  48.380  37.880  1.00  0.00           H
ATOM   1535  C   PHE   111      40.090  45.770  38.980  1.00  0.00           C
ATOM   1536  O   PHE   111      41.110  45.410  39.600  1.00  0.00           O
ATOM   1537  N   LEU   112      38.860  45.240  39.220  1.00  0.00           N
ATOM   1538  H   LEU   112      38.120  45.550  38.610  1.00  0.00           H
ATOM   1539  CA  LEU   112      38.610  44.170  40.140  1.00  0.00           C
ATOM   1540  HA  LEU   112      39.230  44.440  41.000  1.00  0.00           H
ATOM   1541  CB  LEU   112      37.100  44.120  40.500  1.00  0.00           C
ATOM   1542  HB1 LEU   112      36.930  43.330  41.230  1.00  0.00           H
ATOM   1543  HB2 LEU   112      36.520  43.980  39.580  1.00  0.00           H
ATOM   1544  CG  LEU   112      36.690  45.400  41.180  1.00  0.00           C
ATOM   1545  HG  LEU   112      36.760  46.230  40.480  1.00  0.00           H
ATOM   1546  CD1 LEU   112      35.170  45.290  41.650  1.00  0.00           C
ATOM   1547 1HD1 LEU   112      34.750  46.080  42.270  1.00  0.00           H
ATOM   1548 2HD1 LEU   112      34.550  45.140  40.770  1.00  0.00           H
ATOM   1549 3HD1 LEU   112      35.060  44.430  42.310  1.00  0.00           H
ATOM   1550  CD2 LEU   112      37.520  45.650  42.450  1.00  0.00           C
ATOM   1551 1HD2 LEU   112      37.390  44.860  43.200  1.00  0.00           H
ATOM   1552 2HD2 LEU   112      38.560  45.890  42.270  1.00  0.00           H
ATOM   1553 3HD2 LEU   112      37.140  46.530  42.970  1.00  0.00           H
ATOM   1554  C   LEU   112      39.080  42.780  39.560  1.00  0.00           C
ATOM   1555  O   LEU   112      39.130  42.490  38.350  1.00  0.00           O
ATOM   1556  N   THR   113      39.540  41.910  40.440  1.00  0.00           N
ATOM   1557  H   THR   113      39.650  42.250  41.380  1.00  0.00           H
ATOM   1558  CA  THR   113      40.070  40.540  40.170  1.00  0.00           C
ATOM   1559  HA  THR   113      39.990  40.300  39.110  1.00  0.00           H
ATOM   1560  CB  THR   113      41.580  40.540  40.440  1.00  0.00           C
ATOM   1561  HB  THR   113      41.960  39.530  40.280  1.00  0.00           H
ATOM   1562  CG2 THR   113      42.350  41.590  39.630  1.00  0.00           C
ATOM   1563 1HG2 THR   113      42.380  41.240  38.600  1.00  0.00           H
ATOM   1564 2HG2 THR   113      41.880  42.570  39.740  1.00  0.00           H
ATOM   1565 3HG2 THR   113      43.370  41.710  39.980  1.00  0.00           H
ATOM   1566  OG1 THR   113      41.870  40.730  41.770  1.00  0.00           O
ATOM   1567  HG1 THR   113      42.790  40.470  41.910  1.00  0.00           H
ATOM   1568  C   THR   113      39.530  39.420  41.040  1.00  0.00           C
ATOM   1569  O   THR   113      39.430  38.320  40.580  1.00  0.00           O
ATOM   1570  N   ARG   132      38.940  39.770  42.190  1.00  0.00           N
ATOM   1571  H   ARG   132      38.900  40.730  42.500  1.00  0.00           H
ATOM   1572  CA  ARG   132      38.540  38.730  43.190  1.00  0.00           C
ATOM   1573  HA  ARG   132      38.550  37.720  42.770  1.00  0.00           H
ATOM   1574  CB  ARG   132      39.550  38.650  44.340  1.00  0.00           C
ATOM   1575  HB1 ARG   132      39.050  38.170  45.180  1.00  0.00           H
ATOM   1576  HB2 ARG   132      39.770  39.670  44.660  1.00  0.00           H
ATOM   1577  CG  ARG   132      40.930  38.000  44.050  1.00  0.00           C
ATOM   1578  HG1 ARG   132      41.380  38.460  43.170  1.00  0.00           H
ATOM   1579  HG2 ARG   132      40.790  36.930  43.910  1.00  0.00           H
ATOM   1580  CD  ARG   132      41.870  38.240  45.240  1.00  0.00           C
ATOM   1581  HD1 ARG   132      41.550  37.630  46.080  1.00  0.00           H
ATOM   1582  HD2 ARG   132      41.870  39.310  45.410  1.00  0.00           H
ATOM   1583  NE  ARG   132      43.240  37.700  44.920  1.00  0.00           N
ATOM   1584  HE  ARG   132      43.280  36.700  44.990  1.00  0.00           H
ATOM   1585  CZ  ARG   132      44.280  38.450  44.600  1.00  0.00           C
ATOM   1586  NH1 ARG   132      44.290  39.740  44.600  1.00  0.00           N
ATOM   1587 1HH1 ARG   132      43.490  40.290  44.850  1.00  0.00           H
ATOM   1588 2HH1 ARG   132      45.160  40.210  44.410  1.00  0.00           H
ATOM   1589  NH2 ARG   132      45.320  37.910  44.050  1.00  0.00           N
ATOM   1590 1HH2 ARG   132      45.350  36.900  43.980  1.00  0.00           H
ATOM   1591 2HH2 ARG   132      46.150  38.460  43.870  1.00  0.00           H
ATOM   1592  C   ARG   132      37.100  38.850  43.700  1.00  0.00           C
ATOM   1593  O   ARG   132      36.380  37.870  43.880  1.00  0.00           O
ATOM   1594  N   SER   133      36.590  40.060  44.010  1.00  0.00           N
ATOM   1595  H   SER   133      37.270  40.790  43.850  1.00  0.00           H
ATOM   1596  CA  SER   133      35.290  40.260  44.610  1.00  0.00           C
ATOM   1597  HA  SER   133      35.210  39.510  45.400  1.00  0.00           H
ATOM   1598  CB  SER   133      35.010  41.610  45.300  1.00  0.00           C
ATOM   1599  HB1 SER   133      35.700  41.700  46.150  1.00  0.00           H
ATOM   1600  HB2 SER   133      34.010  41.590  45.730  1.00  0.00           H
ATOM   1601  OG  SER   133      35.230  42.730  44.450  1.00  0.00           O
ATOM   1602  HG  SER   133      35.200  43.520  44.990  1.00  0.00           H
ATOM   1603  C   SER   133      34.250  39.900  43.600  1.00  0.00           C
ATOM   1604  O   SER   133      34.420  40.020  42.390  1.00  0.00           O
ATOM   1605  N   VAL   134      32.960  39.610  43.970  1.00  0.00           N
ATOM   1606  H   VAL   134      32.790  39.560  44.960  1.00  0.00           H
ATOM   1607  CA  VAL   134      31.830  39.330  43.040  1.00  0.00           C
ATOM   1608  HA  VAL   134      32.180  38.680  42.240  1.00  0.00           H
ATOM   1609  CB  VAL   134      30.690  38.590  43.680  1.00  0.00           C
ATOM   1610  HB  VAL   134      29.940  38.540  42.900  1.00  0.00           H
ATOM   1611  CG1 VAL   134      31.120  37.100  44.020  1.00  0.00           C
ATOM   1612 1HG1 VAL   134      31.910  36.720  43.380  1.00  0.00           H
ATOM   1613 2HG1 VAL   134      31.570  37.050  45.010  1.00  0.00           H
ATOM   1614 3HG1 VAL   134      30.210  36.500  44.030  1.00  0.00           H
ATOM   1615  CG2 VAL   134      30.050  39.260  44.900  1.00  0.00           C
ATOM   1616 1HG2 VAL   134      29.450  40.080  44.490  1.00  0.00           H
ATOM   1617 2HG2 VAL   134      29.320  38.530  45.250  1.00  0.00           H
ATOM   1618 3HG2 VAL   134      30.710  39.680  45.660  1.00  0.00           H
ATOM   1619  C   VAL   134      31.280  40.550  42.270  1.00  0.00           C
ATOM   1620  O   VAL   134      30.220  40.410  41.680  1.00  0.00           O
ATOM   1621  N   LYS   135      31.880  41.720  42.420  1.00  0.00           N
ATOM   1622  H   LYS   135      32.780  41.580  42.880  1.00  0.00           H
ATOM   1623  CA  LYS   135      31.410  43.080  42.160  1.00  0.00           C
ATOM   1624  HA  LYS   135      30.330  42.950  42.180  1.00  0.00           H
ATOM   1625  CB  LYS   135      31.920  44.010  43.270  1.00  0.00           C
ATOM   1626  HB1 LYS   135      31.480  45.000  43.150  1.00  0.00           H
ATOM   1627  HB2 LYS   135      33.000  44.160  43.280  1.00  0.00           H
ATOM   1628  CG  LYS   135      31.410  43.540  44.600  1.00  0.00           C
ATOM   1629  HG1 LYS   135      32.130  43.940  45.320  1.00  0.00           H
ATOM   1630  HG2 LYS   135      31.320  42.450  44.650  1.00  0.00           H
ATOM   1631  CD  LYS   135      30.070  44.100  44.970  1.00  0.00           C
ATOM   1632  HD1 LYS   135      29.400  44.260  44.130  1.00  0.00           H
ATOM   1633  HD2 LYS   135      30.210  45.050  45.500  1.00  0.00           H
ATOM   1634  CE  LYS   135      29.360  43.170  46.040  1.00  0.00           C
ATOM   1635  HE1 LYS   135      29.950  43.180  46.960  1.00  0.00           H
ATOM   1636  HE2 LYS   135      29.410  42.130  45.720  1.00  0.00           H
ATOM   1637  NZ  LYS   135      27.970  43.610  46.310  1.00  0.00           N
ATOM   1638  HZ1 LYS   135      27.450  43.730  45.450  1.00  0.00           H
ATOM   1639  HZ2 LYS   135      27.500  43.060  47.020  1.00  0.00           H
ATOM   1640  HZ3 LYS   135      27.990  44.580  46.600  1.00  0.00           H
ATOM   1641  C   LYS   135      31.810  43.580  40.750  1.00  0.00           C
ATOM   1642  O   LYS   135      31.860  44.750  40.390  1.00  0.00           O
ATOM   1643  N   TYR   136      32.060  42.600  39.870  1.00  0.00           N
ATOM   1644  H   TYR   136      31.920  41.630  40.090  1.00  0.00           H
ATOM   1645  CA  TYR   136      32.440  42.840  38.500  1.00  0.00           C
ATOM   1646  HA  TYR   136      33.300  43.500  38.580  1.00  0.00           H
ATOM   1647  CB  TYR   136      32.800  41.530  37.880  1.00  0.00           C
ATOM   1648  HB1 TYR   136      32.660  41.620  36.800  1.00  0.00           H
ATOM   1649  HB2 TYR   136      32.060  40.760  38.080  1.00  0.00           H
ATOM   1650  CG  TYR   136      34.140  40.860  38.090  1.00  0.00           C
ATOM   1651  CD1 TYR   136      34.850  40.850  39.340  1.00  0.00           C
ATOM   1652  HD1 TYR   136      34.360  41.340  40.160  1.00  0.00           H
ATOM   1653  CE1 TYR   136      35.980  40.070  39.470  1.00  0.00           C
ATOM   1654  HE1 TYR   136      36.450  40.100  40.440  1.00  0.00           H
ATOM   1655  CZ  TYR   136      36.450  39.270  38.410  1.00  0.00           C
ATOM   1656  OH  TYR   136      37.530  38.520  38.520  1.00  0.00           O
ATOM   1657  HH  TYR   136      38.090  38.800  39.250  1.00  0.00           H
ATOM   1658  CE2 TYR   136      35.760  39.410  37.210  1.00  0.00           C
ATOM   1659  HE2 TYR   136      36.220  39.020  36.310  1.00  0.00           H
ATOM   1660  CD2 TYR   136      34.730  40.280  36.970  1.00  0.00           C
ATOM   1661  HD2 TYR   136      34.270  40.290  36.000  1.00  0.00           H
ATOM   1662  C   TYR   136      31.380  43.590  37.620  1.00  0.00           C
ATOM   1663  O   TYR   136      30.170  43.490  37.950  1.00  0.00           O
ATOM   1664  N   ASP   137      31.820  44.340  36.620  1.00  0.00           N
ATOM   1665  H   ASP   137      32.780  44.600  36.470  1.00  0.00           H
ATOM   1666  CA  ASP   137      30.870  45.190  35.840  1.00  0.00           C
ATOM   1667  HA  ASP   137      30.220  45.630  36.590  1.00  0.00           H
ATOM   1668  CB  ASP   137      31.690  46.460  35.380  1.00  0.00           C
ATOM   1669  HB1 ASP   137      32.490  46.220  34.680  1.00  0.00           H
ATOM   1670  HB2 ASP   137      32.200  46.930  36.220  1.00  0.00           H
ATOM   1671  CG  ASP   137      30.830  47.540  34.710  1.00  0.00           C
ATOM   1672  OD1 ASP   137      31.390  48.600  34.320  1.00  0.00           O
ATOM   1673  OD2 ASP   137      29.570  47.500  34.860  1.00  0.00           O
ATOM   1674  C   ASP   137      30.090  44.440  34.770  1.00  0.00           C
ATOM   1675  O   ASP   137      28.860  44.670  34.630  1.00  0.00           O
ATOM   1676  N   TYR   138      30.750  43.510  34.020  1.00  0.00           N
ATOM   1677  H   TYR   138      31.750  43.450  34.140  1.00  0.00           H
ATOM   1678  CA  TYR   138      30.120  42.960  32.800  1.00  0.00           C
ATOM   1679  HA  TYR   138      29.110  43.350  32.680  1.00  0.00           H
ATOM   1680  CB  TYR   138      30.770  43.410  31.520  1.00  0.00           C
ATOM   1681  HB1 TYR   138      30.410  42.730  30.750  1.00  0.00           H
ATOM   1682  HB2 TYR   138      31.790  43.020  31.640  1.00  0.00           H
ATOM   1683  CG  TYR   138      30.720  44.860  31.290  1.00  0.00           C
ATOM   1684  CD1 TYR   138      31.850  45.640  31.380  1.00  0.00           C
ATOM   1685  HD1 TYR   138      32.760  45.300  31.850  1.00  0.00           H
ATOM   1686  CE1 TYR   138      31.760  46.970  30.890  1.00  0.00           C
ATOM   1687  HE1 TYR   138      32.610  47.620  31.040  1.00  0.00           H
ATOM   1688  CZ  TYR   138      30.580  47.530  30.360  1.00  0.00           C
ATOM   1689  OH  TYR   138      30.640  48.810  29.960  1.00  0.00           O
ATOM   1690  HH  TYR   138      29.810  49.250  29.770  1.00  0.00           H
ATOM   1691  CE2 TYR   138      29.450  46.770  30.280  1.00  0.00           C
ATOM   1692  HE2 TYR   138      28.600  47.160  29.750  1.00  0.00           H
ATOM   1693  CD2 TYR   138      29.480  45.410  30.730  1.00  0.00           C
ATOM   1694  HD2 TYR   138      28.640  44.750  30.560  1.00  0.00           H
ATOM   1695  C   TYR   138      30.000  41.470  32.850  1.00  0.00           C
ATOM   1696  O   TYR   138      30.970  40.840  33.170  1.00  0.00           O
ATOM   1697  N   TRP   139      28.850  40.780  32.570  1.00  0.00           N
ATOM   1698  H   TRP   139      28.160  41.350  32.110  1.00  0.00           H
ATOM   1699  CA  TRP   139      28.560  39.390  32.830  1.00  0.00           C
ATOM   1700  HA  TRP   139      29.480  38.900  33.160  1.00  0.00           H
ATOM   1701  CB  TRP   139      27.550  39.270  33.970  1.00  0.00           C
ATOM   1702  HB1 TRP   139      27.200  38.230  33.980  1.00  0.00           H
ATOM   1703  HB2 TRP   139      26.670  39.910  33.910  1.00  0.00           H
ATOM   1704  CG  TRP   139      28.090  39.620  35.360  1.00  0.00           C
ATOM   1705  CD1 TRP   139      28.400  40.860  35.740  1.00  0.00           C
ATOM   1706  HD1 TRP   139      28.230  41.740  35.140  1.00  0.00           H
ATOM   1707  NE1 TRP   139      28.720  40.820  37.050  1.00  0.00           N
ATOM   1708  HE1 TRP   139      28.960  41.690  37.500  1.00  0.00           H
ATOM   1709  CE2 TRP   139      28.920  39.530  37.460  1.00  0.00           C
ATOM   1710  CZ2 TRP   139      29.380  38.970  38.640  1.00  0.00           C
ATOM   1711  HZ2 TRP   139      30.000  39.440  39.390  1.00  0.00           H
ATOM   1712  CH2 TRP   139      29.250  37.590  38.870  1.00  0.00           C
ATOM   1713  HH2 TRP   139      29.710  37.150  39.750  1.00  0.00           H
ATOM   1714  CZ3 TRP   139      28.650  36.750  37.920  1.00  0.00           C
ATOM   1715  HZ3 TRP   139      28.510  35.710  38.160  1.00  0.00           H
ATOM   1716  CE3 TRP   139      28.300  37.330  36.670  1.00  0.00           C
ATOM   1717  HE3 TRP   139      27.980  36.700  35.850  1.00  0.00           H
ATOM   1718  CD2 TRP   139      28.400  38.730  36.440  1.00  0.00           C
ATOM   1719  C   TRP   139      28.090  38.660  31.570  1.00  0.00           C
ATOM   1720  O   TRP   139      27.600  39.340  30.670  1.00  0.00           O
ATOM   1721  N   GLY   140      28.090  37.380  31.600  1.00  0.00           N
ATOM   1722  H   GLY   140      28.600  36.970  32.360  1.00  0.00           H
ATOM   1723  CA  GLY   140      27.350  36.520  30.640  1.00  0.00           C
ATOM   1724  HA1 GLY   140      27.940  35.650  30.350  1.00  0.00           H
ATOM   1725  HA2 GLY   140      27.100  36.940  29.660  1.00  0.00           H
ATOM   1726  C   GLY   140      25.960  36.120  31.060  1.00  0.00           C
ATOM   1727  O   GLY   140      25.150  36.960  31.450  1.00  0.00           O
ATOM   1728  N   GLN   141      25.720  34.830  30.930  1.00  0.00           N
ATOM   1729  H   GLN   141      26.440  34.220  30.550  1.00  0.00           H
ATOM   1730  CA  GLN   141      24.380  34.120  31.200  1.00  0.00           C
ATOM   1731  HA  GLN   141      23.720  34.820  31.730  1.00  0.00           H
ATOM   1732  CB  GLN   141      23.580  33.910  29.810  1.00  0.00           C
ATOM   1733  HB1 GLN   141      24.040  33.080  29.270  1.00  0.00           H
ATOM   1734  HB2 GLN   141      23.710  34.720  29.090  1.00  0.00           H
ATOM   1735  CG  GLN   141      22.180  33.500  29.890  1.00  0.00           C
ATOM   1736  HG1 GLN   141      21.570  34.210  30.450  1.00  0.00           H
ATOM   1737  HG2 GLN   141      22.280  32.550  30.420  1.00  0.00           H
ATOM   1738  CD  GLN   141      21.560  33.280  28.570  1.00  0.00           C
ATOM   1739  OE1 GLN   141      22.000  32.480  27.750  1.00  0.00           O
ATOM   1740  NE2 GLN   141      20.550  34.080  28.230  1.00  0.00           N
ATOM   1741 1HE2 GLN   141      20.210  34.630  29.010  1.00  0.00           H
ATOM   1742 2HE2 GLN   141      19.950  33.910  27.440  1.00  0.00           H
ATOM   1743  C   GLN   141      24.590  32.830  32.010  1.00  0.00           C
ATOM   1744  O   GLN   141      23.720  32.410  32.730  1.00  0.00           O
ATOM   1745  N   GLY   142      25.780  32.240  31.960  1.00  0.00           N
ATOM   1746  H   GLY   142      26.460  32.650  31.330  1.00  0.00           H
ATOM   1747  CA  GLY   142      26.210  31.110  32.740  1.00  0.00           C
ATOM   1748  HA1 GLY   142      25.660  30.970  33.670  1.00  0.00           H
ATOM   1749  HA2 GLY   142      27.270  31.330  32.870  1.00  0.00           H
ATOM   1750  C   GLY   142      26.070  29.660  32.120  1.00  0.00           C
ATOM   1751  O   GLY   142      25.380  29.460  31.130  1.00  0.00           O
ATOM   1752  N   THR   143      26.960  28.730  32.500  1.00  0.00           N
ATOM   1753  H   THR   143      27.640  28.970  33.210  1.00  0.00           H
ATOM   1754  CA  THR   143      27.050  27.390  31.910  1.00  0.00           C
ATOM   1755  HA  THR   143      26.190  27.230  31.260  1.00  0.00           H
ATOM   1756  CB  THR   143      28.300  27.270  30.950  1.00  0.00           C
ATOM   1757  HB  THR   143      28.180  28.010  30.160  1.00  0.00           H
ATOM   1758  CG2 THR   143      29.590  27.570  31.630  1.00  0.00           C
ATOM   1759 1HG2 THR   143      29.840  26.680  32.200  1.00  0.00           H
ATOM   1760 2HG2 THR   143      30.370  27.740  30.880  1.00  0.00           H
ATOM   1761 3HG2 THR   143      29.520  28.530  32.160  1.00  0.00           H
ATOM   1762  OG1 THR   143      28.250  25.970  30.420  1.00  0.00           O
ATOM   1763  HG1 THR   143      27.410  25.880  29.970  1.00  0.00           H
ATOM   1764  C   THR   143      27.180  26.330  33.020  1.00  0.00           C
ATOM   1765  O   THR   143      27.660  26.560  34.090  1.00  0.00           O
ATOM   1766  N   GLN   144      26.500  25.270  32.830  1.00  0.00           N
ATOM   1767  H   GLN   144      26.010  25.140  31.960  1.00  0.00           H
ATOM   1768  CA  GLN   144      26.230  24.220  33.810  1.00  0.00           C
ATOM   1769  HA  GLN   144      26.430  24.610  34.810  1.00  0.00           H
ATOM   1770  CB  GLN   144      24.750  23.810  33.860  1.00  0.00           C
ATOM   1771  HB1 GLN   144      24.420  23.350  32.930  1.00  0.00           H
ATOM   1772  HB2 GLN   144      24.120  24.700  33.760  1.00  0.00           H
ATOM   1773  CG  GLN   144      24.460  23.010  35.170  1.00  0.00           C
ATOM   1774  HG1 GLN   144      24.770  23.500  36.090  1.00  0.00           H
ATOM   1775  HG2 GLN   144      24.980  22.050  35.120  1.00  0.00           H
ATOM   1776  CD  GLN   144      22.940  22.700  35.320  1.00  0.00           C
ATOM   1777  OE1 GLN   144      22.130  22.760  34.390  1.00  0.00           O
ATOM   1778  NE2 GLN   144      22.490  22.530  36.510  1.00  0.00           N
ATOM   1779 1HE2 GLN   144      23.130  22.460  37.290  1.00  0.00           H
ATOM   1780 2HE2 GLN   144      21.550  22.160  36.590  1.00  0.00           H
ATOM   1781  C   GLN   144      27.170  23.060  33.660  1.00  0.00           C
ATOM   1782  O   GLN   144      27.240  22.490  32.550  1.00  0.00           O
ATOM   1783  N   VAL   145      27.770  22.470  34.730  1.00  0.00           N
ATOM   1784  H   VAL   145      27.460  22.730  35.660  1.00  0.00           H
ATOM   1785  CA  VAL   145      28.470  21.210  34.690  1.00  0.00           C
ATOM   1786  HA  VAL   145      28.250  20.690  33.760  1.00  0.00           H
ATOM   1787  CB  VAL   145      30.070  21.380  34.900  1.00  0.00           C
ATOM   1788  HB  VAL   145      30.230  22.040  35.750  1.00  0.00           H
ATOM   1789  CG1 VAL   145      30.870  20.170  35.070  1.00  0.00           C
ATOM   1790 1HG1 VAL   145      30.560  19.490  35.860  1.00  0.00           H
ATOM   1791 2HG1 VAL   145      30.870  19.580  34.150  1.00  0.00           H
ATOM   1792 3HG1 VAL   145      31.920  20.370  35.290  1.00  0.00           H
ATOM   1793  CG2 VAL   145      30.660  22.020  33.590  1.00  0.00           C
ATOM   1794 1HG2 VAL   145      31.740  22.100  33.700  1.00  0.00           H
ATOM   1795 2HG2 VAL   145      30.470  21.310  32.790  1.00  0.00           H
ATOM   1796 3HG2 VAL   145      30.180  22.960  33.310  1.00  0.00           H
ATOM   1797  C   VAL   145      27.880  20.450  35.880  1.00  0.00           C
ATOM   1798  O   VAL   145      27.470  21.100  36.870  1.00  0.00           O
ATOM   1799  N   THR   146      27.840  19.130  35.690  1.00  0.00           N
ATOM   1800  H   THR   146      28.300  18.760  34.870  1.00  0.00           H
ATOM   1801  CA  THR   146      27.400  18.170  36.690  1.00  0.00           C
ATOM   1802  HA  THR   146      27.580  18.470  37.720  1.00  0.00           H
ATOM   1803  CB  THR   146      25.950  17.860  36.430  1.00  0.00           C
ATOM   1804  HB  THR   146      25.920  17.120  35.620  1.00  0.00           H
ATOM   1805  CG2 THR   146      25.270  17.220  37.600  1.00  0.00           C
ATOM   1806 1HG2 THR   146      25.830  16.360  37.990  1.00  0.00           H
ATOM   1807 2HG2 THR   146      25.210  17.970  38.390  1.00  0.00           H
ATOM   1808 3HG2 THR   146      24.250  16.910  37.350  1.00  0.00           H
ATOM   1809  OG1 THR   146      25.090  18.920  36.050  1.00  0.00           O
ATOM   1810  HG1 THR   146      24.520  18.490  35.410  1.00  0.00           H
ATOM   1811  C   THR   146      28.290  16.950  36.500  1.00  0.00           C
ATOM   1812  O   THR   146      28.560  16.540  35.360  1.00  0.00           O
ATOM   1813  N   VAL   147      28.830  16.350  37.620  1.00  0.00           N
ATOM   1814  H   VAL   147      28.480  16.630  38.520  1.00  0.00           H
ATOM   1815  CA  VAL   147      29.790  15.300  37.550  1.00  0.00           C
ATOM   1816  HA  VAL   147      30.070  15.030  36.530  1.00  0.00           H
ATOM   1817  CB  VAL   147      31.120  15.680  38.300  1.00  0.00           C
ATOM   1818  HB  VAL   147      30.950  15.760  39.370  1.00  0.00           H
ATOM   1819  CG1 VAL   147      32.170  14.600  38.140  1.00  0.00           C
ATOM   1820 1HG1 VAL   147      33.150  14.920  38.480  1.00  0.00           H
ATOM   1821 2HG1 VAL   147      31.970  13.710  38.740  1.00  0.00           H
ATOM   1822 3HG1 VAL   147      32.380  14.360  37.100  1.00  0.00           H
ATOM   1823  CG2 VAL   147      31.620  17.070  37.780  1.00  0.00           C
ATOM   1824 1HG2 VAL   147      30.930  17.870  38.060  1.00  0.00           H
ATOM   1825 2HG2 VAL   147      32.560  17.380  38.250  1.00  0.00           H
ATOM   1826 3HG2 VAL   147      31.820  17.000  36.710  1.00  0.00           H
ATOM   1827  C   VAL   147      29.130  14.070  38.200  1.00  0.00           C
ATOM   1828  O   VAL   147      28.930  14.020  39.400  1.00  0.00           O
ATOM   1829  N   SER   148      28.850  13.130  37.370  1.00  0.00           N
ATOM   1830  H   SER   148      29.090  13.240  36.400  1.00  0.00           H
ATOM   1831  CA  SER   148      28.340  11.830  37.680  1.00  0.00           C
ATOM   1832  HA  SER   148      27.590  11.950  38.450  1.00  0.00           H
ATOM   1833  CB  SER   148      27.680  11.200  36.500  1.00  0.00           C
ATOM   1834  HB1 SER   148      27.710  10.110  36.620  1.00  0.00           H
ATOM   1835  HB2 SER   148      28.220  11.450  35.590  1.00  0.00           H
ATOM   1836  OG  SER   148      26.320  11.570  36.340  1.00  0.00           O
ATOM   1837  HG  SER   148      25.970  10.950  35.680  1.00  0.00           H
ATOM   1838  C   SER   148      29.390  10.890  38.230  1.00  0.00           C
ATOM   1839  O   SER   148      30.240  10.370  37.460  1.00  0.00           O
ATOM   1840  N   SER   149      29.240  10.500  39.520  1.00  0.00           N
ATOM   1841  H   SER   149      28.510  10.930  40.060  1.00  0.00           H
ATOM   1842  CA  SER   149      29.960   9.410  40.210  1.00  0.00           C
ATOM   1843  HA  SER   149      31.030   9.340  39.990  1.00  0.00           H
ATOM   1844  CB  SER   149      29.660   9.490  41.700  1.00  0.00           C
ATOM   1845  HB1 SER   149      30.180   8.700  42.250  1.00  0.00           H
ATOM   1846  HB2 SER   149      28.610   9.310  41.950  1.00  0.00           H
ATOM   1847  OG  SER   149      29.970  10.770  42.170  1.00  0.00           O
ATOM   1848  HG  SER   149      29.390  11.390  41.720  1.00  0.00           H
ATOM   1849  C   SER   149      29.420   8.100  39.670  1.00  0.00           C
ATOM   1850  OC1 SER   149      28.320   8.030  39.080  1.00  0.00           O
ATOM   1851  OC2 SER   149      30.130   7.120  39.590  1.00  0.00           O
TER
ENDMDL
