# Supplementary material for: Targeting Ras-binding domain of ELMO1 by computational nanobody design
Source: Commun Biol. 2023 Mar 17;6:284. doi: 10.1038/s42003-023-04657-w (PMC10023680; doi:10.1038/s42003-023-04657-w)
Supplement: Supplementary file 4 — Supplementary Data 2 [file 42003_2023_4657_MOESM4_ESM.zip › MD_input_output/Nb01_snapshot/snapshot_058000_CDR3.pdb]

ATOM   1461  N   ALA   107      32.640  37.050  34.050  1.00  0.00           N
ATOM   1462  H   ALA   107      33.580  36.680  33.990  1.00  0.00           H
ATOM   1463  CA  ALA   107      32.500  38.370  34.700  1.00  0.00           C
ATOM   1464  HA  ALA   107      31.620  38.750  34.170  1.00  0.00           H
ATOM   1465  CB  ALA   107      32.170  38.110  36.140  1.00  0.00           C
ATOM   1466  HB1 ALA   107      32.940  37.460  36.550  1.00  0.00           H
ATOM   1467  HB2 ALA   107      32.120  39.050  36.680  1.00  0.00           H
ATOM   1468  HB3 ALA   107      31.230  37.570  36.190  1.00  0.00           H
ATOM   1469  C   ALA   107      33.700  39.280  34.440  1.00  0.00           C
ATOM   1470  O   ALA   107      34.850  38.800  34.390  1.00  0.00           O
ATOM   1471  N   ALA   108      33.510  40.590  34.190  1.00  0.00           N
ATOM   1472  H   ALA   108      32.610  40.990  34.400  1.00  0.00           H
ATOM   1473  CA  ALA   108      34.460  41.600  33.850  1.00  0.00           C
ATOM   1474  HA  ALA   108      35.440  41.130  33.900  1.00  0.00           H
ATOM   1475  CB  ALA   108      34.300  42.120  32.370  1.00  0.00           C
ATOM   1476  HB1 ALA   108      35.240  42.370  31.880  1.00  0.00           H
ATOM   1477  HB2 ALA   108      33.730  41.370  31.830  1.00  0.00           H
ATOM   1478  HB3 ALA   108      33.710  43.030  32.430  1.00  0.00           H
ATOM   1479  C   ALA   108      34.380  42.730  34.870  1.00  0.00           C
ATOM   1480  O   ALA   108      33.290  43.180  35.200  1.00  0.00           O
ATOM   1481  N   ASP   109      35.500  43.220  35.410  1.00  0.00           N
ATOM   1482  H   ASP   109      36.340  42.790  35.050  1.00  0.00           H
ATOM   1483  CA  ASP   109      35.530  44.330  36.300  1.00  0.00           C
ATOM   1484  HA  ASP   109      34.740  45.030  36.030  1.00  0.00           H
ATOM   1485  CB  ASP   109      35.360  43.760  37.740  1.00  0.00           C
ATOM   1486  HB1 ASP   109      36.200  43.110  37.970  1.00  0.00           H
ATOM   1487  HB2 ASP   109      34.460  43.160  37.890  1.00  0.00           H
ATOM   1488  CG  ASP   109      35.220  44.920  38.660  1.00  0.00           C
ATOM   1489  OD1 ASP   109      34.140  45.520  38.630  1.00  0.00           O
ATOM   1490  OD2 ASP   109      36.180  45.370  39.340  1.00  0.00           O
ATOM   1491  C   ASP   109      36.900  45.040  36.110  1.00  0.00           C
ATOM   1492  O   ASP   109      37.800  44.500  35.440  1.00  0.00           O
ATOM   1493  N   ARG   110      37.020  46.280  36.500  1.00  0.00           N
ATOM   1494  H   ARG   110      36.240  46.630  37.040  1.00  0.00           H
ATOM   1495  CA  ARG   110      38.240  47.120  36.290  1.00  0.00           C
ATOM   1496  HA  ARG   110      38.620  46.870  35.300  1.00  0.00           H
ATOM   1497  CB  ARG   110      37.760  48.630  36.270  1.00  0.00           C
ATOM   1498  HB1 ARG   110      37.500  48.920  37.290  1.00  0.00           H
ATOM   1499  HB2 ARG   110      36.920  48.670  35.570  1.00  0.00           H
ATOM   1500  CG  ARG   110      38.670  49.780  35.880  1.00  0.00           C
ATOM   1501  HG1 ARG   110      39.600  49.860  36.450  1.00  0.00           H
ATOM   1502  HG2 ARG   110      38.150  50.690  36.140  1.00  0.00           H
ATOM   1503  CD  ARG   110      38.970  49.830  34.350  1.00  0.00           C
ATOM   1504  HD1 ARG   110      38.030  49.650  33.830  1.00  0.00           H
ATOM   1505  HD2 ARG   110      39.720  49.060  34.150  1.00  0.00           H
ATOM   1506  NE  ARG   110      39.320  51.190  34.020  1.00  0.00           N
ATOM   1507  HE  ARG   110      38.520  51.670  33.640  1.00  0.00           H
ATOM   1508  CZ  ARG   110      40.540  51.730  33.920  1.00  0.00           C
ATOM   1509  NH1 ARG   110      41.670  51.090  34.070  1.00  0.00           N
ATOM   1510 1HH1 ARG   110      41.620  50.140  34.420  1.00  0.00           H
ATOM   1511 2HH1 ARG   110      42.520  51.620  34.010  1.00  0.00           H
ATOM   1512  NH2 ARG   110      40.690  52.990  33.510  1.00  0.00           N
ATOM   1513 1HH2 ARG   110      39.920  53.560  33.200  1.00  0.00           H
ATOM   1514 2HH2 ARG   110      41.620  53.370  33.400  1.00  0.00           H
ATOM   1515  C   ARG   110      39.250  46.930  37.390  1.00  0.00           C
ATOM   1516  O   ARG   110      40.370  47.320  37.190  1.00  0.00           O
ATOM   1517  N   PHE   111      38.870  46.370  38.570  1.00  0.00           N
ATOM   1518  H   PHE   111      37.980  45.920  38.710  1.00  0.00           H
ATOM   1519  CA  PHE   111      39.850  46.280  39.660  1.00  0.00           C
ATOM   1520  HA  PHE   111      40.850  46.360  39.220  1.00  0.00           H
ATOM   1521  CB  PHE   111      39.710  47.450  40.680  1.00  0.00           C
ATOM   1522  HB1 PHE   111      40.480  47.320  41.430  1.00  0.00           H
ATOM   1523  HB2 PHE   111      38.800  47.270  41.250  1.00  0.00           H
ATOM   1524  CG  PHE   111      39.810  48.840  40.230  1.00  0.00           C
ATOM   1525  CD1 PHE   111      38.710  49.490  39.700  1.00  0.00           C
ATOM   1526  HD1 PHE   111      37.840  48.860  39.540  1.00  0.00           H
ATOM   1527  CE1 PHE   111      38.790  50.830  39.350  1.00  0.00           C
ATOM   1528  HE1 PHE   111      37.930  51.280  38.890  1.00  0.00           H
ATOM   1529  CZ  PHE   111      40.010  51.510  39.330  1.00  0.00           C
ATOM   1530  HZ  PHE   111      39.960  52.570  39.150  1.00  0.00           H
ATOM   1531  CE2 PHE   111      41.140  50.820  39.870  1.00  0.00           C
ATOM   1532  HE2 PHE   111      42.090  51.300  39.680  1.00  0.00           H
ATOM   1533  CD2 PHE   111      41.090  49.470  40.260  1.00  0.00           C
ATOM   1534  HD2 PHE   111      42.000  48.960  40.530  1.00  0.00           H
ATOM   1535  C   PHE   111      39.790  44.990  40.490  1.00  0.00           C
ATOM   1536  O   PHE   111      40.810  44.400  40.910  1.00  0.00           O
ATOM   1537  N   LEU   112      38.610  44.520  40.820  1.00  0.00           N
ATOM   1538  H   LEU   112      37.780  44.770  40.300  1.00  0.00           H
ATOM   1539  CA  LEU   112      38.460  43.390  41.690  1.00  0.00           C
ATOM   1540  HA  LEU   112      39.050  43.560  42.580  1.00  0.00           H
ATOM   1541  CB  LEU   112      36.970  43.330  42.130  1.00  0.00           C
ATOM   1542  HB1 LEU   112      36.820  42.520  42.840  1.00  0.00           H
ATOM   1543  HB2 LEU   112      36.330  43.160  41.270  1.00  0.00           H
ATOM   1544  CG  LEU   112      36.480  44.560  42.850  1.00  0.00           C
ATOM   1545  HG  LEU   112      36.760  45.420  42.230  1.00  0.00           H
ATOM   1546  CD1 LEU   112      34.940  44.510  42.860  1.00  0.00           C
ATOM   1547 1HD1 LEU   112      34.430  45.320  43.380  1.00  0.00           H
ATOM   1548 2HD1 LEU   112      34.620  44.570  41.820  1.00  0.00           H
ATOM   1549 3HD1 LEU   112      34.610  43.600  43.350  1.00  0.00           H
ATOM   1550  CD2 LEU   112      36.870  44.740  44.260  1.00  0.00           C
ATOM   1551 1HD2 LEU   112      36.700  43.790  44.760  1.00  0.00           H
ATOM   1552 2HD2 LEU   112      37.950  44.900  44.250  1.00  0.00           H
ATOM   1553 3HD2 LEU   112      36.370  45.590  44.740  1.00  0.00           H
ATOM   1554  C   LEU   112      38.950  42.110  41.000  1.00  0.00           C
ATOM   1555  O   LEU   112      38.620  41.930  39.800  1.00  0.00           O
ATOM   1556  N   THR   113      39.650  41.240  41.730  1.00  0.00           N
ATOM   1557  H   THR   113      39.880  41.400  42.700  1.00  0.00           H
ATOM   1558  CA  THR   113      40.070  39.890  41.170  1.00  0.00           C
ATOM   1559  HA  THR   113      39.700  39.930  40.150  1.00  0.00           H
ATOM   1560  CB  THR   113      41.590  39.540  41.160  1.00  0.00           C
ATOM   1561  HB  THR   113      41.700  38.720  40.450  1.00  0.00           H
ATOM   1562  CG2 THR   113      42.540  40.790  40.810  1.00  0.00           C
ATOM   1563 1HG2 THR   113      42.580  41.600  41.540  1.00  0.00           H
ATOM   1564 2HG2 THR   113      43.570  40.470  40.640  1.00  0.00           H
ATOM   1565 3HG2 THR   113      42.150  41.240  39.900  1.00  0.00           H
ATOM   1566  OG1 THR   113      41.770  39.210  42.550  1.00  0.00           O
ATOM   1567  HG1 THR   113      42.710  39.040  42.680  1.00  0.00           H
ATOM   1568  C   THR   113      39.260  38.620  41.720  1.00  0.00           C
ATOM   1569  O   THR   113      38.800  37.800  40.940  1.00  0.00           O
ATOM   1570  N   ARG   132      38.850  38.550  43.000  1.00  0.00           N
ATOM   1571  H   ARG   132      39.220  39.250  43.630  1.00  0.00           H
ATOM   1572  CA  ARG   132      38.150  37.400  43.600  1.00  0.00           C
ATOM   1573  HA  ARG   132      38.060  36.600  42.860  1.00  0.00           H
ATOM   1574  CB  ARG   132      38.950  36.800  44.720  1.00  0.00           C
ATOM   1575  HB1 ARG   132      38.300  36.020  45.100  1.00  0.00           H
ATOM   1576  HB2 ARG   132      39.260  37.510  45.490  1.00  0.00           H
ATOM   1577  CG  ARG   132      40.280  36.340  44.260  1.00  0.00           C
ATOM   1578  HG1 ARG   132      40.930  37.210  44.110  1.00  0.00           H
ATOM   1579  HG2 ARG   132      40.100  35.900  43.280  1.00  0.00           H
ATOM   1580  CD  ARG   132      40.780  35.300  45.300  1.00  0.00           C
ATOM   1581  HD1 ARG   132      40.130  34.420  45.260  1.00  0.00           H
ATOM   1582  HD2 ARG   132      40.680  35.700  46.310  1.00  0.00           H
ATOM   1583  NE  ARG   132      42.100  34.800  44.950  1.00  0.00           N
ATOM   1584  HE  ARG   132      42.150  33.810  44.770  1.00  0.00           H
ATOM   1585  CZ  ARG   132      43.300  35.410  45.110  1.00  0.00           C
ATOM   1586  NH1 ARG   132      43.460  36.620  45.490  1.00  0.00           N
ATOM   1587 1HH1 ARG   132      42.640  37.120  45.800  1.00  0.00           H
ATOM   1588 2HH1 ARG   132      44.390  37.010  45.450  1.00  0.00           H
ATOM   1589  NH2 ARG   132      44.380  34.730  44.870  1.00  0.00           N
ATOM   1590 1HH2 ARG   132      44.280  33.780  45.190  1.00  0.00           H
ATOM   1591 2HH2 ARG   132      45.230  35.140  45.210  1.00  0.00           H
ATOM   1592  C   ARG   132      36.780  37.830  44.160  1.00  0.00           C
ATOM   1593  O   ARG   132      35.850  37.010  44.170  1.00  0.00           O
ATOM   1594  N   SER   133      36.640  39.120  44.510  1.00  0.00           N
ATOM   1595  H   SER   133      37.450  39.730  44.480  1.00  0.00           H
ATOM   1596  CA  SER   133      35.460  39.610  45.300  1.00  0.00           C
ATOM   1597  HA  SER   133      35.220  38.860  46.060  1.00  0.00           H
ATOM   1598  CB  SER   133      35.680  40.840  46.110  1.00  0.00           C
ATOM   1599  HB1 SER   133      34.910  41.230  46.770  1.00  0.00           H
ATOM   1600  HB2 SER   133      36.010  41.630  45.440  1.00  0.00           H
ATOM   1601  OG  SER   133      36.760  40.540  46.930  1.00  0.00           O
ATOM   1602  HG  SER   133      37.130  41.390  47.190  1.00  0.00           H
ATOM   1603  C   SER   133      34.340  39.780  44.350  1.00  0.00           C
ATOM   1604  O   SER   133      34.370  40.380  43.340  1.00  0.00           O
ATOM   1605  N   VAL   134      33.200  39.270  44.780  1.00  0.00           N
ATOM   1606  H   VAL   134      33.170  38.830  45.690  1.00  0.00           H
ATOM   1607  CA  VAL   134      32.080  39.000  43.890  1.00  0.00           C
ATOM   1608  HA  VAL   134      32.460  38.490  43.000  1.00  0.00           H
ATOM   1609  CB  VAL   134      31.100  38.000  44.590  1.00  0.00           C
ATOM   1610  HB  VAL   134      30.410  37.600  43.850  1.00  0.00           H
ATOM   1611  CG1 VAL   134      31.920  36.790  45.170  1.00  0.00           C
ATOM   1612 1HG1 VAL   134      32.320  37.210  46.100  1.00  0.00           H
ATOM   1613 2HG1 VAL   134      31.130  36.050  45.320  1.00  0.00           H
ATOM   1614 3HG1 VAL   134      32.680  36.470  44.460  1.00  0.00           H
ATOM   1615  CG2 VAL   134      30.330  38.640  45.820  1.00  0.00           C
ATOM   1616 1HG2 VAL   134      29.610  37.950  46.260  1.00  0.00           H
ATOM   1617 2HG2 VAL   134      31.000  39.020  46.590  1.00  0.00           H
ATOM   1618 3HG2 VAL   134      29.860  39.530  45.400  1.00  0.00           H
ATOM   1619  C   VAL   134      31.350  40.220  43.250  1.00  0.00           C
ATOM   1620  O   VAL   134      30.380  40.140  42.550  1.00  0.00           O
ATOM   1621  N   LYS   135      31.810  41.420  43.610  1.00  0.00           N
ATOM   1622  H   LYS   135      32.770  41.410  43.940  1.00  0.00           H
ATOM   1623  CA  LYS   135      31.190  42.720  43.210  1.00  0.00           C
ATOM   1624  HA  LYS   135      30.100  42.640  43.210  1.00  0.00           H
ATOM   1625  CB  LYS   135      31.620  43.790  44.260  1.00  0.00           C
ATOM   1626  HB1 LYS   135      31.000  44.680  44.250  1.00  0.00           H
ATOM   1627  HB2 LYS   135      32.630  44.160  44.070  1.00  0.00           H
ATOM   1628  CG  LYS   135      31.460  43.430  45.770  1.00  0.00           C
ATOM   1629  HG1 LYS   135      31.880  44.270  46.330  1.00  0.00           H
ATOM   1630  HG2 LYS   135      32.090  42.560  45.960  1.00  0.00           H
ATOM   1631  CD  LYS   135      29.990  43.270  46.240  1.00  0.00           C
ATOM   1632  HD1 LYS   135      29.500  42.480  45.670  1.00  0.00           H
ATOM   1633  HD2 LYS   135      29.390  44.180  46.200  1.00  0.00           H
ATOM   1634  CE  LYS   135      30.010  42.870  47.690  1.00  0.00           C
ATOM   1635  HE1 LYS   135      30.720  42.050  47.850  1.00  0.00           H
ATOM   1636  HE2 LYS   135      29.100  42.400  48.080  1.00  0.00           H
ATOM   1637  NZ  LYS   135      30.440  43.930  48.640  1.00  0.00           N
ATOM   1638  HZ1 LYS   135      30.090  43.920  49.590  1.00  0.00           H
ATOM   1639  HZ2 LYS   135      31.450  43.880  48.670  1.00  0.00           H
ATOM   1640  HZ3 LYS   135      30.040  44.830  48.380  1.00  0.00           H
ATOM   1641  C   LYS   135      31.630  43.120  41.800  1.00  0.00           C
ATOM   1642  O   LYS   135      31.530  44.330  41.480  1.00  0.00           O
ATOM   1643  N   TYR   136      32.010  42.160  40.860  1.00  0.00           N
ATOM   1644  H   TYR   136      31.910  41.170  41.060  1.00  0.00           H
ATOM   1645  CA  TYR   136      32.240  42.560  39.520  1.00  0.00           C
ATOM   1646  HA  TYR   136      33.130  43.190  39.430  1.00  0.00           H
ATOM   1647  CB  TYR   136      32.550  41.340  38.660  1.00  0.00           C
ATOM   1648  HB1 TYR   136      32.340  41.650  37.640  1.00  0.00           H
ATOM   1649  HB2 TYR   136      31.830  40.540  38.860  1.00  0.00           H
ATOM   1650  CG  TYR   136      33.910  40.720  38.830  1.00  0.00           C
ATOM   1651  CD1 TYR   136      34.320  40.160  40.020  1.00  0.00           C
ATOM   1652  HD1 TYR   136      33.710  40.210  40.910  1.00  0.00           H
ATOM   1653  CE1 TYR   136      35.530  39.430  40.030  1.00  0.00           C
ATOM   1654  HE1 TYR   136      36.040  39.200  40.950  1.00  0.00           H
ATOM   1655  CZ  TYR   136      36.300  39.250  38.820  1.00  0.00           C
ATOM   1656  OH  TYR   136      37.410  38.510  38.770  1.00  0.00           O
ATOM   1657  HH  TYR   136      37.640  38.340  39.690  1.00  0.00           H
ATOM   1658  CE2 TYR   136      35.790  39.660  37.640  1.00  0.00           C
ATOM   1659  HE2 TYR   136      36.380  39.460  36.760  1.00  0.00           H
ATOM   1660  CD2 TYR   136      34.580  40.410  37.630  1.00  0.00           C
ATOM   1661  HD2 TYR   136      34.150  40.780  36.710  1.00  0.00           H
ATOM   1662  C   TYR   136      31.090  43.290  38.810  1.00  0.00           C
ATOM   1663  O   TYR   136      29.910  43.120  39.140  1.00  0.00           O
ATOM   1664  N   ASP   137      31.380  44.170  37.850  1.00  0.00           N
ATOM   1665  H   ASP   137      32.340  44.430  37.660  1.00  0.00           H
ATOM   1666  CA  ASP   137      30.320  45.130  37.290  1.00  0.00           C
ATOM   1667  HA  ASP   137      29.670  45.300  38.150  1.00  0.00           H
ATOM   1668  CB  ASP   137      31.100  46.370  36.900  1.00  0.00           C
ATOM   1669  HB1 ASP   137      31.600  46.190  35.950  1.00  0.00           H
ATOM   1670  HB2 ASP   137      31.880  46.550  37.640  1.00  0.00           H
ATOM   1671  CG  ASP   137      30.350  47.630  36.890  1.00  0.00           C
ATOM   1672  OD1 ASP   137      30.880  48.620  36.410  1.00  0.00           O
ATOM   1673  OD2 ASP   137      29.180  47.720  37.300  1.00  0.00           O
ATOM   1674  C   ASP   137      29.590  44.580  36.080  1.00  0.00           C
ATOM   1675  O   ASP   137      28.370  44.800  35.990  1.00  0.00           O
ATOM   1676  N   TYR   138      30.250  43.840  35.170  1.00  0.00           N
ATOM   1677  H   TYR   138      31.150  43.450  35.410  1.00  0.00           H
ATOM   1678  CA  TYR   138      29.610  43.300  33.970  1.00  0.00           C
ATOM   1679  HA  TYR   138      28.580  43.620  33.840  1.00  0.00           H
ATOM   1680  CB  TYR   138      30.240  43.860  32.740  1.00  0.00           C
ATOM   1681  HB1 TYR   138      29.710  43.480  31.860  1.00  0.00           H
ATOM   1682  HB2 TYR   138      31.260  43.480  32.770  1.00  0.00           H
ATOM   1683  CG  TYR   138      30.410  45.370  32.780  1.00  0.00           C
ATOM   1684  CD1 TYR   138      31.670  45.940  32.500  1.00  0.00           C
ATOM   1685  HD1 TYR   138      32.530  45.340  32.240  1.00  0.00           H
ATOM   1686  CE1 TYR   138      31.800  47.310  32.520  1.00  0.00           C
ATOM   1687  HE1 TYR   138      32.680  47.820  32.150  1.00  0.00           H
ATOM   1688  CZ  TYR   138      30.710  48.170  32.700  1.00  0.00           C
ATOM   1689  OH  TYR   138      30.870  49.490  32.420  1.00  0.00           O
ATOM   1690  HH  TYR   138      30.030  49.920  32.230  1.00  0.00           H
ATOM   1691  CE2 TYR   138      29.490  47.620  32.960  1.00  0.00           C
ATOM   1692  HE2 TYR   138      28.680  48.330  33.090  1.00  0.00           H
ATOM   1693  CD2 TYR   138      29.330  46.230  32.970  1.00  0.00           C
ATOM   1694  HD2 TYR   138      28.380  45.720  33.090  1.00  0.00           H
ATOM   1695  C   TYR   138      29.660  41.790  33.960  1.00  0.00           C
ATOM   1696  O   TYR   138      30.610  41.180  34.400  1.00  0.00           O
