# Supplementary material for: Targeting Ras-binding domain of ELMO1 by computational nanobody design
Source: Commun Biol. 2023 Mar 17;6:284. doi: 10.1038/s42003-023-04657-w (PMC10023680; doi:10.1038/s42003-023-04657-w)
Supplement: Supplementary file 4 — Supplementary Data 2 [file 42003_2023_4657_MOESM4_ESM.zip › MD_input_output/Nb01_snapshot/snapshot_044000_CDR2.pdb]

ATOM    724  N   SER    57      39.660  34.070  32.240  1.00  0.00           N
ATOM    725  H   SER    57      40.540  34.300  32.680  1.00  0.00           H
ATOM    726  CA  SER    57      38.960  35.090  31.340  1.00  0.00           C
ATOM    727  HA  SER    57      38.420  34.450  30.640  1.00  0.00           H
ATOM    728  CB  SER    57      37.940  36.010  32.070  1.00  0.00           C
ATOM    729  HB1 SER    57      37.260  35.320  32.560  1.00  0.00           H
ATOM    730  HB2 SER    57      37.290  36.590  31.420  1.00  0.00           H
ATOM    731  OG  SER    57      38.520  37.050  32.970  1.00  0.00           O
ATOM    732  HG  SER    57      38.190  36.890  33.860  1.00  0.00           H
ATOM    733  C   SER    57      39.870  35.920  30.560  1.00  0.00           C
ATOM    734  O   SER    57      40.990  36.230  31.010  1.00  0.00           O
ATOM    735  N   ILE    58      39.400  36.440  29.480  1.00  0.00           N
ATOM    736  H   ILE    58      38.470  36.220  29.160  1.00  0.00           H
ATOM    737  CA  ILE    58      40.210  37.150  28.480  1.00  0.00           C
ATOM    738  HA  ILE    58      41.150  37.400  28.980  1.00  0.00           H
ATOM    739  CB  ILE    58      40.550  36.280  27.210  1.00  0.00           C
ATOM    740  HB  ILE    58      40.850  35.380  27.750  1.00  0.00           H
ATOM    741  CG2 ILE    58      39.310  35.810  26.470  1.00  0.00           C
ATOM    742 1HG2 ILE    58      38.550  35.540  27.200  1.00  0.00           H
ATOM    743 2HG2 ILE    58      38.930  36.610  25.840  1.00  0.00           H
ATOM    744 3HG2 ILE    58      39.590  34.960  25.850  1.00  0.00           H
ATOM    745  CG1 ILE    58      41.640  36.860  26.330  1.00  0.00           C
ATOM    746 1HG1 ILE    58      42.180  37.630  26.890  1.00  0.00           H
ATOM    747 2HG1 ILE    58      41.050  37.240  25.500  1.00  0.00           H
ATOM    748  CD  ILE    58      42.630  35.790  25.830  1.00  0.00           C
ATOM    749  HD1 ILE    58      43.140  35.320  26.670  1.00  0.00           H
ATOM    750  HD2 ILE    58      42.120  35.020  25.260  1.00  0.00           H
ATOM    751  HD3 ILE    58      43.360  36.320  25.220  1.00  0.00           H
ATOM    752  C   ILE    58      39.480  38.360  28.100  1.00  0.00           C
ATOM    753  O   ILE    58      38.340  38.330  27.720  1.00  0.00           O
ATOM    754  N   LYS    59      40.050  39.590  28.330  1.00  0.00           N
ATOM    755  H   LYS    59      40.930  39.620  28.810  1.00  0.00           H
ATOM    756  CA  LYS    59      39.500  40.830  27.820  1.00  0.00           C
ATOM    757  HA  LYS    59      38.470  40.920  28.160  1.00  0.00           H
ATOM    758  CB  LYS    59      40.230  42.050  28.470  1.00  0.00           C
ATOM    759  HB1 LYS    59      39.940  42.980  27.970  1.00  0.00           H
ATOM    760  HB2 LYS    59      41.300  42.020  28.300  1.00  0.00           H
ATOM    761  CG  LYS    59      40.030  42.210  29.980  1.00  0.00           C
ATOM    762  HG1 LYS    59      40.430  41.340  30.510  1.00  0.00           H
ATOM    763  HG2 LYS    59      38.950  42.250  30.110  1.00  0.00           H
ATOM    764  CD  LYS    59      40.580  43.570  30.460  1.00  0.00           C
ATOM    765  HD1 LYS    59      40.270  44.280  29.690  1.00  0.00           H
ATOM    766  HD2 LYS    59      41.660  43.570  30.530  1.00  0.00           H
ATOM    767  CE  LYS    59      40.070  44.030  31.850  1.00  0.00           C
ATOM    768  HE1 LYS    59      40.320  43.310  32.620  1.00  0.00           H
ATOM    769  HE2 LYS    59      38.980  44.040  31.850  1.00  0.00           H
ATOM    770  NZ  LYS    59      40.710  45.330  32.200  1.00  0.00           N
ATOM    771  HZ1 LYS    59      40.370  45.650  33.100  1.00  0.00           H
ATOM    772  HZ2 LYS    59      41.700  45.130  32.330  1.00  0.00           H
ATOM    773  HZ3 LYS    59      40.500  46.020  31.510  1.00  0.00           H
ATOM    774  C   LYS    59      39.620  40.790  26.300  1.00  0.00           C
ATOM    775  O   LYS    59      40.420  40.020  25.720  1.00  0.00           O
ATOM    776  N   TRP    60      38.880  41.630  25.610  1.00  0.00           N
ATOM    777  H   TRP    60      38.310  42.320  26.070  1.00  0.00           H
ATOM    778  CA  TRP    60      39.020  41.720  24.100  1.00  0.00           C
ATOM    779  HA  TRP    60      39.020  40.710  23.700  1.00  0.00           H
ATOM    780  CB  TRP    60      37.830  42.440  23.550  1.00  0.00           C
ATOM    781  HB1 TRP    60      36.950  41.900  23.900  1.00  0.00           H
ATOM    782  HB2 TRP    60      37.840  42.390  22.460  1.00  0.00           H
ATOM    783  CG  TRP    60      37.630  43.840  23.910  1.00  0.00           C
ATOM    784  CD1 TRP    60      36.720  44.330  24.770  1.00  0.00           C
ATOM    785  HD1 TRP    60      36.090  43.680  25.370  1.00  0.00           H
ATOM    786  NE1 TRP    60      36.770  45.740  24.800  1.00  0.00           N
ATOM    787  HE1 TRP    60      36.200  46.220  25.480  1.00  0.00           H
ATOM    788  CE2 TRP    60      37.730  46.170  23.880  1.00  0.00           C
ATOM    789  CZ2 TRP    60      38.220  47.440  23.600  1.00  0.00           C
ATOM    790  HZ2 TRP    60      37.780  48.280  24.120  1.00  0.00           H
ATOM    791  CH2 TRP    60      39.260  47.720  22.670  1.00  0.00           C
ATOM    792  HH2 TRP    60      39.630  48.710  22.470  1.00  0.00           H
ATOM    793  CZ3 TRP    60      39.800  46.530  22.120  1.00  0.00           C
ATOM    794  HZ3 TRP    60      40.610  46.720  21.440  1.00  0.00           H
ATOM    795  CE3 TRP    60      39.350  45.220  22.460  1.00  0.00           C
ATOM    796  HE3 TRP    60      39.850  44.390  21.980  1.00  0.00           H
ATOM    797  CD2 TRP    60      38.300  45.010  23.350  1.00  0.00           C
ATOM    798  C   TRP    60      40.360  42.380  23.690  1.00  0.00           C
ATOM    799  O   TRP    60      40.900  41.960  22.650  1.00  0.00           O
ATOM    800  N   ALA    61      40.970  43.290  24.540  1.00  0.00           N
ATOM    801  H   ALA    61      40.430  43.580  25.340  1.00  0.00           H
ATOM    802  CA  ALA    61      42.360  43.840  24.430  1.00  0.00           C
ATOM    803  HA  ALA    61      42.530  44.130  23.390  1.00  0.00           H
ATOM    804  CB  ALA    61      42.510  45.110  25.330  1.00  0.00           C
ATOM    805  HB1 ALA    61      42.200  45.000  26.370  1.00  0.00           H
ATOM    806  HB2 ALA    61      43.560  45.380  25.260  1.00  0.00           H
ATOM    807  HB3 ALA    61      42.000  45.980  24.910  1.00  0.00           H
ATOM    808  C   ALA    61      43.470  42.810  24.740  1.00  0.00           C
ATOM    809  O   ALA    61      44.650  43.100  24.860  1.00  0.00           O
ATOM    810  N   GLY    65      43.070  41.510  24.750  1.00  0.00           N
ATOM    811  H   GLY    65      42.090  41.340  24.580  1.00  0.00           H
ATOM    812  CA  GLY    65      43.980  40.430  24.780  1.00  0.00           C
ATOM    813  HA1 GLY    65      44.750  40.610  24.030  1.00  0.00           H
ATOM    814  HA2 GLY    65      43.410  39.530  24.560  1.00  0.00           H
ATOM    815  C   GLY    65      44.670  40.230  26.150  1.00  0.00           C
ATOM    816  O   GLY    65      45.800  39.790  26.190  1.00  0.00           O
ATOM    817  N   ASP    66      44.020  40.700  27.240  1.00  0.00           N
ATOM    818  H   ASP    66      43.020  40.780  27.160  1.00  0.00           H
ATOM    819  CA  ASP    66      44.470  40.570  28.670  1.00  0.00           C
ATOM    820  HA  ASP    66      45.520  40.330  28.840  1.00  0.00           H
ATOM    821  CB  ASP    66      44.380  41.970  29.290  1.00  0.00           C
ATOM    822  HB1 ASP    66      43.350  42.250  29.510  1.00  0.00           H
ATOM    823  HB2 ASP    66      44.740  42.760  28.620  1.00  0.00           H
ATOM    824  CG  ASP    66      45.000  41.910  30.720  1.00  0.00           C
ATOM    825  OD1 ASP    66      46.220  41.700  30.740  1.00  0.00           O
ATOM    826  OD2 ASP    66      44.220  42.020  31.710  1.00  0.00           O
ATOM    827  C   ASP    66      43.720  39.520  29.470  1.00  0.00           C
ATOM    828  O   ASP    66      42.570  39.220  29.140  1.00  0.00           O
ATOM    829  N   ARG    67      44.370  38.820  30.390  1.00  0.00           N
ATOM    830  H   ARG    67      45.300  39.120  30.670  1.00  0.00           H
ATOM    831  CA  ARG    67      43.890  37.640  31.070  1.00  0.00           C
ATOM    832  HA  ARG    67      42.910  37.290  30.730  1.00  0.00           H
ATOM    833  CB  ARG    67      44.840  36.460  30.720  1.00  0.00           C
ATOM    834  HB1 ARG    67      44.710  35.660  31.440  1.00  0.00           H
ATOM    835  HB2 ARG    67      45.870  36.780  30.930  1.00  0.00           H
ATOM    836  CG  ARG    67      44.650  35.910  29.300  1.00  0.00           C
ATOM    837  HG1 ARG    67      44.680  36.670  28.520  1.00  0.00           H
ATOM    838  HG2 ARG    67      43.710  35.370  29.330  1.00  0.00           H
ATOM    839  CD  ARG    67      45.750  34.890  29.090  1.00  0.00           C
ATOM    840  HD1 ARG    67      45.610  34.090  29.810  1.00  0.00           H
ATOM    841  HD2 ARG    67      46.670  35.410  29.380  1.00  0.00           H
ATOM    842  NE  ARG    67      45.850  34.300  27.700  1.00  0.00           N
ATOM    843  HE  ARG    67      45.480  33.370  27.560  1.00  0.00           H
ATOM    844  CZ  ARG    67      46.280  34.880  26.610  1.00  0.00           C
ATOM    845  NH1 ARG    67      47.070  35.810  26.640  1.00  0.00           N
ATOM    846 1HH1 ARG    67      47.510  36.020  27.530  1.00  0.00           H
ATOM    847 2HH1 ARG    67      47.500  36.210  25.820  1.00  0.00           H
ATOM    848  NH2 ARG    67      45.910  34.430  25.490  1.00  0.00           N
ATOM    849 1HH2 ARG    67      45.290  33.630  25.490  1.00  0.00           H
ATOM    850 2HH2 ARG    67      45.990  34.890  24.590  1.00  0.00           H
ATOM    851  C   ARG    67      43.710  37.680  32.580  1.00  0.00           C
ATOM    852  O   ARG    67      44.400  38.440  33.260  1.00  0.00           O
ATOM    853  N   THR    68      42.840  36.860  33.170  1.00  0.00           N
ATOM    854  H   THR    68      42.170  36.390  32.560  1.00  0.00           H
ATOM    855  CA  THR    68      42.670  36.520  34.640  1.00  0.00           C
ATOM    856  HA  THR    68      43.560  36.840  35.200  1.00  0.00           H
ATOM    857  CB  THR    68      41.530  37.390  35.240  1.00  0.00           C
ATOM    858  HB  THR    68      40.580  37.050  34.820  1.00  0.00           H
ATOM    859  CG2 THR    68      41.410  37.280  36.790  1.00  0.00           C
ATOM    860 1HG2 THR    68      41.500  36.250  37.130  1.00  0.00           H
ATOM    861 2HG2 THR    68      42.220  37.930  37.150  1.00  0.00           H
ATOM    862 3HG2 THR    68      40.440  37.640  37.120  1.00  0.00           H
ATOM    863  OG1 THR    68      41.860  38.700  34.730  1.00  0.00           O
ATOM    864  HG1 THR    68      41.650  38.790  33.790  1.00  0.00           H
ATOM    865  C   THR    68      42.530  35.030  34.950  1.00  0.00           C
ATOM    866  O   THR    68      41.810  34.330  34.210  1.00  0.00           O
ATOM    867  N   TYR    69      43.070  34.490  36.060  1.00  0.00           N
ATOM    868  H   TYR    69      43.550  35.150  36.660  1.00  0.00           H
ATOM    869  CA  TYR    69      43.020  33.070  36.510  1.00  0.00           C
ATOM    870  HA  TYR    69      42.230  32.570  35.950  1.00  0.00           H
ATOM    871  CB  TYR    69      44.340  32.300  36.180  1.00  0.00           C
ATOM    872  HB1 TYR    69      44.250  31.290  36.580  1.00  0.00           H
ATOM    873  HB2 TYR    69      45.170  32.740  36.730  1.00  0.00           H
ATOM    874  CG  TYR    69      44.550  32.190  34.640  1.00  0.00           C
ATOM    875  CD1 TYR    69      45.360  33.100  33.940  1.00  0.00           C
ATOM    876  HD1 TYR    69      45.720  34.020  34.370  1.00  0.00           H
ATOM    877  CE1 TYR    69      45.650  32.870  32.610  1.00  0.00           C
ATOM    878  HE1 TYR    69      46.140  33.630  32.030  1.00  0.00           H
ATOM    879  CZ  TYR    69      45.180  31.680  31.960  1.00  0.00           C
ATOM    880  OH  TYR    69      45.510  31.340  30.650  1.00  0.00           O
ATOM    881  HH  TYR    69      46.300  31.810  30.380  1.00  0.00           H
ATOM    882  CE2 TYR    69      44.220  30.880  32.640  1.00  0.00           C
ATOM    883  HE2 TYR    69      43.870  29.960  32.200  1.00  0.00           H
ATOM    884  CD2 TYR    69      43.960  31.090  34.000  1.00  0.00           C
ATOM    885  HD2 TYR    69      43.300  30.420  34.530  1.00  0.00           H
ATOM    886  C   TYR    69      42.670  32.810  37.980  1.00  0.00           C
ATOM    887  O   TYR    69      42.910  33.570  38.900  1.00  0.00           O
