# Supplementary material for: Targeting Ras-binding domain of ELMO1 by computational nanobody design
Source: Commun Biol. 2023 Mar 17;6:284. doi: 10.1038/s42003-023-04657-w (PMC10023680; doi:10.1038/s42003-023-04657-w)
Supplement: Supplementary file 4 — Supplementary Data 2 [file 42003_2023_4657_MOESM4_ESM.zip › MD_input_output/Nb01_snapshot/snapshot_047000.pdb]

REMARK    GENERATED BY TRJCONV
TITLE     Protein in water t= 4700.00000 step= 2350000
REMARK    THIS IS A SIMULATION BOX
CRYST1   67.476   67.476   67.476  90.00  90.00  90.00 P 1           1
MODEL        1
ATOM      1  N   VAL     2      20.250  37.820  24.800  1.00  0.00           N
ATOM      2  H1  VAL     2      20.530  38.570  25.420  1.00  0.00           H
ATOM      3  H2  VAL     2      19.810  38.180  23.970  1.00  0.00           H
ATOM      4  H3  VAL     2      19.520  37.280  25.260  1.00  0.00           H
ATOM      5  CA  VAL     2      21.350  37.010  24.350  1.00  0.00           C
ATOM      6  HA  VAL     2      21.000  36.550  23.430  1.00  0.00           H
ATOM      7  CB  VAL     2      22.630  37.730  23.990  1.00  0.00           C
ATOM      8  HB  VAL     2      22.300  38.590  23.400  1.00  0.00           H
ATOM      9  CG1 VAL     2      23.430  38.280  25.220  1.00  0.00           C
ATOM     10 1HG1 VAL     2      24.270  38.900  24.930  1.00  0.00           H
ATOM     11 2HG1 VAL     2      22.730  38.730  25.930  1.00  0.00           H
ATOM     12 3HG1 VAL     2      23.920  37.500  25.800  1.00  0.00           H
ATOM     13  CG2 VAL     2      23.680  36.890  23.160  1.00  0.00           C
ATOM     14 1HG2 VAL     2      23.990  36.010  23.730  1.00  0.00           H
ATOM     15 2HG2 VAL     2      23.330  36.440  22.240  1.00  0.00           H
ATOM     16 3HG2 VAL     2      24.530  37.520  22.900  1.00  0.00           H
ATOM     17  C   VAL     2      21.580  35.850  25.320  1.00  0.00           C
ATOM     18  O   VAL     2      21.770  36.030  26.490  1.00  0.00           O
ATOM     19  N   GLN     3      21.680  34.640  24.700  1.00  0.00           N
ATOM     20  H   GLN     3      21.470  34.500  23.730  1.00  0.00           H
ATOM     21  CA  GLN     3      22.220  33.410  25.430  1.00  0.00           C
ATOM     22  HA  GLN     3      22.740  33.770  26.320  1.00  0.00           H
ATOM     23  CB  GLN     3      21.080  32.560  25.880  1.00  0.00           C
ATOM     24  HB1 GLN     3      20.550  32.240  24.980  1.00  0.00           H
ATOM     25  HB2 GLN     3      20.570  33.290  26.520  1.00  0.00           H
ATOM     26  CG  GLN     3      21.600  31.320  26.600  1.00  0.00           C
ATOM     27  HG1 GLN     3      22.140  31.620  27.500  1.00  0.00           H
ATOM     28  HG2 GLN     3      22.330  30.790  25.990  1.00  0.00           H
ATOM     29  CD  GLN     3      20.400  30.460  26.900  1.00  0.00           C
ATOM     30  OE1 GLN     3      19.940  29.780  26.020  1.00  0.00           O
ATOM     31  NE2 GLN     3      19.750  30.630  28.020  1.00  0.00           N
ATOM     32 1HE2 GLN     3      20.110  31.250  28.730  1.00  0.00           H
ATOM     33 2HE2 GLN     3      19.160  29.900  28.380  1.00  0.00           H
ATOM     34  C   GLN     3      23.290  32.610  24.690  1.00  0.00           C
ATOM     35  O   GLN     3      23.090  32.110  23.620  1.00  0.00           O
ATOM     36  N   LEU     4      24.460  32.530  25.340  1.00  0.00           N
ATOM     37  H   LEU     4      24.530  32.880  26.290  1.00  0.00           H
ATOM     38  CA  LEU     4      25.750  31.970  24.820  1.00  0.00           C
ATOM     39  HA  LEU     4      25.910  32.320  23.800  1.00  0.00           H
ATOM     40  CB  LEU     4      26.860  32.540  25.720  1.00  0.00           C
ATOM     41  HB1 LEU     4      27.860  32.500  25.280  1.00  0.00           H
ATOM     42  HB2 LEU     4      27.010  31.840  26.540  1.00  0.00           H
ATOM     43  CG  LEU     4      26.720  33.990  26.340  1.00  0.00           C
ATOM     44  HG  LEU     4      25.870  34.070  27.020  1.00  0.00           H
ATOM     45  CD1 LEU     4      27.930  34.230  27.260  1.00  0.00           C
ATOM     46 1HD1 LEU     4      28.830  34.160  26.650  1.00  0.00           H
ATOM     47 2HD1 LEU     4      28.010  35.260  27.620  1.00  0.00           H
ATOM     48 3HD1 LEU     4      27.980  33.500  28.060  1.00  0.00           H
ATOM     49  CD2 LEU     4      26.660  34.960  25.170  1.00  0.00           C
ATOM     50 1HD2 LEU     4      27.430  34.780  24.420  1.00  0.00           H
ATOM     51 2HD2 LEU     4      25.740  34.830  24.600  1.00  0.00           H
ATOM     52 3HD2 LEU     4      26.720  35.960  25.600  1.00  0.00           H
ATOM     53  C   LEU     4      25.700  30.390  24.770  1.00  0.00           C
ATOM     54  O   LEU     4      24.890  29.770  25.460  1.00  0.00           O
ATOM     55  N   VAL     5      26.490  29.760  23.870  1.00  0.00           N
ATOM     56  H   VAL     5      27.210  30.280  23.380  1.00  0.00           H
ATOM     57  CA  VAL     5      26.240  28.410  23.460  1.00  0.00           C
ATOM     58  HA  VAL     5      25.460  27.940  24.070  1.00  0.00           H
ATOM     59  CB  VAL     5      25.640  28.270  22.050  1.00  0.00           C
ATOM     60  HB  VAL     5      26.280  28.710  21.280  1.00  0.00           H
ATOM     61  CG1 VAL     5      25.400  26.840  21.530  1.00  0.00           C
ATOM     62 1HG1 VAL     5      24.540  26.380  22.030  1.00  0.00           H
ATOM     63 2HG1 VAL     5      25.250  26.960  20.460  1.00  0.00           H
ATOM     64 3HG1 VAL     5      26.270  26.220  21.760  1.00  0.00           H
ATOM     65  CG2 VAL     5      24.290  28.980  21.930  1.00  0.00           C
ATOM     66 1HG2 VAL     5      24.340  30.030  22.220  1.00  0.00           H
ATOM     67 2HG2 VAL     5      24.080  28.960  20.860  1.00  0.00           H
ATOM     68 3HG2 VAL     5      23.530  28.480  22.540  1.00  0.00           H
ATOM     69  C   VAL     5      27.470  27.540  23.670  1.00  0.00           C
ATOM     70  O   VAL     5      28.460  27.720  22.980  1.00  0.00           O
ATOM     71  N   GLU     6      27.550  26.680  24.670  1.00  0.00           N
ATOM     72  H   GLU     6      26.720  26.480  25.220  1.00  0.00           H
ATOM     73  CA  GLU     6      28.730  25.940  25.110  1.00  0.00           C
ATOM     74  HA  GLU     6      29.670  26.460  24.920  1.00  0.00           H
ATOM     75  CB  GLU     6      28.810  25.680  26.610  1.00  0.00           C
ATOM     76  HB1 GLU     6      29.630  24.970  26.640  1.00  0.00           H
ATOM     77  HB2 GLU     6      27.880  25.200  26.930  1.00  0.00           H
ATOM     78  CG  GLU     6      29.100  26.960  27.420  1.00  0.00           C
ATOM     79  HG1 GLU     6      29.520  27.720  26.770  1.00  0.00           H
ATOM     80  HG2 GLU     6      29.680  26.650  28.300  1.00  0.00           H
ATOM     81  CD  GLU     6      27.750  27.540  28.010  1.00  0.00           C
ATOM     82  OE1 GLU     6      26.670  27.440  27.480  1.00  0.00           O
ATOM     83  OE2 GLU     6      27.860  28.130  29.080  1.00  0.00           O
ATOM     84  C   GLU     6      28.870  24.620  24.290  1.00  0.00           C
ATOM     85  O   GLU     6      27.880  23.930  23.990  1.00  0.00           O
ATOM     86  N   SER     7      30.070  24.260  24.000  1.00  0.00           N
ATOM     87  H   SER     7      30.790  24.930  24.220  1.00  0.00           H
ATOM     88  CA  SER     7      30.470  22.980  23.360  1.00  0.00           C
ATOM     89  HA  SER     7      29.690  22.260  23.580  1.00  0.00           H
ATOM     90  CB  SER     7      30.510  23.140  21.880  1.00  0.00           C
ATOM     91  HB1 SER     7      31.190  22.470  21.360  1.00  0.00           H
ATOM     92  HB2 SER     7      31.030  24.080  21.680  1.00  0.00           H
ATOM     93  OG  SER     7      29.190  23.170  21.290  1.00  0.00           O
ATOM     94  HG  SER     7      28.860  24.070  21.350  1.00  0.00           H
ATOM     95  C   SER     7      31.730  22.390  23.940  1.00  0.00           C
ATOM     96  O   SER     7      32.620  23.130  24.390  1.00  0.00           O
ATOM     97  N   GLY     9      31.950  21.090  23.740  1.00  0.00           N
ATOM     98  H   GLY     9      31.340  20.520  23.160  1.00  0.00           H
ATOM     99  CA  GLY     9      33.170  20.450  24.000  1.00  0.00           C
ATOM    100  HA1 GLY     9      33.900  21.200  24.320  1.00  0.00           H
ATOM    101  HA2 GLY     9      33.670  19.920  23.190  1.00  0.00           H
ATOM    102  C   GLY     9      33.060  19.390  25.110  1.00  0.00           C
ATOM    103  O   GLY     9      33.970  18.580  25.290  1.00  0.00           O
ATOM    104  N   GLY    10      32.030  19.440  25.950  1.00  0.00           N
ATOM    105  H   GLY    10      31.170  19.910  25.710  1.00  0.00           H
ATOM    106  CA  GLY    10      32.030  18.570  27.170  1.00  0.00           C
ATOM    107  HA1 GLY    10      31.290  18.930  27.880  1.00  0.00           H
ATOM    108  HA2 GLY    10      32.960  18.660  27.740  1.00  0.00           H
ATOM    109  C   GLY    10      31.720  17.060  26.950  1.00  0.00           C
ATOM    110  O   GLY    10      30.870  16.620  26.160  1.00  0.00           O
ATOM    111  N   GLY    11      32.630  16.290  27.490  1.00  0.00           N
ATOM    112  H   GLY    11      33.310  16.740  28.090  1.00  0.00           H
ATOM    113  CA  GLY    11      32.690  14.880  27.230  1.00  0.00           C
ATOM    114  HA1 GLY    11      33.310  14.710  26.350  1.00  0.00           H
ATOM    115  HA2 GLY    11      31.740  14.380  27.050  1.00  0.00           H
ATOM    116  C   GLY    11      33.350  14.240  28.470  1.00  0.00           C
ATOM    117  O   GLY    11      33.740  14.890  29.490  1.00  0.00           O
ATOM    118  N   LEU    12      33.550  12.930  28.260  1.00  0.00           N
ATOM    119  H   LEU    12      33.080  12.540  27.460  1.00  0.00           H
ATOM    120  CA  LEU    12      34.240  12.010  29.210  1.00  0.00           C
ATOM    121  HA  LEU    12      34.240  12.570  30.150  1.00  0.00           H
ATOM    122  CB  LEU    12      33.440  10.760  29.620  1.00  0.00           C
ATOM    123  HB1 LEU    12      33.210  10.270  28.670  1.00  0.00           H
ATOM    124  HB2 LEU    12      32.490  11.180  29.960  1.00  0.00           H
ATOM    125  CG  LEU    12      34.080   9.810  30.690  1.00  0.00           C
ATOM    126  HG  LEU    12      34.720  10.340  31.400  1.00  0.00           H
ATOM    127  CD1 LEU    12      32.860   9.220  31.340  1.00  0.00           C
ATOM    128 1HD1 LEU    12      33.100   8.470  32.110  1.00  0.00           H
ATOM    129 2HD1 LEU    12      32.280  10.020  31.790  1.00  0.00           H
ATOM    130 3HD1 LEU    12      32.270   8.750  30.550  1.00  0.00           H
ATOM    131  CD2 LEU    12      34.780   8.590  30.040  1.00  0.00           C
ATOM    132 1HD2 LEU    12      34.090   7.890  29.560  1.00  0.00           H
ATOM    133 2HD2 LEU    12      35.470   8.960  29.280  1.00  0.00           H
ATOM    134 3HD2 LEU    12      35.340   7.970  30.730  1.00  0.00           H
ATOM    135  C   LEU    12      35.620  11.720  28.700  1.00  0.00           C
ATOM    136  O   LEU    12      35.800  11.390  27.520  1.00  0.00           O
ATOM    137  N   VAL    13      36.610  12.050  29.550  1.00  0.00           N
ATOM    138  H   VAL    13      36.360  12.470  30.430  1.00  0.00           H
ATOM    139  CA  VAL    13      38.060  12.090  29.340  1.00  0.00           C
ATOM    140  HA  VAL    13      38.370  11.570  28.430  1.00  0.00           H
ATOM    141  CB  VAL    13      38.620  13.530  29.120  1.00  0.00           C
ATOM    142  HB  VAL    13      39.700  13.430  28.950  1.00  0.00           H
ATOM    143  CG1 VAL    13      37.990  14.120  27.890  1.00  0.00           C
ATOM    144 1HG1 VAL    13      36.930  14.270  28.070  1.00  0.00           H
ATOM    145 2HG1 VAL    13      38.510  15.060  27.670  1.00  0.00           H
ATOM    146 3HG1 VAL    13      38.190  13.450  27.060  1.00  0.00           H
ATOM    147  CG2 VAL    13      38.320  14.420  30.320  1.00  0.00           C
ATOM    148 1HG2 VAL    13      37.240  14.520  30.450  1.00  0.00           H
ATOM    149 2HG2 VAL    13      38.770  14.060  31.240  1.00  0.00           H
ATOM    150 3HG2 VAL    13      38.800  15.390  30.210  1.00  0.00           H
ATOM    151  C   VAL    13      38.860  11.350  30.430  1.00  0.00           C
ATOM    152  O   VAL    13      38.370  11.100  31.480  1.00  0.00           O
ATOM    153  N   GLN    14      40.040  10.840  30.150  1.00  0.00           N
ATOM    154  H   GLN    14      40.520  10.960  29.280  1.00  0.00           H
ATOM    155  CA  GLN    14      40.670   9.770  31.000  1.00  0.00           C
ATOM    156  HA  GLN    14      39.910   9.320  31.640  1.00  0.00           H
ATOM    157  CB  GLN    14      41.370   8.680  30.160  1.00  0.00           C
ATOM    158  HB1 GLN    14      41.740   7.930  30.860  1.00  0.00           H
ATOM    159  HB2 GLN    14      42.280   9.030  29.670  1.00  0.00           H
ATOM    160  CG  GLN    14      40.390   8.080  29.120  1.00  0.00           C
ATOM    161  HG1 GLN    14      40.320   8.740  28.250  1.00  0.00           H
ATOM    162  HG2 GLN    14      39.390   7.880  29.490  1.00  0.00           H
ATOM    163  CD  GLN    14      40.950   6.840  28.650  1.00  0.00           C
ATOM    164  OE1 GLN    14      41.730   6.870  27.700  1.00  0.00           O
ATOM    165  NE2 GLN    14      40.660   5.710  29.300  1.00  0.00           N
ATOM    166 1HE2 GLN    14      39.970   5.610  30.040  1.00  0.00           H
ATOM    167 2HE2 GLN    14      41.120   4.850  29.020  1.00  0.00           H
ATOM    168  C   GLN    14      41.620  10.360  32.050  1.00  0.00           C
ATOM    169  O   GLN    14      41.800  11.570  31.970  1.00  0.00           O
ATOM    170  N   ALA    15      42.280   9.540  32.890  1.00  0.00           N
ATOM    171  H   ALA    15      42.030   8.560  32.920  1.00  0.00           H
ATOM    172  CA  ALA    15      43.520   9.840  33.600  1.00  0.00           C
ATOM    173  HA  ALA    15      43.200  10.430  34.460  1.00  0.00           H
ATOM    174  CB  ALA    15      44.170   8.530  34.170  1.00  0.00           C
ATOM    175  HB1 ALA    15      43.370   7.930  34.610  1.00  0.00           H
ATOM    176  HB2 ALA    15      44.470   8.020  33.250  1.00  0.00           H
ATOM    177  HB3 ALA    15      44.990   8.750  34.860  1.00  0.00           H
ATOM    178  C   ALA    15      44.550  10.750  32.840  1.00  0.00           C
ATOM    179  O   ALA    15      44.940  10.370  31.730  1.00  0.00           O
ATOM    180  N   GLY    16      45.060  11.860  33.360  1.00  0.00           N
ATOM    181  H   GLY    16      44.660  12.320  34.160  1.00  0.00           H
ATOM    182  CA  GLY    16      46.110  12.670  32.690  1.00  0.00           C
ATOM    183  HA1 GLY    16      46.970  11.990  32.690  1.00  0.00           H
ATOM    184  HA2 GLY    16      46.370  13.570  33.250  1.00  0.00           H
ATOM    185  C   GLY    16      45.950  13.220  31.300  1.00  0.00           C
ATOM    186  O   GLY    16      46.890  13.660  30.630  1.00  0.00           O
ATOM    187  N   ASP    17      44.670  13.310  30.950  1.00  0.00           N
ATOM    188  H   ASP    17      43.970  12.790  31.450  1.00  0.00           H
ATOM    189  CA  ASP    17      44.320  13.620  29.610  1.00  0.00           C
ATOM    190  HA  ASP    17      44.860  13.030  28.870  1.00  0.00           H
ATOM    191  CB  ASP    17      42.860  12.960  29.400  1.00  0.00           C
ATOM    192  HB1 ASP    17      42.030  13.430  29.920  1.00  0.00           H
ATOM    193  HB2 ASP    17      42.990  11.980  29.860  1.00  0.00           H
ATOM    194  CG  ASP    17      42.730  12.520  27.970  1.00  0.00           C
ATOM    195  OD1 ASP    17      43.620  12.660  27.160  1.00  0.00           O
ATOM    196  OD2 ASP    17      41.660  11.900  27.710  1.00  0.00           O
ATOM    197  C   ASP    17      44.360  15.090  29.180  1.00  0.00           C
ATOM    198  O   ASP    17      44.590  16.000  30.010  1.00  0.00           O
ATOM    199  N   SER    18      44.020  15.370  27.920  1.00  0.00           N
ATOM    200  H   SER    18      43.700  14.630  27.310  1.00  0.00           H
ATOM    201  CA  SER    18      43.830  16.780  27.470  1.00  0.00           C
ATOM    202  HA  SER    18      43.720  17.430  28.340  1.00  0.00           H
ATOM    203  CB  SER    18      45.010  17.280  26.650  1.00  0.00           C
ATOM    204  HB1 SER    18      44.700  18.220  26.210  1.00  0.00           H
ATOM    205  HB2 SER    18      45.200  16.610  25.810  1.00  0.00           H
ATOM    206  OG  SER    18      46.220  17.440  27.510  1.00  0.00           O
ATOM    207  HG  SER    18      46.500  16.560  27.790  1.00  0.00           H
ATOM    208  C   SER    18      42.580  16.940  26.570  1.00  0.00           C
ATOM    209  O   SER    18      42.120  15.940  26.070  1.00  0.00           O
ATOM    210  N   LEU    19      41.920  18.160  26.540  1.00  0.00           N
ATOM    211  H   LEU    19      42.340  18.880  27.110  1.00  0.00           H
ATOM    212  CA  LEU    19      40.610  18.400  25.900  1.00  0.00           C
ATOM    213  HA  LEU    19      40.510  17.780  25.010  1.00  0.00           H
ATOM    214  CB  LEU    19      39.590  18.100  27.000  1.00  0.00           C
ATOM    215  HB1 LEU    19      39.860  18.540  27.960  1.00  0.00           H
ATOM    216  HB2 LEU    19      39.670  17.030  27.180  1.00  0.00           H
ATOM    217  CG  LEU    19      38.050  18.350  26.660  1.00  0.00           C
ATOM    218  HG  LEU    19      37.910  19.370  26.320  1.00  0.00           H
ATOM    219  CD1 LEU    19      37.350  17.380  25.670  1.00  0.00           C
ATOM    220 1HD1 LEU    19      36.280  17.550  25.520  1.00  0.00           H
ATOM    221 2HD1 LEU    19      37.980  17.290  24.790  1.00  0.00           H
ATOM    222 3HD1 LEU    19      37.350  16.370  26.080  1.00  0.00           H
ATOM    223  CD2 LEU    19      37.150  18.250  27.890  1.00  0.00           C
ATOM    224 1HD2 LEU    19      37.400  19.070  28.570  1.00  0.00           H
ATOM    225 2HD2 LEU    19      36.130  18.420  27.540  1.00  0.00           H
ATOM    226 3HD2 LEU    19      37.130  17.240  28.280  1.00  0.00           H
ATOM    227  C   LEU    19      40.580  19.880  25.560  1.00  0.00           C
ATOM    228  O   LEU    19      41.420  20.660  25.940  1.00  0.00           O
ATOM    229  N   ARG    20      39.610  20.240  24.730  1.00  0.00           N
ATOM    230  H   ARG    20      38.960  19.530  24.420  1.00  0.00           H
ATOM    231  CA  ARG    20      39.300  21.600  24.390  1.00  0.00           C
ATOM    232  HA  ARG    20      39.740  22.200  25.180  1.00  0.00           H
ATOM    233  CB  ARG    20      39.960  21.980  23.040  1.00  0.00           C
ATOM    234  HB1 ARG    20      39.620  21.290  22.270  1.00  0.00           H
ATOM    235  HB2 ARG    20      41.020  21.900  23.240  1.00  0.00           H
ATOM    236  CG  ARG    20      39.630  23.430  22.700  1.00  0.00           C
ATOM    237  HG1 ARG    20      39.790  24.080  23.560  1.00  0.00           H
ATOM    238  HG2 ARG    20      38.580  23.620  22.450  1.00  0.00           H
ATOM    239  CD  ARG    20      40.530  24.040  21.610  1.00  0.00           C
ATOM    240  HD1 ARG    20      41.570  23.890  21.910  1.00  0.00           H
ATOM    241  HD2 ARG    20      40.430  25.120  21.630  1.00  0.00           H
ATOM    242  NE  ARG    20      40.410  23.450  20.260  1.00  0.00           N
ATOM    243  HE  ARG    20      39.830  22.640  20.090  1.00  0.00           H
ATOM    244  CZ  ARG    20      41.050  23.850  19.140  1.00  0.00           C
ATOM    245  NH1 ARG    20      41.880  24.830  19.170  1.00  0.00           N
ATOM    246 1HH1 ARG    20      42.120  25.230  20.060  1.00  0.00           H
ATOM    247 2HH1 ARG    20      42.330  25.020  18.280  1.00  0.00           H
ATOM    248  NH2 ARG    20      40.860  23.230  18.000  1.00  0.00           N
ATOM    249 1HH2 ARG    20      40.180  22.490  17.930  1.00  0.00           H
ATOM    250 2HH2 ARG    20      41.410  23.360  17.160  1.00  0.00           H
ATOM    251  C   ARG    20      37.780  21.920  24.480  1.00  0.00           C
ATOM    252  O   ARG    20      36.970  21.330  23.700  1.00  0.00           O
ATOM    253  N   LEU    21      37.430  22.830  25.410  1.00  0.00           N
ATOM    254  H   LEU    21      38.140  23.240  25.990  1.00  0.00           H
ATOM    255  CA  LEU    21      36.010  23.350  25.430  1.00  0.00           C
ATOM    256  HA  LEU    21      35.320  22.560  25.140  1.00  0.00           H
ATOM    257  CB  LEU    21      35.620  23.920  26.770  1.00  0.00           C
ATOM    258  HB1 LEU    21      34.690  24.490  26.710  1.00  0.00           H
ATOM    259  HB2 LEU    21      36.420  24.560  27.140  1.00  0.00           H
ATOM    260  CG  LEU    21      35.590  22.820  27.800  1.00  0.00           C
ATOM    261  HG  LEU    21      36.530  22.280  27.750  1.00  0.00           H
ATOM    262  CD1 LEU    21      35.510  23.430  29.240  1.00  0.00           C
ATOM    263 1HD1 LEU    21      34.650  24.100  29.300  1.00  0.00           H
ATOM    264 2HD1 LEU    21      35.490  22.700  30.040  1.00  0.00           H
ATOM    265 3HD1 LEU    21      36.430  23.970  29.480  1.00  0.00           H
ATOM    266  CD2 LEU    21      34.370  21.890  27.700  1.00  0.00           C
ATOM    267 1HD2 LEU    21      34.400  21.210  28.550  1.00  0.00           H
ATOM    268 2HD2 LEU    21      33.490  22.500  27.860  1.00  0.00           H
ATOM    269 3HD2 LEU    21      34.410  21.340  26.760  1.00  0.00           H
ATOM    270  C   LEU    21      35.980  24.530  24.390  1.00  0.00           C
ATOM    271  O   LEU    21      37.030  25.210  24.230  1.00  0.00           O
ATOM    272  N   SER    22      34.830  24.810  23.820  1.00  0.00           N
ATOM    273  H   SER    22      34.020  24.240  23.990  1.00  0.00           H
ATOM    274  CA  SER    22      34.570  26.040  23.040  1.00  0.00           C
ATOM    275  HA  SER    22      35.370  26.760  23.170  1.00  0.00           H
ATOM    276  CB  SER    22      34.450  25.700  21.530  1.00  0.00           C
ATOM    277  HB1 SER    22      35.330  25.180  21.140  1.00  0.00           H
ATOM    278  HB2 SER    22      34.310  26.660  21.020  1.00  0.00           H
ATOM    279  OG  SER    22      33.320  24.820  21.280  1.00  0.00           O
ATOM    280  HG  SER    22      33.620  23.910  21.380  1.00  0.00           H
ATOM    281  C   SER    22      33.230  26.710  23.540  1.00  0.00           C
ATOM    282  O   SER    22      32.330  26.110  24.140  1.00  0.00           O
ATOM    283  N   CYS    23      32.930  27.970  23.170  1.00  0.00           N
ATOM    284  H   CYS    23      33.560  28.470  22.550  1.00  0.00           H
ATOM    285  CA  CYS    23      31.630  28.670  23.390  1.00  0.00           C
ATOM    286  HA  CYS    23      30.840  27.920  23.350  1.00  0.00           H
ATOM    287  CB  CYS    23      31.560  29.360  24.740  1.00  0.00           C
ATOM    288  HB1 CYS    23      32.430  30.010  24.850  1.00  0.00           H
ATOM    289  HB2 CYS    23      31.580  28.500  25.400  1.00  0.00           H
ATOM    290  SG  CYS    23      30.080  30.360  25.060  1.00  0.00           S
ATOM    291  C   CYS    23      31.390  29.660  22.260  1.00  0.00           C
ATOM    292  O   CYS    23      32.260  30.490  21.960  1.00  0.00           O
ATOM    293  N   ALA    24      30.200  29.710  21.760  1.00  0.00           N
ATOM    294  H   ALA    24      29.520  29.040  22.090  1.00  0.00           H
ATOM    295  CA  ALA    24      29.760  30.580  20.630  1.00  0.00           C
ATOM    296  HA  ALA    24      30.640  31.060  20.180  1.00  0.00           H
ATOM    297  CB  ALA    24      29.110  29.610  19.610  1.00  0.00           C
ATOM    298  HB1 ALA    24      29.670  28.700  19.420  1.00  0.00           H
ATOM    299  HB2 ALA    24      28.100  29.250  19.820  1.00  0.00           H
ATOM    300  HB3 ALA    24      29.010  30.210  18.700  1.00  0.00           H
ATOM    301  C   ALA    24      28.860  31.750  21.080  1.00  0.00           C
ATOM    302  O   ALA    24      27.940  31.590  21.960  1.00  0.00           O
ATOM    303  N   ALA    25      29.140  32.900  20.380  1.00  0.00           N
ATOM    304  H   ALA    25      29.850  32.930  19.680  1.00  0.00           H
ATOM    305  CA  ALA    25      28.670  34.160  20.860  1.00  0.00           C
ATOM    306  HA  ALA    25      28.920  34.260  21.920  1.00  0.00           H
ATOM    307  CB  ALA    25      29.530  35.140  20.080  1.00  0.00           C
ATOM    308  HB1 ALA    25      29.670  34.800  19.060  1.00  0.00           H
ATOM    309  HB2 ALA    25      29.040  36.110  20.020  1.00  0.00           H
ATOM    310  HB3 ALA    25      30.480  35.280  20.590  1.00  0.00           H
ATOM    311  C   ALA    25      27.200  34.490  20.640  1.00  0.00           C
ATOM    312  O   ALA    25      26.460  34.970  21.540  1.00  0.00           O
ATOM    313  N   SER    26      26.610  33.900  19.570  1.00  0.00           N
ATOM    314  H   SER    26      27.220  33.500  18.880  1.00  0.00           H
ATOM    315  CA  SER    26      25.180  33.580  19.500  1.00  0.00           C
ATOM    316  HA  SER    26      25.030  33.230  18.480  1.00  0.00           H
ATOM    317  CB  SER    26      24.830  32.370  20.370  1.00  0.00           C
ATOM    318  HB1 SER    26      23.960  31.900  19.910  1.00  0.00           H
ATOM    319  HB2 SER    26      24.580  32.730  21.370  1.00  0.00           H
ATOM    320  OG  SER    26      25.860  31.410  20.390  1.00  0.00           O
ATOM    321  HG  SER    26      26.530  31.740  21.000  1.00  0.00           H
ATOM    322  C   SER    26      24.100  34.710  19.540  1.00  0.00           C
ATOM    323  O   SER    26      22.950  34.500  19.860  1.00  0.00           O
ATOM    324  N   GLY    27      24.540  35.960  19.250  1.00  0.00           N
ATOM    325  H   GLY    27      25.470  36.030  18.850  1.00  0.00           H
ATOM    326  CA  GLY    27      23.720  37.120  19.430  1.00  0.00           C
ATOM    327  HA1 GLY    27      22.760  36.890  19.920  1.00  0.00           H
ATOM    328  HA2 GLY    27      23.490  37.430  18.410  1.00  0.00           H
ATOM    329  C   GLY    27      24.470  38.400  20.120  1.00  0.00           C
ATOM    330  O   GLY    27      23.950  39.500  20.200  1.00  0.00           O
ATOM    331  N   LEU    28      25.740  38.220  20.540  1.00  0.00           N
ATOM    332  H   LEU    28      26.200  37.380  20.220  1.00  0.00           H
ATOM    333  CA  LEU    28      26.510  39.110  21.330  1.00  0.00           C
ATOM    334  HA  LEU    28      25.860  39.570  22.070  1.00  0.00           H
ATOM    335  CB  LEU    28      27.540  38.260  22.070  1.00  0.00           C
ATOM    336  HB1 LEU    28      28.090  37.690  21.320  1.00  0.00           H
ATOM    337  HB2 LEU    28      27.060  37.430  22.600  1.00  0.00           H
ATOM    338  CG  LEU    28      28.440  38.990  23.130  1.00  0.00           C
ATOM    339  HG  LEU    28      29.150  39.750  22.810  1.00  0.00           H
ATOM    340  CD1 LEU    28      27.630  39.520  24.260  1.00  0.00           C
ATOM    341 1HD1 LEU    28      28.160  39.450  25.220  1.00  0.00           H
ATOM    342 2HD1 LEU    28      27.440  40.580  24.100  1.00  0.00           H
ATOM    343 3HD1 LEU    28      26.680  38.990  24.260  1.00  0.00           H
ATOM    344  CD2 LEU    28      29.460  37.930  23.530  1.00  0.00           C
ATOM    345 1HD2 LEU    28      28.850  37.170  24.040  1.00  0.00           H
ATOM    346 2HD2 LEU    28      29.990  37.430  22.730  1.00  0.00           H
ATOM    347 3HD2 LEU    28      30.270  38.260  24.180  1.00  0.00           H
ATOM    348  C   LEU    28      27.100  40.290  20.640  1.00  0.00           C
ATOM    349  O   LEU    28      27.370  40.260  19.450  1.00  0.00           O
ATOM    350  N   LEU    29      27.380  41.370  21.460  1.00  0.00           N
ATOM    351  H   LEU    29      26.960  41.360  22.380  1.00  0.00           H
ATOM    352  CA  LEU    29      28.290  42.490  21.110  1.00  0.00           C
ATOM    353  HA  LEU    29      28.030  42.790  20.100  1.00  0.00           H
ATOM    354  CB  LEU    29      28.010  43.680  22.150  1.00  0.00           C
ATOM    355  HB1 LEU    29      28.860  44.360  22.120  1.00  0.00           H
ATOM    356  HB2 LEU    29      27.890  43.180  23.120  1.00  0.00           H
ATOM    357  CG  LEU    29      26.750  44.540  21.880  1.00  0.00           C
ATOM    358  HG  LEU    29      25.930  43.830  21.920  1.00  0.00           H
ATOM    359  CD1 LEU    29      26.670  45.640  22.920  1.00  0.00           C
ATOM    360 1HD1 LEU    29      27.370  46.450  22.690  1.00  0.00           H
ATOM    361 2HD1 LEU    29      25.610  45.870  22.910  1.00  0.00           H
ATOM    362 3HD1 LEU    29      26.850  45.160  23.880  1.00  0.00           H
ATOM    363  CD2 LEU    29      26.900  45.070  20.520  1.00  0.00           C
ATOM    364 1HD2 LEU    29      26.140  45.850  20.470  1.00  0.00           H
ATOM    365 2HD2 LEU    29      27.810  45.660  20.370  1.00  0.00           H
ATOM    366 3HD2 LEU    29      26.830  44.310  19.740  1.00  0.00           H
ATOM    367  C   LEU    29      29.790  42.030  21.060  1.00  0.00           C
ATOM    368  O   LEU    29      30.610  42.580  21.770  1.00  0.00           O
ATOM    369  N   PHE    30      30.130  41.060  20.260  1.00  0.00           N
ATOM    370  H   PHE    30      29.360  40.710  19.710  1.00  0.00           H
ATOM    371  CA  PHE    30      31.480  40.410  20.320  1.00  0.00           C
ATOM    372  HA  PHE    30      31.490  40.020  21.340  1.00  0.00           H
ATOM    373  CB  PHE    30      31.380  39.240  19.350  1.00  0.00           C
ATOM    374  HB1 PHE    30      31.100  39.620  18.370  1.00  0.00           H
ATOM    375  HB2 PHE    30      30.470  38.700  19.580  1.00  0.00           H
ATOM    376  CG  PHE    30      32.530  38.240  19.320  1.00  0.00           C
ATOM    377  CD1 PHE    30      32.890  37.410  20.390  1.00  0.00           C
ATOM    378  HD1 PHE    30      32.280  37.480  21.290  1.00  0.00           H
ATOM    379  CE1 PHE    30      33.880  36.420  20.310  1.00  0.00           C
ATOM    380  HE1 PHE    30      34.130  35.820  21.170  1.00  0.00           H
ATOM    381  CZ  PHE    30      34.590  36.280  19.100  1.00  0.00           C
ATOM    382  HZ  PHE    30      35.220  35.410  18.980  1.00  0.00           H
ATOM    383  CE2 PHE    30      34.320  37.110  18.030  1.00  0.00           C
ATOM    384  HE2 PHE    30      34.700  36.970  17.030  1.00  0.00           H
ATOM    385  CD2 PHE    30      33.340  38.110  18.200  1.00  0.00           C
ATOM    386  HD2 PHE    30      33.090  38.720  17.350  1.00  0.00           H
ATOM    387  C   PHE    30      32.710  41.280  20.070  1.00  0.00           C
ATOM    388  O   PHE    30      33.780  40.900  20.530  1.00  0.00           O
ATOM    389  N   SER    37      32.530  42.390  19.390  1.00  0.00           N
ATOM    390  H   SER    37      31.650  42.380  18.890  1.00  0.00           H
ATOM    391  CA  SER    37      33.530  43.480  19.180  1.00  0.00           C
ATOM    392  HA  SER    37      34.460  43.050  18.810  1.00  0.00           H
ATOM    393  CB  SER    37      32.930  44.500  18.110  1.00  0.00           C
ATOM    394  HB1 SER    37      33.770  45.090  17.750  1.00  0.00           H
ATOM    395  HB2 SER    37      32.120  45.110  18.480  1.00  0.00           H
ATOM    396  OG  SER    37      32.390  43.790  17.050  1.00  0.00           O
ATOM    397  HG  SER    37      31.440  43.760  17.190  1.00  0.00           H
ATOM    398  C   SER    37      33.820  44.340  20.450  1.00  0.00           C
ATOM    399  O   SER    37      34.700  45.190  20.320  1.00  0.00           O
ATOM    400  N   PHE    38      33.070  44.270  21.520  1.00  0.00           N
ATOM    401  H   PHE    38      32.200  43.780  21.350  1.00  0.00           H
ATOM    402  CA  PHE    38      33.160  45.130  22.710  1.00  0.00           C
ATOM    403  HA  PHE    38      34.080  45.710  22.650  1.00  0.00           H
ATOM    404  CB  PHE    38      31.990  46.090  22.600  1.00  0.00           C
ATOM    405  HB1 PHE    38      31.880  46.600  23.550  1.00  0.00           H
ATOM    406  HB2 PHE    38      31.150  45.410  22.430  1.00  0.00           H
ATOM    407  CG  PHE    38      32.030  47.010  21.420  1.00  0.00           C
ATOM    408  CD1 PHE    38      31.150  46.710  20.390  1.00  0.00           C
ATOM    409  HD1 PHE    38      30.400  45.940  20.420  1.00  0.00           H
ATOM    410  CE1 PHE    38      31.240  47.500  19.210  1.00  0.00           C
ATOM    411  HE1 PHE    38      30.540  47.310  18.410  1.00  0.00           H
ATOM    412  CZ  PHE    38      32.170  48.610  19.190  1.00  0.00           C
ATOM    413  HZ  PHE    38      32.160  49.200  18.290  1.00  0.00           H
ATOM    414  CE2 PHE    38      33.000  48.880  20.230  1.00  0.00           C
ATOM    415  HE2 PHE    38      33.640  49.760  20.260  1.00  0.00           H
ATOM    416  CD2 PHE    38      32.970  48.030  21.360  1.00  0.00           C
ATOM    417  HD2 PHE    38      33.650  48.210  22.180  1.00  0.00           H
ATOM    418  C   PHE    38      33.120  44.340  24.020  1.00  0.00           C
ATOM    419  O   PHE    38      33.590  44.820  25.030  1.00  0.00           O
ATOM    420  N   TYR    39      32.530  43.150  23.940  1.00  0.00           N
ATOM    421  H   TYR    39      31.930  42.870  23.180  1.00  0.00           H
ATOM    422  CA  TYR    39      32.520  42.220  25.130  1.00  0.00           C
ATOM    423  HA  TYR    39      32.470  42.900  25.980  1.00  0.00           H
ATOM    424  CB  TYR    39      31.180  41.420  25.120  1.00  0.00           C
ATOM    425  HB1 TYR    39      31.240  40.480  25.670  1.00  0.00           H
ATOM    426  HB2 TYR    39      30.950  41.120  24.100  1.00  0.00           H
ATOM    427  CG  TYR    39      30.100  42.290  25.710  1.00  0.00           C
ATOM    428  CD1 TYR    39      29.720  43.530  25.160  1.00  0.00           C
ATOM    429  HD1 TYR    39      30.160  44.000  24.290  1.00  0.00           H
ATOM    430  CE1 TYR    39      28.710  44.260  25.810  1.00  0.00           C
ATOM    431  HE1 TYR    39      28.350  45.150  25.310  1.00  0.00           H
ATOM    432  CZ  TYR    39      28.180  43.800  27.040  1.00  0.00           C
ATOM    433  OH  TYR    39      27.150  44.510  27.590  1.00  0.00           O
ATOM    434  HH  TYR    39      26.720  44.190  28.380  1.00  0.00           H
ATOM    435  CE2 TYR    39      28.540  42.520  27.570  1.00  0.00           C
ATOM    436  HE2 TYR    39      28.040  42.150  28.450  1.00  0.00           H
ATOM    437  CD2 TYR    39      29.460  41.760  26.840  1.00  0.00           C
ATOM    438  HD2 TYR    39      29.790  40.840  27.300  1.00  0.00           H
ATOM    439  C   TYR    39      33.790  41.370  25.460  1.00  0.00           C
ATOM    440  O   TYR    39      34.400  40.740  24.620  1.00  0.00           O
ATOM    441  N   ILE    40      33.990  41.350  26.780  1.00  0.00           N
ATOM    442  H   ILE    40      33.410  41.810  27.470  1.00  0.00           H
ATOM    443  CA  ILE    40      34.930  40.420  27.360  1.00  0.00           C
ATOM    444  HA  ILE    40      35.790  40.210  26.720  1.00  0.00           H
ATOM    445  CB  ILE    40      35.420  40.880  28.790  1.00  0.00           C
ATOM    446  HB  ILE    40      34.540  40.930  29.430  1.00  0.00           H
ATOM    447  CG2 ILE    40      36.460  39.890  29.300  1.00  0.00           C
ATOM    448 1HG2 ILE    40      35.860  39.060  29.680  1.00  0.00           H
ATOM    449 2HG2 ILE    40      37.100  39.530  28.490  1.00  0.00           H
ATOM    450 3HG2 ILE    40      37.010  40.270  30.160  1.00  0.00           H
ATOM    451  CG1 ILE    40      36.090  42.280  28.580  1.00  0.00           C
ATOM    452 1HG1 ILE    40      35.400  42.850  27.960  1.00  0.00           H
ATOM    453 2HG1 ILE    40      37.050  42.240  28.060  1.00  0.00           H
ATOM    454  CD  ILE    40      36.120  42.900  29.970  1.00  0.00           C
ATOM    455  HD1 ILE    40      35.310  42.550  30.610  1.00  0.00           H
ATOM    456  HD2 ILE    40      37.090  42.710  30.430  1.00  0.00           H
ATOM    457  HD3 ILE    40      35.960  43.980  29.890  1.00  0.00           H
ATOM    458  C   ILE    40      34.060  39.130  27.490  1.00  0.00           C
ATOM    459  O   ILE    40      32.970  39.230  28.060  1.00  0.00           O
ATOM    460  N   MET    41      34.610  37.960  27.180  1.00  0.00           N
ATOM    461  H   MET    41      35.600  37.970  26.980  1.00  0.00           H
ATOM    462  CA  MET    41      34.000  36.630  27.480  1.00  0.00           C
ATOM    463  HA  MET    41      33.050  36.800  27.980  1.00  0.00           H
ATOM    464  CB  MET    41      33.750  35.830  26.140  1.00  0.00           C
ATOM    465  HB1 MET    41      33.560  34.810  26.450  1.00  0.00           H
ATOM    466  HB2 MET    41      34.710  35.870  25.610  1.00  0.00           H
ATOM    467  CG  MET    41      32.610  36.370  25.270  1.00  0.00           C
ATOM    468  HG1 MET    41      32.990  37.310  24.890  1.00  0.00           H
ATOM    469  HG2 MET    41      31.620  36.280  25.720  1.00  0.00           H
ATOM    470  SD  MET    41      32.550  35.440  23.710  1.00  0.00           S
ATOM    471  CE  MET    41      31.330  34.150  24.270  1.00  0.00           C
ATOM    472  HE1 MET    41      31.150  33.530  23.390  1.00  0.00           H
ATOM    473  HE2 MET    41      31.770  33.610  25.110  1.00  0.00           H
ATOM    474  HE3 MET    41      30.380  34.630  24.470  1.00  0.00           H
ATOM    475  C   MET    41      34.850  35.910  28.470  1.00  0.00           C
ATOM    476  O   MET    41      36.060  36.250  28.590  1.00  0.00           O
ATOM    477  N   GLY    42      34.320  34.920  29.220  1.00  0.00           N
ATOM    478  H   GLY    42      33.320  34.860  29.330  1.00  0.00           H
ATOM    479  CA  GLY    42      35.100  34.160  30.160  1.00  0.00           C
ATOM    480  HA1 GLY    42      35.280  34.880  30.960  1.00  0.00           H
ATOM    481  HA2 GLY    42      35.970  33.790  29.620  1.00  0.00           H
ATOM    482  C   GLY    42      34.350  33.000  30.820  1.00  0.00           C
ATOM    483  O   GLY    42      33.180  32.970  31.030  1.00  0.00           O
ATOM    484  N   TRP    43      35.160  32.070  31.260  1.00  0.00           N
ATOM    485  H   TRP    43      36.150  32.270  31.230  1.00  0.00           H
ATOM    486  CA  TRP    43      34.850  30.850  31.890  1.00  0.00           C
ATOM    487  HA  TRP    43      33.820  30.650  31.580  1.00  0.00           H
ATOM    488  CB  TRP    43      35.770  29.740  31.340  1.00  0.00           C
ATOM    489  HB1 TRP    43      35.480  28.850  31.900  1.00  0.00           H
ATOM    490  HB2 TRP    43      36.820  30.010  31.450  1.00  0.00           H
ATOM    491  CG  TRP    43      35.570  29.520  29.890  1.00  0.00           C
ATOM    492  CD1 TRP    43      36.330  30.040  28.870  1.00  0.00           C
ATOM    493  HD1 TRP    43      37.160  30.720  28.960  1.00  0.00           H
ATOM    494  NE1 TRP    43      35.930  29.520  27.720  1.00  0.00           N
ATOM    495  HE1 TRP    43      36.460  29.590  26.860  1.00  0.00           H
ATOM    496  CE2 TRP    43      34.740  28.770  27.830  1.00  0.00           C
ATOM    497  CZ2 TRP    43      33.880  28.110  26.920  1.00  0.00           C
ATOM    498  HZ2 TRP    43      33.970  28.240  25.860  1.00  0.00           H
ATOM    499  CH2 TRP    43      32.830  27.310  27.410  1.00  0.00           C
ATOM    500  HH2 TRP    43      32.190  26.790  26.720  1.00  0.00           H
ATOM    501  CZ3 TRP    43      32.640  27.150  28.770  1.00  0.00           C
ATOM    502  HZ3 TRP    43      31.890  26.460  29.130  1.00  0.00           H
ATOM    503  CE3 TRP    43      33.380  27.940  29.660  1.00  0.00           C
ATOM    504  HE3 TRP    43      33.290  27.780  30.730  1.00  0.00           H
ATOM    505  CD2 TRP    43      34.510  28.710  29.210  1.00  0.00           C
ATOM    506  C   TRP    43      34.850  30.940  33.390  1.00  0.00           C
ATOM    507  O   TRP    43      35.820  31.370  33.990  1.00  0.00           O
ATOM    508  N   PHE    44      33.850  30.290  33.980  1.00  0.00           N
ATOM    509  H   PHE    44      33.110  30.080  33.330  1.00  0.00           H
ATOM    510  CA  PHE    44      33.710  29.890  35.420  1.00  0.00           C
ATOM    511  HA  PHE    44      34.650  30.020  35.960  1.00  0.00           H
ATOM    512  CB  PHE    44      32.650  30.660  36.130  1.00  0.00           C
ATOM    513  HB1 PHE    44      32.590  30.340  37.170  1.00  0.00           H
ATOM    514  HB2 PHE    44      31.690  30.430  35.650  1.00  0.00           H
ATOM    515  CG  PHE    44      32.810  32.130  36.090  1.00  0.00           C
ATOM    516  CD1 PHE    44      32.410  32.890  34.980  1.00  0.00           C
ATOM    517  HD1 PHE    44      32.040  32.440  34.070  1.00  0.00           H
ATOM    518  CE1 PHE    44      32.540  34.310  35.050  1.00  0.00           C
ATOM    519  HE1 PHE    44      32.190  34.850  34.180  1.00  0.00           H
ATOM    520  CZ  PHE    44      33.130  34.960  36.100  1.00  0.00           C
ATOM    521  HZ  PHE    44      33.240  36.030  36.040  1.00  0.00           H
ATOM    522  CE2 PHE    44      33.540  34.210  37.260  1.00  0.00           C
ATOM    523  HE2 PHE    44      33.880  34.620  38.190  1.00  0.00           H
ATOM    524  CD2 PHE    44      33.380  32.820  37.190  1.00  0.00           C
ATOM    525  HD2 PHE    44      33.830  32.170  37.920  1.00  0.00           H
ATOM    526  C   PHE    44      33.390  28.360  35.400  1.00  0.00           C
ATOM    527  O   PHE    44      33.130  27.740  34.340  1.00  0.00           O
ATOM    528  N   ARG    45      33.470  27.720  36.540  1.00  0.00           N
ATOM    529  H   ARG    45      33.690  28.300  37.340  1.00  0.00           H
ATOM    530  CA  ARG    45      33.110  26.310  36.720  1.00  0.00           C
ATOM    531  HA  ARG    45      32.330  26.110  35.990  1.00  0.00           H
ATOM    532  CB  ARG    45      34.300  25.380  36.410  1.00  0.00           C
ATOM    533  HB1 ARG    45      34.580  25.590  35.380  1.00  0.00           H
ATOM    534  HB2 ARG    45      33.880  24.380  36.520  1.00  0.00           H
ATOM    535  CG  ARG    45      35.540  25.440  37.300  1.00  0.00           C
ATOM    536  HG1 ARG    45      35.330  25.100  38.310  1.00  0.00           H
ATOM    537  HG2 ARG    45      35.910  26.470  37.230  1.00  0.00           H
ATOM    538  CD  ARG    45      36.590  24.470  36.810  1.00  0.00           C
ATOM    539  HD1 ARG    45      36.590  24.370  35.720  1.00  0.00           H
ATOM    540  HD2 ARG    45      36.260  23.490  37.150  1.00  0.00           H
ATOM    541  NE  ARG    45      37.950  24.690  37.280  1.00  0.00           N
ATOM    542  HE  ARG    45      38.070  25.530  37.820  1.00  0.00           H
ATOM    543  CZ  ARG    45      39.070  24.030  37.150  1.00  0.00           C
ATOM    544  NH1 ARG    45      39.290  23.020  36.330  1.00  0.00           N
ATOM    545 1HH1 ARG    45      38.640  22.730  35.610  1.00  0.00           H
ATOM    546 2HH1 ARG    45      40.240  22.690  36.380  1.00  0.00           H
ATOM    547  NH2 ARG    45      40.070  24.470  37.900  1.00  0.00           N
ATOM    548 1HH2 ARG    45      39.780  25.200  38.550  1.00  0.00           H
ATOM    549 2HH2 ARG    45      40.900  23.930  38.080  1.00  0.00           H
ATOM    550  C   ARG    45      32.540  26.020  38.120  1.00  0.00           C
ATOM    551  O   ARG    45      32.820  26.650  39.160  1.00  0.00           O
ATOM    552  N   GLN    46      31.640  25.060  38.150  1.00  0.00           N
ATOM    553  H   GLN    46      31.400  24.570  37.300  1.00  0.00           H
ATOM    554  CA  GLN    46      31.060  24.470  39.360  1.00  0.00           C
ATOM    555  HA  GLN    46      31.760  24.770  40.140  1.00  0.00           H
ATOM    556  CB  GLN    46      29.790  25.230  39.650  1.00  0.00           C
ATOM    557  HB1 GLN    46      29.040  25.000  38.890  1.00  0.00           H
ATOM    558  HB2 GLN    46      29.980  26.300  39.550  1.00  0.00           H
ATOM    559  CG  GLN    46      29.170  25.010  41.020  1.00  0.00           C
ATOM    560  HG1 GLN    46      29.840  25.280  41.830  1.00  0.00           H
ATOM    561  HG2 GLN    46      28.900  23.950  41.040  1.00  0.00           H
ATOM    562  CD  GLN    46      27.950  25.990  41.190  1.00  0.00           C
ATOM    563  OE1 GLN    46      27.490  26.740  40.310  1.00  0.00           O
ATOM    564  NE2 GLN    46      27.560  26.220  42.440  1.00  0.00           N
ATOM    565 1HE2 GLN    46      27.990  25.670  43.170  1.00  0.00           H
ATOM    566 2HE2 GLN    46      26.760  26.830  42.570  1.00  0.00           H
ATOM    567  C   GLN    46      30.910  22.900  39.380  1.00  0.00           C
ATOM    568  O   GLN    46      30.700  22.290  38.350  1.00  0.00           O
ATOM    569  N   ALA    47      31.120  22.290  40.490  1.00  0.00           N
ATOM    570  H   ALA    47      31.380  22.870  41.270  1.00  0.00           H
ATOM    571  CA  ALA    47      30.780  20.890  40.980  1.00  0.00           C
ATOM    572  HA  ALA    47      30.340  20.330  40.150  1.00  0.00           H
ATOM    573  CB  ALA    47      32.060  20.240  41.440  1.00  0.00           C
ATOM    574  HB1 ALA    47      31.990  19.170  41.630  1.00  0.00           H
ATOM    575  HB2 ALA    47      32.820  20.250  40.660  1.00  0.00           H
ATOM    576  HB3 ALA    47      32.440  20.800  42.300  1.00  0.00           H
ATOM    577  C   ALA    47      29.640  20.910  42.030  1.00  0.00           C
ATOM    578  O   ALA    47      29.550  21.860  42.790  1.00  0.00           O
ATOM    579  N   PRO    48      28.860  19.780  42.050  1.00  0.00           N
ATOM    580  CD  PRO    48      28.920  18.590  41.160  1.00  0.00           C
ATOM    581  HD1 PRO    48      29.930  18.270  40.890  1.00  0.00           H
ATOM    582  HD2 PRO    48      28.420  18.770  40.210  1.00  0.00           H
ATOM    583  CG  PRO    48      28.290  17.460  41.950  1.00  0.00           C
ATOM    584  HG1 PRO    48      28.950  17.100  42.750  1.00  0.00           H
ATOM    585  HG2 PRO    48      28.020  16.700  41.220  1.00  0.00           H
ATOM    586  CB  PRO    48      27.090  18.160  42.580  1.00  0.00           C
ATOM    587  HB1 PRO    48      26.680  17.700  43.480  1.00  0.00           H
ATOM    588  HB2 PRO    48      26.230  18.190  41.920  1.00  0.00           H
ATOM    589  CA  PRO    48      27.670  19.610  42.920  1.00  0.00           C
ATOM    590  HA  PRO    48      26.920  20.400  42.860  1.00  0.00           H
ATOM    591  C   PRO    48      28.150  19.510  44.440  1.00  0.00           C
ATOM    592  O   PRO    48      29.070  18.720  44.750  1.00  0.00           O
ATOM    593  N   GLY    49      27.550  20.320  45.320  1.00  0.00           N
ATOM    594  H   GLY    49      26.840  20.970  45.020  1.00  0.00           H
ATOM    595  CA  GLY    49      28.050  20.520  46.710  1.00  0.00           C
ATOM    596  HA1 GLY    49      28.340  19.580  47.190  1.00  0.00           H
ATOM    597  HA2 GLY    49      27.220  21.000  47.230  1.00  0.00           H
ATOM    598  C   GLY    49      29.270  21.490  46.820  1.00  0.00           C
ATOM    599  O   GLY    49      29.990  21.450  47.820  1.00  0.00           O
ATOM    600  N   ARG    50      29.600  22.160  45.750  1.00  0.00           N
ATOM    601  H   ARG    50      29.050  22.030  44.920  1.00  0.00           H
ATOM    602  CA  ARG    50      30.670  23.140  45.770  1.00  0.00           C
ATOM    603  HA  ARG    50      31.090  23.350  46.760  1.00  0.00           H
ATOM    604  CB  ARG    50      31.890  22.710  44.920  1.00  0.00           C
ATOM    605  HB1 ARG    50      32.670  23.410  45.220  1.00  0.00           H
ATOM    606  HB2 ARG    50      31.730  22.830  43.850  1.00  0.00           H
ATOM    607  CG  ARG    50      32.340  21.290  45.240  1.00  0.00           C
ATOM    608  HG1 ARG    50      33.110  21.060  44.510  1.00  0.00           H
ATOM    609  HG2 ARG    50      31.520  20.570  45.230  1.00  0.00           H
ATOM    610  CD  ARG    50      33.030  21.180  46.630  1.00  0.00           C
ATOM    611  HD1 ARG    50      32.480  21.490  47.520  1.00  0.00           H
ATOM    612  HD2 ARG    50      33.930  21.790  46.570  1.00  0.00           H
ATOM    613  NE  ARG    50      33.440  19.830  46.890  1.00  0.00           N
ATOM    614  HE  ARG    50      34.390  19.590  46.670  1.00  0.00           H
ATOM    615  CZ  ARG    50      32.720  18.860  47.470  1.00  0.00           C
ATOM    616  NH1 ARG    50      31.510  19.050  47.850  1.00  0.00           N
ATOM    617 1HH1 ARG    50      31.000  19.920  47.840  1.00  0.00           H
ATOM    618 2HH1 ARG    50      31.050  18.210  48.170  1.00  0.00           H
ATOM    619  NH2 ARG    50      33.300  17.680  47.470  1.00  0.00           N
ATOM    620 1HH2 ARG    50      34.170  17.570  46.980  1.00  0.00           H
ATOM    621 2HH2 ARG    50      32.810  16.930  47.950  1.00  0.00           H
ATOM    622  C   ARG    50      30.140  24.460  45.180  1.00  0.00           C
ATOM    623  O   ARG    50      29.250  24.570  44.370  1.00  0.00           O
ATOM    624  N   GLU    51      30.720  25.620  45.550  1.00  0.00           N
ATOM    625  H   GLU    51      31.410  25.760  46.270  1.00  0.00           H
ATOM    626  CA  GLU    51      30.490  26.930  44.910  1.00  0.00           C
ATOM    627  HA  GLU    51      29.430  27.140  44.760  1.00  0.00           H
ATOM    628  CB  GLU    51      30.820  28.020  45.890  1.00  0.00           C
ATOM    629  HB1 GLU    51      30.670  28.920  45.310  1.00  0.00           H
ATOM    630  HB2 GLU    51      31.860  27.850  46.190  1.00  0.00           H
ATOM    631  CG  GLU    51      29.840  28.130  47.100  1.00  0.00           C
ATOM    632  HG1 GLU    51      30.030  29.070  47.620  1.00  0.00           H
ATOM    633  HG2 GLU    51      30.080  27.310  47.770  1.00  0.00           H
ATOM    634  CD  GLU    51      28.360  28.220  46.800  1.00  0.00           C
ATOM    635  OE1 GLU    51      27.580  27.330  47.150  1.00  0.00           O
ATOM    636  OE2 GLU    51      27.960  29.270  46.260  1.00  0.00           O
ATOM    637  C   GLU    51      31.290  27.160  43.580  1.00  0.00           C
ATOM    638  O   GLU    51      32.320  26.580  43.300  1.00  0.00           O
ATOM    639  N   ARG    52      30.730  28.000  42.700  1.00  0.00           N
ATOM    640  H   ARG    52      29.820  28.390  42.910  1.00  0.00           H
ATOM    641  CA  ARG    52      31.230  28.330  41.390  1.00  0.00           C
ATOM    642  HA  ARG    52      31.480  27.430  40.830  1.00  0.00           H
ATOM    643  CB  ARG    52      30.110  29.100  40.640  1.00  0.00           C
ATOM    644  HB1 ARG    52      30.020  30.100  41.070  1.00  0.00           H
ATOM    645  HB2 ARG    52      29.210  28.510  40.810  1.00  0.00           H
ATOM    646  CG  ARG    52      30.310  29.340  39.110  1.00  0.00           C
ATOM    647  HG1 ARG    52      30.580  28.370  38.690  1.00  0.00           H
ATOM    648  HG2 ARG    52      31.060  30.120  38.970  1.00  0.00           H
ATOM    649  CD  ARG    52      29.040  29.950  38.440  1.00  0.00           C
ATOM    650  HD1 ARG    52      28.200  29.260  38.390  1.00  0.00           H
ATOM    651  HD2 ARG    52      29.470  30.160  37.460  1.00  0.00           H
ATOM    652  NE  ARG    52      28.740  31.270  38.930  1.00  0.00           N
ATOM    653  HE  ARG    52      29.320  31.650  39.670  1.00  0.00           H
ATOM    654  CZ  ARG    52      27.820  32.140  38.490  1.00  0.00           C
ATOM    655  NH1 ARG    52      27.050  31.860  37.510  1.00  0.00           N
ATOM    656 1HH1 ARG    52      27.070  30.930  37.110  1.00  0.00           H
ATOM    657 2HH1 ARG    52      26.470  32.650  37.260  1.00  0.00           H
ATOM    658  NH2 ARG    52      27.710  33.210  39.040  1.00  0.00           N
ATOM    659 1HH2 ARG    52      28.210  33.370  39.900  1.00  0.00           H
ATOM    660 2HH2 ARG    52      27.190  33.980  38.630  1.00  0.00           H
ATOM    661  C   ARG    52      32.440  29.250  41.510  1.00  0.00           C
ATOM    662  O   ARG    52      32.430  30.200  42.270  1.00  0.00           O
ATOM    663  N   GLU    53      33.540  28.900  40.820  1.00  0.00           N
ATOM    664  H   GLU    53      33.540  28.060  40.260  1.00  0.00           H
ATOM    665  CA  GLU    53      34.850  29.610  40.860  1.00  0.00           C
ATOM    666  HA  GLU    53      34.710  30.560  41.360  1.00  0.00           H
ATOM    667  CB  GLU    53      35.950  28.690  41.530  1.00  0.00           C
ATOM    668  HB1 GLU    53      35.660  28.630  42.570  1.00  0.00           H
ATOM    669  HB2 GLU    53      36.940  29.110  41.350  1.00  0.00           H
ATOM    670  CG  GLU    53      35.850  27.270  40.990  1.00  0.00           C
ATOM    671  HG1 GLU    53      36.100  27.310  39.930  1.00  0.00           H
ATOM    672  HG2 GLU    53      34.860  26.860  41.190  1.00  0.00           H
ATOM    673  CD  GLU    53      36.840  26.380  41.620  1.00  0.00           C
ATOM    674  OE1 GLU    53      36.660  25.960  42.800  1.00  0.00           O
ATOM    675  OE2 GLU    53      37.890  26.090  41.000  1.00  0.00           O
ATOM    676  C   GLU    53      35.240  29.890  39.380  1.00  0.00           C
ATOM    677  O   GLU    53      34.800  29.170  38.450  1.00  0.00           O
ATOM    678  N   PHE    54      36.040  30.950  39.260  1.00  0.00           N
ATOM    679  H   PHE    54      36.360  31.370  40.120  1.00  0.00           H
ATOM    680  CA  PHE    54      36.560  31.460  38.010  1.00  0.00           C
ATOM    681  HA  PHE    54      35.730  31.460  37.310  1.00  0.00           H
ATOM    682  CB  PHE    54      37.040  32.870  38.190  1.00  0.00           C
ATOM    683  HB1 PHE    54      37.620  33.050  39.100  1.00  0.00           H
ATOM    684  HB2 PHE    54      36.130  33.440  38.410  1.00  0.00           H
ATOM    685  CG  PHE    54      37.660  33.550  36.980  1.00  0.00           C
ATOM    686  CD1 PHE    54      36.900  33.900  35.830  1.00  0.00           C
ATOM    687  HD1 PHE    54      35.820  33.830  35.930  1.00  0.00           H
ATOM    688  CE1 PHE    54      37.450  34.700  34.830  1.00  0.00           C
ATOM    689  HE1 PHE    54      36.870  35.110  34.020  1.00  0.00           H
ATOM    690  CZ  PHE    54      38.760  35.140  34.860  1.00  0.00           C
ATOM    691  HZ  PHE    54      39.020  35.890  34.130  1.00  0.00           H
ATOM    692  CE2 PHE    54      39.560  34.710  35.940  1.00  0.00           C
ATOM    693  HE2 PHE    54      40.590  35.040  36.050  1.00  0.00           H
ATOM    694  CD2 PHE    54      39.010  33.870  36.970  1.00  0.00           C
ATOM    695  HD2 PHE    54      39.640  33.710  37.830  1.00  0.00           H
ATOM    696  C   PHE    54      37.640  30.680  37.280  1.00  0.00           C
ATOM    697  O   PHE    54      38.400  29.960  37.910  1.00  0.00           O
ATOM    698  N   VAL    55      37.800  30.780  35.960  1.00  0.00           N
ATOM    699  H   VAL    55      36.960  31.030  35.470  1.00  0.00           H
ATOM    700  CA  VAL    55      38.800  30.110  35.230  1.00  0.00           C
ATOM    701  HA  VAL    55      39.480  29.600  35.900  1.00  0.00           H
ATOM    702  CB  VAL    55      38.260  28.980  34.270  1.00  0.00           C
ATOM    703  HB  VAL    55      37.440  29.270  33.620  1.00  0.00           H
ATOM    704  CG1 VAL    55      39.400  28.370  33.360  1.00  0.00           C
ATOM    705 1HG1 VAL    55      40.060  27.850  34.050  1.00  0.00           H
ATOM    706 2HG1 VAL    55      39.070  27.690  32.580  1.00  0.00           H
ATOM    707 3HG1 VAL    55      40.030  29.180  32.980  1.00  0.00           H
ATOM    708  CG2 VAL    55      37.810  27.780  35.160  1.00  0.00           C
ATOM    709 1HG2 VAL    55      37.260  28.120  36.040  1.00  0.00           H
ATOM    710 2HG2 VAL    55      37.130  27.130  34.630  1.00  0.00           H
ATOM    711 3HG2 VAL    55      38.680  27.310  35.620  1.00  0.00           H
ATOM    712  C   VAL    55      39.560  31.180  34.510  1.00  0.00           C
ATOM    713  O   VAL    55      40.760  31.360  34.760  1.00  0.00           O
ATOM    714  N   ALA    56      39.060  31.810  33.500  1.00  0.00           N
ATOM    715  H   ALA    56      38.060  31.820  33.390  1.00  0.00           H
ATOM    716  CA  ALA    56      39.800  32.790  32.670  1.00  0.00           C
ATOM    717  HA  ALA    56      40.590  33.240  33.260  1.00  0.00           H
ATOM    718  CB  ALA    56      40.600  32.110  31.590  1.00  0.00           C
ATOM    719  HB1 ALA    56      41.230  32.770  30.990  1.00  0.00           H
ATOM    720  HB2 ALA    56      41.320  31.450  32.070  1.00  0.00           H
ATOM    721  HB3 ALA    56      39.970  31.430  31.020  1.00  0.00           H
ATOM    722  C   ALA    56      38.810  33.800  32.010  1.00  0.00           C
ATOM    723  O   ALA    56      37.590  33.560  32.010  1.00  0.00           O
ATOM    724  N   SER    57      39.420  34.830  31.400  1.00  0.00           N
ATOM    725  H   SER    57      40.430  34.830  31.440  1.00  0.00           H
ATOM    726  CA  SER    57      38.620  35.650  30.440  1.00  0.00           C
ATOM    727  HA  SER    57      37.840  35.070  29.950  1.00  0.00           H
ATOM    728  CB  SER    57      37.930  36.870  31.050  1.00  0.00           C
ATOM    729  HB1 SER    57      37.090  36.530  31.650  1.00  0.00           H
ATOM    730  HB2 SER    57      37.540  37.600  30.340  1.00  0.00           H
ATOM    731  OG  SER    57      38.890  37.580  31.820  1.00  0.00           O
ATOM    732  HG  SER    57      38.510  37.880  32.640  1.00  0.00           H
ATOM    733  C   SER    57      39.500  36.080  29.260  1.00  0.00           C
ATOM    734  O   SER    57      40.730  36.180  29.410  1.00  0.00           O
ATOM    735  N   ILE    58      38.930  36.430  28.100  1.00  0.00           N
ATOM    736  H   ILE    58      37.930  36.520  28.100  1.00  0.00           H
ATOM    737  CA  ILE    58      39.560  36.980  26.930  1.00  0.00           C
ATOM    738  HA  ILE    58      40.590  37.280  27.150  1.00  0.00           H
ATOM    739  CB  ILE    58      39.780  35.890  25.840  1.00  0.00           C
ATOM    740  HB  ILE    58      40.550  35.230  26.240  1.00  0.00           H
ATOM    741  CG2 ILE    58      38.520  35.030  25.490  1.00  0.00           C
ATOM    742 1HG2 ILE    58      38.930  34.140  25.010  1.00  0.00           H
ATOM    743 2HG2 ILE    58      37.940  34.760  26.370  1.00  0.00           H
ATOM    744 3HG2 ILE    58      37.870  35.520  24.760  1.00  0.00           H
ATOM    745  CG1 ILE    58      40.350  36.370  24.450  1.00  0.00           C
ATOM    746 1HG1 ILE    58      39.700  37.100  23.970  1.00  0.00           H
ATOM    747 2HG1 ILE    58      40.560  35.510  23.820  1.00  0.00           H
ATOM    748  CD  ILE    58      41.720  37.140  24.670  1.00  0.00           C
ATOM    749  HD1 ILE    58      42.470  36.630  25.270  1.00  0.00           H
ATOM    750  HD2 ILE    58      42.130  37.270  23.670  1.00  0.00           H
ATOM    751  HD3 ILE    58      41.510  38.140  25.070  1.00  0.00           H
ATOM    752  C   ILE    58      38.780  38.140  26.480  1.00  0.00           C
ATOM    753  O   ILE    58      37.630  38.090  26.180  1.00  0.00           O
ATOM    754  N   LYS    59      39.500  39.290  26.260  1.00  0.00           N
ATOM    755  H   LYS    59      40.470  39.190  26.560  1.00  0.00           H
ATOM    756  CA  LYS    59      38.900  40.600  25.750  1.00  0.00           C
ATOM    757  HA  LYS    59      37.820  40.750  25.840  1.00  0.00           H
ATOM    758  CB  LYS    59      39.540  41.780  26.460  1.00  0.00           C
ATOM    759  HB1 LYS    59      38.780  42.570  26.400  1.00  0.00           H
ATOM    760  HB2 LYS    59      40.490  42.050  26.000  1.00  0.00           H
ATOM    761  CG  LYS    59      39.890  41.500  27.950  1.00  0.00           C
ATOM    762  HG1 LYS    59      40.840  40.980  28.070  1.00  0.00           H
ATOM    763  HG2 LYS    59      39.080  40.850  28.300  1.00  0.00           H
ATOM    764  CD  LYS    59      40.000  42.830  28.650  1.00  0.00           C
ATOM    765  HD1 LYS    59      40.170  42.550  29.700  1.00  0.00           H
ATOM    766  HD2 LYS    59      39.020  43.290  28.560  1.00  0.00           H
ATOM    767  CE  LYS    59      41.210  43.690  28.090  1.00  0.00           C
ATOM    768  HE1 LYS    59      41.000  44.040  27.080  1.00  0.00           H
ATOM    769  HE2 LYS    59      42.140  43.130  27.970  1.00  0.00           H
ATOM    770  NZ  LYS    59      41.410  44.800  29.030  1.00  0.00           N
ATOM    771  HZ1 LYS    59      40.560  45.340  28.960  1.00  0.00           H
ATOM    772  HZ2 LYS    59      41.390  44.500  30.000  1.00  0.00           H
ATOM    773  HZ3 LYS    59      42.260  45.320  28.880  1.00  0.00           H
ATOM    774  C   LYS    59      38.980  40.820  24.240  1.00  0.00           C
ATOM    775  O   LYS    59      39.710  39.990  23.630  1.00  0.00           O
ATOM    776  N   TRP    60      38.260  41.770  23.670  1.00  0.00           N
ATOM    777  H   TRP    60      37.750  42.430  24.240  1.00  0.00           H
ATOM    778  CA  TRP    60      38.010  41.910  22.230  1.00  0.00           C
ATOM    779  HA  TRP    60      37.750  40.920  21.860  1.00  0.00           H
ATOM    780  CB  TRP    60      36.800  42.760  22.070  1.00  0.00           C
ATOM    781  HB1 TRP    60      36.060  42.290  22.720  1.00  0.00           H
ATOM    782  HB2 TRP    60      36.450  42.730  21.040  1.00  0.00           H
ATOM    783  CG  TRP    60      36.990  44.150  22.400  1.00  0.00           C
ATOM    784  CD1 TRP    60      36.470  44.750  23.490  1.00  0.00           C
ATOM    785  HD1 TRP    60      36.160  44.190  24.360  1.00  0.00           H
ATOM    786  NE1 TRP    60      36.920  46.110  23.530  1.00  0.00           N
ATOM    787  HE1 TRP    60      36.780  46.770  24.290  1.00  0.00           H
ATOM    788  CE2 TRP    60      37.750  46.350  22.400  1.00  0.00           C
ATOM    789  CZ2 TRP    60      38.310  47.540  22.000  1.00  0.00           C
ATOM    790  HZ2 TRP    60      38.290  48.440  22.590  1.00  0.00           H
ATOM    791  CH2 TRP    60      39.040  47.550  20.760  1.00  0.00           C
ATOM    792  HH2 TRP    60      39.600  48.430  20.480  1.00  0.00           H
ATOM    793  CZ3 TRP    60      39.010  46.450  19.940  1.00  0.00           C
ATOM    794  HZ3 TRP    60      39.390  46.550  18.940  1.00  0.00           H
ATOM    795  CE3 TRP    60      38.320  45.280  20.370  1.00  0.00           C
ATOM    796  HE3 TRP    60      38.390  44.420  19.710  1.00  0.00           H
ATOM    797  CD2 TRP    60      37.750  45.170  21.630  1.00  0.00           C
ATOM    798  C   TRP    60      39.210  42.350  21.250  1.00  0.00           C
ATOM    799  O   TRP    60      39.240  41.930  20.130  1.00  0.00           O
ATOM    800  N   ALA    61      40.140  43.130  21.790  1.00  0.00           N
ATOM    801  H   ALA    61      39.970  43.380  22.760  1.00  0.00           H
ATOM    802  CA  ALA    61      41.440  43.410  21.260  1.00  0.00           C
ATOM    803  HA  ALA    61      41.360  43.550  20.180  1.00  0.00           H
ATOM    804  CB  ALA    61      41.990  44.760  21.770  1.00  0.00           C
ATOM    805  HB1 ALA    61      42.650  44.550  22.610  1.00  0.00           H
ATOM    806  HB2 ALA    61      42.620  45.230  21.010  1.00  0.00           H
ATOM    807  HB3 ALA    61      41.170  45.390  22.110  1.00  0.00           H
ATOM    808  C   ALA    61      42.470  42.280  21.470  1.00  0.00           C
ATOM    809  O   ALA    61      43.610  42.420  21.020  1.00  0.00           O
ATOM    810  N   GLY    65      42.090  41.260  22.280  1.00  0.00           N
ATOM    811  H   GLY    65      41.100  41.150  22.450  1.00  0.00           H
ATOM    812  CA  GLY    65      42.950  40.030  22.360  1.00  0.00           C
ATOM    813  HA1 GLY    65      43.570  39.960  21.460  1.00  0.00           H
ATOM    814  HA2 GLY    65      42.300  39.150  22.330  1.00  0.00           H
ATOM    815  C   GLY    65      43.790  39.820  23.640  1.00  0.00           C
ATOM    816  O   GLY    65      44.650  38.970  23.580  1.00  0.00           O
ATOM    817  N   ASP    66      43.500  40.560  24.720  1.00  0.00           N
ATOM    818  H   ASP    66      42.680  41.130  24.610  1.00  0.00           H
ATOM    819  CA  ASP    66      44.160  40.370  26.040  1.00  0.00           C
ATOM    820  HA  ASP    66      45.220  40.190  25.880  1.00  0.00           H
ATOM    821  CB  ASP    66      44.030  41.660  26.850  1.00  0.00           C
ATOM    822  HB1 ASP    66      42.980  41.860  27.080  1.00  0.00           H
ATOM    823  HB2 ASP    66      44.320  42.530  26.260  1.00  0.00           H
ATOM    824  CG  ASP    66      44.860  41.680  28.180  1.00  0.00           C
ATOM    825  OD1 ASP    66      46.040  41.180  28.280  1.00  0.00           O
ATOM    826  OD2 ASP    66      44.350  42.150  29.220  1.00  0.00           O
ATOM    827  C   ASP    66      43.550  39.130  26.800  1.00  0.00           C
ATOM    828  O   ASP    66      42.390  39.160  27.030  1.00  0.00           O
ATOM    829  N   ARG    67      44.270  38.130  27.400  1.00  0.00           N
ATOM    830  H   ARG    67      45.270  38.270  27.460  1.00  0.00           H
ATOM    831  CA  ARG    67      43.800  37.050  28.240  1.00  0.00           C
ATOM    832  HA  ARG    67      42.710  37.000  28.190  1.00  0.00           H
ATOM    833  CB  ARG    67      44.530  35.710  27.980  1.00  0.00           C
ATOM    834  HB1 ARG    67      44.220  34.870  28.610  1.00  0.00           H
ATOM    835  HB2 ARG    67      45.530  35.800  28.390  1.00  0.00           H
ATOM    836  CG  ARG    67      44.550  35.260  26.510  1.00  0.00           C
ATOM    837  HG1 ARG    67      43.550  35.030  26.160  1.00  0.00           H
ATOM    838  HG2 ARG    67      44.980  34.260  26.520  1.00  0.00           H
ATOM    839  CD  ARG    67      45.340  36.100  25.450  1.00  0.00           C
ATOM    840  HD1 ARG    67      46.350  36.220  25.840  1.00  0.00           H
ATOM    841  HD2 ARG    67      44.880  37.060  25.230  1.00  0.00           H
ATOM    842  NE  ARG    67      45.470  35.210  24.210  1.00  0.00           N
ATOM    843  HE  ARG    67      45.770  34.250  24.290  1.00  0.00           H
ATOM    844  CZ  ARG    67      44.910  35.380  23.010  1.00  0.00           C
ATOM    845  NH1 ARG    67      44.410  36.470  22.550  1.00  0.00           N
ATOM    846 1HH1 ARG    67      44.520  37.320  23.070  1.00  0.00           H
ATOM    847 2HH1 ARG    67      43.870  36.420  21.700  1.00  0.00           H
ATOM    848  NH2 ARG    67      44.910  34.300  22.260  1.00  0.00           N
ATOM    849 1HH2 ARG    67      45.160  33.420  22.690  1.00  0.00           H
ATOM    850 2HH2 ARG    67      44.520  34.230  21.330  1.00  0.00           H
ATOM    851  C   ARG    67      44.100  37.330  29.710  1.00  0.00           C
ATOM    852  O   ARG    67      45.100  37.980  30.040  1.00  0.00           O
ATOM    853  N   THR    68      43.310  36.730  30.630  1.00  0.00           N
ATOM    854  H   THR    68      42.360  36.430  30.480  1.00  0.00           H
ATOM    855  CA  THR    68      43.680  36.750  32.040  1.00  0.00           C
ATOM    856  HA  THR    68      44.770  36.710  32.070  1.00  0.00           H
ATOM    857  CB  THR    68      43.260  38.010  32.820  1.00  0.00           C
ATOM    858  HB  THR    68      43.680  38.860  32.280  1.00  0.00           H
ATOM    859  CG2 THR    68      41.760  38.110  33.140  1.00  0.00           C
ATOM    860 1HG2 THR    68      41.630  39.020  33.740  1.00  0.00           H
ATOM    861 2HG2 THR    68      41.100  38.300  32.290  1.00  0.00           H
ATOM    862 3HG2 THR    68      41.410  37.240  33.690  1.00  0.00           H
ATOM    863  OG1 THR    68      43.830  38.070  34.110  1.00  0.00           O
ATOM    864  HG1 THR    68      44.010  38.980  34.350  1.00  0.00           H
ATOM    865  C   THR    68      43.190  35.440  32.700  1.00  0.00           C
ATOM    866  O   THR    68      42.290  34.820  32.170  1.00  0.00           O
ATOM    867  N   TYR    69      43.770  34.990  33.810  1.00  0.00           N
ATOM    868  H   TYR    69      44.380  35.570  34.370  1.00  0.00           H
ATOM    869  CA  TYR    69      43.590  33.590  34.350  1.00  0.00           C
ATOM    870  HA  TYR    69      42.750  33.110  33.840  1.00  0.00           H
ATOM    871  CB  TYR    69      44.880  32.820  34.170  1.00  0.00           C
ATOM    872  HB1 TYR    69      44.860  31.860  34.690  1.00  0.00           H
ATOM    873  HB2 TYR    69      45.770  33.350  34.480  1.00  0.00           H
ATOM    874  CG  TYR    69      45.050  32.510  32.730  1.00  0.00           C
ATOM    875  CD1 TYR    69      45.860  33.340  31.900  1.00  0.00           C
ATOM    876  HD1 TYR    69      46.240  34.260  32.330  1.00  0.00           H
ATOM    877  CE1 TYR    69      46.110  33.060  30.590  1.00  0.00           C
ATOM    878  HE1 TYR    69      46.850  33.510  29.940  1.00  0.00           H
ATOM    879  CZ  TYR    69      45.430  31.930  29.970  1.00  0.00           C
ATOM    880  OH  TYR    69      45.390  31.720  28.700  1.00  0.00           O
ATOM    881  HH  TYR    69      46.050  32.280  28.280  1.00  0.00           H
ATOM    882  CE2 TYR    69      44.510  31.130  30.730  1.00  0.00           C
ATOM    883  HE2 TYR    69      44.010  30.330  30.190  1.00  0.00           H
ATOM    884  CD2 TYR    69      44.340  31.440  32.120  1.00  0.00           C
ATOM    885  HD2 TYR    69      43.740  30.790  32.740  1.00  0.00           H
ATOM    886  C   TYR    69      43.290  33.650  35.870  1.00  0.00           C
ATOM    887  O   TYR    69      43.600  34.650  36.610  1.00  0.00           O
ATOM    888  N   GLY    70      42.810  32.530  36.450  1.00  0.00           N
ATOM    889  H   GLY    70      42.290  31.870  35.900  1.00  0.00           H
ATOM    890  CA  GLY    70      42.540  32.430  37.920  1.00  0.00           C
ATOM    891  HA1 GLY    70      41.710  31.770  38.170  1.00  0.00           H
ATOM    892  HA2 GLY    70      42.060  33.360  38.210  1.00  0.00           H
ATOM    893  C   GLY    70      43.790  32.380  38.860  1.00  0.00           C
ATOM    894  O   GLY    70      44.510  33.350  39.100  1.00  0.00           O
ATOM    895  N   THR    71      44.070  31.180  39.350  1.00  0.00           N
ATOM    896  H   THR    71      43.280  30.560  39.310  1.00  0.00           H
ATOM    897  CA  THR    71      45.240  30.950  40.150  1.00  0.00           C
ATOM    898  HA  THR    71      45.550  31.860  40.670  1.00  0.00           H
ATOM    899  CB  THR    71      45.030  29.740  41.090  1.00  0.00           C
ATOM    900  HB  THR    71      45.960  29.440  41.570  1.00  0.00           H
ATOM    901  CG2 THR    71      44.030  30.020  42.210  1.00  0.00           C
ATOM    902 1HG2 THR    71      44.590  30.340  43.080  1.00  0.00           H
ATOM    903 2HG2 THR    71      43.370  30.850  41.950  1.00  0.00           H
ATOM    904 3HG2 THR    71      43.420  29.160  42.500  1.00  0.00           H
ATOM    905  OG1 THR    71      44.510  28.670  40.340  1.00  0.00           O
ATOM    906  HG1 THR    71      44.280  27.930  40.910  1.00  0.00           H
ATOM    907  C   THR    71      46.430  30.570  39.250  1.00  0.00           C
ATOM    908  O   THR    71      46.320  30.190  38.070  1.00  0.00           O
ATOM    909  N   ASP    72      47.600  30.470  39.830  1.00  0.00           N
ATOM    910  H   ASP    72      47.670  30.910  40.740  1.00  0.00           H
ATOM    911  CA  ASP    72      48.820  29.880  39.250  1.00  0.00           C
ATOM    912  HA  ASP    72      49.100  30.350  38.300  1.00  0.00           H
ATOM    913  CB  ASP    72      49.910  29.940  40.310  1.00  0.00           C
ATOM    914  HB1 ASP    72      50.860  30.000  39.780  1.00  0.00           H
ATOM    915  HB2 ASP    72      49.930  29.040  40.920  1.00  0.00           H
ATOM    916  CG  ASP    72      49.740  31.000  41.360  1.00  0.00           C
ATOM    917  OD1 ASP    72      48.860  30.890  42.240  1.00  0.00           O
ATOM    918  OD2 ASP    72      50.560  31.920  41.230  1.00  0.00           O
ATOM    919  C   ASP    72      48.600  28.390  38.820  1.00  0.00           C
ATOM    920  O   ASP    72      49.100  27.940  37.820  1.00  0.00           O
ATOM    921  N   SER    73      47.800  27.680  39.560  1.00  0.00           N
ATOM    922  H   SER    73      47.690  28.130  40.460  1.00  0.00           H
ATOM    923  CA  SER    73      47.410  26.320  39.190  1.00  0.00           C
ATOM    924  HA  SER    73      48.280  25.820  38.760  1.00  0.00           H
ATOM    925  CB  SER    73      47.050  25.320  40.340  1.00  0.00           C
ATOM    926  HB1 SER    73      46.600  24.370  40.030  1.00  0.00           H
ATOM    927  HB2 SER    73      46.270  25.780  40.930  1.00  0.00           H
ATOM    928  OG  SER    73      48.180  24.940  41.100  1.00  0.00           O
ATOM    929  HG  SER    73      47.900  24.640  41.970  1.00  0.00           H
ATOM    930  C   SER    73      46.320  26.220  38.080  1.00  0.00           C
ATOM    931  O   SER    73      46.050  25.130  37.480  1.00  0.00           O
ATOM    932  N   VAL    74      45.550  27.330  37.890  1.00  0.00           N
ATOM    933  H   VAL    74      45.720  28.150  38.460  1.00  0.00           H
ATOM    934  CA  VAL    74      44.770  27.450  36.610  1.00  0.00           C
ATOM    935  HA  VAL    74      44.360  26.490  36.280  1.00  0.00           H
ATOM    936  CB  VAL    74      43.670  28.490  36.690  1.00  0.00           C
ATOM    937  HB  VAL    74      44.060  29.340  37.260  1.00  0.00           H
ATOM    938  CG1 VAL    74      43.250  29.180  35.360  1.00  0.00           C
ATOM    939 1HG1 VAL    74      42.280  29.670  35.480  1.00  0.00           H
ATOM    940 2HG1 VAL    74      44.020  29.850  34.970  1.00  0.00           H
ATOM    941 3HG1 VAL    74      42.990  28.360  34.690  1.00  0.00           H
ATOM    942  CG2 VAL    74      42.430  27.920  37.350  1.00  0.00           C
ATOM    943 1HG2 VAL    74      41.950  27.280  36.620  1.00  0.00           H
ATOM    944 2HG2 VAL    74      42.790  27.280  38.160  1.00  0.00           H
ATOM    945 3HG2 VAL    74      41.770  28.740  37.640  1.00  0.00           H
ATOM    946  C   VAL    74      45.820  27.710  35.430  1.00  0.00           C
ATOM    947  O   VAL    74      45.870  27.030  34.410  1.00  0.00           O
ATOM    948  N   LYS    75      46.710  28.660  35.730  1.00  0.00           N
ATOM    949  H   LYS    75      46.590  29.150  36.600  1.00  0.00           H
ATOM    950  CA  LYS    75      47.550  29.260  34.690  1.00  0.00           C
ATOM    951  HA  LYS    75      46.910  29.610  33.880  1.00  0.00           H
ATOM    952  CB  LYS    75      48.430  30.400  35.310  1.00  0.00           C
ATOM    953  HB1 LYS    75      49.300  30.410  34.650  1.00  0.00           H
ATOM    954  HB2 LYS    75      48.640  30.100  36.330  1.00  0.00           H
ATOM    955  CG  LYS    75      47.740  31.830  35.170  1.00  0.00           C
ATOM    956  HG1 LYS    75      47.040  31.890  36.010  1.00  0.00           H
ATOM    957  HG2 LYS    75      47.180  31.690  34.250  1.00  0.00           H
ATOM    958  CD  LYS    75      48.690  33.010  35.140  1.00  0.00           C
ATOM    959  HD1 LYS    75      48.210  33.970  34.980  1.00  0.00           H
ATOM    960  HD2 LYS    75      49.470  32.840  34.400  1.00  0.00           H
ATOM    961  CE  LYS    75      49.520  33.250  36.410  1.00  0.00           C
ATOM    962  HE1 LYS    75      50.180  32.420  36.650  1.00  0.00           H
ATOM    963  HE2 LYS    75      48.870  33.380  37.270  1.00  0.00           H
ATOM    964  NZ  LYS    75      50.320  34.490  36.430  1.00  0.00           N
ATOM    965  HZ1 LYS    75      50.700  34.630  37.360  1.00  0.00           H
ATOM    966  HZ2 LYS    75      51.110  34.250  35.850  1.00  0.00           H
ATOM    967  HZ3 LYS    75      49.860  35.350  36.200  1.00  0.00           H
ATOM    968  C   LYS    75      48.550  28.310  33.990  1.00  0.00           C
ATOM    969  O   LYS    75      48.790  28.560  32.810  1.00  0.00           O
ATOM    970  N   GLY    76      49.060  27.270  34.650  1.00  0.00           N
ATOM    971  H   GLY    76      48.730  27.130  35.600  1.00  0.00           H
ATOM    972  CA  GLY    76      49.990  26.300  34.110  1.00  0.00           C
ATOM    973  HA1 GLY    76      50.590  25.820  34.870  1.00  0.00           H
ATOM    974  HA2 GLY    76      50.690  26.700  33.380  1.00  0.00           H
ATOM    975  C   GLY    76      49.290  25.150  33.420  1.00  0.00           C
ATOM    976  O   GLY    76      50.020  24.350  32.790  1.00  0.00           O
ATOM    977  N   ARG    77      47.940  24.980  33.490  1.00  0.00           N
ATOM    978  H   ARG    77      47.380  25.590  34.070  1.00  0.00           H
ATOM    979  CA  ARG    77      47.350  23.790  32.710  1.00  0.00           C
ATOM    980  HA  ARG    77      48.100  23.420  32.010  1.00  0.00           H
ATOM    981  CB  ARG    77      47.010  22.640  33.660  1.00  0.00           C
ATOM    982  HB1 ARG    77      46.600  21.790  33.110  1.00  0.00           H
ATOM    983  HB2 ARG    77      46.230  22.940  34.370  1.00  0.00           H
ATOM    984  CG  ARG    77      48.140  22.040  34.510  1.00  0.00           C
ATOM    985  HG1 ARG    77      48.480  22.750  35.260  1.00  0.00           H
ATOM    986  HG2 ARG    77      48.880  21.740  33.770  1.00  0.00           H
ATOM    987  CD  ARG    77      47.670  20.800  35.230  1.00  0.00           C
ATOM    988  HD1 ARG    77      48.450  20.440  35.900  1.00  0.00           H
ATOM    989  HD2 ARG    77      47.470  20.100  34.420  1.00  0.00           H
ATOM    990  NE  ARG    77      46.500  20.930  36.010  1.00  0.00           N
ATOM    991  HE  ARG    77      46.620  21.370  36.900  1.00  0.00           H
ATOM    992  CZ  ARG    77      45.320  20.450  35.820  1.00  0.00           C
ATOM    993  NH1 ARG    77      44.900  19.790  34.790  1.00  0.00           N
ATOM    994 1HH1 ARG    77      45.490  19.510  34.020  1.00  0.00           H
ATOM    995 2HH1 ARG    77      43.940  19.490  34.760  1.00  0.00           H
ATOM    996  NH2 ARG    77      44.540  20.400  36.910  1.00  0.00           N
ATOM    997 1HH2 ARG    77      44.750  21.070  37.650  1.00  0.00           H
ATOM    998 2HH2 ARG    77      43.600  20.040  36.880  1.00  0.00           H
ATOM    999  C   ARG    77      46.150  24.170  31.870  1.00  0.00           C
ATOM   1000  O   ARG    77      45.630  23.300  31.160  1.00  0.00           O
ATOM   1001  N   PHE    78      45.700  25.430  31.820  1.00  0.00           N
ATOM   1002  H   PHE    78      46.180  26.070  32.440  1.00  0.00           H
ATOM   1003  CA  PHE    78      44.530  25.900  31.040  1.00  0.00           C
ATOM   1004  HA  PHE    78      44.180  25.060  30.440  1.00  0.00           H
ATOM   1005  CB  PHE    78      43.460  26.270  31.980  1.00  0.00           C
ATOM   1006  HB1 PHE    78      42.710  26.950  31.580  1.00  0.00           H
ATOM   1007  HB2 PHE    78      43.870  26.930  32.750  1.00  0.00           H
ATOM   1008  CG  PHE    78      42.760  25.180  32.790  1.00  0.00           C
ATOM   1009  CD1 PHE    78      43.410  24.430  33.730  1.00  0.00           C
ATOM   1010  HD1 PHE    78      44.420  24.660  34.030  1.00  0.00           H
ATOM   1011  CE1 PHE    78      42.820  23.310  34.300  1.00  0.00           C
ATOM   1012  HE1 PHE    78      43.470  22.720  34.930  1.00  0.00           H
ATOM   1013  CZ  PHE    78      41.490  22.940  34.000  1.00  0.00           C
ATOM   1014  HZ  PHE    78      41.010  22.060  34.400  1.00  0.00           H
ATOM   1015  CE2 PHE    78      40.790  23.710  33.110  1.00  0.00           C
ATOM   1016  HE2 PHE    78      39.810  23.410  32.780  1.00  0.00           H
ATOM   1017  CD2 PHE    78      41.440  24.750  32.430  1.00  0.00           C
ATOM   1018  HD2 PHE    78      40.970  25.200  31.570  1.00  0.00           H
ATOM   1019  C   PHE    78      44.970  27.070  30.230  1.00  0.00           C
ATOM   1020  O   PHE    78      45.360  28.040  30.840  1.00  0.00           O
ATOM   1021  N   ALA    79      44.670  27.040  28.900  1.00  0.00           N
ATOM   1022  H   ALA    79      44.240  26.200  28.550  1.00  0.00           H
ATOM   1023  CA  ALA    79      44.960  28.170  28.010  1.00  0.00           C
ATOM   1024  HA  ALA    79      45.400  29.020  28.520  1.00  0.00           H
ATOM   1025  CB  ALA    79      46.070  27.800  27.020  1.00  0.00           C
ATOM   1026  HB1 ALA    79      46.340  28.710  26.500  1.00  0.00           H
ATOM   1027  HB2 ALA    79      46.980  27.500  27.530  1.00  0.00           H
ATOM   1028  HB3 ALA    79      45.610  27.120  26.300  1.00  0.00           H
ATOM   1029  C   ALA    79      43.650  28.740  27.460  1.00  0.00           C
ATOM   1030  O   ALA    79      42.830  27.920  27.100  1.00  0.00           O
ATOM   1031  N   ILE    80      43.480  30.090  27.290  1.00  0.00           N
ATOM   1032  H   ILE    80      44.170  30.690  27.720  1.00  0.00           H
ATOM   1033  CA  ILE    80      42.220  30.760  26.870  1.00  0.00           C
ATOM   1034  HA  ILE    80      41.500  29.990  26.590  1.00  0.00           H
ATOM   1035  CB  ILE    80      41.500  31.600  27.880  1.00  0.00           C
ATOM   1036  HB  ILE    80      41.590  31.030  28.800  1.00  0.00           H
ATOM   1037  CG2 ILE    80      42.050  33.020  28.020  1.00  0.00           C
ATOM   1038 1HG2 ILE    80      41.700  33.490  28.940  1.00  0.00           H
ATOM   1039 2HG2 ILE    80      43.110  32.860  28.210  1.00  0.00           H
ATOM   1040 3HG2 ILE    80      41.800  33.570  27.110  1.00  0.00           H
ATOM   1041  CG1 ILE    80      40.000  31.520  27.530  1.00  0.00           C
ATOM   1042 1HG1 ILE    80      39.600  30.550  27.820  1.00  0.00           H
ATOM   1043 2HG1 ILE    80      39.810  31.710  26.470  1.00  0.00           H
ATOM   1044  CD  ILE    80      39.100  32.580  28.280  1.00  0.00           C
ATOM   1045  HD1 ILE    80      39.000  32.360  29.340  1.00  0.00           H
ATOM   1046  HD2 ILE    80      39.430  33.580  27.970  1.00  0.00           H
ATOM   1047  HD3 ILE    80      38.100  32.620  27.840  1.00  0.00           H
ATOM   1048  C   ILE    80      42.490  31.510  25.530  1.00  0.00           C
ATOM   1049  O   ILE    80      43.530  32.140  25.400  1.00  0.00           O
ATOM   1050  N   SER    81      41.570  31.480  24.540  1.00  0.00           N
ATOM   1051  H   SER    81      40.740  30.920  24.650  1.00  0.00           H
ATOM   1052  CA  SER    81      41.690  32.220  23.270  1.00  0.00           C
ATOM   1053  HA  SER    81      42.220  33.170  23.370  1.00  0.00           H
ATOM   1054  CB  SER    81      42.530  31.440  22.290  1.00  0.00           C
ATOM   1055  HB1 SER    81      42.000  30.570  21.920  1.00  0.00           H
ATOM   1056  HB2 SER    81      43.480  31.110  22.700  1.00  0.00           H
ATOM   1057  OG  SER    81      42.870  32.320  21.230  1.00  0.00           O
ATOM   1058  HG  SER    81      43.410  31.920  20.540  1.00  0.00           H
ATOM   1059  C   SER    81      40.280  32.510  22.750  1.00  0.00           C
ATOM   1060  O   SER    81      39.250  32.050  23.310  1.00  0.00           O
ATOM   1061  N   ARG    82      40.210  33.400  21.720  1.00  0.00           N
ATOM   1062  H   ARG    82      41.100  33.730  21.370  1.00  0.00           H
ATOM   1063  CA  ARG    82      39.010  33.640  20.920  1.00  0.00           C
ATOM   1064  HA  ARG    82      38.240  32.900  21.110  1.00  0.00           H
ATOM   1065  CB  ARG    82      38.370  34.970  21.460  1.00  0.00           C
ATOM   1066  HB1 ARG    82      38.400  34.970  22.550  1.00  0.00           H
ATOM   1067  HB2 ARG    82      37.340  34.930  21.110  1.00  0.00           H
ATOM   1068  CG  ARG    82      39.060  36.270  20.930  1.00  0.00           C
ATOM   1069  HG1 ARG    82      39.200  36.260  19.850  1.00  0.00           H
ATOM   1070  HG2 ARG    82      40.060  36.230  21.370  1.00  0.00           H
ATOM   1071  CD  ARG    82      38.280  37.560  21.330  1.00  0.00           C
ATOM   1072  HD1 ARG    82      38.960  38.300  21.750  1.00  0.00           H
ATOM   1073  HD2 ARG    82      37.610  37.300  22.140  1.00  0.00           H
ATOM   1074  NE  ARG    82      37.610  38.210  20.190  1.00  0.00           N
ATOM   1075  HE  ARG    82      37.960  37.920  19.280  1.00  0.00           H
ATOM   1076  CZ  ARG    82      36.480  38.910  20.110  1.00  0.00           C
ATOM   1077  NH1 ARG    82      35.870  39.160  21.230  1.00  0.00           N
ATOM   1078 1HH1 ARG    82      36.090  38.760  22.130  1.00  0.00           H
ATOM   1079 2HH1 ARG    82      35.020  39.700  21.170  1.00  0.00           H
ATOM   1080  NH2 ARG    82      36.000  39.420  19.010  1.00  0.00           N
ATOM   1081 1HH2 ARG    82      36.540  39.360  18.160  1.00  0.00           H
ATOM   1082 2HH2 ARG    82      35.140  39.950  19.070  1.00  0.00           H
ATOM   1083  C   ARG    82      39.310  33.670  19.410  1.00  0.00           C
ATOM   1084  O   ARG    82      40.430  33.930  18.970  1.00  0.00           O
ATOM   1085  N   ASP    83      38.350  33.250  18.590  1.00  0.00           N
ATOM   1086  H   ASP    83      37.520  32.950  19.080  1.00  0.00           H
ATOM   1087  CA  ASP    83      38.410  33.140  17.150  1.00  0.00           C
ATOM   1088  HA  ASP    83      39.400  33.360  16.760  1.00  0.00           H
ATOM   1089  CB  ASP    83      38.290  31.660  16.690  1.00  0.00           C
ATOM   1090  HB1 ASP    83      37.240  31.370  16.780  1.00  0.00           H
ATOM   1091  HB2 ASP    83      38.880  31.010  17.330  1.00  0.00           H
ATOM   1092  CG  ASP    83      38.730  31.580  15.210  1.00  0.00           C
ATOM   1093  OD1 ASP    83      39.740  30.890  14.840  1.00  0.00           O
ATOM   1094  OD2 ASP    83      38.040  32.240  14.400  1.00  0.00           O
ATOM   1095  C   ASP    83      37.500  34.240  16.540  1.00  0.00           C
ATOM   1096  O   ASP    83      36.290  34.180  16.690  1.00  0.00           O
ATOM   1097  N   ASN    84      38.130  35.090  15.710  1.00  0.00           N
ATOM   1098  H   ASN    84      39.110  34.880  15.570  1.00  0.00           H
ATOM   1099  CA  ASN    84      37.530  36.310  15.180  1.00  0.00           C
ATOM   1100  HA  ASN    84      36.720  36.660  15.810  1.00  0.00           H
ATOM   1101  CB  ASN    84      38.510  37.380  15.150  1.00  0.00           C
ATOM   1102  HB1 ASN    84      37.980  38.250  14.770  1.00  0.00           H
ATOM   1103  HB2 ASN    84      39.380  36.960  14.640  1.00  0.00           H
ATOM   1104  CG  ASN    84      38.930  37.830  16.550  1.00  0.00           C
ATOM   1105  OD1 ASN    84      38.340  37.520  17.610  1.00  0.00           O
ATOM   1106  ND2 ASN    84      40.010  38.540  16.610  1.00  0.00           N
ATOM   1107 1HD2 ASN    84      40.450  38.960  15.810  1.00  0.00           H
ATOM   1108 2HD2 ASN    84      40.210  38.910  17.530  1.00  0.00           H
ATOM   1109  C   ASN    84      36.880  36.000  13.840  1.00  0.00           C
ATOM   1110  O   ASN    84      35.750  36.470  13.560  1.00  0.00           O
ATOM   1111  N   ALA    85      37.500  35.070  13.100  1.00  0.00           N
ATOM   1112  H   ALA    85      38.420  34.780  13.400  1.00  0.00           H
ATOM   1113  CA  ALA    85      36.840  34.410  11.950  1.00  0.00           C
ATOM   1114  HA  ALA    85      36.330  35.210  11.410  1.00  0.00           H
ATOM   1115  CB  ALA    85      37.920  33.860  10.940  1.00  0.00           C
ATOM   1116  HB1 ALA    85      38.550  33.160  11.490  1.00  0.00           H
ATOM   1117  HB2 ALA    85      37.460  33.340  10.090  1.00  0.00           H
ATOM   1118  HB3 ALA    85      38.540  34.580  10.400  1.00  0.00           H
ATOM   1119  C   ALA    85      35.620  33.470  12.190  1.00  0.00           C
ATOM   1120  O   ALA    85      34.910  33.190  11.250  1.00  0.00           O
ATOM   1121  N   LYS    86      35.410  32.970  13.450  1.00  0.00           N
ATOM   1122  H   LYS    86      36.190  32.990  14.090  1.00  0.00           H
ATOM   1123  CA  LYS    86      34.310  32.000  13.840  1.00  0.00           C
ATOM   1124  HA  LYS    86      33.510  31.920  13.100  1.00  0.00           H
ATOM   1125  CB  LYS    86      34.900  30.520  14.170  1.00  0.00           C
ATOM   1126  HB1 LYS    86      34.030  29.860  14.210  1.00  0.00           H
ATOM   1127  HB2 LYS    86      35.430  30.540  15.120  1.00  0.00           H
ATOM   1128  CG  LYS    86      35.760  29.990  12.980  1.00  0.00           C
ATOM   1129  HG1 LYS    86      36.670  30.590  12.960  1.00  0.00           H
ATOM   1130  HG2 LYS    86      35.210  30.170  12.050  1.00  0.00           H
ATOM   1131  CD  LYS    86      36.240  28.520  12.940  1.00  0.00           C
ATOM   1132  HD1 LYS    86      36.870  28.440  12.060  1.00  0.00           H
ATOM   1133  HD2 LYS    86      35.350  27.900  12.830  1.00  0.00           H
ATOM   1134  CE  LYS    86      37.100  28.220  14.210  1.00  0.00           C
ATOM   1135  HE1 LYS    86      36.430  28.220  15.070  1.00  0.00           H
ATOM   1136  HE2 LYS    86      37.940  28.900  14.230  1.00  0.00           H
ATOM   1137  NZ  LYS    86      37.650  26.830  14.180  1.00  0.00           N
ATOM   1138  HZ1 LYS    86      38.280  26.770  13.390  1.00  0.00           H
ATOM   1139  HZ2 LYS    86      38.130  26.610  15.040  1.00  0.00           H
ATOM   1140  HZ3 LYS    86      36.950  26.100  14.060  1.00  0.00           H
ATOM   1141  C   LYS    86      33.460  32.370  14.980  1.00  0.00           C
ATOM   1142  O   LYS    86      32.850  31.510  15.570  1.00  0.00           O
ATOM   1143  N   ASN    87      33.480  33.680  15.360  1.00  0.00           N
ATOM   1144  H   ASN    87      34.060  34.280  14.790  1.00  0.00           H
ATOM   1145  CA  ASN    87      32.780  34.250  16.580  1.00  0.00           C
ATOM   1146  HA  ASN    87      33.400  35.100  16.870  1.00  0.00           H
ATOM   1147  CB  ASN    87      31.420  34.780  16.270  1.00  0.00           C
ATOM   1148  HB1 ASN    87      31.060  35.330  17.130  1.00  0.00           H
ATOM   1149  HB2 ASN    87      30.760  33.960  15.980  1.00  0.00           H
ATOM   1150  CG  ASN    87      31.380  35.680  15.070  1.00  0.00           C
ATOM   1151  OD1 ASN    87      31.590  36.860  15.230  1.00  0.00           O
ATOM   1152  ND2 ASN    87      30.960  35.230  13.910  1.00  0.00           N
ATOM   1153 1HD2 ASN    87      30.710  34.250  13.840  1.00  0.00           H
ATOM   1154 2HD2 ASN    87      30.810  35.900  13.160  1.00  0.00           H
ATOM   1155  C   ASN    87      32.720  33.300  17.790  1.00  0.00           C
ATOM   1156  O   ASN    87      31.640  32.790  18.200  1.00  0.00           O
ATOM   1157  N   THR    88      33.940  32.940  18.290  1.00  0.00           N
ATOM   1158  H   THR    88      34.770  33.220  17.800  1.00  0.00           H
ATOM   1159  CA  THR    88      33.980  31.900  19.330  1.00  0.00           C
ATOM   1160  HA  THR    88      33.060  31.810  19.900  1.00  0.00           H
ATOM   1161  CB  THR    88      34.290  30.540  18.700  1.00  0.00           C
ATOM   1162  HB  THR    88      35.120  30.680  18.010  1.00  0.00           H
ATOM   1163  CG2 THR    88      34.580  29.380  19.630  1.00  0.00           C
ATOM   1164 1HG2 THR    88      33.810  29.290  20.390  1.00  0.00           H
ATOM   1165 2HG2 THR    88      34.580  28.430  19.100  1.00  0.00           H
ATOM   1166 3HG2 THR    88      35.520  29.520  20.170  1.00  0.00           H
ATOM   1167  OG1 THR    88      33.110  30.160  18.010  1.00  0.00           O
ATOM   1168  HG1 THR    88      33.010  30.850  17.340  1.00  0.00           H
ATOM   1169  C   THR    88      35.120  32.110  20.400  1.00  0.00           C
ATOM   1170  O   THR    88      36.240  32.520  20.050  1.00  0.00           O
ATOM   1171  N   MET    89      34.860  31.700  21.630  1.00  0.00           N
ATOM   1172  H   MET    89      33.970  31.240  21.770  1.00  0.00           H
ATOM   1173  CA  MET    89      35.850  31.550  22.660  1.00  0.00           C
ATOM   1174  HA  MET    89      36.760  32.080  22.390  1.00  0.00           H
ATOM   1175  CB  MET    89      35.300  32.120  23.940  1.00  0.00           C
ATOM   1176  HB1 MET    89      34.260  31.790  23.970  1.00  0.00           H
ATOM   1177  HB2 MET    89      35.260  33.210  23.850  1.00  0.00           H
ATOM   1178  CG  MET    89      36.090  31.870  25.250  1.00  0.00           C
ATOM   1179  HG1 MET    89      37.110  32.240  25.080  1.00  0.00           H
ATOM   1180  HG2 MET    89      36.160  30.780  25.370  1.00  0.00           H
ATOM   1181  SD  MET    89      35.490  32.690  26.780  1.00  0.00           S
ATOM   1182  CE  MET    89      33.710  32.240  26.870  1.00  0.00           C
ATOM   1183  HE1 MET    89      33.260  32.380  25.890  1.00  0.00           H
ATOM   1184  HE2 MET    89      33.500  31.210  27.160  1.00  0.00           H
ATOM   1185  HE3 MET    89      33.330  32.880  27.660  1.00  0.00           H
ATOM   1186  C   MET    89      36.280  30.060  22.770  1.00  0.00           C
ATOM   1187  O   MET    89      35.410  29.220  22.840  1.00  0.00           O
ATOM   1188  N   TYR    90      37.580  29.780  22.930  1.00  0.00           N
ATOM   1189  H   TYR    90      38.180  30.560  23.130  1.00  0.00           H
ATOM   1190  CA  TYR    90      38.200  28.500  23.200  1.00  0.00           C
ATOM   1191  HA  TYR    90      37.400  27.770  23.320  1.00  0.00           H
ATOM   1192  CB  TYR    90      39.180  28.220  22.050  1.00  0.00           C
ATOM   1193  HB1 TYR    90      39.760  27.330  22.280  1.00  0.00           H
ATOM   1194  HB2 TYR    90      39.890  29.020  21.840  1.00  0.00           H
ATOM   1195  CG  TYR    90      38.520  27.980  20.690  1.00  0.00           C
ATOM   1196  CD1 TYR    90      38.540  28.930  19.640  1.00  0.00           C
ATOM   1197  HD1 TYR    90      39.030  29.850  19.910  1.00  0.00           H
ATOM   1198  CE1 TYR    90      37.910  28.620  18.390  1.00  0.00           C
ATOM   1199  HE1 TYR    90      37.970  29.220  17.490  1.00  0.00           H
ATOM   1200  CZ  TYR    90      37.220  27.360  18.210  1.00  0.00           C
ATOM   1201  OH  TYR    90      36.680  26.940  17.010  1.00  0.00           O
ATOM   1202  HH  TYR    90      36.430  26.020  17.120  1.00  0.00           H
ATOM   1203  CE2 TYR    90      37.230  26.440  19.280  1.00  0.00           C
ATOM   1204  HE2 TYR    90      36.710  25.490  19.210  1.00  0.00           H
ATOM   1205  CD2 TYR    90      37.870  26.780  20.420  1.00  0.00           C
ATOM   1206  HD2 TYR    90      37.870  26.040  21.210  1.00  0.00           H
ATOM   1207  C   TYR    90      38.890  28.450  24.570  1.00  0.00           C
ATOM   1208  O   TYR    90      39.350  29.460  25.100  1.00  0.00           O
ATOM   1209  N   LEU    91      38.980  27.260  25.120  1.00  0.00           N
ATOM   1210  H   LEU    91      38.490  26.530  24.630  1.00  0.00           H
ATOM   1211  CA  LEU    91      39.690  26.920  26.320  1.00  0.00           C
ATOM   1212  HA  LEU    91      40.470  27.660  26.440  1.00  0.00           H
ATOM   1213  CB  LEU    91      38.830  27.030  27.570  1.00  0.00           C
ATOM   1214  HB1 LEU    91      38.090  26.230  27.500  1.00  0.00           H
ATOM   1215  HB2 LEU    91      38.280  27.970  27.580  1.00  0.00           H
ATOM   1216  CG  LEU    91      39.460  26.840  28.970  1.00  0.00           C
ATOM   1217  HG  LEU    91      40.230  26.070  28.960  1.00  0.00           H
ATOM   1218  CD1 LEU    91      40.060  28.200  29.270  1.00  0.00           C
ATOM   1219 1HD1 LEU    91      40.620  28.490  28.390  1.00  0.00           H
ATOM   1220 2HD1 LEU    91      39.320  28.960  29.540  1.00  0.00           H
ATOM   1221 3HD1 LEU    91      40.760  28.100  30.100  1.00  0.00           H
ATOM   1222  CD2 LEU    91      38.430  26.300  29.910  1.00  0.00           C
ATOM   1223 1HD2 LEU    91      38.900  26.060  30.860  1.00  0.00           H
ATOM   1224 2HD2 LEU    91      37.520  26.900  29.970  1.00  0.00           H
ATOM   1225 3HD2 LEU    91      38.190  25.300  29.560  1.00  0.00           H
ATOM   1226  C   LEU    91      40.350  25.520  26.150  1.00  0.00           C
ATOM   1227  O   LEU    91      39.670  24.550  26.000  1.00  0.00           O
ATOM   1228  N   GLN    92      41.690  25.380  26.150  1.00  0.00           N
ATOM   1229  H   GLN    92      42.220  26.200  26.420  1.00  0.00           H
ATOM   1230  CA  GLN    92      42.410  24.090  26.190  1.00  0.00           C
ATOM   1231  HA  GLN    92      41.820  23.330  25.680  1.00  0.00           H
ATOM   1232  CB  GLN    92      43.740  24.090  25.480  1.00  0.00           C
ATOM   1233  HB1 GLN    92      44.280  23.160  25.650  1.00  0.00           H
ATOM   1234  HB2 GLN    92      44.340  24.860  25.960  1.00  0.00           H
ATOM   1235  CG  GLN    92      43.640  24.270  23.990  1.00  0.00           C
ATOM   1236  HG1 GLN    92      42.980  25.130  23.860  1.00  0.00           H
ATOM   1237  HG2 GLN    92      43.150  23.350  23.680  1.00  0.00           H
ATOM   1238  CD  GLN    92      44.920  24.470  23.270  1.00  0.00           C
ATOM   1239  OE1 GLN    92      45.970  24.020  23.650  1.00  0.00           O
ATOM   1240  NE2 GLN    92      44.950  25.310  22.260  1.00  0.00           N
ATOM   1241 1HE2 GLN    92      44.140  25.780  21.880  1.00  0.00           H
ATOM   1242 2HE2 GLN    92      45.900  25.540  22.030  1.00  0.00           H
ATOM   1243  C   GLN    92      42.560  23.690  27.670  1.00  0.00           C
ATOM   1244  O   GLN    92      42.820  24.490  28.530  1.00  0.00           O
ATOM   1245  N   MET    93      42.410  22.400  28.020  1.00  0.00           N
ATOM   1246  H   MET    93      42.480  21.670  27.330  1.00  0.00           H
ATOM   1247  CA  MET    93      42.650  22.020  29.420  1.00  0.00           C
ATOM   1248  HA  MET    93      43.200  22.790  29.960  1.00  0.00           H
ATOM   1249  CB  MET    93      41.240  21.800  30.130  1.00  0.00           C
ATOM   1250  HB1 MET    93      40.820  22.790  30.290  1.00  0.00           H
ATOM   1251  HB2 MET    93      41.410  21.310  31.090  1.00  0.00           H
ATOM   1252  CG  MET    93      40.250  20.860  29.510  1.00  0.00           C
ATOM   1253  HG1 MET    93      40.550  19.860  29.840  1.00  0.00           H
ATOM   1254  HG2 MET    93      40.300  20.960  28.430  1.00  0.00           H
ATOM   1255  SD  MET    93      38.580  21.160  30.180  1.00  0.00           S
ATOM   1256  CE  MET    93      38.680  20.350  31.840  1.00  0.00           C
ATOM   1257  HE1 MET    93      38.950  19.320  31.610  1.00  0.00           H
ATOM   1258  HE2 MET    93      39.330  20.850  32.560  1.00  0.00           H
ATOM   1259  HE3 MET    93      37.670  20.420  32.230  1.00  0.00           H
ATOM   1260  C   MET    93      43.460  20.720  29.390  1.00  0.00           C
ATOM   1261  O   MET    93      43.080  19.770  28.640  1.00  0.00           O
ATOM   1262  N   ASN    94      44.620  20.750  30.120  1.00  0.00           N
ATOM   1263  H   ASN    94      44.880  21.550  30.680  1.00  0.00           H
ATOM   1264  CA  ASN    94      45.740  19.830  29.940  1.00  0.00           C
ATOM   1265  HA  ASN    94      45.370  19.000  29.340  1.00  0.00           H
ATOM   1266  CB  ASN    94      47.020  20.460  29.350  1.00  0.00           C
ATOM   1267  HB1 ASN    94      47.860  19.780  29.220  1.00  0.00           H
ATOM   1268  HB2 ASN    94      47.320  21.240  30.050  1.00  0.00           H
ATOM   1269  CG  ASN    94      46.720  21.060  28.000  1.00  0.00           C
ATOM   1270  OD1 ASN    94      46.840  22.290  27.760  1.00  0.00           O
ATOM   1271  ND2 ASN    94      46.390  20.270  27.020  1.00  0.00           N
ATOM   1272 1HD2 ASN    94      46.410  19.260  27.100  1.00  0.00           H
ATOM   1273 2HD2 ASN    94      46.140  20.820  26.210  1.00  0.00           H
ATOM   1274  C   ASN    94      46.100  19.050  31.250  1.00  0.00           C
ATOM   1275  O   ASN    94      46.050  19.420  32.390  1.00  0.00           O
ATOM   1276  N   SER    95      46.700  17.880  31.000  1.00  0.00           N
ATOM   1277  H   SER    95      46.970  17.670  30.050  1.00  0.00           H
ATOM   1278  CA  SER    95      47.300  17.020  32.100  1.00  0.00           C
ATOM   1279  HA  SER    95      47.520  16.100  31.560  1.00  0.00           H
ATOM   1280  CB  SER    95      48.710  17.460  32.540  1.00  0.00           C
ATOM   1281  HB1 SER    95      49.240  16.670  33.070  1.00  0.00           H
ATOM   1282  HB2 SER    95      48.680  18.430  33.030  1.00  0.00           H
ATOM   1283  OG  SER    95      49.460  17.600  31.340  1.00  0.00           O
ATOM   1284  HG  SER    95      49.870  16.810  30.980  1.00  0.00           H
ATOM   1285  C   SER    95      46.360  16.690  33.280  1.00  0.00           C
ATOM   1286  O   SER    95      46.740  16.750  34.400  1.00  0.00           O
ATOM   1287  N   LEU    96      45.150  16.340  32.880  1.00  0.00           N
ATOM   1288  H   LEU    96      45.020  16.260  31.880  1.00  0.00           H
ATOM   1289  CA  LEU    96      43.950  16.310  33.770  1.00  0.00           C
ATOM   1290  HA  LEU    96      43.780  17.300  34.180  1.00  0.00           H
ATOM   1291  CB  LEU    96      42.750  15.890  32.940  1.00  0.00           C
ATOM   1292  HB1 LEU    96      41.910  15.540  33.530  1.00  0.00           H
ATOM   1293  HB2 LEU    96      43.000  15.000  32.360  1.00  0.00           H
ATOM   1294  CG  LEU    96      42.310  16.970  31.950  1.00  0.00           C
ATOM   1295  HG  LEU    96      43.200  17.320  31.420  1.00  0.00           H
ATOM   1296  CD1 LEU    96      41.320  16.310  31.010  1.00  0.00           C
ATOM   1297 1HD1 LEU    96      40.850  17.080  30.400  1.00  0.00           H
ATOM   1298 2HD1 LEU    96      41.830  15.680  30.280  1.00  0.00           H
ATOM   1299 3HD1 LEU    96      40.670  15.600  31.520  1.00  0.00           H
ATOM   1300  CD2 LEU    96      41.660  18.250  32.530  1.00  0.00           C
ATOM   1301 1HD2 LEU    96      42.270  18.870  33.190  1.00  0.00           H
ATOM   1302 2HD2 LEU    96      41.260  18.950  31.810  1.00  0.00           H
ATOM   1303 3HD2 LEU    96      40.790  18.050  33.150  1.00  0.00           H
ATOM   1304  C   LEU    96      44.080  15.330  34.980  1.00  0.00           C
ATOM   1305  O   LEU    96      44.860  14.420  35.030  1.00  0.00           O
ATOM   1306  N   LYS    97      43.260  15.670  35.940  1.00  0.00           N
ATOM   1307  H   LYS    97      42.680  16.500  35.930  1.00  0.00           H
ATOM   1308  CA  LYS    97      43.090  15.030  37.260  1.00  0.00           C
ATOM   1309  HA  LYS    97      43.650  14.090  37.290  1.00  0.00           H
ATOM   1310  CB  LYS    97      43.750  15.930  38.290  1.00  0.00           C
ATOM   1311  HB1 LYS    97      43.630  15.420  39.240  1.00  0.00           H
ATOM   1312  HB2 LYS    97      43.210  16.880  38.350  1.00  0.00           H
ATOM   1313  CG  LYS    97      45.280  16.220  38.120  1.00  0.00           C
ATOM   1314  HG1 LYS    97      45.420  16.900  37.280  1.00  0.00           H
ATOM   1315  HG2 LYS    97      45.840  15.300  37.910  1.00  0.00           H
ATOM   1316  CD  LYS    97      45.950  16.770  39.380  1.00  0.00           C
ATOM   1317  HD1 LYS    97      47.010  16.720  39.140  1.00  0.00           H
ATOM   1318  HD2 LYS    97      45.850  16.070  40.210  1.00  0.00           H
ATOM   1319  CE  LYS    97      45.490  18.190  39.770  1.00  0.00           C
ATOM   1320  HE1 LYS    97      44.480  18.040  40.170  1.00  0.00           H
ATOM   1321  HE2 LYS    97      45.370  18.790  38.870  1.00  0.00           H
ATOM   1322  NZ  LYS    97      46.260  18.820  40.890  1.00  0.00           N
ATOM   1323  HZ1 LYS    97      46.420  18.210  41.680  1.00  0.00           H
ATOM   1324  HZ2 LYS    97      47.200  19.060  40.630  1.00  0.00           H
ATOM   1325  HZ3 LYS    97      45.780  19.670  41.170  1.00  0.00           H
ATOM   1326  C   LYS    97      41.660  14.830  37.610  1.00  0.00           C
ATOM   1327  O   LYS    97      40.840  15.700  37.230  1.00  0.00           O
ATOM   1328  N   PRO    98      41.260  13.760  38.360  1.00  0.00           N
ATOM   1329  CD  PRO    98      42.120  12.580  38.770  1.00  0.00           C
ATOM   1330  HD1 PRO    98      42.880  12.880  39.480  1.00  0.00           H
ATOM   1331  HD2 PRO    98      42.560  12.260  37.820  1.00  0.00           H
ATOM   1332  CG  PRO    98      41.160  11.570  39.490  1.00  0.00           C
ATOM   1333  HG1 PRO    98      41.600  11.080  40.350  1.00  0.00           H
ATOM   1334  HG2 PRO    98      40.820  10.760  38.840  1.00  0.00           H
ATOM   1335  CB  PRO    98      39.880  12.410  39.750  1.00  0.00           C
ATOM   1336  HB1 PRO    98      40.020  12.730  40.780  1.00  0.00           H
ATOM   1337  HB2 PRO    98      39.070  11.680  39.670  1.00  0.00           H
ATOM   1338  CA  PRO    98      39.880  13.530  38.700  1.00  0.00           C
ATOM   1339  HA  PRO    98      39.310  13.120  37.870  1.00  0.00           H
ATOM   1340  C   PRO    98      39.130  14.680  39.370  1.00  0.00           C
ATOM   1341  O   PRO    98      37.990  14.880  39.110  1.00  0.00           O
ATOM   1342  N   GLU    99      39.820  15.660  39.950  1.00  0.00           N
ATOM   1343  H   GLU    99      40.800  15.520  40.160  1.00  0.00           H
ATOM   1344  CA  GLU    99      39.300  16.850  40.640  1.00  0.00           C
ATOM   1345  HA  GLU    99      38.460  16.620  41.290  1.00  0.00           H
ATOM   1346  CB  GLU    99      40.260  17.370  41.720  1.00  0.00           C
ATOM   1347  HB1 GLU    99      40.420  16.540  42.410  1.00  0.00           H
ATOM   1348  HB2 GLU    99      39.870  18.250  42.240  1.00  0.00           H
ATOM   1349  CG  GLU    99      41.610  17.910  41.150  1.00  0.00           C
ATOM   1350  HG1 GLU    99      41.470  18.900  40.720  1.00  0.00           H
ATOM   1351  HG2 GLU    99      41.940  17.260  40.340  1.00  0.00           H
ATOM   1352  CD  GLU    99      42.640  18.000  42.300  1.00  0.00           C
ATOM   1353  OE1 GLU    99      42.950  19.140  42.840  1.00  0.00           O
ATOM   1354  OE2 GLU    99      43.070  16.950  42.800  1.00  0.00           O
ATOM   1355  C   GLU    99      38.920  18.030  39.720  1.00  0.00           C
ATOM   1356  O   GLU    99      38.240  18.950  40.170  1.00  0.00           O
ATOM   1357  N   ASP   100      39.430  18.060  38.500  1.00  0.00           N
ATOM   1358  H   ASP   100      40.120  17.360  38.260  1.00  0.00           H
ATOM   1359  CA  ASP   100      39.100  18.970  37.400  1.00  0.00           C
ATOM   1360  HA  ASP   100      39.030  20.000  37.750  1.00  0.00           H
ATOM   1361  CB  ASP   100      40.160  18.880  36.310  1.00  0.00           C
ATOM   1362  HB1 ASP   100      39.740  19.530  35.540  1.00  0.00           H
ATOM   1363  HB2 ASP   100      40.060  17.880  35.890  1.00  0.00           H
ATOM   1364  CG  ASP   100      41.600  19.100  36.590  1.00  0.00           C
ATOM   1365  OD1 ASP   100      41.970  19.680  37.660  1.00  0.00           O
ATOM   1366  OD2 ASP   100      42.400  19.070  35.660  1.00  0.00           O
ATOM   1367  C   ASP   100      37.690  18.770  36.740  1.00  0.00           C
ATOM   1368  O   ASP   100      37.150  19.710  36.150  1.00  0.00           O
ATOM   1369  N   THR   101      37.090  17.620  37.040  1.00  0.00           N
ATOM   1370  H   THR   101      37.580  16.970  37.630  1.00  0.00           H
ATOM   1371  CA  THR   101      35.680  17.200  36.670  1.00  0.00           C
ATOM   1372  HA  THR   101      35.550  17.040  35.600  1.00  0.00           H
ATOM   1373  CB  THR   101      35.460  15.840  37.420  1.00  0.00           C
ATOM   1374  HB  THR   101      35.570  16.000  38.490  1.00  0.00           H
ATOM   1375  CG2 THR   101      34.080  15.320  37.180  1.00  0.00           C
ATOM   1376 1HG2 THR   101      33.620  15.610  36.230  1.00  0.00           H
ATOM   1377 2HG2 THR   101      34.000  14.230  37.190  1.00  0.00           H
ATOM   1378 3HG2 THR   101      33.470  15.670  38.010  1.00  0.00           H
ATOM   1379  OG1 THR   101      36.310  14.810  37.030  1.00  0.00           O
ATOM   1380  HG1 THR   101      36.820  14.620  37.820  1.00  0.00           H
ATOM   1381  C   THR   101      34.620  18.190  37.200  1.00  0.00           C
ATOM   1382  O   THR   101      34.530  18.370  38.400  1.00  0.00           O
ATOM   1383  N   ALA   102      33.790  18.800  36.310  1.00  0.00           N
ATOM   1384  H   ALA   102      33.690  18.510  35.350  1.00  0.00           H
ATOM   1385  CA  ALA   102      32.860  19.860  36.660  1.00  0.00           C
ATOM   1386  HA  ALA   102      32.220  19.490  37.460  1.00  0.00           H
ATOM   1387  CB  ALA   102      33.650  21.050  37.220  1.00  0.00           C
ATOM   1388  HB1 ALA   102      33.040  21.950  37.300  1.00  0.00           H
ATOM   1389  HB2 ALA   102      33.990  20.880  38.240  1.00  0.00           H
ATOM   1390  HB3 ALA   102      34.520  21.280  36.610  1.00  0.00           H
ATOM   1391  C   ALA   102      31.890  20.310  35.520  1.00  0.00           C
ATOM   1392  O   ALA   102      32.110  19.910  34.320  1.00  0.00           O
ATOM   1393  N   VAL   103      30.950  21.190  35.870  1.00  0.00           N
ATOM   1394  H   VAL   103      30.950  21.560  36.810  1.00  0.00           H
ATOM   1395  CA  VAL   103      30.100  21.990  34.890  1.00  0.00           C
ATOM   1396  HA  VAL   103      30.100  21.380  33.990  1.00  0.00           H
ATOM   1397  CB  VAL   103      28.660  22.120  35.310  1.00  0.00           C
ATOM   1398  HB  VAL   103      28.570  22.870  36.090  1.00  0.00           H
ATOM   1399  CG1 VAL   103      27.910  22.760  34.120  1.00  0.00           C
ATOM   1400 1HG1 VAL   103      28.120  22.260  33.170  1.00  0.00           H
ATOM   1401 2HG1 VAL   103      26.830  22.660  34.250  1.00  0.00           H
ATOM   1402 3HG1 VAL   103      28.120  23.810  33.960  1.00  0.00           H
ATOM   1403  CG2 VAL   103      27.900  20.820  35.620  1.00  0.00           C
ATOM   1404 1HG2 VAL   103      26.980  21.120  36.120  1.00  0.00           H
ATOM   1405 2HG2 VAL   103      27.740  20.280  34.680  1.00  0.00           H
ATOM   1406 3HG2 VAL   103      28.480  20.170  36.270  1.00  0.00           H
ATOM   1407  C   VAL   103      30.820  23.300  34.680  1.00  0.00           C
ATOM   1408  O   VAL   103      31.020  24.020  35.630  1.00  0.00           O
ATOM   1409  N   TYR   104      31.250  23.560  33.430  1.00  0.00           N
ATOM   1410  H   TYR   104      30.970  22.910  32.710  1.00  0.00           H
ATOM   1411  CA  TYR   104      31.960  24.780  33.030  1.00  0.00           C
ATOM   1412  HA  TYR   104      32.470  25.280  33.850  1.00  0.00           H
ATOM   1413  CB  TYR   104      33.030  24.430  31.960  1.00  0.00           C
ATOM   1414  HB1 TYR   104      33.260  25.280  31.320  1.00  0.00           H
ATOM   1415  HB2 TYR   104      32.640  23.690  31.260  1.00  0.00           H
ATOM   1416  CG  TYR   104      34.190  23.790  32.640  1.00  0.00           C
ATOM   1417  CD1 TYR   104      34.090  22.430  32.920  1.00  0.00           C
ATOM   1418  HD1 TYR   104      33.190  21.910  32.650  1.00  0.00           H
ATOM   1419  CE1 TYR   104      35.180  21.770  33.530  1.00  0.00           C
ATOM   1420  HE1 TYR   104      35.060  20.710  33.700  1.00  0.00           H
ATOM   1421  CZ  TYR   104      36.320  22.480  33.860  1.00  0.00           C
ATOM   1422  OH  TYR   104      37.380  21.930  34.450  1.00  0.00           O
ATOM   1423  HH  TYR   104      37.160  21.060  34.790  1.00  0.00           H
ATOM   1424  CE2 TYR   104      36.450  23.790  33.410  1.00  0.00           C
ATOM   1425  HE2 TYR   104      37.430  24.250  33.450  1.00  0.00           H
ATOM   1426  CD2 TYR   104      35.420  24.520  32.810  1.00  0.00           C
ATOM   1427  HD2 TYR   104      35.570  25.510  32.400  1.00  0.00           H
ATOM   1428  C   TYR   104      30.920  25.720  32.410  1.00  0.00           C
ATOM   1429  O   TYR   104      29.980  25.370  31.690  1.00  0.00           O
ATOM   1430  N   TYR   105      31.110  27.000  32.590  1.00  0.00           N
ATOM   1431  H   TYR   105      31.910  27.320  33.130  1.00  0.00           H
ATOM   1432  CA  TYR   105      30.090  28.010  32.360  1.00  0.00           C
ATOM   1433  HA  TYR   105      29.260  27.620  31.770  1.00  0.00           H
ATOM   1434  CB  TYR   105      29.430  28.370  33.720  1.00  0.00           C
ATOM   1435  HB1 TYR   105      28.890  29.290  33.510  1.00  0.00           H
ATOM   1436  HB2 TYR   105      30.140  28.550  34.530  1.00  0.00           H
ATOM   1437  CG  TYR   105      28.410  27.390  34.200  1.00  0.00           C
ATOM   1438  CD1 TYR   105      28.500  27.010  35.580  1.00  0.00           C
ATOM   1439  HD1 TYR   105      29.360  27.270  36.180  1.00  0.00           H
ATOM   1440  CE1 TYR   105      27.590  26.090  36.130  1.00  0.00           C
ATOM   1441  HE1 TYR   105      27.730  25.880  37.180  1.00  0.00           H
ATOM   1442  CZ  TYR   105      26.520  25.650  35.380  1.00  0.00           C
ATOM   1443  OH  TYR   105      25.600  24.920  36.140  1.00  0.00           O
ATOM   1444  HH  TYR   105      24.800  24.610  35.710  1.00  0.00           H
ATOM   1445  CE2 TYR   105      26.240  26.150  34.120  1.00  0.00           C
ATOM   1446  HE2 TYR   105      25.360  25.890  33.540  1.00  0.00           H
ATOM   1447  CD2 TYR   105      27.150  27.060  33.540  1.00  0.00           C
ATOM   1448  HD2 TYR   105      26.860  27.430  32.570  1.00  0.00           H
ATOM   1449  C   TYR   105      30.600  29.230  31.690  1.00  0.00           C
ATOM   1450  O   TYR   105      31.490  29.960  32.230  1.00  0.00           O
ATOM   1451  N   CYS   106      30.130  29.330  30.410  1.00  0.00           N
ATOM   1452  H   CYS   106      29.530  28.600  30.040  1.00  0.00           H
ATOM   1453  CA  CYS   106      30.380  30.420  29.470  1.00  0.00           C
ATOM   1454  HA  CYS   106      31.440  30.660  29.550  1.00  0.00           H
ATOM   1455  CB  CYS   106      30.370  29.970  28.040  1.00  0.00           C
ATOM   1456  HB1 CYS   106      29.350  29.600  27.950  1.00  0.00           H
ATOM   1457  HB2 CYS   106      31.060  29.180  27.770  1.00  0.00           H
ATOM   1458  SG  CYS   106      30.570  31.290  26.760  1.00  0.00           S
ATOM   1459  C   CYS   106      29.590  31.650  29.830  1.00  0.00           C
ATOM   1460  O   CYS   106      28.340  31.490  30.090  1.00  0.00           O
ATOM   1461  N   ALA   107      30.300  32.760  29.870  1.00  0.00           N
ATOM   1462  H   ALA   107      31.310  32.640  29.840  1.00  0.00           H
ATOM   1463  CA  ALA   107      29.800  34.080  30.300  1.00  0.00           C
ATOM   1464  HA  ALA   107      28.760  34.130  29.970  1.00  0.00           H
ATOM   1465  CB  ALA   107      29.980  34.220  31.820  1.00  0.00           C
ATOM   1466  HB1 ALA   107      29.420  33.630  32.550  1.00  0.00           H
ATOM   1467  HB2 ALA   107      31.030  34.290  32.080  1.00  0.00           H
ATOM   1468  HB3 ALA   107      29.720  35.240  32.090  1.00  0.00           H
ATOM   1469  C   ALA   107      30.450  35.210  29.520  1.00  0.00           C
ATOM   1470  O   ALA   107      31.480  35.060  28.880  1.00  0.00           O
ATOM   1471  N   ALA   108      29.840  36.370  29.550  1.00  0.00           N
ATOM   1472  H   ALA   108      29.170  36.450  30.300  1.00  0.00           H
ATOM   1473  CA  ALA   108      30.230  37.590  28.880  1.00  0.00           C
ATOM   1474  HA  ALA   108      31.300  37.600  28.690  1.00  0.00           H
ATOM   1475  CB  ALA   108      29.480  37.770  27.510  1.00  0.00           C
ATOM   1476  HB1 ALA   108      29.930  38.580  26.940  1.00  0.00           H
ATOM   1477  HB2 ALA   108      29.510  36.850  26.930  1.00  0.00           H
ATOM   1478  HB3 ALA   108      28.480  38.080  27.820  1.00  0.00           H
ATOM   1479  C   ALA   108      29.890  38.820  29.790  1.00  0.00           C
ATOM   1480  O   ALA   108      28.910  38.740  30.540  1.00  0.00           O
ATOM   1481  N   ASP   109      30.600  39.930  29.610  1.00  0.00           N
ATOM   1482  H   ASP   109      31.250  39.970  28.830  1.00  0.00           H
ATOM   1483  CA  ASP   109      30.390  41.220  30.330  1.00  0.00           C
ATOM   1484  HA  ASP   109      29.350  41.530  30.400  1.00  0.00           H
ATOM   1485  CB  ASP   109      31.040  41.100  31.730  1.00  0.00           C
ATOM   1486  HB1 ASP   109      32.120  41.240  31.750  1.00  0.00           H
ATOM   1487  HB2 ASP   109      30.700  40.200  32.250  1.00  0.00           H
ATOM   1488  CG  ASP   109      30.530  42.290  32.640  1.00  0.00           C
ATOM   1489  OD1 ASP   109      29.430  42.120  33.260  1.00  0.00           O
ATOM   1490  OD2 ASP   109      31.120  43.430  32.640  1.00  0.00           O
ATOM   1491  C   ASP   109      31.070  42.370  29.560  1.00  0.00           C
ATOM   1492  O   ASP   109      31.920  42.050  28.730  1.00  0.00           O
ATOM   1493  N   ARG   110      30.650  43.670  29.660  1.00  0.00           N
ATOM   1494  H   ARG   110      30.020  43.810  30.440  1.00  0.00           H
ATOM   1495  CA  ARG   110      31.310  44.800  28.960  1.00  0.00           C
ATOM   1496  HA  ARG   110      31.660  44.450  27.990  1.00  0.00           H
ATOM   1497  CB  ARG   110      30.300  45.900  28.870  1.00  0.00           C
ATOM   1498  HB1 ARG   110      30.210  46.250  29.890  1.00  0.00           H
ATOM   1499  HB2 ARG   110      29.270  45.550  28.850  1.00  0.00           H
ATOM   1500  CG  ARG   110      30.550  47.070  27.950  1.00  0.00           C
ATOM   1501  HG1 ARG   110      30.630  46.690  26.930  1.00  0.00           H
ATOM   1502  HG2 ARG   110      31.390  47.660  28.300  1.00  0.00           H
ATOM   1503  CD  ARG   110      29.300  47.900  28.110  1.00  0.00           C
ATOM   1504  HD1 ARG   110      29.540  48.910  27.770  1.00  0.00           H
ATOM   1505  HD2 ARG   110      29.060  47.980  29.170  1.00  0.00           H
ATOM   1506  NE  ARG   110      28.130  47.390  27.390  1.00  0.00           N
ATOM   1507  HE  ARG   110      27.800  46.570  27.880  1.00  0.00           H
ATOM   1508  CZ  ARG   110      27.560  47.790  26.210  1.00  0.00           C
ATOM   1509  NH1 ARG   110      28.130  48.610  25.420  1.00  0.00           N
ATOM   1510 1HH1 ARG   110      29.050  48.940  25.660  1.00  0.00           H
ATOM   1511 2HH1 ARG   110      27.650  48.760  24.540  1.00  0.00           H
ATOM   1512  NH2 ARG   110      26.470  47.230  25.830  1.00  0.00           N
ATOM   1513 1HH2 ARG   110      26.070  46.540  26.440  1.00  0.00           H
ATOM   1514 2HH2 ARG   110      25.950  47.640  25.070  1.00  0.00           H
ATOM   1515  C   ARG   110      32.600  45.290  29.550  1.00  0.00           C
ATOM   1516  O   ARG   110      33.410  45.710  28.730  1.00  0.00           O
ATOM   1517  N   PHE   111      32.770  45.230  30.830  1.00  0.00           N
ATOM   1518  H   PHE   111      32.040  44.770  31.360  1.00  0.00           H
ATOM   1519  CA  PHE   111      33.990  45.750  31.570  1.00  0.00           C
ATOM   1520  HA  PHE   111      34.810  45.870  30.860  1.00  0.00           H
ATOM   1521  CB  PHE   111      33.600  47.100  32.230  1.00  0.00           C
ATOM   1522  HB1 PHE   111      34.480  47.520  32.720  1.00  0.00           H
ATOM   1523  HB2 PHE   111      32.900  46.980  33.050  1.00  0.00           H
ATOM   1524  CG  PHE   111      33.080  48.220  31.340  1.00  0.00           C
ATOM   1525  CD1 PHE   111      31.720  48.470  31.180  1.00  0.00           C
ATOM   1526  HD1 PHE   111      31.140  47.830  31.830  1.00  0.00           H
ATOM   1527  CE1 PHE   111      31.280  49.660  30.500  1.00  0.00           C
ATOM   1528  HE1 PHE   111      30.230  49.870  30.360  1.00  0.00           H
ATOM   1529  CZ  PHE   111      32.290  50.370  29.750  1.00  0.00           C
ATOM   1530  HZ  PHE   111      31.980  51.210  29.150  1.00  0.00           H
ATOM   1531  CE2 PHE   111      33.700  50.030  29.740  1.00  0.00           C
ATOM   1532  HE2 PHE   111      34.330  50.700  29.170  1.00  0.00           H
ATOM   1533  CD2 PHE   111      34.060  49.040  30.670  1.00  0.00           C
ATOM   1534  HD2 PHE   111      35.080  48.720  30.810  1.00  0.00           H
ATOM   1535  C   PHE   111      34.690  44.800  32.620  1.00  0.00           C
ATOM   1536  O   PHE   111      35.860  45.050  33.000  1.00  0.00           O
ATOM   1537  N   LEU   112      34.020  43.740  33.190  1.00  0.00           N
ATOM   1538  H   LEU   112      33.070  43.550  32.910  1.00  0.00           H
ATOM   1539  CA  LEU   112      34.600  42.910  34.220  1.00  0.00           C
ATOM   1540  HA  LEU   112      35.200  43.620  34.790  1.00  0.00           H
ATOM   1541  CB  LEU   112      33.460  42.160  35.020  1.00  0.00           C
ATOM   1542  HB1 LEU   112      33.940  41.630  35.850  1.00  0.00           H
ATOM   1543  HB2 LEU   112      32.910  41.450  34.400  1.00  0.00           H
ATOM   1544  CG  LEU   112      32.320  42.980  35.690  1.00  0.00           C
ATOM   1545  HG  LEU   112      31.710  43.600  35.040  1.00  0.00           H
ATOM   1546  CD1 LEU   112      31.240  42.050  36.230  1.00  0.00           C
ATOM   1547 1HD1 LEU   112      31.680  41.180  36.710  1.00  0.00           H
ATOM   1548 2HD1 LEU   112      30.520  42.600  36.840  1.00  0.00           H
ATOM   1549 3HD1 LEU   112      30.690  41.710  35.350  1.00  0.00           H
ATOM   1550  CD2 LEU   112      32.860  43.750  36.840  1.00  0.00           C
ATOM   1551 1HD2 LEU   112      33.490  43.030  37.350  1.00  0.00           H
ATOM   1552 2HD2 LEU   112      33.480  44.590  36.530  1.00  0.00           H
ATOM   1553 3HD2 LEU   112      32.020  44.040  37.470  1.00  0.00           H
ATOM   1554  C   LEU   112      35.670  41.900  33.790  1.00  0.00           C
ATOM   1555  O   LEU   112      35.530  41.270  32.700  1.00  0.00           O
ATOM   1556  N   THR   113      36.690  41.760  34.570  1.00  0.00           N
ATOM   1557  H   THR   113      36.770  42.100  35.520  1.00  0.00           H
ATOM   1558  CA  THR   113      37.860  40.850  34.360  1.00  0.00           C
ATOM   1559  HA  THR   113      37.980  40.810  33.270  1.00  0.00           H
ATOM   1560  CB  THR   113      39.230  41.470  34.850  1.00  0.00           C
ATOM   1561  HB  THR   113      40.030  41.060  34.250  1.00  0.00           H
ATOM   1562  CG2 THR   113      39.320  42.910  34.690  1.00  0.00           C
ATOM   1563 1HG2 THR   113      38.680  43.470  35.370  1.00  0.00           H
ATOM   1564 2HG2 THR   113      40.340  43.280  34.830  1.00  0.00           H
ATOM   1565 3HG2 THR   113      38.970  43.200  33.700  1.00  0.00           H
ATOM   1566  OG1 THR   113      39.300  41.190  36.250  1.00  0.00           O
ATOM   1567  HG1 THR   113      40.160  41.450  36.600  1.00  0.00           H
ATOM   1568  C   THR   113      37.650  39.420  34.950  1.00  0.00           C
ATOM   1569  O   THR   113      37.800  38.410  34.210  1.00  0.00           O
ATOM   1570  N   ARG   132      37.220  39.260  36.200  1.00  0.00           N
ATOM   1571  H   ARG   132      37.130  40.070  36.790  1.00  0.00           H
ATOM   1572  CA  ARG   132      37.040  37.930  36.930  1.00  0.00           C
ATOM   1573  HA  ARG   132      36.840  37.110  36.240  1.00  0.00           H
ATOM   1574  CB  ARG   132      38.460  37.680  37.540  1.00  0.00           C
ATOM   1575  HB1 ARG   132      39.250  37.880  36.820  1.00  0.00           H
ATOM   1576  HB2 ARG   132      38.460  36.630  37.830  1.00  0.00           H
ATOM   1577  CG  ARG   132      38.790  38.620  38.640  1.00  0.00           C
ATOM   1578  HG1 ARG   132      38.060  38.570  39.450  1.00  0.00           H
ATOM   1579  HG2 ARG   132      38.800  39.670  38.340  1.00  0.00           H
ATOM   1580  CD  ARG   132      40.200  38.310  39.330  1.00  0.00           C
ATOM   1581  HD1 ARG   132      40.210  37.260  39.630  1.00  0.00           H
ATOM   1582  HD2 ARG   132      40.360  38.800  40.290  1.00  0.00           H
ATOM   1583  NE  ARG   132      41.280  38.780  38.590  1.00  0.00           N
ATOM   1584  HE  ARG   132      41.280  39.760  38.370  1.00  0.00           H
ATOM   1585  CZ  ARG   132      42.090  38.080  37.750  1.00  0.00           C
ATOM   1586  NH1 ARG   132      42.160  36.810  37.710  1.00  0.00           N
ATOM   1587 1HH1 ARG   132      41.770  36.340  38.510  1.00  0.00           H
ATOM   1588 2HH1 ARG   132      42.960  36.460  37.200  1.00  0.00           H
ATOM   1589  NH2 ARG   132      42.840  38.730  36.920  1.00  0.00           N
ATOM   1590 1HH2 ARG   132      42.920  39.730  36.880  1.00  0.00           H
ATOM   1591 2HH2 ARG   132      43.400  38.250  36.230  1.00  0.00           H
ATOM   1592  C   ARG   132      35.920  37.790  37.960  1.00  0.00           C
ATOM   1593  O   ARG   132      35.800  36.680  38.540  1.00  0.00           O
ATOM   1594  N   SER   133      35.260  38.910  38.270  1.00  0.00           N
ATOM   1595  H   SER   133      35.530  39.800  37.870  1.00  0.00           H
ATOM   1596  CA  SER   133      34.150  38.890  39.220  1.00  0.00           C
ATOM   1597  HA  SER   133      34.520  38.630  40.210  1.00  0.00           H
ATOM   1598  CB  SER   133      33.500  40.260  39.290  1.00  0.00           C
ATOM   1599  HB1 SER   133      32.890  40.460  38.410  1.00  0.00           H
ATOM   1600  HB2 SER   133      34.300  40.970  39.440  1.00  0.00           H
ATOM   1601  OG  SER   133      32.700  40.410  40.430  1.00  0.00           O
ATOM   1602  HG  SER   133      32.400  41.320  40.430  1.00  0.00           H
ATOM   1603  C   SER   133      33.020  37.990  38.860  1.00  0.00           C
ATOM   1604  O   SER   133      32.410  38.110  37.760  1.00  0.00           O
ATOM   1605  N   VAL   134      32.590  37.120  39.720  1.00  0.00           N
ATOM   1606  H   VAL   134      33.140  37.060  40.560  1.00  0.00           H
ATOM   1607  CA  VAL   134      31.420  36.140  39.480  1.00  0.00           C
ATOM   1608  HA  VAL   134      31.700  35.540  38.610  1.00  0.00           H
ATOM   1609  CB  VAL   134      31.320  35.120  40.690  1.00  0.00           C
ATOM   1610  HB  VAL   134      30.380  34.650  40.420  1.00  0.00           H
ATOM   1611  CG1 VAL   134      32.370  33.980  40.720  1.00  0.00           C
ATOM   1612 1HG1 VAL   134      31.950  33.190  41.340  1.00  0.00           H
ATOM   1613 2HG1 VAL   134      32.420  33.590  39.710  1.00  0.00           H
ATOM   1614 3HG1 VAL   134      33.330  34.340  41.100  1.00  0.00           H
ATOM   1615  CG2 VAL   134      31.150  35.810  42.060  1.00  0.00           C
ATOM   1616 1HG2 VAL   134      30.580  36.730  41.940  1.00  0.00           H
ATOM   1617 2HG2 VAL   134      30.750  35.120  42.790  1.00  0.00           H
ATOM   1618 3HG2 VAL   134      32.140  36.070  42.450  1.00  0.00           H
ATOM   1619  C   VAL   134      30.010  36.810  39.250  1.00  0.00           C
ATOM   1620  O   VAL   134      28.990  36.100  39.160  1.00  0.00           O
ATOM   1621  N   LYS   135      29.960  38.130  38.980  1.00  0.00           N
ATOM   1622  H   LYS   135      30.870  38.560  39.140  1.00  0.00           H
ATOM   1623  CA  LYS   135      28.770  38.910  38.700  1.00  0.00           C
ATOM   1624  HA  LYS   135      27.920  38.280  38.970  1.00  0.00           H
ATOM   1625  CB  LYS   135      28.890  40.170  39.660  1.00  0.00           C
ATOM   1626  HB1 LYS   135      28.110  40.900  39.460  1.00  0.00           H
ATOM   1627  HB2 LYS   135      29.880  40.590  39.530  1.00  0.00           H
ATOM   1628  CG  LYS   135      28.640  39.840  41.130  1.00  0.00           C
ATOM   1629  HG1 LYS   135      29.150  38.930  41.430  1.00  0.00           H
ATOM   1630  HG2 LYS   135      27.590  39.610  41.270  1.00  0.00           H
ATOM   1631  CD  LYS   135      29.190  41.010  41.950  1.00  0.00           C
ATOM   1632  HD1 LYS   135      28.880  41.940  41.470  1.00  0.00           H
ATOM   1633  HD2 LYS   135      30.280  40.930  41.860  1.00  0.00           H
ATOM   1634  CE  LYS   135      28.540  40.910  43.370  1.00  0.00           C
ATOM   1635  HE1 LYS   135      29.190  41.510  44.010  1.00  0.00           H
ATOM   1636  HE2 LYS   135      28.550  39.880  43.700  1.00  0.00           H
ATOM   1637  NZ  LYS   135      27.140  41.450  43.350  1.00  0.00           N
ATOM   1638  HZ1 LYS   135      26.790  41.580  44.290  1.00  0.00           H
ATOM   1639  HZ2 LYS   135      27.130  42.250  42.740  1.00  0.00           H
ATOM   1640  HZ3 LYS   135      26.470  40.750  43.060  1.00  0.00           H
ATOM   1641  C   LYS   135      28.690  39.340  37.160  1.00  0.00           C
ATOM   1642  O   LYS   135      27.960  40.350  36.820  1.00  0.00           O
ATOM   1643  N   TYR   136      29.380  38.580  36.250  1.00  0.00           N
ATOM   1644  H   TYR   136      29.890  37.780  36.590  1.00  0.00           H
ATOM   1645  CA  TYR   136      29.250  38.700  34.780  1.00  0.00           C
ATOM   1646  HA  TYR   136      29.770  39.570  34.370  1.00  0.00           H
ATOM   1647  CB  TYR   136      29.860  37.500  34.040  1.00  0.00           C
ATOM   1648  HB1 TYR   136      29.370  37.490  33.070  1.00  0.00           H
ATOM   1649  HB2 TYR   136      29.620  36.600  34.620  1.00  0.00           H
ATOM   1650  CG  TYR   136      31.340  37.580  33.750  1.00  0.00           C
ATOM   1651  CD1 TYR   136      32.320  38.370  34.510  1.00  0.00           C
ATOM   1652  HD1 TYR   136      32.010  38.750  35.470  1.00  0.00           H
ATOM   1653  CE1 TYR   136      33.530  38.660  34.000  1.00  0.00           C
ATOM   1654  HE1 TYR   136      34.290  39.180  34.550  1.00  0.00           H
ATOM   1655  CZ  TYR   136      33.950  38.200  32.740  1.00  0.00           C
ATOM   1656  OH  TYR   136      35.260  38.400  32.470  1.00  0.00           O
ATOM   1657  HH  TYR   136      35.630  39.080  33.030  1.00  0.00           H
ATOM   1658  CE2 TYR   136      33.040  37.520  31.950  1.00  0.00           C
ATOM   1659  HE2 TYR   136      33.270  37.100  30.980  1.00  0.00           H
ATOM   1660  CD2 TYR   136      31.690  37.280  32.380  1.00  0.00           C
ATOM   1661  HD2 TYR   136      30.970  36.940  31.660  1.00  0.00           H
ATOM   1662  C   TYR   136      27.750  38.750  34.360  1.00  0.00           C
ATOM   1663  O   TYR   136      26.930  37.950  34.820  1.00  0.00           O
ATOM   1664  N   ASP   137      27.420  39.550  33.390  1.00  0.00           N
ATOM   1665  H   ASP   137      28.140  40.220  33.170  1.00  0.00           H
ATOM   1666  CA  ASP   137      25.980  39.850  32.980  1.00  0.00           C
ATOM   1667  HA  ASP   137      25.370  40.030  33.860  1.00  0.00           H
ATOM   1668  CB  ASP   137      25.970  41.150  32.180  1.00  0.00           C
ATOM   1669  HB1 ASP   137      26.190  40.890  31.150  1.00  0.00           H
ATOM   1670  HB2 ASP   137      26.700  41.850  32.610  1.00  0.00           H
ATOM   1671  CG  ASP   137      24.620  41.790  32.240  1.00  0.00           C
ATOM   1672  OD1 ASP   137      24.570  42.880  31.690  1.00  0.00           O
ATOM   1673  OD2 ASP   137      23.650  41.270  32.730  1.00  0.00           O
ATOM   1674  C   ASP   137      25.330  38.680  32.230  1.00  0.00           C
ATOM   1675  O   ASP   137      24.320  38.180  32.740  1.00  0.00           O
ATOM   1676  N   TYR   138      26.000  38.190  31.180  1.00  0.00           N
ATOM   1677  H   TYR   138      26.930  38.550  30.980  1.00  0.00           H
ATOM   1678  CA  TYR   138      25.290  37.420  30.160  1.00  0.00           C
ATOM   1679  HA  TYR   138      24.230  37.390  30.440  1.00  0.00           H
ATOM   1680  CB  TYR   138      25.390  38.030  28.720  1.00  0.00           C
ATOM   1681  HB1 TYR   138      24.750  37.330  28.190  1.00  0.00           H
ATOM   1682  HB2 TYR   138      26.390  37.940  28.290  1.00  0.00           H
ATOM   1683  CG  TYR   138      25.030  39.500  28.530  1.00  0.00           C
ATOM   1684  CD1 TYR   138      25.570  40.260  27.480  1.00  0.00           C
ATOM   1685  HD1 TYR   138      26.280  39.790  26.820  1.00  0.00           H
ATOM   1686  CE1 TYR   138      25.120  41.560  27.170  1.00  0.00           C
ATOM   1687  HE1 TYR   138      25.600  42.050  26.340  1.00  0.00           H
ATOM   1688  CZ  TYR   138      24.100  42.130  27.970  1.00  0.00           C
ATOM   1689  OH  TYR   138      23.500  43.200  27.540  1.00  0.00           O
ATOM   1690  HH  TYR   138      22.820  43.520  28.140  1.00  0.00           H
ATOM   1691  CE2 TYR   138      23.500  41.380  29.050  1.00  0.00           C
ATOM   1692  HE2 TYR   138      22.620  41.760  29.550  1.00  0.00           H
ATOM   1693  CD2 TYR   138      24.020  40.110  29.360  1.00  0.00           C
ATOM   1694  HD2 TYR   138      23.570  39.500  30.120  1.00  0.00           H
ATOM   1695  C   TYR   138      25.880  36.030  30.120  1.00  0.00           C
ATOM   1696  O   TYR   138      27.130  35.820  29.990  1.00  0.00           O
ATOM   1697  N   TRP   139      25.030  34.970  30.270  1.00  0.00           N
ATOM   1698  H   TRP   139      24.040  35.140  30.150  1.00  0.00           H
ATOM   1699  CA  TRP   139      25.420  33.600  30.410  1.00  0.00           C
ATOM   1700  HA  TRP   139      26.500  33.510  30.320  1.00  0.00           H
ATOM   1701  CB  TRP   139      25.040  33.130  31.830  1.00  0.00           C
ATOM   1702  HB1 TRP   139      25.250  32.060  31.900  1.00  0.00           H
ATOM   1703  HB2 TRP   139      23.990  33.340  32.020  1.00  0.00           H
ATOM   1704  CG  TRP   139      25.790  33.800  32.930  1.00  0.00           C
ATOM   1705  CD1 TRP   139      25.480  35.040  33.450  1.00  0.00           C
ATOM   1706  HD1 TRP   139      24.590  35.560  33.140  1.00  0.00           H
ATOM   1707  NE1 TRP   139      26.390  35.380  34.440  1.00  0.00           N
ATOM   1708  HE1 TRP   139      26.320  36.300  34.870  1.00  0.00           H
ATOM   1709  CE2 TRP   139      27.330  34.400  34.580  1.00  0.00           C
ATOM   1710  CZ2 TRP   139      28.340  34.300  35.520  1.00  0.00           C
ATOM   1711  HZ2 TRP   139      28.490  35.040  36.290  1.00  0.00           H
ATOM   1712  CH2 TRP   139      29.200  33.140  35.470  1.00  0.00           C
ATOM   1713  HH2 TRP   139      30.010  33.020  36.170  1.00  0.00           H
ATOM   1714  CZ3 TRP   139      28.850  32.060  34.590  1.00  0.00           C
ATOM   1715  HZ3 TRP   139      29.390  31.140  34.690  1.00  0.00           H
ATOM   1716  CE3 TRP   139      27.700  32.150  33.770  1.00  0.00           C
ATOM   1717  HE3 TRP   139      27.410  31.310  33.160  1.00  0.00           H
ATOM   1718  CD2 TRP   139      26.970  33.370  33.680  1.00  0.00           C
ATOM   1719  C   TRP   139      24.860  32.700  29.350  1.00  0.00           C
ATOM   1720  O   TRP   139      23.900  33.030  28.590  1.00  0.00           O
ATOM   1721  N   GLY   140      25.440  31.500  29.210  1.00  0.00           N
ATOM   1722  H   GLY   140      26.330  31.310  29.630  1.00  0.00           H
ATOM   1723  CA  GLY   140      24.910  30.370  28.350  1.00  0.00           C
ATOM   1724  HA1 GLY   140      25.660  29.780  27.810  1.00  0.00           H
ATOM   1725  HA2 GLY   140      24.290  30.910  27.630  1.00  0.00           H
ATOM   1726  C   GLY   140      24.040  29.440  29.220  1.00  0.00           C
ATOM   1727  O   GLY   140      23.200  29.810  30.010  1.00  0.00           O
ATOM   1728  N   GLN   141      24.380  28.170  29.080  1.00  0.00           N
ATOM   1729  H   GLN   141      25.080  27.900  28.400  1.00  0.00           H
ATOM   1730  CA  GLN   141      23.720  27.070  29.790  1.00  0.00           C
ATOM   1731  HA  GLN   141      23.160  27.530  30.600  1.00  0.00           H
ATOM   1732  CB  GLN   141      22.570  26.440  28.940  1.00  0.00           C
ATOM   1733  HB1 GLN   141      22.260  25.540  29.470  1.00  0.00           H
ATOM   1734  HB2 GLN   141      23.060  26.240  27.990  1.00  0.00           H
ATOM   1735  CG  GLN   141      21.340  27.310  28.660  1.00  0.00           C
ATOM   1736  HG1 GLN   141      21.710  28.200  28.150  1.00  0.00           H
ATOM   1737  HG2 GLN   141      20.920  27.690  29.600  1.00  0.00           H
ATOM   1738  CD  GLN   141      20.300  26.600  27.720  1.00  0.00           C
ATOM   1739  OE1 GLN   141      19.420  25.880  28.060  1.00  0.00           O
ATOM   1740  NE2 GLN   141      20.510  26.800  26.440  1.00  0.00           N
ATOM   1741 1HE2 GLN   141      21.330  27.340  26.200  1.00  0.00           H
ATOM   1742 2HE2 GLN   141      19.670  26.670  25.900  1.00  0.00           H
ATOM   1743  C   GLN   141      24.640  25.990  30.420  1.00  0.00           C
ATOM   1744  O   GLN   141      24.090  25.110  31.130  1.00  0.00           O
ATOM   1745  N   GLY   142      25.930  26.070  30.170  1.00  0.00           N
ATOM   1746  H   GLY   142      26.220  26.780  29.520  1.00  0.00           H
ATOM   1747  CA  GLY   142      26.910  25.210  30.710  1.00  0.00           C
ATOM   1748  HA1 GLY   142      26.580  24.760  31.650  1.00  0.00           H
ATOM   1749  HA2 GLY   142      27.870  25.710  30.820  1.00  0.00           H
ATOM   1750  C   GLY   142      27.230  23.990  29.840  1.00  0.00           C
ATOM   1751  O   GLY   142      26.340  23.540  29.140  1.00  0.00           O
ATOM   1752  N   THR   143      28.350  23.370  30.200  1.00  0.00           N
ATOM   1753  H   THR   143      28.990  23.850  30.820  1.00  0.00           H
ATOM   1754  CA  THR   143      28.650  22.040  29.680  1.00  0.00           C
ATOM   1755  HA  THR   143      27.730  21.460  29.650  1.00  0.00           H
ATOM   1756  CB  THR   143      29.240  22.180  28.200  1.00  0.00           C
ATOM   1757  HB  THR   143      28.660  22.960  27.690  1.00  0.00           H
ATOM   1758  CG2 THR   143      30.690  22.640  28.090  1.00  0.00           C
ATOM   1759 1HG2 THR   143      30.900  23.430  28.810  1.00  0.00           H
ATOM   1760 2HG2 THR   143      31.450  21.880  28.280  1.00  0.00           H
ATOM   1761 3HG2 THR   143      30.840  22.930  27.050  1.00  0.00           H
ATOM   1762  OG1 THR   143      29.270  21.030  27.440  1.00  0.00           O
ATOM   1763  HG1 THR   143      28.800  21.130  26.610  1.00  0.00           H
ATOM   1764  C   THR   143      29.610  21.300  30.630  1.00  0.00           C
ATOM   1765  O   THR   143      30.430  21.940  31.270  1.00  0.00           O
ATOM   1766  N   GLN   144      29.390  20.010  30.800  1.00  0.00           N
ATOM   1767  H   GLN   144      28.620  19.610  30.280  1.00  0.00           H
ATOM   1768  CA  GLN   144      30.000  19.070  31.740  1.00  0.00           C
ATOM   1769  HA  GLN   144      30.300  19.560  32.670  1.00  0.00           H
ATOM   1770  CB  GLN   144      28.880  18.110  32.330  1.00  0.00           C
ATOM   1771  HB1 GLN   144      28.450  17.560  31.490  1.00  0.00           H
ATOM   1772  HB2 GLN   144      28.190  18.750  32.880  1.00  0.00           H
ATOM   1773  CG  GLN   144      29.260  17.120  33.450  1.00  0.00           C
ATOM   1774  HG1 GLN   144      29.790  17.740  34.180  1.00  0.00           H
ATOM   1775  HG2 GLN   144      29.960  16.400  33.020  1.00  0.00           H
ATOM   1776  CD  GLN   144      28.150  16.330  34.150  1.00  0.00           C
ATOM   1777  OE1 GLN   144      26.970  16.480  33.890  1.00  0.00           O
ATOM   1778  NE2 GLN   144      28.460  15.370  35.030  1.00  0.00           N
ATOM   1779 1HE2 GLN   144      29.440  15.150  35.040  1.00  0.00           H
ATOM   1780 2HE2 GLN   144      27.770  14.830  35.540  1.00  0.00           H
ATOM   1781  C   GLN   144      31.200  18.350  31.180  1.00  0.00           C
ATOM   1782  O   GLN   144      31.160  17.730  30.100  1.00  0.00           O
ATOM   1783  N   VAL   145      32.240  18.280  31.970  1.00  0.00           N
ATOM   1784  H   VAL   145      32.280  18.850  32.800  1.00  0.00           H
ATOM   1785  CA  VAL   145      33.420  17.430  31.760  1.00  0.00           C
ATOM   1786  HA  VAL   145      33.240  16.950  30.800  1.00  0.00           H
ATOM   1787  CB  VAL   145      34.700  18.310  31.750  1.00  0.00           C
ATOM   1788  HB  VAL   145      34.850  18.710  32.760  1.00  0.00           H
ATOM   1789  CG1 VAL   145      35.860  17.510  31.200  1.00  0.00           C
ATOM   1790 1HG1 VAL   145      35.720  16.960  30.260  1.00  0.00           H
ATOM   1791 2HG1 VAL   145      36.690  18.210  31.110  1.00  0.00           H
ATOM   1792 3HG1 VAL   145      36.120  16.720  31.900  1.00  0.00           H
ATOM   1793  CG2 VAL   145      34.520  19.460  30.780  1.00  0.00           C
ATOM   1794 1HG2 VAL   145      33.800  20.150  31.200  1.00  0.00           H
ATOM   1795 2HG2 VAL   145      35.420  20.060  30.680  1.00  0.00           H
ATOM   1796 3HG2 VAL   145      34.140  19.130  29.810  1.00  0.00           H
ATOM   1797  C   VAL   145      33.610  16.340  32.820  1.00  0.00           C
ATOM   1798  O   VAL   145      33.500  16.670  34.000  1.00  0.00           O
ATOM   1799  N   THR   146      34.010  15.160  32.480  1.00  0.00           N
ATOM   1800  H   THR   146      34.070  14.890  31.510  1.00  0.00           H
ATOM   1801  CA  THR   146      34.350  14.070  33.460  1.00  0.00           C
ATOM   1802  HA  THR   146      34.260  14.430  34.490  1.00  0.00           H
ATOM   1803  CB  THR   146      33.370  12.850  33.500  1.00  0.00           C
ATOM   1804  HB  THR   146      33.300  12.420  32.500  1.00  0.00           H
ATOM   1805  CG2 THR   146      33.700  11.810  34.660  1.00  0.00           C
ATOM   1806 1HG2 THR   146      33.730  12.300  35.630  1.00  0.00           H
ATOM   1807 2HG2 THR   146      32.890  11.080  34.660  1.00  0.00           H
ATOM   1808 3HG2 THR   146      34.650  11.420  34.310  1.00  0.00           H
ATOM   1809  OG1 THR   146      32.040  13.230  33.940  1.00  0.00           O
ATOM   1810  HG1 THR   146      31.550  13.200  33.110  1.00  0.00           H
ATOM   1811  C   THR   146      35.750  13.540  33.180  1.00  0.00           C
ATOM   1812  O   THR   146      35.920  13.000  32.120  1.00  0.00           O
ATOM   1813  N   VAL   147      36.640  13.530  34.170  1.00  0.00           N
ATOM   1814  H   VAL   147      36.400  14.070  35.000  1.00  0.00           H
ATOM   1815  CA  VAL   147      37.950  12.880  34.060  1.00  0.00           C
ATOM   1816  HA  VAL   147      38.100  12.690  33.000  1.00  0.00           H
ATOM   1817  CB  VAL   147      39.010  13.810  34.710  1.00  0.00           C
ATOM   1818  HB  VAL   147      38.800  13.790  35.780  1.00  0.00           H
ATOM   1819  CG1 VAL   147      40.390  13.240  34.390  1.00  0.00           C
ATOM   1820 1HG1 VAL   147      40.380  12.190  34.680  1.00  0.00           H
ATOM   1821 2HG1 VAL   147      40.730  13.240  33.360  1.00  0.00           H
ATOM   1822 3HG1 VAL   147      41.140  13.830  34.910  1.00  0.00           H
ATOM   1823  CG2 VAL   147      38.950  15.270  34.170  1.00  0.00           C
ATOM   1824 1HG2 VAL   147      38.240  15.790  34.810  1.00  0.00           H
ATOM   1825 2HG2 VAL   147      39.920  15.720  34.380  1.00  0.00           H
ATOM   1826 3HG2 VAL   147      38.640  15.230  33.130  1.00  0.00           H
ATOM   1827  C   VAL   147      37.850  11.630  34.860  1.00  0.00           C
ATOM   1828  O   VAL   147      37.700  11.620  36.110  1.00  0.00           O
ATOM   1829  N   SER   148      37.860  10.530  34.100  1.00  0.00           N
ATOM   1830  H   SER   148      38.160  10.620  33.140  1.00  0.00           H
ATOM   1831  CA  SER   148      37.340   9.210  34.490  1.00  0.00           C
ATOM   1832  HA  SER   148      36.550   9.350  35.220  1.00  0.00           H
ATOM   1833  CB  SER   148      36.760   8.550  33.260  1.00  0.00           C
ATOM   1834  HB1 SER   148      35.940   9.200  32.950  1.00  0.00           H
ATOM   1835  HB2 SER   148      36.530   7.520  33.570  1.00  0.00           H
ATOM   1836  OG  SER   148      37.620   8.450  32.100  1.00  0.00           O
ATOM   1837  HG  SER   148      37.830   9.350  31.840  1.00  0.00           H
ATOM   1838  C   SER   148      38.430   8.300  35.060  1.00  0.00           C
ATOM   1839  O   SER   148      39.620   8.670  35.040  1.00  0.00           O
ATOM   1840  N   SER   149      37.990   7.280  35.800  1.00  0.00           N
ATOM   1841  H   SER   149      37.020   7.030  35.800  1.00  0.00           H
ATOM   1842  CA  SER   149      38.820   6.340  36.610  1.00  0.00           C
ATOM   1843  HA  SER   149      39.890   6.410  36.410  1.00  0.00           H
ATOM   1844  CB  SER   149      38.580   6.850  38.060  1.00  0.00           C
ATOM   1845  HB1 SER   149      39.160   6.250  38.760  1.00  0.00           H
ATOM   1846  HB2 SER   149      37.580   6.480  38.300  1.00  0.00           H
ATOM   1847  OG  SER   149      38.850   8.220  38.100  1.00  0.00           O
ATOM   1848  HG  SER   149      39.800   8.330  38.050  1.00  0.00           H
ATOM   1849  C   SER   149      38.390   4.840  36.470  1.00  0.00           C
ATOM   1850  OC1 SER   149      37.490   4.340  37.220  1.00  0.00           O
ATOM   1851  OC2 SER   149      38.890   4.130  35.590  1.00  0.00           O
TER
ENDMDL
