# Supplementary material for: Targeting Ras-binding domain of ELMO1 by computational nanobody design
Source: Commun Biol. 2023 Mar 17;6:284. doi: 10.1038/s42003-023-04657-w (PMC10023680; doi:10.1038/s42003-023-04657-w)
Supplement: Supplementary file 4 — Supplementary Data 2 [file 42003_2023_4657_MOESM4_ESM.zip › MD_input_output/Nb01_snapshot/snapshot_003000_CDR2.pdb]

ATOM    724  N   SER    57      32.330  39.080  32.840  1.00  0.00           N
ATOM    725  H   SER    57      32.960  39.840  33.080  1.00  0.00           H
ATOM    726  CA  SER    57      31.780  39.180  31.480  1.00  0.00           C
ATOM    727  HA  SER    57      31.680  38.160  31.100  1.00  0.00           H
ATOM    728  CB  SER    57      30.390  39.780  31.430  1.00  0.00           C
ATOM    729  HB1 SER    57      29.800  39.160  32.120  1.00  0.00           H
ATOM    730  HB2 SER    57      29.960  39.710  30.430  1.00  0.00           H
ATOM    731  OG  SER    57      30.400  41.100  31.820  1.00  0.00           O
ATOM    732  HG  SER    57      29.610  41.310  32.330  1.00  0.00           H
ATOM    733  C   SER    57      32.720  39.940  30.580  1.00  0.00           C
ATOM    734  O   SER    57      33.550  40.750  30.990  1.00  0.00           O
ATOM    735  N   ILE    58      32.610  39.620  29.280  1.00  0.00           N
ATOM    736  H   ILE    58      31.900  38.970  28.970  1.00  0.00           H
ATOM    737  CA  ILE    58      33.510  40.120  28.250  1.00  0.00           C
ATOM    738  HA  ILE    58      33.950  41.060  28.560  1.00  0.00           H
ATOM    739  CB  ILE    58      34.630  39.050  27.960  1.00  0.00           C
ATOM    740  HB  ILE    58      35.060  38.830  28.940  1.00  0.00           H
ATOM    741  CG2 ILE    58      34.230  37.740  27.270  1.00  0.00           C
ATOM    742 1HG2 ILE    58      34.920  36.930  27.510  1.00  0.00           H
ATOM    743 2HG2 ILE    58      33.210  37.420  27.470  1.00  0.00           H
ATOM    744 3HG2 ILE    58      34.180  37.920  26.200  1.00  0.00           H
ATOM    745  CG1 ILE    58      35.640  39.790  27.070  1.00  0.00           C
ATOM    746 1HG1 ILE    58      35.900  40.800  27.410  1.00  0.00           H
ATOM    747 2HG1 ILE    58      35.230  39.930  26.070  1.00  0.00           H
ATOM    748  CD  ILE    58      37.000  39.020  27.010  1.00  0.00           C
ATOM    749  HD1 ILE    58      37.630  39.580  26.320  1.00  0.00           H
ATOM    750  HD2 ILE    58      37.510  39.000  27.980  1.00  0.00           H
ATOM    751  HD3 ILE    58      36.750  38.030  26.620  1.00  0.00           H
ATOM    752  C   ILE    58      32.710  40.500  26.990  1.00  0.00           C
ATOM    753  O   ILE    58      31.980  39.730  26.370  1.00  0.00           O
ATOM    754  N   LYS    59      32.790  41.790  26.590  1.00  0.00           N
ATOM    755  H   LYS    59      33.550  42.320  27.010  1.00  0.00           H
ATOM    756  CA  LYS    59      32.230  42.460  25.420  1.00  0.00           C
ATOM    757  HA  LYS    59      31.240  42.120  25.130  1.00  0.00           H
ATOM    758  CB  LYS    59      32.330  43.990  25.640  1.00  0.00           C
ATOM    759  HB1 LYS    59      31.940  44.490  24.750  1.00  0.00           H
ATOM    760  HB2 LYS    59      33.330  44.370  25.820  1.00  0.00           H
ATOM    761  CG  LYS    59      31.450  44.310  26.870  1.00  0.00           C
ATOM    762  HG1 LYS    59      31.910  43.920  27.780  1.00  0.00           H
ATOM    763  HG2 LYS    59      30.530  43.750  26.710  1.00  0.00           H
ATOM    764  CD  LYS    59      31.200  45.790  26.990  1.00  0.00           C
ATOM    765  HD1 LYS    59      32.160  46.310  27.050  1.00  0.00           H
ATOM    766  HD2 LYS    59      30.650  45.910  27.920  1.00  0.00           H
ATOM    767  CE  LYS    59      30.340  46.330  25.790  1.00  0.00           C
ATOM    768  HE1 LYS    59      29.360  45.860  25.770  1.00  0.00           H
ATOM    769  HE2 LYS    59      30.830  46.080  24.850  1.00  0.00           H
ATOM    770  NZ  LYS    59      30.290  47.820  25.850  1.00  0.00           N
ATOM    771  HZ1 LYS    59      31.190  48.230  26.000  1.00  0.00           H
ATOM    772  HZ2 LYS    59      29.940  48.210  24.980  1.00  0.00           H
ATOM    773  HZ3 LYS    59      29.800  48.190  26.650  1.00  0.00           H
ATOM    774  C   LYS    59      33.090  42.080  24.230  1.00  0.00           C
ATOM    775  O   LYS    59      34.240  41.720  24.430  1.00  0.00           O
ATOM    776  N   TRP    60      32.470  42.180  23.000  1.00  0.00           N
ATOM    777  H   TRP    60      31.620  42.730  23.040  1.00  0.00           H
ATOM    778  CA  TRP    60      33.070  41.570  21.790  1.00  0.00           C
ATOM    779  HA  TRP    60      32.960  40.490  21.850  1.00  0.00           H
ATOM    780  CB  TRP    60      32.140  41.850  20.620  1.00  0.00           C
ATOM    781  HB1 TRP    60      31.130  41.780  21.020  1.00  0.00           H
ATOM    782  HB2 TRP    60      32.310  41.040  19.920  1.00  0.00           H
ATOM    783  CG  TRP    60      32.160  43.170  19.890  1.00  0.00           C
ATOM    784  CD1 TRP    60      31.220  44.170  19.950  1.00  0.00           C
ATOM    785  HD1 TRP    60      30.360  44.290  20.590  1.00  0.00           H
ATOM    786  NE1 TRP    60      31.490  45.160  19.000  1.00  0.00           N
ATOM    787  HE1 TRP    60      30.990  46.030  18.940  1.00  0.00           H
ATOM    788  CE2 TRP    60      32.710  44.990  18.430  1.00  0.00           C
ATOM    789  CZ2 TRP    60      33.450  45.710  17.540  1.00  0.00           C
ATOM    790  HZ2 TRP    60      33.040  46.660  17.250  1.00  0.00           H
ATOM    791  CH2 TRP    60      34.630  45.110  16.960  1.00  0.00           C
ATOM    792  HH2 TRP    60      35.160  45.620  16.160  1.00  0.00           H
ATOM    793  CZ3 TRP    60      35.010  43.790  17.360  1.00  0.00           C
ATOM    794  HZ3 TRP    60      35.940  43.390  16.970  1.00  0.00           H
ATOM    795  CE3 TRP    60      34.240  43.070  18.270  1.00  0.00           C
ATOM    796  HE3 TRP    60      34.580  42.110  18.610  1.00  0.00           H
ATOM    797  CD2 TRP    60      33.110  43.670  18.890  1.00  0.00           C
ATOM    798  C   TRP    60      34.520  41.960  21.450  1.00  0.00           C
ATOM    799  O   TRP    60      35.200  41.080  20.930  1.00  0.00           O
ATOM    800  N   ALA    61      35.040  43.120  21.700  1.00  0.00           N
ATOM    801  H   ALA    61      34.400  43.710  22.210  1.00  0.00           H
ATOM    802  CA  ALA    61      36.340  43.600  21.270  1.00  0.00           C
ATOM    803  HA  ALA    61      36.720  43.020  20.420  1.00  0.00           H
ATOM    804  CB  ALA    61      36.210  45.070  20.800  1.00  0.00           C
ATOM    805  HB1 ALA    61      37.160  45.330  20.340  1.00  0.00           H
ATOM    806  HB2 ALA    61      35.330  45.230  20.190  1.00  0.00           H
ATOM    807  HB3 ALA    61      36.160  45.780  21.630  1.00  0.00           H
ATOM    808  C   ALA    61      37.450  43.310  22.340  1.00  0.00           C
ATOM    809  O   ALA    61      38.600  42.930  22.000  1.00  0.00           O
ATOM    810  N   GLY    65      37.030  43.210  23.590  1.00  0.00           N
ATOM    811  H   GLY    65      36.060  43.450  23.700  1.00  0.00           H
ATOM    812  CA  GLY    65      37.800  42.790  24.770  1.00  0.00           C
ATOM    813  HA1 GLY    65      38.810  42.530  24.460  1.00  0.00           H
ATOM    814  HA2 GLY    65      37.280  41.870  25.030  1.00  0.00           H
ATOM    815  C   GLY    65      37.830  43.810  25.910  1.00  0.00           C
ATOM    816  O   GLY    65      38.890  44.120  26.530  1.00  0.00           O
ATOM    817  N   ASP    66      36.700  44.510  26.170  1.00  0.00           N
ATOM    818  H   ASP    66      35.850  44.240  25.690  1.00  0.00           H
ATOM    819  CA  ASP    66      36.420  45.280  27.370  1.00  0.00           C
ATOM    820  HA  ASP    66      37.320  45.650  27.860  1.00  0.00           H
ATOM    821  CB  ASP    66      35.590  46.570  27.220  1.00  0.00           C
ATOM    822  HB1 ASP    66      35.280  46.970  28.180  1.00  0.00           H
ATOM    823  HB2 ASP    66      34.630  46.280  26.790  1.00  0.00           H
ATOM    824  CG  ASP    66      36.290  47.530  26.280  1.00  0.00           C
ATOM    825  OD1 ASP    66      37.140  48.240  26.890  1.00  0.00           O
ATOM    826  OD2 ASP    66      36.010  47.500  25.040  1.00  0.00           O
ATOM    827  C   ASP    66      35.710  44.350  28.370  1.00  0.00           C
ATOM    828  O   ASP    66      34.760  43.640  28.000  1.00  0.00           O
ATOM    829  N   ARG    67      36.160  44.300  29.630  1.00  0.00           N
ATOM    830  H   ARG    67      36.800  45.030  29.910  1.00  0.00           H
ATOM    831  CA  ARG    67      35.770  43.340  30.670  1.00  0.00           C
ATOM    832  HA  ARG    67      35.070  42.660  30.190  1.00  0.00           H
ATOM    833  CB  ARG    67      37.060  42.560  30.980  1.00  0.00           C
ATOM    834  HB1 ARG    67      36.890  42.020  31.910  1.00  0.00           H
ATOM    835  HB2 ARG    67      37.850  43.260  31.230  1.00  0.00           H
ATOM    836  CG  ARG    67      37.470  41.610  29.860  1.00  0.00           C
ATOM    837  HG1 ARG    67      37.650  42.110  28.910  1.00  0.00           H
ATOM    838  HG2 ARG    67      36.610  40.960  29.720  1.00  0.00           H
ATOM    839  CD  ARG    67      38.690  40.740  30.210  1.00  0.00           C
ATOM    840  HD1 ARG    67      38.470  39.730  29.870  1.00  0.00           H
ATOM    841  HD2 ARG    67      38.820  40.770  31.290  1.00  0.00           H
ATOM    842  NE  ARG    67      39.910  41.320  29.630  1.00  0.00           N
ATOM    843  HE  ARG    67      39.940  42.310  29.430  1.00  0.00           H
ATOM    844  CZ  ARG    67      40.990  40.710  29.180  1.00  0.00           C
ATOM    845  NH1 ARG    67      41.270  39.450  29.480  1.00  0.00           N
ATOM    846 1HH1 ARG    67      40.660  38.920  30.080  1.00  0.00           H
ATOM    847 2HH1 ARG    67      42.190  39.070  29.290  1.00  0.00           H
ATOM    848  NH2 ARG    67      41.850  41.460  28.500  1.00  0.00           N
ATOM    849 1HH2 ARG    67      41.770  42.470  28.470  1.00  0.00           H
ATOM    850 2HH2 ARG    67      42.630  41.000  28.060  1.00  0.00           H
ATOM    851  C   ARG    67      35.200  43.940  31.930  1.00  0.00           C
ATOM    852  O   ARG    67      35.210  45.190  32.180  1.00  0.00           O
ATOM    853  N   THR    68      34.510  43.100  32.610  1.00  0.00           N
ATOM    854  H   THR    68      34.420  42.160  32.260  1.00  0.00           H
ATOM    855  CA  THR    68      33.910  43.380  33.920  1.00  0.00           C
ATOM    856  HA  THR    68      34.290  44.290  34.380  1.00  0.00           H
ATOM    857  CB  THR    68      32.400  43.510  33.700  1.00  0.00           C
ATOM    858  HB  THR    68      31.970  42.540  33.440  1.00  0.00           H
ATOM    859  CG2 THR    68      31.780  44.080  35.000  1.00  0.00           C
ATOM    860 1HG2 THR    68      32.080  43.400  35.810  1.00  0.00           H
ATOM    861 2HG2 THR    68      32.030  45.140  34.940  1.00  0.00           H
ATOM    862 3HG2 THR    68      30.700  43.980  34.920  1.00  0.00           H
ATOM    863  OG1 THR    68      32.150  44.570  32.700  1.00  0.00           O
ATOM    864  HG1 THR    68      32.110  44.090  31.870  1.00  0.00           H
ATOM    865  C   THR    68      34.140  42.260  34.960  1.00  0.00           C
ATOM    866  O   THR    68      34.190  41.100  34.430  1.00  0.00           O
ATOM    867  N   TYR    69      34.410  42.520  36.220  1.00  0.00           N
ATOM    868  H   TYR    69      34.560  43.470  36.550  1.00  0.00           H
ATOM    869  CA  TYR    69      34.690  41.490  37.260  1.00  0.00           C
ATOM    870  HA  TYR    69      34.340  40.520  36.890  1.00  0.00           H
ATOM    871  CB  TYR    69      36.190  41.400  37.500  1.00  0.00           C
ATOM    872  HB1 TYR    69      36.310  40.780  38.390  1.00  0.00           H
ATOM    873  HB2 TYR    69      36.550  42.400  37.730  1.00  0.00           H
ATOM    874  CG  TYR    69      37.090  40.900  36.340  1.00  0.00           C
ATOM    875  CD1 TYR    69      37.780  41.790  35.570  1.00  0.00           C
ATOM    876  HD1 TYR    69      37.690  42.840  35.800  1.00  0.00           H
ATOM    877  CE1 TYR    69      38.700  41.380  34.520  1.00  0.00           C
ATOM    878  HE1 TYR    69      39.290  42.020  33.890  1.00  0.00           H
ATOM    879  CZ  TYR    69      38.790  39.970  34.290  1.00  0.00           C
ATOM    880  OH  TYR    69      39.680  39.510  33.380  1.00  0.00           O
ATOM    881  HH  TYR    69      40.270  40.220  33.120  1.00  0.00           H
ATOM    882  CE2 TYR    69      38.040  39.070  35.090  1.00  0.00           C
ATOM    883  HE2 TYR    69      38.100  38.040  34.770  1.00  0.00           H
ATOM    884  CD2 TYR    69      37.290  39.520  36.210  1.00  0.00           C
ATOM    885  HD2 TYR    69      36.820  38.830  36.890  1.00  0.00           H
ATOM    886  C   TYR    69      34.130  41.780  38.670  1.00  0.00           C
ATOM    887  O   TYR    69      33.830  42.910  39.010  1.00  0.00           O
