# Supplementary material for: Targeting Ras-binding domain of ELMO1 by computational nanobody design
Source: Commun Biol. 2023 Mar 17;6:284. doi: 10.1038/s42003-023-04657-w (PMC10023680; doi:10.1038/s42003-023-04657-w)
Supplement: Supplementary file 4 — Supplementary Data 2 [file 42003_2023_4657_MOESM4_ESM.zip › MD_input_output/Nb01_snapshot/snapshot_061000.pdb]

REMARK    GENERATED BY TRJCONV
TITLE     Protein in water t= 6100.00000 step= 3050000
REMARK    THIS IS A SIMULATION BOX
CRYST1   67.409   67.409   67.409  90.00  90.00  90.00 P 1           1
MODEL        1
ATOM      1  N   VAL     2      29.650  48.020  24.720  1.00  0.00           N
ATOM      2  H1  VAL     2      29.770  48.560  25.570  1.00  0.00           H
ATOM      3  H2  VAL     2      29.810  48.680  23.980  1.00  0.00           H
ATOM      4  H3  VAL     2      28.680  47.830  24.550  1.00  0.00           H
ATOM      5  CA  VAL     2      30.530  46.810  24.600  1.00  0.00           C
ATOM      6  HA  VAL     2      30.230  46.410  23.630  1.00  0.00           H
ATOM      7  CB  VAL     2      32.010  47.180  24.660  1.00  0.00           C
ATOM      8  HB  VAL     2      32.310  47.660  23.730  1.00  0.00           H
ATOM      9  CG1 VAL     2      32.490  48.120  25.760  1.00  0.00           C
ATOM     10 1HG1 VAL     2      32.340  47.690  26.750  1.00  0.00           H
ATOM     11 2HG1 VAL     2      33.520  48.500  25.730  1.00  0.00           H
ATOM     12 3HG1 VAL     2      31.870  49.020  25.790  1.00  0.00           H
ATOM     13  CG2 VAL     2      32.830  45.920  24.820  1.00  0.00           C
ATOM     14 1HG2 VAL     2      33.780  46.210  24.380  1.00  0.00           H
ATOM     15 2HG2 VAL     2      33.010  45.660  25.860  1.00  0.00           H
ATOM     16 3HG2 VAL     2      32.420  45.070  24.280  1.00  0.00           H
ATOM     17  C   VAL     2      30.090  45.820  25.720  1.00  0.00           C
ATOM     18  O   VAL     2      30.040  46.210  26.860  1.00  0.00           O
ATOM     19  N   GLN     3      29.980  44.550  25.330  1.00  0.00           N
ATOM     20  H   GLN     3      30.340  44.260  24.430  1.00  0.00           H
ATOM     21  CA  GLN     3      29.870  43.440  26.340  1.00  0.00           C
ATOM     22  HA  GLN     3      30.240  43.810  27.290  1.00  0.00           H
ATOM     23  CB  GLN     3      28.300  43.120  26.480  1.00  0.00           C
ATOM     24  HB1 GLN     3      27.760  43.950  26.930  1.00  0.00           H
ATOM     25  HB2 GLN     3      28.220  42.360  27.250  1.00  0.00           H
ATOM     26  CG  GLN     3      27.650  42.590  25.200  1.00  0.00           C
ATOM     27  HG1 GLN     3      28.240  41.700  24.990  1.00  0.00           H
ATOM     28  HG2 GLN     3      27.660  43.290  24.360  1.00  0.00           H
ATOM     29  CD  GLN     3      26.240  42.210  25.500  1.00  0.00           C
ATOM     30  OE1 GLN     3      26.080  41.070  25.970  1.00  0.00           O
ATOM     31  NE2 GLN     3      25.250  43.050  25.230  1.00  0.00           N
ATOM     32 1HE2 GLN     3      25.540  43.960  24.910  1.00  0.00           H
ATOM     33 2HE2 GLN     3      24.300  42.700  25.330  1.00  0.00           H
ATOM     34  C   GLN     3      30.750  42.270  25.990  1.00  0.00           C
ATOM     35  O   GLN     3      31.110  42.120  24.780  1.00  0.00           O
ATOM     36  N   LEU     4      31.070  41.400  26.880  1.00  0.00           N
ATOM     37  H   LEU     4      30.750  41.670  27.790  1.00  0.00           H
ATOM     38  CA  LEU     4      32.030  40.280  26.700  1.00  0.00           C
ATOM     39  HA  LEU     4      32.580  40.440  25.780  1.00  0.00           H
ATOM     40  CB  LEU     4      33.020  40.310  27.890  1.00  0.00           C
ATOM     41  HB1 LEU     4      33.900  39.710  27.670  1.00  0.00           H
ATOM     42  HB2 LEU     4      32.490  39.790  28.690  1.00  0.00           H
ATOM     43  CG  LEU     4      33.440  41.720  28.400  1.00  0.00           C
ATOM     44  HG  LEU     4      32.550  42.310  28.610  1.00  0.00           H
ATOM     45  CD1 LEU     4      34.100  41.510  29.730  1.00  0.00           C
ATOM     46 1HD1 LEU     4      33.380  41.020  30.390  1.00  0.00           H
ATOM     47 2HD1 LEU     4      34.980  40.910  29.510  1.00  0.00           H
ATOM     48 3HD1 LEU     4      34.410  42.500  30.060  1.00  0.00           H
ATOM     49  CD2 LEU     4      34.370  42.320  27.320  1.00  0.00           C
ATOM     50 1HD2 LEU     4      33.670  42.580  26.520  1.00  0.00           H
ATOM     51 2HD2 LEU     4      34.940  43.220  27.550  1.00  0.00           H
ATOM     52 3HD2 LEU     4      35.220  41.690  27.040  1.00  0.00           H
ATOM     53  C   LEU     4      31.270  38.940  26.530  1.00  0.00           C
ATOM     54  O   LEU     4      30.020  38.980  26.470  1.00  0.00           O
ATOM     55  N   VAL     5      31.960  37.810  26.330  1.00  0.00           N
ATOM     56  H   VAL     5      32.950  37.860  26.550  1.00  0.00           H
ATOM     57  CA  VAL     5      31.460  36.520  25.870  1.00  0.00           C
ATOM     58  HA  VAL     5      30.420  36.410  26.160  1.00  0.00           H
ATOM     59  CB  VAL     5      31.440  36.370  24.330  1.00  0.00           C
ATOM     60  HB  VAL     5      32.430  36.620  23.960  1.00  0.00           H
ATOM     61  CG1 VAL     5      31.020  34.950  23.950  1.00  0.00           C
ATOM     62 1HG1 VAL     5      31.810  34.220  23.810  1.00  0.00           H
ATOM     63 2HG1 VAL     5      30.340  34.520  24.680  1.00  0.00           H
ATOM     64 3HG1 VAL     5      30.470  34.940  23.000  1.00  0.00           H
ATOM     65  CG2 VAL     5      30.470  37.310  23.660  1.00  0.00           C
ATOM     66 1HG2 VAL     5      30.870  38.300  23.890  1.00  0.00           H
ATOM     67 2HG2 VAL     5      30.460  37.230  22.580  1.00  0.00           H
ATOM     68 3HG2 VAL     5      29.460  37.230  24.080  1.00  0.00           H
ATOM     69  C   VAL     5      32.220  35.300  26.470  1.00  0.00           C
ATOM     70  O   VAL     5      33.400  35.220  26.190  1.00  0.00           O
ATOM     71  N   GLU     6      31.540  34.350  27.090  1.00  0.00           N
ATOM     72  H   GLU     6      30.530  34.470  27.120  1.00  0.00           H
ATOM     73  CA  GLU     6      32.140  33.220  27.840  1.00  0.00           C
ATOM     74  HA  GLU     6      33.200  33.210  27.570  1.00  0.00           H
ATOM     75  CB  GLU     6      32.070  33.420  29.380  1.00  0.00           C
ATOM     76  HB1 GLU     6      32.570  32.610  29.920  1.00  0.00           H
ATOM     77  HB2 GLU     6      31.040  33.250  29.710  1.00  0.00           H
ATOM     78  CG  GLU     6      32.560  34.770  29.930  1.00  0.00           C
ATOM     79  HG1 GLU     6      33.160  35.210  29.140  1.00  0.00           H
ATOM     80  HG2 GLU     6      33.240  34.510  30.740  1.00  0.00           H
ATOM     81  CD  GLU     6      31.310  35.710  30.160  1.00  0.00           C
ATOM     82  OE1 GLU     6      30.520  35.980  29.190  1.00  0.00           O
ATOM     83  OE2 GLU     6      30.920  36.080  31.310  1.00  0.00           O
ATOM     84  C   GLU     6      31.690  31.830  27.420  1.00  0.00           C
ATOM     85  O   GLU     6      30.530  31.580  27.320  1.00  0.00           O
ATOM     86  N   SER     7      32.600  30.900  27.290  1.00  0.00           N
ATOM     87  H   SER     7      33.570  31.160  27.390  1.00  0.00           H
ATOM     88  CA  SER     7      32.430  29.530  26.800  1.00  0.00           C
ATOM     89  HA  SER     7      31.550  29.130  27.310  1.00  0.00           H
ATOM     90  CB  SER     7      32.260  29.510  25.300  1.00  0.00           C
ATOM     91  HB1 SER     7      31.480  30.170  24.940  1.00  0.00           H
ATOM     92  HB2 SER     7      32.170  28.510  24.870  1.00  0.00           H
ATOM     93  OG  SER     7      33.410  30.030  24.730  1.00  0.00           O
ATOM     94  HG  SER     7      33.450  30.960  24.950  1.00  0.00           H
ATOM     95  C   SER     7      33.590  28.620  27.190  1.00  0.00           C
ATOM     96  O   SER     7      34.510  29.120  27.780  1.00  0.00           O
ATOM     97  N   GLY     9      33.520  27.300  27.040  1.00  0.00           N
ATOM     98  H   GLY     9      32.790  26.950  26.440  1.00  0.00           H
ATOM     99  CA  GLY     9      34.350  26.320  27.780  1.00  0.00           C
ATOM    100  HA1 GLY     9      35.350  26.680  28.040  1.00  0.00           H
ATOM    101  HA2 GLY     9      34.580  25.580  27.010  1.00  0.00           H
ATOM    102  C   GLY     9      33.640  25.650  29.010  1.00  0.00           C
ATOM    103  O   GLY     9      34.150  24.610  29.430  1.00  0.00           O
ATOM    104  N   GLY    10      32.500  26.170  29.580  1.00  0.00           N
ATOM    105  H   GLY    10      32.120  27.040  29.240  1.00  0.00           H
ATOM    106  CA  GLY    10      31.760  25.320  30.480  1.00  0.00           C
ATOM    107  HA1 GLY    10      31.030  25.980  30.940  1.00  0.00           H
ATOM    108  HA2 GLY    10      32.500  24.840  31.120  1.00  0.00           H
ATOM    109  C   GLY    10      31.110  24.120  29.840  1.00  0.00           C
ATOM    110  O   GLY    10      30.900  24.100  28.630  1.00  0.00           O
ATOM    111  N   GLY    11      30.840  23.160  30.740  1.00  0.00           N
ATOM    112  H   GLY    11      31.080  23.340  31.710  1.00  0.00           H
ATOM    113  CA  GLY    11      30.120  21.920  30.430  1.00  0.00           C
ATOM    114  HA1 GLY    11      30.720  21.460  29.640  1.00  0.00           H
ATOM    115  HA2 GLY    11      29.090  21.990  30.080  1.00  0.00           H
ATOM    116  C   GLY    11      30.070  20.940  31.590  1.00  0.00           C
ATOM    117  O   GLY    11      30.050  21.390  32.720  1.00  0.00           O
ATOM    118  N   LEU    12      30.040  19.600  31.410  1.00  0.00           N
ATOM    119  H   LEU    12      30.140  19.260  30.460  1.00  0.00           H
ATOM    120  CA  LEU    12      29.810  18.660  32.500  1.00  0.00           C
ATOM    121  HA  LEU    12      29.670  19.170  33.450  1.00  0.00           H
ATOM    122  CB  LEU    12      28.410  17.930  32.280  1.00  0.00           C
ATOM    123  HB1 LEU    12      28.420  17.600  31.250  1.00  0.00           H
ATOM    124  HB2 LEU    12      27.630  18.690  32.330  1.00  0.00           H
ATOM    125  CG  LEU    12      28.030  16.800  33.230  1.00  0.00           C
ATOM    126  HG  LEU    12      28.920  16.320  33.640  1.00  0.00           H
ATOM    127  CD1 LEU    12      27.180  17.290  34.420  1.00  0.00           C
ATOM    128 1HD1 LEU    12      26.770  16.520  35.080  1.00  0.00           H
ATOM    129 2HD1 LEU    12      27.800  17.990  34.990  1.00  0.00           H
ATOM    130 3HD1 LEU    12      26.290  17.760  34.000  1.00  0.00           H
ATOM    131  CD2 LEU    12      27.240  15.680  32.480  1.00  0.00           C
ATOM    132 1HD2 LEU    12      27.790  15.360  31.600  1.00  0.00           H
ATOM    133 2HD2 LEU    12      27.180  14.790  33.090  1.00  0.00           H
ATOM    134 3HD2 LEU    12      26.300  16.140  32.160  1.00  0.00           H
ATOM    135  C   LEU    12      30.970  17.630  32.690  1.00  0.00           C
ATOM    136  O   LEU    12      31.390  17.170  31.660  1.00  0.00           O
ATOM    137  N   VAL    13      31.360  17.270  33.910  1.00  0.00           N
ATOM    138  H   VAL    13      30.930  17.690  34.730  1.00  0.00           H
ATOM    139  CA  VAL    13      32.410  16.280  34.230  1.00  0.00           C
ATOM    140  HA  VAL    13      32.530  15.570  33.410  1.00  0.00           H
ATOM    141  CB  VAL    13      33.720  17.070  34.330  1.00  0.00           C
ATOM    142  HB  VAL    13      34.480  16.380  34.700  1.00  0.00           H
ATOM    143  CG1 VAL    13      34.230  17.600  32.970  1.00  0.00           C
ATOM    144 1HG1 VAL    13      33.620  18.470  32.720  1.00  0.00           H
ATOM    145 2HG1 VAL    13      35.300  17.790  32.940  1.00  0.00           H
ATOM    146 3HG1 VAL    13      34.070  16.920  32.130  1.00  0.00           H
ATOM    147  CG2 VAL    13      33.690  18.300  35.280  1.00  0.00           C
ATOM    148 1HG2 VAL    13      34.690  18.720  35.260  1.00  0.00           H
ATOM    149 2HG2 VAL    13      32.940  19.030  34.970  1.00  0.00           H
ATOM    150 3HG2 VAL    13      33.530  17.900  36.280  1.00  0.00           H
ATOM    151  C   VAL    13      32.260  15.510  35.590  1.00  0.00           C
ATOM    152  O   VAL    13      31.420  15.880  36.450  1.00  0.00           O
ATOM    153  N   GLN    14      32.930  14.390  35.730  1.00  0.00           N
ATOM    154  H   GLN    14      33.480  14.080  34.950  1.00  0.00           H
ATOM    155  CA  GLN    14      33.050  13.720  37.060  1.00  0.00           C
ATOM    156  HA  GLN    14      32.120  13.840  37.620  1.00  0.00           H
ATOM    157  CB  GLN    14      33.410  12.170  37.050  1.00  0.00           C
ATOM    158  HB1 GLN    14      33.290  11.880  38.090  1.00  0.00           H
ATOM    159  HB2 GLN    14      34.470  12.120  36.790  1.00  0.00           H
ATOM    160  CG  GLN    14      32.390  11.140  36.440  1.00  0.00           C
ATOM    161  HG1 GLN    14      32.720  10.120  36.630  1.00  0.00           H
ATOM    162  HG2 GLN    14      32.380  11.350  35.370  1.00  0.00           H
ATOM    163  CD  GLN    14      30.960  11.270  36.950  1.00  0.00           C
ATOM    164  OE1 GLN    14      30.690  11.120  38.140  1.00  0.00           O
ATOM    165  NE2 GLN    14      29.990  11.560  36.130  1.00  0.00           N
ATOM    166 1HE2 GLN    14      30.170  11.760  35.160  1.00  0.00           H
ATOM    167 2HE2 GLN    14      29.020  11.530  36.430  1.00  0.00           H
ATOM    168  C   GLN    14      34.040  14.540  37.940  1.00  0.00           C
ATOM    169  O   GLN    14      34.970  15.140  37.490  1.00  0.00           O
ATOM    170  N   ALA    15      33.860  14.400  39.260  1.00  0.00           N
ATOM    171  H   ALA    15      32.990  13.940  39.470  1.00  0.00           H
ATOM    172  CA  ALA    15      34.790  15.000  40.210  1.00  0.00           C
ATOM    173  HA  ALA    15      34.780  16.070  40.020  1.00  0.00           H
ATOM    174  CB  ALA    15      34.220  14.760  41.570  1.00  0.00           C
ATOM    175  HB1 ALA    15      33.250  15.230  41.690  1.00  0.00           H
ATOM    176  HB2 ALA    15      34.040  13.690  41.740  1.00  0.00           H
ATOM    177  HB3 ALA    15      34.860  15.140  42.360  1.00  0.00           H
ATOM    178  C   ALA    15      36.270  14.580  40.040  1.00  0.00           C
ATOM    179  O   ALA    15      36.550  13.430  39.800  1.00  0.00           O
ATOM    180  N   GLY    16      37.250  15.510  40.000  1.00  0.00           N
ATOM    181  H   GLY    16      36.990  16.460  40.240  1.00  0.00           H
ATOM    182  CA  GLY    16      38.690  15.260  39.830  1.00  0.00           C
ATOM    183  HA1 GLY    16      38.970  14.230  40.050  1.00  0.00           H
ATOM    184  HA2 GLY    16      39.140  16.000  40.490  1.00  0.00           H
ATOM    185  C   GLY    16      39.240  15.530  38.430  1.00  0.00           C
ATOM    186  O   GLY    16      40.470  15.640  38.280  1.00  0.00           O
ATOM    187  N   ASP    17      38.310  15.700  37.530  1.00  0.00           N
ATOM    188  H   ASP    17      37.360  15.740  37.870  1.00  0.00           H
ATOM    189  CA  ASP    17      38.560  16.200  36.180  1.00  0.00           C
ATOM    190  HA  ASP    17      39.450  15.610  35.940  1.00  0.00           H
ATOM    191  CB  ASP    17      37.430  15.830  35.240  1.00  0.00           C
ATOM    192  HB1 ASP    17      36.690  16.630  35.180  1.00  0.00           H
ATOM    193  HB2 ASP    17      36.830  15.070  35.740  1.00  0.00           H
ATOM    194  CG  ASP    17      37.840  15.520  33.800  1.00  0.00           C
ATOM    195  OD1 ASP    17      38.720  16.200  33.180  1.00  0.00           O
ATOM    196  OD2 ASP    17      37.290  14.550  33.180  1.00  0.00           O
ATOM    197  C   ASP    17      38.900  17.700  36.120  1.00  0.00           C
ATOM    198  O   ASP    17      38.790  18.380  37.180  1.00  0.00           O
ATOM    199  N   SER    18      39.230  18.270  34.940  1.00  0.00           N
ATOM    200  H   SER    18      39.340  17.680  34.120  1.00  0.00           H
ATOM    201  CA  SER    18      39.520  19.660  34.750  1.00  0.00           C
ATOM    202  HA  SER    18      39.230  20.260  35.610  1.00  0.00           H
ATOM    203  CB  SER    18      41.060  19.890  34.600  1.00  0.00           C
ATOM    204  HB1 SER    18      41.260  20.960  34.580  1.00  0.00           H
ATOM    205  HB2 SER    18      41.480  19.530  33.670  1.00  0.00           H
ATOM    206  OG  SER    18      41.740  19.340  35.690  1.00  0.00           O
ATOM    207  HG  SER    18      41.510  18.410  35.660  1.00  0.00           H
ATOM    208  C   SER    18      38.730  20.270  33.500  1.00  0.00           C
ATOM    209  O   SER    18      38.210  19.560  32.660  1.00  0.00           O
ATOM    210  N   LEU    19      38.650  21.610  33.450  1.00  0.00           N
ATOM    211  H   LEU    19      38.850  22.190  34.250  1.00  0.00           H
ATOM    212  CA  LEU    19      38.090  22.380  32.290  1.00  0.00           C
ATOM    213  HA  LEU    19      38.140  21.700  31.430  1.00  0.00           H
ATOM    214  CB  LEU    19      36.610  22.810  32.550  1.00  0.00           C
ATOM    215  HB1 LEU    19      36.210  23.420  31.750  1.00  0.00           H
ATOM    216  HB2 LEU    19      36.610  23.470  33.420  1.00  0.00           H
ATOM    217  CG  LEU    19      35.580  21.680  32.710  1.00  0.00           C
ATOM    218  HG  LEU    19      35.970  21.000  33.470  1.00  0.00           H
ATOM    219  CD1 LEU    19      34.170  22.150  33.130  1.00  0.00           C
ATOM    220 1HD1 LEU    19      34.180  22.740  34.040  1.00  0.00           H
ATOM    221 2HD1 LEU    19      33.870  22.830  32.330  1.00  0.00           H
ATOM    222 3HD1 LEU    19      33.480  21.310  33.230  1.00  0.00           H
ATOM    223  CD2 LEU    19      35.410  20.900  31.350  1.00  0.00           C
ATOM    224 1HD2 LEU    19      34.780  21.500  30.690  1.00  0.00           H
ATOM    225 2HD2 LEU    19      36.390  20.600  30.970  1.00  0.00           H
ATOM    226 3HD2 LEU    19      34.750  20.050  31.510  1.00  0.00           H
ATOM    227  C   LEU    19      38.980  23.570  31.970  1.00  0.00           C
ATOM    228  O   LEU    19      39.740  23.940  32.900  1.00  0.00           O
ATOM    229  N   ARG    20      38.810  24.280  30.810  1.00  0.00           N
ATOM    230  H   ARG    20      38.110  23.840  30.230  1.00  0.00           H
ATOM    231  CA  ARG    20      39.350  25.570  30.550  1.00  0.00           C
ATOM    232  HA  ARG    20      39.680  25.940  31.530  1.00  0.00           H
ATOM    233  CB  ARG    20      40.540  25.440  29.590  1.00  0.00           C
ATOM    234  HB1 ARG    20      40.260  24.880  28.690  1.00  0.00           H
ATOM    235  HB2 ARG    20      41.330  24.850  30.070  1.00  0.00           H
ATOM    236  CG  ARG    20      41.090  26.830  29.250  1.00  0.00           C
ATOM    237  HG1 ARG    20      41.270  27.360  30.180  1.00  0.00           H
ATOM    238  HG2 ARG    20      40.370  27.460  28.710  1.00  0.00           H
ATOM    239  CD  ARG    20      42.370  26.780  28.540  1.00  0.00           C
ATOM    240  HD1 ARG    20      42.820  25.860  28.900  1.00  0.00           H
ATOM    241  HD2 ARG    20      42.930  27.670  28.840  1.00  0.00           H
ATOM    242  NE  ARG    20      42.230  26.710  27.100  1.00  0.00           N
ATOM    243  HE  ARG    20      41.300  26.450  26.800  1.00  0.00           H
ATOM    244  CZ  ARG    20      43.130  27.130  26.180  1.00  0.00           C
ATOM    245  NH1 ARG    20      44.350  27.400  26.510  1.00  0.00           N
ATOM    246 1HH1 ARG    20      44.650  27.250  27.460  1.00  0.00           H
ATOM    247 2HH1 ARG    20      44.910  27.810  25.770  1.00  0.00           H
ATOM    248  NH2 ARG    20      42.820  27.240  24.910  1.00  0.00           N
ATOM    249 1HH2 ARG    20      41.890  26.910  24.670  1.00  0.00           H
ATOM    250 2HH2 ARG    20      43.520  27.230  24.180  1.00  0.00           H
ATOM    251  C   ARG    20      38.270  26.570  30.010  1.00  0.00           C
ATOM    252  O   ARG    20      37.940  26.550  28.790  1.00  0.00           O
ATOM    253  N   LEU    21      37.780  27.420  30.900  1.00  0.00           N
ATOM    254  H   LEU    21      38.230  27.500  31.800  1.00  0.00           H
ATOM    255  CA  LEU    21      36.880  28.550  30.510  1.00  0.00           C
ATOM    256  HA  LEU    21      36.140  28.120  29.830  1.00  0.00           H
ATOM    257  CB  LEU    21      36.130  29.190  31.680  1.00  0.00           C
ATOM    258  HB1 LEU    21      35.270  29.750  31.340  1.00  0.00           H
ATOM    259  HB2 LEU    21      36.690  30.010  32.140  1.00  0.00           H
ATOM    260  CG  LEU    21      35.620  28.230  32.750  1.00  0.00           C
ATOM    261  HG  LEU    21      36.440  27.680  33.200  1.00  0.00           H
ATOM    262  CD1 LEU    21      34.880  28.880  33.890  1.00  0.00           C
ATOM    263 1HD1 LEU    21      34.470  29.800  33.480  1.00  0.00           H
ATOM    264 2HD1 LEU    21      34.180  28.160  34.320  1.00  0.00           H
ATOM    265 3HD1 LEU    21      35.510  29.340  34.650  1.00  0.00           H
ATOM    266  CD2 LEU    21      34.680  27.210  32.160  1.00  0.00           C
ATOM    267 1HD2 LEU    21      33.780  27.710  31.790  1.00  0.00           H
ATOM    268 2HD2 LEU    21      35.080  26.640  31.330  1.00  0.00           H
ATOM    269 3HD2 LEU    21      34.470  26.500  32.960  1.00  0.00           H
ATOM    270  C   LEU    21      37.660  29.550  29.590  1.00  0.00           C
ATOM    271  O   LEU    21      38.770  29.790  29.760  1.00  0.00           O
ATOM    272  N   SER    22      36.930  30.230  28.740  1.00  0.00           N
ATOM    273  H   SER    22      36.010  29.860  28.600  1.00  0.00           H
ATOM    274  CA  SER    22      37.410  31.370  27.950  1.00  0.00           C
ATOM    275  HA  SER    22      38.390  31.650  28.340  1.00  0.00           H
ATOM    276  CB  SER    22      37.590  30.920  26.500  1.00  0.00           C
ATOM    277  HB1 SER    22      38.020  29.920  26.570  1.00  0.00           H
ATOM    278  HB2 SER    22      38.270  31.600  25.980  1.00  0.00           H
ATOM    279  OG  SER    22      36.390  30.730  25.760  1.00  0.00           O
ATOM    280  HG  SER    22      35.760  30.180  26.230  1.00  0.00           H
ATOM    281  C   SER    22      36.490  32.590  28.060  1.00  0.00           C
ATOM    282  O   SER    22      35.320  32.360  28.320  1.00  0.00           O
ATOM    283  N   CYS    23      37.040  33.790  27.860  1.00  0.00           N
ATOM    284  H   CYS    23      38.050  33.810  27.800  1.00  0.00           H
ATOM    285  CA  CYS    23      36.380  35.110  27.860  1.00  0.00           C
ATOM    286  HA  CYS    23      35.340  35.030  27.540  1.00  0.00           H
ATOM    287  CB  CYS    23      36.510  35.660  29.310  1.00  0.00           C
ATOM    288  HB1 CYS    23      37.580  35.860  29.410  1.00  0.00           H
ATOM    289  HB2 CYS    23      36.110  34.920  30.000  1.00  0.00           H
ATOM    290  SG  CYS    23      35.480  37.140  29.500  1.00  0.00           S
ATOM    291  C   CYS    23      36.970  36.210  26.880  1.00  0.00           C
ATOM    292  O   CYS    23      38.140  36.590  27.030  1.00  0.00           O
ATOM    293  N   ALA    24      36.210  36.640  25.870  1.00  0.00           N
ATOM    294  H   ALA    24      35.270  36.280  25.880  1.00  0.00           H
ATOM    295  CA  ALA    24      36.740  37.400  24.720  1.00  0.00           C
ATOM    296  HA  ALA    24      37.810  37.210  24.620  1.00  0.00           H
ATOM    297  CB  ALA    24      36.020  36.920  23.510  1.00  0.00           C
ATOM    298  HB1 ALA    24      36.330  35.880  23.400  1.00  0.00           H
ATOM    299  HB2 ALA    24      34.950  37.080  23.650  1.00  0.00           H
ATOM    300  HB3 ALA    24      36.360  37.420  22.600  1.00  0.00           H
ATOM    301  C   ALA    24      36.590  38.940  24.870  1.00  0.00           C
ATOM    302  O   ALA    24      35.570  39.360  25.380  1.00  0.00           O
ATOM    303  N   ALA    25      37.540  39.770  24.440  1.00  0.00           N
ATOM    304  H   ALA    25      38.350  39.380  23.980  1.00  0.00           H
ATOM    305  CA  ALA    25      37.530  41.190  24.720  1.00  0.00           C
ATOM    306  HA  ALA    25      37.310  41.240  25.790  1.00  0.00           H
ATOM    307  CB  ALA    25      38.960  41.740  24.530  1.00  0.00           C
ATOM    308  HB1 ALA    25      39.100  41.920  23.460  1.00  0.00           H
ATOM    309  HB2 ALA    25      39.030  42.690  25.060  1.00  0.00           H
ATOM    310  HB3 ALA    25      39.690  41.010  24.870  1.00  0.00           H
ATOM    311  C   ALA    25      36.440  42.050  24.040  1.00  0.00           C
ATOM    312  O   ALA    25      35.980  43.070  24.630  1.00  0.00           O
ATOM    313  N   SER    26      35.890  41.540  22.980  1.00  0.00           N
ATOM    314  H   SER    26      36.370  40.700  22.710  1.00  0.00           H
ATOM    315  CA  SER    26      34.580  41.870  22.300  1.00  0.00           C
ATOM    316  HA  SER    26      34.810  41.470  21.310  1.00  0.00           H
ATOM    317  CB  SER    26      33.460  41.090  22.910  1.00  0.00           C
ATOM    318  HB1 SER    26      32.530  41.220  22.360  1.00  0.00           H
ATOM    319  HB2 SER    26      33.390  41.500  23.920  1.00  0.00           H
ATOM    320  OG  SER    26      33.720  39.700  23.100  1.00  0.00           O
ATOM    321  HG  SER    26      34.320  39.550  23.830  1.00  0.00           H
ATOM    322  C   SER    26      34.220  43.340  22.070  1.00  0.00           C
ATOM    323  O   SER    26      33.030  43.680  21.820  1.00  0.00           O
ATOM    324  N   GLY    27      35.260  44.200  21.830  1.00  0.00           N
ATOM    325  H   GLY    27      36.220  43.860  21.870  1.00  0.00           H
ATOM    326  CA  GLY    27      35.090  45.710  21.570  1.00  0.00           C
ATOM    327  HA1 GLY    27      34.090  45.980  21.220  1.00  0.00           H
ATOM    328  HA2 GLY    27      35.690  45.910  20.680  1.00  0.00           H
ATOM    329  C   GLY    27      35.590  46.650  22.740  1.00  0.00           C
ATOM    330  O   GLY    27      35.350  47.840  22.620  1.00  0.00           O
ATOM    331  N   LEU    28      36.300  46.170  23.760  1.00  0.00           N
ATOM    332  H   LEU    28      36.590  45.200  23.800  1.00  0.00           H
ATOM    333  CA  LEU    28      36.880  46.940  24.870  1.00  0.00           C
ATOM    334  HA  LEU    28      36.760  48.010  24.720  1.00  0.00           H
ATOM    335  CB  LEU    28      36.230  46.380  26.180  1.00  0.00           C
ATOM    336  HB1 LEU    28      36.300  45.300  26.070  1.00  0.00           H
ATOM    337  HB2 LEU    28      35.190  46.700  26.200  1.00  0.00           H
ATOM    338  CG  LEU    28      36.830  46.800  27.510  1.00  0.00           C
ATOM    339  HG  LEU    28      37.820  46.360  27.560  1.00  0.00           H
ATOM    340  CD1 LEU    28      36.820  48.300  27.720  1.00  0.00           C
ATOM    341 1HD1 LEU    28      37.300  48.810  26.880  1.00  0.00           H
ATOM    342 2HD1 LEU    28      35.810  48.690  27.740  1.00  0.00           H
ATOM    343 3HD1 LEU    28      37.420  48.570  28.590  1.00  0.00           H
ATOM    344  CD2 LEU    28      35.870  46.140  28.560  1.00  0.00           C
ATOM    345 1HD2 LEU    28      36.030  46.590  29.540  1.00  0.00           H
ATOM    346 2HD2 LEU    28      34.850  46.400  28.280  1.00  0.00           H
ATOM    347 3HD2 LEU    28      35.910  45.050  28.570  1.00  0.00           H
ATOM    348  C   LEU    28      38.430  46.770  24.880  1.00  0.00           C
ATOM    349  O   LEU    28      38.970  45.890  24.240  1.00  0.00           O
ATOM    350  N   LEU    29      39.160  47.650  25.610  1.00  0.00           N
ATOM    351  H   LEU    29      38.720  48.310  26.240  1.00  0.00           H
ATOM    352  CA  LEU    29      40.560  47.960  25.280  1.00  0.00           C
ATOM    353  HA  LEU    29      40.740  47.780  24.220  1.00  0.00           H
ATOM    354  CB  LEU    29      40.870  49.450  25.570  1.00  0.00           C
ATOM    355  HB1 LEU    29      41.940  49.600  25.440  1.00  0.00           H
ATOM    356  HB2 LEU    29      40.630  49.670  26.610  1.00  0.00           H
ATOM    357  CG  LEU    29      40.240  50.490  24.720  1.00  0.00           C
ATOM    358  HG  LEU    29      40.800  51.420  24.850  1.00  0.00           H
ATOM    359  CD1 LEU    29      40.440  50.310  23.260  1.00  0.00           C
ATOM    360 1HD1 LEU    29      41.490  50.060  23.120  1.00  0.00           H
ATOM    361 2HD1 LEU    29      39.610  49.730  22.860  1.00  0.00           H
ATOM    362 3HD1 LEU    29      40.330  51.290  22.780  1.00  0.00           H
ATOM    363  CD2 LEU    29      38.780  50.750  25.080  1.00  0.00           C
ATOM    364 1HD2 LEU    29      38.310  51.620  24.610  1.00  0.00           H
ATOM    365 2HD2 LEU    29      38.220  49.830  24.930  1.00  0.00           H
ATOM    366 3HD2 LEU    29      38.800  50.980  26.140  1.00  0.00           H
ATOM    367  C   LEU    29      41.530  47.030  26.070  1.00  0.00           C
ATOM    368  O   LEU    29      42.190  47.500  26.970  1.00  0.00           O
ATOM    369  N   PHE    30      41.630  45.760  25.600  1.00  0.00           N
ATOM    370  H   PHE    30      41.100  45.550  24.770  1.00  0.00           H
ATOM    371  CA  PHE    30      42.430  44.620  26.120  1.00  0.00           C
ATOM    372  HA  PHE    30      41.940  44.240  27.020  1.00  0.00           H
ATOM    373  CB  PHE    30      42.540  43.540  25.020  1.00  0.00           C
ATOM    374  HB1 PHE    30      43.410  43.760  24.400  1.00  0.00           H
ATOM    375  HB2 PHE    30      41.680  43.520  24.340  1.00  0.00           H
ATOM    376  CG  PHE    30      42.770  42.090  25.460  1.00  0.00           C
ATOM    377  CD1 PHE    30      41.840  41.470  26.350  1.00  0.00           C
ATOM    378  HD1 PHE    30      40.950  41.990  26.690  1.00  0.00           H
ATOM    379  CE1 PHE    30      42.060  40.160  26.760  1.00  0.00           C
ATOM    380  HE1 PHE    30      41.340  39.640  27.380  1.00  0.00           H
ATOM    381  CZ  PHE    30      43.230  39.500  26.370  1.00  0.00           C
ATOM    382  HZ  PHE    30      43.460  38.520  26.750  1.00  0.00           H
ATOM    383  CE2 PHE    30      44.160  40.130  25.510  1.00  0.00           C
ATOM    384  HE2 PHE    30      45.090  39.660  25.240  1.00  0.00           H
ATOM    385  CD2 PHE    30      43.880  41.390  25.030  1.00  0.00           C
ATOM    386  HD2 PHE    30      44.690  41.840  24.480  1.00  0.00           H
ATOM    387  C   PHE    30      43.910  44.900  26.560  1.00  0.00           C
ATOM    388  O   PHE    30      44.510  44.230  27.400  1.00  0.00           O
ATOM    389  N   SER    37      44.490  45.950  25.940  1.00  0.00           N
ATOM    390  H   SER    37      44.000  46.400  25.170  1.00  0.00           H
ATOM    391  CA  SER    37      45.910  46.340  26.230  1.00  0.00           C
ATOM    392  HA  SER    37      46.500  45.420  26.280  1.00  0.00           H
ATOM    393  CB  SER    37      46.510  47.060  25.100  1.00  0.00           C
ATOM    394  HB1 SER    37      47.440  47.500  25.480  1.00  0.00           H
ATOM    395  HB2 SER    37      45.930  47.920  24.760  1.00  0.00           H
ATOM    396  OG  SER    37      46.720  46.250  23.950  1.00  0.00           O
ATOM    397  HG  SER    37      47.610  45.890  23.970  1.00  0.00           H
ATOM    398  C   SER    37      45.970  47.170  27.540  1.00  0.00           C
ATOM    399  O   SER    37      47.060  47.360  28.080  1.00  0.00           O
ATOM    400  N   PHE    38      44.890  47.670  28.090  1.00  0.00           N
ATOM    401  H   PHE    38      43.970  47.520  27.690  1.00  0.00           H
ATOM    402  CA  PHE    38      44.930  48.410  29.430  1.00  0.00           C
ATOM    403  HA  PHE    38      45.900  48.180  29.880  1.00  0.00           H
ATOM    404  CB  PHE    38      45.060  49.900  29.130  1.00  0.00           C
ATOM    405  HB1 PHE    38      45.060  50.550  30.000  1.00  0.00           H
ATOM    406  HB2 PHE    38      44.130  50.280  28.700  1.00  0.00           H
ATOM    407  CG  PHE    38      46.180  50.270  28.260  1.00  0.00           C
ATOM    408  CD1 PHE    38      46.090  50.350  26.840  1.00  0.00           C
ATOM    409  HD1 PHE    38      45.140  50.270  26.320  1.00  0.00           H
ATOM    410  CE1 PHE    38      47.270  50.550  26.030  1.00  0.00           C
ATOM    411  HE1 PHE    38      47.180  50.510  24.960  1.00  0.00           H
ATOM    412  CZ  PHE    38      48.510  50.550  26.710  1.00  0.00           C
ATOM    413  HZ  PHE    38      49.430  50.640  26.140  1.00  0.00           H
ATOM    414  CE2 PHE    38      48.650  50.450  28.080  1.00  0.00           C
ATOM    415  HE2 PHE    38      49.630  50.400  28.530  1.00  0.00           H
ATOM    416  CD2 PHE    38      47.490  50.250  28.830  1.00  0.00           C
ATOM    417  HD2 PHE    38      47.580  50.200  29.900  1.00  0.00           H
ATOM    418  C   PHE    38      43.770  48.000  30.350  1.00  0.00           C
ATOM    419  O   PHE    38      43.530  48.730  31.340  1.00  0.00           O
ATOM    420  N   TYR    39      42.980  46.920  30.040  1.00  0.00           N
ATOM    421  H   TYR    39      43.140  46.280  29.280  1.00  0.00           H
ATOM    422  CA  TYR    39      41.780  46.590  30.930  1.00  0.00           C
ATOM    423  HA  TYR    39      41.660  47.390  31.660  1.00  0.00           H
ATOM    424  CB  TYR    39      40.430  46.360  30.140  1.00  0.00           C
ATOM    425  HB1 TYR    39      39.910  45.490  30.530  1.00  0.00           H
ATOM    426  HB2 TYR    39      40.660  46.060  29.120  1.00  0.00           H
ATOM    427  CG  TYR    39      39.640  47.660  30.150  1.00  0.00           C
ATOM    428  CD1 TYR    39      40.040  48.750  29.310  1.00  0.00           C
ATOM    429  HD1 TYR    39      40.870  48.670  28.630  1.00  0.00           H
ATOM    430  CE1 TYR    39      39.430  50.050  29.450  1.00  0.00           C
ATOM    431  HE1 TYR    39      39.760  50.900  28.880  1.00  0.00           H
ATOM    432  CZ  TYR    39      38.440  50.260  30.390  1.00  0.00           C
ATOM    433  OH  TYR    39      37.970  51.510  30.660  1.00  0.00           O
ATOM    434  HH  TYR    39      37.410  51.500  31.440  1.00  0.00           H
ATOM    435  CE2 TYR    39      37.970  49.090  31.080  1.00  0.00           C
ATOM    436  HE2 TYR    39      37.160  49.200  31.780  1.00  0.00           H
ATOM    437  CD2 TYR    39      38.540  47.830  31.010  1.00  0.00           C
ATOM    438  HD2 TYR    39      38.170  46.970  31.550  1.00  0.00           H
ATOM    439  C   TYR    39      42.170  45.410  31.740  1.00  0.00           C
ATOM    440  O   TYR    39      42.760  44.370  31.390  1.00  0.00           O
ATOM    441  N   ILE    40      41.830  45.520  33.070  1.00  0.00           N
ATOM    442  H   ILE    40      41.180  46.260  33.300  1.00  0.00           H
ATOM    443  CA  ILE    40      41.890  44.420  34.030  1.00  0.00           C
ATOM    444  HA  ILE    40      42.850  43.910  33.990  1.00  0.00           H
ATOM    445  CB  ILE    40      41.950  44.920  35.500  1.00  0.00           C
ATOM    446  HB  ILE    40      40.950  45.320  35.690  1.00  0.00           H
ATOM    447  CG2 ILE    40      42.260  43.800  36.500  1.00  0.00           C
ATOM    448 1HG2 ILE    40      42.190  44.260  37.490  1.00  0.00           H
ATOM    449 2HG2 ILE    40      41.450  43.070  36.420  1.00  0.00           H
ATOM    450 3HG2 ILE    40      43.250  43.360  36.370  1.00  0.00           H
ATOM    451  CG1 ILE    40      43.010  46.020  35.630  1.00  0.00           C
ATOM    452 1HG1 ILE    40      42.760  46.910  35.040  1.00  0.00           H
ATOM    453 2HG1 ILE    40      43.970  45.610  35.330  1.00  0.00           H
ATOM    454  CD  ILE    40      43.150  46.630  37.020  1.00  0.00           C
ATOM    455  HD1 ILE    40      43.790  47.520  36.960  1.00  0.00           H
ATOM    456  HD2 ILE    40      42.200  46.990  37.400  1.00  0.00           H
ATOM    457  HD3 ILE    40      43.550  45.990  37.810  1.00  0.00           H
ATOM    458  C   ILE    40      40.630  43.500  33.770  1.00  0.00           C
ATOM    459  O   ILE    40      39.600  44.080  33.560  1.00  0.00           O
ATOM    460  N   MET    41      40.850  42.150  33.800  1.00  0.00           N
ATOM    461  H   MET    41      41.720  41.740  34.120  1.00  0.00           H
ATOM    462  CA  MET    41      39.710  41.250  33.680  1.00  0.00           C
ATOM    463  HA  MET    41      38.770  41.770  33.880  1.00  0.00           H
ATOM    464  CB  MET    41      39.730  40.800  32.190  1.00  0.00           C
ATOM    465  HB1 MET    41      38.770  40.290  32.070  1.00  0.00           H
ATOM    466  HB2 MET    41      40.530  40.070  32.130  1.00  0.00           H
ATOM    467  CG  MET    41      40.000  41.790  31.010  1.00  0.00           C
ATOM    468  HG1 MET    41      40.860  42.400  31.290  1.00  0.00           H
ATOM    469  HG2 MET    41      39.050  42.330  31.090  1.00  0.00           H
ATOM    470  SD  MET    41      39.930  41.200  29.300  1.00  0.00           S
ATOM    471  CE  MET    41      38.190  40.710  29.100  1.00  0.00           C
ATOM    472  HE1 MET    41      37.840  40.130  29.960  1.00  0.00           H
ATOM    473  HE2 MET    41      37.570  41.600  28.960  1.00  0.00           H
ATOM    474  HE3 MET    41      38.090  40.070  28.230  1.00  0.00           H
ATOM    475  C   MET    41      39.760  40.080  34.650  1.00  0.00           C
ATOM    476  O   MET    41      40.830  39.680  35.160  1.00  0.00           O
ATOM    477  N   GLY    42      38.680  39.390  34.850  1.00  0.00           N
ATOM    478  H   GLY    42      37.780  39.720  34.520  1.00  0.00           H
ATOM    479  CA  GLY    42      38.530  38.430  36.010  1.00  0.00           C
ATOM    480  HA1 GLY    42      38.650  38.920  36.970  1.00  0.00           H
ATOM    481  HA2 GLY    42      39.310  37.670  35.970  1.00  0.00           H
ATOM    482  C   GLY    42      37.200  37.790  36.030  1.00  0.00           C
ATOM    483  O   GLY    42      36.240  38.240  35.360  1.00  0.00           O
ATOM    484  N   TRP    43      37.100  36.830  36.930  1.00  0.00           N
ATOM    485  H   TRP    43      37.890  36.720  37.540  1.00  0.00           H
ATOM    486  CA  TRP    43      36.120  35.740  37.010  1.00  0.00           C
ATOM    487  HA  TRP    43      35.270  36.030  36.390  1.00  0.00           H
ATOM    488  CB  TRP    43      36.740  34.370  36.490  1.00  0.00           C
ATOM    489  HB1 TRP    43      36.180  33.560  36.980  1.00  0.00           H
ATOM    490  HB2 TRP    43      37.680  34.340  37.040  1.00  0.00           H
ATOM    491  CG  TRP    43      36.900  34.190  35.040  1.00  0.00           C
ATOM    492  CD1 TRP    43      37.950  34.520  34.270  1.00  0.00           C
ATOM    493  HD1 TRP    43      38.870  35.000  34.570  1.00  0.00           H
ATOM    494  NE1 TRP    43      37.790  34.010  32.990  1.00  0.00           N
ATOM    495  HE1 TRP    43      38.430  34.150  32.230  1.00  0.00           H
ATOM    496  CE2 TRP    43      36.540  33.430  32.920  1.00  0.00           C
ATOM    497  CZ2 TRP    43      35.850  32.860  31.770  1.00  0.00           C
ATOM    498  HZ2 TRP    43      36.240  32.860  30.770  1.00  0.00           H
ATOM    499  CH2 TRP    43      34.550  32.300  31.970  1.00  0.00           C
ATOM    500  HH2 TRP    43      34.030  31.860  31.140  1.00  0.00           H
ATOM    501  CZ3 TRP    43      34.040  32.420  33.250  1.00  0.00           C
ATOM    502  HZ3 TRP    43      33.050  32.040  33.460  1.00  0.00           H
ATOM    503  CE3 TRP    43      34.660  33.070  34.330  1.00  0.00           C
ATOM    504  HE3 TRP    43      34.260  33.000  35.330  1.00  0.00           H
ATOM    505  CD2 TRP    43      35.930  33.560  34.140  1.00  0.00           C
ATOM    506  C   TRP    43      35.480  35.610  38.390  1.00  0.00           C
ATOM    507  O   TRP    43      36.050  35.930  39.440  1.00  0.00           O
ATOM    508  N   PHE    44      34.210  35.250  38.370  1.00  0.00           N
ATOM    509  H   PHE    44      33.820  35.160  37.440  1.00  0.00           H
ATOM    510  CA  PHE    44      33.310  35.260  39.480  1.00  0.00           C
ATOM    511  HA  PHE    44      33.810  35.140  40.430  1.00  0.00           H
ATOM    512  CB  PHE    44      32.410  36.540  39.460  1.00  0.00           C
ATOM    513  HB1 PHE    44      31.670  36.420  40.240  1.00  0.00           H
ATOM    514  HB2 PHE    44      31.930  36.540  38.480  1.00  0.00           H
ATOM    515  CG  PHE    44      33.120  37.840  39.620  1.00  0.00           C
ATOM    516  CD1 PHE    44      33.700  38.470  38.500  1.00  0.00           C
ATOM    517  HD1 PHE    44      33.640  38.030  37.520  1.00  0.00           H
ATOM    518  CE1 PHE    44      34.410  39.730  38.650  1.00  0.00           C
ATOM    519  HE1 PHE    44      34.990  40.160  37.830  1.00  0.00           H
ATOM    520  CZ  PHE    44      34.470  40.310  39.900  1.00  0.00           C
ATOM    521  HZ  PHE    44      34.930  41.280  39.990  1.00  0.00           H
ATOM    522  CE2 PHE    44      33.900  39.680  41.030  1.00  0.00           C
ATOM    523  HE2 PHE    44      34.000  40.250  41.940  1.00  0.00           H
ATOM    524  CD2 PHE    44      33.240  38.450  40.880  1.00  0.00           C
ATOM    525  HD2 PHE    44      32.750  37.890  41.660  1.00  0.00           H
ATOM    526  C   PHE    44      32.330  34.070  39.410  1.00  0.00           C
ATOM    527  O   PHE    44      32.090  33.530  38.320  1.00  0.00           O
ATOM    528  N   ARG    45      31.700  33.550  40.450  1.00  0.00           N
ATOM    529  H   ARG    45      31.850  33.870  41.400  1.00  0.00           H
ATOM    530  CA  ARG    45      30.730  32.360  40.300  1.00  0.00           C
ATOM    531  HA  ARG    45      30.310  32.430  39.300  1.00  0.00           H
ATOM    532  CB  ARG    45      31.490  31.040  40.340  1.00  0.00           C
ATOM    533  HB1 ARG    45      32.450  31.080  39.820  1.00  0.00           H
ATOM    534  HB2 ARG    45      30.890  30.300  39.810  1.00  0.00           H
ATOM    535  CG  ARG    45      31.680  30.520  41.750  1.00  0.00           C
ATOM    536  HG1 ARG    45      30.740  30.180  42.190  1.00  0.00           H
ATOM    537  HG2 ARG    45      32.260  31.240  42.320  1.00  0.00           H
ATOM    538  CD  ARG    45      32.540  29.270  41.710  1.00  0.00           C
ATOM    539  HD1 ARG    45      33.480  29.480  41.210  1.00  0.00           H
ATOM    540  HD2 ARG    45      31.910  28.530  41.200  1.00  0.00           H
ATOM    541  NE  ARG    45      32.810  28.870  43.110  1.00  0.00           N
ATOM    542  HE  ARG    45      32.590  29.530  43.840  1.00  0.00           H
ATOM    543  CZ  ARG    45      33.650  27.900  43.470  1.00  0.00           C
ATOM    544  NH1 ARG    45      34.170  27.030  42.660  1.00  0.00           N
ATOM    545 1HH1 ARG    45      33.770  27.010  41.730  1.00  0.00           H
ATOM    546 2HH1 ARG    45      34.640  26.210  43.010  1.00  0.00           H
ATOM    547  NH2 ARG    45      33.920  27.920  44.740  1.00  0.00           N
ATOM    548 1HH2 ARG    45      33.570  28.670  45.320  1.00  0.00           H
ATOM    549 2HH2 ARG    45      34.590  27.240  45.050  1.00  0.00           H
ATOM    550  C   ARG    45      29.510  32.370  41.190  1.00  0.00           C
ATOM    551  O   ARG    45      29.580  32.860  42.290  1.00  0.00           O
ATOM    552  N   GLN    46      28.410  31.820  40.640  1.00  0.00           N
ATOM    553  H   GLN    46      28.530  31.480  39.700  1.00  0.00           H
ATOM    554  CA  GLN    46      27.100  31.670  41.280  1.00  0.00           C
ATOM    555  HA  GLN    46      27.290  31.840  42.340  1.00  0.00           H
ATOM    556  CB  GLN    46      26.170  32.870  40.900  1.00  0.00           C
ATOM    557  HB1 GLN    46      26.110  32.840  39.810  1.00  0.00           H
ATOM    558  HB2 GLN    46      26.720  33.720  41.320  1.00  0.00           H
ATOM    559  CG  GLN    46      24.760  32.740  41.520  1.00  0.00           C
ATOM    560  HG1 GLN    46      24.830  32.580  42.600  1.00  0.00           H
ATOM    561  HG2 GLN    46      24.320  31.820  41.150  1.00  0.00           H
ATOM    562  CD  GLN    46      23.920  33.970  41.190  1.00  0.00           C
ATOM    563  OE1 GLN    46      24.160  34.730  40.260  1.00  0.00           O
ATOM    564  NE2 GLN    46      22.900  34.130  41.860  1.00  0.00           N
ATOM    565 1HE2 GLN    46      22.600  33.450  42.540  1.00  0.00           H
ATOM    566 2HE2 GLN    46      22.320  34.930  41.630  1.00  0.00           H
ATOM    567  C   GLN    46      26.550  30.260  41.250  1.00  0.00           C
ATOM    568  O   GLN    46      25.960  29.830  40.260  1.00  0.00           O
ATOM    569  N   ALA    47      26.510  29.640  42.430  1.00  0.00           N
ATOM    570  H   ALA    47      27.000  30.020  43.230  1.00  0.00           H
ATOM    571  CA  ALA    47      25.860  28.320  42.680  1.00  0.00           C
ATOM    572  HA  ALA    47      26.110  27.610  41.900  1.00  0.00           H
ATOM    573  CB  ALA    47      26.450  27.760  43.940  1.00  0.00           C
ATOM    574  HB1 ALA    47      27.470  27.480  43.670  1.00  0.00           H
ATOM    575  HB2 ALA    47      26.640  28.530  44.690  1.00  0.00           H
ATOM    576  HB3 ALA    47      25.960  26.910  44.420  1.00  0.00           H
ATOM    577  C   ALA    47      24.380  28.470  42.540  1.00  0.00           C
ATOM    578  O   ALA    47      23.760  29.500  42.780  1.00  0.00           O
ATOM    579  N   PRO    48      23.600  27.340  42.270  1.00  0.00           N
ATOM    580  CD  PRO    48      24.040  26.030  41.770  1.00  0.00           C
ATOM    581  HD1 PRO    48      24.970  25.570  42.110  1.00  0.00           H
ATOM    582  HD2 PRO    48      24.170  26.070  40.690  1.00  0.00           H
ATOM    583  CG  PRO    48      22.940  25.060  42.160  1.00  0.00           C
ATOM    584  HG1 PRO    48      23.210  24.530  43.080  1.00  0.00           H
ATOM    585  HG2 PRO    48      22.770  24.310  41.400  1.00  0.00           H
ATOM    586  CB  PRO    48      21.680  25.890  42.290  1.00  0.00           C
ATOM    587  HB1 PRO    48      21.050  25.520  43.100  1.00  0.00           H
ATOM    588  HB2 PRO    48      21.090  25.910  41.380  1.00  0.00           H
ATOM    589  CA  PRO    48      22.250  27.280  42.670  1.00  0.00           C
ATOM    590  HA  PRO    48      21.770  28.100  42.130  1.00  0.00           H
ATOM    591  C   PRO    48      22.040  27.540  44.160  1.00  0.00           C
ATOM    592  O   PRO    48      22.680  26.930  45.030  1.00  0.00           O
ATOM    593  N   GLY    49      21.130  28.450  44.540  1.00  0.00           N
ATOM    594  H   GLY    49      20.650  28.980  43.830  1.00  0.00           H
ATOM    595  CA  GLY    49      20.640  28.860  45.880  1.00  0.00           C
ATOM    596  HA1 GLY    49      20.170  28.030  46.410  1.00  0.00           H
ATOM    597  HA2 GLY    49      19.880  29.630  45.840  1.00  0.00           H
ATOM    598  C   GLY    49      21.730  29.430  46.800  1.00  0.00           C
ATOM    599  O   GLY    49      21.360  29.730  47.920  1.00  0.00           O
ATOM    600  N   ARG    50      22.970  29.620  46.340  1.00  0.00           N
ATOM    601  H   ARG    50      23.130  29.240  45.420  1.00  0.00           H
ATOM    602  CA  ARG    50      24.090  30.290  47.020  1.00  0.00           C
ATOM    603  HA  ARG    50      23.640  30.670  47.940  1.00  0.00           H
ATOM    604  CB  ARG    50      25.120  29.200  47.370  1.00  0.00           C
ATOM    605  HB1 ARG    50      26.040  29.720  47.620  1.00  0.00           H
ATOM    606  HB2 ARG    50      25.230  28.590  46.480  1.00  0.00           H
ATOM    607  CG  ARG    50      24.790  28.420  48.590  1.00  0.00           C
ATOM    608  HG1 ARG    50      23.830  27.930  48.420  1.00  0.00           H
ATOM    609  HG2 ARG    50      24.690  29.130  49.410  1.00  0.00           H
ATOM    610  CD  ARG    50      25.750  27.320  49.050  1.00  0.00           C
ATOM    611  HD1 ARG    50      25.600  26.460  48.410  1.00  0.00           H
ATOM    612  HD2 ARG    50      25.490  26.940  50.040  1.00  0.00           H
ATOM    613  NE  ARG    50      27.260  27.650  48.940  1.00  0.00           N
ATOM    614  HE  ARG    50      27.500  28.610  48.760  1.00  0.00           H
ATOM    615  CZ  ARG    50      28.290  26.820  48.950  1.00  0.00           C
ATOM    616  NH1 ARG    50      28.170  25.600  49.260  1.00  0.00           N
ATOM    617 1HH1 ARG    50      27.230  25.240  49.160  1.00  0.00           H
ATOM    618 2HH1 ARG    50      28.960  24.990  49.430  1.00  0.00           H
ATOM    619  NH2 ARG    50      29.470  27.330  48.810  1.00  0.00           N
ATOM    620 1HH2 ARG    50      29.590  28.320  48.660  1.00  0.00           H
ATOM    621 2HH2 ARG    50      30.220  26.720  48.500  1.00  0.00           H
ATOM    622  C   ARG    50      24.650  31.480  46.220  1.00  0.00           C
ATOM    623  O   ARG    50      24.440  31.670  45.010  1.00  0.00           O
ATOM    624  N   GLU    51      25.210  32.430  47.010  1.00  0.00           N
ATOM    625  H   GLU    51      25.540  32.150  47.930  1.00  0.00           H
ATOM    626  CA  GLU    51      25.390  33.860  46.670  1.00  0.00           C
ATOM    627  HA  GLU    51      24.490  34.280  46.220  1.00  0.00           H
ATOM    628  CB  GLU    51      25.450  34.700  47.920  1.00  0.00           C
ATOM    629  HB1 GLU    51      26.330  34.450  48.520  1.00  0.00           H
ATOM    630  HB2 GLU    51      24.760  34.230  48.610  1.00  0.00           H
ATOM    631  CG  GLU    51      25.380  36.240  47.660  1.00  0.00           C
ATOM    632  HG1 GLU    51      24.350  36.530  47.430  1.00  0.00           H
ATOM    633  HG2 GLU    51      26.120  36.580  46.940  1.00  0.00           H
ATOM    634  CD  GLU    51      25.710  36.970  49.000  1.00  0.00           C
ATOM    635  OE1 GLU    51      24.860  37.080  49.930  1.00  0.00           O
ATOM    636  OE2 GLU    51      26.920  37.380  49.050  1.00  0.00           O
ATOM    637  C   GLU    51      26.650  34.010  45.790  1.00  0.00           C
ATOM    638  O   GLU    51      27.660  33.280  45.920  1.00  0.00           O
ATOM    639  N   ARG    52      26.670  35.000  44.840  1.00  0.00           N
ATOM    640  H   ARG    52      25.850  35.590  44.760  1.00  0.00           H
ATOM    641  CA  ARG    52      27.800  35.270  43.920  1.00  0.00           C
ATOM    642  HA  ARG    52      28.010  34.340  43.400  1.00  0.00           H
ATOM    643  CB  ARG    52      27.510  36.350  42.850  1.00  0.00           C
ATOM    644  HB1 ARG    52      27.240  37.260  43.380  1.00  0.00           H
ATOM    645  HB2 ARG    52      26.700  35.970  42.230  1.00  0.00           H
ATOM    646  CG  ARG    52      28.560  36.650  41.900  1.00  0.00           C
ATOM    647  HG1 ARG    52      28.980  35.700  41.590  1.00  0.00           H
ATOM    648  HG2 ARG    52      29.420  37.160  42.330  1.00  0.00           H
ATOM    649  CD  ARG    52      28.070  37.500  40.700  1.00  0.00           C
ATOM    650  HD1 ARG    52      27.260  36.940  40.230  1.00  0.00           H
ATOM    651  HD2 ARG    52      28.920  37.580  40.020  1.00  0.00           H
ATOM    652  NE  ARG    52      27.640  38.820  41.170  1.00  0.00           N
ATOM    653  HE  ARG    52      27.700  38.870  42.180  1.00  0.00           H
ATOM    654  CZ  ARG    52      26.700  39.510  40.530  1.00  0.00           C
ATOM    655  NH1 ARG    52      26.530  39.530  39.250  1.00  0.00           N
ATOM    656 1HH1 ARG    52      26.880  38.740  38.710  1.00  0.00           H
ATOM    657 2HH1 ARG    52      25.810  40.080  38.820  1.00  0.00           H
ATOM    658  NH2 ARG    52      25.990  40.360  41.190  1.00  0.00           N
ATOM    659 1HH2 ARG    52      26.170  40.460  42.170  1.00  0.00           H
ATOM    660 2HH2 ARG    52      25.170  40.790  40.780  1.00  0.00           H
ATOM    661  C   ARG    52      29.150  35.530  44.660  1.00  0.00           C
ATOM    662  O   ARG    52      29.130  36.180  45.680  1.00  0.00           O
ATOM    663  N   GLU    53      30.280  34.990  44.220  1.00  0.00           N
ATOM    664  H   GLU    53      30.230  34.390  43.410  1.00  0.00           H
ATOM    665  CA  GLU    53      31.680  35.100  44.800  1.00  0.00           C
ATOM    666  HA  GLU    53      31.830  36.010  45.380  1.00  0.00           H
ATOM    667  CB  GLU    53      32.040  33.910  45.730  1.00  0.00           C
ATOM    668  HB1 GLU    53      31.370  33.860  46.590  1.00  0.00           H
ATOM    669  HB2 GLU    53      33.010  34.090  46.200  1.00  0.00           H
ATOM    670  CG  GLU    53      31.990  32.560  45.080  1.00  0.00           C
ATOM    671  HG1 GLU    53      32.560  32.550  44.150  1.00  0.00           H
ATOM    672  HG2 GLU    53      30.990  32.310  44.720  1.00  0.00           H
ATOM    673  CD  GLU    53      32.500  31.510  46.010  1.00  0.00           C
ATOM    674  OE1 GLU    53      32.910  31.820  47.180  1.00  0.00           O
ATOM    675  OE2 GLU    53      32.640  30.410  45.470  1.00  0.00           O
ATOM    676  C   GLU    53      32.890  35.220  43.820  1.00  0.00           C
ATOM    677  O   GLU    53      32.830  34.890  42.630  1.00  0.00           O
ATOM    678  N   PHE    54      33.910  35.930  44.140  1.00  0.00           N
ATOM    679  H   PHE    54      33.940  36.300  45.080  1.00  0.00           H
ATOM    680  CA  PHE    54      35.040  36.180  43.280  1.00  0.00           C
ATOM    681  HA  PHE    54      34.850  36.470  42.250  1.00  0.00           H
ATOM    682  CB  PHE    54      35.830  37.400  43.870  1.00  0.00           C
ATOM    683  HB1 PHE    54      35.930  37.270  44.950  1.00  0.00           H
ATOM    684  HB2 PHE    54      35.200  38.240  43.580  1.00  0.00           H
ATOM    685  CG  PHE    54      37.180  37.530  43.260  1.00  0.00           C
ATOM    686  CD1 PHE    54      37.360  37.770  41.850  1.00  0.00           C
ATOM    687  HD1 PHE    54      36.450  37.870  41.280  1.00  0.00           H
ATOM    688  CE1 PHE    54      38.610  37.970  41.250  1.00  0.00           C
ATOM    689  HE1 PHE    54      38.680  38.370  40.250  1.00  0.00           H
ATOM    690  CZ  PHE    54      39.760  37.820  42.080  1.00  0.00           C
ATOM    691  HZ  PHE    54      40.730  38.050  41.660  1.00  0.00           H
ATOM    692  CE2 PHE    54      39.580  37.430  43.380  1.00  0.00           C
ATOM    693  HE2 PHE    54      40.470  37.100  43.900  1.00  0.00           H
ATOM    694  CD2 PHE    54      38.330  37.350  44.010  1.00  0.00           C
ATOM    695  HD2 PHE    54      38.290  37.130  45.070  1.00  0.00           H
ATOM    696  C   PHE    54      35.900  34.900  43.200  1.00  0.00           C
ATOM    697  O   PHE    54      35.910  34.100  44.130  1.00  0.00           O
ATOM    698  N   VAL    55      36.690  34.860  42.100  1.00  0.00           N
ATOM    699  H   VAL    55      36.590  35.620  41.440  1.00  0.00           H
ATOM    700  CA  VAL    55      37.560  33.720  41.750  1.00  0.00           C
ATOM    701  HA  VAL    55      37.570  33.100  42.650  1.00  0.00           H
ATOM    702  CB  VAL    55      37.020  32.970  40.530  1.00  0.00           C
ATOM    703  HB  VAL    55      36.920  33.630  39.660  1.00  0.00           H
ATOM    704  CG1 VAL    55      37.910  31.750  40.050  1.00  0.00           C
ATOM    705 1HG1 VAL    55      38.020  30.990  40.830  1.00  0.00           H
ATOM    706 2HG1 VAL    55      37.400  31.220  39.250  1.00  0.00           H
ATOM    707 3HG1 VAL    55      38.840  32.030  39.550  1.00  0.00           H
ATOM    708  CG2 VAL    55      35.620  32.300  40.810  1.00  0.00           C
ATOM    709 1HG2 VAL    55      34.790  32.960  41.040  1.00  0.00           H
ATOM    710 2HG2 VAL    55      35.260  31.780  39.920  1.00  0.00           H
ATOM    711 3HG2 VAL    55      35.750  31.600  41.630  1.00  0.00           H
ATOM    712  C   VAL    55      39.010  34.120  41.470  1.00  0.00           C
ATOM    713  O   VAL    55      39.870  33.620  42.230  1.00  0.00           O
ATOM    714  N   ALA    56      39.300  35.020  40.560  1.00  0.00           N
ATOM    715  H   ALA    56      38.450  35.400  40.160  1.00  0.00           H
ATOM    716  CA  ALA    56      40.640  35.300  39.960  1.00  0.00           C
ATOM    717  HA  ALA    56      41.360  35.460  40.760  1.00  0.00           H
ATOM    718  CB  ALA    56      41.070  34.010  39.250  1.00  0.00           C
ATOM    719  HB1 ALA    56      40.990  33.130  39.880  1.00  0.00           H
ATOM    720  HB2 ALA    56      40.330  33.820  38.470  1.00  0.00           H
ATOM    721  HB3 ALA    56      42.090  34.020  38.860  1.00  0.00           H
ATOM    722  C   ALA    56      40.570  36.490  38.990  1.00  0.00           C
ATOM    723  O   ALA    56      39.660  36.620  38.180  1.00  0.00           O
ATOM    724  N   SER    57      41.690  37.220  38.930  1.00  0.00           N
ATOM    725  H   SER    57      42.300  37.100  39.730  1.00  0.00           H
ATOM    726  CA  SER    57      41.930  38.330  37.990  1.00  0.00           C
ATOM    727  HA  SER    57      41.430  38.140  37.040  1.00  0.00           H
ATOM    728  CB  SER    57      41.180  39.540  38.500  1.00  0.00           C
ATOM    729  HB1 SER    57      40.150  39.190  38.570  1.00  0.00           H
ATOM    730  HB2 SER    57      41.280  40.370  37.800  1.00  0.00           H
ATOM    731  OG  SER    57      41.610  40.060  39.740  1.00  0.00           O
ATOM    732  HG  SER    57      40.990  40.690  40.120  1.00  0.00           H
ATOM    733  C   SER    57      43.350  38.590  37.490  1.00  0.00           C
ATOM    734  O   SER    57      44.300  38.300  38.190  1.00  0.00           O
ATOM    735  N   ILE    58      43.460  39.050  36.250  1.00  0.00           N
ATOM    736  H   ILE    58      42.620  39.330  35.760  1.00  0.00           H
ATOM    737  CA  ILE    58      44.750  39.360  35.650  1.00  0.00           C
ATOM    738  HA  ILE    58      45.500  39.250  36.430  1.00  0.00           H
ATOM    739  CB  ILE    58      45.020  38.360  34.510  1.00  0.00           C
ATOM    740  HB  ILE    58      44.980  37.350  34.920  1.00  0.00           H
ATOM    741  CG2 ILE    58      43.930  38.300  33.460  1.00  0.00           C
ATOM    742 1HG2 ILE    58      43.950  39.240  32.910  1.00  0.00           H
ATOM    743 2HG2 ILE    58      43.930  37.400  32.850  1.00  0.00           H
ATOM    744 3HG2 ILE    58      42.940  38.190  33.920  1.00  0.00           H
ATOM    745  CG1 ILE    58      46.440  38.660  33.870  1.00  0.00           C
ATOM    746 1HG1 ILE    58      47.070  38.940  34.710  1.00  0.00           H
ATOM    747 2HG1 ILE    58      46.430  39.450  33.130  1.00  0.00           H
ATOM    748  CD  ILE    58      47.060  37.410  33.080  1.00  0.00           C
ATOM    749  HD1 ILE    58      46.940  36.470  33.620  1.00  0.00           H
ATOM    750  HD2 ILE    58      46.610  37.320  32.090  1.00  0.00           H
ATOM    751  HD3 ILE    58      48.130  37.580  33.030  1.00  0.00           H
ATOM    752  C   ILE    58      44.750  40.820  35.130  1.00  0.00           C
ATOM    753  O   ILE    58      43.860  41.190  34.390  1.00  0.00           O
ATOM    754  N   LYS    59      45.690  41.650  35.590  1.00  0.00           N
ATOM    755  H   LYS    59      46.300  41.270  36.300  1.00  0.00           H
ATOM    756  CA  LYS    59      46.070  42.930  35.080  1.00  0.00           C
ATOM    757  HA  LYS    59      45.230  43.600  34.920  1.00  0.00           H
ATOM    758  CB  LYS    59      46.980  43.640  36.140  1.00  0.00           C
ATOM    759  HB1 LYS    59      47.400  44.560  35.730  1.00  0.00           H
ATOM    760  HB2 LYS    59      47.700  42.890  36.450  1.00  0.00           H
ATOM    761  CG  LYS    59      46.060  44.140  37.280  1.00  0.00           C
ATOM    762  HG1 LYS    59      45.620  43.270  37.770  1.00  0.00           H
ATOM    763  HG2 LYS    59      45.320  44.850  36.920  1.00  0.00           H
ATOM    764  CD  LYS    59      46.960  44.910  38.290  1.00  0.00           C
ATOM    765  HD1 LYS    59      47.350  45.850  37.880  1.00  0.00           H
ATOM    766  HD2 LYS    59      47.840  44.320  38.570  1.00  0.00           H
ATOM    767  CE  LYS    59      46.290  45.380  39.570  1.00  0.00           C
ATOM    768  HE1 LYS    59      45.800  44.540  40.080  1.00  0.00           H
ATOM    769  HE2 LYS    59      45.480  46.090  39.370  1.00  0.00           H
ATOM    770  NZ  LYS    59      47.280  46.080  40.390  1.00  0.00           N
ATOM    771  HZ1 LYS    59      47.760  46.850  39.930  1.00  0.00           H
ATOM    772  HZ2 LYS    59      46.770  46.480  41.160  1.00  0.00           H
ATOM    773  HZ3 LYS    59      47.940  45.370  40.680  1.00  0.00           H
ATOM    774  C   LYS    59      46.870  42.830  33.770  1.00  0.00           C
ATOM    775  O   LYS    59      47.330  41.790  33.370  1.00  0.00           O
ATOM    776  N   TRP    60      46.860  43.920  33.020  1.00  0.00           N
ATOM    777  H   TRP    60      46.590  44.780  33.470  1.00  0.00           H
ATOM    778  CA  TRP    60      47.060  44.030  31.610  1.00  0.00           C
ATOM    779  HA  TRP    60      46.310  43.330  31.230  1.00  0.00           H
ATOM    780  CB  TRP    60      46.360  45.310  31.120  1.00  0.00           C
ATOM    781  HB1 TRP    60      45.320  45.320  31.440  1.00  0.00           H
ATOM    782  HB2 TRP    60      46.410  45.400  30.040  1.00  0.00           H
ATOM    783  CG  TRP    60      47.000  46.510  31.780  1.00  0.00           C
ATOM    784  CD1 TRP    60      46.420  47.240  32.730  1.00  0.00           C
ATOM    785  HD1 TRP    60      45.480  47.030  33.210  1.00  0.00           H
ATOM    786  NE1 TRP    60      47.270  48.200  33.130  1.00  0.00           N
ATOM    787  HE1 TRP    60      47.090  48.900  33.830  1.00  0.00           H
ATOM    788  CE2 TRP    60      48.440  48.150  32.470  1.00  0.00           C
ATOM    789  CZ2 TRP    60      49.530  49.040  32.480  1.00  0.00           C
ATOM    790  HZ2 TRP    60      49.540  49.870  33.170  1.00  0.00           H
ATOM    791  CH2 TRP    60      50.520  48.900  31.500  1.00  0.00           C
ATOM    792  HH2 TRP    60      51.390  49.530  31.570  1.00  0.00           H
ATOM    793  CZ3 TRP    60      50.430  47.900  30.510  1.00  0.00           C
ATOM    794  HZ3 TRP    60      51.110  47.830  29.670  1.00  0.00           H
ATOM    795  CE3 TRP    60      49.320  47.030  30.500  1.00  0.00           C
ATOM    796  HE3 TRP    60      49.270  46.300  29.710  1.00  0.00           H
ATOM    797  CD2 TRP    60      48.320  47.130  31.450  1.00  0.00           C
ATOM    798  C   TRP    60      48.430  43.690  31.030  1.00  0.00           C
ATOM    799  O   TRP    60      48.500  43.320  29.840  1.00  0.00           O
ATOM    800  N   ALA    61      49.490  43.650  31.860  1.00  0.00           N
ATOM    801  H   ALA    61      49.320  43.830  32.840  1.00  0.00           H
ATOM    802  CA  ALA    61      50.860  43.230  31.570  1.00  0.00           C
ATOM    803  HA  ALA    61      51.070  43.360  30.510  1.00  0.00           H
ATOM    804  CB  ALA    61      51.820  44.080  32.390  1.00  0.00           C
ATOM    805  HB1 ALA    61      51.840  43.820  33.450  1.00  0.00           H
ATOM    806  HB2 ALA    61      52.840  43.930  32.020  1.00  0.00           H
ATOM    807  HB3 ALA    61      51.610  45.150  32.330  1.00  0.00           H
ATOM    808  C   ALA    61      51.170  41.750  31.890  1.00  0.00           C
ATOM    809  O   ALA    61      52.060  41.120  31.320  1.00  0.00           O
ATOM    810  N   GLY    65      50.380  41.180  32.770  1.00  0.00           N
ATOM    811  H   GLY    65      49.630  41.700  33.200  1.00  0.00           H
ATOM    812  CA  GLY    65      50.400  39.750  33.110  1.00  0.00           C
ATOM    813  HA1 GLY    65      51.180  39.190  32.600  1.00  0.00           H
ATOM    814  HA2 GLY    65      49.570  39.260  32.610  1.00  0.00           H
ATOM    815  C   GLY    65      50.440  39.420  34.660  1.00  0.00           C
ATOM    816  O   GLY    65      50.820  38.290  35.010  1.00  0.00           O
ATOM    817  N   ASP    66      50.100  40.420  35.560  1.00  0.00           N
ATOM    818  H   ASP    66      49.720  41.290  35.200  1.00  0.00           H
ATOM    819  CA  ASP    66      49.980  40.080  37.010  1.00  0.00           C
ATOM    820  HA  ASP    66      50.810  39.410  37.230  1.00  0.00           H
ATOM    821  CB  ASP    66      50.310  41.310  37.890  1.00  0.00           C
ATOM    822  HB1 ASP    66      49.660  42.070  37.460  1.00  0.00           H
ATOM    823  HB2 ASP    66      51.330  41.630  37.710  1.00  0.00           H
ATOM    824  CG  ASP    66      50.160  41.080  39.380  1.00  0.00           C
ATOM    825  OD1 ASP    66      51.000  40.390  40.050  1.00  0.00           O
ATOM    826  OD2 ASP    66      49.270  41.700  40.000  1.00  0.00           O
ATOM    827  C   ASP    66      48.650  39.410  37.460  1.00  0.00           C
ATOM    828  O   ASP    66      47.560  39.920  37.250  1.00  0.00           O
ATOM    829  N   ARG    67      48.720  38.210  38.030  1.00  0.00           N
ATOM    830  H   ARG    67      49.640  37.910  38.320  1.00  0.00           H
ATOM    831  CA  ARG    67      47.550  37.410  38.580  1.00  0.00           C
ATOM    832  HA  ARG    67      46.700  37.710  37.970  1.00  0.00           H
ATOM    833  CB  ARG    67      47.940  35.910  38.450  1.00  0.00           C
ATOM    834  HB1 ARG    67      47.090  35.380  38.890  1.00  0.00           H
ATOM    835  HB2 ARG    67      48.870  35.630  38.950  1.00  0.00           H
ATOM    836  CG  ARG    67      47.940  35.330  37.030  1.00  0.00           C
ATOM    837  HG1 ARG    67      47.050  35.590  36.470  1.00  0.00           H
ATOM    838  HG2 ARG    67      47.960  34.240  37.060  1.00  0.00           H
ATOM    839  CD  ARG    67      49.110  35.770  36.090  1.00  0.00           C
ATOM    840  HD1 ARG    67      50.090  35.650  36.540  1.00  0.00           H
ATOM    841  HD2 ARG    67      48.980  36.830  35.890  1.00  0.00           H
ATOM    842  NE  ARG    67      49.000  35.080  34.730  1.00  0.00           N
ATOM    843  HE  ARG    67      48.180  34.550  34.470  1.00  0.00           H
ATOM    844  CZ  ARG    67      50.050  34.940  33.900  1.00  0.00           C
ATOM    845  NH1 ARG    67      51.140  35.700  33.960  1.00  0.00           N
ATOM    846 1HH1 ARG    67      51.200  36.450  34.630  1.00  0.00           H
ATOM    847 2HH1 ARG    67      51.710  35.660  33.120  1.00  0.00           H
ATOM    848  NH2 ARG    67      50.100  33.960  33.110  1.00  0.00           N
ATOM    849 1HH2 ARG    67      49.360  33.280  33.180  1.00  0.00           H
ATOM    850 2HH2 ARG    67      50.770  33.990  32.340  1.00  0.00           H
ATOM    851  C   ARG    67      47.210  37.810  40.030  1.00  0.00           C
ATOM    852  O   ARG    67      48.080  38.090  40.820  1.00  0.00           O
ATOM    853  N   THR    68      45.950  37.450  40.470  1.00  0.00           N
ATOM    854  H   THR    68      45.360  37.000  39.790  1.00  0.00           H
ATOM    855  CA  THR    68      45.440  37.300  41.840  1.00  0.00           C
ATOM    856  HA  THR    68      46.240  36.840  42.430  1.00  0.00           H
ATOM    857  CB  THR    68      45.110  38.650  42.410  1.00  0.00           C
ATOM    858  HB  THR    68      45.730  39.420  41.950  1.00  0.00           H
ATOM    859  CG2 THR    68      43.660  39.190  42.270  1.00  0.00           C
ATOM    860 1HG2 THR    68      43.470  39.230  41.200  1.00  0.00           H
ATOM    861 2HG2 THR    68      42.980  38.540  42.810  1.00  0.00           H
ATOM    862 3HG2 THR    68      43.610  40.180  42.720  1.00  0.00           H
ATOM    863  OG1 THR    68      45.340  38.700  43.840  1.00  0.00           O
ATOM    864  HG1 THR    68      46.270  38.950  43.910  1.00  0.00           H
ATOM    865  C   THR    68      44.330  36.330  41.860  1.00  0.00           C
ATOM    866  O   THR    68      43.700  36.080  40.820  1.00  0.00           O
ATOM    867  N   TYR    69      44.110  35.780  43.030  1.00  0.00           N
ATOM    868  H   TYR    69      44.740  36.090  43.750  1.00  0.00           H
ATOM    869  CA  TYR    69      43.260  34.640  43.260  1.00  0.00           C
ATOM    870  HA  TYR    69      42.500  34.540  42.480  1.00  0.00           H
ATOM    871  CB  TYR    69      44.070  33.340  43.230  1.00  0.00           C
ATOM    872  HB1 TYR    69      43.290  32.580  43.340  1.00  0.00           H
ATOM    873  HB2 TYR    69      44.770  33.310  44.060  1.00  0.00           H
ATOM    874  CG  TYR    69      44.820  33.120  41.940  1.00  0.00           C
ATOM    875  CD1 TYR    69      46.250  33.150  41.950  1.00  0.00           C
ATOM    876  HD1 TYR    69      46.790  33.270  42.870  1.00  0.00           H
ATOM    877  CE1 TYR    69      46.970  32.880  40.750  1.00  0.00           C
ATOM    878  HE1 TYR    69      48.050  32.810  40.690  1.00  0.00           H
ATOM    879  CZ  TYR    69      46.240  32.620  39.530  1.00  0.00           C
ATOM    880  OH  TYR    69      46.950  32.170  38.420  1.00  0.00           O
ATOM    881  HH  TYR    69      47.900  32.140  38.540  1.00  0.00           H
ATOM    882  CE2 TYR    69      44.840  32.510  39.580  1.00  0.00           C
ATOM    883  HE2 TYR    69      44.290  32.220  38.700  1.00  0.00           H
ATOM    884  CD2 TYR    69      44.120  32.770  40.760  1.00  0.00           C
ATOM    885  HD2 TYR    69      43.050  32.600  40.720  1.00  0.00           H
ATOM    886  C   TYR    69      42.550  34.620  44.590  1.00  0.00           C
ATOM    887  O   TYR    69      43.110  35.180  45.570  1.00  0.00           O
ATOM    888  N   GLY    70      41.290  34.150  44.600  1.00  0.00           N
ATOM    889  H   GLY    70      40.830  33.860  43.750  1.00  0.00           H
ATOM    890  CA  GLY    70      40.340  34.090  45.750  1.00  0.00           C
ATOM    891  HA1 GLY    70      39.410  33.640  45.410  1.00  0.00           H
ATOM    892  HA2 GLY    70      40.060  35.100  46.070  1.00  0.00           H
ATOM    893  C   GLY    70      40.740  33.310  47.020  1.00  0.00           C
ATOM    894  O   GLY    70      41.950  33.350  47.410  1.00  0.00           O
ATOM    895  N   THR    71      39.810  32.570  47.620  1.00  0.00           N
ATOM    896  H   THR    71      38.850  32.700  47.340  1.00  0.00           H
ATOM    897  CA  THR    71      40.080  31.560  48.630  1.00  0.00           C
ATOM    898  HA  THR    71      40.170  32.010  49.620  1.00  0.00           H
ATOM    899  CB  THR    71      38.920  30.570  48.800  1.00  0.00           C
ATOM    900  HB  THR    71      39.170  29.780  49.510  1.00  0.00           H
ATOM    901  CG2 THR    71      37.540  31.110  49.090  1.00  0.00           C
ATOM    902 1HG2 THR    71      36.940  30.220  49.280  1.00  0.00           H
ATOM    903 2HG2 THR    71      37.480  31.790  49.930  1.00  0.00           H
ATOM    904 3HG2 THR    71      37.180  31.620  48.200  1.00  0.00           H
ATOM    905  OG1 THR    71      38.700  29.930  47.600  1.00  0.00           O
ATOM    906  HG1 THR    71      38.030  30.450  47.130  1.00  0.00           H
ATOM    907  C   THR    71      41.350  30.710  48.370  1.00  0.00           C
ATOM    908  O   THR    71      41.800  30.560  47.250  1.00  0.00           O
ATOM    909  N   ASP    72      41.850  30.100  49.470  1.00  0.00           N
ATOM    910  H   ASP    72      41.440  30.400  50.350  1.00  0.00           H
ATOM    911  CA  ASP    72      42.970  29.200  49.490  1.00  0.00           C
ATOM    912  HA  ASP    72      43.870  29.630  49.050  1.00  0.00           H
ATOM    913  CB  ASP    72      43.360  28.780  50.910  1.00  0.00           C
ATOM    914  HB1 ASP    72      42.560  28.170  51.330  1.00  0.00           H
ATOM    915  HB2 ASP    72      43.480  29.600  51.630  1.00  0.00           H
ATOM    916  CG  ASP    72      44.650  28.050  51.050  1.00  0.00           C
ATOM    917  OD1 ASP    72      45.760  28.550  50.700  1.00  0.00           O
ATOM    918  OD2 ASP    72      44.620  26.870  51.520  1.00  0.00           O
ATOM    919  C   ASP    72      42.750  27.950  48.570  1.00  0.00           C
ATOM    920  O   ASP    72      43.720  27.550  47.850  1.00  0.00           O
ATOM    921  N   SER    73      41.560  27.400  48.490  1.00  0.00           N
ATOM    922  H   SER    73      40.730  27.630  49.030  1.00  0.00           H
ATOM    923  CA  SER    73      41.170  26.390  47.500  1.00  0.00           C
ATOM    924  HA  SER    73      41.790  25.510  47.620  1.00  0.00           H
ATOM    925  CB  SER    73      39.710  25.950  47.660  1.00  0.00           C
ATOM    926  HB1 SER    73      39.460  25.120  47.000  1.00  0.00           H
ATOM    927  HB2 SER    73      39.120  26.780  47.280  1.00  0.00           H
ATOM    928  OG  SER    73      39.300  25.680  49.040  1.00  0.00           O
ATOM    929  HG  SER    73      38.340  25.580  49.030  1.00  0.00           H
ATOM    930  C   SER    73      41.390  26.850  46.060  1.00  0.00           C
ATOM    931  O   SER    73      42.040  26.220  45.240  1.00  0.00           O
ATOM    932  N   VAL    74      40.970  28.080  45.810  1.00  0.00           N
ATOM    933  H   VAL    74      40.820  28.620  46.650  1.00  0.00           H
ATOM    934  CA  VAL    74      41.130  28.730  44.490  1.00  0.00           C
ATOM    935  HA  VAL    74      40.950  27.950  43.750  1.00  0.00           H
ATOM    936  CB  VAL    74      40.100  29.870  44.310  1.00  0.00           C
ATOM    937  HB  VAL    74      40.210  30.560  45.150  1.00  0.00           H
ATOM    938  CG1 VAL    74      40.350  30.680  43.050  1.00  0.00           C
ATOM    939 1HG1 VAL    74      40.650  29.930  42.320  1.00  0.00           H
ATOM    940 2HG1 VAL    74      39.430  31.120  42.650  1.00  0.00           H
ATOM    941 3HG1 VAL    74      41.150  31.410  43.160  1.00  0.00           H
ATOM    942  CG2 VAL    74      38.670  29.330  44.210  1.00  0.00           C
ATOM    943 1HG2 VAL    74      37.920  30.120  44.200  1.00  0.00           H
ATOM    944 2HG2 VAL    74      38.530  28.620  43.390  1.00  0.00           H
ATOM    945 3HG2 VAL    74      38.450  28.840  45.150  1.00  0.00           H
ATOM    946  C   VAL    74      42.610  29.150  44.160  1.00  0.00           C
ATOM    947  O   VAL    74      43.050  29.180  42.980  1.00  0.00           O
ATOM    948  N   LYS    75      43.340  29.440  45.210  1.00  0.00           N
ATOM    949  H   LYS    75      42.960  29.710  46.110  1.00  0.00           H
ATOM    950  CA  LYS    75      44.810  29.470  45.130  1.00  0.00           C
ATOM    951  HA  LYS    75      45.030  30.060  44.240  1.00  0.00           H
ATOM    952  CB  LYS    75      45.490  30.120  46.340  1.00  0.00           C
ATOM    953  HB1 LYS    75      46.560  29.950  46.270  1.00  0.00           H
ATOM    954  HB2 LYS    75      45.100  29.650  47.250  1.00  0.00           H
ATOM    955  CG  LYS    75      45.260  31.660  46.350  1.00  0.00           C
ATOM    956  HG1 LYS    75      44.210  31.960  46.320  1.00  0.00           H
ATOM    957  HG2 LYS    75      45.680  32.120  45.460  1.00  0.00           H
ATOM    958  CD  LYS    75      46.130  32.200  47.530  1.00  0.00           C
ATOM    959  HD1 LYS    75      47.180  31.920  47.420  1.00  0.00           H
ATOM    960  HD2 LYS    75      45.730  31.850  48.480  1.00  0.00           H
ATOM    961  CE  LYS    75      45.960  33.680  47.700  1.00  0.00           C
ATOM    962  HE1 LYS    75      46.230  34.200  46.770  1.00  0.00           H
ATOM    963  HE2 LYS    75      46.720  33.990  48.410  1.00  0.00           H
ATOM    964  NZ  LYS    75      44.610  34.090  48.060  1.00  0.00           N
ATOM    965  HZ1 LYS    75      44.350  33.940  49.030  1.00  0.00           H
ATOM    966  HZ2 LYS    75      44.610  35.080  47.890  1.00  0.00           H
ATOM    967  HZ3 LYS    75      43.830  33.770  47.510  1.00  0.00           H
ATOM    968  C   LYS    75      45.430  28.170  44.640  1.00  0.00           C
ATOM    969  O   LYS    75      46.190  28.100  43.670  1.00  0.00           O
ATOM    970  N   GLY    76      45.010  27.100  45.320  1.00  0.00           N
ATOM    971  H   GLY    76      44.560  27.310  46.200  1.00  0.00           H
ATOM    972  CA  GLY    76      45.320  25.670  45.050  1.00  0.00           C
ATOM    973  HA1 GLY    76      44.720  25.010  45.670  1.00  0.00           H
ATOM    974  HA2 GLY    76      46.390  25.510  45.180  1.00  0.00           H
ATOM    975  C   GLY    76      45.070  25.170  43.610  1.00  0.00           C
ATOM    976  O   GLY    76      45.880  24.540  42.970  1.00  0.00           O
ATOM    977  N   ARG    77      43.820  25.340  43.170  1.00  0.00           N
ATOM    978  H   ARG    77      43.150  25.630  43.870  1.00  0.00           H
ATOM    979  CA  ARG    77      43.220  24.540  42.120  1.00  0.00           C
ATOM    980  HA  ARG    77      43.780  23.660  41.800  1.00  0.00           H
ATOM    981  CB  ARG    77      41.870  23.910  42.590  1.00  0.00           C
ATOM    982  HB1 ARG    77      41.370  23.420  41.750  1.00  0.00           H
ATOM    983  HB2 ARG    77      41.180  24.620  43.050  1.00  0.00           H
ATOM    984  CG  ARG    77      42.120  22.810  43.720  1.00  0.00           C
ATOM    985  HG1 ARG    77      42.260  23.230  44.720  1.00  0.00           H
ATOM    986  HG2 ARG    77      43.020  22.220  43.550  1.00  0.00           H
ATOM    987  CD  ARG    77      40.920  21.880  43.750  1.00  0.00           C
ATOM    988  HD1 ARG    77      41.100  21.030  44.410  1.00  0.00           H
ATOM    989  HD2 ARG    77      40.790  21.410  42.780  1.00  0.00           H
ATOM    990  NE  ARG    77      39.550  22.370  44.210  1.00  0.00           N
ATOM    991  HE  ARG    77      39.480  22.520  45.210  1.00  0.00           H
ATOM    992  CZ  ARG    77      38.440  22.620  43.500  1.00  0.00           C
ATOM    993  NH1 ARG    77      38.370  22.330  42.220  1.00  0.00           N
ATOM    994 1HH1 ARG    77      39.180  22.110  41.660  1.00  0.00           H
ATOM    995 2HH1 ARG    77      37.490  22.430  41.740  1.00  0.00           H
ATOM    996  NH2 ARG    77      37.400  23.160  44.080  1.00  0.00           N
ATOM    997 1HH2 ARG    77      37.450  23.390  45.060  1.00  0.00           H
ATOM    998 2HH2 ARG    77      36.520  23.220  43.590  1.00  0.00           H
ATOM    999  C   ARG    77      42.940  25.280  40.780  1.00  0.00           C
ATOM   1000  O   ARG    77      42.480  24.680  39.800  1.00  0.00           O
ATOM   1001  N   PHE    78      43.030  26.640  40.790  1.00  0.00           N
ATOM   1002  H   PHE    78      43.430  27.140  41.580  1.00  0.00           H
ATOM   1003  CA  PHE    78      42.760  27.530  39.630  1.00  0.00           C
ATOM   1004  HA  PHE    78      42.470  26.910  38.780  1.00  0.00           H
ATOM   1005  CB  PHE    78      41.580  28.480  39.960  1.00  0.00           C
ATOM   1006  HB1 PHE    78      41.550  29.150  39.100  1.00  0.00           H
ATOM   1007  HB2 PHE    78      41.810  29.250  40.690  1.00  0.00           H
ATOM   1008  CG  PHE    78      40.210  27.860  40.250  1.00  0.00           C
ATOM   1009  CD1 PHE    78      39.980  26.930  41.270  1.00  0.00           C
ATOM   1010  HD1 PHE    78      40.800  26.650  41.920  1.00  0.00           H
ATOM   1011  CE1 PHE    78      38.720  26.360  41.440  1.00  0.00           C
ATOM   1012  HE1 PHE    78      38.580  25.620  42.220  1.00  0.00           H
ATOM   1013  CZ  PHE    78      37.660  26.750  40.600  1.00  0.00           C
ATOM   1014  HZ  PHE    78      36.750  26.170  40.610  1.00  0.00           H
ATOM   1015  CE2 PHE    78      37.780  27.800  39.680  1.00  0.00           C
ATOM   1016  HE2 PHE    78      36.890  28.100  39.160  1.00  0.00           H
ATOM   1017  CD2 PHE    78      39.050  28.390  39.510  1.00  0.00           C
ATOM   1018  HD2 PHE    78      39.160  29.080  38.680  1.00  0.00           H
ATOM   1019  C   PHE    78      44.000  28.240  39.110  1.00  0.00           C
ATOM   1020  O   PHE    78      45.000  28.360  39.790  1.00  0.00           O
ATOM   1021  N   ALA    79      43.890  28.750  37.900  1.00  0.00           N
ATOM   1022  H   ALA    79      43.010  28.650  37.420  1.00  0.00           H
ATOM   1023  CA  ALA    79      44.870  29.620  37.240  1.00  0.00           C
ATOM   1024  HA  ALA    79      45.250  30.330  37.970  1.00  0.00           H
ATOM   1025  CB  ALA    79      46.020  28.780  36.650  1.00  0.00           C
ATOM   1026  HB1 ALA    79      45.410  28.160  35.990  1.00  0.00           H
ATOM   1027  HB2 ALA    79      46.820  29.350  36.170  1.00  0.00           H
ATOM   1028  HB3 ALA    79      46.490  28.240  37.470  1.00  0.00           H
ATOM   1029  C   ALA    79      44.290  30.530  36.160  1.00  0.00           C
ATOM   1030  O   ALA    79      43.380  30.150  35.430  1.00  0.00           O
ATOM   1031  N   ILE    80      44.840  31.740  35.970  1.00  0.00           N
ATOM   1032  H   ILE    80      45.650  31.900  36.560  1.00  0.00           H
ATOM   1033  CA  ILE    80      44.290  32.780  35.100  1.00  0.00           C
ATOM   1034  HA  ILE    80      43.620  32.250  34.420  1.00  0.00           H
ATOM   1035  CB  ILE    80      43.480  33.840  35.870  1.00  0.00           C
ATOM   1036  HB  ILE    80      42.890  33.310  36.620  1.00  0.00           H
ATOM   1037  CG2 ILE    80      44.270  34.820  36.690  1.00  0.00           C
ATOM   1038 1HG2 ILE    80      45.090  34.270  37.160  1.00  0.00           H
ATOM   1039 2HG2 ILE    80      44.690  35.510  35.960  1.00  0.00           H
ATOM   1040 3HG2 ILE    80      43.680  35.420  37.390  1.00  0.00           H
ATOM   1041  CG1 ILE    80      42.530  34.490  34.840  1.00  0.00           C
ATOM   1042 1HG1 ILE    80      42.030  33.730  34.240  1.00  0.00           H
ATOM   1043 2HG1 ILE    80      43.090  35.190  34.220  1.00  0.00           H
ATOM   1044  CD  ILE    80      41.360  35.270  35.530  1.00  0.00           C
ATOM   1045  HD1 ILE    80      40.810  34.530  36.110  1.00  0.00           H
ATOM   1046  HD2 ILE    80      41.830  35.940  36.250  1.00  0.00           H
ATOM   1047  HD3 ILE    80      40.730  35.960  34.980  1.00  0.00           H
ATOM   1048  C   ILE    80      45.290  33.460  34.110  1.00  0.00           C
ATOM   1049  O   ILE    80      46.310  34.000  34.560  1.00  0.00           O
ATOM   1050  N   SER    81      45.080  33.420  32.780  1.00  0.00           N
ATOM   1051  H   SER    81      44.240  32.980  32.430  1.00  0.00           H
ATOM   1052  CA  SER    81      46.040  33.940  31.750  1.00  0.00           C
ATOM   1053  HA  SER    81      46.740  34.670  32.150  1.00  0.00           H
ATOM   1054  CB  SER    81      46.930  32.830  31.200  1.00  0.00           C
ATOM   1055  HB1 SER    81      47.750  33.180  30.570  1.00  0.00           H
ATOM   1056  HB2 SER    81      46.440  32.000  30.680  1.00  0.00           H
ATOM   1057  OG  SER    81      47.520  32.250  32.320  1.00  0.00           O
ATOM   1058  HG  SER    81      48.210  31.630  32.070  1.00  0.00           H
ATOM   1059  C   SER    81      45.300  34.490  30.500  1.00  0.00           C
ATOM   1060  O   SER    81      44.130  34.150  30.270  1.00  0.00           O
ATOM   1061  N   ARG    82      46.010  35.340  29.750  1.00  0.00           N
ATOM   1062  H   ARG    82      46.880  35.520  30.230  1.00  0.00           H
ATOM   1063  CA  ARG    82      45.530  35.970  28.490  1.00  0.00           C
ATOM   1064  HA  ARG    82      44.450  35.850  28.400  1.00  0.00           H
ATOM   1065  CB  ARG    82      45.870  37.490  28.480  1.00  0.00           C
ATOM   1066  HB1 ARG    82      45.750  37.920  27.480  1.00  0.00           H
ATOM   1067  HB2 ARG    82      46.940  37.650  28.580  1.00  0.00           H
ATOM   1068  CG  ARG    82      45.120  38.330  29.540  1.00  0.00           C
ATOM   1069  HG1 ARG    82      44.810  37.720  30.380  1.00  0.00           H
ATOM   1070  HG2 ARG    82      44.270  38.810  29.060  1.00  0.00           H
ATOM   1071  CD  ARG    82      46.130  39.430  30.040  1.00  0.00           C
ATOM   1072  HD1 ARG    82      47.030  38.950  30.430  1.00  0.00           H
ATOM   1073  HD2 ARG    82      45.580  39.980  30.810  1.00  0.00           H
ATOM   1074  NE  ARG    82      46.460  40.390  29.000  1.00  0.00           N
ATOM   1075  HE  ARG    82      47.320  40.180  28.520  1.00  0.00           H
ATOM   1076  CZ  ARG    82      45.760  41.360  28.480  1.00  0.00           C
ATOM   1077  NH1 ARG    82      44.770  41.880  29.010  1.00  0.00           N
ATOM   1078 1HH1 ARG    82      44.470  41.600  29.930  1.00  0.00           H
ATOM   1079 2HH1 ARG    82      44.390  42.690  28.530  1.00  0.00           H
ATOM   1080  NH2 ARG    82      46.200  41.880  27.330  1.00  0.00           N
ATOM   1081 1HH2 ARG    82      46.960  41.480  26.810  1.00  0.00           H
ATOM   1082 2HH2 ARG    82      45.820  42.770  27.040  1.00  0.00           H
ATOM   1083  C   ARG    82      46.150  35.240  27.270  1.00  0.00           C
ATOM   1084  O   ARG    82      47.300  34.750  27.300  1.00  0.00           O
ATOM   1085  N   ASP    83      45.370  35.200  26.150  1.00  0.00           N
ATOM   1086  H   ASP    83      44.380  35.420  26.180  1.00  0.00           H
ATOM   1087  CA  ASP    83      45.940  35.190  24.740  1.00  0.00           C
ATOM   1088  HA  ASP    83      46.910  34.730  24.860  1.00  0.00           H
ATOM   1089  CB  ASP    83      45.150  34.320  23.760  1.00  0.00           C
ATOM   1090  HB1 ASP    83      44.220  34.820  23.490  1.00  0.00           H
ATOM   1091  HB2 ASP    83      44.760  33.400  24.200  1.00  0.00           H
ATOM   1092  CG  ASP    83      46.040  33.880  22.600  1.00  0.00           C
ATOM   1093  OD1 ASP    83      45.760  32.810  21.960  1.00  0.00           O
ATOM   1094  OD2 ASP    83      47.020  34.550  22.210  1.00  0.00           O
ATOM   1095  C   ASP    83      46.120  36.580  24.220  1.00  0.00           C
ATOM   1096  O   ASP    83      45.160  37.100  23.660  1.00  0.00           O
ATOM   1097  N   ASN    84      47.360  37.090  24.280  1.00  0.00           N
ATOM   1098  H   ASN    84      48.010  36.470  24.730  1.00  0.00           H
ATOM   1099  CA  ASN    84      47.810  38.360  23.790  1.00  0.00           C
ATOM   1100  HA  ASN    84      47.000  39.090  23.910  1.00  0.00           H
ATOM   1101  CB  ASN    84      49.080  38.910  24.670  1.00  0.00           C
ATOM   1102  HB1 ASN    84      49.260  39.950  24.380  1.00  0.00           H
ATOM   1103  HB2 ASN    84      49.970  38.300  24.520  1.00  0.00           H
ATOM   1104  CG  ASN    84      48.740  38.940  26.110  1.00  0.00           C
ATOM   1105  OD1 ASN    84      48.190  39.860  26.660  1.00  0.00           O
ATOM   1106  ND2 ASN    84      49.070  37.860  26.820  1.00  0.00           N
ATOM   1107 1HD2 ASN    84      49.470  37.070  26.330  1.00  0.00           H
ATOM   1108 2HD2 ASN    84      48.980  37.830  27.820  1.00  0.00           H
ATOM   1109  C   ASN    84      48.080  38.340  22.270  1.00  0.00           C
ATOM   1110  O   ASN    84      48.710  39.200  21.690  1.00  0.00           O
ATOM   1111  N   ALA    85      47.450  37.370  21.570  1.00  0.00           N
ATOM   1112  H   ALA    85      47.120  36.600  22.140  1.00  0.00           H
ATOM   1113  CA  ALA    85      47.270  37.410  20.070  1.00  0.00           C
ATOM   1114  HA  ALA    85      47.480  38.400  19.660  1.00  0.00           H
ATOM   1115  CB  ALA    85      48.370  36.450  19.510  1.00  0.00           C
ATOM   1116  HB1 ALA    85      49.310  36.960  19.730  1.00  0.00           H
ATOM   1117  HB2 ALA    85      48.160  35.500  20.000  1.00  0.00           H
ATOM   1118  HB3 ALA    85      48.280  36.200  18.450  1.00  0.00           H
ATOM   1119  C   ALA    85      45.840  37.260  19.590  1.00  0.00           C
ATOM   1120  O   ALA    85      45.620  37.500  18.440  1.00  0.00           O
ATOM   1121  N   LYS    86      44.880  36.920  20.470  1.00  0.00           N
ATOM   1122  H   LYS    86      45.160  36.570  21.370  1.00  0.00           H
ATOM   1123  CA  LYS    86      43.490  36.520  20.070  1.00  0.00           C
ATOM   1124  HA  LYS    86      43.340  36.850  19.040  1.00  0.00           H
ATOM   1125  CB  LYS    86      43.310  35.020  20.030  1.00  0.00           C
ATOM   1126  HB1 LYS    86      42.350  34.870  19.550  1.00  0.00           H
ATOM   1127  HB2 LYS    86      43.200  34.610  21.030  1.00  0.00           H
ATOM   1128  CG  LYS    86      44.350  34.260  19.280  1.00  0.00           C
ATOM   1129  HG1 LYS    86      45.310  34.320  19.790  1.00  0.00           H
ATOM   1130  HG2 LYS    86      44.490  34.810  18.350  1.00  0.00           H
ATOM   1131  CD  LYS    86      43.860  32.850  19.000  1.00  0.00           C
ATOM   1132  HD1 LYS    86      43.040  32.930  18.280  1.00  0.00           H
ATOM   1133  HD2 LYS    86      43.490  32.400  19.930  1.00  0.00           H
ATOM   1134  CE  LYS    86      44.960  31.920  18.480  1.00  0.00           C
ATOM   1135  HE1 LYS    86      45.440  32.520  17.710  1.00  0.00           H
ATOM   1136  HE2 LYS    86      44.490  31.090  17.960  1.00  0.00           H
ATOM   1137  NZ  LYS    86      45.900  31.420  19.480  1.00  0.00           N
ATOM   1138  HZ1 LYS    86      45.520  30.650  20.020  1.00  0.00           H
ATOM   1139  HZ2 LYS    86      46.750  31.000  19.150  1.00  0.00           H
ATOM   1140  HZ3 LYS    86      46.190  32.080  20.190  1.00  0.00           H
ATOM   1141  C   LYS    86      42.470  37.240  20.950  1.00  0.00           C
ATOM   1142  O   LYS    86      41.330  36.760  20.950  1.00  0.00           O
ATOM   1143  N   ASN    87      42.850  38.300  21.690  1.00  0.00           N
ATOM   1144  H   ASN    87      43.860  38.380  21.660  1.00  0.00           H
ATOM   1145  CA  ASN    87      41.930  39.020  22.550  1.00  0.00           C
ATOM   1146  HA  ASN    87      42.520  39.570  23.280  1.00  0.00           H
ATOM   1147  CB  ASN    87      41.120  39.980  21.720  1.00  0.00           C
ATOM   1148  HB1 ASN    87      40.420  40.570  22.310  1.00  0.00           H
ATOM   1149  HB2 ASN    87      40.540  39.470  20.940  1.00  0.00           H
ATOM   1150  CG  ASN    87      42.070  41.000  21.110  1.00  0.00           C
ATOM   1151  OD1 ASN    87      42.650  41.830  21.810  1.00  0.00           O
ATOM   1152  ND2 ASN    87      42.180  41.030  19.810  1.00  0.00           N
ATOM   1153 1HD2 ASN    87      41.680  40.300  19.320  1.00  0.00           H
ATOM   1154 2HD2 ASN    87      42.630  41.800  19.330  1.00  0.00           H
ATOM   1155  C   ASN    87      40.990  38.140  23.470  1.00  0.00           C
ATOM   1156  O   ASN    87      39.790  38.330  23.620  1.00  0.00           O
ATOM   1157  N   THR    88      41.500  37.090  24.070  1.00  0.00           N
ATOM   1158  H   THR    88      42.490  36.870  24.040  1.00  0.00           H
ATOM   1159  CA  THR    88      40.730  36.170  24.890  1.00  0.00           C
ATOM   1160  HA  THR    88      39.820  36.700  25.160  1.00  0.00           H
ATOM   1161  CB  THR    88      40.500  34.900  24.070  1.00  0.00           C
ATOM   1162  HB  THR    88      41.470  34.400  24.030  1.00  0.00           H
ATOM   1163  CG2 THR    88      39.710  33.870  24.750  1.00  0.00           C
ATOM   1164 1HG2 THR    88      39.730  32.970  24.140  1.00  0.00           H
ATOM   1165 2HG2 THR    88      40.120  33.680  25.740  1.00  0.00           H
ATOM   1166 3HG2 THR    88      38.660  34.100  24.910  1.00  0.00           H
ATOM   1167  OG1 THR    88      39.800  35.150  22.800  1.00  0.00           O
ATOM   1168  HG1 THR    88      40.200  35.910  22.360  1.00  0.00           H
ATOM   1169  C   THR    88      41.480  35.980  26.180  1.00  0.00           C
ATOM   1170  O   THR    88      42.760  35.940  26.220  1.00  0.00           O
ATOM   1171  N   MET    89      40.780  35.710  27.250  1.00  0.00           N
ATOM   1172  H   MET    89      39.790  35.610  27.100  1.00  0.00           H
ATOM   1173  CA  MET    89      41.360  35.440  28.590  1.00  0.00           C
ATOM   1174  HA  MET    89      42.410  35.250  28.370  1.00  0.00           H
ATOM   1175  CB  MET    89      41.270  36.720  29.390  1.00  0.00           C
ATOM   1176  HB1 MET    89      40.220  37.000  29.350  1.00  0.00           H
ATOM   1177  HB2 MET    89      41.900  37.460  28.910  1.00  0.00           H
ATOM   1178  CG  MET    89      41.580  36.610  30.940  1.00  0.00           C
ATOM   1179  HG1 MET    89      41.650  37.600  31.410  1.00  0.00           H
ATOM   1180  HG2 MET    89      42.570  36.170  31.100  1.00  0.00           H
ATOM   1181  SD  MET    89      40.310  35.640  31.860  1.00  0.00           S
ATOM   1182  CE  MET    89      39.000  36.940  31.880  1.00  0.00           C
ATOM   1183  HE1 MET    89      38.780  37.250  30.860  1.00  0.00           H
ATOM   1184  HE2 MET    89      38.120  36.620  32.440  1.00  0.00           H
ATOM   1185  HE3 MET    89      39.430  37.750  32.480  1.00  0.00           H
ATOM   1186  C   MET    89      40.750  34.150  29.140  1.00  0.00           C
ATOM   1187  O   MET    89      39.570  33.980  28.920  1.00  0.00           O
ATOM   1188  N   TYR    90      41.580  33.260  29.770  1.00  0.00           N
ATOM   1189  H   TYR    90      42.440  33.680  30.080  1.00  0.00           H
ATOM   1190  CA  TYR    90      41.320  31.830  29.940  1.00  0.00           C
ATOM   1191  HA  TYR    90      40.270  31.650  29.730  1.00  0.00           H
ATOM   1192  CB  TYR    90      42.170  30.970  29.020  1.00  0.00           C
ATOM   1193  HB1 TYR    90      42.210  29.950  29.380  1.00  0.00           H
ATOM   1194  HB2 TYR    90      43.220  31.270  29.010  1.00  0.00           H
ATOM   1195  CG  TYR    90      41.720  31.010  27.530  1.00  0.00           C
ATOM   1196  CD1 TYR    90      42.380  31.820  26.600  1.00  0.00           C
ATOM   1197  HD1 TYR    90      43.170  32.460  26.970  1.00  0.00           H
ATOM   1198  CE1 TYR    90      42.150  31.750  25.220  1.00  0.00           C
ATOM   1199  HE1 TYR    90      42.710  32.310  24.480  1.00  0.00           H
ATOM   1200  CZ  TYR    90      41.330  30.730  24.760  1.00  0.00           C
ATOM   1201  OH  TYR    90      41.140  30.740  23.390  1.00  0.00           O
ATOM   1202  HH  TYR    90      40.500  30.070  23.160  1.00  0.00           H
ATOM   1203  CE2 TYR    90      40.640  29.910  25.620  1.00  0.00           C
ATOM   1204  HE2 TYR    90      40.040  29.100  25.220  1.00  0.00           H
ATOM   1205  CD2 TYR    90      40.740  30.060  27.020  1.00  0.00           C
ATOM   1206  HD2 TYR    90      40.250  29.330  27.650  1.00  0.00           H
ATOM   1207  C   TYR    90      41.570  31.360  31.350  1.00  0.00           C
ATOM   1208  O   TYR    90      42.580  31.780  31.940  1.00  0.00           O
ATOM   1209  N   LEU    91      40.520  30.810  31.980  1.00  0.00           N
ATOM   1210  H   LEU    91      39.660  30.600  31.490  1.00  0.00           H
ATOM   1211  CA  LEU    91      40.590  30.330  33.370  1.00  0.00           C
ATOM   1212  HA  LEU    91      41.470  30.750  33.840  1.00  0.00           H
ATOM   1213  CB  LEU    91      39.380  30.770  34.210  1.00  0.00           C
ATOM   1214  HB1 LEU    91      38.520  30.340  33.710  1.00  0.00           H
ATOM   1215  HB2 LEU    91      39.260  31.850  34.140  1.00  0.00           H
ATOM   1216  CG  LEU    91      39.330  30.350  35.710  1.00  0.00           C
ATOM   1217  HG  LEU    91      39.810  29.380  35.750  1.00  0.00           H
ATOM   1218  CD1 LEU    91      40.020  31.390  36.610  1.00  0.00           C
ATOM   1219 1HD1 LEU    91      39.590  32.380  36.500  1.00  0.00           H
ATOM   1220 2HD1 LEU    91      39.870  31.210  37.680  1.00  0.00           H
ATOM   1221 3HD1 LEU    91      41.080  31.430  36.350  1.00  0.00           H
ATOM   1222  CD2 LEU    91      37.870  30.170  36.090  1.00  0.00           C
ATOM   1223 1HD2 LEU    91      37.440  29.350  35.520  1.00  0.00           H
ATOM   1224 2HD2 LEU    91      37.790  30.000  37.170  1.00  0.00           H
ATOM   1225 3HD2 LEU    91      37.340  31.070  35.800  1.00  0.00           H
ATOM   1226  C   LEU    91      40.790  28.810  33.330  1.00  0.00           C
ATOM   1227  O   LEU    91      39.810  28.070  33.060  1.00  0.00           O
ATOM   1228  N   GLN    92      41.990  28.340  33.740  1.00  0.00           N
ATOM   1229  H   GLN    92      42.690  28.970  34.100  1.00  0.00           H
ATOM   1230  CA  GLN    92      42.080  26.920  34.020  1.00  0.00           C
ATOM   1231  HA  GLN    92      41.380  26.340  33.420  1.00  0.00           H
ATOM   1232  CB  GLN    92      43.440  26.360  33.810  1.00  0.00           C
ATOM   1233  HB1 GLN    92      43.640  25.440  34.360  1.00  0.00           H
ATOM   1234  HB2 GLN    92      44.070  27.140  34.220  1.00  0.00           H
ATOM   1235  CG  GLN    92      43.790  26.100  32.310  1.00  0.00           C
ATOM   1236  HG1 GLN    92      43.720  27.010  31.710  1.00  0.00           H
ATOM   1237  HG2 GLN    92      43.100  25.350  31.910  1.00  0.00           H
ATOM   1238  CD  GLN    92      45.150  25.630  32.160  1.00  0.00           C
ATOM   1239  OE1 GLN    92      46.100  26.330  31.920  1.00  0.00           O
ATOM   1240  NE2 GLN    92      45.340  24.320  32.330  1.00  0.00           N
ATOM   1241 1HE2 GLN    92      44.510  23.760  32.460  1.00  0.00           H
ATOM   1242 2HE2 GLN    92      46.230  24.000  31.970  1.00  0.00           H
ATOM   1243  C   GLN    92      41.420  26.680  35.400  1.00  0.00           C
ATOM   1244  O   GLN    92      41.770  27.340  36.380  1.00  0.00           O
ATOM   1245  N   MET    93      40.670  25.570  35.520  1.00  0.00           N
ATOM   1246  H   MET    93      40.510  24.980  34.710  1.00  0.00           H
ATOM   1247  CA  MET    93      40.130  25.110  36.820  1.00  0.00           C
ATOM   1248  HA  MET    93      40.770  25.460  37.630  1.00  0.00           H
ATOM   1249  CB  MET    93      38.710  25.780  36.930  1.00  0.00           C
ATOM   1250  HB1 MET    93      38.860  26.810  37.240  1.00  0.00           H
ATOM   1251  HB2 MET    93      38.210  25.170  37.690  1.00  0.00           H
ATOM   1252  CG  MET    93      37.770  25.650  35.690  1.00  0.00           C
ATOM   1253  HG1 MET    93      37.470  24.600  35.680  1.00  0.00           H
ATOM   1254  HG2 MET    93      38.310  25.850  34.760  1.00  0.00           H
ATOM   1255  SD  MET    93      36.230  26.490  35.840  1.00  0.00           S
ATOM   1256  CE  MET    93      35.150  25.480  36.940  1.00  0.00           C
ATOM   1257  HE1 MET    93      34.100  25.760  36.880  1.00  0.00           H
ATOM   1258  HE2 MET    93      35.270  24.430  36.650  1.00  0.00           H
ATOM   1259  HE3 MET    93      35.460  25.410  37.990  1.00  0.00           H
ATOM   1260  C   MET    93      40.070  23.590  36.940  1.00  0.00           C
ATOM   1261  O   MET    93      39.580  22.900  36.070  1.00  0.00           O
ATOM   1262  N   ASN    94      40.660  23.090  38.010  1.00  0.00           N
ATOM   1263  H   ASN    94      40.900  23.740  38.740  1.00  0.00           H
ATOM   1264  CA  ASN    94      41.180  21.710  38.090  1.00  0.00           C
ATOM   1265  HA  ASN    94      40.880  21.140  37.210  1.00  0.00           H
ATOM   1266  CB  ASN    94      42.750  21.740  37.980  1.00  0.00           C
ATOM   1267  HB1 ASN    94      43.120  20.770  37.670  1.00  0.00           H
ATOM   1268  HB2 ASN    94      43.280  22.020  38.890  1.00  0.00           H
ATOM   1269  CG  ASN    94      43.180  22.660  36.850  1.00  0.00           C
ATOM   1270  OD1 ASN    94      42.770  22.590  35.730  1.00  0.00           O
ATOM   1271  ND2 ASN    94      44.020  23.550  37.200  1.00  0.00           N
ATOM   1272 1HD2 ASN    94      44.060  23.750  38.190  1.00  0.00           H
ATOM   1273 2HD2 ASN    94      44.620  24.000  36.520  1.00  0.00           H
ATOM   1274  C   ASN    94      40.700  20.920  39.290  1.00  0.00           C
ATOM   1275  O   ASN    94      40.220  21.470  40.350  1.00  0.00           O
ATOM   1276  N   SER    95      40.940  19.660  39.240  1.00  0.00           N
ATOM   1277  H   SER    95      41.440  19.370  38.410  1.00  0.00           H
ATOM   1278  CA  SER    95      40.650  18.640  40.260  1.00  0.00           C
ATOM   1279  HA  SER    95      40.760  17.650  39.840  1.00  0.00           H
ATOM   1280  CB  SER    95      41.660  18.730  41.460  1.00  0.00           C
ATOM   1281  HB1 SER    95      41.870  17.740  41.850  1.00  0.00           H
ATOM   1282  HB2 SER    95      41.460  19.410  42.290  1.00  0.00           H
ATOM   1283  OG  SER    95      43.020  19.100  41.030  1.00  0.00           O
ATOM   1284  HG  SER    95      43.210  18.780  40.140  1.00  0.00           H
ATOM   1285  C   SER    95      39.180  18.810  40.780  1.00  0.00           C
ATOM   1286  O   SER    95      39.030  18.750  41.990  1.00  0.00           O
ATOM   1287  N   LEU    96      38.270  19.080  39.870  1.00  0.00           N
ATOM   1288  H   LEU    96      38.520  19.040  38.890  1.00  0.00           H
ATOM   1289  CA  LEU    96      37.060  19.750  40.210  1.00  0.00           C
ATOM   1290  HA  LEU    96      37.350  20.670  40.720  1.00  0.00           H
ATOM   1291  CB  LEU    96      36.260  20.080  38.890  1.00  0.00           C
ATOM   1292  HB1 LEU    96      35.260  20.340  39.220  1.00  0.00           H
ATOM   1293  HB2 LEU    96      36.150  19.210  38.230  1.00  0.00           H
ATOM   1294  CG  LEU    96      36.760  21.260  37.980  1.00  0.00           C
ATOM   1295  HG  LEU    96      37.560  21.050  37.280  1.00  0.00           H
ATOM   1296  CD1 LEU    96      35.520  21.690  37.150  1.00  0.00           C
ATOM   1297 1HD1 LEU    96      34.880  20.920  36.710  1.00  0.00           H
ATOM   1298 2HD1 LEU    96      34.910  22.240  37.870  1.00  0.00           H
ATOM   1299 3HD1 LEU    96      35.870  22.420  36.420  1.00  0.00           H
ATOM   1300  CD2 LEU    96      37.220  22.530  38.730  1.00  0.00           C
ATOM   1301 1HD2 LEU    96      37.170  23.380  38.050  1.00  0.00           H
ATOM   1302 2HD2 LEU    96      36.550  22.740  39.570  1.00  0.00           H
ATOM   1303 3HD2 LEU    96      38.210  22.380  39.150  1.00  0.00           H
ATOM   1304  C   LEU    96      36.230  18.960  41.220  1.00  0.00           C
ATOM   1305  O   LEU    96      36.220  17.720  41.230  1.00  0.00           O
ATOM   1306  N   LYS    97      35.620  19.640  42.180  1.00  0.00           N
ATOM   1307  H   LYS    97      35.520  20.630  42.060  1.00  0.00           H
ATOM   1308  CA  LYS    97      34.840  19.080  43.340  1.00  0.00           C
ATOM   1309  HA  LYS    97      34.840  18.000  43.450  1.00  0.00           H
ATOM   1310  CB  LYS    97      35.590  19.590  44.550  1.00  0.00           C
ATOM   1311  HB1 LYS    97      34.920  19.450  45.400  1.00  0.00           H
ATOM   1312  HB2 LYS    97      35.750  20.670  44.430  1.00  0.00           H
ATOM   1313  CG  LYS    97      36.860  18.850  44.870  1.00  0.00           C
ATOM   1314  HG1 LYS    97      37.480  19.020  43.990  1.00  0.00           H
ATOM   1315  HG2 LYS    97      36.570  17.820  45.050  1.00  0.00           H
ATOM   1316  CD  LYS    97      37.430  19.380  46.240  1.00  0.00           C
ATOM   1317  HD1 LYS    97      36.760  19.080  47.050  1.00  0.00           H
ATOM   1318  HD2 LYS    97      37.480  20.440  45.980  1.00  0.00           H
ATOM   1319  CE  LYS    97      38.860  18.840  46.400  1.00  0.00           C
ATOM   1320  HE1 LYS    97      39.310  19.160  45.460  1.00  0.00           H
ATOM   1321  HE2 LYS    97      38.840  17.750  46.390  1.00  0.00           H
ATOM   1322  NZ  LYS    97      39.460  19.460  47.560  1.00  0.00           N
ATOM   1323  HZ1 LYS    97      40.320  18.950  47.730  1.00  0.00           H
ATOM   1324  HZ2 LYS    97      39.690  20.430  47.390  1.00  0.00           H
ATOM   1325  HZ3 LYS    97      38.870  19.420  48.380  1.00  0.00           H
ATOM   1326  C   LYS    97      33.390  19.530  43.200  1.00  0.00           C
ATOM   1327  O   LYS    97      33.220  20.640  42.650  1.00  0.00           O
ATOM   1328  N   PRO    98      32.380  18.820  43.770  1.00  0.00           N
ATOM   1329  CD  PRO    98      32.430  17.420  44.090  1.00  0.00           C
ATOM   1330  HD1 PRO    98      32.800  17.270  45.100  1.00  0.00           H
ATOM   1331  HD2 PRO    98      33.140  16.900  43.450  1.00  0.00           H
ATOM   1332  CG  PRO    98      31.000  16.950  43.950  1.00  0.00           C
ATOM   1333  HG1 PRO    98      30.850  16.210  44.730  1.00  0.00           H
ATOM   1334  HG2 PRO    98      30.860  16.580  42.930  1.00  0.00           H
ATOM   1335  CB  PRO    98      30.180  18.130  44.320  1.00  0.00           C
ATOM   1336  HB1 PRO    98      30.220  18.230  45.400  1.00  0.00           H
ATOM   1337  HB2 PRO    98      29.170  17.950  43.940  1.00  0.00           H
ATOM   1338  CA  PRO    98      30.970  19.200  43.550  1.00  0.00           C
ATOM   1339  HA  PRO    98      30.810  19.200  42.470  1.00  0.00           H
ATOM   1340  C   PRO    98      30.520  20.580  44.080  1.00  0.00           C
ATOM   1341  O   PRO    98      29.490  21.080  43.620  1.00  0.00           O
ATOM   1342  N   GLU    99      31.190  21.080  45.090  1.00  0.00           N
ATOM   1343  H   GLU    99      31.810  20.480  45.610  1.00  0.00           H
ATOM   1344  CA  GLU    99      31.130  22.440  45.580  1.00  0.00           C
ATOM   1345  HA  GLU    99      30.120  22.550  45.980  1.00  0.00           H
ATOM   1346  CB  GLU    99      32.190  22.610  46.700  1.00  0.00           C
ATOM   1347  HB1 GLU    99      31.960  21.770  47.350  1.00  0.00           H
ATOM   1348  HB2 GLU    99      32.150  23.540  47.260  1.00  0.00           H
ATOM   1349  CG  GLU    99      33.660  22.450  46.260  1.00  0.00           C
ATOM   1350  HG1 GLU    99      33.970  23.190  45.520  1.00  0.00           H
ATOM   1351  HG2 GLU    99      33.740  21.410  45.960  1.00  0.00           H
ATOM   1352  CD  GLU    99      34.660  22.600  47.440  1.00  0.00           C
ATOM   1353  OE1 GLU    99      35.180  23.630  47.710  1.00  0.00           O
ATOM   1354  OE2 GLU    99      34.920  21.560  48.060  1.00  0.00           O
ATOM   1355  C   GLU    99      31.350  23.510  44.500  1.00  0.00           C
ATOM   1356  O   GLU    99      30.890  24.680  44.680  1.00  0.00           O
ATOM   1357  N   ASP   100      31.970  23.170  43.320  1.00  0.00           N
ATOM   1358  H   ASP   100      32.270  22.230  43.100  1.00  0.00           H
ATOM   1359  CA  ASP   100      32.290  24.180  42.280  1.00  0.00           C
ATOM   1360  HA  ASP   100      32.550  25.120  42.770  1.00  0.00           H
ATOM   1361  CB  ASP   100      33.540  23.720  41.480  1.00  0.00           C
ATOM   1362  HB1 ASP   100      33.710  24.460  40.700  1.00  0.00           H
ATOM   1363  HB2 ASP   100      33.280  22.760  41.020  1.00  0.00           H
ATOM   1364  CG  ASP   100      34.810  23.440  42.210  1.00  0.00           C
ATOM   1365  OD1 ASP   100      34.950  24.150  43.260  1.00  0.00           O
ATOM   1366  OD2 ASP   100      35.650  22.610  41.760  1.00  0.00           O
ATOM   1367  C   ASP   100      31.120  24.480  41.210  1.00  0.00           C
ATOM   1368  O   ASP   100      31.190  25.430  40.440  1.00  0.00           O
ATOM   1369  N   THR   101      30.080  23.600  41.240  1.00  0.00           N
ATOM   1370  H   THR   101      30.220  22.940  41.990  1.00  0.00           H
ATOM   1371  CA  THR   101      28.920  23.530  40.410  1.00  0.00           C
ATOM   1372  HA  THR   101      29.100  23.390  39.340  1.00  0.00           H
ATOM   1373  CB  THR   101      28.100  22.330  40.880  1.00  0.00           C
ATOM   1374  HB  THR   101      28.010  22.350  41.970  1.00  0.00           H
ATOM   1375  CG2 THR   101      26.750  22.290  40.230  1.00  0.00           C
ATOM   1376 1HG2 THR   101      26.100  22.980  40.770  1.00  0.00           H
ATOM   1377 2HG2 THR   101      26.840  22.650  39.200  1.00  0.00           H
ATOM   1378 3HG2 THR   101      26.300  21.300  40.330  1.00  0.00           H
ATOM   1379  OG1 THR   101      28.900  21.230  40.530  1.00  0.00           O
ATOM   1380  HG1 THR   101      28.730  20.510  41.130  1.00  0.00           H
ATOM   1381  C   THR   101      28.170  24.910  40.540  1.00  0.00           C
ATOM   1382  O   THR   101      27.480  25.120  41.530  1.00  0.00           O
ATOM   1383  N   ALA   102      28.500  25.780  39.590  1.00  0.00           N
ATOM   1384  H   ALA   102      29.180  25.460  38.910  1.00  0.00           H
ATOM   1385  CA  ALA   102      28.060  27.140  39.550  1.00  0.00           C
ATOM   1386  HA  ALA   102      27.020  27.130  39.860  1.00  0.00           H
ATOM   1387  CB  ALA   102      29.100  28.000  40.290  1.00  0.00           C
ATOM   1388  HB1 ALA   102      28.850  29.050  40.350  1.00  0.00           H
ATOM   1389  HB2 ALA   102      29.310  27.580  41.270  1.00  0.00           H
ATOM   1390  HB3 ALA   102      30.050  27.890  39.760  1.00  0.00           H
ATOM   1391  C   ALA   102      28.080  27.610  38.100  1.00  0.00           C
ATOM   1392  O   ALA   102      28.870  27.040  37.210  1.00  0.00           O
ATOM   1393  N   VAL   103      27.350  28.670  37.790  1.00  0.00           N
ATOM   1394  H   VAL   103      26.700  29.060  38.460  1.00  0.00           H
ATOM   1395  CA  VAL   103      27.590  29.460  36.570  1.00  0.00           C
ATOM   1396  HA  VAL   103      28.050  28.890  35.770  1.00  0.00           H
ATOM   1397  CB  VAL   103      26.380  30.350  36.200  1.00  0.00           C
ATOM   1398  HB  VAL   103      26.020  30.920  37.060  1.00  0.00           H
ATOM   1399  CG1 VAL   103      26.710  31.290  35.000  1.00  0.00           C
ATOM   1400 1HG1 VAL   103      27.170  30.840  34.110  1.00  0.00           H
ATOM   1401 2HG1 VAL   103      25.790  31.820  34.730  1.00  0.00           H
ATOM   1402 3HG1 VAL   103      27.410  32.040  35.360  1.00  0.00           H
ATOM   1403  CG2 VAL   103      25.260  29.430  35.730  1.00  0.00           C
ATOM   1404 1HG2 VAL   103      24.400  30.030  35.410  1.00  0.00           H
ATOM   1405 2HG2 VAL   103      25.700  28.650  35.120  1.00  0.00           H
ATOM   1406 3HG2 VAL   103      24.890  29.040  36.680  1.00  0.00           H
ATOM   1407  C   VAL   103      28.700  30.460  36.980  1.00  0.00           C
ATOM   1408  O   VAL   103      28.680  31.100  38.050  1.00  0.00           O
ATOM   1409  N   TYR   104      29.790  30.510  36.130  1.00  0.00           N
ATOM   1410  H   TYR   104      29.770  30.010  35.250  1.00  0.00           H
ATOM   1411  CA  TYR   104      30.850  31.450  36.250  1.00  0.00           C
ATOM   1412  HA  TYR   104      30.830  31.750  37.300  1.00  0.00           H
ATOM   1413  CB  TYR   104      32.120  30.690  35.910  1.00  0.00           C
ATOM   1414  HB1 TYR   104      32.930  31.420  35.930  1.00  0.00           H
ATOM   1415  HB2 TYR   104      32.080  30.320  34.880  1.00  0.00           H
ATOM   1416  CG  TYR   104      32.500  29.680  36.960  1.00  0.00           C
ATOM   1417  CD1 TYR   104      31.740  28.440  37.020  1.00  0.00           C
ATOM   1418  HD1 TYR   104      31.010  28.140  36.290  1.00  0.00           H
ATOM   1419  CE1 TYR   104      32.140  27.450  37.910  1.00  0.00           C
ATOM   1420  HE1 TYR   104      31.440  26.650  38.090  1.00  0.00           H
ATOM   1421  CZ  TYR   104      33.270  27.670  38.760  1.00  0.00           C
ATOM   1422  OH  TYR   104      33.550  26.730  39.690  1.00  0.00           O
ATOM   1423  HH  TYR   104      32.880  26.040  39.650  1.00  0.00           H
ATOM   1424  CE2 TYR   104      34.000  28.850  38.690  1.00  0.00           C
ATOM   1425  HE2 TYR   104      34.900  28.950  39.270  1.00  0.00           H
ATOM   1426  CD2 TYR   104      33.640  29.850  37.740  1.00  0.00           C
ATOM   1427  HD2 TYR   104      34.110  30.830  37.700  1.00  0.00           H
ATOM   1428  C   TYR   104      30.500  32.630  35.350  1.00  0.00           C
ATOM   1429  O   TYR   104      29.730  32.580  34.440  1.00  0.00           O
ATOM   1430  N   TYR   105      31.170  33.740  35.630  1.00  0.00           N
ATOM   1431  H   TYR   105      31.740  33.720  36.460  1.00  0.00           H
ATOM   1432  CA  TYR   105      30.990  35.050  35.030  1.00  0.00           C
ATOM   1433  HA  TYR   105      30.540  34.970  34.040  1.00  0.00           H
ATOM   1434  CB  TYR   105      30.120  35.890  36.010  1.00  0.00           C
ATOM   1435  HB1 TYR   105      29.970  36.870  35.560  1.00  0.00           H
ATOM   1436  HB2 TYR   105      30.550  35.980  37.000  1.00  0.00           H
ATOM   1437  CG  TYR   105      28.750  35.430  36.200  1.00  0.00           C
ATOM   1438  CD1 TYR   105      28.340  35.120  37.520  1.00  0.00           C
ATOM   1439  HD1 TYR   105      29.000  35.260  38.360  1.00  0.00           H
ATOM   1440  CE1 TYR   105      27.000  34.690  37.790  1.00  0.00           C
ATOM   1441  HE1 TYR   105      26.600  34.620  38.790  1.00  0.00           H
ATOM   1442  CZ  TYR   105      26.120  34.490  36.760  1.00  0.00           C
ATOM   1443  OH  TYR   105      24.900  34.000  37.050  1.00  0.00           O
ATOM   1444  HH  TYR   105      24.390  33.690  36.290  1.00  0.00           H
ATOM   1445  CE2 TYR   105      26.530  34.680  35.450  1.00  0.00           C
ATOM   1446  HE2 TYR   105      25.810  34.610  34.650  1.00  0.00           H
ATOM   1447  CD2 TYR   105      27.830  35.240  35.150  1.00  0.00           C
ATOM   1448  HD2 TYR   105      28.130  35.440  34.140  1.00  0.00           H
ATOM   1449  C   TYR   105      32.290  35.770  34.870  1.00  0.00           C
ATOM   1450  O   TYR   105      33.070  35.830  35.820  1.00  0.00           O
ATOM   1451  N   CYS   106      32.520  36.400  33.720  1.00  0.00           N
ATOM   1452  H   CYS   106      31.850  36.230  32.980  1.00  0.00           H
ATOM   1453  CA  CYS   106      33.680  37.230  33.460  1.00  0.00           C
ATOM   1454  HA  CYS   106      34.410  37.150  34.260  1.00  0.00           H
ATOM   1455  CB  CYS   106      34.290  36.710  32.120  1.00  0.00           C
ATOM   1456  HB1 CYS   106      33.550  36.910  31.340  1.00  0.00           H
ATOM   1457  HB2 CYS   106      34.620  35.680  32.250  1.00  0.00           H
ATOM   1458  SG  CYS   106      35.620  37.680  31.480  1.00  0.00           S
ATOM   1459  C   CYS   106      33.260  38.730  33.390  1.00  0.00           C
ATOM   1460  O   CYS   106      32.230  39.110  32.820  1.00  0.00           O
ATOM   1461  N   ALA   107      34.110  39.570  33.880  1.00  0.00           N
ATOM   1462  H   ALA   107      35.050  39.310  34.150  1.00  0.00           H
ATOM   1463  CA  ALA   107      33.980  41.030  33.920  1.00  0.00           C
ATOM   1464  HA  ALA   107      33.260  41.310  33.160  1.00  0.00           H
ATOM   1465  CB  ALA   107      33.600  41.530  35.360  1.00  0.00           C
ATOM   1466  HB1 ALA   107      32.750  40.920  35.660  1.00  0.00           H
ATOM   1467  HB2 ALA   107      34.240  41.260  36.200  1.00  0.00           H
ATOM   1468  HB3 ALA   107      33.350  42.590  35.320  1.00  0.00           H
ATOM   1469  C   ALA   107      35.250  41.720  33.460  1.00  0.00           C
ATOM   1470  O   ALA   107      36.320  41.100  33.320  1.00  0.00           O
ATOM   1471  N   ALA   108      35.270  43.060  33.360  1.00  0.00           N
ATOM   1472  H   ALA   108      34.390  43.550  33.390  1.00  0.00           H
ATOM   1473  CA  ALA   108      36.450  43.830  32.950  1.00  0.00           C
ATOM   1474  HA  ALA   108      37.330  43.400  33.440  1.00  0.00           H
ATOM   1475  CB  ALA   108      36.700  43.780  31.410  1.00  0.00           C
ATOM   1476  HB1 ALA   108      37.540  44.410  31.110  1.00  0.00           H
ATOM   1477  HB2 ALA   108      36.890  42.750  31.110  1.00  0.00           H
ATOM   1478  HB3 ALA   108      35.760  44.130  30.990  1.00  0.00           H
ATOM   1479  C   ALA   108      36.310  45.240  33.500  1.00  0.00           C
ATOM   1480  O   ALA   108      35.230  45.800  33.650  1.00  0.00           O
ATOM   1481  N   ASP   109      37.430  45.840  33.920  1.00  0.00           N
ATOM   1482  H   ASP   109      38.360  45.460  33.820  1.00  0.00           H
ATOM   1483  CA  ASP   109      37.480  47.200  34.550  1.00  0.00           C
ATOM   1484  HA  ASP   109      36.750  47.880  34.130  1.00  0.00           H
ATOM   1485  CB  ASP   109      37.310  47.100  36.090  1.00  0.00           C
ATOM   1486  HB1 ASP   109      38.240  46.720  36.510  1.00  0.00           H
ATOM   1487  HB2 ASP   109      36.570  46.310  36.210  1.00  0.00           H
ATOM   1488  CG  ASP   109      36.900  48.440  36.580  1.00  0.00           C
ATOM   1489  OD1 ASP   109      35.690  48.740  36.540  1.00  0.00           O
ATOM   1490  OD2 ASP   109      37.800  49.170  37.120  1.00  0.00           O
ATOM   1491  C   ASP   109      38.880  47.890  34.280  1.00  0.00           C
ATOM   1492  O   ASP   109      39.790  47.210  33.830  1.00  0.00           O
ATOM   1493  N   ARG   110      39.020  49.160  34.680  1.00  0.00           N
ATOM   1494  H   ARG   110      38.230  49.600  35.140  1.00  0.00           H
ATOM   1495  CA  ARG   110      40.220  49.970  34.470  1.00  0.00           C
ATOM   1496  HA  ARG   110      40.770  49.650  33.580  1.00  0.00           H
ATOM   1497  CB  ARG   110      39.740  51.440  34.280  1.00  0.00           C
ATOM   1498  HB1 ARG   110      39.420  51.920  35.200  1.00  0.00           H
ATOM   1499  HB2 ARG   110      38.910  51.460  33.580  1.00  0.00           H
ATOM   1500  CG  ARG   110      40.830  52.360  33.640  1.00  0.00           C
ATOM   1501  HG1 ARG   110      41.720  52.270  34.260  1.00  0.00           H
ATOM   1502  HG2 ARG   110      40.390  53.360  33.640  1.00  0.00           H
ATOM   1503  CD  ARG   110      41.160  51.910  32.210  1.00  0.00           C
ATOM   1504  HD1 ARG   110      40.260  51.780  31.620  1.00  0.00           H
ATOM   1505  HD2 ARG   110      41.670  50.950  32.230  1.00  0.00           H
ATOM   1506  NE  ARG   110      42.050  52.940  31.520  1.00  0.00           N
ATOM   1507  HE  ARG   110      41.510  53.470  30.840  1.00  0.00           H
ATOM   1508  CZ  ARG   110      43.230  53.310  31.890  1.00  0.00           C
ATOM   1509  NH1 ARG   110      43.940  52.640  32.690  1.00  0.00           N
ATOM   1510 1HH1 ARG   110      43.690  51.700  32.980  1.00  0.00           H
ATOM   1511 2HH1 ARG   110      44.830  53.080  32.920  1.00  0.00           H
ATOM   1512  NH2 ARG   110      43.660  54.390  31.380  1.00  0.00           N
ATOM   1513 1HH2 ARG   110      43.290  54.870  30.570  1.00  0.00           H
ATOM   1514 2HH2 ARG   110      44.430  54.780  31.900  1.00  0.00           H
ATOM   1515  C   ARG   110      41.170  49.800  35.660  1.00  0.00           C
ATOM   1516  O   ARG   110      42.420  49.910  35.500  1.00  0.00           O
ATOM   1517  N   PHE   111      40.640  49.610  36.880  1.00  0.00           N
ATOM   1518  H   PHE   111      39.640  49.700  36.870  1.00  0.00           H
ATOM   1519  CA  PHE   111      41.360  49.880  38.130  1.00  0.00           C
ATOM   1520  HA  PHE   111      42.410  49.760  37.890  1.00  0.00           H
ATOM   1521  CB  PHE   111      41.210  51.410  38.430  1.00  0.00           C
ATOM   1522  HB1 PHE   111      41.540  51.500  39.470  1.00  0.00           H
ATOM   1523  HB2 PHE   111      40.120  51.520  38.360  1.00  0.00           H
ATOM   1524  CG  PHE   111      42.060  52.300  37.570  1.00  0.00           C
ATOM   1525  CD1 PHE   111      41.310  53.290  36.910  1.00  0.00           C
ATOM   1526  HD1 PHE   111      40.270  53.480  37.150  1.00  0.00           H
ATOM   1527  CE1 PHE   111      42.060  54.140  36.020  1.00  0.00           C
ATOM   1528  HE1 PHE   111      41.650  55.030  35.580  1.00  0.00           H
ATOM   1529  CZ  PHE   111      43.440  53.810  35.720  1.00  0.00           C
ATOM   1530  HZ  PHE   111      44.020  54.350  34.990  1.00  0.00           H
ATOM   1531  CE2 PHE   111      44.150  52.750  36.360  1.00  0.00           C
ATOM   1532  HE2 PHE   111      45.140  52.440  36.080  1.00  0.00           H
ATOM   1533  CD2 PHE   111      43.450  52.080  37.370  1.00  0.00           C
ATOM   1534  HD2 PHE   111      44.050  51.330  37.860  1.00  0.00           H
ATOM   1535  C   PHE   111      41.010  48.940  39.300  1.00  0.00           C
ATOM   1536  O   PHE   111      41.800  48.780  40.230  1.00  0.00           O
ATOM   1537  N   LEU   112      39.910  48.220  39.160  1.00  0.00           N
ATOM   1538  H   LEU   112      39.260  48.380  38.410  1.00  0.00           H
ATOM   1539  CA  LEU   112      39.370  47.450  40.250  1.00  0.00           C
ATOM   1540  HA  LEU   112      39.610  48.080  41.100  1.00  0.00           H
ATOM   1541  CB  LEU   112      37.850  47.390  40.250  1.00  0.00           C
ATOM   1542  HB1 LEU   112      37.470  46.480  40.710  1.00  0.00           H
ATOM   1543  HB2 LEU   112      37.530  47.220  39.230  1.00  0.00           H
ATOM   1544  CG  LEU   112      37.140  48.670  40.740  1.00  0.00           C
ATOM   1545  HG  LEU   112      37.730  49.400  40.180  1.00  0.00           H
ATOM   1546  CD1 LEU   112      35.690  48.680  40.230  1.00  0.00           C
ATOM   1547 1HD1 LEU   112      35.140  49.600  40.450  1.00  0.00           H
ATOM   1548 2HD1 LEU   112      35.680  48.550  39.150  1.00  0.00           H
ATOM   1549 3HD1 LEU   112      35.290  47.780  40.690  1.00  0.00           H
ATOM   1550  CD2 LEU   112      37.290  49.040  42.200  1.00  0.00           C
ATOM   1551 1HD2 LEU   112      38.330  49.310  42.410  1.00  0.00           H
ATOM   1552 2HD2 LEU   112      36.790  49.970  42.450  1.00  0.00           H
ATOM   1553 3HD2 LEU   112      37.010  48.220  42.860  1.00  0.00           H
ATOM   1554  C   LEU   112      40.110  46.100  40.340  1.00  0.00           C
ATOM   1555  O   LEU   112      40.490  45.410  39.390  1.00  0.00           O
ATOM   1556  N   THR   113      40.280  45.590  41.600  1.00  0.00           N
ATOM   1557  H   THR   113      40.020  46.120  42.420  1.00  0.00           H
ATOM   1558  CA  THR   113      40.940  44.320  41.860  1.00  0.00           C
ATOM   1559  HA  THR   113      41.680  44.130  41.090  1.00  0.00           H
ATOM   1560  CB  THR   113      41.800  44.500  43.150  1.00  0.00           C
ATOM   1561  HB  THR   113      42.420  43.630  43.350  1.00  0.00           H
ATOM   1562  CG2 THR   113      42.830  45.630  43.120  1.00  0.00           C
ATOM   1563 1HG2 THR   113      43.630  45.520  43.850  1.00  0.00           H
ATOM   1564 2HG2 THR   113      43.420  45.660  42.210  1.00  0.00           H
ATOM   1565 3HG2 THR   113      42.330  46.590  43.210  1.00  0.00           H
ATOM   1566  OG1 THR   113      40.890  44.550  44.190  1.00  0.00           O
ATOM   1567  HG1 THR   113      41.400  44.570  45.000  1.00  0.00           H
ATOM   1568  C   THR   113      39.990  43.140  41.800  1.00  0.00           C
ATOM   1569  O   THR   113      40.270  42.190  41.050  1.00  0.00           O
ATOM   1570  N   ARG   132      38.940  43.140  42.680  1.00  0.00           N
ATOM   1571  H   ARG   132      38.820  44.010  43.180  1.00  0.00           H
ATOM   1572  CA  ARG   132      38.190  41.900  43.060  1.00  0.00           C
ATOM   1573  HA  ARG   132      38.250  41.130  42.290  1.00  0.00           H
ATOM   1574  CB  ARG   132      38.820  41.360  44.420  1.00  0.00           C
ATOM   1575  HB1 ARG   132      38.230  40.490  44.700  1.00  0.00           H
ATOM   1576  HB2 ARG   132      38.690  42.150  45.160  1.00  0.00           H
ATOM   1577  CG  ARG   132      40.280  40.950  44.420  1.00  0.00           C
ATOM   1578  HG1 ARG   132      40.900  41.820  44.220  1.00  0.00           H
ATOM   1579  HG2 ARG   132      40.530  40.260  43.610  1.00  0.00           H
ATOM   1580  CD  ARG   132      40.760  40.390  45.790  1.00  0.00           C
ATOM   1581  HD1 ARG   132      40.160  39.560  46.170  1.00  0.00           H
ATOM   1582  HD2 ARG   132      40.740  41.200  46.520  1.00  0.00           H
ATOM   1583  NE  ARG   132      42.150  39.800  45.620  1.00  0.00           N
ATOM   1584  HE  ARG   132      42.740  40.200  44.900  1.00  0.00           H
ATOM   1585  CZ  ARG   132      42.510  38.630  46.080  1.00  0.00           C
ATOM   1586  NH1 ARG   132      41.800  38.020  46.980  1.00  0.00           N
ATOM   1587 1HH1 ARG   132      41.120  38.570  47.480  1.00  0.00           H
ATOM   1588 2HH1 ARG   132      42.160  37.220  47.480  1.00  0.00           H
ATOM   1589  NH2 ARG   132      43.420  37.910  45.610  1.00  0.00           N
ATOM   1590 1HH2 ARG   132      44.040  38.350  44.940  1.00  0.00           H
ATOM   1591 2HH2 ARG   132      43.620  36.950  45.860  1.00  0.00           H
ATOM   1592  C   ARG   132      36.690  42.070  43.320  1.00  0.00           C
ATOM   1593  O   ARG   132      36.000  41.090  43.490  1.00  0.00           O
ATOM   1594  N   SER   133      36.130  43.280  43.370  1.00  0.00           N
ATOM   1595  H   SER   133      36.760  44.050  43.170  1.00  0.00           H
ATOM   1596  CA  SER   133      34.780  43.770  43.520  1.00  0.00           C
ATOM   1597  HA  SER   133      34.230  43.290  44.330  1.00  0.00           H
ATOM   1598  CB  SER   133      34.810  45.300  43.720  1.00  0.00           C
ATOM   1599  HB1 SER   133      35.350  45.690  42.860  1.00  0.00           H
ATOM   1600  HB2 SER   133      35.280  45.480  44.690  1.00  0.00           H
ATOM   1601  OG  SER   133      33.460  45.820  43.680  1.00  0.00           O
ATOM   1602  HG  SER   133      33.490  46.780  43.770  1.00  0.00           H
ATOM   1603  C   SER   133      33.930  43.490  42.290  1.00  0.00           C
ATOM   1604  O   SER   133      34.450  43.660  41.180  1.00  0.00           O
ATOM   1605  N   VAL   134      32.630  43.250  42.530  1.00  0.00           N
ATOM   1606  H   VAL   134      32.330  43.300  43.490  1.00  0.00           H
ATOM   1607  CA  VAL   134      31.660  43.010  41.440  1.00  0.00           C
ATOM   1608  HA  VAL   134      32.140  42.470  40.620  1.00  0.00           H
ATOM   1609  CB  VAL   134      30.470  42.140  41.890  1.00  0.00           C
ATOM   1610  HB  VAL   134      29.770  42.090  41.050  1.00  0.00           H
ATOM   1611  CG1 VAL   134      30.810  40.720  42.270  1.00  0.00           C
ATOM   1612 1HG1 VAL   134      29.890  40.170  42.490  1.00  0.00           H
ATOM   1613 2HG1 VAL   134      31.230  40.210  41.410  1.00  0.00           H
ATOM   1614 3HG1 VAL   134      31.510  40.610  43.100  1.00  0.00           H
ATOM   1615  CG2 VAL   134      29.610  42.800  42.930  1.00  0.00           C
ATOM   1616 1HG2 VAL   134      29.430  43.840  42.680  1.00  0.00           H
ATOM   1617 2HG2 VAL   134      28.630  42.330  42.910  1.00  0.00           H
ATOM   1618 3HG2 VAL   134      30.010  42.750  43.950  1.00  0.00           H
ATOM   1619  C   VAL   134      31.280  44.340  40.760  1.00  0.00           C
ATOM   1620  O   VAL   134      30.650  44.270  39.670  1.00  0.00           O
ATOM   1621  N   LYS   135      31.700  45.480  41.300  1.00  0.00           N
ATOM   1622  H   LYS   135      32.280  45.510  42.130  1.00  0.00           H
ATOM   1623  CA  LYS   135      31.620  46.790  40.640  1.00  0.00           C
ATOM   1624  HA  LYS   135      30.660  46.930  40.130  1.00  0.00           H
ATOM   1625  CB  LYS   135      31.650  47.980  41.650  1.00  0.00           C
ATOM   1626  HB1 LYS   135      31.600  48.900  41.060  1.00  0.00           H
ATOM   1627  HB2 LYS   135      32.570  47.930  42.230  1.00  0.00           H
ATOM   1628  CG  LYS   135      30.480  47.940  42.680  1.00  0.00           C
ATOM   1629  HG1 LYS   135      30.710  47.160  43.400  1.00  0.00           H
ATOM   1630  HG2 LYS   135      29.600  47.530  42.190  1.00  0.00           H
ATOM   1631  CD  LYS   135      30.220  49.230  43.530  1.00  0.00           C
ATOM   1632  HD1 LYS   135      30.040  50.110  42.910  1.00  0.00           H
ATOM   1633  HD2 LYS   135      31.140  49.410  44.080  1.00  0.00           H
ATOM   1634  CE  LYS   135      28.990  48.910  44.450  1.00  0.00           C
ATOM   1635  HE1 LYS   135      29.210  49.260  45.450  1.00  0.00           H
ATOM   1636  HE2 LYS   135      28.780  47.840  44.500  1.00  0.00           H
ATOM   1637  NZ  LYS   135      27.730  49.540  43.950  1.00  0.00           N
ATOM   1638  HZ1 LYS   135      27.770  50.550  43.940  1.00  0.00           H
ATOM   1639  HZ2 LYS   135      27.520  49.230  43.010  1.00  0.00           H
ATOM   1640  HZ3 LYS   135      26.980  49.220  44.550  1.00  0.00           H
ATOM   1641  C   LYS   135      32.540  46.960  39.400  1.00  0.00           C
ATOM   1642  O   LYS   135      32.670  48.040  38.780  1.00  0.00           O
ATOM   1643  N   TYR   136      33.240  45.930  38.880  1.00  0.00           N
ATOM   1644  H   TYR   136      33.060  45.060  39.370  1.00  0.00           H
ATOM   1645  CA  TYR   136      33.890  45.970  37.560  1.00  0.00           C
ATOM   1646  HA  TYR   136      34.740  46.640  37.700  1.00  0.00           H
ATOM   1647  CB  TYR   136      34.470  44.650  37.060  1.00  0.00           C
ATOM   1648  HB1 TYR   136      34.700  44.750  36.000  1.00  0.00           H
ATOM   1649  HB2 TYR   136      33.690  43.890  37.080  1.00  0.00           H
ATOM   1650  CG  TYR   136      35.670  43.960  37.660  1.00  0.00           C
ATOM   1651  CD1 TYR   136      36.310  44.310  38.900  1.00  0.00           C
ATOM   1652  HD1 TYR   136      35.770  44.890  39.640  1.00  0.00           H
ATOM   1653  CE1 TYR   136      37.590  43.820  39.220  1.00  0.00           C
ATOM   1654  HE1 TYR   136      37.950  44.150  40.180  1.00  0.00           H
ATOM   1655  CZ  TYR   136      38.330  43.000  38.310  1.00  0.00           C
ATOM   1656  OH  TYR   136      39.530  42.470  38.550  1.00  0.00           O
ATOM   1657  HH  TYR   136      39.720  42.610  39.480  1.00  0.00           H
ATOM   1658  CE2 TYR   136      37.680  42.670  37.100  1.00  0.00           C
ATOM   1659  HE2 TYR   136      38.130  41.970  36.420  1.00  0.00           H
ATOM   1660  CD2 TYR   136      36.410  43.170  36.780  1.00  0.00           C
ATOM   1661  HD2 TYR   136      36.040  43.040  35.780  1.00  0.00           H
ATOM   1662  C   TYR   136      32.860  46.520  36.540  1.00  0.00           C
ATOM   1663  O   TYR   136      31.680  46.180  36.500  1.00  0.00           O
ATOM   1664  N   ASP   137      33.320  47.530  35.730  1.00  0.00           N
ATOM   1665  H   ASP   137      34.320  47.670  35.770  1.00  0.00           H
ATOM   1666  CA  ASP   137      32.440  48.400  34.930  1.00  0.00           C
ATOM   1667  HA  ASP   137      31.630  48.700  35.600  1.00  0.00           H
ATOM   1668  CB  ASP   137      33.040  49.750  34.380  1.00  0.00           C
ATOM   1669  HB1 ASP   137      33.050  49.670  33.290  1.00  0.00           H
ATOM   1670  HB2 ASP   137      34.060  49.840  34.760  1.00  0.00           H
ATOM   1671  CG  ASP   137      32.130  50.970  34.800  1.00  0.00           C
ATOM   1672  OD1 ASP   137      32.080  51.270  36.010  1.00  0.00           O
ATOM   1673  OD2 ASP   137      31.470  51.610  33.930  1.00  0.00           O
ATOM   1674  C   ASP   137      31.720  47.650  33.750  1.00  0.00           C
ATOM   1675  O   ASP   137      30.690  48.110  33.340  1.00  0.00           O
ATOM   1676  N   TYR   138      32.280  46.570  33.230  1.00  0.00           N
ATOM   1677  H   TYR   138      33.200  46.330  33.550  1.00  0.00           H
ATOM   1678  CA  TYR   138      31.720  45.780  32.100  1.00  0.00           C
ATOM   1679  HA  TYR   138      30.740  46.150  31.830  1.00  0.00           H
ATOM   1680  CB  TYR   138      32.690  45.790  30.900  1.00  0.00           C
ATOM   1681  HB1 TYR   138      32.190  45.190  30.140  1.00  0.00           H
ATOM   1682  HB2 TYR   138      33.610  45.350  31.270  1.00  0.00           H
ATOM   1683  CG  TYR   138      32.980  47.220  30.430  1.00  0.00           C
ATOM   1684  CD1 TYR   138      34.090  47.960  30.780  1.00  0.00           C
ATOM   1685  HD1 TYR   138      34.810  47.630  31.510  1.00  0.00           H
ATOM   1686  CE1 TYR   138      34.400  49.210  30.240  1.00  0.00           C
ATOM   1687  HE1 TYR   138      35.330  49.700  30.470  1.00  0.00           H
ATOM   1688  CZ  TYR   138      33.470  49.750  29.280  1.00  0.00           C
ATOM   1689  OH  TYR   138      33.720  50.890  28.680  1.00  0.00           O
ATOM   1690  HH  TYR   138      33.020  51.290  28.160  1.00  0.00           H
ATOM   1691  CE2 TYR   138      32.270  49.130  29.090  1.00  0.00           C
ATOM   1692  HE2 TYR   138      31.520  49.650  28.510  1.00  0.00           H
ATOM   1693  CD2 TYR   138      32.000  47.860  29.640  1.00  0.00           C
ATOM   1694  HD2 TYR   138      31.090  47.290  29.510  1.00  0.00           H
ATOM   1695  C   TYR   138      31.410  44.300  32.480  1.00  0.00           C
ATOM   1696  O   TYR   138      32.240  43.640  33.190  1.00  0.00           O
ATOM   1697  N   TRP   139      30.370  43.660  31.900  1.00  0.00           N
ATOM   1698  H   TRP   139      29.720  44.200  31.350  1.00  0.00           H
ATOM   1699  CA  TRP   139      30.080  42.240  32.090  1.00  0.00           C
ATOM   1700  HA  TRP   139      30.920  41.660  32.470  1.00  0.00           H
ATOM   1701  CB  TRP   139      29.020  41.990  33.170  1.00  0.00           C
ATOM   1702  HB1 TRP   139      28.620  40.970  33.110  1.00  0.00           H
ATOM   1703  HB2 TRP   139      28.170  42.630  32.910  1.00  0.00           H
ATOM   1704  CG  TRP   139      29.510  42.250  34.630  1.00  0.00           C
ATOM   1705  CD1 TRP   139      29.860  43.470  35.090  1.00  0.00           C
ATOM   1706  HD1 TRP   139      29.790  44.430  34.610  1.00  0.00           H
ATOM   1707  NE1 TRP   139      30.380  43.390  36.400  1.00  0.00           N
ATOM   1708  HE1 TRP   139      30.610  44.220  36.940  1.00  0.00           H
ATOM   1709  CE2 TRP   139      30.450  42.070  36.770  1.00  0.00           C
ATOM   1710  CZ2 TRP   139      30.840  41.490  38.010  1.00  0.00           C
ATOM   1711  HZ2 TRP   139      31.330  42.110  38.750  1.00  0.00           H
ATOM   1712  CH2 TRP   139      30.580  40.090  38.210  1.00  0.00           C
ATOM   1713  HH2 TRP   139      30.850  39.590  39.130  1.00  0.00           H
ATOM   1714  CZ3 TRP   139      29.950  39.350  37.190  1.00  0.00           C
ATOM   1715  HZ3 TRP   139      29.640  38.340  37.390  1.00  0.00           H
ATOM   1716  CE3 TRP   139      29.730  39.910  35.890  1.00  0.00           C
ATOM   1717  HE3 TRP   139      29.250  39.390  35.070  1.00  0.00           H
ATOM   1718  CD2 TRP   139      29.890  41.310  35.670  1.00  0.00           C
ATOM   1719  C   TRP   139      29.860  41.490  30.800  1.00  0.00           C
ATOM   1720  O   TRP   139      29.160  41.940  29.860  1.00  0.00           O
ATOM   1721  N   GLY   140      30.270  40.230  30.810  1.00  0.00           N
ATOM   1722  H   GLY   140      30.570  39.890  31.710  1.00  0.00           H
ATOM   1723  CA  GLY   140      29.890  39.270  29.760  1.00  0.00           C
ATOM   1724  HA1 GLY   140      30.570  38.420  29.790  1.00  0.00           H
ATOM   1725  HA2 GLY   140      30.000  39.800  28.810  1.00  0.00           H
ATOM   1726  C   GLY   140      28.520  38.690  30.030  1.00  0.00           C
ATOM   1727  O   GLY   140      27.590  39.420  30.430  1.00  0.00           O
ATOM   1728  N   GLN   141      28.230  37.380  29.800  1.00  0.00           N
ATOM   1729  H   GLN   141      29.040  36.850  29.540  1.00  0.00           H
ATOM   1730  CA  GLN   141      26.900  36.700  30.170  1.00  0.00           C
ATOM   1731  HA  GLN   141      26.360  37.320  30.880  1.00  0.00           H
ATOM   1732  CB  GLN   141      26.020  36.620  28.950  1.00  0.00           C
ATOM   1733  HB1 GLN   141      25.130  36.020  29.170  1.00  0.00           H
ATOM   1734  HB2 GLN   141      26.540  36.070  28.170  1.00  0.00           H
ATOM   1735  CG  GLN   141      25.730  37.970  28.230  1.00  0.00           C
ATOM   1736  HG1 GLN   141      26.630  38.300  27.710  1.00  0.00           H
ATOM   1737  HG2 GLN   141      25.640  38.810  28.920  1.00  0.00           H
ATOM   1738  CD  GLN   141      24.590  37.940  27.230  1.00  0.00           C
ATOM   1739  OE1 GLN   141      23.800  37.000  27.010  1.00  0.00           O
ATOM   1740  NE2 GLN   141      24.350  39.000  26.490  1.00  0.00           N
ATOM   1741 1HE2 GLN   141      24.910  39.840  26.460  1.00  0.00           H
ATOM   1742 2HE2 GLN   141      23.650  38.880  25.770  1.00  0.00           H
ATOM   1743  C   GLN   141      27.000  35.260  30.770  1.00  0.00           C
ATOM   1744  O   GLN   141      26.000  34.660  31.150  1.00  0.00           O
ATOM   1745  N   GLY   142      28.250  34.820  31.070  1.00  0.00           N
ATOM   1746  H   GLY   142      29.070  35.390  30.900  1.00  0.00           H
ATOM   1747  CA  GLY   142      28.570  33.740  31.990  1.00  0.00           C
ATOM   1748  HA1 GLY   142      27.820  33.660  32.770  1.00  0.00           H
ATOM   1749  HA2 GLY   142      29.540  33.960  32.430  1.00  0.00           H
ATOM   1750  C   GLY   142      28.670  32.330  31.290  1.00  0.00           C
ATOM   1751  O   GLY   142      28.410  32.190  30.060  1.00  0.00           O
ATOM   1752  N   THR   143      29.100  31.280  32.010  1.00  0.00           N
ATOM   1753  H   THR   143      29.190  31.350  33.010  1.00  0.00           H
ATOM   1754  CA  THR   143      29.180  29.840  31.540  1.00  0.00           C
ATOM   1755  HA  THR   143      28.250  29.800  30.970  1.00  0.00           H
ATOM   1756  CB  THR   143      30.390  29.630  30.590  1.00  0.00           C
ATOM   1757  HB  THR   143      30.480  30.480  29.920  1.00  0.00           H
ATOM   1758  CG2 THR   143      31.730  29.650  31.320  1.00  0.00           C
ATOM   1759 1HG2 THR   143      31.770  28.840  32.040  1.00  0.00           H
ATOM   1760 2HG2 THR   143      32.470  29.470  30.540  1.00  0.00           H
ATOM   1761 3HG2 THR   143      32.100  30.540  31.830  1.00  0.00           H
ATOM   1762  OG1 THR   143      30.150  28.390  29.860  1.00  0.00           O
ATOM   1763  HG1 THR   143      29.250  28.080  29.890  1.00  0.00           H
ATOM   1764  C   THR   143      29.040  28.800  32.630  1.00  0.00           C
ATOM   1765  O   THR   143      29.730  28.980  33.660  1.00  0.00           O
ATOM   1766  N   GLN   144      28.210  27.760  32.500  1.00  0.00           N
ATOM   1767  H   GLN   144      27.670  27.750  31.650  1.00  0.00           H
ATOM   1768  CA  GLN   144      27.840  26.860  33.580  1.00  0.00           C
ATOM   1769  HA  GLN   144      27.790  27.440  34.500  1.00  0.00           H
ATOM   1770  CB  GLN   144      26.410  26.400  33.330  1.00  0.00           C
ATOM   1771  HB1 GLN   144      26.390  25.910  32.350  1.00  0.00           H
ATOM   1772  HB2 GLN   144      25.790  27.290  33.230  1.00  0.00           H
ATOM   1773  CG  GLN   144      25.830  25.410  34.400  1.00  0.00           C
ATOM   1774  HG1 GLN   144      25.930  25.890  35.370  1.00  0.00           H
ATOM   1775  HG2 GLN   144      26.350  24.450  34.300  1.00  0.00           H
ATOM   1776  CD  GLN   144      24.390  25.000  34.250  1.00  0.00           C
ATOM   1777  OE1 GLN   144      23.730  25.290  33.290  1.00  0.00           O
ATOM   1778  NE2 GLN   144      23.790  24.300  35.170  1.00  0.00           N
ATOM   1779 1HE2 GLN   144      24.200  24.190  36.080  1.00  0.00           H
ATOM   1780 2HE2 GLN   144      22.870  23.930  34.980  1.00  0.00           H
ATOM   1781  C   GLN   144      28.750  25.670  33.750  1.00  0.00           C
ATOM   1782  O   GLN   144      29.180  25.070  32.740  1.00  0.00           O
ATOM   1783  N   VAL   145      29.180  25.200  34.960  1.00  0.00           N
ATOM   1784  H   VAL   145      28.980  25.800  35.750  1.00  0.00           H
ATOM   1785  CA  VAL   145      29.920  23.990  35.290  1.00  0.00           C
ATOM   1786  HA  VAL   145      30.200  23.480  34.370  1.00  0.00           H
ATOM   1787  CB  VAL   145      31.290  24.260  35.900  1.00  0.00           C
ATOM   1788  HB  VAL   145      31.180  24.890  36.780  1.00  0.00           H
ATOM   1789  CG1 VAL   145      32.070  23.020  36.460  1.00  0.00           C
ATOM   1790 1HG1 VAL   145      31.370  22.600  37.180  1.00  0.00           H
ATOM   1791 2HG1 VAL   145      32.060  22.370  35.590  1.00  0.00           H
ATOM   1792 3HG1 VAL   145      33.100  23.180  36.780  1.00  0.00           H
ATOM   1793  CG2 VAL   145      32.130  25.080  34.880  1.00  0.00           C
ATOM   1794 1HG2 VAL   145      31.990  26.150  35.070  1.00  0.00           H
ATOM   1795 2HG2 VAL   145      33.180  24.830  34.970  1.00  0.00           H
ATOM   1796 3HG2 VAL   145      31.970  24.910  33.810  1.00  0.00           H
ATOM   1797  C   VAL   145      29.020  23.070  36.120  1.00  0.00           C
ATOM   1798  O   VAL   145      28.260  23.610  36.940  1.00  0.00           O
ATOM   1799  N   THR   146      28.980  21.770  35.880  1.00  0.00           N
ATOM   1800  H   THR   146      29.460  21.440  35.060  1.00  0.00           H
ATOM   1801  CA  THR   146      28.270  20.770  36.730  1.00  0.00           C
ATOM   1802  HA  THR   146      28.140  21.190  37.730  1.00  0.00           H
ATOM   1803  CB  THR   146      26.870  20.420  36.170  1.00  0.00           C
ATOM   1804  HB  THR   146      26.910  19.760  35.300  1.00  0.00           H
ATOM   1805  CG2 THR   146      25.950  19.630  37.130  1.00  0.00           C
ATOM   1806 1HG2 THR   146      26.460  18.690  37.320  1.00  0.00           H
ATOM   1807 2HG2 THR   146      25.780  20.220  38.030  1.00  0.00           H
ATOM   1808 3HG2 THR   146      25.020  19.450  36.590  1.00  0.00           H
ATOM   1809  OG1 THR   146      26.120  21.610  35.870  1.00  0.00           O
ATOM   1810  HG1 THR   146      26.220  21.680  34.920  1.00  0.00           H
ATOM   1811  C   THR   146      29.180  19.580  36.920  1.00  0.00           C
ATOM   1812  O   THR   146      29.800  19.130  35.970  1.00  0.00           O
ATOM   1813  N   VAL   147      29.240  19.010  38.140  1.00  0.00           N
ATOM   1814  H   VAL   147      28.590  19.340  38.830  1.00  0.00           H
ATOM   1815  CA  VAL   147      30.370  18.100  38.620  1.00  0.00           C
ATOM   1816  HA  VAL   147      30.830  17.790  37.670  1.00  0.00           H
ATOM   1817  CB  VAL   147      31.430  18.870  39.440  1.00  0.00           C
ATOM   1818  HB  VAL   147      31.030  19.010  40.440  1.00  0.00           H
ATOM   1819  CG1 VAL   147      32.720  17.940  39.780  1.00  0.00           C
ATOM   1820 1HG1 VAL   147      33.140  18.230  40.740  1.00  0.00           H
ATOM   1821 2HG1 VAL   147      32.330  16.940  39.920  1.00  0.00           H
ATOM   1822 3HG1 VAL   147      33.500  17.950  39.010  1.00  0.00           H
ATOM   1823  CG2 VAL   147      31.960  20.150  38.810  1.00  0.00           C
ATOM   1824 1HG2 VAL   147      31.130  20.860  38.750  1.00  0.00           H
ATOM   1825 2HG2 VAL   147      32.700  20.590  39.480  1.00  0.00           H
ATOM   1826 3HG2 VAL   147      32.370  19.820  37.860  1.00  0.00           H
ATOM   1827  C   VAL   147      29.790  16.960  39.440  1.00  0.00           C
ATOM   1828  O   VAL   147      29.230  17.210  40.530  1.00  0.00           O
ATOM   1829  N   SER   148      29.800  15.750  38.900  1.00  0.00           N
ATOM   1830  H   SER   148      30.280  15.600  38.020  1.00  0.00           H
ATOM   1831  CA  SER   148      29.180  14.560  39.560  1.00  0.00           C
ATOM   1832  HA  SER   148      28.300  14.940  40.090  1.00  0.00           H
ATOM   1833  CB  SER   148      28.590  13.610  38.630  1.00  0.00           C
ATOM   1834  HB1 SER   148      28.070  12.820  39.160  1.00  0.00           H
ATOM   1835  HB2 SER   148      29.410  13.100  38.130  1.00  0.00           H
ATOM   1836  OG  SER   148      27.720  14.150  37.640  1.00  0.00           O
ATOM   1837  HG  SER   148      27.090  14.710  38.100  1.00  0.00           H
ATOM   1838  C   SER   148      30.090  13.840  40.560  1.00  0.00           C
ATOM   1839  O   SER   148      31.280  13.680  40.240  1.00  0.00           O
ATOM   1840  N   SER   149      29.590  13.340  41.740  1.00  0.00           N
ATOM   1841  H   SER   149      28.620  13.370  42.010  1.00  0.00           H
ATOM   1842  CA  SER   149      30.310  12.970  42.970  1.00  0.00           C
ATOM   1843  HA  SER   149      31.170  13.630  42.960  1.00  0.00           H
ATOM   1844  CB  SER   149      29.380  13.020  44.180  1.00  0.00           C
ATOM   1845  HB1 SER   149      30.060  13.090  45.030  1.00  0.00           H
ATOM   1846  HB2 SER   149      28.720  12.150  44.230  1.00  0.00           H
ATOM   1847  OG  SER   149      28.580  14.190  44.040  1.00  0.00           O
ATOM   1848  HG  SER   149      27.710  14.090  44.450  1.00  0.00           H
ATOM   1849  C   SER   149      30.900  11.580  42.870  1.00  0.00           C
ATOM   1850  OC1 SER   149      30.110  10.670  42.490  1.00  0.00           O
ATOM   1851  OC2 SER   149      32.070  11.340  43.150  1.00  0.00           O
TER
ENDMDL
