# Supplementary material for: Targeting Ras-binding domain of ELMO1 by computational nanobody design
Source: Commun Biol. 2023 Mar 17;6:284. doi: 10.1038/s42003-023-04657-w (PMC10023680; doi:10.1038/s42003-023-04657-w)
Supplement: Supplementary file 4 — Supplementary Data 2 [file 42003_2023_4657_MOESM4_ESM.zip › MD_input_output/Nb01_snapshot/snapshot_002000.pdb]

REMARK    GENERATED BY TRJCONV
TITLE     Protein in water t= 200.00000 step= 100000
REMARK    THIS IS A SIMULATION BOX
CRYST1   67.325   67.325   67.325  90.00  90.00  90.00 P 1           1
MODEL        1
ATOM      1  N   VAL     2      22.000  29.200  17.090  1.00  0.00           N
ATOM      2  H1  VAL     2      22.160  28.400  16.500  1.00  0.00           H
ATOM      3  H2  VAL     2      21.360  28.960  17.830  1.00  0.00           H
ATOM      4  H3  VAL     2      21.640  29.950  16.520  1.00  0.00           H
ATOM      5  CA  VAL     2      23.350  29.660  17.480  1.00  0.00           C
ATOM      6  HA  VAL     2      23.890  29.620  16.540  1.00  0.00           H
ATOM      7  CB  VAL     2      23.280  31.060  18.120  1.00  0.00           C
ATOM      8  HB  VAL     2      22.760  31.060  19.080  1.00  0.00           H
ATOM      9  CG1 VAL     2      24.610  31.610  18.630  1.00  0.00           C
ATOM     10 1HG1 VAL     2      24.970  30.890  19.360  1.00  0.00           H
ATOM     11 2HG1 VAL     2      25.350  31.880  17.880  1.00  0.00           H
ATOM     12 3HG1 VAL     2      24.380  32.490  19.230  1.00  0.00           H
ATOM     13  CG2 VAL     2      22.560  31.930  17.120  1.00  0.00           C
ATOM     14 1HG2 VAL     2      22.750  32.990  17.260  1.00  0.00           H
ATOM     15 2HG2 VAL     2      22.820  31.830  16.060  1.00  0.00           H
ATOM     16 3HG2 VAL     2      21.470  31.820  17.200  1.00  0.00           H
ATOM     17  C   VAL     2      23.930  28.690  18.540  1.00  0.00           C
ATOM     18  O   VAL     2      23.260  28.420  19.520  1.00  0.00           O
ATOM     19  N   GLN     3      25.140  28.200  18.390  1.00  0.00           N
ATOM     20  H   GLN     3      25.880  28.510  17.770  1.00  0.00           H
ATOM     21  CA  GLN     3      25.660  27.180  19.390  1.00  0.00           C
ATOM     22  HA  GLN     3      25.040  27.130  20.280  1.00  0.00           H
ATOM     23  CB  GLN     3      25.800  25.830  18.800  1.00  0.00           C
ATOM     24  HB1 GLN     3      26.410  25.120  19.370  1.00  0.00           H
ATOM     25  HB2 GLN     3      26.370  25.990  17.890  1.00  0.00           H
ATOM     26  CG  GLN     3      24.510  25.090  18.440  1.00  0.00           C
ATOM     27  HG1 GLN     3      23.900  25.740  17.810  1.00  0.00           H
ATOM     28  HG2 GLN     3      23.970  24.800  19.340  1.00  0.00           H
ATOM     29  CD  GLN     3      24.890  23.810  17.660  1.00  0.00           C
ATOM     30  OE1 GLN     3      25.950  23.560  16.980  1.00  0.00           O
ATOM     31  NE2 GLN     3      24.100  22.790  17.680  1.00  0.00           N
ATOM     32 1HE2 GLN     3      23.180  22.940  18.060  1.00  0.00           H
ATOM     33 2HE2 GLN     3      24.340  22.050  17.030  1.00  0.00           H
ATOM     34  C   GLN     3      27.060  27.680  19.900  1.00  0.00           C
ATOM     35  O   GLN     3      27.960  28.140  19.240  1.00  0.00           O
ATOM     36  N   LEU     4      27.210  27.490  21.190  1.00  0.00           N
ATOM     37  H   LEU     4      26.420  27.080  21.670  1.00  0.00           H
ATOM     38  CA  LEU     4      28.460  27.520  22.010  1.00  0.00           C
ATOM     39  HA  LEU     4      29.330  27.820  21.420  1.00  0.00           H
ATOM     40  CB  LEU     4      28.370  28.630  23.120  1.00  0.00           C
ATOM     41  HB1 LEU     4      29.130  28.370  23.860  1.00  0.00           H
ATOM     42  HB2 LEU     4      27.370  28.510  23.530  1.00  0.00           H
ATOM     43  CG  LEU     4      28.570  30.110  22.700  1.00  0.00           C
ATOM     44  HG  LEU     4      29.590  30.260  22.350  1.00  0.00           H
ATOM     45  CD1 LEU     4      27.610  30.640  21.660  1.00  0.00           C
ATOM     46 1HD1 LEU     4      27.870  30.190  20.700  1.00  0.00           H
ATOM     47 2HD1 LEU     4      26.600  30.390  21.990  1.00  0.00           H
ATOM     48 3HD1 LEU     4      27.830  31.700  21.520  1.00  0.00           H
ATOM     49  CD2 LEU     4      28.340  30.960  23.950  1.00  0.00           C
ATOM     50 1HD2 LEU     4      27.300  30.880  24.260  1.00  0.00           H
ATOM     51 2HD2 LEU     4      28.960  30.530  24.730  1.00  0.00           H
ATOM     52 3HD2 LEU     4      28.610  32.000  23.770  1.00  0.00           H
ATOM     53  C   LEU     4      28.790  26.110  22.540  1.00  0.00           C
ATOM     54  O   LEU     4      27.860  25.500  23.140  1.00  0.00           O
ATOM     55  N   VAL     5      30.020  25.550  22.440  1.00  0.00           N
ATOM     56  H   VAL     5      30.790  26.130  22.120  1.00  0.00           H
ATOM     57  CA  VAL     5      30.320  24.190  22.820  1.00  0.00           C
ATOM     58  HA  VAL     5      29.460  23.680  23.270  1.00  0.00           H
ATOM     59  CB  VAL     5      30.600  23.320  21.580  1.00  0.00           C
ATOM     60  HB  VAL     5      31.500  23.670  21.080  1.00  0.00           H
ATOM     61  CG1 VAL     5      30.650  21.760  21.910  1.00  0.00           C
ATOM     62 1HG1 VAL     5      29.720  21.360  22.320  1.00  0.00           H
ATOM     63 2HG1 VAL     5      30.770  21.230  20.970  1.00  0.00           H
ATOM     64 3HG1 VAL     5      31.410  21.600  22.680  1.00  0.00           H
ATOM     65  CG2 VAL     5      29.560  23.470  20.530  1.00  0.00           C
ATOM     66 1HG2 VAL     5      29.530  24.500  20.190  1.00  0.00           H
ATOM     67 2HG2 VAL     5      29.800  22.840  19.670  1.00  0.00           H
ATOM     68 3HG2 VAL     5      28.590  23.270  20.980  1.00  0.00           H
ATOM     69  C   VAL     5      31.530  24.000  23.790  1.00  0.00           C
ATOM     70  O   VAL     5      32.650  24.270  23.440  1.00  0.00           O
ATOM     71  N   GLU     6      31.270  23.650  25.050  1.00  0.00           N
ATOM     72  H   GLU     6      30.310  23.420  25.270  1.00  0.00           H
ATOM     73  CA  GLU     6      32.230  23.620  26.150  1.00  0.00           C
ATOM     74  HA  GLU     6      32.990  24.360  25.900  1.00  0.00           H
ATOM     75  CB  GLU     6      31.620  23.880  27.550  1.00  0.00           C
ATOM     76  HB1 GLU     6      32.410  23.740  28.290  1.00  0.00           H
ATOM     77  HB2 GLU     6      30.820  23.190  27.830  1.00  0.00           H
ATOM     78  CG  GLU     6      31.010  25.290  27.690  1.00  0.00           C
ATOM     79  HG1 GLU     6      31.350  25.900  26.850  1.00  0.00           H
ATOM     80  HG2 GLU     6      31.360  25.880  28.540  1.00  0.00           H
ATOM     81  CD  GLU     6      29.500  25.290  27.640  1.00  0.00           C
ATOM     82  OE1 GLU     6      28.900  24.460  26.810  1.00  0.00           O
ATOM     83  OE2 GLU     6      28.870  26.080  28.390  1.00  0.00           O
ATOM     84  C   GLU     6      32.930  22.240  26.210  1.00  0.00           C
ATOM     85  O   GLU     6      32.420  21.170  25.690  1.00  0.00           O
ATOM     86  N   SER     7      34.100  22.290  26.900  1.00  0.00           N
ATOM     87  H   SER     7      34.330  23.190  27.290  1.00  0.00           H
ATOM     88  CA  SER     7      34.970  21.200  27.130  1.00  0.00           C
ATOM     89  HA  SER     7      34.400  20.270  27.150  1.00  0.00           H
ATOM     90  CB  SER     7      36.000  21.040  25.970  1.00  0.00           C
ATOM     91  HB1 SER     7      36.660  20.220  26.260  1.00  0.00           H
ATOM     92  HB2 SER     7      36.510  22.000  25.920  1.00  0.00           H
ATOM     93  OG  SER     7      35.490  20.760  24.700  1.00  0.00           O
ATOM     94  HG  SER     7      36.250  20.550  24.150  1.00  0.00           H
ATOM     95  C   SER     7      35.730  21.460  28.430  1.00  0.00           C
ATOM     96  O   SER     7      36.020  22.600  28.720  1.00  0.00           O
ATOM     97  N   GLY     9      36.410  20.400  28.860  1.00  0.00           N
ATOM     98  H   GLY     9      36.160  19.480  28.540  1.00  0.00           H
ATOM     99  CA  GLY     9      37.590  20.370  29.800  1.00  0.00           C
ATOM    100  HA1 GLY     9      38.290  21.180  29.610  1.00  0.00           H
ATOM    101  HA2 GLY     9      38.040  19.400  29.620  1.00  0.00           H
ATOM    102  C   GLY     9      37.280  20.370  31.310  1.00  0.00           C
ATOM    103  O   GLY     9      38.260  20.500  32.020  1.00  0.00           O
ATOM    104  N   GLY    10      36.070  20.280  31.800  1.00  0.00           N
ATOM    105  H   GLY    10      35.270  20.370  31.190  1.00  0.00           H
ATOM    106  CA  GLY    10      35.840  20.060  33.250  1.00  0.00           C
ATOM    107  HA1 GLY    10      34.800  20.250  33.480  1.00  0.00           H
ATOM    108  HA2 GLY    10      36.420  20.810  33.790  1.00  0.00           H
ATOM    109  C   GLY    10      36.260  18.690  33.820  1.00  0.00           C
ATOM    110  O   GLY    10      35.400  17.880  34.170  1.00  0.00           O
ATOM    111  N   GLY    11      37.570  18.410  33.850  1.00  0.00           N
ATOM    112  H   GLY    11      38.200  19.110  33.480  1.00  0.00           H
ATOM    113  CA  GLY    11      38.180  17.280  34.660  1.00  0.00           C
ATOM    114  HA1 GLY    11      39.250  17.210  34.440  1.00  0.00           H
ATOM    115  HA2 GLY    11      37.790  16.330  34.310  1.00  0.00           H
ATOM    116  C   GLY    11      37.990  17.470  36.220  1.00  0.00           C
ATOM    117  O   GLY    11      37.630  18.540  36.720  1.00  0.00           O
ATOM    118  N   LEU    12      38.180  16.410  36.980  1.00  0.00           N
ATOM    119  H   LEU    12      38.420  15.580  36.460  1.00  0.00           H
ATOM    120  CA  LEU    12      38.300  16.460  38.450  1.00  0.00           C
ATOM    121  HA  LEU    12      37.470  17.090  38.760  1.00  0.00           H
ATOM    122  CB  LEU    12      38.150  15.060  39.010  1.00  0.00           C
ATOM    123  HB1 LEU    12      38.880  14.380  38.560  1.00  0.00           H
ATOM    124  HB2 LEU    12      37.190  14.690  38.650  1.00  0.00           H
ATOM    125  CG  LEU    12      38.290  14.980  40.540  1.00  0.00           C
ATOM    126  HG  LEU    12      39.130  15.570  40.910  1.00  0.00           H
ATOM    127  CD1 LEU    12      37.000  15.580  41.130  1.00  0.00           C
ATOM    128 1HD1 LEU    12      36.920  15.370  42.200  1.00  0.00           H
ATOM    129 2HD1 LEU    12      37.150  16.650  41.060  1.00  0.00           H
ATOM    130 3HD1 LEU    12      36.120  15.290  40.550  1.00  0.00           H
ATOM    131  CD2 LEU    12      38.350  13.590  40.990  1.00  0.00           C
ATOM    132 1HD2 LEU    12      39.040  12.940  40.450  1.00  0.00           H
ATOM    133 2HD2 LEU    12      38.750  13.580  42.000  1.00  0.00           H
ATOM    134 3HD2 LEU    12      37.320  13.250  41.080  1.00  0.00           H
ATOM    135  C   LEU    12      39.550  17.250  38.890  1.00  0.00           C
ATOM    136  O   LEU    12      40.640  17.090  38.300  1.00  0.00           O
ATOM    137  N   VAL    13      39.530  17.900  40.040  1.00  0.00           N
ATOM    138  H   VAL    13      38.700  17.900  40.620  1.00  0.00           H
ATOM    139  CA  VAL    13      40.720  18.590  40.700  1.00  0.00           C
ATOM    140  HA  VAL    13      41.680  18.150  40.440  1.00  0.00           H
ATOM    141  CB  VAL    13      40.880  20.050  40.250  1.00  0.00           C
ATOM    142  HB  VAL    13      41.800  20.450  40.670  1.00  0.00           H
ATOM    143  CG1 VAL    13      41.160  20.290  38.770  1.00  0.00           C
ATOM    144 1HG1 VAL    13      42.120  19.810  38.580  1.00  0.00           H
ATOM    145 2HG1 VAL    13      40.410  19.860  38.110  1.00  0.00           H
ATOM    146 3HG1 VAL    13      41.320  21.350  38.540  1.00  0.00           H
ATOM    147  CG2 VAL    13      39.710  20.980  40.640  1.00  0.00           C
ATOM    148 1HG2 VAL    13      40.080  22.010  40.570  1.00  0.00           H
ATOM    149 2HG2 VAL    13      38.910  20.810  39.920  1.00  0.00           H
ATOM    150 3HG2 VAL    13      39.330  20.750  41.640  1.00  0.00           H
ATOM    151  C   VAL    13      40.730  18.330  42.220  1.00  0.00           C
ATOM    152  O   VAL    13      39.720  17.960  42.860  1.00  0.00           O
ATOM    153  N   GLN    14      41.930  18.730  42.760  1.00  0.00           N
ATOM    154  H   GLN    14      42.700  18.960  42.150  1.00  0.00           H
ATOM    155  CA  GLN    14      42.200  18.760  44.210  1.00  0.00           C
ATOM    156  HA  GLN    14      41.410  18.260  44.770  1.00  0.00           H
ATOM    157  CB  GLN    14      43.510  17.970  44.470  1.00  0.00           C
ATOM    158  HB1 GLN    14      43.840  18.140  45.500  1.00  0.00           H
ATOM    159  HB2 GLN    14      44.300  18.340  43.810  1.00  0.00           H
ATOM    160  CG  GLN    14      43.460  16.470  44.300  1.00  0.00           C
ATOM    161  HG1 GLN    14      44.470  16.080  44.420  1.00  0.00           H
ATOM    162  HG2 GLN    14      43.040  16.250  43.320  1.00  0.00           H
ATOM    163  CD  GLN    14      42.600  15.770  45.390  1.00  0.00           C
ATOM    164  OE1 GLN    14      42.080  16.280  46.380  1.00  0.00           O
ATOM    165  NE2 GLN    14      42.340  14.480  45.230  1.00  0.00           N
ATOM    166 1HE2 GLN    14      42.700  14.040  44.390  1.00  0.00           H
ATOM    167 2HE2 GLN    14      41.950  14.030  46.040  1.00  0.00           H
ATOM    168  C   GLN    14      42.430  20.190  44.730  1.00  0.00           C
ATOM    169  O   GLN    14      42.690  21.170  43.980  1.00  0.00           O
ATOM    170  N   ALA    15      42.350  20.420  46.050  1.00  0.00           N
ATOM    171  H   ALA    15      42.050  19.670  46.670  1.00  0.00           H
ATOM    172  CA  ALA    15      42.480  21.720  46.690  1.00  0.00           C
ATOM    173  HA  ALA    15      41.760  22.420  46.290  1.00  0.00           H
ATOM    174  CB  ALA    15      42.260  21.590  48.250  1.00  0.00           C
ATOM    175  HB1 ALA    15      42.200  22.620  48.580  1.00  0.00           H
ATOM    176  HB2 ALA    15      41.300  21.100  48.420  1.00  0.00           H
ATOM    177  HB3 ALA    15      43.050  20.970  48.680  1.00  0.00           H
ATOM    178  C   ALA    15      43.870  22.200  46.340  1.00  0.00           C
ATOM    179  O   ALA    15      44.900  21.620  46.660  1.00  0.00           O
ATOM    180  N   GLY    16      43.810  23.410  45.720  1.00  0.00           N
ATOM    181  H   GLY    16      42.950  23.810  45.370  1.00  0.00           H
ATOM    182  CA  GLY    16      45.000  24.100  45.330  1.00  0.00           C
ATOM    183  HA1 GLY    16      45.850  23.670  45.860  1.00  0.00           H
ATOM    184  HA2 GLY    16      44.870  25.160  45.530  1.00  0.00           H
ATOM    185  C   GLY    16      45.330  24.010  43.840  1.00  0.00           C
ATOM    186  O   GLY    16      46.180  24.750  43.410  1.00  0.00           O
ATOM    187  N   ASP    17      44.680  23.120  43.050  1.00  0.00           N
ATOM    188  H   ASP    17      44.040  22.460  43.480  1.00  0.00           H
ATOM    189  CA  ASP    17      45.000  22.970  41.610  1.00  0.00           C
ATOM    190  HA  ASP    17      46.070  22.840  41.420  1.00  0.00           H
ATOM    191  CB  ASP    17      44.420  21.670  41.060  1.00  0.00           C
ATOM    192  HB1 ASP    17      44.800  21.520  40.040  1.00  0.00           H
ATOM    193  HB2 ASP    17      43.350  21.810  40.990  1.00  0.00           H
ATOM    194  CG  ASP    17      44.820  20.390  41.740  1.00  0.00           C
ATOM    195  OD1 ASP    17      45.600  20.380  42.720  1.00  0.00           O
ATOM    196  OD2 ASP    17      44.320  19.340  41.200  1.00  0.00           O
ATOM    197  C   ASP    17      44.700  24.190  40.720  1.00  0.00           C
ATOM    198  O   ASP    17      43.910  25.100  40.960  1.00  0.00           O
ATOM    199  N   SER    18      45.400  24.140  39.610  1.00  0.00           N
ATOM    200  H   SER    18      46.010  23.340  39.470  1.00  0.00           H
ATOM    201  CA  SER    18      45.140  24.880  38.320  1.00  0.00           C
ATOM    202  HA  SER    18      44.540  25.770  38.500  1.00  0.00           H
ATOM    203  CB  SER    18      46.430  25.460  37.840  1.00  0.00           C
ATOM    204  HB1 SER    18      46.260  25.940  36.870  1.00  0.00           H
ATOM    205  HB2 SER    18      47.210  24.780  37.510  1.00  0.00           H
ATOM    206  OG  SER    18      47.030  26.500  38.580  1.00  0.00           O
ATOM    207  HG  SER    18      46.640  27.310  38.250  1.00  0.00           H
ATOM    208  C   SER    18      44.440  24.120  37.190  1.00  0.00           C
ATOM    209  O   SER    18      44.400  22.900  37.140  1.00  0.00           O
ATOM    210  N   LEU    19      43.850  24.840  36.210  1.00  0.00           N
ATOM    211  H   LEU    19      43.860  25.850  36.290  1.00  0.00           H
ATOM    212  CA  LEU    19      43.090  24.240  35.120  1.00  0.00           C
ATOM    213  HA  LEU    19      43.580  23.330  34.780  1.00  0.00           H
ATOM    214  CB  LEU    19      41.600  23.890  35.590  1.00  0.00           C
ATOM    215  HB1 LEU    19      40.930  24.740  35.460  1.00  0.00           H
ATOM    216  HB2 LEU    19      41.580  23.570  36.630  1.00  0.00           H
ATOM    217  CG  LEU    19      40.870  22.760  34.760  1.00  0.00           C
ATOM    218  HG  LEU    19      40.700  23.180  33.760  1.00  0.00           H
ATOM    219  CD1 LEU    19      41.640  21.460  34.750  1.00  0.00           C
ATOM    220 1HD1 LEU    19      41.660  20.870  35.660  1.00  0.00           H
ATOM    221 2HD1 LEU    19      41.190  20.860  33.960  1.00  0.00           H
ATOM    222 3HD1 LEU    19      42.660  21.590  34.360  1.00  0.00           H
ATOM    223  CD2 LEU    19      39.510  22.540  35.430  1.00  0.00           C
ATOM    224 1HD2 LEU    19      39.560  22.080  36.420  1.00  0.00           H
ATOM    225 2HD2 LEU    19      38.910  23.440  35.580  1.00  0.00           H
ATOM    226 3HD2 LEU    19      39.010  21.870  34.740  1.00  0.00           H
ATOM    227  C   LEU    19      42.930  25.250  33.940  1.00  0.00           C
ATOM    228  O   LEU    19      43.040  26.490  34.190  1.00  0.00           O
ATOM    229  N   ARG    20      42.630  24.790  32.640  1.00  0.00           N
ATOM    230  H   ARG    20      42.560  23.790  32.530  1.00  0.00           H
ATOM    231  CA  ARG    20      42.120  25.650  31.640  1.00  0.00           C
ATOM    232  HA  ARG    20      41.640  26.540  32.060  1.00  0.00           H
ATOM    233  CB  ARG    20      43.200  26.120  30.630  1.00  0.00           C
ATOM    234  HB1 ARG    20      43.640  25.200  30.250  1.00  0.00           H
ATOM    235  HB2 ARG    20      43.960  26.560  31.280  1.00  0.00           H
ATOM    236  CG  ARG    20      42.640  27.110  29.580  1.00  0.00           C
ATOM    237  HG1 ARG    20      41.990  27.840  30.070  1.00  0.00           H
ATOM    238  HG2 ARG    20      42.040  26.500  28.900  1.00  0.00           H
ATOM    239  CD  ARG    20      43.730  27.720  28.780  1.00  0.00           C
ATOM    240  HD1 ARG    20      43.320  28.490  28.120  1.00  0.00           H
ATOM    241  HD2 ARG    20      43.990  26.880  28.130  1.00  0.00           H
ATOM    242  NE  ARG    20      44.830  28.220  29.690  1.00  0.00           N
ATOM    243  HE  ARG    20      44.970  27.700  30.540  1.00  0.00           H
ATOM    244  CZ  ARG    20      45.800  29.060  29.420  1.00  0.00           C
ATOM    245  NH1 ARG    20      45.920  29.890  28.440  1.00  0.00           N
ATOM    246 1HH1 ARG    20      45.220  29.990  27.720  1.00  0.00           H
ATOM    247 2HH1 ARG    20      46.830  30.150  28.080  1.00  0.00           H
ATOM    248  NH2 ARG    20      46.810  29.130  30.280  1.00  0.00           N
ATOM    249 1HH2 ARG    20      46.970  28.560  31.100  1.00  0.00           H
ATOM    250 2HH2 ARG    20      47.270  30.030  30.260  1.00  0.00           H
ATOM    251  C   ARG    20      40.900  25.010  30.900  1.00  0.00           C
ATOM    252  O   ARG    20      40.950  23.850  30.540  1.00  0.00           O
ATOM    253  N   LEU    21      39.820  25.720  30.740  1.00  0.00           N
ATOM    254  H   LEU    21      39.820  26.670  31.090  1.00  0.00           H
ATOM    255  CA  LEU    21      38.600  25.210  30.020  1.00  0.00           C
ATOM    256  HA  LEU    21      38.510  24.130  30.100  1.00  0.00           H
ATOM    257  CB  LEU    21      37.340  25.790  30.700  1.00  0.00           C
ATOM    258  HB1 LEU    21      36.470  25.470  30.130  1.00  0.00           H
ATOM    259  HB2 LEU    21      37.470  26.880  30.760  1.00  0.00           H
ATOM    260  CG  LEU    21      37.120  25.270  32.190  1.00  0.00           C
ATOM    261  HG  LEU    21      37.980  25.480  32.830  1.00  0.00           H
ATOM    262  CD1 LEU    21      35.940  25.970  32.700  1.00  0.00           C
ATOM    263 1HD1 LEU    21      35.110  25.920  31.990  1.00  0.00           H
ATOM    264 2HD1 LEU    21      35.630  25.610  33.680  1.00  0.00           H
ATOM    265 3HD1 LEU    21      36.210  27.030  32.750  1.00  0.00           H
ATOM    266  CD2 LEU    21      36.920  23.780  32.260  1.00  0.00           C
ATOM    267 1HD2 LEU    21      36.360  23.380  31.410  1.00  0.00           H
ATOM    268 2HD2 LEU    21      37.910  23.340  32.230  1.00  0.00           H
ATOM    269 3HD2 LEU    21      36.370  23.550  33.170  1.00  0.00           H
ATOM    270  C   LEU    21      38.610  25.630  28.550  1.00  0.00           C
ATOM    271  O   LEU    21      39.390  26.570  28.290  1.00  0.00           O
ATOM    272  N   SER    22      37.740  25.050  27.690  1.00  0.00           N
ATOM    273  H   SER    22      37.220  24.280  28.090  1.00  0.00           H
ATOM    274  CA  SER    22      37.640  25.370  26.270  1.00  0.00           C
ATOM    275  HA  SER    22      38.180  26.300  26.070  1.00  0.00           H
ATOM    276  CB  SER    22      38.350  24.390  25.340  1.00  0.00           C
ATOM    277  HB1 SER    22      38.320  24.820  24.330  1.00  0.00           H
ATOM    278  HB2 SER    22      37.840  23.430  25.390  1.00  0.00           H
ATOM    279  OG  SER    22      39.660  24.090  25.640  1.00  0.00           O
ATOM    280  HG  SER    22      40.070  23.490  25.000  1.00  0.00           H
ATOM    281  C   SER    22      36.150  25.450  25.820  1.00  0.00           C
ATOM    282  O   SER    22      35.370  24.600  26.240  1.00  0.00           O
ATOM    283  N   CYS    23      35.810  26.380  24.940  1.00  0.00           N
ATOM    284  H   CYS    23      36.450  27.150  24.800  1.00  0.00           H
ATOM    285  CA  CYS    23      34.490  26.670  24.340  1.00  0.00           C
ATOM    286  HA  CYS    23      33.880  25.770  24.420  1.00  0.00           H
ATOM    287  CB  CYS    23      33.800  27.760  25.170  1.00  0.00           C
ATOM    288  HB1 CYS    23      34.390  28.670  25.120  1.00  0.00           H
ATOM    289  HB2 CYS    23      33.730  27.450  26.210  1.00  0.00           H
ATOM    290  SG  CYS    23      32.140  28.150  24.550  1.00  0.00           S
ATOM    291  C   CYS    23      34.650  27.110  22.940  1.00  0.00           C
ATOM    292  O   CYS    23      35.550  27.900  22.670  1.00  0.00           O
ATOM    293  N   ALA    24      33.710  26.720  22.050  1.00  0.00           N
ATOM    294  H   ALA    24      32.910  26.240  22.430  1.00  0.00           H
ATOM    295  CA  ALA    24      33.720  26.840  20.560  1.00  0.00           C
ATOM    296  HA  ALA    24      34.410  27.580  20.170  1.00  0.00           H
ATOM    297  CB  ALA    24      34.090  25.430  20.000  1.00  0.00           C
ATOM    298  HB1 ALA    24      33.800  25.380  18.950  1.00  0.00           H
ATOM    299  HB2 ALA    24      35.150  25.240  20.190  1.00  0.00           H
ATOM    300  HB3 ALA    24      33.510  24.690  20.540  1.00  0.00           H
ATOM    301  C   ALA    24      32.440  27.360  20.030  1.00  0.00           C
ATOM    302  O   ALA    24      31.430  26.790  20.350  1.00  0.00           O
ATOM    303  N   ALA    25      32.420  28.430  19.200  1.00  0.00           N
ATOM    304  H   ALA    25      33.290  28.790  18.820  1.00  0.00           H
ATOM    305  CA  ALA    25      31.290  29.280  18.930  1.00  0.00           C
ATOM    306  HA  ALA    25      30.490  28.880  19.540  1.00  0.00           H
ATOM    307  CB  ALA    25      31.680  30.720  19.280  1.00  0.00           C
ATOM    308  HB1 ALA    25      32.240  30.640  20.210  1.00  0.00           H
ATOM    309  HB2 ALA    25      32.380  31.140  18.560  1.00  0.00           H
ATOM    310  HB3 ALA    25      30.770  31.320  19.360  1.00  0.00           H
ATOM    311  C   ALA    25      30.860  29.260  17.460  1.00  0.00           C
ATOM    312  O   ALA    25      31.680  29.350  16.600  1.00  0.00           O
ATOM    313  N   SER    26      29.630  29.110  17.200  1.00  0.00           N
ATOM    314  H   SER    26      29.010  29.060  17.990  1.00  0.00           H
ATOM    315  CA  SER    26      29.060  29.250  15.850  1.00  0.00           C
ATOM    316  HA  SER    26      29.770  29.750  15.190  1.00  0.00           H
ATOM    317  CB  SER    26      28.930  27.930  15.110  1.00  0.00           C
ATOM    318  HB1 SER    26      29.910  27.550  14.810  1.00  0.00           H
ATOM    319  HB2 SER    26      28.370  27.920  14.180  1.00  0.00           H
ATOM    320  OG  SER    26      28.290  27.010  16.010  1.00  0.00           O
ATOM    321  HG  SER    26      28.960  26.840  16.680  1.00  0.00           H
ATOM    322  C   SER    26      27.710  30.010  15.820  1.00  0.00           C
ATOM    323  O   SER    26      26.910  29.940  16.760  1.00  0.00           O
ATOM    324  N   GLY    27      27.380  30.650  14.740  1.00  0.00           N
ATOM    325  H   GLY    27      28.100  30.670  14.020  1.00  0.00           H
ATOM    326  CA  GLY    27      26.080  31.240  14.440  1.00  0.00           C
ATOM    327  HA1 GLY    27      25.250  30.730  14.930  1.00  0.00           H
ATOM    328  HA2 GLY    27      25.860  31.400  13.380  1.00  0.00           H
ATOM    329  C   GLY    27      25.860  32.650  14.980  1.00  0.00           C
ATOM    330  O   GLY    27      24.720  33.120  14.750  1.00  0.00           O
ATOM    331  N   LEU    28      26.820  33.330  15.570  1.00  0.00           N
ATOM    332  H   LEU    28      27.710  32.860  15.650  1.00  0.00           H
ATOM    333  CA  LEU    28      26.760  34.740  15.930  1.00  0.00           C
ATOM    334  HA  LEU    28      25.850  35.140  15.480  1.00  0.00           H
ATOM    335  CB  LEU    28      26.500  34.930  17.420  1.00  0.00           C
ATOM    336  HB1 LEU    28      25.560  34.440  17.670  1.00  0.00           H
ATOM    337  HB2 LEU    28      26.210  35.970  17.550  1.00  0.00           H
ATOM    338  CG  LEU    28      27.600  34.620  18.520  1.00  0.00           C
ATOM    339  HG  LEU    28      28.340  35.410  18.370  1.00  0.00           H
ATOM    340  CD1 LEU    28      26.850  34.590  19.880  1.00  0.00           C
ATOM    341 1HD1 LEU    28      26.280  35.510  20.020  1.00  0.00           H
ATOM    342 2HD1 LEU    28      26.110  33.800  19.870  1.00  0.00           H
ATOM    343 3HD1 LEU    28      27.610  34.320  20.620  1.00  0.00           H
ATOM    344  CD2 LEU    28      28.290  33.250  18.470  1.00  0.00           C
ATOM    345 1HD2 LEU    28      27.560  32.440  18.480  1.00  0.00           H
ATOM    346 2HD2 LEU    28      28.860  33.200  17.540  1.00  0.00           H
ATOM    347 3HD2 LEU    28      28.940  33.190  19.340  1.00  0.00           H
ATOM    348  C   LEU    28      27.950  35.510  15.430  1.00  0.00           C
ATOM    349  O   LEU    28      28.970  34.950  15.010  1.00  0.00           O
ATOM    350  N   LEU    29      27.840  36.860  15.420  1.00  0.00           N
ATOM    351  H   LEU    29      27.030  37.300  15.810  1.00  0.00           H
ATOM    352  CA  LEU    29      28.970  37.750  15.050  1.00  0.00           C
ATOM    353  HA  LEU    29      29.440  37.340  14.150  1.00  0.00           H
ATOM    354  CB  LEU    29      28.560  39.130  14.720  1.00  0.00           C
ATOM    355  HB1 LEU    29      29.510  39.650  14.580  1.00  0.00           H
ATOM    356  HB2 LEU    29      28.100  39.390  15.670  1.00  0.00           H
ATOM    357  CG  LEU    29      27.640  39.250  13.500  1.00  0.00           C
ATOM    358  HG  LEU    29      26.860  38.480  13.550  1.00  0.00           H
ATOM    359  CD1 LEU    29      27.000  40.630  13.400  1.00  0.00           C
ATOM    360 1HD1 LEU    29      26.400  40.910  14.260  1.00  0.00           H
ATOM    361 2HD1 LEU    29      27.770  41.410  13.350  1.00  0.00           H
ATOM    362 3HD1 LEU    29      26.320  40.670  12.550  1.00  0.00           H
ATOM    363  CD2 LEU    29      28.530  38.970  12.180  1.00  0.00           C
ATOM    364 1HD2 LEU    29      28.880  37.940  12.140  1.00  0.00           H
ATOM    365 2HD2 LEU    29      27.890  39.100  11.310  1.00  0.00           H
ATOM    366 3HD2 LEU    29      29.280  39.730  11.950  1.00  0.00           H
ATOM    367  C   LEU    29      30.030  37.760  16.230  1.00  0.00           C
ATOM    368  O   LEU    29      30.360  38.750  16.840  1.00  0.00           O
ATOM    369  N   PHE    30      30.730  36.650  16.340  1.00  0.00           N
ATOM    370  H   PHE    30      30.410  35.890  15.750  1.00  0.00           H
ATOM    371  CA  PHE    30      31.930  36.450  17.160  1.00  0.00           C
ATOM    372  HA  PHE    30      31.640  36.610  18.200  1.00  0.00           H
ATOM    373  CB  PHE    30      32.410  34.990  16.980  1.00  0.00           C
ATOM    374  HB1 PHE    30      32.590  34.780  15.920  1.00  0.00           H
ATOM    375  HB2 PHE    30      31.660  34.270  17.310  1.00  0.00           H
ATOM    376  CG  PHE    30      33.650  34.560  17.770  1.00  0.00           C
ATOM    377  CD1 PHE    30      33.550  34.280  19.170  1.00  0.00           C
ATOM    378  HD1 PHE    30      32.560  34.290  19.590  1.00  0.00           H
ATOM    379  CE1 PHE    30      34.680  33.950  20.010  1.00  0.00           C
ATOM    380  HE1 PHE    30      34.620  33.600  21.030  1.00  0.00           H
ATOM    381  CZ  PHE    30      35.940  33.960  19.420  1.00  0.00           C
ATOM    382  HZ  PHE    30      36.790  33.680  20.020  1.00  0.00           H
ATOM    383  CE2 PHE    30      36.060  34.170  18.000  1.00  0.00           C
ATOM    384  HE2 PHE    30      37.060  34.210  17.590  1.00  0.00           H
ATOM    385  CD2 PHE    30      34.940  34.540  17.230  1.00  0.00           C
ATOM    386  HD2 PHE    30      35.010  34.590  16.150  1.00  0.00           H
ATOM    387  C   PHE    30      33.120  37.380  16.900  1.00  0.00           C
ATOM    388  O   PHE    30      34.060  37.450  17.660  1.00  0.00           O
ATOM    389  N   SER    37      33.030  38.170  15.820  1.00  0.00           N
ATOM    390  H   SER    37      32.140  38.080  15.360  1.00  0.00           H
ATOM    391  CA  SER    37      33.850  39.330  15.450  1.00  0.00           C
ATOM    392  HA  SER    37      34.890  39.020  15.540  1.00  0.00           H
ATOM    393  CB  SER    37      33.580  39.800  14.070  1.00  0.00           C
ATOM    394  HB1 SER    37      33.760  39.030  13.320  1.00  0.00           H
ATOM    395  HB2 SER    37      34.280  40.590  13.830  1.00  0.00           H
ATOM    396  OG  SER    37      32.240  40.210  13.920  1.00  0.00           O
ATOM    397  HG  SER    37      32.050  40.290  12.980  1.00  0.00           H
ATOM    398  C   SER    37      33.650  40.540  16.330  1.00  0.00           C
ATOM    399  O   SER    37      34.580  41.370  16.310  1.00  0.00           O
ATOM    400  N   PHE    38      32.460  40.790  16.880  1.00  0.00           N
ATOM    401  H   PHE    38      31.740  40.170  16.550  1.00  0.00           H
ATOM    402  CA  PHE    38      32.170  41.990  17.730  1.00  0.00           C
ATOM    403  HA  PHE    38      33.140  42.430  17.960  1.00  0.00           H
ATOM    404  CB  PHE    38      31.490  43.060  16.900  1.00  0.00           C
ATOM    405  HB1 PHE    38      31.470  44.060  17.330  1.00  0.00           H
ATOM    406  HB2 PHE    38      30.410  42.890  16.950  1.00  0.00           H
ATOM    407  CG  PHE    38      31.960  43.330  15.490  1.00  0.00           C
ATOM    408  CD1 PHE    38      31.080  43.040  14.470  1.00  0.00           C
ATOM    409  HD1 PHE    38      30.180  42.490  14.700  1.00  0.00           H
ATOM    410  CE1 PHE    38      31.380  43.350  13.140  1.00  0.00           C
ATOM    411  HE1 PHE    38      30.650  43.220  12.350  1.00  0.00           H
ATOM    412  CZ  PHE    38      32.560  43.990  12.870  1.00  0.00           C
ATOM    413  HZ  PHE    38      32.830  44.170  11.830  1.00  0.00           H
ATOM    414  CE2 PHE    38      33.440  44.360  13.880  1.00  0.00           C
ATOM    415  HE2 PHE    38      34.380  44.850  13.680  1.00  0.00           H
ATOM    416  CD2 PHE    38      33.130  44.020  15.220  1.00  0.00           C
ATOM    417  HD2 PHE    38      33.790  44.260  16.040  1.00  0.00           H
ATOM    418  C   PHE    38      31.350  41.680  18.970  1.00  0.00           C
ATOM    419  O   PHE    38      31.270  42.600  19.820  1.00  0.00           O
ATOM    420  N   TYR    39      30.780  40.510  19.140  1.00  0.00           N
ATOM    421  H   TYR    39      30.810  39.890  18.350  1.00  0.00           H
ATOM    422  CA  TYR    39      30.230  40.020  20.410  1.00  0.00           C
ATOM    423  HA  TYR    39      29.420  40.710  20.650  1.00  0.00           H
ATOM    424  CB  TYR    39      29.620  38.580  20.360  1.00  0.00           C
ATOM    425  HB1 TYR    39      29.970  37.980  21.210  1.00  0.00           H
ATOM    426  HB2 TYR    39      29.960  38.100  19.440  1.00  0.00           H
ATOM    427  CG  TYR    39      28.130  38.600  20.220  1.00  0.00           C
ATOM    428  CD1 TYR    39      27.580  38.800  18.980  1.00  0.00           C
ATOM    429  HD1 TYR    39      28.260  39.010  18.170  1.00  0.00           H
ATOM    430  CE1 TYR    39      26.210  38.640  18.760  1.00  0.00           C
ATOM    431  HE1 TYR    39      25.750  38.790  17.790  1.00  0.00           H
ATOM    432  CZ  TYR    39      25.340  38.430  19.850  1.00  0.00           C
ATOM    433  OH  TYR    39      24.010  38.320  19.660  1.00  0.00           O
ATOM    434  HH  TYR    39      23.550  38.200  20.490  1.00  0.00           H
ATOM    435  CE2 TYR    39      25.880  38.240  21.090  1.00  0.00           C
ATOM    436  HE2 TYR    39      25.200  38.110  21.920  1.00  0.00           H
ATOM    437  CD2 TYR    39      27.290  38.270  21.300  1.00  0.00           C
ATOM    438  HD2 TYR    39      27.680  38.070  22.290  1.00  0.00           H
ATOM    439  C   TYR    39      31.150  40.140  21.570  1.00  0.00           C
ATOM    440  O   TYR    39      32.340  39.870  21.370  1.00  0.00           O
ATOM    441  N   ILE    40      30.580  40.220  22.770  1.00  0.00           N
ATOM    442  H   ILE    40      29.570  40.240  22.740  1.00  0.00           H
ATOM    443  CA  ILE    40      31.280  39.990  24.040  1.00  0.00           C
ATOM    444  HA  ILE    40      32.330  40.060  23.760  1.00  0.00           H
ATOM    445  CB  ILE    40      30.970  41.080  25.110  1.00  0.00           C
ATOM    446  HB  ILE    40      29.940  40.960  25.450  1.00  0.00           H
ATOM    447  CG2 ILE    40      31.890  40.860  26.300  1.00  0.00           C
ATOM    448 1HG2 ILE    40      31.770  39.860  26.730  1.00  0.00           H
ATOM    449 2HG2 ILE    40      32.910  40.840  25.940  1.00  0.00           H
ATOM    450 3HG2 ILE    40      31.810  41.670  27.030  1.00  0.00           H
ATOM    451  CG1 ILE    40      31.220  42.460  24.490  1.00  0.00           C
ATOM    452 1HG1 ILE    40      30.540  42.480  23.640  1.00  0.00           H
ATOM    453 2HG1 ILE    40      32.270  42.600  24.200  1.00  0.00           H
ATOM    454  CD  ILE    40      30.860  43.630  25.330  1.00  0.00           C
ATOM    455  HD1 ILE    40      31.130  44.580  24.870  1.00  0.00           H
ATOM    456  HD2 ILE    40      29.780  43.660  25.490  1.00  0.00           H
ATOM    457  HD3 ILE    40      31.440  43.580  26.250  1.00  0.00           H
ATOM    458  C   ILE    40      31.020  38.570  24.540  1.00  0.00           C
ATOM    459  O   ILE    40      29.860  38.160  24.540  1.00  0.00           O
ATOM    460  N   MET    41      32.060  37.780  24.820  1.00  0.00           N
ATOM    461  H   MET    41      32.980  38.200  24.790  1.00  0.00           H
ATOM    462  CA  MET    41      32.090  36.380  25.100  1.00  0.00           C
ATOM    463  HA  MET    41      31.070  35.990  25.010  1.00  0.00           H
ATOM    464  CB  MET    41      32.910  35.570  24.160  1.00  0.00           C
ATOM    465  HB1 MET    41      32.630  34.530  24.300  1.00  0.00           H
ATOM    466  HB2 MET    41      33.980  35.750  24.300  1.00  0.00           H
ATOM    467  CG  MET    41      32.680  35.740  22.670  1.00  0.00           C
ATOM    468  HG1 MET    41      33.600  35.330  22.250  1.00  0.00           H
ATOM    469  HG2 MET    41      32.720  36.810  22.450  1.00  0.00           H
ATOM    470  SD  MET    41      31.120  35.130  21.920  1.00  0.00           S
ATOM    471  CE  MET    41      31.300  33.330  22.100  1.00  0.00           C
ATOM    472  HE1 MET    41      30.440  32.820  21.660  1.00  0.00           H
ATOM    473  HE2 MET    41      32.240  32.900  21.760  1.00  0.00           H
ATOM    474  HE3 MET    41      31.230  33.070  23.160  1.00  0.00           H
ATOM    475  C   MET    41      32.640  36.190  26.540  1.00  0.00           C
ATOM    476  O   MET    41      33.520  36.910  26.970  1.00  0.00           O
ATOM    477  N   GLY    42      32.020  35.370  27.370  1.00  0.00           N
ATOM    478  H   GLY    42      31.290  34.800  26.980  1.00  0.00           H
ATOM    479  CA  GLY    42      32.270  35.260  28.750  1.00  0.00           C
ATOM    480  HA1 GLY    42      31.670  36.090  29.110  1.00  0.00           H
ATOM    481  HA2 GLY    42      33.310  35.500  28.980  1.00  0.00           H
ATOM    482  C   GLY    42      32.070  33.810  29.320  1.00  0.00           C
ATOM    483  O   GLY    42      31.640  32.940  28.580  1.00  0.00           O
ATOM    484  N   TRP    43      32.280  33.730  30.620  1.00  0.00           N
ATOM    485  H   TRP    43      32.480  34.550  31.180  1.00  0.00           H
ATOM    486  CA  TRP    43      32.160  32.480  31.380  1.00  0.00           C
ATOM    487  HA  TRP    43      31.500  31.840  30.800  1.00  0.00           H
ATOM    488  CB  TRP    43      33.470  31.760  31.670  1.00  0.00           C
ATOM    489  HB1 TRP    43      33.410  31.060  32.500  1.00  0.00           H
ATOM    490  HB2 TRP    43      34.190  32.530  31.920  1.00  0.00           H
ATOM    491  CG  TRP    43      34.120  31.040  30.490  1.00  0.00           C
ATOM    492  CD1 TRP    43      35.090  31.530  29.660  1.00  0.00           C
ATOM    493  HD1 TRP    43      35.520  32.520  29.670  1.00  0.00           H
ATOM    494  NE1 TRP    43      35.500  30.480  28.890  1.00  0.00           N
ATOM    495  HE1 TRP    43      36.230  30.630  28.210  1.00  0.00           H
ATOM    496  CE2 TRP    43      34.880  29.300  29.170  1.00  0.00           C
ATOM    497  CZ2 TRP    43      35.090  27.970  28.710  1.00  0.00           C
ATOM    498  HZ2 TRP    43      35.830  27.800  27.940  1.00  0.00           H
ATOM    499  CH2 TRP    43      34.380  26.890  29.280  1.00  0.00           C
ATOM    500  HH2 TRP    43      34.570  25.840  29.090  1.00  0.00           H
ATOM    501  CZ3 TRP    43      33.330  27.280  30.220  1.00  0.00           C
ATOM    502  HZ3 TRP    43      32.610  26.580  30.600  1.00  0.00           H
ATOM    503  CE3 TRP    43      33.150  28.580  30.640  1.00  0.00           C
ATOM    504  HE3 TRP    43      32.440  28.840  31.410  1.00  0.00           H
ATOM    505  CD2 TRP    43      33.930  29.660  30.160  1.00  0.00           C
ATOM    506  C   TRP    43      31.410  32.760  32.680  1.00  0.00           C
ATOM    507  O   TRP    43      31.590  33.840  33.210  1.00  0.00           O
ATOM    508  N   PHE    44      30.680  31.830  33.210  1.00  0.00           N
ATOM    509  H   PHE    44      30.590  30.980  32.660  1.00  0.00           H
ATOM    510  CA  PHE    44      29.780  31.970  34.320  1.00  0.00           C
ATOM    511  HA  PHE    44      29.890  32.900  34.890  1.00  0.00           H
ATOM    512  CB  PHE    44      28.320  32.150  33.770  1.00  0.00           C
ATOM    513  HB1 PHE    44      27.570  31.960  34.540  1.00  0.00           H
ATOM    514  HB2 PHE    44      28.100  31.390  33.020  1.00  0.00           H
ATOM    515  CG  PHE    44      28.010  33.660  33.360  1.00  0.00           C
ATOM    516  CD1 PHE    44      28.450  34.180  32.100  1.00  0.00           C
ATOM    517  HD1 PHE    44      28.890  33.480  31.420  1.00  0.00           H
ATOM    518  CE1 PHE    44      28.210  35.500  31.720  1.00  0.00           C
ATOM    519  HE1 PHE    44      28.470  35.770  30.710  1.00  0.00           H
ATOM    520  CZ  PHE    44      27.400  36.230  32.590  1.00  0.00           C
ATOM    521  HZ  PHE    44      27.030  37.220  32.360  1.00  0.00           H
ATOM    522  CE2 PHE    44      27.150  35.810  33.960  1.00  0.00           C
ATOM    523  HE2 PHE    44      26.710  36.530  34.630  1.00  0.00           H
ATOM    524  CD2 PHE    44      27.450  34.510  34.350  1.00  0.00           C
ATOM    525  HD2 PHE    44      27.240  34.220  35.370  1.00  0.00           H
ATOM    526  C   PHE    44      29.990  30.720  35.230  1.00  0.00           C
ATOM    527  O   PHE    44      30.420  29.710  34.700  1.00  0.00           O
ATOM    528  N   ARG    45      29.620  30.750  36.470  1.00  0.00           N
ATOM    529  H   ARG    45      29.110  31.530  36.850  1.00  0.00           H
ATOM    530  CA  ARG    45      29.500  29.430  37.200  1.00  0.00           C
ATOM    531  HA  ARG    45      29.370  28.610  36.510  1.00  0.00           H
ATOM    532  CB  ARG    45      30.860  29.160  37.890  1.00  0.00           C
ATOM    533  HB1 ARG    45      31.620  29.440  37.170  1.00  0.00           H
ATOM    534  HB2 ARG    45      30.930  28.080  38.040  1.00  0.00           H
ATOM    535  CG  ARG    45      30.890  29.990  39.180  1.00  0.00           C
ATOM    536  HG1 ARG    45      30.290  29.660  40.020  1.00  0.00           H
ATOM    537  HG2 ARG    45      30.800  31.060  38.980  1.00  0.00           H
ATOM    538  CD  ARG    45      32.380  29.860  39.630  1.00  0.00           C
ATOM    539  HD1 ARG    45      33.050  30.150  38.820  1.00  0.00           H
ATOM    540  HD2 ARG    45      32.710  28.870  39.960  1.00  0.00           H
ATOM    541  NE  ARG    45      32.580  30.640  40.830  1.00  0.00           N
ATOM    542  HE  ARG    45      31.860  31.350  40.920  1.00  0.00           H
ATOM    543  CZ  ARG    45      33.580  30.600  41.770  1.00  0.00           C
ATOM    544  NH1 ARG    45      34.710  29.960  41.680  1.00  0.00           N
ATOM    545 1HH1 ARG    45      34.930  29.390  40.880  1.00  0.00           H
ATOM    546 2HH1 ARG    45      35.330  29.880  42.470  1.00  0.00           H
ATOM    547  NH2 ARG    45      33.270  31.290  42.850  1.00  0.00           N
ATOM    548 1HH2 ARG    45      32.330  31.650  42.940  1.00  0.00           H
ATOM    549 2HH2 ARG    45      33.900  31.220  43.640  1.00  0.00           H
ATOM    550  C   ARG    45      28.310  29.360  38.120  1.00  0.00           C
ATOM    551  O   ARG    45      27.920  30.410  38.670  1.00  0.00           O
ATOM    552  N   GLN    46      27.790  28.190  38.440  1.00  0.00           N
ATOM    553  H   GLN    46      28.140  27.440  37.860  1.00  0.00           H
ATOM    554  CA  GLN    46      26.870  27.960  39.520  1.00  0.00           C
ATOM    555  HA  GLN    46      26.790  28.850  40.140  1.00  0.00           H
ATOM    556  CB  GLN    46      25.440  27.750  38.890  1.00  0.00           C
ATOM    557  HB1 GLN    46      25.380  26.910  38.190  1.00  0.00           H
ATOM    558  HB2 GLN    46      25.300  28.560  38.170  1.00  0.00           H
ATOM    559  CG  GLN    46      24.170  27.840  39.780  1.00  0.00           C
ATOM    560  HG1 GLN    46      24.190  28.790  40.310  1.00  0.00           H
ATOM    561  HG2 GLN    46      24.250  27.070  40.550  1.00  0.00           H
ATOM    562  CD  GLN    46      22.800  27.620  39.110  1.00  0.00           C
ATOM    563  OE1 GLN    46      22.580  27.300  37.930  1.00  0.00           O
ATOM    564  NE2 GLN    46      21.780  27.790  39.920  1.00  0.00           N
ATOM    565 1HE2 GLN    46      22.070  27.970  40.880  1.00  0.00           H
ATOM    566 2HE2 GLN    46      20.830  27.780  39.610  1.00  0.00           H
ATOM    567  C   GLN    46      27.300  26.750  40.290  1.00  0.00           C
ATOM    568  O   GLN    46      27.370  25.670  39.740  1.00  0.00           O
ATOM    569  N   ALA    47      27.390  26.870  41.600  1.00  0.00           N
ATOM    570  H   ALA    47      27.140  27.750  42.040  1.00  0.00           H
ATOM    571  CA  ALA    47      27.570  25.820  42.670  1.00  0.00           C
ATOM    572  HA  ALA    47      28.110  24.940  42.300  1.00  0.00           H
ATOM    573  CB  ALA    47      28.400  26.530  43.700  1.00  0.00           C
ATOM    574  HB1 ALA    47      28.820  25.840  44.430  1.00  0.00           H
ATOM    575  HB2 ALA    47      29.220  27.100  43.270  1.00  0.00           H
ATOM    576  HB3 ALA    47      27.740  27.230  44.210  1.00  0.00           H
ATOM    577  C   ALA    47      26.200  25.280  43.150  1.00  0.00           C
ATOM    578  O   ALA    47      25.130  25.710  42.590  1.00  0.00           O
ATOM    579  N   PRO    48      26.150  24.310  44.090  1.00  0.00           N
ATOM    580  CD  PRO    48      27.280  23.560  44.600  1.00  0.00           C
ATOM    581  HD1 PRO    48      27.760  24.060  45.440  1.00  0.00           H
ATOM    582  HD2 PRO    48      27.980  23.440  43.770  1.00  0.00           H
ATOM    583  CG  PRO    48      26.700  22.260  45.220  1.00  0.00           C
ATOM    584  HG1 PRO    48      27.110  22.000  46.190  1.00  0.00           H
ATOM    585  HG2 PRO    48      26.950  21.430  44.550  1.00  0.00           H
ATOM    586  CB  PRO    48      25.230  22.570  45.340  1.00  0.00           C
ATOM    587  HB1 PRO    48      25.160  22.850  46.390  1.00  0.00           H
ATOM    588  HB2 PRO    48      24.530  21.730  45.270  1.00  0.00           H
ATOM    589  CA  PRO    48      24.860  23.810  44.510  1.00  0.00           C
ATOM    590  HA  PRO    48      24.290  23.440  43.660  1.00  0.00           H
ATOM    591  C   PRO    48      24.100  24.880  45.390  1.00  0.00           C
ATOM    592  O   PRO    48      24.800  25.570  46.130  1.00  0.00           O
ATOM    593  N   GLY    49      22.780  24.980  45.420  1.00  0.00           N
ATOM    594  H   GLY    49      22.210  24.290  44.950  1.00  0.00           H
ATOM    595  CA  GLY    49      22.000  25.920  46.280  1.00  0.00           C
ATOM    596  HA1 GLY    49      22.290  25.610  47.280  1.00  0.00           H
ATOM    597  HA2 GLY    49      20.910  25.900  46.190  1.00  0.00           H
ATOM    598  C   GLY    49      22.310  27.390  46.070  1.00  0.00           C
ATOM    599  O   GLY    49      21.820  28.180  46.840  1.00  0.00           O
ATOM    600  N   ARG    50      23.010  27.740  45.040  1.00  0.00           N
ATOM    601  H   ARG    50      23.210  27.010  44.370  1.00  0.00           H
ATOM    602  CA  ARG    50      23.440  29.140  44.750  1.00  0.00           C
ATOM    603  HA  ARG    50      22.950  29.820  45.450  1.00  0.00           H
ATOM    604  CB  ARG    50      25.010  29.270  44.750  1.00  0.00           C
ATOM    605  HB1 ARG    50      25.190  30.260  44.340  1.00  0.00           H
ATOM    606  HB2 ARG    50      25.550  28.540  44.150  1.00  0.00           H
ATOM    607  CG  ARG    50      25.550  29.230  46.160  1.00  0.00           C
ATOM    608  HG1 ARG    50      25.300  28.280  46.640  1.00  0.00           H
ATOM    609  HG2 ARG    50      24.990  29.930  46.770  1.00  0.00           H
ATOM    610  CD  ARG    50      27.060  29.440  46.280  1.00  0.00           C
ATOM    611  HD1 ARG    50      27.540  28.740  45.600  1.00  0.00           H
ATOM    612  HD2 ARG    50      27.330  29.180  47.310  1.00  0.00           H
ATOM    613  NE  ARG    50      27.410  30.820  45.870  1.00  0.00           N
ATOM    614  HE  ARG    50      27.360  30.860  44.860  1.00  0.00           H
ATOM    615  CZ  ARG    50      27.580  31.990  46.510  1.00  0.00           C
ATOM    616  NH1 ARG    50      27.630  32.000  47.830  1.00  0.00           N
ATOM    617 1HH1 ARG    50      27.530  31.160  48.380  1.00  0.00           H
ATOM    618 2HH1 ARG    50      27.740  32.910  48.240  1.00  0.00           H
ATOM    619  NH2 ARG    50      27.610  33.120  45.890  1.00  0.00           N
ATOM    620 1HH2 ARG    50      27.770  33.100  44.900  1.00  0.00           H
ATOM    621 2HH2 ARG    50      27.860  33.990  46.340  1.00  0.00           H
ATOM    622  C   ARG    50      22.840  29.560  43.420  1.00  0.00           C
ATOM    623  O   ARG    50      22.510  28.680  42.640  1.00  0.00           O
ATOM    624  N   GLU    51      22.650  30.890  43.130  1.00  0.00           N
ATOM    625  H   GLU    51      22.940  31.570  43.810  1.00  0.00           H
ATOM    626  CA  GLU    51      22.330  31.320  41.730  1.00  0.00           C
ATOM    627  HA  GLU    51      21.620  30.630  41.270  1.00  0.00           H
ATOM    628  CB  GLU    51      21.630  32.740  41.730  1.00  0.00           C
ATOM    629  HB1 GLU    51      21.340  33.120  40.750  1.00  0.00           H
ATOM    630  HB2 GLU    51      22.390  33.420  42.100  1.00  0.00           H
ATOM    631  CG  GLU    51      20.280  32.730  42.460  1.00  0.00           C
ATOM    632  HG1 GLU    51      20.380  32.710  43.540  1.00  0.00           H
ATOM    633  HG2 GLU    51      19.790  31.780  42.220  1.00  0.00           H
ATOM    634  CD  GLU    51      19.420  33.910  42.140  1.00  0.00           C
ATOM    635  OE1 GLU    51      18.250  33.620  41.990  1.00  0.00           O
ATOM    636  OE2 GLU    51      19.750  35.160  42.080  1.00  0.00           O
ATOM    637  C   GLU    51      23.620  31.300  40.820  1.00  0.00           C
ATOM    638  O   GLU    51      24.750  30.960  41.280  1.00  0.00           O
ATOM    639  N   ARG    52      23.330  31.430  39.510  1.00  0.00           N
ATOM    640  H   ARG    52      22.350  31.390  39.250  1.00  0.00           H
ATOM    641  CA  ARG    52      24.300  31.520  38.400  1.00  0.00           C
ATOM    642  HA  ARG    52      25.010  30.740  38.660  1.00  0.00           H
ATOM    643  CB  ARG    52      23.580  31.160  37.040  1.00  0.00           C
ATOM    644  HB1 ARG    52      22.710  31.820  36.940  1.00  0.00           H
ATOM    645  HB2 ARG    52      23.140  30.170  37.190  1.00  0.00           H
ATOM    646  CG  ARG    52      24.540  31.250  35.850  1.00  0.00           C
ATOM    647  HG1 ARG    52      25.390  30.610  36.070  1.00  0.00           H
ATOM    648  HG2 ARG    52      24.780  32.300  35.680  1.00  0.00           H
ATOM    649  CD  ARG    52      23.780  30.700  34.620  1.00  0.00           C
ATOM    650  HD1 ARG    52      23.270  29.760  34.790  1.00  0.00           H
ATOM    651  HD2 ARG    52      24.440  30.550  33.770  1.00  0.00           H
ATOM    652  NE  ARG    52      22.740  31.640  34.140  1.00  0.00           N
ATOM    653  HE  ARG    52      22.690  32.600  34.450  1.00  0.00           H
ATOM    654  CZ  ARG    52      21.960  31.490  33.120  1.00  0.00           C
ATOM    655  NH1 ARG    52      21.970  30.450  32.340  1.00  0.00           N
ATOM    656 1HH1 ARG    52      22.590  29.660  32.480  1.00  0.00           H
ATOM    657 2HH1 ARG    52      21.290  30.360  31.610  1.00  0.00           H
ATOM    658  NH2 ARG    52      21.140  32.500  32.870  1.00  0.00           N
ATOM    659 1HH2 ARG    52      21.130  33.290  33.490  1.00  0.00           H
ATOM    660 2HH2 ARG    52      20.500  32.360  32.100  1.00  0.00           H
ATOM    661  C   ARG    52      25.010  32.880  38.370  1.00  0.00           C
ATOM    662  O   ARG    52      24.380  33.920  38.350  1.00  0.00           O
ATOM    663  N   GLU    53      26.320  32.830  38.550  1.00  0.00           N
ATOM    664  H   GLU    53      26.780  31.950  38.730  1.00  0.00           H
ATOM    665  CA  GLU    53      27.190  33.980  38.840  1.00  0.00           C
ATOM    666  HA  GLU    53      26.630  34.910  38.940  1.00  0.00           H
ATOM    667  CB  GLU    53      27.860  33.780  40.210  1.00  0.00           C
ATOM    668  HB1 GLU    53      28.650  34.530  40.300  1.00  0.00           H
ATOM    669  HB2 GLU    53      28.310  32.780  40.180  1.00  0.00           H
ATOM    670  CG  GLU    53      26.930  33.770  41.360  1.00  0.00           C
ATOM    671  HG1 GLU    53      26.270  32.910  41.220  1.00  0.00           H
ATOM    672  HG2 GLU    53      26.370  34.710  41.330  1.00  0.00           H
ATOM    673  CD  GLU    53      27.700  33.730  42.670  1.00  0.00           C
ATOM    674  OE1 GLU    53      27.930  32.570  43.200  1.00  0.00           O
ATOM    675  OE2 GLU    53      28.130  34.740  43.220  1.00  0.00           O
ATOM    676  C   GLU    53      28.280  34.220  37.900  1.00  0.00           C
ATOM    677  O   GLU    53      28.770  33.310  37.260  1.00  0.00           O
ATOM    678  N   PHE    54      28.710  35.510  37.740  1.00  0.00           N
ATOM    679  H   PHE    54      28.250  36.230  38.280  1.00  0.00           H
ATOM    680  CA  PHE    54      29.630  35.870  36.690  1.00  0.00           C
ATOM    681  HA  PHE    54      29.450  35.290  35.790  1.00  0.00           H
ATOM    682  CB  PHE    54      29.490  37.420  36.370  1.00  0.00           C
ATOM    683  HB1 PHE    54      29.490  37.850  37.370  1.00  0.00           H
ATOM    684  HB2 PHE    54      28.480  37.570  35.980  1.00  0.00           H
ATOM    685  CG  PHE    54      30.530  37.940  35.370  1.00  0.00           C
ATOM    686  CD1 PHE    54      30.580  37.410  34.080  1.00  0.00           C
ATOM    687  HD1 PHE    54      29.920  36.600  33.800  1.00  0.00           H
ATOM    688  CE1 PHE    54      31.580  37.870  33.210  1.00  0.00           C
ATOM    689  HE1 PHE    54      31.700  37.360  32.270  1.00  0.00           H
ATOM    690  CZ  PHE    54      32.530  38.860  33.610  1.00  0.00           C
ATOM    691  HZ  PHE    54      33.330  39.170  32.940  1.00  0.00           H
ATOM    692  CE2 PHE    54      32.440  39.420  34.910  1.00  0.00           C
ATOM    693  HE2 PHE    54      33.230  40.060  35.250  1.00  0.00           H
ATOM    694  CD2 PHE    54      31.440  38.960  35.780  1.00  0.00           C
ATOM    695  HD2 PHE    54      31.370  39.410  36.760  1.00  0.00           H
ATOM    696  C   PHE    54      31.120  35.590  37.160  1.00  0.00           C
ATOM    697  O   PHE    54      31.510  35.730  38.300  1.00  0.00           O
ATOM    698  N   VAL    55      31.910  35.190  36.160  1.00  0.00           N
ATOM    699  H   VAL    55      31.560  35.180  35.210  1.00  0.00           H
ATOM    700  CA  VAL    55      33.300  34.740  36.370  1.00  0.00           C
ATOM    701  HA  VAL    55      33.640  34.910  37.390  1.00  0.00           H
ATOM    702  CB  VAL    55      33.610  33.220  36.150  1.00  0.00           C
ATOM    703  HB  VAL    55      33.240  32.990  35.150  1.00  0.00           H
ATOM    704  CG1 VAL    55      35.080  32.810  36.160  1.00  0.00           C
ATOM    705 1HG1 VAL    55      35.680  33.350  35.430  1.00  0.00           H
ATOM    706 2HG1 VAL    55      35.510  32.800  37.160  1.00  0.00           H
ATOM    707 3HG1 VAL    55      35.100  31.760  35.850  1.00  0.00           H
ATOM    708  CG2 VAL    55      32.820  32.270  37.080  1.00  0.00           C
ATOM    709 1HG2 VAL    55      33.110  32.430  38.120  1.00  0.00           H
ATOM    710 2HG2 VAL    55      31.750  32.440  36.950  1.00  0.00           H
ATOM    711 3HG2 VAL    55      33.110  31.240  36.930  1.00  0.00           H
ATOM    712  C   VAL    55      34.350  35.530  35.480  1.00  0.00           C
ATOM    713  O   VAL    55      35.300  36.070  36.100  1.00  0.00           O
ATOM    714  N   ALA    56      34.170  35.650  34.140  1.00  0.00           N
ATOM    715  H   ALA    56      33.360  35.150  33.790  1.00  0.00           H
ATOM    716  CA  ALA    56      35.120  36.320  33.230  1.00  0.00           C
ATOM    717  HA  ALA    56      35.700  37.110  33.710  1.00  0.00           H
ATOM    718  CB  ALA    56      36.230  35.350  32.970  1.00  0.00           C
ATOM    719  HB1 ALA    56      36.630  35.150  33.960  1.00  0.00           H
ATOM    720  HB2 ALA    56      35.800  34.460  32.500  1.00  0.00           H
ATOM    721  HB3 ALA    56      36.970  35.870  32.370  1.00  0.00           H
ATOM    722  C   ALA    56      34.520  36.700  31.900  1.00  0.00           C
ATOM    723  O   ALA    56      33.680  35.980  31.430  1.00  0.00           O
ATOM    724  N   SER    57      34.860  37.820  31.240  1.00  0.00           N
ATOM    725  H   SER    57      35.490  38.510  31.630  1.00  0.00           H
ATOM    726  CA  SER    57      34.370  38.170  29.910  1.00  0.00           C
ATOM    727  HA  SER    57      33.920  37.310  29.410  1.00  0.00           H
ATOM    728  CB  SER    57      33.230  39.150  30.050  1.00  0.00           C
ATOM    729  HB1 SER    57      32.570  38.850  30.860  1.00  0.00           H
ATOM    730  HB2 SER    57      32.710  39.130  29.090  1.00  0.00           H
ATOM    731  OG  SER    57      33.640  40.460  30.310  1.00  0.00           O
ATOM    732  HG  SER    57      33.010  40.800  30.950  1.00  0.00           H
ATOM    733  C   SER    57      35.520  38.760  29.120  1.00  0.00           C
ATOM    734  O   SER    57      36.410  39.430  29.730  1.00  0.00           O
ATOM    735  N   ILE    58      35.610  38.520  27.780  1.00  0.00           N
ATOM    736  H   ILE    58      34.790  38.120  27.350  1.00  0.00           H
ATOM    737  CA  ILE    58      36.520  39.200  26.840  1.00  0.00           C
ATOM    738  HA  ILE    58      37.070  39.910  27.470  1.00  0.00           H
ATOM    739  CB  ILE    58      37.530  38.130  26.360  1.00  0.00           C
ATOM    740  HB  ILE    58      37.900  37.590  27.230  1.00  0.00           H
ATOM    741  CG2 ILE    58      36.810  37.100  25.480  1.00  0.00           C
ATOM    742 1HG2 ILE    58      36.680  37.620  24.530  1.00  0.00           H
ATOM    743 2HG2 ILE    58      37.500  36.270  25.350  1.00  0.00           H
ATOM    744 3HG2 ILE    58      35.840  36.750  25.810  1.00  0.00           H
ATOM    745  CG1 ILE    58      38.750  38.750  25.630  1.00  0.00           C
ATOM    746 1HG1 ILE    58      39.050  39.680  26.100  1.00  0.00           H
ATOM    747 2HG1 ILE    58      38.440  38.950  24.600  1.00  0.00           H
ATOM    748  CD  ILE    58      39.930  37.810  25.510  1.00  0.00           C
ATOM    749  HD1 ILE    58      40.560  38.080  24.660  1.00  0.00           H
ATOM    750  HD2 ILE    58      40.420  37.840  26.480  1.00  0.00           H
ATOM    751  HD3 ILE    58      39.580  36.790  25.330  1.00  0.00           H
ATOM    752  C   ILE    58      35.700  39.870  25.680  1.00  0.00           C
ATOM    753  O   ILE    58      34.830  39.200  25.100  1.00  0.00           O
ATOM    754  N   LYS    59      36.030  41.140  25.300  1.00  0.00           N
ATOM    755  H   LYS    59      36.800  41.540  25.820  1.00  0.00           H
ATOM    756  CA  LYS    59      35.550  41.910  24.050  1.00  0.00           C
ATOM    757  HA  LYS    59      34.540  41.570  23.830  1.00  0.00           H
ATOM    758  CB  LYS    59      35.420  43.430  24.370  1.00  0.00           C
ATOM    759  HB1 LYS    59      35.030  43.970  23.510  1.00  0.00           H
ATOM    760  HB2 LYS    59      36.450  43.780  24.440  1.00  0.00           H
ATOM    761  CG  LYS    59      34.790  43.950  25.710  1.00  0.00           C
ATOM    762  HG1 LYS    59      35.500  43.700  26.500  1.00  0.00           H
ATOM    763  HG2 LYS    59      33.840  43.420  25.790  1.00  0.00           H
ATOM    764  CD  LYS    59      34.550  45.480  25.640  1.00  0.00           C
ATOM    765  HD1 LYS    59      34.020  45.730  24.720  1.00  0.00           H
ATOM    766  HD2 LYS    59      35.560  45.890  25.620  1.00  0.00           H
ATOM    767  CE  LYS    59      33.740  46.030  26.830  1.00  0.00           C
ATOM    768  HE1 LYS    59      34.380  45.920  27.710  1.00  0.00           H
ATOM    769  HE2 LYS    59      32.870  45.400  27.020  1.00  0.00           H
ATOM    770  NZ  LYS    59      33.250  47.400  26.540  1.00  0.00           N
ATOM    771  HZ1 LYS    59      34.010  48.040  26.350  1.00  0.00           H
ATOM    772  HZ2 LYS    59      32.580  47.360  25.790  1.00  0.00           H
ATOM    773  HZ3 LYS    59      32.760  47.750  27.350  1.00  0.00           H
ATOM    774  C   LYS    59      36.510  41.670  22.880  1.00  0.00           C
ATOM    775  O   LYS    59      37.690  41.470  23.120  1.00  0.00           O
ATOM    776  N   TRP    60      36.000  41.720  21.610  1.00  0.00           N
ATOM    777  H   TRP    60      35.110  42.170  21.480  1.00  0.00           H
ATOM    778  CA  TRP    60      36.680  41.210  20.360  1.00  0.00           C
ATOM    779  HA  TRP    60      36.610  40.120  20.380  1.00  0.00           H
ATOM    780  CB  TRP    60      35.860  41.670  19.140  1.00  0.00           C
ATOM    781  HB1 TRP    60      34.790  41.480  19.250  1.00  0.00           H
ATOM    782  HB2 TRP    60      36.300  41.080  18.330  1.00  0.00           H
ATOM    783  CG  TRP    60      35.990  43.080  18.690  1.00  0.00           C
ATOM    784  CD1 TRP    60      35.120  44.010  18.980  1.00  0.00           C
ATOM    785  HD1 TRP    60      34.210  43.960  19.560  1.00  0.00           H
ATOM    786  NE1 TRP    60      35.440  45.160  18.250  1.00  0.00           N
ATOM    787  HE1 TRP    60      34.800  45.940  18.200  1.00  0.00           H
ATOM    788  CE2 TRP    60      36.510  44.890  17.370  1.00  0.00           C
ATOM    789  CZ2 TRP    60      37.160  45.690  16.430  1.00  0.00           C
ATOM    790  HZ2 TRP    60      36.670  46.640  16.270  1.00  0.00           H
ATOM    791  CH2 TRP    60      38.390  45.260  15.940  1.00  0.00           C
ATOM    792  HH2 TRP    60      39.070  46.000  15.560  1.00  0.00           H
ATOM    793  CZ3 TRP    60      38.850  44.000  16.230  1.00  0.00           C
ATOM    794  HZ3 TRP    60      39.790  43.670  15.810  1.00  0.00           H
ATOM    795  CE3 TRP    60      38.060  43.130  17.000  1.00  0.00           C
ATOM    796  HE3 TRP    60      38.290  42.080  17.120  1.00  0.00           H
ATOM    797  CD2 TRP    60      36.890  43.600  17.710  1.00  0.00           C
ATOM    798  C   TRP    60      38.130  41.730  20.250  1.00  0.00           C
ATOM    799  O   TRP    60      38.920  40.890  19.980  1.00  0.00           O
ATOM    800  N   ALA    61      38.530  42.910  20.710  1.00  0.00           N
ATOM    801  H   ALA    61      37.860  43.480  21.210  1.00  0.00           H
ATOM    802  CA  ALA    61      39.830  43.520  20.630  1.00  0.00           C
ATOM    803  HA  ALA    61      40.500  43.030  19.920  1.00  0.00           H
ATOM    804  CB  ALA    61      39.740  44.920  20.000  1.00  0.00           C
ATOM    805  HB1 ALA    61      40.770  45.250  19.840  1.00  0.00           H
ATOM    806  HB2 ALA    61      39.180  44.920  19.070  1.00  0.00           H
ATOM    807  HB3 ALA    61      39.300  45.690  20.640  1.00  0.00           H
ATOM    808  C   ALA    61      40.650  43.550  21.910  1.00  0.00           C
ATOM    809  O   ALA    61      41.650  44.250  22.020  1.00  0.00           O
ATOM    810  N   GLY    65      40.280  42.700  22.860  1.00  0.00           N
ATOM    811  H   GLY    65      39.360  42.330  22.680  1.00  0.00           H
ATOM    812  CA  GLY    65      41.180  42.120  23.950  1.00  0.00           C
ATOM    813  HA1 GLY    65      42.230  42.260  23.720  1.00  0.00           H
ATOM    814  HA2 GLY    65      40.930  41.060  23.980  1.00  0.00           H
ATOM    815  C   GLY    65      40.920  42.720  25.310  1.00  0.00           C
ATOM    816  O   GLY    65      41.860  42.730  26.110  1.00  0.00           O
ATOM    817  N   ASP    66      39.780  43.220  25.700  1.00  0.00           N
ATOM    818  H   ASP    66      38.980  43.190  25.100  1.00  0.00           H
ATOM    819  CA  ASP    66      39.500  43.930  26.980  1.00  0.00           C
ATOM    820  HA  ASP    66      40.440  44.150  27.490  1.00  0.00           H
ATOM    821  CB  ASP    66      38.880  45.320  26.620  1.00  0.00           C
ATOM    822  HB1 ASP    66      38.770  45.880  27.540  1.00  0.00           H
ATOM    823  HB2 ASP    66      37.950  45.190  26.070  1.00  0.00           H
ATOM    824  CG  ASP    66      39.790  46.110  25.660  1.00  0.00           C
ATOM    825  OD1 ASP    66      40.860  46.580  26.100  1.00  0.00           O
ATOM    826  OD2 ASP    66      39.490  46.300  24.480  1.00  0.00           O
ATOM    827  C   ASP    66      38.590  43.090  27.860  1.00  0.00           C
ATOM    828  O   ASP    66      37.870  42.250  27.340  1.00  0.00           O
ATOM    829  N   ARG    67      38.770  43.190  29.180  1.00  0.00           N
ATOM    830  H   ARG    67      39.220  44.000  29.570  1.00  0.00           H
ATOM    831  CA  ARG    67      38.500  42.050  30.040  1.00  0.00           C
ATOM    832  HA  ARG    67      37.770  41.500  29.460  1.00  0.00           H
ATOM    833  CB  ARG    67      39.780  41.220  30.320  1.00  0.00           C
ATOM    834  HB1 ARG    67      39.630  40.600  31.210  1.00  0.00           H
ATOM    835  HB2 ARG    67      40.600  41.910  30.540  1.00  0.00           H
ATOM    836  CG  ARG    67      40.120  40.320  29.110  1.00  0.00           C
ATOM    837  HG1 ARG    67      40.390  40.970  28.280  1.00  0.00           H
ATOM    838  HG2 ARG    67      39.260  39.700  28.870  1.00  0.00           H
ATOM    839  CD  ARG    67      41.330  39.380  29.440  1.00  0.00           C
ATOM    840  HD1 ARG    67      41.400  38.610  28.670  1.00  0.00           H
ATOM    841  HD2 ARG    67      41.130  38.780  30.330  1.00  0.00           H
ATOM    842  NE  ARG    67      42.570  40.160  29.670  1.00  0.00           N
ATOM    843  HE  ARG    67      42.810  40.490  30.590  1.00  0.00           H
ATOM    844  CZ  ARG    67      43.560  40.330  28.860  1.00  0.00           C
ATOM    845  NH1 ARG    67      43.620  39.900  27.610  1.00  0.00           N
ATOM    846 1HH1 ARG    67      43.200  39.050  27.250  1.00  0.00           H
ATOM    847 2HH1 ARG    67      44.170  40.450  26.970  1.00  0.00           H
ATOM    848  NH2 ARG    67      44.590  40.980  29.270  1.00  0.00           N
ATOM    849 1HH2 ARG    67      44.580  41.330  30.220  1.00  0.00           H
ATOM    850 2HH2 ARG    67      45.420  41.280  28.770  1.00  0.00           H
ATOM    851  C   ARG    67      37.910  42.520  31.400  1.00  0.00           C
ATOM    852  O   ARG    67      38.180  43.590  31.850  1.00  0.00           O
ATOM    853  N   THR    68      37.030  41.700  31.940  1.00  0.00           N
ATOM    854  H   THR    68      36.780  40.810  31.540  1.00  0.00           H
ATOM    855  CA  THR    68      36.400  41.950  33.250  1.00  0.00           C
ATOM    856  HA  THR    68      37.150  42.340  33.930  1.00  0.00           H
ATOM    857  CB  THR    68      35.110  42.790  33.120  1.00  0.00           C
ATOM    858  HB  THR    68      34.440  42.370  32.370  1.00  0.00           H
ATOM    859  CG2 THR    68      34.470  43.170  34.410  1.00  0.00           C
ATOM    860 1HG2 THR    68      33.920  42.330  34.860  1.00  0.00           H
ATOM    861 2HG2 THR    68      35.190  43.630  35.090  1.00  0.00           H
ATOM    862 3HG2 THR    68      33.750  43.960  34.230  1.00  0.00           H
ATOM    863  OG1 THR    68      35.360  44.090  32.630  1.00  0.00           O
ATOM    864  HG1 THR    68      36.030  44.150  31.940  1.00  0.00           H
ATOM    865  C   THR    68      36.050  40.670  33.980  1.00  0.00           C
ATOM    866  O   THR    68      35.550  39.650  33.480  1.00  0.00           O
ATOM    867  N   TYR    69      36.420  40.520  35.280  1.00  0.00           N
ATOM    868  H   TYR    69      36.780  41.360  35.710  1.00  0.00           H
ATOM    869  CA  TYR    69      36.270  39.340  36.130  1.00  0.00           C
ATOM    870  HA  TYR    69      35.840  38.450  35.670  1.00  0.00           H
ATOM    871  CB  TYR    69      37.670  39.050  36.600  1.00  0.00           C
ATOM    872  HB1 TYR    69      37.620  38.200  37.280  1.00  0.00           H
ATOM    873  HB2 TYR    69      37.980  39.950  37.120  1.00  0.00           H
ATOM    874  CG  TYR    69      38.680  38.630  35.530  1.00  0.00           C
ATOM    875  CD1 TYR    69      39.830  39.380  35.320  1.00  0.00           C
ATOM    876  HD1 TYR    69      39.910  40.290  35.900  1.00  0.00           H
ATOM    877  CE1 TYR    69      40.770  39.060  34.310  1.00  0.00           C
ATOM    878  HE1 TYR    69      41.650  39.660  34.120  1.00  0.00           H
ATOM    879  CZ  TYR    69      40.580  37.860  33.600  1.00  0.00           C
ATOM    880  OH  TYR    69      41.440  37.430  32.640  1.00  0.00           O
ATOM    881  HH  TYR    69      42.200  38.020  32.640  1.00  0.00           H
ATOM    882  CE2 TYR    69      39.480  37.020  33.830  1.00  0.00           C
ATOM    883  HE2 TYR    69      39.420  36.100  33.280  1.00  0.00           H
ATOM    884  CD2 TYR    69      38.510  37.450  34.760  1.00  0.00           C
ATOM    885  HD2 TYR    69      37.660  36.830  34.980  1.00  0.00           H
ATOM    886  C   TYR    69      35.360  39.610  37.300  1.00  0.00           C
ATOM    887  O   TYR    69      35.120  40.810  37.700  1.00  0.00           O
ATOM    888  N   GLY    70      34.830  38.540  37.880  1.00  0.00           N
ATOM    889  H   GLY    70      35.290  37.680  37.600  1.00  0.00           H
ATOM    890  CA  GLY    70      33.920  38.500  39.050  1.00  0.00           C
ATOM    891  HA1 GLY    70      33.790  37.470  39.420  1.00  0.00           H
ATOM    892  HA2 GLY    70      32.970  38.800  38.600  1.00  0.00           H
ATOM    893  C   GLY    70      34.320  39.240  40.330  1.00  0.00           C
ATOM    894  O   GLY    70      35.440  39.830  40.590  1.00  0.00           O
ATOM    895  N   THR    71      33.450  39.130  41.290  1.00  0.00           N
ATOM    896  H   THR    71      32.540  38.820  40.980  1.00  0.00           H
ATOM    897  CA  THR    71      33.440  39.790  42.640  1.00  0.00           C
ATOM    898  HA  THR    71      33.740  40.840  42.640  1.00  0.00           H
ATOM    899  CB  THR    71      31.970  39.730  43.240  1.00  0.00           C
ATOM    900  HB  THR    71      31.490  38.750  43.160  1.00  0.00           H
ATOM    901  CG2 THR    71      31.890  40.220  44.670  1.00  0.00           C
ATOM    902 1HG2 THR    71      32.140  39.370  45.310  1.00  0.00           H
ATOM    903 2HG2 THR    71      32.650  40.980  44.870  1.00  0.00           H
ATOM    904 3HG2 THR    71      30.920  40.660  44.930  1.00  0.00           H
ATOM    905  OG1 THR    71      31.210  40.690  42.520  1.00  0.00           O
ATOM    906  HG1 THR    71      30.400  40.210  42.340  1.00  0.00           H
ATOM    907  C   THR    71      34.370  39.130  43.630  1.00  0.00           C
ATOM    908  O   THR    71      34.220  37.990  44.010  1.00  0.00           O
ATOM    909  N   ASP    72      35.300  39.900  44.200  1.00  0.00           N
ATOM    910  H   ASP    72      35.340  40.860  43.900  1.00  0.00           H
ATOM    911  CA  ASP    72      36.070  39.690  45.480  1.00  0.00           C
ATOM    912  HA  ASP    72      36.890  40.410  45.530  1.00  0.00           H
ATOM    913  CB  ASP    72      35.070  40.020  46.640  1.00  0.00           C
ATOM    914  HB1 ASP    72      35.630  39.860  47.570  1.00  0.00           H
ATOM    915  HB2 ASP    72      34.190  39.370  46.580  1.00  0.00           H
ATOM    916  CG  ASP    72      34.470  41.440  46.520  1.00  0.00           C
ATOM    917  OD1 ASP    72      34.710  42.220  45.560  1.00  0.00           O
ATOM    918  OD2 ASP    72      33.690  41.660  47.510  1.00  0.00           O
ATOM    919  C   ASP    72      36.750  38.330  45.760  1.00  0.00           C
ATOM    920  O   ASP    72      37.390  38.220  46.740  1.00  0.00           O
ATOM    921  N   SER    73      36.660  37.340  44.910  1.00  0.00           N
ATOM    922  H   SER    73      36.180  37.550  44.050  1.00  0.00           H
ATOM    923  CA  SER    73      37.340  36.070  44.890  1.00  0.00           C
ATOM    924  HA  SER    73      38.210  36.240  45.530  1.00  0.00           H
ATOM    925  CB  SER    73      36.610  35.110  45.860  1.00  0.00           C
ATOM    926  HB1 SER    73      35.700  34.910  45.290  1.00  0.00           H
ATOM    927  HB2 SER    73      36.230  35.510  46.800  1.00  0.00           H
ATOM    928  OG  SER    73      37.320  34.020  46.300  1.00  0.00           O
ATOM    929  HG  SER    73      36.750  33.320  46.640  1.00  0.00           H
ATOM    930  C   SER    73      37.820  35.420  43.560  1.00  0.00           C
ATOM    931  O   SER    73      38.020  34.250  43.430  1.00  0.00           O
ATOM    932  N   VAL    74      38.080  36.250  42.510  1.00  0.00           N
ATOM    933  H   VAL    74      37.970  37.230  42.730  1.00  0.00           H
ATOM    934  CA  VAL    74      38.180  35.780  41.100  1.00  0.00           C
ATOM    935  HA  VAL    74      38.550  34.750  41.180  1.00  0.00           H
ATOM    936  CB  VAL    74      36.820  35.890  40.340  1.00  0.00           C
ATOM    937  HB  VAL    74      36.610  36.930  40.100  1.00  0.00           H
ATOM    938  CG1 VAL    74      36.730  35.120  38.990  1.00  0.00           C
ATOM    939 1HG1 VAL    74      35.810  35.430  38.480  1.00  0.00           H
ATOM    940 2HG1 VAL    74      37.550  35.460  38.360  1.00  0.00           H
ATOM    941 3HG1 VAL    74      36.830  34.050  39.180  1.00  0.00           H
ATOM    942  CG2 VAL    74      35.550  35.380  41.080  1.00  0.00           C
ATOM    943 1HG2 VAL    74      35.370  36.080  41.890  1.00  0.00           H
ATOM    944 2HG2 VAL    74      34.620  35.340  40.500  1.00  0.00           H
ATOM    945 3HG2 VAL    74      35.660  34.410  41.570  1.00  0.00           H
ATOM    946  C   VAL    74      39.250  36.480  40.250  1.00  0.00           C
ATOM    947  O   VAL    74      40.040  35.850  39.540  1.00  0.00           O
ATOM    948  N   LYS    75      39.410  37.800  40.350  1.00  0.00           N
ATOM    949  H   LYS    75      38.730  38.290  40.910  1.00  0.00           H
ATOM    950  CA  LYS    75      40.230  38.700  39.490  1.00  0.00           C
ATOM    951  HA  LYS    75      39.730  38.660  38.530  1.00  0.00           H
ATOM    952  CB  LYS    75      40.290  40.110  40.100  1.00  0.00           C
ATOM    953  HB1 LYS    75      41.270  40.570  39.940  1.00  0.00           H
ATOM    954  HB2 LYS    75      40.170  40.090  41.190  1.00  0.00           H
ATOM    955  CG  LYS    75      39.020  40.900  39.690  1.00  0.00           C
ATOM    956  HG1 LYS    75      38.140  40.250  39.700  1.00  0.00           H
ATOM    957  HG2 LYS    75      39.030  41.220  38.650  1.00  0.00           H
ATOM    958  CD  LYS    75      38.800  42.160  40.520  1.00  0.00           C
ATOM    959  HD1 LYS    75      39.790  42.610  40.650  1.00  0.00           H
ATOM    960  HD2 LYS    75      38.480  41.740  41.480  1.00  0.00           H
ATOM    961  CE  LYS    75      37.750  43.120  40.070  1.00  0.00           C
ATOM    962  HE1 LYS    75      38.110  43.700  39.220  1.00  0.00           H
ATOM    963  HE2 LYS    75      37.650  43.860  40.860  1.00  0.00           H
ATOM    964  NZ  LYS    75      36.400  42.520  39.830  1.00  0.00           N
ATOM    965  HZ1 LYS    75      36.470  41.710  39.240  1.00  0.00           H
ATOM    966  HZ2 LYS    75      36.000  42.230  40.710  1.00  0.00           H
ATOM    967  HZ3 LYS    75      35.710  43.190  39.510  1.00  0.00           H
ATOM    968  C   LYS    75      41.710  38.130  39.360  1.00  0.00           C
ATOM    969  O   LYS    75      42.260  38.410  38.360  1.00  0.00           O
ATOM    970  N   GLY    76      42.330  37.620  40.460  1.00  0.00           N
ATOM    971  H   GLY    76      41.770  37.500  41.290  1.00  0.00           H
ATOM    972  CA  GLY    76      43.670  37.100  40.570  1.00  0.00           C
ATOM    973  HA1 GLY    76      43.930  37.440  41.580  1.00  0.00           H
ATOM    974  HA2 GLY    76      44.300  37.640  39.860  1.00  0.00           H
ATOM    975  C   GLY    76      43.880  35.630  40.460  1.00  0.00           C
ATOM    976  O   GLY    76      45.060  35.250  40.580  1.00  0.00           O
ATOM    977  N   ARG    77      42.790  34.880  40.370  1.00  0.00           N
ATOM    978  H   ARG    77      41.910  35.370  40.350  1.00  0.00           H
ATOM    979  CA  ARG    77      42.770  33.440  40.160  1.00  0.00           C
ATOM    980  HA  ARG    77      43.760  32.990  40.240  1.00  0.00           H
ATOM    981  CB  ARG    77      41.860  32.770  41.210  1.00  0.00           C
ATOM    982  HB1 ARG    77      41.850  31.690  41.050  1.00  0.00           H
ATOM    983  HB2 ARG    77      40.810  33.040  41.130  1.00  0.00           H
ATOM    984  CG  ARG    77      42.390  33.070  42.660  1.00  0.00           C
ATOM    985  HG1 ARG    77      42.140  34.110  42.860  1.00  0.00           H
ATOM    986  HG2 ARG    77      43.470  32.960  42.670  1.00  0.00           H
ATOM    987  CD  ARG    77      41.770  32.140  43.660  1.00  0.00           C
ATOM    988  HD1 ARG    77      42.360  32.260  44.570  1.00  0.00           H
ATOM    989  HD2 ARG    77      42.010  31.100  43.480  1.00  0.00           H
ATOM    990  NE  ARG    77      40.320  32.300  43.780  1.00  0.00           N
ATOM    991  HE  ARG    77      40.080  33.240  43.490  1.00  0.00           H
ATOM    992  CZ  ARG    77      39.450  31.320  43.900  1.00  0.00           C
ATOM    993  NH1 ARG    77      39.770  30.060  44.270  1.00  0.00           N
ATOM    994 1HH1 ARG    77      40.680  29.890  44.670  1.00  0.00           H
ATOM    995 2HH1 ARG    77      39.080  29.330  44.410  1.00  0.00           H
ATOM    996  NH2 ARG    77      38.200  31.570  43.680  1.00  0.00           N
ATOM    997 1HH2 ARG    77      37.970  32.530  43.460  1.00  0.00           H
ATOM    998 2HH2 ARG    77      37.570  30.790  43.780  1.00  0.00           H
ATOM    999  C   ARG    77      42.450  33.020  38.720  1.00  0.00           C
ATOM   1000  O   ARG    77      42.900  31.970  38.300  1.00  0.00           O
ATOM   1001  N   PHE    78      41.700  33.780  37.980  1.00  0.00           N
ATOM   1002  H   PHE    78      41.390  34.670  38.330  1.00  0.00           H
ATOM   1003  CA  PHE    78      41.200  33.380  36.650  1.00  0.00           C
ATOM   1004  HA  PHE    78      41.420  32.330  36.450  1.00  0.00           H
ATOM   1005  CB  PHE    78      39.690  33.540  36.700  1.00  0.00           C
ATOM   1006  HB1 PHE    78      39.360  33.330  35.680  1.00  0.00           H
ATOM   1007  HB2 PHE    78      39.480  34.580  36.940  1.00  0.00           H
ATOM   1008  CG  PHE    78      39.020  32.480  37.620  1.00  0.00           C
ATOM   1009  CD1 PHE    78      39.000  32.670  39.030  1.00  0.00           C
ATOM   1010  HD1 PHE    78      39.410  33.590  39.430  1.00  0.00           H
ATOM   1011  CE1 PHE    78      38.490  31.690  39.930  1.00  0.00           C
ATOM   1012  HE1 PHE    78      38.610  31.700  41.010  1.00  0.00           H
ATOM   1013  CZ  PHE    78      37.880  30.550  39.380  1.00  0.00           C
ATOM   1014  HZ  PHE    78      37.610  29.800  40.110  1.00  0.00           H
ATOM   1015  CE2 PHE    78      37.810  30.400  37.970  1.00  0.00           C
ATOM   1016  HE2 PHE    78      37.390  29.470  37.620  1.00  0.00           H
ATOM   1017  CD2 PHE    78      38.470  31.320  37.080  1.00  0.00           C
ATOM   1018  HD2 PHE    78      38.660  31.060  36.060  1.00  0.00           H
ATOM   1019  C   PHE    78      41.860  34.150  35.460  1.00  0.00           C
ATOM   1020  O   PHE    78      42.430  35.250  35.640  1.00  0.00           O
ATOM   1021  N   ALA    79      41.990  33.600  34.240  1.00  0.00           N
ATOM   1022  H   ALA    79      41.570  32.700  34.050  1.00  0.00           H
ATOM   1023  CA  ALA    79      42.610  34.270  33.130  1.00  0.00           C
ATOM   1024  HA  ALA    79      42.460  35.340  33.290  1.00  0.00           H
ATOM   1025  CB  ALA    79      44.160  33.980  33.070  1.00  0.00           C
ATOM   1026  HB1 ALA    79      44.400  33.060  33.590  1.00  0.00           H
ATOM   1027  HB2 ALA    79      44.560  34.000  32.050  1.00  0.00           H
ATOM   1028  HB3 ALA    79      44.730  34.770  33.560  1.00  0.00           H
ATOM   1029  C   ALA    79      41.740  33.860  31.850  1.00  0.00           C
ATOM   1030  O   ALA    79      41.750  32.670  31.460  1.00  0.00           O
ATOM   1031  N   ILE    80      41.020  34.780  31.200  1.00  0.00           N
ATOM   1032  H   ILE    80      41.150  35.770  31.330  1.00  0.00           H
ATOM   1033  CA  ILE    80      40.230  34.530  29.980  1.00  0.00           C
ATOM   1034  HA  ILE    80      40.030  33.470  29.870  1.00  0.00           H
ATOM   1035  CB  ILE    80      38.890  35.280  30.010  1.00  0.00           C
ATOM   1036  HB  ILE    80      38.510  35.060  31.010  1.00  0.00           H
ATOM   1037  CG2 ILE    80      38.980  36.890  29.940  1.00  0.00           C
ATOM   1038 1HG2 ILE    80      39.620  37.220  30.760  1.00  0.00           H
ATOM   1039 2HG2 ILE    80      39.260  37.330  28.990  1.00  0.00           H
ATOM   1040 3HG2 ILE    80      37.940  37.190  30.110  1.00  0.00           H
ATOM   1041  CG1 ILE    80      37.930  34.550  29.040  1.00  0.00           C
ATOM   1042 1HG1 ILE    80      37.770  33.540  29.400  1.00  0.00           H
ATOM   1043 2HG1 ILE    80      38.380  34.550  28.040  1.00  0.00           H
ATOM   1044  CD  ILE    80      36.560  35.190  28.870  1.00  0.00           C
ATOM   1045  HD1 ILE    80      36.000  35.230  29.800  1.00  0.00           H
ATOM   1046  HD2 ILE    80      36.610  36.240  28.580  1.00  0.00           H
ATOM   1047  HD3 ILE    80      35.830  34.790  28.170  1.00  0.00           H
ATOM   1048  C   ILE    80      41.100  34.850  28.710  1.00  0.00           C
ATOM   1049  O   ILE    80      41.940  35.720  28.740  1.00  0.00           O
ATOM   1050  N   SER    81      40.810  34.110  27.620  1.00  0.00           N
ATOM   1051  H   SER    81      40.280  33.260  27.690  1.00  0.00           H
ATOM   1052  CA  SER    81      41.340  34.300  26.220  1.00  0.00           C
ATOM   1053  HA  SER    81      41.330  35.370  26.010  1.00  0.00           H
ATOM   1054  CB  SER    81      42.760  33.810  26.020  1.00  0.00           C
ATOM   1055  HB1 SER    81      43.440  34.420  26.610  1.00  0.00           H
ATOM   1056  HB2 SER    81      43.080  33.920  24.980  1.00  0.00           H
ATOM   1057  OG  SER    81      42.850  32.470  26.460  1.00  0.00           O
ATOM   1058  HG  SER    81      42.860  32.420  27.410  1.00  0.00           H
ATOM   1059  C   SER    81      40.540  33.730  25.060  1.00  0.00           C
ATOM   1060  O   SER    81      39.650  32.890  25.200  1.00  0.00           O
ATOM   1061  N   ARG    82      40.730  34.200  23.830  1.00  0.00           N
ATOM   1062  H   ARG    82      41.530  34.760  23.580  1.00  0.00           H
ATOM   1063  CA  ARG    82      40.040  33.800  22.650  1.00  0.00           C
ATOM   1064  HA  ARG    82      39.470  32.880  22.790  1.00  0.00           H
ATOM   1065  CB  ARG    82      38.890  34.730  22.220  1.00  0.00           C
ATOM   1066  HB1 ARG    82      38.100  34.640  22.970  1.00  0.00           H
ATOM   1067  HB2 ARG    82      38.410  34.410  21.300  1.00  0.00           H
ATOM   1068  CG  ARG    82      39.330  36.220  22.070  1.00  0.00           C
ATOM   1069  HG1 ARG    82      40.190  36.190  21.390  1.00  0.00           H
ATOM   1070  HG2 ARG    82      39.620  36.590  23.050  1.00  0.00           H
ATOM   1071  CD  ARG    82      38.180  36.960  21.490  1.00  0.00           C
ATOM   1072  HD1 ARG    82      38.320  38.010  21.710  1.00  0.00           H
ATOM   1073  HD2 ARG    82      37.300  36.610  22.020  1.00  0.00           H
ATOM   1074  NE  ARG    82      38.140  36.940  20.010  1.00  0.00           N
ATOM   1075  HE  ARG    82      39.020  36.780  19.530  1.00  0.00           H
ATOM   1076  CZ  ARG    82      37.080  37.170  19.300  1.00  0.00           C
ATOM   1077  NH1 ARG    82      35.920  37.510  19.760  1.00  0.00           N
ATOM   1078 1HH1 ARG    82      35.800  37.620  20.750  1.00  0.00           H
ATOM   1079 2HH1 ARG    82      35.160  37.310  19.120  1.00  0.00           H
ATOM   1080  NH2 ARG    82      37.240  37.110  18.010  1.00  0.00           N
ATOM   1081 1HH2 ARG    82      38.150  36.880  17.620  1.00  0.00           H
ATOM   1082 2HH2 ARG    82      36.430  37.470  17.530  1.00  0.00           H
ATOM   1083  C   ARG    82      40.960  33.590  21.480  1.00  0.00           C
ATOM   1084  O   ARG    82      42.090  34.070  21.480  1.00  0.00           O
ATOM   1085  N   ASP    83      40.550  32.740  20.540  1.00  0.00           N
ATOM   1086  H   ASP    83      39.640  32.340  20.680  1.00  0.00           H
ATOM   1087  CA  ASP    83      41.310  32.440  19.250  1.00  0.00           C
ATOM   1088  HA  ASP    83      42.140  33.140  19.220  1.00  0.00           H
ATOM   1089  CB  ASP    83      41.900  30.970  19.200  1.00  0.00           C
ATOM   1090  HB1 ASP    83      41.000  30.360  19.180  1.00  0.00           H
ATOM   1091  HB2 ASP    83      42.540  30.770  20.060  1.00  0.00           H
ATOM   1092  CG  ASP    83      42.630  30.650  17.890  1.00  0.00           C
ATOM   1093  OD1 ASP    83      42.990  31.620  17.160  1.00  0.00           O
ATOM   1094  OD2 ASP    83      42.750  29.430  17.580  1.00  0.00           O
ATOM   1095  C   ASP    83      40.430  32.660  18.040  1.00  0.00           C
ATOM   1096  O   ASP    83      39.320  32.040  18.000  1.00  0.00           O
ATOM   1097  N   ASN    84      40.780  33.450  17.040  1.00  0.00           N
ATOM   1098  H   ASN    84      41.730  33.800  17.030  1.00  0.00           H
ATOM   1099  CA  ASN    84      40.000  33.860  15.930  1.00  0.00           C
ATOM   1100  HA  ASN    84      39.020  33.860  16.410  1.00  0.00           H
ATOM   1101  CB  ASN    84      40.360  35.250  15.310  1.00  0.00           C
ATOM   1102  HB1 ASN    84      39.820  35.470  14.390  1.00  0.00           H
ATOM   1103  HB2 ASN    84      41.430  35.340  15.120  1.00  0.00           H
ATOM   1104  CG  ASN    84      40.070  36.400  16.250  1.00  0.00           C
ATOM   1105  OD1 ASN    84      39.900  36.220  17.440  1.00  0.00           O
ATOM   1106  ND2 ASN    84      40.080  37.620  15.710  1.00  0.00           N
ATOM   1107 1HD2 ASN    84      40.180  37.680  14.700  1.00  0.00           H
ATOM   1108 2HD2 ASN    84      40.130  38.420  16.320  1.00  0.00           H
ATOM   1109  C   ASN    84      40.150  32.730  14.890  1.00  0.00           C
ATOM   1110  O   ASN    84      39.410  32.710  13.930  1.00  0.00           O
ATOM   1111  N   ALA    85      41.230  31.910  14.980  1.00  0.00           N
ATOM   1112  H   ALA    85      41.910  31.950  15.720  1.00  0.00           H
ATOM   1113  CA  ALA    85      41.550  30.950  13.920  1.00  0.00           C
ATOM   1114  HA  ALA    85      41.280  31.400  12.970  1.00  0.00           H
ATOM   1115  CB  ALA    85      43.040  30.700  13.890  1.00  0.00           C
ATOM   1116  HB1 ALA    85      43.400  30.080  14.720  1.00  0.00           H
ATOM   1117  HB2 ALA    85      43.290  30.100  13.020  1.00  0.00           H
ATOM   1118  HB3 ALA    85      43.610  31.620  13.760  1.00  0.00           H
ATOM   1119  C   ALA    85      40.710  29.670  14.100  1.00  0.00           C
ATOM   1120  O   ALA    85      40.170  29.160  13.130  1.00  0.00           O
ATOM   1121  N   LYS    86      40.490  29.260  15.380  1.00  0.00           N
ATOM   1122  H   LYS    86      41.090  29.630  16.100  1.00  0.00           H
ATOM   1123  CA  LYS    86      39.590  28.110  15.690  1.00  0.00           C
ATOM   1124  HA  LYS    86      39.740  27.440  14.840  1.00  0.00           H
ATOM   1125  CB  LYS    86      40.240  27.360  16.920  1.00  0.00           C
ATOM   1126  HB1 LYS    86      39.430  26.950  17.540  1.00  0.00           H
ATOM   1127  HB2 LYS    86      40.780  28.050  17.570  1.00  0.00           H
ATOM   1128  CG  LYS    86      41.030  26.130  16.400  1.00  0.00           C
ATOM   1129  HG1 LYS    86      41.870  26.460  15.800  1.00  0.00           H
ATOM   1130  HG2 LYS    86      40.250  25.520  15.930  1.00  0.00           H
ATOM   1131  CD  LYS    86      41.510  25.220  17.550  1.00  0.00           C
ATOM   1132  HD1 LYS    86      40.610  24.910  18.090  1.00  0.00           H
ATOM   1133  HD2 LYS    86      42.130  25.790  18.240  1.00  0.00           H
ATOM   1134  CE  LYS    86      42.250  24.000  17.030  1.00  0.00           C
ATOM   1135  HE1 LYS    86      41.640  23.550  16.240  1.00  0.00           H
ATOM   1136  HE2 LYS    86      42.300  23.290  17.860  1.00  0.00           H
ATOM   1137  NZ  LYS    86      43.670  24.340  16.610  1.00  0.00           N
ATOM   1138  HZ1 LYS    86      44.180  23.570  16.200  1.00  0.00           H
ATOM   1139  HZ2 LYS    86      43.680  25.070  15.900  1.00  0.00           H
ATOM   1140  HZ3 LYS    86      44.220  24.560  17.430  1.00  0.00           H
ATOM   1141  C   LYS    86      38.160  28.440  16.010  1.00  0.00           C
ATOM   1142  O   LYS    86      37.390  27.500  16.180  1.00  0.00           O
ATOM   1143  N   ASN    87      37.910  29.770  16.110  1.00  0.00           N
ATOM   1144  H   ASN    87      38.710  30.380  16.060  1.00  0.00           H
ATOM   1145  CA  ASN    87      36.600  30.380  16.630  1.00  0.00           C
ATOM   1146  HA  ASN    87      36.830  31.440  16.730  1.00  0.00           H
ATOM   1147  CB  ASN    87      35.450  30.290  15.550  1.00  0.00           C
ATOM   1148  HB1 ASN    87      34.580  30.650  16.090  1.00  0.00           H
ATOM   1149  HB2 ASN    87      35.340  29.280  15.160  1.00  0.00           H
ATOM   1150  CG  ASN    87      35.750  31.200  14.400  1.00  0.00           C
ATOM   1151  OD1 ASN    87      36.110  32.380  14.580  1.00  0.00           O
ATOM   1152  ND2 ASN    87      35.740  30.790  13.140  1.00  0.00           N
ATOM   1153 1HD2 ASN    87      35.250  29.910  13.000  1.00  0.00           H
ATOM   1154 2HD2 ASN    87      35.750  31.370  12.320  1.00  0.00           H
ATOM   1155  C   ASN    87      36.180  29.940  18.070  1.00  0.00           C
ATOM   1156  O   ASN    87      35.130  29.410  18.280  1.00  0.00           O
ATOM   1157  N   THR    88      37.080  30.140  19.010  1.00  0.00           N
ATOM   1158  H   THR    88      37.900  30.690  18.780  1.00  0.00           H
ATOM   1159  CA  THR    88      37.000  29.600  20.380  1.00  0.00           C
ATOM   1160  HA  THR    88      35.970  29.320  20.570  1.00  0.00           H
ATOM   1161  CB  THR    88      38.000  28.460  20.640  1.00  0.00           C
ATOM   1162  HB  THR    88      38.200  28.320  21.710  1.00  0.00           H
ATOM   1163  CG2 THR    88      37.650  27.170  20.100  1.00  0.00           C
ATOM   1164 1HG2 THR    88      38.540  26.590  19.860  1.00  0.00           H
ATOM   1165 2HG2 THR    88      37.110  26.600  20.850  1.00  0.00           H
ATOM   1166 3HG2 THR    88      37.150  27.320  19.150  1.00  0.00           H
ATOM   1167  OG1 THR    88      39.270  28.830  20.110  1.00  0.00           O
ATOM   1168  HG1 THR    88      39.880  28.100  20.260  1.00  0.00           H
ATOM   1169  C   THR    88      37.360  30.690  21.450  1.00  0.00           C
ATOM   1170  O   THR    88      37.930  31.740  21.240  1.00  0.00           O
ATOM   1171  N   MET    89      36.930  30.360  22.680  1.00  0.00           N
ATOM   1172  H   MET    89      36.520  29.450  22.790  1.00  0.00           H
ATOM   1173  CA  MET    89      37.350  30.960  23.920  1.00  0.00           C
ATOM   1174  HA  MET    89      38.310  31.390  23.640  1.00  0.00           H
ATOM   1175  CB  MET    89      36.260  31.920  24.320  1.00  0.00           C
ATOM   1176  HB1 MET    89      35.300  31.390  24.260  1.00  0.00           H
ATOM   1177  HB2 MET    89      36.280  32.620  23.490  1.00  0.00           H
ATOM   1178  CG  MET    89      36.280  32.510  25.720  1.00  0.00           C
ATOM   1179  HG1 MET    89      37.140  33.140  25.960  1.00  0.00           H
ATOM   1180  HG2 MET    89      36.360  31.690  26.440  1.00  0.00           H
ATOM   1181  SD  MET    89      34.880  33.620  26.080  1.00  0.00           S
ATOM   1182  CE  MET    89      33.600  32.410  26.250  1.00  0.00           C
ATOM   1183  HE1 MET    89      33.960  31.660  26.950  1.00  0.00           H
ATOM   1184  HE2 MET    89      32.720  32.910  26.640  1.00  0.00           H
ATOM   1185  HE3 MET    89      33.440  31.940  25.280  1.00  0.00           H
ATOM   1186  C   MET    89      37.810  30.010  25.040  1.00  0.00           C
ATOM   1187  O   MET    89      37.290  28.880  25.050  1.00  0.00           O
ATOM   1188  N   TYR    90      38.810  30.370  25.880  1.00  0.00           N
ATOM   1189  H   TYR    90      39.180  31.300  25.760  1.00  0.00           H
ATOM   1190  CA  TYR    90      39.310  29.570  26.920  1.00  0.00           C
ATOM   1191  HA  TYR    90      38.690  28.680  26.940  1.00  0.00           H
ATOM   1192  CB  TYR    90      40.740  29.080  26.600  1.00  0.00           C
ATOM   1193  HB1 TYR    90      41.040  28.330  27.330  1.00  0.00           H
ATOM   1194  HB2 TYR    90      41.460  29.890  26.750  1.00  0.00           H
ATOM   1195  CG  TYR    90      40.990  28.630  25.230  1.00  0.00           C
ATOM   1196  CD1 TYR    90      41.140  29.520  24.130  1.00  0.00           C
ATOM   1197  HD1 TYR    90      41.010  30.570  24.300  1.00  0.00           H
ATOM   1198  CE1 TYR    90      41.190  29.040  22.810  1.00  0.00           C
ATOM   1199  HE1 TYR    90      41.140  29.620  21.900  1.00  0.00           H
ATOM   1200  CZ  TYR    90      41.140  27.690  22.540  1.00  0.00           C
ATOM   1201  OH  TYR    90      41.110  27.210  21.270  1.00  0.00           O
ATOM   1202  HH  TYR    90      41.110  26.250  21.290  1.00  0.00           H
ATOM   1203  CE2 TYR    90      41.220  26.770  23.590  1.00  0.00           C
ATOM   1204  HE2 TYR    90      41.350  25.710  23.450  1.00  0.00           H
ATOM   1205  CD2 TYR    90      41.050  27.290  24.900  1.00  0.00           C
ATOM   1206  HD2 TYR    90      40.970  26.570  25.700  1.00  0.00           H
ATOM   1207  C   TYR    90      39.370  30.280  28.250  1.00  0.00           C
ATOM   1208  O   TYR    90      39.500  31.560  28.260  1.00  0.00           O
ATOM   1209  N   LEU    91      39.270  29.540  29.360  1.00  0.00           N
ATOM   1210  H   LEU    91      39.220  28.540  29.250  1.00  0.00           H
ATOM   1211  CA  LEU    91      39.530  30.110  30.720  1.00  0.00           C
ATOM   1212  HA  LEU    91      40.030  31.070  30.610  1.00  0.00           H
ATOM   1213  CB  LEU    91      38.110  30.330  31.290  1.00  0.00           C
ATOM   1214  HB1 LEU    91      37.560  29.380  31.280  1.00  0.00           H
ATOM   1215  HB2 LEU    91      37.630  31.080  30.660  1.00  0.00           H
ATOM   1216  CG  LEU    91      38.030  30.890  32.790  1.00  0.00           C
ATOM   1217  HG  LEU    91      38.730  30.410  33.470  1.00  0.00           H
ATOM   1218  CD1 LEU    91      38.420  32.290  32.830  1.00  0.00           C
ATOM   1219 1HD1 LEU    91      39.500  32.300  32.970  1.00  0.00           H
ATOM   1220 2HD1 LEU    91      38.200  32.790  31.890  1.00  0.00           H
ATOM   1221 3HD1 LEU    91      37.940  32.760  33.680  1.00  0.00           H
ATOM   1222  CD2 LEU    91      36.670  30.590  33.350  1.00  0.00           C
ATOM   1223 1HD2 LEU    91      36.530  29.510  33.400  1.00  0.00           H
ATOM   1224 2HD2 LEU    91      36.610  30.970  34.370  1.00  0.00           H
ATOM   1225 3HD2 LEU    91      35.830  30.990  32.780  1.00  0.00           H
ATOM   1226  C   LEU    91      40.430  29.250  31.570  1.00  0.00           C
ATOM   1227  O   LEU    91      40.030  28.170  31.970  1.00  0.00           O
ATOM   1228  N   GLN    92      41.610  29.770  31.880  1.00  0.00           N
ATOM   1229  H   GLN    92      41.740  30.700  31.530  1.00  0.00           H
ATOM   1230  CA  GLN    92      42.590  29.400  32.910  1.00  0.00           C
ATOM   1231  HA  GLN    92      42.760  28.340  32.710  1.00  0.00           H
ATOM   1232  CB  GLN    92      43.820  30.290  32.550  1.00  0.00           C
ATOM   1233  HB1 GLN    92      43.520  31.330  32.490  1.00  0.00           H
ATOM   1234  HB2 GLN    92      44.100  30.220  31.500  1.00  0.00           H
ATOM   1235  CG  GLN    92      45.060  30.210  33.530  1.00  0.00           C
ATOM   1236  HG1 GLN    92      44.640  30.380  34.520  1.00  0.00           H
ATOM   1237  HG2 GLN    92      45.820  30.980  33.380  1.00  0.00           H
ATOM   1238  CD  GLN    92      45.700  28.820  33.410  1.00  0.00           C
ATOM   1239  OE1 GLN    92      45.510  28.060  32.460  1.00  0.00           O
ATOM   1240  NE2 GLN    92      46.630  28.430  34.250  1.00  0.00           N
ATOM   1241 1HE2 GLN    92      46.910  29.020  35.020  1.00  0.00           H
ATOM   1242 2HE2 GLN    92      47.180  27.590  34.120  1.00  0.00           H
ATOM   1243  C   GLN    92      42.080  29.660  34.370  1.00  0.00           C
ATOM   1244  O   GLN    92      41.420  30.640  34.600  1.00  0.00           O
ATOM   1245  N   MET    93      42.460  28.820  35.340  1.00  0.00           N
ATOM   1246  H   MET    93      42.970  28.020  34.990  1.00  0.00           H
ATOM   1247  CA  MET    93      42.080  28.860  36.740  1.00  0.00           C
ATOM   1248  HA  MET    93      41.600  29.810  36.990  1.00  0.00           H
ATOM   1249  CB  MET    93      41.080  27.720  37.080  1.00  0.00           C
ATOM   1250  HB1 MET    93      40.900  27.590  38.150  1.00  0.00           H
ATOM   1251  HB2 MET    93      41.580  26.790  36.810  1.00  0.00           H
ATOM   1252  CG  MET    93      39.760  27.890  36.400  1.00  0.00           C
ATOM   1253  HG1 MET    93      39.790  27.470  35.390  1.00  0.00           H
ATOM   1254  HG2 MET    93      39.540  28.880  36.010  1.00  0.00           H
ATOM   1255  SD  MET    93      38.400  27.090  37.270  1.00  0.00           S
ATOM   1256  CE  MET    93      37.240  26.950  35.880  1.00  0.00           C
ATOM   1257  HE1 MET    93      36.240  26.630  36.160  1.00  0.00           H
ATOM   1258  HE2 MET    93      37.090  27.990  35.570  1.00  0.00           H
ATOM   1259  HE3 MET    93      37.650  26.360  35.060  1.00  0.00           H
ATOM   1260  C   MET    93      43.360  28.640  37.660  1.00  0.00           C
ATOM   1261  O   MET    93      44.290  27.920  37.280  1.00  0.00           O
ATOM   1262  N   ASN    94      43.290  29.190  38.820  1.00  0.00           N
ATOM   1263  H   ASN    94      42.550  29.840  39.050  1.00  0.00           H
ATOM   1264  CA  ASN    94      44.340  28.860  39.820  1.00  0.00           C
ATOM   1265  HA  ASN    94      44.860  27.930  39.600  1.00  0.00           H
ATOM   1266  CB  ASN    94      45.420  29.950  39.680  1.00  0.00           C
ATOM   1267  HB1 ASN    94      46.250  29.750  40.350  1.00  0.00           H
ATOM   1268  HB2 ASN    94      44.970  30.890  40.010  1.00  0.00           H
ATOM   1269  CG  ASN    94      46.090  30.030  38.280  1.00  0.00           C
ATOM   1270  OD1 ASN    94      46.720  29.110  37.920  1.00  0.00           O
ATOM   1271  ND2 ASN    94      46.080  31.130  37.590  1.00  0.00           N
ATOM   1272 1HD2 ASN    94      45.470  31.900  37.810  1.00  0.00           H
ATOM   1273 2HD2 ASN    94      46.670  31.120  36.760  1.00  0.00           H
ATOM   1274  C   ASN    94      43.790  28.910  41.240  1.00  0.00           C
ATOM   1275  O   ASN    94      42.710  29.480  41.430  1.00  0.00           O
ATOM   1276  N   SER    95      44.540  28.380  42.250  1.00  0.00           N
ATOM   1277  H   SER    95      45.220  27.680  42.020  1.00  0.00           H
ATOM   1278  CA  SER    95      44.260  28.470  43.720  1.00  0.00           C
ATOM   1279  HA  SER    95      44.890  27.670  44.110  1.00  0.00           H
ATOM   1280  CB  SER    95      44.710  29.820  44.290  1.00  0.00           C
ATOM   1281  HB1 SER    95      44.510  29.930  45.360  1.00  0.00           H
ATOM   1282  HB2 SER    95      44.270  30.640  43.720  1.00  0.00           H
ATOM   1283  OG  SER    95      46.070  30.060  44.140  1.00  0.00           O
ATOM   1284  HG  SER    95      46.550  29.400  44.640  1.00  0.00           H
ATOM   1285  C   SER    95      42.850  28.090  44.130  1.00  0.00           C
ATOM   1286  O   SER    95      42.200  28.710  44.930  1.00  0.00           O
ATOM   1287  N   LEU    96      42.300  27.050  43.460  1.00  0.00           N
ATOM   1288  H   LEU    96      42.880  26.600  42.760  1.00  0.00           H
ATOM   1289  CA  LEU    96      41.000  26.440  43.790  1.00  0.00           C
ATOM   1290  HA  LEU    96      40.330  27.300  43.730  1.00  0.00           H
ATOM   1291  CB  LEU    96      40.610  25.450  42.650  1.00  0.00           C
ATOM   1292  HB1 LEU    96      39.720  24.890  42.940  1.00  0.00           H
ATOM   1293  HB2 LEU    96      41.370  24.710  42.440  1.00  0.00           H
ATOM   1294  CG  LEU    96      40.330  26.070  41.220  1.00  0.00           C
ATOM   1295  HG  LEU    96      41.050  26.830  40.900  1.00  0.00           H
ATOM   1296  CD1 LEU    96      40.300  24.860  40.260  1.00  0.00           C
ATOM   1297 1HD1 LEU    96      40.000  25.210  39.270  1.00  0.00           H
ATOM   1298 2HD1 LEU    96      41.310  24.460  40.140  1.00  0.00           H
ATOM   1299 3HD1 LEU    96      39.540  24.220  40.690  1.00  0.00           H
ATOM   1300  CD2 LEU    96      38.980  26.810  41.100  1.00  0.00           C
ATOM   1301 1HD2 LEU    96      39.070  27.850  41.430  1.00  0.00           H
ATOM   1302 2HD2 LEU    96      38.650  26.820  40.060  1.00  0.00           H
ATOM   1303 3HD2 LEU    96      38.160  26.400  41.690  1.00  0.00           H
ATOM   1304  C   LEU    96      40.890  25.930  45.240  1.00  0.00           C
ATOM   1305  O   LEU    96      41.750  25.290  45.760  1.00  0.00           O
ATOM   1306  N   LYS    97      39.690  26.100  45.830  1.00  0.00           N
ATOM   1307  H   LYS    97      38.980  26.540  45.260  1.00  0.00           H
ATOM   1308  CA  LYS    97      39.340  25.540  47.110  1.00  0.00           C
ATOM   1309  HA  LYS    97      39.990  24.720  47.400  1.00  0.00           H
ATOM   1310  CB  LYS    97      39.450  26.550  48.260  1.00  0.00           C
ATOM   1311  HB1 LYS    97      39.050  26.100  49.170  1.00  0.00           H
ATOM   1312  HB2 LYS    97      38.870  27.450  48.050  1.00  0.00           H
ATOM   1313  CG  LYS    97      40.850  27.060  48.440  1.00  0.00           C
ATOM   1314  HG1 LYS    97      40.770  27.890  49.150  1.00  0.00           H
ATOM   1315  HG2 LYS    97      41.300  27.370  47.500  1.00  0.00           H
ATOM   1316  CD  LYS    97      41.720  25.940  49.080  1.00  0.00           C
ATOM   1317  HD1 LYS    97      41.760  25.160  48.320  1.00  0.00           H
ATOM   1318  HD2 LYS    97      41.140  25.630  49.940  1.00  0.00           H
ATOM   1319  CE  LYS    97      43.180  26.400  49.420  1.00  0.00           C
ATOM   1320  HE1 LYS    97      43.070  27.330  49.980  1.00  0.00           H
ATOM   1321  HE2 LYS    97      43.770  26.550  48.520  1.00  0.00           H
ATOM   1322  NZ  LYS    97      43.890  25.330  50.240  1.00  0.00           N
ATOM   1323  HZ1 LYS    97      44.050  24.450  49.780  1.00  0.00           H
ATOM   1324  HZ2 LYS    97      44.880  25.450  50.340  1.00  0.00           H
ATOM   1325  HZ3 LYS    97      43.470  25.050  51.120  1.00  0.00           H
ATOM   1326  C   LYS    97      37.870  24.900  47.080  1.00  0.00           C
ATOM   1327  O   LYS    97      37.120  25.100  46.140  1.00  0.00           O
ATOM   1328  N   PRO    98      37.440  24.120  48.110  1.00  0.00           N
ATOM   1329  CD  PRO    98      38.250  23.640  49.180  1.00  0.00           C
ATOM   1330  HD1 PRO    98      38.270  24.460  49.890  1.00  0.00           H
ATOM   1331  HD2 PRO    98      39.250  23.430  48.810  1.00  0.00           H
ATOM   1332  CG  PRO    98      37.500  22.550  49.820  1.00  0.00           C
ATOM   1333  HG1 PRO    98      37.570  22.560  50.910  1.00  0.00           H
ATOM   1334  HG2 PRO    98      37.820  21.630  49.330  1.00  0.00           H
ATOM   1335  CB  PRO    98      36.030  22.870  49.520  1.00  0.00           C
ATOM   1336  HB1 PRO    98      35.760  23.600  50.300  1.00  0.00           H
ATOM   1337  HB2 PRO    98      35.410  21.980  49.510  1.00  0.00           H
ATOM   1338  CA  PRO    98      36.140  23.510  48.230  1.00  0.00           C
ATOM   1339  HA  PRO    98      36.080  22.710  47.490  1.00  0.00           H
ATOM   1340  C   PRO    98      34.930  24.400  48.050  1.00  0.00           C
ATOM   1341  O   PRO    98      33.930  23.900  47.560  1.00  0.00           O
ATOM   1342  N   GLU    99      35.040  25.750  48.200  1.00  0.00           N
ATOM   1343  H   GLU    99      35.870  26.240  48.500  1.00  0.00           H
ATOM   1344  CA  GLU    99      33.940  26.680  47.780  1.00  0.00           C
ATOM   1345  HA  GLU    99      32.970  26.290  48.100  1.00  0.00           H
ATOM   1346  CB  GLU    99      34.210  27.960  48.630  1.00  0.00           C
ATOM   1347  HB1 GLU    99      33.450  28.680  48.340  1.00  0.00           H
ATOM   1348  HB2 GLU    99      35.180  28.360  48.330  1.00  0.00           H
ATOM   1349  CG  GLU    99      34.110  27.670  50.110  1.00  0.00           C
ATOM   1350  HG1 GLU    99      34.860  26.940  50.440  1.00  0.00           H
ATOM   1351  HG2 GLU    99      33.160  27.240  50.420  1.00  0.00           H
ATOM   1352  CD  GLU    99      34.350  28.970  50.930  1.00  0.00           C
ATOM   1353  OE1 GLU    99      33.680  29.990  50.630  1.00  0.00           O
ATOM   1354  OE2 GLU    99      35.150  28.960  51.810  1.00  0.00           O
ATOM   1355  C   GLU    99      33.770  26.960  46.280  1.00  0.00           C
ATOM   1356  O   GLU    99      32.750  27.390  45.810  1.00  0.00           O
ATOM   1357  N   ASP   100      34.810  26.670  45.560  1.00  0.00           N
ATOM   1358  H   ASP   100      35.620  26.210  45.950  1.00  0.00           H
ATOM   1359  CA  ASP   100      34.780  26.750  44.110  1.00  0.00           C
ATOM   1360  HA  ASP   100      34.270  27.700  43.930  1.00  0.00           H
ATOM   1361  CB  ASP   100      36.180  27.020  43.610  1.00  0.00           C
ATOM   1362  HB1 ASP   100      36.050  27.400  42.590  1.00  0.00           H
ATOM   1363  HB2 ASP   100      36.870  26.180  43.720  1.00  0.00           H
ATOM   1364  CG  ASP   100      36.820  28.210  44.310  1.00  0.00           C
ATOM   1365  OD1 ASP   100      36.270  29.350  44.210  1.00  0.00           O
ATOM   1366  OD2 ASP   100      37.940  28.080  44.890  1.00  0.00           O
ATOM   1367  C   ASP   100      34.030  25.610  43.290  1.00  0.00           C
ATOM   1368  O   ASP   100      33.810  25.870  42.110  1.00  0.00           O
ATOM   1369  N   THR   101      33.660  24.460  43.870  1.00  0.00           N
ATOM   1370  H   THR   101      33.870  24.340  44.850  1.00  0.00           H
ATOM   1371  CA  THR   101      32.770  23.390  43.260  1.00  0.00           C
ATOM   1372  HA  THR   101      33.460  22.980  42.520  1.00  0.00           H
ATOM   1373  CB  THR   101      32.560  22.300  44.330  1.00  0.00           C
ATOM   1374  HB  THR   101      32.130  22.730  45.230  1.00  0.00           H
ATOM   1375  CG2 THR   101      31.710  21.150  43.760  1.00  0.00           C
ATOM   1376 1HG2 THR   101      31.900  20.850  42.730  1.00  0.00           H
ATOM   1377 2HG2 THR   101      31.690  20.310  44.460  1.00  0.00           H
ATOM   1378 3HG2 THR   101      30.650  21.400  43.630  1.00  0.00           H
ATOM   1379  OG1 THR   101      33.840  21.900  44.670  1.00  0.00           O
ATOM   1380  HG1 THR   101      33.870  22.260  45.560  1.00  0.00           H
ATOM   1381  C   THR   101      31.530  23.860  42.510  1.00  0.00           C
ATOM   1382  O   THR   101      30.540  24.160  43.190  1.00  0.00           O
ATOM   1383  N   ALA   102      31.600  23.970  41.170  1.00  0.00           N
ATOM   1384  H   ALA   102      32.370  23.640  40.610  1.00  0.00           H
ATOM   1385  CA  ALA   102      30.490  24.600  40.410  1.00  0.00           C
ATOM   1386  HA  ALA   102      29.490  24.430  40.810  1.00  0.00           H
ATOM   1387  CB  ALA   102      30.690  26.180  40.400  1.00  0.00           C
ATOM   1388  HB1 ALA   102      31.700  26.430  40.070  1.00  0.00           H
ATOM   1389  HB2 ALA   102      29.960  26.610  39.720  1.00  0.00           H
ATOM   1390  HB3 ALA   102      30.590  26.610  41.400  1.00  0.00           H
ATOM   1391  C   ALA   102      30.580  24.180  38.920  1.00  0.00           C
ATOM   1392  O   ALA   102      31.690  24.050  38.380  1.00  0.00           O
ATOM   1393  N   VAL   103      29.500  24.140  38.190  1.00  0.00           N
ATOM   1394  H   VAL   103      28.660  24.500  38.600  1.00  0.00           H
ATOM   1395  CA  VAL   103      29.380  23.960  36.800  1.00  0.00           C
ATOM   1396  HA  VAL   103      30.150  23.220  36.580  1.00  0.00           H
ATOM   1397  CB  VAL   103      28.040  23.250  36.340  1.00  0.00           C
ATOM   1398  HB  VAL   103      27.230  23.940  36.560  1.00  0.00           H
ATOM   1399  CG1 VAL   103      28.020  22.740  34.880  1.00  0.00           C
ATOM   1400 1HG1 VAL   103      27.090  22.280  34.520  1.00  0.00           H
ATOM   1401 2HG1 VAL   103      28.160  23.530  34.140  1.00  0.00           H
ATOM   1402 3HG1 VAL   103      28.720  21.930  34.700  1.00  0.00           H
ATOM   1403  CG2 VAL   103      27.630  22.070  37.190  1.00  0.00           C
ATOM   1404 1HG2 VAL   103      28.090  21.130  36.880  1.00  0.00           H
ATOM   1405 2HG2 VAL   103      27.670  22.190  38.280  1.00  0.00           H
ATOM   1406 3HG2 VAL   103      26.570  21.870  37.030  1.00  0.00           H
ATOM   1407  C   VAL   103      29.660  25.280  36.070  1.00  0.00           C
ATOM   1408  O   VAL   103      29.100  26.300  36.440  1.00  0.00           O
ATOM   1409  N   TYR   104      30.460  25.290  34.970  1.00  0.00           N
ATOM   1410  H   TYR   104      30.930  24.450  34.680  1.00  0.00           H
ATOM   1411  CA  TYR   104      30.850  26.520  34.290  1.00  0.00           C
ATOM   1412  HA  TYR   104      30.590  27.360  34.940  1.00  0.00           H
ATOM   1413  CB  TYR   104      32.430  26.590  34.270  1.00  0.00           C
ATOM   1414  HB1 TYR   104      32.680  27.350  33.540  1.00  0.00           H
ATOM   1415  HB2 TYR   104      32.860  25.640  33.950  1.00  0.00           H
ATOM   1416  CG  TYR   104      33.150  27.060  35.550  1.00  0.00           C
ATOM   1417  CD1 TYR   104      33.270  26.080  36.590  1.00  0.00           C
ATOM   1418  HD1 TYR   104      32.800  25.100  36.580  1.00  0.00           H
ATOM   1419  CE1 TYR   104      33.940  26.430  37.760  1.00  0.00           C
ATOM   1420  HE1 TYR   104      33.950  25.790  38.640  1.00  0.00           H
ATOM   1421  CZ  TYR   104      34.450  27.730  37.850  1.00  0.00           C
ATOM   1422  OH  TYR   104      35.140  28.070  38.970  1.00  0.00           O
ATOM   1423  HH  TYR   104      35.410  27.230  39.340  1.00  0.00           H
ATOM   1424  CE2 TYR   104      34.330  28.670  36.800  1.00  0.00           C
ATOM   1425  HE2 TYR   104      34.790  29.630  36.910  1.00  0.00           H
ATOM   1426  CD2 TYR   104      33.610  28.350  35.620  1.00  0.00           C
ATOM   1427  HD2 TYR   104      33.430  29.020  34.790  1.00  0.00           H
ATOM   1428  C   TYR   104      30.290  26.550  32.810  1.00  0.00           C
ATOM   1429  O   TYR   104      30.670  25.760  31.980  1.00  0.00           O
ATOM   1430  N   TYR   105      29.510  27.590  32.470  1.00  0.00           N
ATOM   1431  H   TYR   105      29.380  28.370  33.090  1.00  0.00           H
ATOM   1432  CA  TYR   105      28.810  27.790  31.200  1.00  0.00           C
ATOM   1433  HA  TYR   105      28.840  26.890  30.590  1.00  0.00           H
ATOM   1434  CB  TYR   105      27.340  28.120  31.500  1.00  0.00           C
ATOM   1435  HB1 TYR   105      26.880  28.240  30.520  1.00  0.00           H
ATOM   1436  HB2 TYR   105      27.380  29.090  31.980  1.00  0.00           H
ATOM   1437  CG  TYR   105      26.610  27.110  32.340  1.00  0.00           C
ATOM   1438  CD1 TYR   105      26.790  27.020  33.730  1.00  0.00           C
ATOM   1439  HD1 TYR   105      27.330  27.820  34.210  1.00  0.00           H
ATOM   1440  CE1 TYR   105      26.020  26.050  34.430  1.00  0.00           C
ATOM   1441  HE1 TYR   105      26.010  26.020  35.510  1.00  0.00           H
ATOM   1442  CZ  TYR   105      25.310  25.060  33.720  1.00  0.00           C
ATOM   1443  OH  TYR   105      24.520  24.220  34.400  1.00  0.00           O
ATOM   1444  HH  TYR   105      23.980  23.670  33.820  1.00  0.00           H
ATOM   1445  CE2 TYR   105      25.210  25.060  32.290  1.00  0.00           C
ATOM   1446  HE2 TYR   105      24.620  24.390  31.700  1.00  0.00           H
ATOM   1447  CD2 TYR   105      25.860  26.120  31.630  1.00  0.00           C
ATOM   1448  HD2 TYR   105      25.830  26.200  30.550  1.00  0.00           H
ATOM   1449  C   TYR   105      29.480  28.920  30.460  1.00  0.00           C
ATOM   1450  O   TYR   105      29.790  29.970  31.000  1.00  0.00           O
ATOM   1451  N   CYS   106      29.720  28.660  29.220  1.00  0.00           N
ATOM   1452  H   CYS   106      29.310  27.800  28.900  1.00  0.00           H
ATOM   1453  CA  CYS   106      30.330  29.580  28.240  1.00  0.00           C
ATOM   1454  HA  CYS   106      30.970  30.190  28.880  1.00  0.00           H
ATOM   1455  CB  CYS   106      31.130  28.750  27.310  1.00  0.00           C
ATOM   1456  HB1 CYS   106      30.480  27.960  26.940  1.00  0.00           H
ATOM   1457  HB2 CYS   106      31.950  28.420  27.960  1.00  0.00           H
ATOM   1458  SG  CYS   106      31.730  29.630  25.870  1.00  0.00           S
ATOM   1459  C   CYS   106      29.220  30.360  27.600  1.00  0.00           C
ATOM   1460  O   CYS   106      28.090  29.850  27.570  1.00  0.00           O
ATOM   1461  N   ALA   107      29.450  31.570  27.180  1.00  0.00           N
ATOM   1462  H   ALA   107      30.410  31.880  27.250  1.00  0.00           H
ATOM   1463  CA  ALA   107      28.460  32.620  27.050  1.00  0.00           C
ATOM   1464  HA  ALA   107      27.570  32.130  26.660  1.00  0.00           H
ATOM   1465  CB  ALA   107      28.200  33.070  28.480  1.00  0.00           C
ATOM   1466  HB1 ALA   107      27.310  33.700  28.430  1.00  0.00           H
ATOM   1467  HB2 ALA   107      27.970  32.200  29.100  1.00  0.00           H
ATOM   1468  HB3 ALA   107      29.040  33.660  28.840  1.00  0.00           H
ATOM   1469  C   ALA   107      28.840  33.750  26.050  1.00  0.00           C
ATOM   1470  O   ALA   107      30.010  33.960  25.740  1.00  0.00           O
ATOM   1471  N   ALA   108      27.830  34.520  25.720  1.00  0.00           N
ATOM   1472  H   ALA   108      26.910  34.290  26.040  1.00  0.00           H
ATOM   1473  CA  ALA   108      27.910  35.700  24.850  1.00  0.00           C
ATOM   1474  HA  ALA   108      28.800  36.220  25.190  1.00  0.00           H
ATOM   1475  CB  ALA   108      28.120  35.260  23.390  1.00  0.00           C
ATOM   1476  HB1 ALA   108      27.220  34.800  22.990  1.00  0.00           H
ATOM   1477  HB2 ALA   108      28.500  36.080  22.790  1.00  0.00           H
ATOM   1478  HB3 ALA   108      28.890  34.490  23.470  1.00  0.00           H
ATOM   1479  C   ALA   108      26.730  36.650  24.850  1.00  0.00           C
ATOM   1480  O   ALA   108      25.560  36.370  24.790  1.00  0.00           O
ATOM   1481  N   ASP   109      27.070  37.930  24.850  1.00  0.00           N
ATOM   1482  H   ASP   109      28.030  38.170  24.700  1.00  0.00           H
ATOM   1483  CA  ASP   109      26.090  39.080  24.740  1.00  0.00           C
ATOM   1484  HA  ASP   109      25.160  38.770  24.270  1.00  0.00           H
ATOM   1485  CB  ASP   109      25.850  39.580  26.160  1.00  0.00           C
ATOM   1486  HB1 ASP   109      26.720  40.110  26.550  1.00  0.00           H
ATOM   1487  HB2 ASP   109      25.750  38.790  26.890  1.00  0.00           H
ATOM   1488  CG  ASP   109      24.740  40.510  26.260  1.00  0.00           C
ATOM   1489  OD1 ASP   109      23.540  40.060  26.280  1.00  0.00           O
ATOM   1490  OD2 ASP   109      25.030  41.680  26.270  1.00  0.00           O
ATOM   1491  C   ASP   109      26.600  40.240  23.820  1.00  0.00           C
ATOM   1492  O   ASP   109      27.810  40.360  23.630  1.00  0.00           O
ATOM   1493  N   ARG   110      25.730  41.130  23.300  1.00  0.00           N
ATOM   1494  H   ARG   110      24.740  40.960  23.410  1.00  0.00           H
ATOM   1495  CA  ARG   110      26.210  42.270  22.470  1.00  0.00           C
ATOM   1496  HA  ARG   110      26.950  41.960  21.740  1.00  0.00           H
ATOM   1497  CB  ARG   110      25.090  42.750  21.570  1.00  0.00           C
ATOM   1498  HB1 ARG   110      25.510  43.570  20.970  1.00  0.00           H
ATOM   1499  HB2 ARG   110      24.260  43.050  22.200  1.00  0.00           H
ATOM   1500  CG  ARG   110      24.610  41.640  20.630  1.00  0.00           C
ATOM   1501  HG1 ARG   110      24.400  40.720  21.180  1.00  0.00           H
ATOM   1502  HG2 ARG   110      25.360  41.510  19.850  1.00  0.00           H
ATOM   1503  CD  ARG   110      23.280  42.020  20.140  1.00  0.00           C
ATOM   1504  HD1 ARG   110      22.500  42.120  20.890  1.00  0.00           H
ATOM   1505  HD2 ARG   110      22.860  41.130  19.670  1.00  0.00           H
ATOM   1506  NE  ARG   110      23.240  43.220  19.180  1.00  0.00           N
ATOM   1507  HE  ARG   110      23.650  43.120  18.260  1.00  0.00           H
ATOM   1508  CZ  ARG   110      22.600  44.400  19.340  1.00  0.00           C
ATOM   1509  NH1 ARG   110      21.960  44.680  20.400  1.00  0.00           N
ATOM   1510 1HH1 ARG   110      22.040  44.160  21.260  1.00  0.00           H
ATOM   1511 2HH1 ARG   110      21.380  45.510  20.460  1.00  0.00           H
ATOM   1512  NH2 ARG   110      22.640  45.240  18.330  1.00  0.00           N
ATOM   1513 1HH2 ARG   110      23.290  45.110  17.580  1.00  0.00           H
ATOM   1514 2HH2 ARG   110      22.270  46.170  18.440  1.00  0.00           H
ATOM   1515  C   ARG   110      26.860  43.380  23.260  1.00  0.00           C
ATOM   1516  O   ARG   110      27.650  44.110  22.650  1.00  0.00           O
ATOM   1517  N   PHE   111      26.660  43.450  24.610  1.00  0.00           N
ATOM   1518  H   PHE   111      26.120  42.680  24.980  1.00  0.00           H
ATOM   1519  CA  PHE   111      27.000  44.670  25.390  1.00  0.00           C
ATOM   1520  HA  PHE   111      27.920  45.070  24.950  1.00  0.00           H
ATOM   1521  CB  PHE   111      25.880  45.760  25.390  1.00  0.00           C
ATOM   1522  HB1 PHE   111      26.070  46.450  26.210  1.00  0.00           H
ATOM   1523  HB2 PHE   111      24.940  45.250  25.580  1.00  0.00           H
ATOM   1524  CG  PHE   111      25.750  46.600  24.120  1.00  0.00           C
ATOM   1525  CD1 PHE   111      24.970  46.070  23.080  1.00  0.00           C
ATOM   1526  HD1 PHE   111      24.420  45.140  23.130  1.00  0.00           H
ATOM   1527  CE1 PHE   111      24.700  46.910  21.960  1.00  0.00           C
ATOM   1528  HE1 PHE   111      24.040  46.540  21.190  1.00  0.00           H
ATOM   1529  CZ  PHE   111      25.300  48.230  21.940  1.00  0.00           C
ATOM   1530  HZ  PHE   111      24.980  48.860  21.120  1.00  0.00           H
ATOM   1531  CE2 PHE   111      26.230  48.560  22.860  1.00  0.00           C
ATOM   1532  HE2 PHE   111      26.610  49.570  22.880  1.00  0.00           H
ATOM   1533  CD2 PHE   111      26.450  47.830  24.010  1.00  0.00           C
ATOM   1534  HD2 PHE   111      27.090  48.180  24.810  1.00  0.00           H
ATOM   1535  C   PHE   111      27.480  44.320  26.810  1.00  0.00           C
ATOM   1536  O   PHE   111      28.490  44.930  27.260  1.00  0.00           O
ATOM   1537  N   LEU   112      26.870  43.350  27.540  1.00  0.00           N
ATOM   1538  H   LEU   112      26.130  42.840  27.080  1.00  0.00           H
ATOM   1539  CA  LEU   112      27.170  43.070  28.910  1.00  0.00           C
ATOM   1540  HA  LEU   112      27.130  44.000  29.480  1.00  0.00           H
ATOM   1541  CB  LEU   112      26.060  42.240  29.630  1.00  0.00           C
ATOM   1542  HB1 LEU   112      26.490  42.010  30.600  1.00  0.00           H
ATOM   1543  HB2 LEU   112      25.930  41.270  29.140  1.00  0.00           H
ATOM   1544  CG  LEU   112      24.810  43.130  29.770  1.00  0.00           C
ATOM   1545  HG  LEU   112      24.460  43.440  28.780  1.00  0.00           H
ATOM   1546  CD1 LEU   112      23.710  42.210  30.370  1.00  0.00           C
ATOM   1547 1HD1 LEU   112      22.730  42.680  30.450  1.00  0.00           H
ATOM   1548 2HD1 LEU   112      23.620  41.330  29.720  1.00  0.00           H
ATOM   1549 3HD1 LEU   112      23.990  41.830  31.350  1.00  0.00           H
ATOM   1550  CD2 LEU   112      25.000  44.440  30.580  1.00  0.00           C
ATOM   1551 1HD2 LEU   112      24.060  44.930  30.850  1.00  0.00           H
ATOM   1552 2HD2 LEU   112      25.570  44.330  31.490  1.00  0.00           H
ATOM   1553 3HD2 LEU   112      25.540  45.160  29.950  1.00  0.00           H
ATOM   1554  C   LEU   112      28.650  42.560  29.070  1.00  0.00           C
ATOM   1555  O   LEU   112      29.230  41.700  28.390  1.00  0.00           O
ATOM   1556  N   THR   113      29.300  43.150  30.090  1.00  0.00           N
ATOM   1557  H   THR   113      28.970  44.000  30.520  1.00  0.00           H
ATOM   1558  CA  THR   113      30.700  42.980  30.480  1.00  0.00           C
ATOM   1559  HA  THR   113      31.010  42.320  29.670  1.00  0.00           H
ATOM   1560  CB  THR   113      31.560  44.300  30.480  1.00  0.00           C
ATOM   1561  HB  THR   113      32.500  44.080  30.980  1.00  0.00           H
ATOM   1562  CG2 THR   113      31.740  44.880  29.080  1.00  0.00           C
ATOM   1563 1HG2 THR   113      30.790  45.230  28.690  1.00  0.00           H
ATOM   1564 2HG2 THR   113      32.270  45.820  29.210  1.00  0.00           H
ATOM   1565 3HG2 THR   113      32.380  44.190  28.520  1.00  0.00           H
ATOM   1566  OG1 THR   113      30.810  45.220  31.260  1.00  0.00           O
ATOM   1567  HG1 THR   113      31.420  45.940  31.460  1.00  0.00           H
ATOM   1568  C   THR   113      30.960  42.340  31.900  1.00  0.00           C
ATOM   1569  O   THR   113      31.980  41.710  32.070  1.00  0.00           O
ATOM   1570  N   ARG   132      29.950  42.440  32.850  1.00  0.00           N
ATOM   1571  H   ARG   132      29.130  43.010  32.680  1.00  0.00           H
ATOM   1572  CA  ARG   132      29.970  41.780  34.160  1.00  0.00           C
ATOM   1573  HA  ARG   132      30.540  40.860  34.040  1.00  0.00           H
ATOM   1574  CB  ARG   132      30.690  42.580  35.290  1.00  0.00           C
ATOM   1575  HB1 ARG   132      31.590  42.920  34.780  1.00  0.00           H
ATOM   1576  HB2 ARG   132      31.020  41.890  36.070  1.00  0.00           H
ATOM   1577  CG  ARG   132      29.890  43.780  35.770  1.00  0.00           C
ATOM   1578  HG1 ARG   132      28.980  43.340  36.170  1.00  0.00           H
ATOM   1579  HG2 ARG   132      29.780  44.390  34.870  1.00  0.00           H
ATOM   1580  CD  ARG   132      30.560  44.660  36.820  1.00  0.00           C
ATOM   1581  HD1 ARG   132      30.930  43.920  37.520  1.00  0.00           H
ATOM   1582  HD2 ARG   132      29.830  45.330  37.270  1.00  0.00           H
ATOM   1583  NE  ARG   132      31.690  45.390  36.230  1.00  0.00           N
ATOM   1584  HE  ARG   132      31.540  45.710  35.280  1.00  0.00           H
ATOM   1585  CZ  ARG   132      32.850  45.740  36.820  1.00  0.00           C
ATOM   1586  NH1 ARG   132      33.220  45.400  38.010  1.00  0.00           N
ATOM   1587 1HH1 ARG   132      32.550  45.100  38.710  1.00  0.00           H
ATOM   1588 2HH1 ARG   132      34.110  45.750  38.340  1.00  0.00           H
ATOM   1589  NH2 ARG   132      33.750  46.380  36.160  1.00  0.00           N
ATOM   1590 1HH2 ARG   132      33.640  46.520  35.160  1.00  0.00           H
ATOM   1591 2HH2 ARG   132      34.520  46.780  36.660  1.00  0.00           H
ATOM   1592  C   ARG   132      28.590  41.260  34.590  1.00  0.00           C
ATOM   1593  O   ARG   132      28.570  40.530  35.540  1.00  0.00           O
ATOM   1594  N   SER   133      27.430  41.620  33.940  1.00  0.00           N
ATOM   1595  H   SER   133      27.520  42.310  33.210  1.00  0.00           H
ATOM   1596  CA  SER   133      26.070  41.390  34.520  1.00  0.00           C
ATOM   1597  HA  SER   133      26.070  41.570  35.590  1.00  0.00           H
ATOM   1598  CB  SER   133      25.130  42.500  34.020  1.00  0.00           C
ATOM   1599  HB1 SER   133      25.330  42.650  32.960  1.00  0.00           H
ATOM   1600  HB2 SER   133      25.410  43.460  34.470  1.00  0.00           H
ATOM   1601  OG  SER   133      23.750  42.110  34.220  1.00  0.00           O
ATOM   1602  HG  SER   133      23.260  42.920  34.080  1.00  0.00           H
ATOM   1603  C   SER   133      25.550  39.970  34.330  1.00  0.00           C
ATOM   1604  O   SER   133      25.790  39.390  33.300  1.00  0.00           O
ATOM   1605  N   VAL   134      24.750  39.410  35.260  1.00  0.00           N
ATOM   1606  H   VAL   134      24.510  39.970  36.070  1.00  0.00           H
ATOM   1607  CA  VAL   134      24.200  38.040  35.060  1.00  0.00           C
ATOM   1608  HA  VAL   134      24.990  37.380  34.700  1.00  0.00           H
ATOM   1609  CB  VAL   134      23.690  37.520  36.380  1.00  0.00           C
ATOM   1610  HB  VAL   134      23.370  36.500  36.150  1.00  0.00           H
ATOM   1611  CG1 VAL   134      24.760  37.510  37.440  1.00  0.00           C
ATOM   1612 1HG1 VAL   134      25.110  38.540  37.590  1.00  0.00           H
ATOM   1613 2HG1 VAL   134      24.330  37.130  38.360  1.00  0.00           H
ATOM   1614 3HG1 VAL   134      25.520  36.830  37.060  1.00  0.00           H
ATOM   1615  CG2 VAL   134      22.390  38.230  36.940  1.00  0.00           C
ATOM   1616 1HG2 VAL   134      22.220  37.790  37.920  1.00  0.00           H
ATOM   1617 2HG2 VAL   134      22.440  39.320  36.930  1.00  0.00           H
ATOM   1618 3HG2 VAL   134      21.570  37.990  36.270  1.00  0.00           H
ATOM   1619  C   VAL   134      23.160  37.880  33.910  1.00  0.00           C
ATOM   1620  O   VAL   134      22.730  36.790  33.680  1.00  0.00           O
ATOM   1621  N   LYS   135      22.810  39.020  33.210  1.00  0.00           N
ATOM   1622  H   LYS   135      23.310  39.890  33.310  1.00  0.00           H
ATOM   1623  CA  LYS   135      21.730  39.160  32.230  1.00  0.00           C
ATOM   1624  HA  LYS   135      20.970  38.390  32.390  1.00  0.00           H
ATOM   1625  CB  LYS   135      20.990  40.540  32.340  1.00  0.00           C
ATOM   1626  HB1 LYS   135      20.210  40.600  31.590  1.00  0.00           H
ATOM   1627  HB2 LYS   135      21.680  41.380  32.280  1.00  0.00           H
ATOM   1628  CG  LYS   135      20.310  40.630  33.700  1.00  0.00           C
ATOM   1629  HG1 LYS   135      21.050  40.710  34.500  1.00  0.00           H
ATOM   1630  HG2 LYS   135      19.800  39.690  33.920  1.00  0.00           H
ATOM   1631  CD  LYS   135      19.320  41.770  33.870  1.00  0.00           C
ATOM   1632  HD1 LYS   135      19.190  42.260  32.910  1.00  0.00           H
ATOM   1633  HD2 LYS   135      19.810  42.540  34.470  1.00  0.00           H
ATOM   1634  CE  LYS   135      18.020  41.340  34.460  1.00  0.00           C
ATOM   1635  HE1 LYS   135      18.110  40.980  35.480  1.00  0.00           H
ATOM   1636  HE2 LYS   135      17.660  40.500  33.870  1.00  0.00           H
ATOM   1637  NZ  LYS   135      17.150  42.510  34.310  1.00  0.00           N
ATOM   1638  HZ1 LYS   135      17.660  43.360  34.520  1.00  0.00           H
ATOM   1639  HZ2 LYS   135      16.870  42.620  33.350  1.00  0.00           H
ATOM   1640  HZ3 LYS   135      16.280  42.470  34.820  1.00  0.00           H
ATOM   1641  C   LYS   135      22.150  38.860  30.850  1.00  0.00           C
ATOM   1642  O   LYS   135      21.460  39.180  29.930  1.00  0.00           O
ATOM   1643  N   TYR   136      23.210  38.120  30.700  1.00  0.00           N
ATOM   1644  H   TYR   136      23.750  37.840  31.510  1.00  0.00           H
ATOM   1645  CA  TYR   136      23.690  37.590  29.480  1.00  0.00           C
ATOM   1646  HA  TYR   136      24.000  38.390  28.800  1.00  0.00           H
ATOM   1647  CB  TYR   136      24.950  36.770  29.740  1.00  0.00           C
ATOM   1648  HB1 TYR   136      24.830  35.800  29.270  1.00  0.00           H
ATOM   1649  HB2 TYR   136      25.240  36.670  30.780  1.00  0.00           H
ATOM   1650  CG  TYR   136      26.150  37.410  29.220  1.00  0.00           C
ATOM   1651  CD1 TYR   136      26.570  38.640  29.800  1.00  0.00           C
ATOM   1652  HD1 TYR   136      26.050  39.050  30.640  1.00  0.00           H
ATOM   1653  CE1 TYR   136      27.810  39.270  29.490  1.00  0.00           C
ATOM   1654  HE1 TYR   136      28.180  40.120  30.040  1.00  0.00           H
ATOM   1655  CZ  TYR   136      28.740  38.580  28.640  1.00  0.00           C
ATOM   1656  OH  TYR   136      29.920  39.150  28.370  1.00  0.00           O
ATOM   1657  HH  TYR   136      29.810  40.100  28.530  1.00  0.00           H
ATOM   1658  CE2 TYR   136      28.300  37.380  28.070  1.00  0.00           C
ATOM   1659  HE2 TYR   136      28.910  37.030  27.250  1.00  0.00           H
ATOM   1660  CD2 TYR   136      27.060  36.770  28.360  1.00  0.00           C
ATOM   1661  HD2 TYR   136      26.820  35.880  27.790  1.00  0.00           H
ATOM   1662  C   TYR   136      22.700  36.750  28.670  1.00  0.00           C
ATOM   1663  O   TYR   136      21.690  36.350  29.200  1.00  0.00           O
ATOM   1664  N   ASP   137      22.980  36.640  27.380  1.00  0.00           N
ATOM   1665  H   ASP   137      23.800  37.060  26.970  1.00  0.00           H
ATOM   1666  CA  ASP   137      21.930  36.280  26.370  1.00  0.00           C
ATOM   1667  HA  ASP   137      20.980  36.260  26.900  1.00  0.00           H
ATOM   1668  CB  ASP   137      21.930  37.240  25.240  1.00  0.00           C
ATOM   1669  HB1 ASP   137      22.840  37.110  24.650  1.00  0.00           H
ATOM   1670  HB2 ASP   137      21.960  38.260  25.630  1.00  0.00           H
ATOM   1671  CG  ASP   137      20.720  37.070  24.370  1.00  0.00           C
ATOM   1672  OD1 ASP   137      19.650  37.370  24.840  1.00  0.00           O
ATOM   1673  OD2 ASP   137      20.960  36.870  23.140  1.00  0.00           O
ATOM   1674  C   ASP   137      22.100  34.870  25.650  1.00  0.00           C
ATOM   1675  O   ASP   137      21.200  33.990  25.710  1.00  0.00           O
ATOM   1676  N   TYR   138      23.340  34.440  25.310  1.00  0.00           N
ATOM   1677  H   TYR   138      24.150  34.990  25.550  1.00  0.00           H
ATOM   1678  CA  TYR   138      23.630  33.110  24.730  1.00  0.00           C
ATOM   1679  HA  TYR   138      22.700  32.540  24.680  1.00  0.00           H
ATOM   1680  CB  TYR   138      24.360  33.180  23.370  1.00  0.00           C
ATOM   1681  HB1 TYR   138      24.830  32.220  23.160  1.00  0.00           H
ATOM   1682  HB2 TYR   138      25.150  33.930  23.440  1.00  0.00           H
ATOM   1683  CG  TYR   138      23.410  33.520  22.210  1.00  0.00           C
ATOM   1684  CD1 TYR   138      23.680  34.640  21.440  1.00  0.00           C
ATOM   1685  HD1 TYR   138      24.390  35.360  21.800  1.00  0.00           H
ATOM   1686  CE1 TYR   138      22.870  34.980  20.300  1.00  0.00           C
ATOM   1687  HE1 TYR   138      22.970  35.850  19.660  1.00  0.00           H
ATOM   1688  CZ  TYR   138      21.850  34.060  19.910  1.00  0.00           C
ATOM   1689  OH  TYR   138      21.090  34.280  18.820  1.00  0.00           O
ATOM   1690  HH  TYR   138      20.470  33.550  18.730  1.00  0.00           H
ATOM   1691  CE2 TYR   138      21.580  32.930  20.750  1.00  0.00           C
ATOM   1692  HE2 TYR   138      20.750  32.270  20.560  1.00  0.00           H
ATOM   1693  CD2 TYR   138      22.400  32.650  21.810  1.00  0.00           C
ATOM   1694  HD2 TYR   138      22.080  31.860  22.480  1.00  0.00           H
ATOM   1695  C   TYR   138      24.490  32.310  25.790  1.00  0.00           C
ATOM   1696  O   TYR   138      25.290  32.810  26.550  1.00  0.00           O
ATOM   1697  N   TRP   139      24.220  31.000  25.800  1.00  0.00           N
ATOM   1698  H   TRP   139      23.580  30.660  25.090  1.00  0.00           H
ATOM   1699  CA  TRP   139      24.740  30.200  26.930  1.00  0.00           C
ATOM   1700  HA  TRP   139      25.650  30.640  27.350  1.00  0.00           H
ATOM   1701  CB  TRP   139      23.690  29.940  28.030  1.00  0.00           C
ATOM   1702  HB1 TRP   139      24.160  29.420  28.860  1.00  0.00           H
ATOM   1703  HB2 TRP   139      22.850  29.410  27.570  1.00  0.00           H
ATOM   1704  CG  TRP   139      23.180  31.150  28.670  1.00  0.00           C
ATOM   1705  CD1 TRP   139      22.310  31.980  28.080  1.00  0.00           C
ATOM   1706  HD1 TRP   139      21.840  31.860  27.110  1.00  0.00           H
ATOM   1707  NE1 TRP   139      22.220  33.090  28.860  1.00  0.00           N
ATOM   1708  HE1 TRP   139      21.670  33.910  28.640  1.00  0.00           H
ATOM   1709  CE2 TRP   139      23.120  33.030  29.930  1.00  0.00           C
ATOM   1710  CZ2 TRP   139      23.300  33.880  31.020  1.00  0.00           C
ATOM   1711  HZ2 TRP   139      22.740  34.800  31.140  1.00  0.00           H
ATOM   1712  CH2 TRP   139      24.280  33.490  31.950  1.00  0.00           C
ATOM   1713  HH2 TRP   139      24.420  34.160  32.780  1.00  0.00           H
ATOM   1714  CZ3 TRP   139      25.090  32.370  31.730  1.00  0.00           C
ATOM   1715  HZ3 TRP   139      25.930  32.200  32.400  1.00  0.00           H
ATOM   1716  CE3 TRP   139      24.790  31.530  30.700  1.00  0.00           C
ATOM   1717  HE3 TRP   139      25.350  30.610  30.600  1.00  0.00           H
ATOM   1718  CD2 TRP   139      23.690  31.790  29.840  1.00  0.00           C
ATOM   1719  C   TRP   139      24.990  28.780  26.430  1.00  0.00           C
ATOM   1720  O   TRP   139      24.210  28.200  25.720  1.00  0.00           O
ATOM   1721  N   GLY   140      26.170  28.160  26.640  1.00  0.00           N
ATOM   1722  H   GLY   140      26.850  28.650  27.200  1.00  0.00           H
ATOM   1723  CA  GLY   140      26.380  26.690  26.350  1.00  0.00           C
ATOM   1724  HA1 GLY   140      27.410  26.390  26.560  1.00  0.00           H
ATOM   1725  HA2 GLY   140      26.130  26.520  25.300  1.00  0.00           H
ATOM   1726  C   GLY   140      25.570  25.740  27.240  1.00  0.00           C
ATOM   1727  O   GLY   140      24.500  26.130  27.810  1.00  0.00           O
ATOM   1728  N   GLN   141      26.040  24.510  27.410  1.00  0.00           N
ATOM   1729  H   GLN   141      26.990  24.420  27.070  1.00  0.00           H
ATOM   1730  CA  GLN   141      25.380  23.460  28.200  1.00  0.00           C
ATOM   1731  HA  GLN   141      24.340  23.700  28.410  1.00  0.00           H
ATOM   1732  CB  GLN   141      25.440  22.170  27.350  1.00  0.00           C
ATOM   1733  HB1 GLN   141      25.300  21.380  28.090  1.00  0.00           H
ATOM   1734  HB2 GLN   141      26.460  22.040  26.960  1.00  0.00           H
ATOM   1735  CG  GLN   141      24.490  21.940  26.170  1.00  0.00           C
ATOM   1736  HG1 GLN   141      24.690  21.030  25.590  1.00  0.00           H
ATOM   1737  HG2 GLN   141      24.590  22.690  25.390  1.00  0.00           H
ATOM   1738  CD  GLN   141      23.060  21.920  26.630  1.00  0.00           C
ATOM   1739  OE1 GLN   141      22.310  22.850  26.410  1.00  0.00           O
ATOM   1740  NE2 GLN   141      22.610  20.870  27.220  1.00  0.00           N
ATOM   1741 1HE2 GLN   141      23.130  20.030  27.430  1.00  0.00           H
ATOM   1742 2HE2 GLN   141      21.650  20.910  27.550  1.00  0.00           H
ATOM   1743  C   GLN   141      26.110  23.300  29.530  1.00  0.00           C
ATOM   1744  O   GLN   141      25.640  22.590  30.370  1.00  0.00           O
ATOM   1745  N   GLY   142      27.340  23.800  29.660  1.00  0.00           N
ATOM   1746  H   GLY   142      27.540  24.430  28.890  1.00  0.00           H
ATOM   1747  CA  GLY   142      28.210  23.930  30.850  1.00  0.00           C
ATOM   1748  HA1 GLY   142      27.520  23.960  31.700  1.00  0.00           H
ATOM   1749  HA2 GLY   142      28.790  24.860  30.930  1.00  0.00           H
ATOM   1750  C   GLY   142      29.040  22.670  31.130  1.00  0.00           C
ATOM   1751  O   GLY   142      28.560  21.540  31.020  1.00  0.00           O
ATOM   1752  N   THR   143      30.250  22.910  31.560  1.00  0.00           N
ATOM   1753  H   THR   143      30.630  23.850  31.570  1.00  0.00           H
ATOM   1754  CA  THR   143      31.200  21.840  31.960  1.00  0.00           C
ATOM   1755  HA  THR   143      30.820  20.910  31.540  1.00  0.00           H
ATOM   1756  CB  THR   143      32.500  22.070  31.140  1.00  0.00           C
ATOM   1757  HB  THR   143      32.140  22.300  30.140  1.00  0.00           H
ATOM   1758  CG2 THR   143      33.490  23.080  31.660  1.00  0.00           C
ATOM   1759 1HG2 THR   143      34.060  22.700  32.510  1.00  0.00           H
ATOM   1760 2HG2 THR   143      34.170  23.360  30.860  1.00  0.00           H
ATOM   1761 3HG2 THR   143      33.040  24.040  31.910  1.00  0.00           H
ATOM   1762  OG1 THR   143      33.190  20.850  31.210  1.00  0.00           O
ATOM   1763  HG1 THR   143      32.750  20.240  30.610  1.00  0.00           H
ATOM   1764  C   THR   143      31.280  21.830  33.520  1.00  0.00           C
ATOM   1765  O   THR   143      31.530  22.880  34.130  1.00  0.00           O
ATOM   1766  N   GLN   144      31.230  20.650  34.090  1.00  0.00           N
ATOM   1767  H   GLN   144      31.000  19.920  33.430  1.00  0.00           H
ATOM   1768  CA  GLN   144      31.180  20.510  35.570  1.00  0.00           C
ATOM   1769  HA  GLN   144      30.630  21.340  36.020  1.00  0.00           H
ATOM   1770  CB  GLN   144      30.520  19.130  36.000  1.00  0.00           C
ATOM   1771  HB1 GLN   144      31.170  18.330  35.630  1.00  0.00           H
ATOM   1772  HB2 GLN   144      29.530  18.940  35.580  1.00  0.00           H
ATOM   1773  CG  GLN   144      30.450  18.960  37.480  1.00  0.00           C
ATOM   1774  HG1 GLN   144      29.650  19.610  37.830  1.00  0.00           H
ATOM   1775  HG2 GLN   144      31.390  19.280  37.940  1.00  0.00           H
ATOM   1776  CD  GLN   144      30.320  17.500  37.790  1.00  0.00           C
ATOM   1777  OE1 GLN   144      31.160  16.650  37.990  1.00  0.00           O
ATOM   1778  NE2 GLN   144      29.060  17.090  38.070  1.00  0.00           N
ATOM   1779 1HE2 GLN   144      28.270  17.670  37.840  1.00  0.00           H
ATOM   1780 2HE2 GLN   144      28.970  16.130  38.380  1.00  0.00           H
ATOM   1781  C   GLN   144      32.630  20.650  36.130  1.00  0.00           C
ATOM   1782  O   GLN   144      33.500  19.840  35.690  1.00  0.00           O
ATOM   1783  N   VAL   145      32.980  21.540  37.080  1.00  0.00           N
ATOM   1784  H   VAL   145      32.230  22.140  37.400  1.00  0.00           H
ATOM   1785  CA  VAL   145      34.290  21.570  37.780  1.00  0.00           C
ATOM   1786  HA  VAL   145      34.960  20.770  37.450  1.00  0.00           H
ATOM   1787  CB  VAL   145      34.960  22.910  37.390  1.00  0.00           C
ATOM   1788  HB  VAL   145      34.300  23.770  37.480  1.00  0.00           H
ATOM   1789  CG1 VAL   145      36.310  23.170  38.160  1.00  0.00           C
ATOM   1790 1HG1 VAL   145      36.690  24.080  37.710  1.00  0.00           H
ATOM   1791 2HG1 VAL   145      36.090  23.270  39.220  1.00  0.00           H
ATOM   1792 3HG1 VAL   145      37.040  22.360  38.130  1.00  0.00           H
ATOM   1793  CG2 VAL   145      35.400  22.770  35.890  1.00  0.00           C
ATOM   1794 1HG2 VAL   145      35.890  23.700  35.630  1.00  0.00           H
ATOM   1795 2HG2 VAL   145      36.110  22.000  35.590  1.00  0.00           H
ATOM   1796 3HG2 VAL   145      34.530  22.760  35.240  1.00  0.00           H
ATOM   1797  C   VAL   145      34.160  21.340  39.250  1.00  0.00           C
ATOM   1798  O   VAL   145      33.620  22.180  40.010  1.00  0.00           O
ATOM   1799  N   THR   146      34.680  20.250  39.840  1.00  0.00           N
ATOM   1800  H   THR   146      35.120  19.650  39.150  1.00  0.00           H
ATOM   1801  CA  THR   146      34.610  19.810  41.280  1.00  0.00           C
ATOM   1802  HA  THR   146      33.890  20.410  41.830  1.00  0.00           H
ATOM   1803  CB  THR   146      34.150  18.350  41.330  1.00  0.00           C
ATOM   1804  HB  THR   146      34.930  17.680  40.960  1.00  0.00           H
ATOM   1805  CG2 THR   146      33.720  17.890  42.730  1.00  0.00           C
ATOM   1806 1HG2 THR   146      33.800  16.800  42.760  1.00  0.00           H
ATOM   1807 2HG2 THR   146      34.500  18.260  43.390  1.00  0.00           H
ATOM   1808 3HG2 THR   146      32.730  18.290  42.970  1.00  0.00           H
ATOM   1809  OG1 THR   146      33.040  18.160  40.550  1.00  0.00           O
ATOM   1810  HG1 THR   146      33.090  17.240  40.260  1.00  0.00           H
ATOM   1811  C   THR   146      36.010  19.890  41.870  1.00  0.00           C
ATOM   1812  O   THR   146      37.010  19.450  41.380  1.00  0.00           O
ATOM   1813  N   VAL   147      36.050  20.520  43.040  1.00  0.00           N
ATOM   1814  H   VAL   147      35.190  20.880  43.430  1.00  0.00           H
ATOM   1815  CA  VAL   147      37.230  20.470  43.950  1.00  0.00           C
ATOM   1816  HA  VAL   147      38.110  20.190  43.370  1.00  0.00           H
ATOM   1817  CB  VAL   147      37.570  21.850  44.550  1.00  0.00           C
ATOM   1818  HB  VAL   147      36.800  22.100  45.280  1.00  0.00           H
ATOM   1819  CG1 VAL   147      39.020  21.830  45.230  1.00  0.00           C
ATOM   1820 1HG1 VAL   147      39.700  21.310  44.560  1.00  0.00           H
ATOM   1821 2HG1 VAL   147      39.390  22.830  45.460  1.00  0.00           H
ATOM   1822 3HG1 VAL   147      38.990  21.320  46.190  1.00  0.00           H
ATOM   1823  CG2 VAL   147      37.660  22.980  43.540  1.00  0.00           C
ATOM   1824 1HG2 VAL   147      36.690  23.170  43.090  1.00  0.00           H
ATOM   1825 2HG2 VAL   147      37.990  23.880  44.060  1.00  0.00           H
ATOM   1826 3HG2 VAL   147      38.370  22.760  42.740  1.00  0.00           H
ATOM   1827  C   VAL   147      36.880  19.400  45.030  1.00  0.00           C
ATOM   1828  O   VAL   147      35.960  19.570  45.840  1.00  0.00           O
ATOM   1829  N   SER   148      37.660  18.360  45.100  1.00  0.00           N
ATOM   1830  H   SER   148      38.350  18.340  44.370  1.00  0.00           H
ATOM   1831  CA  SER   148      37.520  17.290  46.080  1.00  0.00           C
ATOM   1832  HA  SER   148      36.530  16.840  46.130  1.00  0.00           H
ATOM   1833  CB  SER   148      38.540  16.240  45.760  1.00  0.00           C
ATOM   1834  HB1 SER   148      38.450  15.440  46.500  1.00  0.00           H
ATOM   1835  HB2 SER   148      39.530  16.670  45.920  1.00  0.00           H
ATOM   1836  OG  SER   148      38.510  15.660  44.480  1.00  0.00           O
ATOM   1837  HG  SER   148      39.020  16.120  43.810  1.00  0.00           H
ATOM   1838  C   SER   148      37.950  17.810  47.420  1.00  0.00           C
ATOM   1839  O   SER   148      38.980  18.470  47.600  1.00  0.00           O
ATOM   1840  N   SER   149      37.130  17.420  48.440  1.00  0.00           N
ATOM   1841  H   SER   149      36.380  16.810  48.140  1.00  0.00           H
ATOM   1842  CA  SER   149      37.430  17.510  49.860  1.00  0.00           C
ATOM   1843  HA  SER   149      38.320  18.110  50.030  1.00  0.00           H
ATOM   1844  CB  SER   149      36.180  17.990  50.590  1.00  0.00           C
ATOM   1845  HB1 SER   149      36.250  17.710  51.640  1.00  0.00           H
ATOM   1846  HB2 SER   149      35.300  17.520  50.140  1.00  0.00           H
ATOM   1847  OG  SER   149      36.130  19.400  50.350  1.00  0.00           O
ATOM   1848  HG  SER   149      35.400  19.480  49.730  1.00  0.00           H
ATOM   1849  C   SER   149      37.900  16.160  50.420  1.00  0.00           C
ATOM   1850  OC1 SER   149      38.690  16.200  51.420  1.00  0.00           O
ATOM   1851  OC2 SER   149      37.360  15.150  49.930  1.00  0.00           O
TER
ENDMDL
