# Supplementary material for: Targeting Ras-binding domain of ELMO1 by computational nanobody design
Source: Commun Biol. 2023 Mar 17;6:284. doi: 10.1038/s42003-023-04657-w (PMC10023680; doi:10.1038/s42003-023-04657-w)
Supplement: Supplementary file 4 — Supplementary Data 2 [file 42003_2023_4657_MOESM4_ESM.zip › MD_input_output/Nb01_snapshot/snapshot_073000_CDR2.pdb]

ATOM    724  N   SER    57      41.120  40.220  41.600  1.00  0.00           N
ATOM    725  H   SER    57      41.960  40.170  42.160  1.00  0.00           H
ATOM    726  CA  SER    57      40.790  41.550  41.100  1.00  0.00           C
ATOM    727  HA  SER    57      40.030  41.400  40.320  1.00  0.00           H
ATOM    728  CB  SER    57      39.910  42.350  42.090  1.00  0.00           C
ATOM    729  HB1 SER    57      39.020  41.800  42.400  1.00  0.00           H
ATOM    730  HB2 SER    57      39.510  43.230  41.600  1.00  0.00           H
ATOM    731  OG  SER    57      40.550  42.660  43.320  1.00  0.00           O
ATOM    732  HG  SER    57      39.890  42.700  44.020  1.00  0.00           H
ATOM    733  C   SER    57      41.970  42.300  40.590  1.00  0.00           C
ATOM    734  O   SER    57      43.100  42.030  41.030  1.00  0.00           O
ATOM    735  N   ILE    58      41.750  43.260  39.680  1.00  0.00           N
ATOM    736  H   ILE    58      40.820  43.650  39.560  1.00  0.00           H
ATOM    737  CA  ILE    58      42.820  44.020  39.060  1.00  0.00           C
ATOM    738  HA  ILE    58      43.650  44.040  39.770  1.00  0.00           H
ATOM    739  CB  ILE    58      43.360  43.480  37.750  1.00  0.00           C
ATOM    740  HB  ILE    58      43.560  42.430  37.990  1.00  0.00           H
ATOM    741  CG2 ILE    58      42.300  43.450  36.680  1.00  0.00           C
ATOM    742 1HG2 ILE    58      41.550  42.720  37.010  1.00  0.00           H
ATOM    743 2HG2 ILE    58      41.970  44.420  36.310  1.00  0.00           H
ATOM    744 3HG2 ILE    58      42.640  42.800  35.870  1.00  0.00           H
ATOM    745  CG1 ILE    58      44.650  44.140  37.310  1.00  0.00           C
ATOM    746 1HG1 ILE    58      45.260  44.460  38.150  1.00  0.00           H
ATOM    747 2HG1 ILE    58      44.280  44.990  36.730  1.00  0.00           H
ATOM    748  CD  ILE    58      45.590  43.290  36.390  1.00  0.00           C
ATOM    749  HD1 ILE    58      45.760  42.320  36.850  1.00  0.00           H
ATOM    750  HD2 ILE    58      45.180  43.120  35.390  1.00  0.00           H
ATOM    751  HD3 ILE    58      46.570  43.770  36.330  1.00  0.00           H
ATOM    752  C   ILE    58      42.320  45.470  38.910  1.00  0.00           C
ATOM    753  O   ILE    58      41.260  45.770  38.320  1.00  0.00           O
ATOM    754  N   LYS    59      43.170  46.440  39.290  1.00  0.00           N
ATOM    755  H   LYS    59      43.980  46.170  39.820  1.00  0.00           H
ATOM    756  CA  LYS    59      43.040  47.900  39.110  1.00  0.00           C
ATOM    757  HA  LYS    59      41.990  48.140  39.260  1.00  0.00           H
ATOM    758  CB  LYS    59      43.770  48.560  40.270  1.00  0.00           C
ATOM    759  HB1 LYS    59      43.920  49.600  39.990  1.00  0.00           H
ATOM    760  HB2 LYS    59      44.770  48.140  40.380  1.00  0.00           H
ATOM    761  CG  LYS    59      42.990  48.480  41.600  1.00  0.00           C
ATOM    762  HG1 LYS    59      42.360  47.590  41.680  1.00  0.00           H
ATOM    763  HG2 LYS    59      42.180  49.210  41.620  1.00  0.00           H
ATOM    764  CD  LYS    59      43.870  48.660  42.880  1.00  0.00           C
ATOM    765  HD1 LYS    59      44.610  49.440  42.690  1.00  0.00           H
ATOM    766  HD2 LYS    59      44.240  47.640  42.970  1.00  0.00           H
ATOM    767  CE  LYS    59      43.070  49.050  44.110  1.00  0.00           C
ATOM    768  HE1 LYS    59      42.220  48.410  44.330  1.00  0.00           H
ATOM    769  HE2 LYS    59      42.720  50.080  44.060  1.00  0.00           H
ATOM    770  NZ  LYS    59      43.890  48.820  45.360  1.00  0.00           N
ATOM    771  HZ1 LYS    59      44.630  49.510  45.380  1.00  0.00           H
ATOM    772  HZ2 LYS    59      43.360  48.950  46.220  1.00  0.00           H
ATOM    773  HZ3 LYS    59      44.400  47.950  45.400  1.00  0.00           H
ATOM    774  C   LYS    59      43.580  48.340  37.720  1.00  0.00           C
ATOM    775  O   LYS    59      44.540  47.750  37.280  1.00  0.00           O
ATOM    776  N   TRP    60      43.020  49.370  37.170  1.00  0.00           N
ATOM    777  H   TRP    60      42.250  49.890  37.570  1.00  0.00           H
ATOM    778  CA  TRP    60      43.380  50.020  35.840  1.00  0.00           C
ATOM    779  HA  TRP    60      42.990  49.420  35.020  1.00  0.00           H
ATOM    780  CB  TRP    60      42.520  51.260  35.770  1.00  0.00           C
ATOM    781  HB1 TRP    60      41.510  50.960  35.520  1.00  0.00           H
ATOM    782  HB2 TRP    60      42.750  51.820  34.870  1.00  0.00           H
ATOM    783  CG  TRP    60      42.480  52.270  36.910  1.00  0.00           C
ATOM    784  CD1 TRP    60      41.680  52.120  37.930  1.00  0.00           C
ATOM    785  HD1 TRP    60      40.920  51.370  38.070  1.00  0.00           H
ATOM    786  NE1 TRP    60      41.940  53.100  38.820  1.00  0.00           N
ATOM    787  HE1 TRP    60      41.400  53.200  39.660  1.00  0.00           H
ATOM    788  CE2 TRP    60      43.070  53.810  38.470  1.00  0.00           C
ATOM    789  CZ2 TRP    60      43.800  54.800  39.090  1.00  0.00           C
ATOM    790  HZ2 TRP    60      43.560  55.120  40.090  1.00  0.00           H
ATOM    791  CH2 TRP    60      44.870  55.340  38.390  1.00  0.00           C
ATOM    792  HH2 TRP    60      45.350  56.220  38.810  1.00  0.00           H
ATOM    793  CZ3 TRP    60      45.180  55.000  37.060  1.00  0.00           C
ATOM    794  HZ3 TRP    60      45.810  55.660  36.470  1.00  0.00           H
ATOM    795  CE3 TRP    60      44.470  53.940  36.440  1.00  0.00           C
ATOM    796  HE3 TRP    60      44.580  53.660  35.400  1.00  0.00           H
ATOM    797  CD2 TRP    60      43.370  53.380  37.140  1.00  0.00           C
ATOM    798  C   TRP    60      44.800  50.480  35.670  1.00  0.00           C
ATOM    799  O   TRP    60      45.130  50.660  34.530  1.00  0.00           O
ATOM    800  N   ALA    61      45.550  50.560  36.770  1.00  0.00           N
ATOM    801  H   ALA    61      45.090  50.340  37.640  1.00  0.00           H
ATOM    802  CA  ALA    61      47.010  50.890  36.760  1.00  0.00           C
ATOM    803  HA  ALA    61      47.270  51.180  35.740  1.00  0.00           H
ATOM    804  CB  ALA    61      47.440  52.070  37.560  1.00  0.00           C
ATOM    805  HB1 ALA    61      47.110  51.890  38.590  1.00  0.00           H
ATOM    806  HB2 ALA    61      48.510  52.230  37.630  1.00  0.00           H
ATOM    807  HB3 ALA    61      47.070  52.970  37.080  1.00  0.00           H
ATOM    808  C   ALA    61      47.880  49.640  36.950  1.00  0.00           C
ATOM    809  O   ALA    61      49.110  49.870  37.110  1.00  0.00           O
ATOM    810  N   GLY    65      47.320  48.470  36.870  1.00  0.00           N
ATOM    811  H   GLY    65      46.340  48.510  36.620  1.00  0.00           H
ATOM    812  CA  GLY    65      47.890  47.150  36.890  1.00  0.00           C
ATOM    813  HA1 GLY    65      48.850  47.330  36.410  1.00  0.00           H
ATOM    814  HA2 GLY    65      47.280  46.390  36.410  1.00  0.00           H
ATOM    815  C   GLY    65      48.210  46.450  38.220  1.00  0.00           C
ATOM    816  O   GLY    65      48.780  45.330  38.160  1.00  0.00           O
ATOM    817  N   ASP    66      47.850  47.040  39.330  1.00  0.00           N
ATOM    818  H   ASP    66      47.470  47.970  39.270  1.00  0.00           H
ATOM    819  CA  ASP    66      47.940  46.450  40.680  1.00  0.00           C
ATOM    820  HA  ASP    66      48.870  45.890  40.620  1.00  0.00           H
ATOM    821  CB  ASP    66      48.210  47.600  41.680  1.00  0.00           C
ATOM    822  HB1 ASP    66      47.370  48.280  41.850  1.00  0.00           H
ATOM    823  HB2 ASP    66      49.090  48.180  41.390  1.00  0.00           H
ATOM    824  CG  ASP    66      48.350  47.060  43.080  1.00  0.00           C
ATOM    825  OD1 ASP    66      49.010  46.010  43.210  1.00  0.00           O
ATOM    826  OD2 ASP    66      47.630  47.440  44.040  1.00  0.00           O
ATOM    827  C   ASP    66      46.810  45.440  41.000  1.00  0.00           C
ATOM    828  O   ASP    66      45.580  45.660  40.730  1.00  0.00           O
ATOM    829  N   ARG    67      47.210  44.250  41.530  1.00  0.00           N
ATOM    830  H   ARG    67      48.160  44.270  41.870  1.00  0.00           H
ATOM    831  CA  ARG    67      46.380  43.050  41.620  1.00  0.00           C
ATOM    832  HA  ARG    67      45.480  43.200  41.020  1.00  0.00           H
ATOM    833  CB  ARG    67      47.100  41.840  40.940  1.00  0.00           C
ATOM    834  HB1 ARG    67      46.440  40.980  41.010  1.00  0.00           H
ATOM    835  HB2 ARG    67      48.030  41.610  41.460  1.00  0.00           H
ATOM    836  CG  ARG    67      47.470  42.100  39.470  1.00  0.00           C
ATOM    837  HG1 ARG    67      48.060  43.000  39.320  1.00  0.00           H
ATOM    838  HG2 ARG    67      46.530  42.230  38.930  1.00  0.00           H
ATOM    839  CD  ARG    67      48.240  40.870  39.010  1.00  0.00           C
ATOM    840  HD1 ARG    67      47.570  40.020  39.130  1.00  0.00           H
ATOM    841  HD2 ARG    67      49.140  40.700  39.610  1.00  0.00           H
ATOM    842  NE  ARG    67      48.680  40.960  37.620  1.00  0.00           N
ATOM    843  HE  ARG    67      48.100  40.540  36.910  1.00  0.00           H
ATOM    844  CZ  ARG    67      49.760  41.580  37.240  1.00  0.00           C
ATOM    845  NH1 ARG    67      50.520  42.250  38.020  1.00  0.00           N
ATOM    846 1HH1 ARG    67      50.210  42.240  38.980  1.00  0.00           H
ATOM    847 2HH1 ARG    67      51.310  42.750  37.650  1.00  0.00           H
ATOM    848  NH2 ARG    67      50.220  41.590  36.000  1.00  0.00           N
ATOM    849 1HH2 ARG    67      49.650  41.220  35.250  1.00  0.00           H
ATOM    850 2HH2 ARG    67      51.010  42.150  35.720  1.00  0.00           H
ATOM    851  C   ARG    67      45.900  42.730  43.010  1.00  0.00           C
ATOM    852  O   ARG    67      46.610  43.080  43.940  1.00  0.00           O
ATOM    853  N   THR    68      44.900  41.830  43.080  1.00  0.00           N
ATOM    854  H   THR    68      44.380  41.680  42.230  1.00  0.00           H
ATOM    855  CA  THR    68      44.520  41.130  44.310  1.00  0.00           C
ATOM    856  HA  THR    68      45.470  41.120  44.850  1.00  0.00           H
ATOM    857  CB  THR    68      43.400  41.890  45.040  1.00  0.00           C
ATOM    858  HB  THR    68      42.460  41.690  44.530  1.00  0.00           H
ATOM    859  CG2 THR    68      43.270  41.350  46.470  1.00  0.00           C
ATOM    860 1HG2 THR    68      43.070  40.290  46.540  1.00  0.00           H
ATOM    861 2HG2 THR    68      44.110  41.600  47.120  1.00  0.00           H
ATOM    862 3HG2 THR    68      42.380  41.850  46.860  1.00  0.00           H
ATOM    863  OG1 THR    68      43.630  43.270  45.050  1.00  0.00           O
ATOM    864  HG1 THR    68      43.600  43.580  44.150  1.00  0.00           H
ATOM    865  C   THR    68      44.130  39.680  43.970  1.00  0.00           C
ATOM    866  O   THR    68      43.570  39.410  42.900  1.00  0.00           O
ATOM    867  N   TYR    69      44.450  38.760  44.860  1.00  0.00           N
ATOM    868  H   TYR    69      45.090  38.930  45.620  1.00  0.00           H
ATOM    869  CA  TYR    69      44.220  37.330  44.840  1.00  0.00           C
ATOM    870  HA  TYR    69      43.510  37.080  44.060  1.00  0.00           H
ATOM    871  CB  TYR    69      45.460  36.460  44.530  1.00  0.00           C
ATOM    872  HB1 TYR    69      45.220  35.410  44.650  1.00  0.00           H
ATOM    873  HB2 TYR    69      46.290  36.580  45.220  1.00  0.00           H
ATOM    874  CG  TYR    69      46.030  36.700  43.170  1.00  0.00           C
ATOM    875  CD1 TYR    69      47.200  37.490  42.890  1.00  0.00           C
ATOM    876  HD1 TYR    69      47.660  37.960  43.750  1.00  0.00           H
ATOM    877  CE1 TYR    69      47.610  37.810  41.580  1.00  0.00           C
ATOM    878  HE1 TYR    69      48.500  38.390  41.390  1.00  0.00           H
ATOM    879  CZ  TYR    69      46.890  37.220  40.530  1.00  0.00           C
ATOM    880  OH  TYR    69      47.380  37.460  39.290  1.00  0.00           O
ATOM    881  HH  TYR    69      48.230  37.910  39.220  1.00  0.00           H
ATOM    882  CE2 TYR    69      45.760  36.410  40.750  1.00  0.00           C
ATOM    883  HE2 TYR    69      45.120  36.090  39.940  1.00  0.00           H
ATOM    884  CD2 TYR    69      45.320  36.220  42.050  1.00  0.00           C
ATOM    885  HD2 TYR    69      44.460  35.590  42.220  1.00  0.00           H
ATOM    886  C   TYR    69      43.590  36.780  46.150  1.00  0.00           C
ATOM    887  O   TYR    69      43.970  37.200  47.250  1.00  0.00           O
