# Supplementary material for: Targeting Ras-binding domain of ELMO1 by computational nanobody design
Source: Commun Biol. 2023 Mar 17;6:284. doi: 10.1038/s42003-023-04657-w (PMC10023680; doi:10.1038/s42003-023-04657-w)
Supplement: Supplementary file 4 — Supplementary Data 2 [file 42003_2023_4657_MOESM4_ESM.zip › MD_input_output/Nb01_snapshot/snapshot_092000_CDR3.pdb]

ATOM   1461  N   ALA   107      28.900  28.650  43.960  1.00  0.00           N
ATOM   1462  H   ALA   107      29.790  28.180  43.850  1.00  0.00           H
ATOM   1463  CA  ALA   107      28.830  29.910  44.720  1.00  0.00           C
ATOM   1464  HA  ALA   107      27.840  30.380  44.770  1.00  0.00           H
ATOM   1465  CB  ALA   107      29.120  29.550  46.210  1.00  0.00           C
ATOM   1466  HB1 ALA   107      28.440  28.760  46.550  1.00  0.00           H
ATOM   1467  HB2 ALA   107      30.150  29.230  46.350  1.00  0.00           H
ATOM   1468  HB3 ALA   107      28.900  30.440  46.800  1.00  0.00           H
ATOM   1469  C   ALA   107      29.870  30.970  44.270  1.00  0.00           C
ATOM   1470  O   ALA   107      30.950  30.580  43.860  1.00  0.00           O
ATOM   1471  N   ALA   108      29.510  32.250  44.130  1.00  0.00           N
ATOM   1472  H   ALA   108      28.600  32.560  44.440  1.00  0.00           H
ATOM   1473  CA  ALA   108      30.360  33.330  43.640  1.00  0.00           C
ATOM   1474  HA  ALA   108      31.410  33.070  43.560  1.00  0.00           H
ATOM   1475  CB  ALA   108      29.940  33.650  42.190  1.00  0.00           C
ATOM   1476  HB1 ALA   108      29.120  34.360  42.130  1.00  0.00           H
ATOM   1477  HB2 ALA   108      30.830  33.990  41.670  1.00  0.00           H
ATOM   1478  HB3 ALA   108      29.530  32.760  41.720  1.00  0.00           H
ATOM   1479  C   ALA   108      30.330  34.500  44.670  1.00  0.00           C
ATOM   1480  O   ALA   108      29.350  34.770  45.340  1.00  0.00           O
ATOM   1481  N   ASP   109      31.480  35.230  44.800  1.00  0.00           N
ATOM   1482  H   ASP   109      32.380  34.900  44.460  1.00  0.00           H
ATOM   1483  CA  ASP   109      31.750  36.260  45.860  1.00  0.00           C
ATOM   1484  HA  ASP   109      30.840  36.850  45.930  1.00  0.00           H
ATOM   1485  CB  ASP   109      32.170  35.630  47.150  1.00  0.00           C
ATOM   1486  HB1 ASP   109      33.210  35.280  47.110  1.00  0.00           H
ATOM   1487  HB2 ASP   109      31.540  34.780  47.410  1.00  0.00           H
ATOM   1488  CG  ASP   109      31.860  36.600  48.280  1.00  0.00           C
ATOM   1489  OD1 ASP   109      30.700  36.670  48.720  1.00  0.00           O
ATOM   1490  OD2 ASP   109      32.770  37.360  48.610  1.00  0.00           O
ATOM   1491  C   ASP   109      32.860  37.220  45.380  1.00  0.00           C
ATOM   1492  O   ASP   109      33.750  36.830  44.630  1.00  0.00           O
ATOM   1493  N   ARG   110      32.730  38.500  45.740  1.00  0.00           N
ATOM   1494  H   ARG   110      32.060  38.720  46.460  1.00  0.00           H
ATOM   1495  CA  ARG   110      33.700  39.570  45.320  1.00  0.00           C
ATOM   1496  HA  ARG   110      34.070  39.400  44.310  1.00  0.00           H
ATOM   1497  CB  ARG   110      32.880  40.940  45.460  1.00  0.00           C
ATOM   1498  HB1 ARG   110      32.540  41.150  46.470  1.00  0.00           H
ATOM   1499  HB2 ARG   110      32.060  40.750  44.770  1.00  0.00           H
ATOM   1500  CG  ARG   110      33.690  42.140  44.950  1.00  0.00           C
ATOM   1501  HG1 ARG   110      34.470  42.240  45.700  1.00  0.00           H
ATOM   1502  HG2 ARG   110      33.060  43.030  44.990  1.00  0.00           H
ATOM   1503  CD  ARG   110      34.380  42.080  43.600  1.00  0.00           C
ATOM   1504  HD1 ARG   110      33.930  41.290  43.000  1.00  0.00           H
ATOM   1505  HD2 ARG   110      35.380  41.720  43.870  1.00  0.00           H
ATOM   1506  NE  ARG   110      34.400  43.290  42.750  1.00  0.00           N
ATOM   1507  HE  ARG   110      33.660  43.440  42.080  1.00  0.00           H
ATOM   1508  CZ  ARG   110      35.200  44.290  42.900  1.00  0.00           C
ATOM   1509  NH1 ARG   110      36.200  44.270  43.680  1.00  0.00           N
ATOM   1510 1HH1 ARG   110      36.360  43.380  44.120  1.00  0.00           H
ATOM   1511 2HH1 ARG   110      36.740  45.130  43.680  1.00  0.00           H
ATOM   1512  NH2 ARG   110      35.000  45.370  42.260  1.00  0.00           N
ATOM   1513 1HH2 ARG   110      34.090  45.550  41.860  1.00  0.00           H
ATOM   1514 2HH2 ARG   110      35.670  46.130  42.220  1.00  0.00           H
ATOM   1515  C   ARG   110      35.030  39.600  46.190  1.00  0.00           C
ATOM   1516  O   ARG   110      36.040  40.150  45.740  1.00  0.00           O
ATOM   1517  N   PHE   111      34.960  38.940  47.330  1.00  0.00           N
ATOM   1518  H   PHE   111      34.060  38.530  47.530  1.00  0.00           H
ATOM   1519  CA  PHE   111      36.130  38.920  48.230  1.00  0.00           C
ATOM   1520  HA  PHE   111      37.020  39.310  47.730  1.00  0.00           H
ATOM   1521  CB  PHE   111      35.900  39.950  49.320  1.00  0.00           C
ATOM   1522  HB1 PHE   111      36.650  39.840  50.110  1.00  0.00           H
ATOM   1523  HB2 PHE   111      35.010  39.690  49.890  1.00  0.00           H
ATOM   1524  CG  PHE   111      35.890  41.370  48.800  1.00  0.00           C
ATOM   1525  CD1 PHE   111      34.630  41.960  48.610  1.00  0.00           C
ATOM   1526  HD1 PHE   111      33.730  41.370  48.620  1.00  0.00           H
ATOM   1527  CE1 PHE   111      34.560  43.380  48.380  1.00  0.00           C
ATOM   1528  HE1 PHE   111      33.600  43.860  48.340  1.00  0.00           H
ATOM   1529  CZ  PHE   111      35.790  44.010  48.070  1.00  0.00           C
ATOM   1530  HZ  PHE   111      35.730  45.010  47.680  1.00  0.00           H
ATOM   1531  CE2 PHE   111      37.050  43.410  48.230  1.00  0.00           C
ATOM   1532  HE2 PHE   111      38.010  43.890  48.070  1.00  0.00           H
ATOM   1533  CD2 PHE   111      37.070  42.090  48.670  1.00  0.00           C
ATOM   1534  HD2 PHE   111      37.980  41.530  48.790  1.00  0.00           H
ATOM   1535  C   PHE   111      36.460  37.530  48.810  1.00  0.00           C
ATOM   1536  O   PHE   111      37.650  37.150  48.810  1.00  0.00           O
ATOM   1537  N   LEU   112      35.500  36.840  49.440  1.00  0.00           N
ATOM   1538  H   LEU   112      34.530  37.090  49.330  1.00  0.00           H
ATOM   1539  CA  LEU   112      35.770  35.750  50.360  1.00  0.00           C
ATOM   1540  HA  LEU   112      36.670  36.010  50.920  1.00  0.00           H
ATOM   1541  CB  LEU   112      34.580  35.530  51.280  1.00  0.00           C
ATOM   1542  HB1 LEU   112      34.920  34.670  51.860  1.00  0.00           H
ATOM   1543  HB2 LEU   112      33.700  35.140  50.770  1.00  0.00           H
ATOM   1544  CG  LEU   112      34.200  36.680  52.180  1.00  0.00           C
ATOM   1545  HG  LEU   112      33.850  37.520  51.580  1.00  0.00           H
ATOM   1546  CD1 LEU   112      33.060  36.280  53.130  1.00  0.00           C
ATOM   1547 1HD1 LEU   112      32.410  35.740  52.440  1.00  0.00           H
ATOM   1548 2HD1 LEU   112      33.360  35.590  53.920  1.00  0.00           H
ATOM   1549 3HD1 LEU   112      32.560  37.180  53.490  1.00  0.00           H
ATOM   1550  CD2 LEU   112      35.280  37.180  53.200  1.00  0.00           C
ATOM   1551 1HD2 LEU   112      35.890  36.410  53.690  1.00  0.00           H
ATOM   1552 2HD2 LEU   112      35.970  37.740  52.570  1.00  0.00           H
ATOM   1553 3HD2 LEU   112      34.790  37.730  54.000  1.00  0.00           H
ATOM   1554  C   LEU   112      36.200  34.420  49.710  1.00  0.00           C
ATOM   1555  O   LEU   112      35.640  34.030  48.720  1.00  0.00           O
ATOM   1556  N   THR   113      37.150  33.710  50.340  1.00  0.00           N
ATOM   1557  H   THR   113      37.660  34.040  51.140  1.00  0.00           H
ATOM   1558  CA  THR   113      37.840  32.570  49.650  1.00  0.00           C
ATOM   1559  HA  THR   113      37.650  32.630  48.580  1.00  0.00           H
ATOM   1560  CB  THR   113      39.330  32.600  49.810  1.00  0.00           C
ATOM   1561  HB  THR   113      39.810  31.690  49.440  1.00  0.00           H
ATOM   1562  CG2 THR   113      40.030  33.790  49.070  1.00  0.00           C
ATOM   1563 1HG2 THR   113      39.540  34.760  48.980  1.00  0.00           H
ATOM   1564 2HG2 THR   113      41.080  33.840  49.360  1.00  0.00           H
ATOM   1565 3HG2 THR   113      40.150  33.540  48.020  1.00  0.00           H
ATOM   1566  OG1 THR   113      39.580  32.620  51.160  1.00  0.00           O
ATOM   1567  HG1 THR   113      40.520  32.720  51.290  1.00  0.00           H
ATOM   1568  C   THR   113      37.440  31.130  50.090  1.00  0.00           C
ATOM   1569  O   THR   113      37.330  30.200  49.280  1.00  0.00           O
ATOM   1570  N   ARG   132      37.110  30.870  51.350  1.00  0.00           N
ATOM   1571  H   ARG   132      37.120  31.780  51.780  1.00  0.00           H
ATOM   1572  CA  ARG   132      37.070  29.570  52.080  1.00  0.00           C
ATOM   1573  HA  ARG   132      37.250  28.760  51.370  1.00  0.00           H
ATOM   1574  CB  ARG   132      38.210  29.470  53.190  1.00  0.00           C
ATOM   1575  HB1 ARG   132      38.060  28.590  53.830  1.00  0.00           H
ATOM   1576  HB2 ARG   132      38.450  30.400  53.710  1.00  0.00           H
ATOM   1577  CG  ARG   132      39.560  29.060  52.570  1.00  0.00           C
ATOM   1578  HG1 ARG   132      39.860  29.870  51.910  1.00  0.00           H
ATOM   1579  HG2 ARG   132      39.450  28.160  51.970  1.00  0.00           H
ATOM   1580  CD  ARG   132      40.550  28.870  53.690  1.00  0.00           C
ATOM   1581  HD1 ARG   132      40.210  28.140  54.430  1.00  0.00           H
ATOM   1582  HD2 ARG   132      40.710  29.840  54.160  1.00  0.00           H
ATOM   1583  NE  ARG   132      41.790  28.430  53.120  1.00  0.00           N
ATOM   1584  HE  ARG   132      42.570  29.060  53.170  1.00  0.00           H
ATOM   1585  CZ  ARG   132      42.040  27.210  52.670  1.00  0.00           C
ATOM   1586  NH1 ARG   132      41.240  26.160  52.670  1.00  0.00           N
ATOM   1587 1HH1 ARG   132      40.420  26.270  53.260  1.00  0.00           H
ATOM   1588 2HH1 ARG   132      41.410  25.290  52.190  1.00  0.00           H
ATOM   1589  NH2 ARG   132      43.190  26.980  52.110  1.00  0.00           N
ATOM   1590 1HH2 ARG   132      43.840  27.750  52.200  1.00  0.00           H
ATOM   1591 2HH2 ARG   132      43.440  26.100  51.690  1.00  0.00           H
ATOM   1592  C   ARG   132      35.700  29.290  52.720  1.00  0.00           C
ATOM   1593  O   ARG   132      35.130  28.220  52.510  1.00  0.00           O
ATOM   1594  N   SER   133      35.070  30.250  53.410  1.00  0.00           N
ATOM   1595  H   SER   133      35.630  31.090  53.400  1.00  0.00           H
ATOM   1596  CA  SER   133      33.850  30.130  54.250  1.00  0.00           C
ATOM   1597  HA  SER   133      33.900  29.160  54.750  1.00  0.00           H
ATOM   1598  CB  SER   133      33.860  31.180  55.320  1.00  0.00           C
ATOM   1599  HB1 SER   133      33.990  32.150  54.840  1.00  0.00           H
ATOM   1600  HB2 SER   133      34.660  30.940  56.010  1.00  0.00           H
ATOM   1601  OG  SER   133      32.660  31.170  56.090  1.00  0.00           O
ATOM   1602  HG  SER   133      32.970  31.390  56.970  1.00  0.00           H
ATOM   1603  C   SER   133      32.470  30.150  53.510  1.00  0.00           C
ATOM   1604  O   SER   133      32.280  30.980  52.550  1.00  0.00           O
ATOM   1605  N   VAL   134      31.490  29.400  53.950  1.00  0.00           N
ATOM   1606  H   VAL   134      31.760  28.900  54.780  1.00  0.00           H
ATOM   1607  CA  VAL   134      30.220  29.080  53.360  1.00  0.00           C
ATOM   1608  HA  VAL   134      30.540  28.610  52.430  1.00  0.00           H
ATOM   1609  CB  VAL   134      29.550  27.890  54.040  1.00  0.00           C
ATOM   1610  HB  VAL   134      28.560  27.720  53.610  1.00  0.00           H
ATOM   1611  CG1 VAL   134      30.390  26.580  53.830  1.00  0.00           C
ATOM   1612 1HG1 VAL   134      30.070  25.770  54.480  1.00  0.00           H
ATOM   1613 2HG1 VAL   134      30.300  26.200  52.810  1.00  0.00           H
ATOM   1614 3HG1 VAL   134      31.460  26.760  53.880  1.00  0.00           H
ATOM   1615  CG2 VAL   134      29.360  28.040  55.590  1.00  0.00           C
ATOM   1616 1HG2 VAL   134      28.670  27.330  56.040  1.00  0.00           H
ATOM   1617 2HG2 VAL   134      30.360  27.920  56.010  1.00  0.00           H
ATOM   1618 3HG2 VAL   134      28.960  29.040  55.780  1.00  0.00           H
ATOM   1619  C   VAL   134      29.230  30.270  53.080  1.00  0.00           C
ATOM   1620  O   VAL   134      28.250  30.100  52.450  1.00  0.00           O
ATOM   1621  N   LYS   135      29.610  31.480  53.490  1.00  0.00           N
ATOM   1622  H   LYS   135      30.610  31.570  53.610  1.00  0.00           H
ATOM   1623  CA  LYS   135      28.780  32.700  53.410  1.00  0.00           C
ATOM   1624  HA  LYS   135      27.750  32.350  53.460  1.00  0.00           H
ATOM   1625  CB  LYS   135      29.150  33.460  54.660  1.00  0.00           C
ATOM   1626  HB1 LYS   135      29.060  32.820  55.530  1.00  0.00           H
ATOM   1627  HB2 LYS   135      28.490  34.330  54.750  1.00  0.00           H
ATOM   1628  CG  LYS   135      30.650  34.030  54.600  1.00  0.00           C
ATOM   1629  HG1 LYS   135      30.790  34.860  53.910  1.00  0.00           H
ATOM   1630  HG2 LYS   135      31.300  33.230  54.250  1.00  0.00           H
ATOM   1631  CD  LYS   135      31.130  34.440  55.970  1.00  0.00           C
ATOM   1632  HD1 LYS   135      32.200  34.440  55.750  1.00  0.00           H
ATOM   1633  HD2 LYS   135      30.880  33.780  56.800  1.00  0.00           H
ATOM   1634  CE  LYS   135      30.660  35.850  56.500  1.00  0.00           C
ATOM   1635  HE1 LYS   135      29.580  35.860  56.630  1.00  0.00           H
ATOM   1636  HE2 LYS   135      30.960  36.630  55.800  1.00  0.00           H
ATOM   1637  NZ  LYS   135      31.140  36.240  57.830  1.00  0.00           N
ATOM   1638  HZ1 LYS   135      30.800  35.550  58.490  1.00  0.00           H
ATOM   1639  HZ2 LYS   135      32.150  36.320  57.790  1.00  0.00           H
ATOM   1640  HZ3 LYS   135      30.850  37.140  58.170  1.00  0.00           H
ATOM   1641  C   LYS   135      28.890  33.580  52.130  1.00  0.00           C
ATOM   1642  O   LYS   135      28.610  34.760  52.240  1.00  0.00           O
ATOM   1643  N   TYR   136      29.280  33.010  51.010  1.00  0.00           N
ATOM   1644  H   TYR   136      29.140  32.010  50.990  1.00  0.00           H
ATOM   1645  CA  TYR   136      29.280  33.640  49.720  1.00  0.00           C
ATOM   1646  HA  TYR   136      30.070  34.390  49.690  1.00  0.00           H
ATOM   1647  CB  TYR   136      29.610  32.610  48.600  1.00  0.00           C
ATOM   1648  HB1 TYR   136      29.360  32.970  47.600  1.00  0.00           H
ATOM   1649  HB2 TYR   136      29.120  31.670  48.820  1.00  0.00           H
ATOM   1650  CG  TYR   136      31.090  32.300  48.370  1.00  0.00           C
ATOM   1651  CD1 TYR   136      31.950  32.210  49.460  1.00  0.00           C
ATOM   1652  HD1 TYR   136      31.570  32.530  50.420  1.00  0.00           H
ATOM   1653  CE1 TYR   136      33.300  31.780  49.290  1.00  0.00           C
ATOM   1654  HE1 TYR   136      33.970  31.660  50.130  1.00  0.00           H
ATOM   1655  CZ  TYR   136      33.800  31.470  48.030  1.00  0.00           C
ATOM   1656  OH  TYR   136      35.020  30.940  47.760  1.00  0.00           O
ATOM   1657  HH  TYR   136      35.520  30.910  48.580  1.00  0.00           H
ATOM   1658  CE2 TYR   136      32.900  31.500  46.960  1.00  0.00           C
ATOM   1659  HE2 TYR   136      33.150  31.010  46.030  1.00  0.00           H
ATOM   1660  CD2 TYR   136      31.540  31.950  47.090  1.00  0.00           C
ATOM   1661  HD2 TYR   136      30.880  31.970  46.240  1.00  0.00           H
ATOM   1662  C   TYR   136      27.970  34.290  49.440  1.00  0.00           C
ATOM   1663  O   TYR   136      26.930  33.880  50.000  1.00  0.00           O
ATOM   1664  N   ASP   137      27.980  35.430  48.720  1.00  0.00           N
ATOM   1665  H   ASP   137      28.840  35.750  48.280  1.00  0.00           H
ATOM   1666  CA  ASP   137      26.810  36.290  48.630  1.00  0.00           C
ATOM   1667  HA  ASP   137      26.220  36.210  49.550  1.00  0.00           H
ATOM   1668  CB  ASP   137      27.320  37.760  48.590  1.00  0.00           C
ATOM   1669  HB1 ASP   137      27.470  37.910  47.520  1.00  0.00           H
ATOM   1670  HB2 ASP   137      28.280  37.920  49.090  1.00  0.00           H
ATOM   1671  CG  ASP   137      26.280  38.810  48.980  1.00  0.00           C
ATOM   1672  OD1 ASP   137      25.430  38.480  49.880  1.00  0.00           O
ATOM   1673  OD2 ASP   137      26.280  39.890  48.360  1.00  0.00           O
ATOM   1674  C   ASP   137      25.730  35.880  47.600  1.00  0.00           C
ATOM   1675  O   ASP   137      24.520  35.950  47.980  1.00  0.00           O
ATOM   1676  N   TYR   138      26.090  35.580  46.380  1.00  0.00           N
ATOM   1677  H   TYR   138      27.090  35.510  46.230  1.00  0.00           H
ATOM   1678  CA  TYR   138      25.260  34.940  45.390  1.00  0.00           C
ATOM   1679  HA  TYR   138      24.190  34.990  45.610  1.00  0.00           H
ATOM   1680  CB  TYR   138      25.400  35.740  44.050  1.00  0.00           C
ATOM   1681  HB1 TYR   138      24.900  35.120  43.300  1.00  0.00           H
ATOM   1682  HB2 TYR   138      26.440  35.800  43.750  1.00  0.00           H
ATOM   1683  CG  TYR   138      24.650  37.080  44.080  1.00  0.00           C
ATOM   1684  CD1 TYR   138      25.400  38.330  44.200  1.00  0.00           C
ATOM   1685  HD1 TYR   138      26.480  38.320  44.300  1.00  0.00           H
ATOM   1686  CE1 TYR   138      24.710  39.550  43.940  1.00  0.00           C
ATOM   1687  HE1 TYR   138      25.200  40.520  44.000  1.00  0.00           H
ATOM   1688  CZ  TYR   138      23.310  39.580  44.120  1.00  0.00           C
ATOM   1689  OH  TYR   138      22.630  40.760  44.040  1.00  0.00           O
ATOM   1690  HH  TYR   138      21.680  40.700  44.180  1.00  0.00           H
ATOM   1691  CE2 TYR   138      22.530  38.430  43.990  1.00  0.00           C
ATOM   1692  HE2 TYR   138      21.470  38.460  44.180  1.00  0.00           H
ATOM   1693  CD2 TYR   138      23.210  37.170  43.980  1.00  0.00           C
ATOM   1694  HD2 TYR   138      22.650  36.250  44.020  1.00  0.00           H
ATOM   1695  C   TYR   138      25.620  33.440  45.220  1.00  0.00           C
ATOM   1696  O   TYR   138      26.740  33.020  45.280  1.00  0.00           O
