# Supplementary material for: Targeting Ras-binding domain of ELMO1 by computational nanobody design
Source: Commun Biol. 2023 Mar 17;6:284. doi: 10.1038/s42003-023-04657-w (PMC10023680; doi:10.1038/s42003-023-04657-w)
Supplement: Supplementary file 4 — Supplementary Data 2 [file 42003_2023_4657_MOESM4_ESM.zip › MD_input_output/Nb01_snapshot/snapshot_031000_CDR3.pdb]

ATOM   1461  N   ALA   107      29.460  30.830  30.830  1.00  0.00           N
ATOM   1462  H   ALA   107      30.470  30.850  30.860  1.00  0.00           H
ATOM   1463  CA  ALA   107      28.760  31.960  31.480  1.00  0.00           C
ATOM   1464  HA  ALA   107      27.760  32.150  31.110  1.00  0.00           H
ATOM   1465  CB  ALA   107      28.640  31.560  32.940  1.00  0.00           C
ATOM   1466  HB1 ALA   107      29.570  31.300  33.450  1.00  0.00           H
ATOM   1467  HB2 ALA   107      28.140  32.400  33.430  1.00  0.00           H
ATOM   1468  HB3 ALA   107      28.130  30.600  33.020  1.00  0.00           H
ATOM   1469  C   ALA   107      29.490  33.240  31.320  1.00  0.00           C
ATOM   1470  O   ALA   107      30.740  33.230  30.990  1.00  0.00           O
ATOM   1471  N   ALA   108      28.670  34.330  31.380  1.00  0.00           N
ATOM   1472  H   ALA   108      27.720  34.190  31.690  1.00  0.00           H
ATOM   1473  CA  ALA   108      29.170  35.670  30.910  1.00  0.00           C
ATOM   1474  HA  ALA   108      30.230  35.730  31.180  1.00  0.00           H
ATOM   1475  CB  ALA   108      29.090  35.840  29.380  1.00  0.00           C
ATOM   1476  HB1 ALA   108      29.590  36.760  29.070  1.00  0.00           H
ATOM   1477  HB2 ALA   108      29.490  34.980  28.850  1.00  0.00           H
ATOM   1478  HB3 ALA   108      28.020  35.840  29.170  1.00  0.00           H
ATOM   1479  C   ALA   108      28.470  36.820  31.740  1.00  0.00           C
ATOM   1480  O   ALA   108      27.250  36.890  31.840  1.00  0.00           O
ATOM   1481  N   ASP   109      29.300  37.740  32.220  1.00  0.00           N
ATOM   1482  H   ASP   109      30.250  37.530  31.950  1.00  0.00           H
ATOM   1483  CA  ASP   109      28.920  38.930  32.930  1.00  0.00           C
ATOM   1484  HA  ASP   109      27.880  39.120  32.700  1.00  0.00           H
ATOM   1485  CB  ASP   109      29.040  38.660  34.410  1.00  0.00           C
ATOM   1486  HB1 ASP   109      30.020  38.680  34.890  1.00  0.00           H
ATOM   1487  HB2 ASP   109      28.570  37.690  34.590  1.00  0.00           H
ATOM   1488  CG  ASP   109      28.080  39.680  35.060  1.00  0.00           C
ATOM   1489  OD1 ASP   109      26.830  39.590  34.850  1.00  0.00           O
ATOM   1490  OD2 ASP   109      28.650  40.510  35.780  1.00  0.00           O
ATOM   1491  C   ASP   109      29.750  40.220  32.600  1.00  0.00           C
ATOM   1492  O   ASP   109      30.900  40.170  32.180  1.00  0.00           O
ATOM   1493  N   ARG   110      29.180  41.410  32.930  1.00  0.00           N
ATOM   1494  H   ARG   110      28.190  41.420  33.130  1.00  0.00           H
ATOM   1495  CA  ARG   110      29.890  42.720  32.880  1.00  0.00           C
ATOM   1496  HA  ARG   110      30.260  42.810  31.860  1.00  0.00           H
ATOM   1497  CB  ARG   110      28.830  43.810  32.980  1.00  0.00           C
ATOM   1498  HB1 ARG   110      29.380  44.640  33.420  1.00  0.00           H
ATOM   1499  HB2 ARG   110      28.120  43.400  33.710  1.00  0.00           H
ATOM   1500  CG  ARG   110      28.110  44.310  31.710  1.00  0.00           C
ATOM   1501  HG1 ARG   110      27.280  44.990  31.910  1.00  0.00           H
ATOM   1502  HG2 ARG   110      27.390  43.600  31.300  1.00  0.00           H
ATOM   1503  CD  ARG   110      29.070  44.860  30.610  1.00  0.00           C
ATOM   1504  HD1 ARG   110      29.410  44.000  30.040  1.00  0.00           H
ATOM   1505  HD2 ARG   110      29.800  45.440  31.170  1.00  0.00           H
ATOM   1506  NE  ARG   110      28.160  45.640  29.760  1.00  0.00           N
ATOM   1507  HE  ARG   110      27.190  45.380  29.760  1.00  0.00           H
ATOM   1508  CZ  ARG   110      28.470  46.610  28.920  1.00  0.00           C
ATOM   1509  NH1 ARG   110      29.670  46.980  28.830  1.00  0.00           N
ATOM   1510 1HH1 ARG   110      30.260  46.840  29.640  1.00  0.00           H
ATOM   1511 2HH1 ARG   110      29.960  47.730  28.220  1.00  0.00           H
ATOM   1512  NH2 ARG   110      27.600  47.070  28.040  1.00  0.00           N
ATOM   1513 1HH2 ARG   110      26.690  46.650  28.130  1.00  0.00           H
ATOM   1514 2HH2 ARG   110      27.960  47.580  27.250  1.00  0.00           H
ATOM   1515  C   ARG   110      31.060  42.890  33.830  1.00  0.00           C
ATOM   1516  O   ARG   110      32.030  43.460  33.350  1.00  0.00           O
ATOM   1517  N   PHE   111      30.970  42.400  35.120  1.00  0.00           N
ATOM   1518  H   PHE   111      30.200  41.840  35.450  1.00  0.00           H
ATOM   1519  CA  PHE   111      32.090  42.550  36.100  1.00  0.00           C
ATOM   1520  HA  PHE   111      33.050  42.680  35.600  1.00  0.00           H
ATOM   1521  CB  PHE   111      31.840  43.850  36.840  1.00  0.00           C
ATOM   1522  HB1 PHE   111      32.660  43.910  37.560  1.00  0.00           H
ATOM   1523  HB2 PHE   111      30.930  43.670  37.410  1.00  0.00           H
ATOM   1524  CG  PHE   111      31.770  45.100  36.020  1.00  0.00           C
ATOM   1525  CD1 PHE   111      30.430  45.580  35.750  1.00  0.00           C
ATOM   1526  HD1 PHE   111      29.520  45.100  36.070  1.00  0.00           H
ATOM   1527  CE1 PHE   111      30.390  46.790  34.950  1.00  0.00           C
ATOM   1528  HE1 PHE   111      29.420  47.210  34.720  1.00  0.00           H
ATOM   1529  CZ  PHE   111      31.570  47.400  34.470  1.00  0.00           C
ATOM   1530  HZ  PHE   111      31.460  48.330  33.920  1.00  0.00           H
ATOM   1531  CE2 PHE   111      32.880  46.940  34.870  1.00  0.00           C
ATOM   1532  HE2 PHE   111      33.730  47.510  34.540  1.00  0.00           H
ATOM   1533  CD2 PHE   111      33.010  45.790  35.680  1.00  0.00           C
ATOM   1534  HD2 PHE   111      33.900  45.330  36.090  1.00  0.00           H
ATOM   1535  C   PHE   111      32.300  41.460  37.080  1.00  0.00           C
ATOM   1536  O   PHE   111      33.370  41.310  37.620  1.00  0.00           O
ATOM   1537  N   LEU   112      31.260  40.670  37.300  1.00  0.00           N
ATOM   1538  H   LEU   112      30.340  40.950  36.990  1.00  0.00           H
ATOM   1539  CA  LEU   112      31.350  39.620  38.360  1.00  0.00           C
ATOM   1540  HA  LEU   112      31.820  40.060  39.230  1.00  0.00           H
ATOM   1541  CB  LEU   112      29.950  39.070  38.690  1.00  0.00           C
ATOM   1542  HB1 LEU   112      30.000  38.330  39.490  1.00  0.00           H
ATOM   1543  HB2 LEU   112      29.580  38.570  37.800  1.00  0.00           H
ATOM   1544  CG  LEU   112      28.950  40.130  39.120  1.00  0.00           C
ATOM   1545  HG  LEU   112      28.810  41.000  38.480  1.00  0.00           H
ATOM   1546  CD1 LEU   112      27.630  39.540  39.240  1.00  0.00           C
ATOM   1547 1HD1 LEU   112      26.910  40.270  39.610  1.00  0.00           H
ATOM   1548 2HD1 LEU   112      27.330  39.180  38.250  1.00  0.00           H
ATOM   1549 3HD1 LEU   112      27.660  38.720  39.950  1.00  0.00           H
ATOM   1550  CD2 LEU   112      29.290  40.740  40.500  1.00  0.00           C
ATOM   1551 1HD2 LEU   112      29.340  40.020  41.310  1.00  0.00           H
ATOM   1552 2HD2 LEU   112      30.230  41.290  40.410  1.00  0.00           H
ATOM   1553 3HD2 LEU   112      28.540  41.530  40.620  1.00  0.00           H
ATOM   1554  C   LEU   112      32.290  38.450  37.990  1.00  0.00           C
ATOM   1555  O   LEU   112      32.280  38.060  36.810  1.00  0.00           O
ATOM   1556  N   THR   113      33.080  37.950  38.970  1.00  0.00           N
ATOM   1557  H   THR   113      32.960  38.370  39.880  1.00  0.00           H
ATOM   1558  CA  THR   113      34.200  36.900  38.800  1.00  0.00           C
ATOM   1559  HA  THR   113      34.290  36.750  37.720  1.00  0.00           H
ATOM   1560  CB  THR   113      35.540  37.390  39.320  1.00  0.00           C
ATOM   1561  HB  THR   113      36.230  36.580  39.570  1.00  0.00           H
ATOM   1562  CG2 THR   113      36.190  38.400  38.380  1.00  0.00           C
ATOM   1563 1HG2 THR   113      37.230  38.530  38.690  1.00  0.00           H
ATOM   1564 2HG2 THR   113      36.290  38.100  37.340  1.00  0.00           H
ATOM   1565 3HG2 THR   113      35.630  39.340  38.360  1.00  0.00           H
ATOM   1566  OG1 THR   113      35.360  38.040  40.610  1.00  0.00           O
ATOM   1567  HG1 THR   113      35.960  37.600  41.210  1.00  0.00           H
ATOM   1568  C   THR   113      33.800  35.600  39.560  1.00  0.00           C
ATOM   1569  O   THR   113      33.870  34.540  38.990  1.00  0.00           O
ATOM   1570  N   ARG   132      33.670  35.710  40.870  1.00  0.00           N
ATOM   1571  H   ARG   132      33.660  36.630  41.300  1.00  0.00           H
ATOM   1572  CA  ARG   132      33.360  34.590  41.740  1.00  0.00           C
ATOM   1573  HA  ARG   132      33.280  33.650  41.180  1.00  0.00           H
ATOM   1574  CB  ARG   132      34.400  34.380  42.800  1.00  0.00           C
ATOM   1575  HB1 ARG   132      34.530  35.150  43.560  1.00  0.00           H
ATOM   1576  HB2 ARG   132      35.290  34.510  42.190  1.00  0.00           H
ATOM   1577  CG  ARG   132      34.440  32.980  43.510  1.00  0.00           C
ATOM   1578  HG1 ARG   132      34.280  32.230  42.740  1.00  0.00           H
ATOM   1579  HG2 ARG   132      33.660  32.790  44.250  1.00  0.00           H
ATOM   1580  CD  ARG   132      35.830  32.950  44.220  1.00  0.00           C
ATOM   1581  HD1 ARG   132      36.570  33.390  43.560  1.00  0.00           H
ATOM   1582  HD2 ARG   132      36.150  31.920  44.350  1.00  0.00           H
ATOM   1583  NE  ARG   132      35.780  33.590  45.550  1.00  0.00           N
ATOM   1584  HE  ARG   132      34.910  33.950  45.910  1.00  0.00           H
ATOM   1585  CZ  ARG   132      36.740  33.860  46.430  1.00  0.00           C
ATOM   1586  NH1 ARG   132      37.990  33.560  46.170  1.00  0.00           N
ATOM   1587 1HH1 ARG   132      38.210  32.990  45.370  1.00  0.00           H
ATOM   1588 2HH1 ARG   132      38.720  33.960  46.730  1.00  0.00           H
ATOM   1589  NH2 ARG   132      36.430  34.400  47.590  1.00  0.00           N
ATOM   1590 1HH2 ARG   132      35.480  34.670  47.800  1.00  0.00           H
ATOM   1591 2HH2 ARG   132      37.050  34.600  48.360  1.00  0.00           H
ATOM   1592  C   ARG   132      31.970  34.620  42.280  1.00  0.00           C
ATOM   1593  O   ARG   132      31.440  33.600  42.650  1.00  0.00           O
ATOM   1594  N   SER   133      31.300  35.720  42.260  1.00  0.00           N
ATOM   1595  H   SER   133      31.690  36.590  41.920  1.00  0.00           H
ATOM   1596  CA  SER   133      29.860  35.760  42.590  1.00  0.00           C
ATOM   1597  HA  SER   133      29.670  35.320  43.570  1.00  0.00           H
ATOM   1598  CB  SER   133      29.280  37.180  42.580  1.00  0.00           C
ATOM   1599  HB1 SER   133      29.360  37.540  41.550  1.00  0.00           H
ATOM   1600  HB2 SER   133      29.810  37.740  43.340  1.00  0.00           H
ATOM   1601  OG  SER   133      27.910  37.400  42.890  1.00  0.00           O
ATOM   1602  HG  SER   133      27.910  38.270  43.280  1.00  0.00           H
ATOM   1603  C   SER   133      28.970  35.020  41.560  1.00  0.00           C
ATOM   1604  O   SER   133      28.990  35.330  40.390  1.00  0.00           O
ATOM   1605  N   VAL   134      28.180  34.110  42.020  1.00  0.00           N
ATOM   1606  H   VAL   134      28.140  33.960  43.020  1.00  0.00           H
ATOM   1607  CA  VAL   134      27.300  33.350  41.070  1.00  0.00           C
ATOM   1608  HA  VAL   134      28.010  32.770  40.470  1.00  0.00           H
ATOM   1609  CB  VAL   134      26.570  32.150  41.830  1.00  0.00           C
ATOM   1610  HB  VAL   134      25.890  31.670  41.130  1.00  0.00           H
ATOM   1611  CG1 VAL   134      27.560  31.120  42.200  1.00  0.00           C
ATOM   1612 1HG1 VAL   134      28.230  31.590  42.910  1.00  0.00           H
ATOM   1613 2HG1 VAL   134      27.030  30.300  42.690  1.00  0.00           H
ATOM   1614 3HG1 VAL   134      28.070  30.600  41.390  1.00  0.00           H
ATOM   1615  CG2 VAL   134      25.640  32.630  42.910  1.00  0.00           C
ATOM   1616 1HG2 VAL   134      25.250  33.570  42.530  1.00  0.00           H
ATOM   1617 2HG2 VAL   134      24.880  31.920  43.230  1.00  0.00           H
ATOM   1618 3HG2 VAL   134      26.270  32.740  43.800  1.00  0.00           H
ATOM   1619  C   VAL   134      26.340  34.080  40.110  1.00  0.00           C
ATOM   1620  O   VAL   134      25.740  33.460  39.250  1.00  0.00           O
ATOM   1621  N   LYS   135      26.150  35.390  40.300  1.00  0.00           N
ATOM   1622  H   LYS   135      26.830  35.840  40.900  1.00  0.00           H
ATOM   1623  CA  LYS   135      25.000  36.130  39.730  1.00  0.00           C
ATOM   1624  HA  LYS   135      24.120  35.480  39.660  1.00  0.00           H
ATOM   1625  CB  LYS   135      24.620  37.360  40.520  1.00  0.00           C
ATOM   1626  HB1 LYS   135      23.700  37.770  40.120  1.00  0.00           H
ATOM   1627  HB2 LYS   135      25.470  38.040  40.410  1.00  0.00           H
ATOM   1628  CG  LYS   135      24.160  37.020  41.930  1.00  0.00           C
ATOM   1629  HG1 LYS   135      25.050  36.690  42.470  1.00  0.00           H
ATOM   1630  HG2 LYS   135      23.450  36.200  41.950  1.00  0.00           H
ATOM   1631  CD  LYS   135      23.540  38.170  42.690  1.00  0.00           C
ATOM   1632  HD1 LYS   135      22.920  37.740  43.480  1.00  0.00           H
ATOM   1633  HD2 LYS   135      22.840  38.680  42.020  1.00  0.00           H
ATOM   1634  CE  LYS   135      24.550  39.250  43.300  1.00  0.00           C
ATOM   1635  HE1 LYS   135      25.260  39.580  42.540  1.00  0.00           H
ATOM   1636  HE2 LYS   135      25.190  38.760  44.040  1.00  0.00           H
ATOM   1637  NZ  LYS   135      23.940  40.360  44.060  1.00  0.00           N
ATOM   1638  HZ1 LYS   135      24.670  41.030  44.220  1.00  0.00           H
ATOM   1639  HZ2 LYS   135      23.330  40.900  43.470  1.00  0.00           H
ATOM   1640  HZ3 LYS   135      23.370  40.070  44.850  1.00  0.00           H
ATOM   1641  C   LYS   135      25.290  36.500  38.250  1.00  0.00           C
ATOM   1642  O   LYS   135      24.670  37.470  37.780  1.00  0.00           O
ATOM   1643  N   TYR   136      26.080  35.790  37.490  1.00  0.00           N
ATOM   1644  H   TYR   136      26.480  34.930  37.840  1.00  0.00           H
ATOM   1645  CA  TYR   136      26.320  36.080  36.100  1.00  0.00           C
ATOM   1646  HA  TYR   136      26.850  37.020  35.970  1.00  0.00           H
ATOM   1647  CB  TYR   136      27.140  34.920  35.560  1.00  0.00           C
ATOM   1648  HB1 TYR   136      27.060  34.880  34.470  1.00  0.00           H
ATOM   1649  HB2 TYR   136      26.700  33.980  35.890  1.00  0.00           H
ATOM   1650  CG  TYR   136      28.630  34.950  35.890  1.00  0.00           C
ATOM   1651  CD1 TYR   136      29.100  34.820  37.220  1.00  0.00           C
ATOM   1652  HD1 TYR   136      28.340  34.760  37.990  1.00  0.00           H
ATOM   1653  CE1 TYR   136      30.470  34.580  37.470  1.00  0.00           C
ATOM   1654  HE1 TYR   136      30.860  34.400  38.460  1.00  0.00           H
ATOM   1655  CZ  TYR   136      31.380  34.560  36.420  1.00  0.00           C
ATOM   1656  OH  TYR   136      32.650  34.160  36.720  1.00  0.00           O
ATOM   1657  HH  TYR   136      32.860  34.120  37.650  1.00  0.00           H
ATOM   1658  CE2 TYR   136      30.910  34.800  35.090  1.00  0.00           C
ATOM   1659  HE2 TYR   136      31.550  34.830  34.220  1.00  0.00           H
ATOM   1660  CD2 TYR   136      29.580  35.030  34.860  1.00  0.00           C
ATOM   1661  HD2 TYR   136      29.180  35.230  33.870  1.00  0.00           H
ATOM   1662  C   TYR   136      25.050  36.270  35.290  1.00  0.00           C
ATOM   1663  O   TYR   136      24.090  35.510  35.560  1.00  0.00           O
ATOM   1664  N   ASP   137      24.980  37.250  34.340  1.00  0.00           N
ATOM   1665  H   ASP   137      25.820  37.790  34.180  1.00  0.00           H
ATOM   1666  CA  ASP   137      23.790  37.510  33.560  1.00  0.00           C
ATOM   1667  HA  ASP   137      22.980  37.530  34.300  1.00  0.00           H
ATOM   1668  CB  ASP   137      23.880  38.910  33.060  1.00  0.00           C
ATOM   1669  HB1 ASP   137      24.530  39.050  32.200  1.00  0.00           H
ATOM   1670  HB2 ASP   137      24.350  39.440  33.890  1.00  0.00           H
ATOM   1671  CG  ASP   137      22.500  39.560  32.760  1.00  0.00           C
ATOM   1672  OD1 ASP   137      21.450  39.050  33.270  1.00  0.00           O
ATOM   1673  OD2 ASP   137      22.430  40.590  32.090  1.00  0.00           O
ATOM   1674  C   ASP   137      23.500  36.450  32.520  1.00  0.00           C
ATOM   1675  O   ASP   137      22.320  35.970  32.440  1.00  0.00           O
ATOM   1676  N   TYR   138      24.510  36.180  31.610  1.00  0.00           N
ATOM   1677  H   TYR   138      25.410  36.610  31.800  1.00  0.00           H
ATOM   1678  CA  TYR   138      24.340  35.420  30.370  1.00  0.00           C
ATOM   1679  HA  TYR   138      23.280  35.180  30.240  1.00  0.00           H
ATOM   1680  CB  TYR   138      24.810  36.180  29.150  1.00  0.00           C
ATOM   1681  HB1 TYR   138      24.580  35.480  28.350  1.00  0.00           H
ATOM   1682  HB2 TYR   138      25.890  36.190  28.990  1.00  0.00           H
ATOM   1683  CG  TYR   138      24.130  37.490  28.880  1.00  0.00           C
ATOM   1684  CD1 TYR   138      24.980  38.550  28.570  1.00  0.00           C
ATOM   1685  HD1 TYR   138      26.060  38.460  28.550  1.00  0.00           H
ATOM   1686  CE1 TYR   138      24.410  39.800  28.190  1.00  0.00           C
ATOM   1687  HE1 TYR   138      25.010  40.660  27.890  1.00  0.00           H
ATOM   1688  CZ  TYR   138      23.050  39.950  28.140  1.00  0.00           C
ATOM   1689  OH  TYR   138      22.520  41.100  27.680  1.00  0.00           O
ATOM   1690  HH  TYR   138      21.590  41.000  27.450  1.00  0.00           H
ATOM   1691  CE2 TYR   138      22.210  38.880  28.480  1.00  0.00           C
ATOM   1692  HE2 TYR   138      21.140  39.000  28.360  1.00  0.00           H
ATOM   1693  CD2 TYR   138      22.740  37.620  28.840  1.00  0.00           C
ATOM   1694  HD2 TYR   138      22.050  36.810  29.010  1.00  0.00           H
ATOM   1695  C   TYR   138      24.970  34.040  30.540  1.00  0.00           C
ATOM   1696  O   TYR   138      25.960  33.770  31.250  1.00  0.00           O
