# Supplementary material for: Targeting Ras-binding domain of ELMO1 by computational nanobody design
Source: Commun Biol. 2023 Mar 17;6:284. doi: 10.1038/s42003-023-04657-w (PMC10023680; doi:10.1038/s42003-023-04657-w)
Supplement: Supplementary file 4 — Supplementary Data 2 [file 42003_2023_4657_MOESM4_ESM.zip › MD_input_output/Nb01_snapshot/snapshot_073000.pdb]

REMARK    GENERATED BY TRJCONV
TITLE     Protein in water t= 7300.00000 step= 3650000
REMARK    THIS IS A SIMULATION BOX
CRYST1   67.320   67.320   67.320  90.00  90.00  90.00 P 1           1
MODEL        1
ATOM      1  N   VAL     2      23.600  47.980  32.280  1.00  0.00           N
ATOM      2  H1  VAL     2      24.130  48.280  33.080  1.00  0.00           H
ATOM      3  H2  VAL     2      23.240  48.750  31.730  1.00  0.00           H
ATOM      4  H3  VAL     2      22.850  47.380  32.570  1.00  0.00           H
ATOM      5  CA  VAL     2      24.470  47.150  31.400  1.00  0.00           C
ATOM      6  HA  VAL     2      23.910  46.920  30.490  1.00  0.00           H
ATOM      7  CB  VAL     2      25.540  48.070  30.860  1.00  0.00           C
ATOM      8  HB  VAL     2      25.000  48.930  30.480  1.00  0.00           H
ATOM      9  CG1 VAL     2      26.720  48.400  31.790  1.00  0.00           C
ATOM     10 1HG1 VAL     2      27.470  49.000  31.270  1.00  0.00           H
ATOM     11 2HG1 VAL     2      26.430  49.100  32.570  1.00  0.00           H
ATOM     12 3HG1 VAL     2      27.230  47.600  32.320  1.00  0.00           H
ATOM     13  CG2 VAL     2      26.230  47.360  29.650  1.00  0.00           C
ATOM     14 1HG2 VAL     2      26.960  46.620  29.970  1.00  0.00           H
ATOM     15 2HG2 VAL     2      25.500  46.780  29.080  1.00  0.00           H
ATOM     16 3HG2 VAL     2      26.480  48.030  28.820  1.00  0.00           H
ATOM     17  C   VAL     2      25.000  45.890  32.140  1.00  0.00           C
ATOM     18  O   VAL     2      25.350  46.000  33.340  1.00  0.00           O
ATOM     19  N   GLN     3      25.310  44.820  31.360  1.00  0.00           N
ATOM     20  H   GLN     3      25.120  44.810  30.370  1.00  0.00           H
ATOM     21  CA  GLN     3      25.980  43.660  31.890  1.00  0.00           C
ATOM     22  HA  GLN     3      26.260  43.890  32.920  1.00  0.00           H
ATOM     23  CB  GLN     3      25.070  42.460  31.940  1.00  0.00           C
ATOM     24  HB1 GLN     3      24.200  42.630  32.580  1.00  0.00           H
ATOM     25  HB2 GLN     3      25.640  41.680  32.430  1.00  0.00           H
ATOM     26  CG  GLN     3      24.470  41.850  30.670  1.00  0.00           C
ATOM     27  HG1 GLN     3      25.280  41.420  30.080  1.00  0.00           H
ATOM     28  HG2 GLN     3      23.980  42.640  30.110  1.00  0.00           H
ATOM     29  CD  GLN     3      23.380  40.800  30.920  1.00  0.00           C
ATOM     30  OE1 GLN     3      22.300  41.060  31.300  1.00  0.00           O
ATOM     31  NE2 GLN     3      23.660  39.540  30.630  1.00  0.00           N
ATOM     32 1HE2 GLN     3      24.600  39.300  30.360  1.00  0.00           H
ATOM     33 2HE2 GLN     3      23.060  38.730  30.760  1.00  0.00           H
ATOM     34  C   GLN     3      27.280  43.270  31.090  1.00  0.00           C
ATOM     35  O   GLN     3      27.390  43.490  29.870  1.00  0.00           O
ATOM     36  N   LEU     4      28.290  42.800  31.810  1.00  0.00           N
ATOM     37  H   LEU     4      28.180  42.740  32.820  1.00  0.00           H
ATOM     38  CA  LEU     4      29.520  42.400  31.180  1.00  0.00           C
ATOM     39  HA  LEU     4      29.760  43.100  30.380  1.00  0.00           H
ATOM     40  CB  LEU     4      30.760  42.430  32.110  1.00  0.00           C
ATOM     41  HB1 LEU     4      31.700  42.130  31.650  1.00  0.00           H
ATOM     42  HB2 LEU     4      30.640  41.640  32.840  1.00  0.00           H
ATOM     43  CG  LEU     4      31.100  43.790  32.690  1.00  0.00           C
ATOM     44  HG  LEU     4      30.980  44.610  31.980  1.00  0.00           H
ATOM     45  CD1 LEU     4      30.360  44.140  33.990  1.00  0.00           C
ATOM     46 1HD1 LEU     4      30.440  43.250  34.610  1.00  0.00           H
ATOM     47 2HD1 LEU     4      30.820  44.960  34.550  1.00  0.00           H
ATOM     48 3HD1 LEU     4      29.300  44.280  33.800  1.00  0.00           H
ATOM     49  CD2 LEU     4      32.570  43.680  33.160  1.00  0.00           C
ATOM     50 1HD2 LEU     4      32.750  43.060  34.040  1.00  0.00           H
ATOM     51 2HD2 LEU     4      33.290  43.440  32.380  1.00  0.00           H
ATOM     52 3HD2 LEU     4      32.700  44.730  33.430  1.00  0.00           H
ATOM     53  C   LEU     4      29.360  41.080  30.430  1.00  0.00           C
ATOM     54  O   LEU     4      28.350  40.390  30.640  1.00  0.00           O
ATOM     55  N   VAL     5      30.310  40.670  29.540  1.00  0.00           N
ATOM     56  H   VAL     5      31.150  41.210  29.410  1.00  0.00           H
ATOM     57  CA  VAL     5      30.130  39.300  28.840  1.00  0.00           C
ATOM     58  HA  VAL     5      29.300  38.760  29.290  1.00  0.00           H
ATOM     59  CB  VAL     5      29.850  39.390  27.350  1.00  0.00           C
ATOM     60  HB  VAL     5      30.600  39.970  26.800  1.00  0.00           H
ATOM     61  CG1 VAL     5      29.600  38.070  26.590  1.00  0.00           C
ATOM     62 1HG1 VAL     5      29.210  38.210  25.580  1.00  0.00           H
ATOM     63 2HG1 VAL     5      30.520  37.500  26.510  1.00  0.00           H
ATOM     64 3HG1 VAL     5      28.850  37.530  27.160  1.00  0.00           H
ATOM     65  CG2 VAL     5      28.540  40.180  27.100  1.00  0.00           C
ATOM     66 1HG2 VAL     5      28.480  41.140  27.610  1.00  0.00           H
ATOM     67 2HG2 VAL     5      28.390  40.420  26.040  1.00  0.00           H
ATOM     68 3HG2 VAL     5      27.710  39.580  27.460  1.00  0.00           H
ATOM     69  C   VAL     5      31.380  38.520  28.910  1.00  0.00           C
ATOM     70  O   VAL     5      32.490  38.910  28.490  1.00  0.00           O
ATOM     71  N   GLU     6      31.280  37.340  29.550  1.00  0.00           N
ATOM     72  H   GLU     6      30.380  37.200  29.970  1.00  0.00           H
ATOM     73  CA  GLU     6      32.250  36.300  29.800  1.00  0.00           C
ATOM     74  HA  GLU     6      33.230  36.780  29.880  1.00  0.00           H
ATOM     75  CB  GLU     6      32.050  35.700  31.220  1.00  0.00           C
ATOM     76  HB1 GLU     6      32.910  35.070  31.440  1.00  0.00           H
ATOM     77  HB2 GLU     6      31.140  35.100  31.260  1.00  0.00           H
ATOM     78  CG  GLU     6      31.920  36.820  32.350  1.00  0.00           C
ATOM     79  HG1 GLU     6      32.290  37.750  31.920  1.00  0.00           H
ATOM     80  HG2 GLU     6      32.460  36.540  33.250  1.00  0.00           H
ATOM     81  CD  GLU     6      30.480  37.120  32.830  1.00  0.00           C
ATOM     82  OE1 GLU     6      29.550  37.220  32.000  1.00  0.00           O
ATOM     83  OE2 GLU     6      30.240  37.310  34.060  1.00  0.00           O
ATOM     84  C   GLU     6      32.330  35.200  28.810  1.00  0.00           C
ATOM     85  O   GLU     6      31.230  34.860  28.310  1.00  0.00           O
ATOM     86  N   SER     7      33.550  34.740  28.560  1.00  0.00           N
ATOM     87  H   SER     7      34.410  35.140  28.910  1.00  0.00           H
ATOM     88  CA  SER     7      33.760  33.690  27.530  1.00  0.00           C
ATOM     89  HA  SER     7      32.920  32.990  27.590  1.00  0.00           H
ATOM     90  CB  SER     7      33.830  34.290  26.130  1.00  0.00           C
ATOM     91  HB1 SER     7      32.960  34.940  26.010  1.00  0.00           H
ATOM     92  HB2 SER     7      33.910  33.540  25.340  1.00  0.00           H
ATOM     93  OG  SER     7      34.980  35.130  26.020  1.00  0.00           O
ATOM     94  HG  SER     7      34.630  36.020  26.150  1.00  0.00           H
ATOM     95  C   SER     7      34.980  32.710  27.810  1.00  0.00           C
ATOM     96  O   SER     7      35.880  33.020  28.660  1.00  0.00           O
ATOM     97  N   GLY     9      35.100  31.630  27.050  1.00  0.00           N
ATOM     98  H   GLY     9      34.380  31.450  26.370  1.00  0.00           H
ATOM     99  CA  GLY     9      36.370  30.800  27.170  1.00  0.00           C
ATOM    100  HA1 GLY     9      37.190  31.490  27.380  1.00  0.00           H
ATOM    101  HA2 GLY     9      36.550  30.260  26.240  1.00  0.00           H
ATOM    102  C   GLY     9      36.310  29.620  28.170  1.00  0.00           C
ATOM    103  O   GLY     9      37.370  29.000  28.320  1.00  0.00           O
ATOM    104  N   GLY    10      35.230  29.420  28.910  1.00  0.00           N
ATOM    105  H   GLY    10      34.420  30.000  28.720  1.00  0.00           H
ATOM    106  CA  GLY    10      35.050  28.220  29.800  1.00  0.00           C
ATOM    107  HA1 GLY    10      34.130  28.240  30.390  1.00  0.00           H
ATOM    108  HA2 GLY    10      35.920  28.160  30.450  1.00  0.00           H
ATOM    109  C   GLY    10      35.020  26.900  28.980  1.00  0.00           C
ATOM    110  O   GLY    10      35.280  26.920  27.780  1.00  0.00           O
ATOM    111  N   GLY    11      34.580  25.820  29.650  1.00  0.00           N
ATOM    112  H   GLY    11      34.200  25.920  30.580  1.00  0.00           H
ATOM    113  CA  GLY    11      34.270  24.570  28.940  1.00  0.00           C
ATOM    114  HA1 GLY    11      34.970  24.420  28.120  1.00  0.00           H
ATOM    115  HA2 GLY    11      33.290  24.680  28.480  1.00  0.00           H
ATOM    116  C   GLY    11      34.360  23.300  29.820  1.00  0.00           C
ATOM    117  O   GLY    11      33.910  23.360  30.950  1.00  0.00           O
ATOM    118  N   LEU    12      34.870  22.190  29.230  1.00  0.00           N
ATOM    119  H   LEU    12      35.180  22.330  28.280  1.00  0.00           H
ATOM    120  CA  LEU    12      34.740  20.820  29.700  1.00  0.00           C
ATOM    121  HA  LEU    12      34.630  20.990  30.770  1.00  0.00           H
ATOM    122  CB  LEU    12      33.470  20.180  29.020  1.00  0.00           C
ATOM    123  HB1 LEU    12      33.790  20.180  27.980  1.00  0.00           H
ATOM    124  HB2 LEU    12      32.640  20.890  29.050  1.00  0.00           H
ATOM    125  CG  LEU    12      33.230  18.790  29.490  1.00  0.00           C
ATOM    126  HG  LEU    12      34.170  18.240  29.450  1.00  0.00           H
ATOM    127  CD1 LEU    12      32.800  18.790  30.990  1.00  0.00           C
ATOM    128 1HD1 LEU    12      32.730  17.790  31.440  1.00  0.00           H
ATOM    129 2HD1 LEU    12      33.620  19.250  31.540  1.00  0.00           H
ATOM    130 3HD1 LEU    12      31.840  19.280  31.160  1.00  0.00           H
ATOM    131  CD2 LEU    12      32.170  18.080  28.650  1.00  0.00           C
ATOM    132 1HD2 LEU    12      31.950  17.040  28.920  1.00  0.00           H
ATOM    133 2HD2 LEU    12      31.240  18.580  28.920  1.00  0.00           H
ATOM    134 3HD2 LEU    12      32.290  18.130  27.570  1.00  0.00           H
ATOM    135  C   LEU    12      36.040  20.080  29.360  1.00  0.00           C
ATOM    136  O   LEU    12      36.280  19.570  28.280  1.00  0.00           O
ATOM    137  N   VAL    13      36.890  20.050  30.300  1.00  0.00           N
ATOM    138  H   VAL    13      36.590  20.420  31.190  1.00  0.00           H
ATOM    139  CA  VAL    13      38.350  19.690  30.260  1.00  0.00           C
ATOM    140  HA  VAL    13      38.540  19.290  29.260  1.00  0.00           H
ATOM    141  CB  VAL    13      39.190  20.960  30.550  1.00  0.00           C
ATOM    142  HB  VAL    13      40.210  20.570  30.590  1.00  0.00           H
ATOM    143  CG1 VAL    13      39.230  21.900  29.340  1.00  0.00           C
ATOM    144 1HG1 VAL    13      39.550  21.390  28.430  1.00  0.00           H
ATOM    145 2HG1 VAL    13      38.230  22.320  29.230  1.00  0.00           H
ATOM    146 3HG1 VAL    13      39.920  22.720  29.510  1.00  0.00           H
ATOM    147  CG2 VAL    13      38.870  21.670  31.850  1.00  0.00           C
ATOM    148 1HG2 VAL    13      37.840  22.000  31.990  1.00  0.00           H
ATOM    149 2HG2 VAL    13      39.000  21.080  32.770  1.00  0.00           H
ATOM    150 3HG2 VAL    13      39.450  22.590  31.910  1.00  0.00           H
ATOM    151  C   VAL    13      38.690  18.620  31.300  1.00  0.00           C
ATOM    152  O   VAL    13      37.860  18.380  32.170  1.00  0.00           O
ATOM    153  N   GLN    14      39.860  18.040  31.240  1.00  0.00           N
ATOM    154  H   GLN    14      40.440  18.350  30.470  1.00  0.00           H
ATOM    155  CA  GLN    14      40.470  17.090  32.150  1.00  0.00           C
ATOM    156  HA  GLN    14      39.660  16.530  32.610  1.00  0.00           H
ATOM    157  CB  GLN    14      41.450  16.140  31.440  1.00  0.00           C
ATOM    158  HB1 GLN    14      41.920  15.450  32.140  1.00  0.00           H
ATOM    159  HB2 GLN    14      42.220  16.800  31.060  1.00  0.00           H
ATOM    160  CG  GLN    14      40.730  15.410  30.210  1.00  0.00           C
ATOM    161  HG1 GLN    14      40.420  16.130  29.450  1.00  0.00           H
ATOM    162  HG2 GLN    14      39.930  14.890  30.720  1.00  0.00           H
ATOM    163  CD  GLN    14      41.700  14.420  29.560  1.00  0.00           C
ATOM    164  OE1 GLN    14      42.850  14.340  29.830  1.00  0.00           O
ATOM    165  NE2 GLN    14      41.280  13.650  28.580  1.00  0.00           N
ATOM    166 1HE2 GLN    14      40.290  13.780  28.430  1.00  0.00           H
ATOM    167 2HE2 GLN    14      41.960  13.110  28.070  1.00  0.00           H
ATOM    168  C   GLN    14      41.120  17.890  33.280  1.00  0.00           C
ATOM    169  O   GLN    14      41.610  18.990  33.070  1.00  0.00           O
ATOM    170  N   ALA    15      41.190  17.280  34.480  1.00  0.00           N
ATOM    171  H   ALA    15      40.980  16.290  34.480  1.00  0.00           H
ATOM    172  CA  ALA    15      42.150  17.660  35.480  1.00  0.00           C
ATOM    173  HA  ALA    15      41.880  18.690  35.740  1.00  0.00           H
ATOM    174  CB  ALA    15      41.950  16.720  36.710  1.00  0.00           C
ATOM    175  HB1 ALA    15      42.090  15.720  36.300  1.00  0.00           H
ATOM    176  HB2 ALA    15      42.640  16.930  37.520  1.00  0.00           H
ATOM    177  HB3 ALA    15      40.970  16.830  37.170  1.00  0.00           H
ATOM    178  C   ALA    15      43.640  17.570  35.000  1.00  0.00           C
ATOM    179  O   ALA    15      43.860  16.820  34.100  1.00  0.00           O
ATOM    180  N   GLY    16      44.570  18.370  35.480  1.00  0.00           N
ATOM    181  H   GLY    16      44.220  18.880  36.280  1.00  0.00           H
ATOM    182  CA  GLY    16      45.940  18.590  34.910  1.00  0.00           C
ATOM    183  HA1 GLY    16      46.280  17.610  34.560  1.00  0.00           H
ATOM    184  HA2 GLY    16      46.670  18.910  35.660  1.00  0.00           H
ATOM    185  C   GLY    16      45.990  19.530  33.710  1.00  0.00           C
ATOM    186  O   GLY    16      47.050  20.040  33.400  1.00  0.00           O
ATOM    187  N   ASP    17      44.860  19.810  33.030  1.00  0.00           N
ATOM    188  H   ASP    17      43.980  19.420  33.340  1.00  0.00           H
ATOM    189  CA  ASP    17      44.820  20.740  31.870  1.00  0.00           C
ATOM    190  HA  ASP    17      45.750  20.590  31.320  1.00  0.00           H
ATOM    191  CB  ASP    17      43.540  20.430  31.090  1.00  0.00           C
ATOM    192  HB1 ASP    17      42.750  20.990  31.580  1.00  0.00           H
ATOM    193  HB2 ASP    17      43.270  19.370  31.110  1.00  0.00           H
ATOM    194  CG  ASP    17      43.690  20.830  29.580  1.00  0.00           C
ATOM    195  OD1 ASP    17      44.690  21.550  29.270  1.00  0.00           O
ATOM    196  OD2 ASP    17      42.770  20.540  28.790  1.00  0.00           O
ATOM    197  C   ASP    17      44.820  22.200  32.480  1.00  0.00           C
ATOM    198  O   ASP    17      44.850  22.450  33.700  1.00  0.00           O
ATOM    199  N   SER    18      44.850  23.150  31.450  1.00  0.00           N
ATOM    200  H   SER    18      44.890  22.940  30.470  1.00  0.00           H
ATOM    201  CA  SER    18      44.750  24.540  31.720  1.00  0.00           C
ATOM    202  HA  SER    18      44.400  24.660  32.740  1.00  0.00           H
ATOM    203  CB  SER    18      46.110  25.210  31.550  1.00  0.00           C
ATOM    204  HB1 SER    18      45.920  26.280  31.710  1.00  0.00           H
ATOM    205  HB2 SER    18      46.410  25.020  30.520  1.00  0.00           H
ATOM    206  OG  SER    18      47.170  24.740  32.350  1.00  0.00           O
ATOM    207  HG  SER    18      47.340  23.840  32.050  1.00  0.00           H
ATOM    208  C   SER    18      43.630  25.240  30.890  1.00  0.00           C
ATOM    209  O   SER    18      43.320  24.730  29.800  1.00  0.00           O
ATOM    210  N   LEU    19      43.080  26.410  31.340  1.00  0.00           N
ATOM    211  H   LEU    19      43.470  26.780  32.190  1.00  0.00           H
ATOM    212  CA  LEU    19      42.190  27.220  30.560  1.00  0.00           C
ATOM    213  HA  LEU    19      42.220  26.940  29.510  1.00  0.00           H
ATOM    214  CB  LEU    19      40.810  27.050  31.140  1.00  0.00           C
ATOM    215  HB1 LEU    19      40.150  27.830  30.760  1.00  0.00           H
ATOM    216  HB2 LEU    19      40.920  27.190  32.220  1.00  0.00           H
ATOM    217  CG  LEU    19      40.080  25.690  30.770  1.00  0.00           C
ATOM    218  HG  LEU    19      40.670  24.800  31.000  1.00  0.00           H
ATOM    219  CD1 LEU    19      38.860  25.630  31.620  1.00  0.00           C
ATOM    220 1HD1 LEU    19      39.240  25.390  32.610  1.00  0.00           H
ATOM    221 2HD1 LEU    19      38.240  26.520  31.550  1.00  0.00           H
ATOM    222 3HD1 LEU    19      38.390  24.710  31.270  1.00  0.00           H
ATOM    223  CD2 LEU    19      39.590  25.820  29.340  1.00  0.00           C
ATOM    224 1HD2 LEU    19      40.480  25.690  28.720  1.00  0.00           H
ATOM    225 2HD2 LEU    19      38.940  24.990  29.060  1.00  0.00           H
ATOM    226 3HD2 LEU    19      39.160  26.790  29.090  1.00  0.00           H
ATOM    227  C   LEU    19      42.540  28.710  30.800  1.00  0.00           C
ATOM    228  O   LEU    19      43.240  29.140  31.760  1.00  0.00           O
ATOM    229  N   ARG    20      41.960  29.590  29.960  1.00  0.00           N
ATOM    230  H   ARG    20      41.510  29.280  29.110  1.00  0.00           H
ATOM    231  CA  ARG    20      41.900  31.020  30.190  1.00  0.00           C
ATOM    232  HA  ARG    20      42.120  31.300  31.220  1.00  0.00           H
ATOM    233  CB  ARG    20      42.860  31.840  29.240  1.00  0.00           C
ATOM    234  HB1 ARG    20      42.630  31.500  28.230  1.00  0.00           H
ATOM    235  HB2 ARG    20      43.920  31.700  29.470  1.00  0.00           H
ATOM    236  CG  ARG    20      42.760  33.310  29.350  1.00  0.00           C
ATOM    237  HG1 ARG    20      43.040  33.570  30.370  1.00  0.00           H
ATOM    238  HG2 ARG    20      41.730  33.620  29.160  1.00  0.00           H
ATOM    239  CD  ARG    20      43.640  34.060  28.400  1.00  0.00           C
ATOM    240  HD1 ARG    20      44.650  33.690  28.560  1.00  0.00           H
ATOM    241  HD2 ARG    20      43.580  35.140  28.550  1.00  0.00           H
ATOM    242  NE  ARG    20      43.180  33.840  27.000  1.00  0.00           N
ATOM    243  HE  ARG    20      42.750  32.970  26.690  1.00  0.00           H
ATOM    244  CZ  ARG    20      43.700  34.560  26.040  1.00  0.00           C
ATOM    245  NH1 ARG    20      44.710  35.320  26.160  1.00  0.00           N
ATOM    246 1HH1 ARG    20      45.070  35.500  27.090  1.00  0.00           H
ATOM    247 2HH1 ARG    20      44.980  35.820  25.330  1.00  0.00           H
ATOM    248  NH2 ARG    20      43.160  34.510  24.900  1.00  0.00           N
ATOM    249 1HH2 ARG    20      42.280  34.010  24.840  1.00  0.00           H
ATOM    250 2HH2 ARG    20      43.420  35.220  24.230  1.00  0.00           H
ATOM    251  C   ARG    20      40.520  31.520  29.960  1.00  0.00           C
ATOM    252  O   ARG    20      40.070  31.560  28.790  1.00  0.00           O
ATOM    253  N   LEU    21      39.830  31.960  31.030  1.00  0.00           N
ATOM    254  H   LEU    21      40.310  31.940  31.910  1.00  0.00           H
ATOM    255  CA  LEU    21      38.560  32.630  30.800  1.00  0.00           C
ATOM    256  HA  LEU    21      38.050  32.190  29.950  1.00  0.00           H
ATOM    257  CB  LEU    21      37.670  32.420  32.030  1.00  0.00           C
ATOM    258  HB1 LEU    21      36.850  33.120  32.180  1.00  0.00           H
ATOM    259  HB2 LEU    21      38.180  32.410  33.000  1.00  0.00           H
ATOM    260  CG  LEU    21      36.880  31.120  31.960  1.00  0.00           C
ATOM    261  HG  LEU    21      36.380  31.080  31.000  1.00  0.00           H
ATOM    262  CD1 LEU    21      37.780  29.850  31.990  1.00  0.00           C
ATOM    263 1HD1 LEU    21      37.030  29.070  32.060  1.00  0.00           H
ATOM    264 2HD1 LEU    21      38.260  29.740  31.010  1.00  0.00           H
ATOM    265 3HD1 LEU    21      38.400  29.810  32.880  1.00  0.00           H
ATOM    266  CD2 LEU    21      35.990  30.980  33.120  1.00  0.00           C
ATOM    267 1HD2 LEU    21      35.300  31.820  33.190  1.00  0.00           H
ATOM    268 2HD2 LEU    21      35.410  30.070  33.040  1.00  0.00           H
ATOM    269 3HD2 LEU    21      36.570  30.870  34.040  1.00  0.00           H
ATOM    270  C   LEU    21      38.780  34.080  30.600  1.00  0.00           C
ATOM    271  O   LEU    21      39.820  34.710  30.980  1.00  0.00           O
ATOM    272  N   SER    22      37.820  34.680  29.920  1.00  0.00           N
ATOM    273  H   SER    22      36.990  34.120  29.740  1.00  0.00           H
ATOM    274  CA  SER    22      37.820  35.960  29.230  1.00  0.00           C
ATOM    275  HA  SER    22      38.700  36.510  29.570  1.00  0.00           H
ATOM    276  CB  SER    22      38.030  35.680  27.760  1.00  0.00           C
ATOM    277  HB1 SER    22      37.290  34.940  27.450  1.00  0.00           H
ATOM    278  HB2 SER    22      39.020  35.240  27.590  1.00  0.00           H
ATOM    279  OG  SER    22      37.870  36.800  26.890  1.00  0.00           O
ATOM    280  HG  SER    22      38.100  36.540  25.990  1.00  0.00           H
ATOM    281  C   SER    22      36.570  36.780  29.570  1.00  0.00           C
ATOM    282  O   SER    22      35.470  36.220  29.880  1.00  0.00           O
ATOM    283  N   CYS    23      36.640  38.090  29.550  1.00  0.00           N
ATOM    284  H   CYS    23      37.500  38.530  29.240  1.00  0.00           H
ATOM    285  CA  CYS    23      35.620  39.080  29.900  1.00  0.00           C
ATOM    286  HA  CYS    23      34.650  38.570  29.960  1.00  0.00           H
ATOM    287  CB  CYS    23      35.700  39.480  31.430  1.00  0.00           C
ATOM    288  HB1 CYS    23      36.670  39.960  31.560  1.00  0.00           H
ATOM    289  HB2 CYS    23      35.790  38.670  32.150  1.00  0.00           H
ATOM    290  SG  CYS    23      34.420  40.660  32.000  1.00  0.00           S
ATOM    291  C   CYS    23      35.720  40.380  29.050  1.00  0.00           C
ATOM    292  O   CYS    23      36.790  40.930  28.900  1.00  0.00           O
ATOM    293  N   ALA    24      34.560  40.960  28.680  1.00  0.00           N
ATOM    294  H   ALA    24      33.790  40.380  28.970  1.00  0.00           H
ATOM    295  CA  ALA    24      34.380  42.220  27.920  1.00  0.00           C
ATOM    296  HA  ALA    24      35.390  42.610  27.770  1.00  0.00           H
ATOM    297  CB  ALA    24      33.720  41.950  26.520  1.00  0.00           C
ATOM    298  HB1 ALA    24      33.300  42.870  26.100  1.00  0.00           H
ATOM    299  HB2 ALA    24      34.440  41.520  25.830  1.00  0.00           H
ATOM    300  HB3 ALA    24      32.890  41.240  26.610  1.00  0.00           H
ATOM    301  C   ALA    24      33.590  43.160  28.760  1.00  0.00           C
ATOM    302  O   ALA    24      32.680  42.770  29.490  1.00  0.00           O
ATOM    303  N   ALA    25      34.040  44.400  28.780  1.00  0.00           N
ATOM    304  H   ALA    25      34.860  44.610  28.230  1.00  0.00           H
ATOM    305  CA  ALA    25      33.540  45.420  29.790  1.00  0.00           C
ATOM    306  HA  ALA    25      33.160  44.870  30.650  1.00  0.00           H
ATOM    307  CB  ALA    25      34.710  46.310  30.250  1.00  0.00           C
ATOM    308  HB1 ALA    25      34.720  47.290  29.790  1.00  0.00           H
ATOM    309  HB2 ALA    25      34.550  46.580  31.290  1.00  0.00           H
ATOM    310  HB3 ALA    25      35.630  45.730  30.190  1.00  0.00           H
ATOM    311  C   ALA    25      32.310  46.290  29.360  1.00  0.00           C
ATOM    312  O   ALA    25      31.960  47.230  30.050  1.00  0.00           O
ATOM    313  N   SER    26      31.660  46.050  28.230  1.00  0.00           N
ATOM    314  H   SER    26      31.940  45.240  27.700  1.00  0.00           H
ATOM    315  CA  SER    26      30.310  46.610  27.830  1.00  0.00           C
ATOM    316  HA  SER    26      30.110  46.400  26.780  1.00  0.00           H
ATOM    317  CB  SER    26      29.220  45.840  28.560  1.00  0.00           C
ATOM    318  HB1 SER    26      28.240  45.970  28.100  1.00  0.00           H
ATOM    319  HB2 SER    26      29.200  46.190  29.600  1.00  0.00           H
ATOM    320  OG  SER    26      29.450  44.520  28.550  1.00  0.00           O
ATOM    321  HG  SER    26      28.700  44.100  28.990  1.00  0.00           H
ATOM    322  C   SER    26      30.140  48.120  27.890  1.00  0.00           C
ATOM    323  O   SER    26      29.030  48.660  28.110  1.00  0.00           O
ATOM    324  N   GLY    27      31.170  48.860  27.580  1.00  0.00           N
ATOM    325  H   GLY    27      32.070  48.410  27.600  1.00  0.00           H
ATOM    326  CA  GLY    27      31.150  50.340  27.450  1.00  0.00           C
ATOM    327  HA1 GLY    27      30.270  50.840  27.040  1.00  0.00           H
ATOM    328  HA2 GLY    27      32.000  50.640  26.840  1.00  0.00           H
ATOM    329  C   GLY    27      31.490  51.100  28.790  1.00  0.00           C
ATOM    330  O   GLY    27      31.270  52.270  28.910  1.00  0.00           O
ATOM    331  N   LEU    28      31.800  50.350  29.850  1.00  0.00           N
ATOM    332  H   LEU    28      31.870  49.360  29.650  1.00  0.00           H
ATOM    333  CA  LEU    28      32.220  50.890  31.160  1.00  0.00           C
ATOM    334  HA  LEU    28      31.470  51.590  31.520  1.00  0.00           H
ATOM    335  CB  LEU    28      32.260  49.800  32.190  1.00  0.00           C
ATOM    336  HB1 LEU    28      32.650  50.130  33.160  1.00  0.00           H
ATOM    337  HB2 LEU    28      32.880  49.000  31.790  1.00  0.00           H
ATOM    338  CG  LEU    28      30.860  49.150  32.480  1.00  0.00           C
ATOM    339  HG  LEU    28      30.520  48.780  31.520  1.00  0.00           H
ATOM    340  CD1 LEU    28      31.050  48.000  33.490  1.00  0.00           C
ATOM    341 1HD1 LEU    28      31.290  48.430  34.460  1.00  0.00           H
ATOM    342 2HD1 LEU    28      30.080  47.520  33.610  1.00  0.00           H
ATOM    343 3HD1 LEU    28      31.790  47.310  33.090  1.00  0.00           H
ATOM    344  CD2 LEU    28      29.860  50.090  33.010  1.00  0.00           C
ATOM    345 1HD2 LEU    28      30.210  50.620  33.900  1.00  0.00           H
ATOM    346 2HD2 LEU    28      29.590  50.820  32.250  1.00  0.00           H
ATOM    347 3HD2 LEU    28      28.970  49.590  33.400  1.00  0.00           H
ATOM    348  C   LEU    28      33.550  51.640  31.060  1.00  0.00           C
ATOM    349  O   LEU    28      34.260  51.430  30.100  1.00  0.00           O
ATOM    350  N   LEU    29      33.890  52.490  32.050  1.00  0.00           N
ATOM    351  H   LEU    29      33.260  52.620  32.820  1.00  0.00           H
ATOM    352  CA  LEU    29      35.020  53.350  32.180  1.00  0.00           C
ATOM    353  HA  LEU    29      35.250  53.670  31.160  1.00  0.00           H
ATOM    354  CB  LEU    29      34.740  54.570  33.090  1.00  0.00           C
ATOM    355  HB1 LEU    29      34.840  54.210  34.110  1.00  0.00           H
ATOM    356  HB2 LEU    29      33.700  54.840  32.930  1.00  0.00           H
ATOM    357  CG  LEU    29      35.640  55.790  33.000  1.00  0.00           C
ATOM    358  HG  LEU    29      36.650  55.390  33.110  1.00  0.00           H
ATOM    359  CD1 LEU    29      35.390  56.510  31.670  1.00  0.00           C
ATOM    360 1HD1 LEU    29      34.380  56.910  31.700  1.00  0.00           H
ATOM    361 2HD1 LEU    29      36.090  57.280  31.350  1.00  0.00           H
ATOM    362 3HD1 LEU    29      35.430  55.880  30.780  1.00  0.00           H
ATOM    363  CD2 LEU    29      35.470  56.800  34.160  1.00  0.00           C
ATOM    364 1HD2 LEU    29      34.420  56.910  34.430  1.00  0.00           H
ATOM    365 2HD2 LEU    29      35.900  56.360  35.060  1.00  0.00           H
ATOM    366 3HD2 LEU    29      35.970  57.730  33.890  1.00  0.00           H
ATOM    367  C   LEU    29      36.390  52.610  32.500  1.00  0.00           C
ATOM    368  O   LEU    29      37.000  52.570  33.590  1.00  0.00           O
ATOM    369  N   PHE    30      36.800  51.830  31.460  1.00  0.00           N
ATOM    370  H   PHE    30      36.180  51.850  30.670  1.00  0.00           H
ATOM    371  CA  PHE    30      38.040  50.980  31.330  1.00  0.00           C
ATOM    372  HA  PHE    30      37.900  50.250  32.130  1.00  0.00           H
ATOM    373  CB  PHE    30      38.000  50.270  29.980  1.00  0.00           C
ATOM    374  HB1 PHE    30      38.140  51.040  29.220  1.00  0.00           H
ATOM    375  HB2 PHE    30      36.960  49.960  29.830  1.00  0.00           H
ATOM    376  CG  PHE    30      38.980  49.080  29.930  1.00  0.00           C
ATOM    377  CD1 PHE    30      38.680  47.790  30.480  1.00  0.00           C
ATOM    378  HD1 PHE    30      37.790  47.680  31.080  1.00  0.00           H
ATOM    379  CE1 PHE    30      39.590  46.760  30.380  1.00  0.00           C
ATOM    380  HE1 PHE    30      39.460  45.790  30.830  1.00  0.00           H
ATOM    381  CZ  PHE    30      40.840  46.940  29.780  1.00  0.00           C
ATOM    382  HZ  PHE    30      41.520  46.100  29.770  1.00  0.00           H
ATOM    383  CE2 PHE    30      41.170  48.190  29.280  1.00  0.00           C
ATOM    384  HE2 PHE    30      42.130  48.400  28.850  1.00  0.00           H
ATOM    385  CD2 PHE    30      40.210  49.240  29.290  1.00  0.00           C
ATOM    386  HD2 PHE    30      40.480  50.230  28.950  1.00  0.00           H
ATOM    387  C   PHE    30      39.310  51.700  31.810  1.00  0.00           C
ATOM    388  O   PHE    30      40.280  51.080  32.260  1.00  0.00           O
ATOM    389  N   SER    37      39.410  53.020  31.690  1.00  0.00           N
ATOM    390  H   SER    37      38.740  53.520  31.120  1.00  0.00           H
ATOM    391  CA  SER    37      40.520  53.810  32.150  1.00  0.00           C
ATOM    392  HA  SER    37      41.470  53.320  31.900  1.00  0.00           H
ATOM    393  CB  SER    37      40.460  55.240  31.500  1.00  0.00           C
ATOM    394  HB1 SER    37      40.960  55.190  30.540  1.00  0.00           H
ATOM    395  HB2 SER    37      40.900  56.080  32.040  1.00  0.00           H
ATOM    396  OG  SER    37      39.120  55.590  31.220  1.00  0.00           O
ATOM    397  HG  SER    37      39.040  56.480  30.870  1.00  0.00           H
ATOM    398  C   SER    37      40.650  54.050  33.670  1.00  0.00           C
ATOM    399  O   SER    37      41.680  54.550  34.110  1.00  0.00           O
ATOM    400  N   PHE    38      39.640  53.840  34.490  1.00  0.00           N
ATOM    401  H   PHE    38      38.750  53.560  34.110  1.00  0.00           H
ATOM    402  CA  PHE    38      39.500  54.230  35.910  1.00  0.00           C
ATOM    403  HA  PHE    38      40.430  54.330  36.460  1.00  0.00           H
ATOM    404  CB  PHE    38      38.740  55.530  36.010  1.00  0.00           C
ATOM    405  HB1 PHE    38      38.500  55.620  37.070  1.00  0.00           H
ATOM    406  HB2 PHE    38      37.870  55.600  35.360  1.00  0.00           H
ATOM    407  CG  PHE    38      39.760  56.630  35.650  1.00  0.00           C
ATOM    408  CD1 PHE    38      40.770  57.160  36.510  1.00  0.00           C
ATOM    409  HD1 PHE    38      40.900  56.640  37.450  1.00  0.00           H
ATOM    410  CE1 PHE    38      41.620  58.180  36.040  1.00  0.00           C
ATOM    411  HE1 PHE    38      42.440  58.610  36.610  1.00  0.00           H
ATOM    412  CZ  PHE    38      41.310  58.760  34.740  1.00  0.00           C
ATOM    413  HZ  PHE    38      41.960  59.580  34.450  1.00  0.00           H
ATOM    414  CE2 PHE    38      40.390  58.150  33.920  1.00  0.00           C
ATOM    415  HE2 PHE    38      40.330  58.490  32.900  1.00  0.00           H
ATOM    416  CD2 PHE    38      39.600  57.120  34.350  1.00  0.00           C
ATOM    417  HD2 PHE    38      38.840  56.660  33.720  1.00  0.00           H
ATOM    418  C   PHE    38      38.840  53.170  36.860  1.00  0.00           C
ATOM    419  O   PHE    38      38.700  53.440  38.050  1.00  0.00           O
ATOM    420  N   TYR    39      38.280  52.030  36.450  1.00  0.00           N
ATOM    421  H   TYR    39      38.380  51.860  35.460  1.00  0.00           H
ATOM    422  CA  TYR    39      37.510  51.040  37.320  1.00  0.00           C
ATOM    423  HA  TYR    39      37.260  51.560  38.240  1.00  0.00           H
ATOM    424  CB  TYR    39      36.240  50.450  36.560  1.00  0.00           C
ATOM    425  HB1 TYR    39      36.170  49.400  36.830  1.00  0.00           H
ATOM    426  HB2 TYR    39      36.480  50.370  35.500  1.00  0.00           H
ATOM    427  CG  TYR    39      35.010  51.300  36.800  1.00  0.00           C
ATOM    428  CD1 TYR    39      35.110  52.760  36.660  1.00  0.00           C
ATOM    429  HD1 TYR    39      35.950  53.190  36.130  1.00  0.00           H
ATOM    430  CE1 TYR    39      33.970  53.560  36.910  1.00  0.00           C
ATOM    431  HE1 TYR    39      33.970  54.640  36.830  1.00  0.00           H
ATOM    432  CZ  TYR    39      32.890  52.960  37.520  1.00  0.00           C
ATOM    433  OH  TYR    39      31.780  53.620  37.880  1.00  0.00           O
ATOM    434  HH  TYR    39      31.180  53.060  38.380  1.00  0.00           H
ATOM    435  CE2 TYR    39      32.790  51.620  37.650  1.00  0.00           C
ATOM    436  HE2 TYR    39      31.910  51.160  38.090  1.00  0.00           H
ATOM    437  CD2 TYR    39      33.840  50.770  37.270  1.00  0.00           C
ATOM    438  HD2 TYR    39      33.800  49.720  37.500  1.00  0.00           H
ATOM    439  C   TYR    39      38.520  49.940  37.730  1.00  0.00           C
ATOM    440  O   TYR    39      39.440  49.590  37.030  1.00  0.00           O
ATOM    441  N   ILE    40      38.180  49.340  38.890  1.00  0.00           N
ATOM    442  H   ILE    40      37.420  49.700  39.450  1.00  0.00           H
ATOM    443  CA  ILE    40      38.590  47.980  39.260  1.00  0.00           C
ATOM    444  HA  ILE    40      39.630  47.850  38.950  1.00  0.00           H
ATOM    445  CB  ILE    40      38.660  47.840  40.820  1.00  0.00           C
ATOM    446  HB  ILE    40      37.670  47.760  41.260  1.00  0.00           H
ATOM    447  CG2 ILE    40      39.520  46.630  41.080  1.00  0.00           C
ATOM    448 1HG2 ILE    40      39.420  46.340  42.130  1.00  0.00           H
ATOM    449 2HG2 ILE    40      39.290  45.820  40.390  1.00  0.00           H
ATOM    450 3HG2 ILE    40      40.560  46.900  40.870  1.00  0.00           H
ATOM    451  CG1 ILE    40      39.430  49.160  41.430  1.00  0.00           C
ATOM    452 1HG1 ILE    40      38.740  50.000  41.350  1.00  0.00           H
ATOM    453 2HG1 ILE    40      40.360  49.390  40.910  1.00  0.00           H
ATOM    454  CD  ILE    40      39.530  48.990  42.950  1.00  0.00           C
ATOM    455  HD1 ILE    40      38.570  48.800  43.410  1.00  0.00           H
ATOM    456  HD2 ILE    40      40.190  48.180  43.250  1.00  0.00           H
ATOM    457  HD3 ILE    40      39.940  49.870  43.440  1.00  0.00           H
ATOM    458  C   ILE    40      37.700  46.910  38.660  1.00  0.00           C
ATOM    459  O   ILE    40      36.500  46.990  38.730  1.00  0.00           O
ATOM    460  N   MET    41      38.300  45.870  38.110  1.00  0.00           N
ATOM    461  H   MET    41      39.290  45.810  38.280  1.00  0.00           H
ATOM    462  CA  MET    41      37.690  44.710  37.440  1.00  0.00           C
ATOM    463  HA  MET    41      36.620  44.840  37.560  1.00  0.00           H
ATOM    464  CB  MET    41      38.040  44.510  36.000  1.00  0.00           C
ATOM    465  HB1 MET    41      37.470  43.660  35.620  1.00  0.00           H
ATOM    466  HB2 MET    41      39.120  44.420  35.950  1.00  0.00           H
ATOM    467  CG  MET    41      37.710  45.720  35.140  1.00  0.00           C
ATOM    468  HG1 MET    41      38.360  46.560  35.410  1.00  0.00           H
ATOM    469  HG2 MET    41      36.660  45.910  35.340  1.00  0.00           H
ATOM    470  SD  MET    41      37.840  45.250  33.390  1.00  0.00           S
ATOM    471  CE  MET    41      36.470  44.110  33.150  1.00  0.00           C
ATOM    472  HE1 MET    41      36.180  43.980  32.110  1.00  0.00           H
ATOM    473  HE2 MET    41      36.660  43.080  33.460  1.00  0.00           H
ATOM    474  HE3 MET    41      35.550  44.380  33.670  1.00  0.00           H
ATOM    475  C   MET    41      38.020  43.430  38.190  1.00  0.00           C
ATOM    476  O   MET    41      39.050  43.410  38.850  1.00  0.00           O
ATOM    477  N   GLY    42      37.110  42.400  38.170  1.00  0.00           N
ATOM    478  H   GLY    42      36.210  42.600  37.760  1.00  0.00           H
ATOM    479  CA  GLY    42      37.140  41.230  39.080  1.00  0.00           C
ATOM    480  HA1 GLY    42      36.570  41.420  39.990  1.00  0.00           H
ATOM    481  HA2 GLY    42      38.190  41.050  39.270  1.00  0.00           H
ATOM    482  C   GLY    42      36.590  39.890  38.510  1.00  0.00           C
ATOM    483  O   GLY    42      35.890  39.860  37.520  1.00  0.00           O
ATOM    484  N   TRP    43      36.870  38.810  39.220  1.00  0.00           N
ATOM    485  H   TRP    43      37.480  38.880  40.020  1.00  0.00           H
ATOM    486  CA  TRP    43      36.370  37.370  38.980  1.00  0.00           C
ATOM    487  HA  TRP    43      35.460  37.550  38.410  1.00  0.00           H
ATOM    488  CB  TRP    43      37.400  36.560  38.190  1.00  0.00           C
ATOM    489  HB1 TRP    43      37.020  35.540  38.200  1.00  0.00           H
ATOM    490  HB2 TRP    43      38.360  36.620  38.710  1.00  0.00           H
ATOM    491  CG  TRP    43      37.560  36.780  36.700  1.00  0.00           C
ATOM    492  CD1 TRP    43      38.610  37.360  36.130  1.00  0.00           C
ATOM    493  HD1 TRP    43      39.420  37.830  36.680  1.00  0.00           H
ATOM    494  NE1 TRP    43      38.400  37.380  34.800  1.00  0.00           N
ATOM    495  HE1 TRP    43      38.860  37.970  34.120  1.00  0.00           H
ATOM    496  CE2 TRP    43      37.230  36.670  34.410  1.00  0.00           C
ATOM    497  CZ2 TRP    43      36.650  36.200  33.180  1.00  0.00           C
ATOM    498  HZ2 TRP    43      37.100  36.630  32.300  1.00  0.00           H
ATOM    499  CH2 TRP    43      35.520  35.430  33.160  1.00  0.00           C
ATOM    500  HH2 TRP    43      35.030  35.200  32.230  1.00  0.00           H
ATOM    501  CZ3 TRP    43      34.970  35.120  34.420  1.00  0.00           C
ATOM    502  HZ3 TRP    43      34.100  34.490  34.470  1.00  0.00           H
ATOM    503  CE3 TRP    43      35.610  35.490  35.650  1.00  0.00           C
ATOM    504  HE3 TRP    43      35.130  35.150  36.550  1.00  0.00           H
ATOM    505  CD2 TRP    43      36.740  36.190  35.640  1.00  0.00           C
ATOM    506  C   TRP    43      35.900  36.700  40.260  1.00  0.00           C
ATOM    507  O   TRP    43      36.560  36.720  41.350  1.00  0.00           O
ATOM    508  N   PHE    44      34.690  36.140  40.140  1.00  0.00           N
ATOM    509  H   PHE    44      34.250  36.200  39.240  1.00  0.00           H
ATOM    510  CA  PHE    44      34.100  35.180  41.090  1.00  0.00           C
ATOM    511  HA  PHE    44      34.860  34.990  41.840  1.00  0.00           H
ATOM    512  CB  PHE    44      32.820  35.890  41.620  1.00  0.00           C
ATOM    513  HB1 PHE    44      32.300  35.190  42.280  1.00  0.00           H
ATOM    514  HB2 PHE    44      32.200  36.160  40.770  1.00  0.00           H
ATOM    515  CG  PHE    44      33.110  37.200  42.420  1.00  0.00           C
ATOM    516  CD1 PHE    44      33.360  38.450  41.760  1.00  0.00           C
ATOM    517  HD1 PHE    44      33.560  38.580  40.710  1.00  0.00           H
ATOM    518  CE1 PHE    44      33.500  39.650  42.550  1.00  0.00           C
ATOM    519  HE1 PHE    44      33.730  40.570  42.040  1.00  0.00           H
ATOM    520  CZ  PHE    44      33.510  39.540  43.920  1.00  0.00           C
ATOM    521  HZ  PHE    44      33.800  40.420  44.480  1.00  0.00           H
ATOM    522  CE2 PHE    44      33.240  38.320  44.610  1.00  0.00           C
ATOM    523  HE2 PHE    44      33.120  38.350  45.680  1.00  0.00           H
ATOM    524  CD2 PHE    44      33.120  37.150  43.850  1.00  0.00           C
ATOM    525  HD2 PHE    44      32.810  36.260  44.370  1.00  0.00           H
ATOM    526  C   PHE    44      33.800  33.830  40.440  1.00  0.00           C
ATOM    527  O   PHE    44      33.900  33.690  39.240  1.00  0.00           O
ATOM    528  N   ARG    45      33.480  32.880  41.300  1.00  0.00           N
ATOM    529  H   ARG    45      33.580  33.040  42.290  1.00  0.00           H
ATOM    530  CA  ARG    45      33.030  31.520  40.910  1.00  0.00           C
ATOM    531  HA  ARG    45      32.500  31.660  39.970  1.00  0.00           H
ATOM    532  CB  ARG    45      34.290  30.610  40.710  1.00  0.00           C
ATOM    533  HB1 ARG    45      34.970  31.190  40.080  1.00  0.00           H
ATOM    534  HB2 ARG    45      34.000  29.670  40.250  1.00  0.00           H
ATOM    535  CG  ARG    45      34.980  30.200  42.000  1.00  0.00           C
ATOM    536  HG1 ARG    45      34.300  29.620  42.610  1.00  0.00           H
ATOM    537  HG2 ARG    45      35.210  31.120  42.540  1.00  0.00           H
ATOM    538  CD  ARG    45      36.230  29.420  41.600  1.00  0.00           C
ATOM    539  HD1 ARG    45      36.860  30.060  40.990  1.00  0.00           H
ATOM    540  HD2 ARG    45      35.840  28.570  41.050  1.00  0.00           H
ATOM    541  NE  ARG    45      37.000  28.880  42.800  1.00  0.00           N
ATOM    542  HE  ARG    45      36.910  29.420  43.650  1.00  0.00           H
ATOM    543  CZ  ARG    45      37.780  27.880  42.870  1.00  0.00           C
ATOM    544  NH1 ARG    45      38.140  27.220  41.770  1.00  0.00           N
ATOM    545 1HH1 ARG    45      37.650  27.540  40.950  1.00  0.00           H
ATOM    546 2HH1 ARG    45      38.730  26.400  41.870  1.00  0.00           H
ATOM    547  NH2 ARG    45      38.280  27.510  44.020  1.00  0.00           N
ATOM    548 1HH2 ARG    45      38.050  28.040  44.850  1.00  0.00           H
ATOM    549 2HH2 ARG    45      38.990  26.800  44.080  1.00  0.00           H
ATOM    550  C   ARG    45      31.980  30.950  41.870  1.00  0.00           C
ATOM    551  O   ARG    45      31.790  31.500  43.010  1.00  0.00           O
ATOM    552  N   GLN    46      31.420  29.800  41.500  1.00  0.00           N
ATOM    553  H   GLN    46      31.810  29.420  40.640  1.00  0.00           H
ATOM    554  CA  GLN    46      30.410  29.070  42.260  1.00  0.00           C
ATOM    555  HA  GLN    46      30.750  29.180  43.290  1.00  0.00           H
ATOM    556  CB  GLN    46      29.050  29.730  42.130  1.00  0.00           C
ATOM    557  HB1 GLN    46      28.690  29.580  41.120  1.00  0.00           H
ATOM    558  HB2 GLN    46      29.180  30.800  42.290  1.00  0.00           H
ATOM    559  CG  GLN    46      28.120  29.190  43.180  1.00  0.00           C
ATOM    560  HG1 GLN    46      28.610  28.980  44.130  1.00  0.00           H
ATOM    561  HG2 GLN    46      27.720  28.220  42.880  1.00  0.00           H
ATOM    562  CD  GLN    46      26.850  30.060  43.330  1.00  0.00           C
ATOM    563  OE1 GLN    46      26.610  31.030  42.570  1.00  0.00           O
ATOM    564  NE2 GLN    46      25.960  29.770  44.290  1.00  0.00           N
ATOM    565 1HE2 GLN    46      26.220  29.020  44.910  1.00  0.00           H
ATOM    566 2HE2 GLN    46      25.050  30.160  44.450  1.00  0.00           H
ATOM    567  C   GLN    46      30.270  27.580  41.850  1.00  0.00           C
ATOM    568  O   GLN    46      29.870  27.350  40.720  1.00  0.00           O
ATOM    569  N   ALA    47      30.630  26.670  42.770  1.00  0.00           N
ATOM    570  H   ALA    47      30.910  26.970  43.700  1.00  0.00           H
ATOM    571  CA  ALA    47      30.310  25.270  42.500  1.00  0.00           C
ATOM    572  HA  ALA    47      30.590  24.980  41.490  1.00  0.00           H
ATOM    573  CB  ALA    47      31.190  24.520  43.490  1.00  0.00           C
ATOM    574  HB1 ALA    47      32.150  25.040  43.420  1.00  0.00           H
ATOM    575  HB2 ALA    47      30.740  24.610  44.480  1.00  0.00           H
ATOM    576  HB3 ALA    47      31.340  23.490  43.190  1.00  0.00           H
ATOM    577  C   ALA    47      28.840  24.970  42.620  1.00  0.00           C
ATOM    578  O   ALA    47      28.160  25.570  43.490  1.00  0.00           O
ATOM    579  N   PRO    48      28.390  23.870  41.970  1.00  0.00           N
ATOM    580  CD  PRO    48      29.150  22.860  41.200  1.00  0.00           C
ATOM    581  HD1 PRO    48      29.970  22.410  41.750  1.00  0.00           H
ATOM    582  HD2 PRO    48      29.460  23.310  40.260  1.00  0.00           H
ATOM    583  CG  PRO    48      28.210  21.740  41.030  1.00  0.00           C
ATOM    584  HG1 PRO    48      28.250  21.000  41.830  1.00  0.00           H
ATOM    585  HG2 PRO    48      28.300  21.130  40.140  1.00  0.00           H
ATOM    586  CB  PRO    48      26.860  22.360  41.080  1.00  0.00           C
ATOM    587  HB1 PRO    48      26.110  21.600  41.310  1.00  0.00           H
ATOM    588  HB2 PRO    48      26.630  22.760  40.090  1.00  0.00           H
ATOM    589  CA  PRO    48      27.000  23.510  42.070  1.00  0.00           C
ATOM    590  HA  PRO    48      26.350  24.350  41.800  1.00  0.00           H
ATOM    591  C   PRO    48      26.630  23.130  43.520  1.00  0.00           C
ATOM    592  O   PRO    48      27.130  22.230  44.140  1.00  0.00           O
ATOM    593  N   GLY    49      25.610  23.760  44.080  1.00  0.00           N
ATOM    594  H   GLY    49      25.130  24.520  43.610  1.00  0.00           H
ATOM    595  CA  GLY    49      25.170  23.420  45.470  1.00  0.00           C
ATOM    596  HA1 GLY    49      25.150  22.350  45.700  1.00  0.00           H
ATOM    597  HA2 GLY    49      24.170  23.850  45.520  1.00  0.00           H
ATOM    598  C   GLY    49      26.000  23.980  46.630  1.00  0.00           C
ATOM    599  O   GLY    49      25.740  23.640  47.800  1.00  0.00           O
ATOM    600  N   ARG    50      26.890  24.920  46.300  1.00  0.00           N
ATOM    601  H   ARG    50      26.880  25.230  45.340  1.00  0.00           H
ATOM    602  CA  ARG    50      27.670  25.720  47.200  1.00  0.00           C
ATOM    603  HA  ARG    50      27.390  25.620  48.250  1.00  0.00           H
ATOM    604  CB  ARG    50      29.100  25.150  47.270  1.00  0.00           C
ATOM    605  HB1 ARG    50      29.720  25.790  47.900  1.00  0.00           H
ATOM    606  HB2 ARG    50      29.460  25.150  46.240  1.00  0.00           H
ATOM    607  CG  ARG    50      29.080  23.740  47.840  1.00  0.00           C
ATOM    608  HG1 ARG    50      28.580  23.000  47.220  1.00  0.00           H
ATOM    609  HG2 ARG    50      28.500  23.670  48.770  1.00  0.00           H
ATOM    610  CD  ARG    50      30.500  23.250  48.010  1.00  0.00           C
ATOM    611  HD1 ARG    50      31.040  23.870  48.730  1.00  0.00           H
ATOM    612  HD2 ARG    50      31.010  23.150  47.060  1.00  0.00           H
ATOM    613  NE  ARG    50      30.400  21.940  48.720  1.00  0.00           N
ATOM    614  HE  ARG    50      30.060  21.960  49.670  1.00  0.00           H
ATOM    615  CZ  ARG    50      30.750  20.810  48.220  1.00  0.00           C
ATOM    616  NH1 ARG    50      30.960  20.700  46.950  1.00  0.00           N
ATOM    617 1HH1 ARG    50      30.600  21.470  46.400  1.00  0.00           H
ATOM    618 2HH1 ARG    50      31.200  19.810  46.530  1.00  0.00           H
ATOM    619  NH2 ARG    50      30.810  19.760  48.970  1.00  0.00           N
ATOM    620 1HH2 ARG    50      30.710  19.870  49.970  1.00  0.00           H
ATOM    621 2HH2 ARG    50      31.070  18.840  48.640  1.00  0.00           H
ATOM    622  C   ARG    50      27.650  27.180  46.830  1.00  0.00           C
ATOM    623  O   ARG    50      27.250  27.500  45.710  1.00  0.00           O
ATOM    624  N   GLU    51      28.150  28.060  47.750  1.00  0.00           N
ATOM    625  H   GLU    51      28.620  27.720  48.580  1.00  0.00           H
ATOM    626  CA  GLU    51      28.060  29.510  47.690  1.00  0.00           C
ATOM    627  HA  GLU    51      27.080  29.740  47.270  1.00  0.00           H
ATOM    628  CB  GLU    51      28.020  30.170  49.110  1.00  0.00           C
ATOM    629  HB1 GLU    51      28.240  31.220  48.950  1.00  0.00           H
ATOM    630  HB2 GLU    51      28.750  29.670  49.750  1.00  0.00           H
ATOM    631  CG  GLU    51      26.630  29.910  49.760  1.00  0.00           C
ATOM    632  HG1 GLU    51      26.380  28.850  49.840  1.00  0.00           H
ATOM    633  HG2 GLU    51      25.800  30.340  49.200  1.00  0.00           H
ATOM    634  CD  GLU    51      26.580  30.620  51.100  1.00  0.00           C
ATOM    635  OE1 GLU    51      26.950  31.790  51.200  1.00  0.00           O
ATOM    636  OE2 GLU    51      26.030  30.090  52.130  1.00  0.00           O
ATOM    637  C   GLU    51      29.130  30.150  46.800  1.00  0.00           C
ATOM    638  O   GLU    51      30.150  29.490  46.440  1.00  0.00           O
ATOM    639  N   ARG    52      28.840  31.340  46.230  1.00  0.00           N
ATOM    640  H   ARG    52      28.070  31.920  46.510  1.00  0.00           H
ATOM    641  CA  ARG    52      29.740  31.950  45.270  1.00  0.00           C
ATOM    642  HA  ARG    52      29.970  31.230  44.490  1.00  0.00           H
ATOM    643  CB  ARG    52      29.060  33.130  44.580  1.00  0.00           C
ATOM    644  HB1 ARG    52      28.760  33.820  45.370  1.00  0.00           H
ATOM    645  HB2 ARG    52      28.070  32.770  44.290  1.00  0.00           H
ATOM    646  CG  ARG    52      29.610  33.690  43.300  1.00  0.00           C
ATOM    647  HG1 ARG    52      29.690  32.900  42.560  1.00  0.00           H
ATOM    648  HG2 ARG    52      30.630  34.000  43.560  1.00  0.00           H
ATOM    649  CD  ARG    52      28.870  34.930  42.730  1.00  0.00           C
ATOM    650  HD1 ARG    52      27.820  34.670  42.760  1.00  0.00           H
ATOM    651  HD2 ARG    52      29.200  35.140  41.710  1.00  0.00           H
ATOM    652  NE  ARG    52      29.090  36.150  43.570  1.00  0.00           N
ATOM    653  HE  ARG    52      29.780  36.050  44.300  1.00  0.00           H
ATOM    654  CZ  ARG    52      28.310  37.260  43.550  1.00  0.00           C
ATOM    655  NH1 ARG    52      27.420  37.580  42.610  1.00  0.00           N
ATOM    656 1HH1 ARG    52      27.260  37.040  41.770  1.00  0.00           H
ATOM    657 2HH1 ARG    52      26.910  38.440  42.810  1.00  0.00           H
ATOM    658  NH2 ARG    52      28.500  38.210  44.470  1.00  0.00           N
ATOM    659 1HH2 ARG    52      29.040  37.910  45.270  1.00  0.00           H
ATOM    660 2HH2 ARG    52      27.860  38.990  44.470  1.00  0.00           H
ATOM    661  C   ARG    52      30.970  32.560  46.030  1.00  0.00           C
ATOM    662  O   ARG    52      30.760  33.320  46.930  1.00  0.00           O
ATOM    663  N   GLU    53      32.240  32.280  45.610  1.00  0.00           N
ATOM    664  H   GLU    53      32.370  31.750  44.750  1.00  0.00           H
ATOM    665  CA  GLU    53      33.500  32.790  46.170  1.00  0.00           C
ATOM    666  HA  GLU    53      33.410  33.330  47.110  1.00  0.00           H
ATOM    667  CB  GLU    53      34.370  31.570  46.600  1.00  0.00           C
ATOM    668  HB1 GLU    53      33.710  30.900  47.150  1.00  0.00           H
ATOM    669  HB2 GLU    53      35.210  32.000  47.150  1.00  0.00           H
ATOM    670  CG  GLU    53      34.850  30.670  45.460  1.00  0.00           C
ATOM    671  HG1 GLU    53      35.280  31.270  44.660  1.00  0.00           H
ATOM    672  HG2 GLU    53      34.000  30.120  45.060  1.00  0.00           H
ATOM    673  CD  GLU    53      35.920  29.760  46.040  1.00  0.00           C
ATOM    674  OE1 GLU    53      35.690  29.190  47.140  1.00  0.00           O
ATOM    675  OE2 GLU    53      37.020  29.610  45.470  1.00  0.00           O
ATOM    676  C   GLU    53      34.250  33.700  45.180  1.00  0.00           C
ATOM    677  O   GLU    53      34.170  33.470  44.010  1.00  0.00           O
ATOM    678  N   PHE    54      35.030  34.670  45.730  1.00  0.00           N
ATOM    679  H   PHE    54      35.060  34.690  46.740  1.00  0.00           H
ATOM    680  CA  PHE    54      35.920  35.610  45.050  1.00  0.00           C
ATOM    681  HA  PHE    54      35.410  36.070  44.210  1.00  0.00           H
ATOM    682  CB  PHE    54      36.230  36.760  46.030  1.00  0.00           C
ATOM    683  HB1 PHE    54      36.560  36.290  46.960  1.00  0.00           H
ATOM    684  HB2 PHE    54      35.300  37.260  46.300  1.00  0.00           H
ATOM    685  CG  PHE    54      37.350  37.690  45.540  1.00  0.00           C
ATOM    686  CD1 PHE    54      37.100  38.580  44.490  1.00  0.00           C
ATOM    687  HD1 PHE    54      36.170  38.610  43.940  1.00  0.00           H
ATOM    688  CE1 PHE    54      38.160  39.380  44.020  1.00  0.00           C
ATOM    689  HE1 PHE    54      38.080  40.030  43.160  1.00  0.00           H
ATOM    690  CZ  PHE    54      39.340  39.500  44.740  1.00  0.00           C
ATOM    691  HZ  PHE    54      40.090  40.140  44.310  1.00  0.00           H
ATOM    692  CE2 PHE    54      39.640  38.550  45.690  1.00  0.00           C
ATOM    693  HE2 PHE    54      40.650  38.400  46.040  1.00  0.00           H
ATOM    694  CD2 PHE    54      38.670  37.600  46.060  1.00  0.00           C
ATOM    695  HD2 PHE    54      38.870  36.830  46.790  1.00  0.00           H
ATOM    696  C   PHE    54      37.110  34.820  44.620  1.00  0.00           C
ATOM    697  O   PHE    54      37.590  33.970  45.380  1.00  0.00           O
ATOM    698  N   VAL    55      37.680  35.230  43.540  1.00  0.00           N
ATOM    699  H   VAL    55      37.140  35.890  42.990  1.00  0.00           H
ATOM    700  CA  VAL    55      39.000  34.700  43.030  1.00  0.00           C
ATOM    701  HA  VAL    55      39.220  33.900  43.740  1.00  0.00           H
ATOM    702  CB  VAL    55      38.730  34.010  41.680  1.00  0.00           C
ATOM    703  HB  VAL    55      38.370  34.700  40.920  1.00  0.00           H
ATOM    704  CG1 VAL    55      40.050  33.410  41.130  1.00  0.00           C
ATOM    705 1HG1 VAL    55      40.830  34.090  40.790  1.00  0.00           H
ATOM    706 2HG1 VAL    55      40.510  32.750  41.870  1.00  0.00           H
ATOM    707 3HG1 VAL    55      39.760  32.750  40.310  1.00  0.00           H
ATOM    708  CG2 VAL    55      37.710  32.860  41.720  1.00  0.00           C
ATOM    709 1HG2 VAL    55      36.780  33.140  42.240  1.00  0.00           H
ATOM    710 2HG2 VAL    55      37.390  32.610  40.710  1.00  0.00           H
ATOM    711 3HG2 VAL    55      38.180  31.960  42.110  1.00  0.00           H
ATOM    712  C   VAL    55      40.060  35.750  42.970  1.00  0.00           C
ATOM    713  O   VAL    55      41.160  35.550  43.480  1.00  0.00           O
ATOM    714  N   ALA    56      39.850  36.810  42.140  1.00  0.00           N
ATOM    715  H   ALA    56      38.940  36.980  41.750  1.00  0.00           H
ATOM    716  CA  ALA    56      40.920  37.810  41.850  1.00  0.00           C
ATOM    717  HA  ALA    56      41.530  37.960  42.750  1.00  0.00           H
ATOM    718  CB  ALA    56      41.850  37.230  40.780  1.00  0.00           C
ATOM    719  HB1 ALA    56      42.070  36.220  41.130  1.00  0.00           H
ATOM    720  HB2 ALA    56      41.370  37.260  39.800  1.00  0.00           H
ATOM    721  HB3 ALA    56      42.780  37.780  40.680  1.00  0.00           H
ATOM    722  C   ALA    56      40.420  39.130  41.380  1.00  0.00           C
ATOM    723  O   ALA    56      39.460  39.090  40.540  1.00  0.00           O
ATOM    724  N   SER    57      41.120  40.220  41.600  1.00  0.00           N
ATOM    725  H   SER    57      41.960  40.170  42.160  1.00  0.00           H
ATOM    726  CA  SER    57      40.790  41.550  41.100  1.00  0.00           C
ATOM    727  HA  SER    57      40.030  41.400  40.320  1.00  0.00           H
ATOM    728  CB  SER    57      39.910  42.350  42.090  1.00  0.00           C
ATOM    729  HB1 SER    57      39.020  41.800  42.400  1.00  0.00           H
ATOM    730  HB2 SER    57      39.510  43.230  41.600  1.00  0.00           H
ATOM    731  OG  SER    57      40.550  42.660  43.320  1.00  0.00           O
ATOM    732  HG  SER    57      39.890  42.700  44.020  1.00  0.00           H
ATOM    733  C   SER    57      41.970  42.300  40.590  1.00  0.00           C
ATOM    734  O   SER    57      43.100  42.030  41.030  1.00  0.00           O
ATOM    735  N   ILE    58      41.750  43.260  39.680  1.00  0.00           N
ATOM    736  H   ILE    58      40.820  43.650  39.560  1.00  0.00           H
ATOM    737  CA  ILE    58      42.820  44.020  39.060  1.00  0.00           C
ATOM    738  HA  ILE    58      43.650  44.040  39.770  1.00  0.00           H
ATOM    739  CB  ILE    58      43.360  43.480  37.750  1.00  0.00           C
ATOM    740  HB  ILE    58      43.560  42.430  37.990  1.00  0.00           H
ATOM    741  CG2 ILE    58      42.300  43.450  36.680  1.00  0.00           C
ATOM    742 1HG2 ILE    58      41.550  42.720  37.010  1.00  0.00           H
ATOM    743 2HG2 ILE    58      41.970  44.420  36.310  1.00  0.00           H
ATOM    744 3HG2 ILE    58      42.640  42.800  35.870  1.00  0.00           H
ATOM    745  CG1 ILE    58      44.650  44.140  37.310  1.00  0.00           C
ATOM    746 1HG1 ILE    58      45.260  44.460  38.150  1.00  0.00           H
ATOM    747 2HG1 ILE    58      44.280  44.990  36.730  1.00  0.00           H
ATOM    748  CD  ILE    58      45.590  43.290  36.390  1.00  0.00           C
ATOM    749  HD1 ILE    58      45.760  42.320  36.850  1.00  0.00           H
ATOM    750  HD2 ILE    58      45.180  43.120  35.390  1.00  0.00           H
ATOM    751  HD3 ILE    58      46.570  43.770  36.330  1.00  0.00           H
ATOM    752  C   ILE    58      42.320  45.470  38.910  1.00  0.00           C
ATOM    753  O   ILE    58      41.260  45.770  38.320  1.00  0.00           O
ATOM    754  N   LYS    59      43.170  46.440  39.290  1.00  0.00           N
ATOM    755  H   LYS    59      43.980  46.170  39.820  1.00  0.00           H
ATOM    756  CA  LYS    59      43.040  47.900  39.110  1.00  0.00           C
ATOM    757  HA  LYS    59      41.990  48.140  39.260  1.00  0.00           H
ATOM    758  CB  LYS    59      43.770  48.560  40.270  1.00  0.00           C
ATOM    759  HB1 LYS    59      43.920  49.600  39.990  1.00  0.00           H
ATOM    760  HB2 LYS    59      44.770  48.140  40.380  1.00  0.00           H
ATOM    761  CG  LYS    59      42.990  48.480  41.600  1.00  0.00           C
ATOM    762  HG1 LYS    59      42.360  47.590  41.680  1.00  0.00           H
ATOM    763  HG2 LYS    59      42.180  49.210  41.620  1.00  0.00           H
ATOM    764  CD  LYS    59      43.870  48.660  42.880  1.00  0.00           C
ATOM    765  HD1 LYS    59      44.610  49.440  42.690  1.00  0.00           H
ATOM    766  HD2 LYS    59      44.240  47.640  42.970  1.00  0.00           H
ATOM    767  CE  LYS    59      43.070  49.050  44.110  1.00  0.00           C
ATOM    768  HE1 LYS    59      42.220  48.410  44.330  1.00  0.00           H
ATOM    769  HE2 LYS    59      42.720  50.080  44.060  1.00  0.00           H
ATOM    770  NZ  LYS    59      43.890  48.820  45.360  1.00  0.00           N
ATOM    771  HZ1 LYS    59      44.630  49.510  45.380  1.00  0.00           H
ATOM    772  HZ2 LYS    59      43.360  48.950  46.220  1.00  0.00           H
ATOM    773  HZ3 LYS    59      44.400  47.950  45.400  1.00  0.00           H
ATOM    774  C   LYS    59      43.580  48.340  37.720  1.00  0.00           C
ATOM    775  O   LYS    59      44.540  47.750  37.280  1.00  0.00           O
ATOM    776  N   TRP    60      43.020  49.370  37.170  1.00  0.00           N
ATOM    777  H   TRP    60      42.250  49.890  37.570  1.00  0.00           H
ATOM    778  CA  TRP    60      43.380  50.020  35.840  1.00  0.00           C
ATOM    779  HA  TRP    60      42.990  49.420  35.020  1.00  0.00           H
ATOM    780  CB  TRP    60      42.520  51.260  35.770  1.00  0.00           C
ATOM    781  HB1 TRP    60      41.510  50.960  35.520  1.00  0.00           H
ATOM    782  HB2 TRP    60      42.750  51.820  34.870  1.00  0.00           H
ATOM    783  CG  TRP    60      42.480  52.270  36.910  1.00  0.00           C
ATOM    784  CD1 TRP    60      41.680  52.120  37.930  1.00  0.00           C
ATOM    785  HD1 TRP    60      40.920  51.370  38.070  1.00  0.00           H
ATOM    786  NE1 TRP    60      41.940  53.100  38.820  1.00  0.00           N
ATOM    787  HE1 TRP    60      41.400  53.200  39.660  1.00  0.00           H
ATOM    788  CE2 TRP    60      43.070  53.810  38.470  1.00  0.00           C
ATOM    789  CZ2 TRP    60      43.800  54.800  39.090  1.00  0.00           C
ATOM    790  HZ2 TRP    60      43.560  55.120  40.090  1.00  0.00           H
ATOM    791  CH2 TRP    60      44.870  55.340  38.390  1.00  0.00           C
ATOM    792  HH2 TRP    60      45.350  56.220  38.810  1.00  0.00           H
ATOM    793  CZ3 TRP    60      45.180  55.000  37.060  1.00  0.00           C
ATOM    794  HZ3 TRP    60      45.810  55.660  36.470  1.00  0.00           H
ATOM    795  CE3 TRP    60      44.470  53.940  36.440  1.00  0.00           C
ATOM    796  HE3 TRP    60      44.580  53.660  35.400  1.00  0.00           H
ATOM    797  CD2 TRP    60      43.370  53.380  37.140  1.00  0.00           C
ATOM    798  C   TRP    60      44.800  50.480  35.670  1.00  0.00           C
ATOM    799  O   TRP    60      45.130  50.660  34.530  1.00  0.00           O
ATOM    800  N   ALA    61      45.550  50.560  36.770  1.00  0.00           N
ATOM    801  H   ALA    61      45.090  50.340  37.640  1.00  0.00           H
ATOM    802  CA  ALA    61      47.010  50.890  36.760  1.00  0.00           C
ATOM    803  HA  ALA    61      47.270  51.180  35.740  1.00  0.00           H
ATOM    804  CB  ALA    61      47.440  52.070  37.560  1.00  0.00           C
ATOM    805  HB1 ALA    61      47.110  51.890  38.590  1.00  0.00           H
ATOM    806  HB2 ALA    61      48.510  52.230  37.630  1.00  0.00           H
ATOM    807  HB3 ALA    61      47.070  52.970  37.080  1.00  0.00           H
ATOM    808  C   ALA    61      47.880  49.640  36.950  1.00  0.00           C
ATOM    809  O   ALA    61      49.110  49.870  37.110  1.00  0.00           O
ATOM    810  N   GLY    65      47.320  48.470  36.870  1.00  0.00           N
ATOM    811  H   GLY    65      46.340  48.510  36.620  1.00  0.00           H
ATOM    812  CA  GLY    65      47.890  47.150  36.890  1.00  0.00           C
ATOM    813  HA1 GLY    65      48.850  47.330  36.410  1.00  0.00           H
ATOM    814  HA2 GLY    65      47.280  46.390  36.410  1.00  0.00           H
ATOM    815  C   GLY    65      48.210  46.450  38.220  1.00  0.00           C
ATOM    816  O   GLY    65      48.780  45.330  38.160  1.00  0.00           O
ATOM    817  N   ASP    66      47.850  47.040  39.330  1.00  0.00           N
ATOM    818  H   ASP    66      47.470  47.970  39.270  1.00  0.00           H
ATOM    819  CA  ASP    66      47.940  46.450  40.680  1.00  0.00           C
ATOM    820  HA  ASP    66      48.870  45.890  40.620  1.00  0.00           H
ATOM    821  CB  ASP    66      48.210  47.600  41.680  1.00  0.00           C
ATOM    822  HB1 ASP    66      47.370  48.280  41.850  1.00  0.00           H
ATOM    823  HB2 ASP    66      49.090  48.180  41.390  1.00  0.00           H
ATOM    824  CG  ASP    66      48.350  47.060  43.080  1.00  0.00           C
ATOM    825  OD1 ASP    66      49.010  46.010  43.210  1.00  0.00           O
ATOM    826  OD2 ASP    66      47.630  47.440  44.040  1.00  0.00           O
ATOM    827  C   ASP    66      46.810  45.440  41.000  1.00  0.00           C
ATOM    828  O   ASP    66      45.580  45.660  40.730  1.00  0.00           O
ATOM    829  N   ARG    67      47.210  44.250  41.530  1.00  0.00           N
ATOM    830  H   ARG    67      48.160  44.270  41.870  1.00  0.00           H
ATOM    831  CA  ARG    67      46.380  43.050  41.620  1.00  0.00           C
ATOM    832  HA  ARG    67      45.480  43.200  41.020  1.00  0.00           H
ATOM    833  CB  ARG    67      47.100  41.840  40.940  1.00  0.00           C
ATOM    834  HB1 ARG    67      46.440  40.980  41.010  1.00  0.00           H
ATOM    835  HB2 ARG    67      48.030  41.610  41.460  1.00  0.00           H
ATOM    836  CG  ARG    67      47.470  42.100  39.470  1.00  0.00           C
ATOM    837  HG1 ARG    67      48.060  43.000  39.320  1.00  0.00           H
ATOM    838  HG2 ARG    67      46.530  42.230  38.930  1.00  0.00           H
ATOM    839  CD  ARG    67      48.240  40.870  39.010  1.00  0.00           C
ATOM    840  HD1 ARG    67      47.570  40.020  39.130  1.00  0.00           H
ATOM    841  HD2 ARG    67      49.140  40.700  39.610  1.00  0.00           H
ATOM    842  NE  ARG    67      48.680  40.960  37.620  1.00  0.00           N
ATOM    843  HE  ARG    67      48.100  40.540  36.910  1.00  0.00           H
ATOM    844  CZ  ARG    67      49.760  41.580  37.240  1.00  0.00           C
ATOM    845  NH1 ARG    67      50.520  42.250  38.020  1.00  0.00           N
ATOM    846 1HH1 ARG    67      50.210  42.240  38.980  1.00  0.00           H
ATOM    847 2HH1 ARG    67      51.310  42.750  37.650  1.00  0.00           H
ATOM    848  NH2 ARG    67      50.220  41.590  36.000  1.00  0.00           N
ATOM    849 1HH2 ARG    67      49.650  41.220  35.250  1.00  0.00           H
ATOM    850 2HH2 ARG    67      51.010  42.150  35.720  1.00  0.00           H
ATOM    851  C   ARG    67      45.900  42.730  43.010  1.00  0.00           C
ATOM    852  O   ARG    67      46.610  43.080  43.940  1.00  0.00           O
ATOM    853  N   THR    68      44.900  41.830  43.080  1.00  0.00           N
ATOM    854  H   THR    68      44.380  41.680  42.230  1.00  0.00           H
ATOM    855  CA  THR    68      44.520  41.130  44.310  1.00  0.00           C
ATOM    856  HA  THR    68      45.470  41.120  44.850  1.00  0.00           H
ATOM    857  CB  THR    68      43.400  41.890  45.040  1.00  0.00           C
ATOM    858  HB  THR    68      42.460  41.690  44.530  1.00  0.00           H
ATOM    859  CG2 THR    68      43.270  41.350  46.470  1.00  0.00           C
ATOM    860 1HG2 THR    68      43.070  40.290  46.540  1.00  0.00           H
ATOM    861 2HG2 THR    68      44.110  41.600  47.120  1.00  0.00           H
ATOM    862 3HG2 THR    68      42.380  41.850  46.860  1.00  0.00           H
ATOM    863  OG1 THR    68      43.630  43.270  45.050  1.00  0.00           O
ATOM    864  HG1 THR    68      43.600  43.580  44.150  1.00  0.00           H
ATOM    865  C   THR    68      44.130  39.680  43.970  1.00  0.00           C
ATOM    866  O   THR    68      43.570  39.410  42.900  1.00  0.00           O
ATOM    867  N   TYR    69      44.450  38.760  44.860  1.00  0.00           N
ATOM    868  H   TYR    69      45.090  38.930  45.620  1.00  0.00           H
ATOM    869  CA  TYR    69      44.220  37.330  44.840  1.00  0.00           C
ATOM    870  HA  TYR    69      43.510  37.080  44.060  1.00  0.00           H
ATOM    871  CB  TYR    69      45.460  36.460  44.530  1.00  0.00           C
ATOM    872  HB1 TYR    69      45.220  35.410  44.650  1.00  0.00           H
ATOM    873  HB2 TYR    69      46.290  36.580  45.220  1.00  0.00           H
ATOM    874  CG  TYR    69      46.030  36.700  43.170  1.00  0.00           C
ATOM    875  CD1 TYR    69      47.200  37.490  42.890  1.00  0.00           C
ATOM    876  HD1 TYR    69      47.660  37.960  43.750  1.00  0.00           H
ATOM    877  CE1 TYR    69      47.610  37.810  41.580  1.00  0.00           C
ATOM    878  HE1 TYR    69      48.500  38.390  41.390  1.00  0.00           H
ATOM    879  CZ  TYR    69      46.890  37.220  40.530  1.00  0.00           C
ATOM    880  OH  TYR    69      47.380  37.460  39.290  1.00  0.00           O
ATOM    881  HH  TYR    69      48.230  37.910  39.220  1.00  0.00           H
ATOM    882  CE2 TYR    69      45.760  36.410  40.750  1.00  0.00           C
ATOM    883  HE2 TYR    69      45.120  36.090  39.940  1.00  0.00           H
ATOM    884  CD2 TYR    69      45.320  36.220  42.050  1.00  0.00           C
ATOM    885  HD2 TYR    69      44.460  35.590  42.220  1.00  0.00           H
ATOM    886  C   TYR    69      43.590  36.780  46.150  1.00  0.00           C
ATOM    887  O   TYR    69      43.970  37.200  47.250  1.00  0.00           O
ATOM    888  N   GLY    70      42.630  35.780  46.020  1.00  0.00           N
ATOM    889  H   GLY    70      42.320  35.660  45.070  1.00  0.00           H
ATOM    890  CA  GLY    70      41.860  35.200  47.150  1.00  0.00           C
ATOM    891  HA1 GLY    70      40.880  34.860  46.830  1.00  0.00           H
ATOM    892  HA2 GLY    70      41.590  35.930  47.910  1.00  0.00           H
ATOM    893  C   GLY    70      42.640  34.110  47.810  1.00  0.00           C
ATOM    894  O   GLY    70      43.730  34.330  48.230  1.00  0.00           O
ATOM    895  N   THR    71      42.000  32.970  48.060  1.00  0.00           N
ATOM    896  H   THR    71      41.030  32.900  47.790  1.00  0.00           H
ATOM    897  CA  THR    71      42.630  31.890  48.840  1.00  0.00           C
ATOM    898  HA  THR    71      42.830  32.350  49.810  1.00  0.00           H
ATOM    899  CB  THR    71      41.660  30.690  49.000  1.00  0.00           C
ATOM    900  HB  THR    71      42.190  29.880  49.510  1.00  0.00           H
ATOM    901  CG2 THR    71      40.350  30.890  49.680  1.00  0.00           C
ATOM    902 1HG2 THR    71      40.620  31.120  50.710  1.00  0.00           H
ATOM    903 2HG2 THR    71      39.860  31.750  49.220  1.00  0.00           H
ATOM    904 3HG2 THR    71      39.690  30.020  49.660  1.00  0.00           H
ATOM    905  OG1 THR    71      41.360  30.060  47.740  1.00  0.00           O
ATOM    906  HG1 THR    71      40.490  30.370  47.460  1.00  0.00           H
ATOM    907  C   THR    71      43.960  31.390  48.260  1.00  0.00           C
ATOM    908  O   THR    71      44.220  31.610  47.050  1.00  0.00           O
ATOM    909  N   ASP    72      44.810  30.700  49.010  1.00  0.00           N
ATOM    910  H   ASP    72      44.540  30.500  49.960  1.00  0.00           H
ATOM    911  CA  ASP    72      46.150  30.180  48.660  1.00  0.00           C
ATOM    912  HA  ASP    72      46.840  31.030  48.590  1.00  0.00           H
ATOM    913  CB  ASP    72      46.590  29.240  49.840  1.00  0.00           C
ATOM    914  HB1 ASP    72      45.850  28.460  50.020  1.00  0.00           H
ATOM    915  HB2 ASP    72      46.550  29.880  50.720  1.00  0.00           H
ATOM    916  CG  ASP    72      48.020  28.660  49.770  1.00  0.00           C
ATOM    917  OD1 ASP    72      48.960  29.460  49.720  1.00  0.00           O
ATOM    918  OD2 ASP    72      48.160  27.410  49.740  1.00  0.00           O
ATOM    919  C   ASP    72      46.240  29.390  47.330  1.00  0.00           C
ATOM    920  O   ASP    72      47.360  29.300  46.750  1.00  0.00           O
ATOM    921  N   SER    73      45.160  28.690  46.960  1.00  0.00           N
ATOM    922  H   SER    73      44.290  28.700  47.480  1.00  0.00           H
ATOM    923  CA  SER    73      45.170  27.890  45.700  1.00  0.00           C
ATOM    924  HA  SER    73      46.180  27.470  45.650  1.00  0.00           H
ATOM    925  CB  SER    73      44.260  26.720  45.850  1.00  0.00           C
ATOM    926  HB1 SER    73      44.610  26.090  46.660  1.00  0.00           H
ATOM    927  HB2 SER    73      44.290  26.140  44.930  1.00  0.00           H
ATOM    928  OG  SER    73      42.870  27.100  46.070  1.00  0.00           O
ATOM    929  HG  SER    73      42.400  26.280  46.270  1.00  0.00           H
ATOM    930  C   SER    73      44.900  28.780  44.470  1.00  0.00           C
ATOM    931  O   SER    73      45.520  28.520  43.410  1.00  0.00           O
ATOM    932  N   VAL    74      44.180  29.820  44.620  1.00  0.00           N
ATOM    933  H   VAL    74      43.880  29.970  45.570  1.00  0.00           H
ATOM    934  CA  VAL    74      44.150  30.890  43.610  1.00  0.00           C
ATOM    935  HA  VAL    74      43.780  30.450  42.690  1.00  0.00           H
ATOM    936  CB  VAL    74      43.070  31.870  44.120  1.00  0.00           C
ATOM    937  HB  VAL    74      43.290  32.340  45.080  1.00  0.00           H
ATOM    938  CG1 VAL    74      43.040  32.960  43.110  1.00  0.00           C
ATOM    939 1HG1 VAL    74      42.680  32.520  42.180  1.00  0.00           H
ATOM    940 2HG1 VAL    74      42.250  33.650  43.390  1.00  0.00           H
ATOM    941 3HG1 VAL    74      43.960  33.550  43.160  1.00  0.00           H
ATOM    942  CG2 VAL    74      41.670  31.320  44.140  1.00  0.00           C
ATOM    943 1HG2 VAL    74      40.860  32.050  44.150  1.00  0.00           H
ATOM    944 2HG2 VAL    74      41.450  30.700  43.270  1.00  0.00           H
ATOM    945 3HG2 VAL    74      41.510  30.600  44.940  1.00  0.00           H
ATOM    946  C   VAL    74      45.520  31.550  43.510  1.00  0.00           C
ATOM    947  O   VAL    74      46.150  31.730  42.450  1.00  0.00           O
ATOM    948  N   LYS    75      46.220  31.710  44.610  1.00  0.00           N
ATOM    949  H   LYS    75      45.710  31.620  45.480  1.00  0.00           H
ATOM    950  CA  LYS    75      47.650  32.230  44.660  1.00  0.00           C
ATOM    951  HA  LYS    75      47.670  33.080  43.990  1.00  0.00           H
ATOM    952  CB  LYS    75      48.090  32.560  46.070  1.00  0.00           C
ATOM    953  HB1 LYS    75      49.080  32.990  45.900  1.00  0.00           H
ATOM    954  HB2 LYS    75      48.150  31.680  46.710  1.00  0.00           H
ATOM    955  CG  LYS    75      47.350  33.560  46.870  1.00  0.00           C
ATOM    956  HG1 LYS    75      46.320  33.230  46.910  1.00  0.00           H
ATOM    957  HG2 LYS    75      47.440  34.510  46.330  1.00  0.00           H
ATOM    958  CD  LYS    75      47.930  33.910  48.220  1.00  0.00           C
ATOM    959  HD1 LYS    75      48.980  34.050  47.950  1.00  0.00           H
ATOM    960  HD2 LYS    75      47.760  33.060  48.890  1.00  0.00           H
ATOM    961  CE  LYS    75      47.540  35.260  48.900  1.00  0.00           C
ATOM    962  HE1 LYS    75      47.570  36.070  48.180  1.00  0.00           H
ATOM    963  HE2 LYS    75      48.230  35.580  49.690  1.00  0.00           H
ATOM    964  NZ  LYS    75      46.130  35.160  49.430  1.00  0.00           N
ATOM    965  HZ1 LYS    75      45.430  34.830  48.790  1.00  0.00           H
ATOM    966  HZ2 LYS    75      46.090  34.460  50.150  1.00  0.00           H
ATOM    967  HZ3 LYS    75      45.910  36.020  49.920  1.00  0.00           H
ATOM    968  C   LYS    75      48.570  31.190  43.950  1.00  0.00           C
ATOM    969  O   LYS    75      49.620  31.570  43.380  1.00  0.00           O
ATOM    970  N   GLY    76      48.320  29.920  43.980  1.00  0.00           N
ATOM    971  H   GLY    76      47.480  29.700  44.500  1.00  0.00           H
ATOM    972  CA  GLY    76      49.240  28.860  43.490  1.00  0.00           C
ATOM    973  HA1 GLY    76      49.080  28.050  44.200  1.00  0.00           H
ATOM    974  HA2 GLY    76      50.300  29.120  43.520  1.00  0.00           H
ATOM    975  C   GLY    76      49.010  28.390  42.000  1.00  0.00           C
ATOM    976  O   GLY    76      49.940  27.850  41.370  1.00  0.00           O
ATOM    977  N   ARG    77      47.810  28.490  41.490  1.00  0.00           N
ATOM    978  H   ARG    77      47.070  28.760  42.110  1.00  0.00           H
ATOM    979  CA  ARG    77      47.450  28.140  40.100  1.00  0.00           C
ATOM    980  HA  ARG    77      48.360  27.830  39.580  1.00  0.00           H
ATOM    981  CB  ARG    77      46.530  26.870  40.180  1.00  0.00           C
ATOM    982  HB1 ARG    77      46.100  26.690  39.190  1.00  0.00           H
ATOM    983  HB2 ARG    77      45.760  27.080  40.910  1.00  0.00           H
ATOM    984  CG  ARG    77      47.350  25.610  40.630  1.00  0.00           C
ATOM    985  HG1 ARG    77      47.800  25.760  41.610  1.00  0.00           H
ATOM    986  HG2 ARG    77      48.100  25.450  39.860  1.00  0.00           H
ATOM    987  CD  ARG    77      46.630  24.300  40.640  1.00  0.00           C
ATOM    988  HD1 ARG    77      47.300  23.520  41.010  1.00  0.00           H
ATOM    989  HD2 ARG    77      46.440  24.130  39.580  1.00  0.00           H
ATOM    990  NE  ARG    77      45.390  24.290  41.400  1.00  0.00           N
ATOM    991  HE  ARG    77      45.430  24.180  42.400  1.00  0.00           H
ATOM    992  CZ  ARG    77      44.140  24.470  40.890  1.00  0.00           C
ATOM    993  NH1 ARG    77      43.900  24.690  39.610  1.00  0.00           N
ATOM    994 1HH1 ARG    77      44.630  24.610  38.910  1.00  0.00           H
ATOM    995 2HH1 ARG    77      42.950  24.790  39.280  1.00  0.00           H
ATOM    996  NH2 ARG    77      43.060  24.530  41.630  1.00  0.00           N
ATOM    997 1HH2 ARG    77      43.140  24.340  42.620  1.00  0.00           H
ATOM    998 2HH2 ARG    77      42.200  24.360  41.140  1.00  0.00           H
ATOM    999  C   ARG    77      46.760  29.170  39.270  1.00  0.00           C
ATOM   1000  O   ARG    77      46.450  28.840  38.130  1.00  0.00           O
ATOM   1001  N   PHE    78      46.490  30.380  39.790  1.00  0.00           N
ATOM   1002  H   PHE    78      46.790  30.650  40.720  1.00  0.00           H
ATOM   1003  CA  PHE    78      45.760  31.360  38.940  1.00  0.00           C
ATOM   1004  HA  PHE    78      45.530  30.820  38.020  1.00  0.00           H
ATOM   1005  CB  PHE    78      44.320  31.690  39.570  1.00  0.00           C
ATOM   1006  HB1 PHE    78      43.820  32.470  39.000  1.00  0.00           H
ATOM   1007  HB2 PHE    78      44.480  32.110  40.560  1.00  0.00           H
ATOM   1008  CG  PHE    78      43.350  30.450  39.600  1.00  0.00           C
ATOM   1009  CD1 PHE    78      43.650  29.250  40.430  1.00  0.00           C
ATOM   1010  HD1 PHE    78      44.540  29.180  41.040  1.00  0.00           H
ATOM   1011  CE1 PHE    78      42.820  28.090  40.310  1.00  0.00           C
ATOM   1012  HE1 PHE    78      43.010  27.130  40.770  1.00  0.00           H
ATOM   1013  CZ  PHE    78      41.620  28.210  39.530  1.00  0.00           C
ATOM   1014  HZ  PHE    78      40.980  27.350  39.390  1.00  0.00           H
ATOM   1015  CE2 PHE    78      41.320  29.400  38.840  1.00  0.00           C
ATOM   1016  HE2 PHE    78      40.390  29.470  38.290  1.00  0.00           H
ATOM   1017  CD2 PHE    78      42.210  30.470  38.850  1.00  0.00           C
ATOM   1018  HD2 PHE    78      41.990  31.280  38.160  1.00  0.00           H
ATOM   1019  C   PHE    78      46.570  32.660  38.750  1.00  0.00           C
ATOM   1020  O   PHE    78      47.480  33.000  39.520  1.00  0.00           O
ATOM   1021  N   ALA    79      46.170  33.390  37.710  1.00  0.00           N
ATOM   1022  H   ALA    79      45.470  32.970  37.110  1.00  0.00           H
ATOM   1023  CA  ALA    79      46.570  34.820  37.460  1.00  0.00           C
ATOM   1024  HA  ALA    79      46.800  35.200  38.460  1.00  0.00           H
ATOM   1025  CB  ALA    79      47.920  34.820  36.770  1.00  0.00           C
ATOM   1026  HB1 ALA    79      47.750  34.200  35.890  1.00  0.00           H
ATOM   1027  HB2 ALA    79      48.250  35.840  36.570  1.00  0.00           H
ATOM   1028  HB3 ALA    79      48.640  34.400  37.480  1.00  0.00           H
ATOM   1029  C   ALA    79      45.460  35.650  36.770  1.00  0.00           C
ATOM   1030  O   ALA    79      44.790  35.150  35.850  1.00  0.00           O
ATOM   1031  N   ILE    80      45.350  36.920  37.140  1.00  0.00           N
ATOM   1032  H   ILE    80      45.950  37.270  37.880  1.00  0.00           H
ATOM   1033  CA  ILE    80      44.490  37.990  36.570  1.00  0.00           C
ATOM   1034  HA  ILE    80      43.730  37.480  35.990  1.00  0.00           H
ATOM   1035  CB  ILE    80      43.630  38.720  37.670  1.00  0.00           C
ATOM   1036  HB  ILE    80      43.160  37.850  38.130  1.00  0.00           H
ATOM   1037  CG2 ILE    80      44.490  39.500  38.700  1.00  0.00           C
ATOM   1038 1HG2 ILE    80      45.280  38.980  39.250  1.00  0.00           H
ATOM   1039 2HG2 ILE    80      45.090  40.250  38.170  1.00  0.00           H
ATOM   1040 3HG2 ILE    80      43.850  39.950  39.450  1.00  0.00           H
ATOM   1041  CG1 ILE    80      42.460  39.540  37.040  1.00  0.00           C
ATOM   1042 1HG1 ILE    80      42.070  38.930  36.230  1.00  0.00           H
ATOM   1043 2HG1 ILE    80      42.890  40.440  36.600  1.00  0.00           H
ATOM   1044  CD  ILE    80      41.320  39.950  37.890  1.00  0.00           C
ATOM   1045  HD1 ILE    80      40.600  40.480  37.270  1.00  0.00           H
ATOM   1046  HD2 ILE    80      40.860  39.010  38.190  1.00  0.00           H
ATOM   1047  HD3 ILE    80      41.720  40.560  38.700  1.00  0.00           H
ATOM   1048  C   ILE    80      45.260  39.030  35.750  1.00  0.00           C
ATOM   1049  O   ILE    80      46.380  39.260  36.110  1.00  0.00           O
ATOM   1050  N   SER    81      44.640  39.510  34.700  1.00  0.00           N
ATOM   1051  H   SER    81      43.720  39.130  34.500  1.00  0.00           H
ATOM   1052  CA  SER    81      45.240  40.250  33.620  1.00  0.00           C
ATOM   1053  HA  SER    81      46.010  40.910  34.020  1.00  0.00           H
ATOM   1054  CB  SER    81      45.860  39.330  32.560  1.00  0.00           C
ATOM   1055  HB1 SER    81      45.980  39.900  31.630  1.00  0.00           H
ATOM   1056  HB2 SER    81      45.200  38.470  32.440  1.00  0.00           H
ATOM   1057  OG  SER    81      47.080  38.820  33.060  1.00  0.00           O
ATOM   1058  HG  SER    81      47.530  38.370  32.330  1.00  0.00           H
ATOM   1059  C   SER    81      44.210  41.120  32.920  1.00  0.00           C
ATOM   1060  O   SER    81      43.030  40.780  32.740  1.00  0.00           O
ATOM   1061  N   ARG    82      44.700  42.290  32.380  1.00  0.00           N
ATOM   1062  H   ARG    82      45.620  42.600  32.670  1.00  0.00           H
ATOM   1063  CA  ARG    82      43.970  43.230  31.470  1.00  0.00           C
ATOM   1064  HA  ARG    82      42.950  42.920  31.250  1.00  0.00           H
ATOM   1065  CB  ARG    82      43.920  44.660  32.140  1.00  0.00           C
ATOM   1066  HB1 ARG    82      43.540  45.290  31.340  1.00  0.00           H
ATOM   1067  HB2 ARG    82      44.890  45.060  32.410  1.00  0.00           H
ATOM   1068  CG  ARG    82      42.810  44.720  33.150  1.00  0.00           C
ATOM   1069  HG1 ARG    82      42.770  43.950  33.920  1.00  0.00           H
ATOM   1070  HG2 ARG    82      41.890  44.640  32.560  1.00  0.00           H
ATOM   1071  CD  ARG    82      42.730  46.060  33.900  1.00  0.00           C
ATOM   1072  HD1 ARG    82      43.400  46.100  34.760  1.00  0.00           H
ATOM   1073  HD2 ARG    82      41.720  46.090  34.320  1.00  0.00           H
ATOM   1074  NE  ARG    82      42.960  47.240  33.130  1.00  0.00           N
ATOM   1075  HE  ARG    82      43.910  47.330  32.810  1.00  0.00           H
ATOM   1076  CZ  ARG    82      42.110  48.260  32.850  1.00  0.00           C
ATOM   1077  NH1 ARG    82      40.900  48.300  33.240  1.00  0.00           N
ATOM   1078 1HH1 ARG    82      40.630  47.710  34.020  1.00  0.00           H
ATOM   1079 2HH1 ARG    82      40.290  49.000  32.840  1.00  0.00           H
ATOM   1080  NH2 ARG    82      42.500  49.170  32.070  1.00  0.00           N
ATOM   1081 1HH2 ARG    82      43.370  49.270  31.560  1.00  0.00           H
ATOM   1082 2HH2 ARG    82      41.880  49.970  32.010  1.00  0.00           H
ATOM   1083  C   ARG    82      44.630  43.220  30.130  1.00  0.00           C
ATOM   1084  O   ARG    82      45.740  42.720  30.020  1.00  0.00           O
ATOM   1085  N   ASP    83      43.930  43.620  29.030  1.00  0.00           N
ATOM   1086  H   ASP    83      42.950  43.850  29.080  1.00  0.00           H
ATOM   1087  CA  ASP    83      44.600  44.000  27.790  1.00  0.00           C
ATOM   1088  HA  ASP    83      45.660  44.240  27.910  1.00  0.00           H
ATOM   1089  CB  ASP    83      44.540  42.750  26.930  1.00  0.00           C
ATOM   1090  HB1 ASP    83      43.490  42.510  26.850  1.00  0.00           H
ATOM   1091  HB2 ASP    83      45.120  41.980  27.450  1.00  0.00           H
ATOM   1092  CG  ASP    83      45.350  42.880  25.590  1.00  0.00           C
ATOM   1093  OD1 ASP    83      45.190  41.980  24.740  1.00  0.00           O
ATOM   1094  OD2 ASP    83      46.070  43.920  25.470  1.00  0.00           O
ATOM   1095  C   ASP    83      43.820  45.150  27.110  1.00  0.00           C
ATOM   1096  O   ASP    83      42.580  45.160  27.150  1.00  0.00           O
ATOM   1097  N   ASN    84      44.520  46.070  26.410  1.00  0.00           N
ATOM   1098  H   ASN    84      45.520  45.930  26.420  1.00  0.00           H
ATOM   1099  CA  ASN    84      43.990  47.230  25.790  1.00  0.00           C
ATOM   1100  HA  ASN    84      43.010  47.490  26.170  1.00  0.00           H
ATOM   1101  CB  ASN    84      45.050  48.310  26.060  1.00  0.00           C
ATOM   1102  HB1 ASN    84      44.790  49.220  25.520  1.00  0.00           H
ATOM   1103  HB2 ASN    84      46.020  48.010  25.650  1.00  0.00           H
ATOM   1104  CG  ASN    84      45.070  48.710  27.510  1.00  0.00           C
ATOM   1105  OD1 ASN    84      45.640  48.000  28.300  1.00  0.00           O
ATOM   1106  ND2 ASN    84      44.340  49.690  27.920  1.00  0.00           N
ATOM   1107 1HD2 ASN    84      44.060  50.400  27.260  1.00  0.00           H
ATOM   1108 2HD2 ASN    84      44.270  49.870  28.910  1.00  0.00           H
ATOM   1109  C   ASN    84      43.790  47.100  24.220  1.00  0.00           C
ATOM   1110  O   ASN    84      43.350  48.000  23.470  1.00  0.00           O
ATOM   1111  N   ALA    85      44.150  45.890  23.740  1.00  0.00           N
ATOM   1112  H   ALA    85      44.600  45.270  24.400  1.00  0.00           H
ATOM   1113  CA  ALA    85      44.110  45.520  22.340  1.00  0.00           C
ATOM   1114  HA  ALA    85      44.700  46.200  21.720  1.00  0.00           H
ATOM   1115  CB  ALA    85      44.660  44.100  22.220  1.00  0.00           C
ATOM   1116  HB1 ALA    85      44.160  43.470  22.950  1.00  0.00           H
ATOM   1117  HB2 ALA    85      44.360  43.700  21.250  1.00  0.00           H
ATOM   1118  HB3 ALA    85      45.750  44.070  22.320  1.00  0.00           H
ATOM   1119  C   ALA    85      42.700  45.550  21.670  1.00  0.00           C
ATOM   1120  O   ALA    85      42.440  46.080  20.610  1.00  0.00           O
ATOM   1121  N   LYS    86      41.760  44.970  22.440  1.00  0.00           N
ATOM   1122  H   LYS    86      42.190  44.580  23.270  1.00  0.00           H
ATOM   1123  CA  LYS    86      40.320  44.940  22.250  1.00  0.00           C
ATOM   1124  HA  LYS    86      40.010  45.750  21.600  1.00  0.00           H
ATOM   1125  CB  LYS    86      39.910  43.690  21.480  1.00  0.00           C
ATOM   1126  HB1 LYS    86      38.840  43.620  21.250  1.00  0.00           H
ATOM   1127  HB2 LYS    86      40.210  42.780  22.000  1.00  0.00           H
ATOM   1128  CG  LYS    86      40.460  43.680  20.060  1.00  0.00           C
ATOM   1129  HG1 LYS    86      41.540  43.540  20.140  1.00  0.00           H
ATOM   1130  HG2 LYS    86      40.370  44.630  19.520  1.00  0.00           H
ATOM   1131  CD  LYS    86      39.960  42.490  19.210  1.00  0.00           C
ATOM   1132  HD1 LYS    86      38.940  42.750  18.910  1.00  0.00           H
ATOM   1133  HD2 LYS    86      40.060  41.600  19.830  1.00  0.00           H
ATOM   1134  CE  LYS    86      40.860  42.560  17.990  1.00  0.00           C
ATOM   1135  HE1 LYS    86      41.740  42.000  18.310  1.00  0.00           H
ATOM   1136  HE2 LYS    86      41.110  43.590  17.700  1.00  0.00           H
ATOM   1137  NZ  LYS    86      40.370  41.810  16.880  1.00  0.00           N
ATOM   1138  HZ1 LYS    86      41.050  41.570  16.180  1.00  0.00           H
ATOM   1139  HZ2 LYS    86      40.080  40.920  17.260  1.00  0.00           H
ATOM   1140  HZ3 LYS    86      39.620  42.210  16.330  1.00  0.00           H
ATOM   1141  C   LYS    86      39.570  44.940  23.620  1.00  0.00           C
ATOM   1142  O   LYS    86      38.580  44.230  23.810  1.00  0.00           O
ATOM   1143  N   ASN    87      40.070  45.720  24.630  1.00  0.00           N
ATOM   1144  H   ASN    87      40.950  46.190  24.490  1.00  0.00           H
ATOM   1145  CA  ASN    87      39.270  46.120  25.840  1.00  0.00           C
ATOM   1146  HA  ASN    87      39.900  46.650  26.550  1.00  0.00           H
ATOM   1147  CB  ASN    87      38.200  47.110  25.360  1.00  0.00           C
ATOM   1148  HB1 ASN    87      37.610  47.410  26.230  1.00  0.00           H
ATOM   1149  HB2 ASN    87      37.500  46.670  24.650  1.00  0.00           H
ATOM   1150  CG  ASN    87      38.830  48.370  24.720  1.00  0.00           C
ATOM   1151  OD1 ASN    87      39.360  49.230  25.350  1.00  0.00           O
ATOM   1152  ND2 ASN    87      38.620  48.550  23.450  1.00  0.00           N
ATOM   1153 1HD2 ASN    87      38.120  47.880  22.890  1.00  0.00           H
ATOM   1154 2HD2 ASN    87      38.910  49.440  23.060  1.00  0.00           H
ATOM   1155  C   ASN    87      38.860  44.890  26.720  1.00  0.00           C
ATOM   1156  O   ASN    87      37.800  44.780  27.290  1.00  0.00           O
ATOM   1157  N   THR    88      39.780  43.900  26.810  1.00  0.00           N
ATOM   1158  H   THR    88      40.700  44.130  26.470  1.00  0.00           H
ATOM   1159  CA  THR    88      39.480  42.600  27.390  1.00  0.00           C
ATOM   1160  HA  THR    88      38.410  42.420  27.530  1.00  0.00           H
ATOM   1161  CB  THR    88      39.900  41.420  26.460  1.00  0.00           C
ATOM   1162  HB  THR    88      40.990  41.480  26.400  1.00  0.00           H
ATOM   1163  CG2 THR    88      39.520  40.030  26.800  1.00  0.00           C
ATOM   1164 1HG2 THR    88      40.190  39.600  27.540  1.00  0.00           H
ATOM   1165 2HG2 THR    88      38.510  40.060  27.210  1.00  0.00           H
ATOM   1166 3HG2 THR    88      39.570  39.260  26.030  1.00  0.00           H
ATOM   1167  OG1 THR    88      39.370  41.620  25.140  1.00  0.00           O
ATOM   1168  HG1 THR    88      39.360  42.550  24.900  1.00  0.00           H
ATOM   1169  C   THR    88      40.110  42.500  28.780  1.00  0.00           C
ATOM   1170  O   THR    88      41.150  43.120  29.090  1.00  0.00           O
ATOM   1171  N   MET    89      39.570  41.620  29.640  1.00  0.00           N
ATOM   1172  H   MET    89      38.640  41.260  29.480  1.00  0.00           H
ATOM   1173  CA  MET    89      40.060  41.240  30.930  1.00  0.00           C
ATOM   1174  HA  MET    89      41.110  41.510  30.990  1.00  0.00           H
ATOM   1175  CB  MET    89      39.230  41.980  32.060  1.00  0.00           C
ATOM   1176  HB1 MET    89      38.220  41.580  32.000  1.00  0.00           H
ATOM   1177  HB2 MET    89      39.250  43.040  31.810  1.00  0.00           H
ATOM   1178  CG  MET    89      39.830  41.870  33.460  1.00  0.00           C
ATOM   1179  HG1 MET    89      39.640  42.760  34.060  1.00  0.00           H
ATOM   1180  HG2 MET    89      40.910  41.890  33.270  1.00  0.00           H
ATOM   1181  SD  MET    89      39.580  40.380  34.450  1.00  0.00           S
ATOM   1182  CE  MET    89      37.840  40.610  34.760  1.00  0.00           C
ATOM   1183  HE1 MET    89      37.470  40.060  35.630  1.00  0.00           H
ATOM   1184  HE2 MET    89      37.700  41.690  34.850  1.00  0.00           H
ATOM   1185  HE3 MET    89      37.210  40.200  33.970  1.00  0.00           H
ATOM   1186  C   MET    89      40.070  39.710  30.970  1.00  0.00           C
ATOM   1187  O   MET    89      39.330  39.080  30.270  1.00  0.00           O
ATOM   1188  N   TYR    90      40.970  39.080  31.720  1.00  0.00           N
ATOM   1189  H   TYR    90      41.670  39.630  32.180  1.00  0.00           H
ATOM   1190  CA  TYR    90      41.170  37.630  31.710  1.00  0.00           C
ATOM   1191  HA  TYR    90      40.350  37.080  31.240  1.00  0.00           H
ATOM   1192  CB  TYR    90      42.340  37.290  30.760  1.00  0.00           C
ATOM   1193  HB1 TYR    90      42.330  36.200  30.730  1.00  0.00           H
ATOM   1194  HB2 TYR    90      43.280  37.530  31.260  1.00  0.00           H
ATOM   1195  CG  TYR    90      42.300  37.630  29.260  1.00  0.00           C
ATOM   1196  CD1 TYR    90      42.930  38.760  28.740  1.00  0.00           C
ATOM   1197  HD1 TYR    90      43.540  39.380  29.370  1.00  0.00           H
ATOM   1198  CE1 TYR    90      42.920  39.010  27.410  1.00  0.00           C
ATOM   1199  HE1 TYR    90      43.450  39.910  27.120  1.00  0.00           H
ATOM   1200  CZ  TYR    90      42.310  38.130  26.490  1.00  0.00           C
ATOM   1201  OH  TYR    90      42.290  38.310  25.130  1.00  0.00           O
ATOM   1202  HH  TYR    90      41.790  37.610  24.680  1.00  0.00           H
ATOM   1203  CE2 TYR    90      41.630  36.970  27.050  1.00  0.00           C
ATOM   1204  HE2 TYR    90      41.010  36.340  26.440  1.00  0.00           H
ATOM   1205  CD2 TYR    90      41.680  36.750  28.420  1.00  0.00           C
ATOM   1206  HD2 TYR    90      41.140  35.930  28.860  1.00  0.00           H
ATOM   1207  C   TYR    90      41.450  37.030  33.100  1.00  0.00           C
ATOM   1208  O   TYR    90      42.060  37.700  33.920  1.00  0.00           O
ATOM   1209  N   LEU    91      41.150  35.750  33.230  1.00  0.00           N
ATOM   1210  H   LEU    91      40.740  35.350  32.400  1.00  0.00           H
ATOM   1211  CA  LEU    91      41.660  34.780  34.300  1.00  0.00           C
ATOM   1212  HA  LEU    91      42.390  35.240  34.960  1.00  0.00           H
ATOM   1213  CB  LEU    91      40.410  34.430  35.190  1.00  0.00           C
ATOM   1214  HB1 LEU    91      39.660  33.940  34.570  1.00  0.00           H
ATOM   1215  HB2 LEU    91      40.100  35.390  35.600  1.00  0.00           H
ATOM   1216  CG  LEU    91      40.840  33.580  36.380  1.00  0.00           C
ATOM   1217  HG  LEU    91      41.260  32.670  35.940  1.00  0.00           H
ATOM   1218  CD1 LEU    91      41.840  34.170  37.360  1.00  0.00           C
ATOM   1219 1HD1 LEU    91      41.990  33.540  38.240  1.00  0.00           H
ATOM   1220 2HD1 LEU    91      42.800  34.210  36.840  1.00  0.00           H
ATOM   1221 3HD1 LEU    91      41.540  35.160  37.700  1.00  0.00           H
ATOM   1222  CD2 LEU    91      39.650  33.250  37.230  1.00  0.00           C
ATOM   1223 1HD2 LEU    91      38.930  32.820  36.530  1.00  0.00           H
ATOM   1224 2HD2 LEU    91      39.960  32.510  37.970  1.00  0.00           H
ATOM   1225 3HD2 LEU    91      39.170  34.050  37.790  1.00  0.00           H
ATOM   1226  C   LEU    91      42.440  33.620  33.640  1.00  0.00           C
ATOM   1227  O   LEU    91      41.790  32.670  33.250  1.00  0.00           O
ATOM   1228  N   GLN    92      43.750  33.590  33.840  1.00  0.00           N
ATOM   1229  H   GLN    92      44.140  34.330  34.420  1.00  0.00           H
ATOM   1230  CA  GLN    92      44.600  32.370  33.630  1.00  0.00           C
ATOM   1231  HA  GLN    92      44.420  32.000  32.630  1.00  0.00           H
ATOM   1232  CB  GLN    92      46.100  32.750  33.680  1.00  0.00           C
ATOM   1233  HB1 GLN    92      46.700  31.860  33.490  1.00  0.00           H
ATOM   1234  HB2 GLN    92      46.380  33.260  34.600  1.00  0.00           H
ATOM   1235  CG  GLN    92      46.490  33.540  32.390  1.00  0.00           C
ATOM   1236  HG1 GLN    92      45.920  33.140  31.550  1.00  0.00           H
ATOM   1237  HG2 GLN    92      47.550  33.310  32.210  1.00  0.00           H
ATOM   1238  CD  GLN    92      46.410  35.070  32.490  1.00  0.00           C
ATOM   1239  OE1 GLN    92      45.740  35.800  31.790  1.00  0.00           O
ATOM   1240  NE2 GLN    92      47.130  35.610  33.370  1.00  0.00           N
ATOM   1241 1HE2 GLN    92      47.920  35.100  33.740  1.00  0.00           H
ATOM   1242 2HE2 GLN    92      47.090  36.610  33.420  1.00  0.00           H
ATOM   1243  C   GLN    92      44.310  31.360  34.770  1.00  0.00           C
ATOM   1244  O   GLN    92      44.390  31.730  35.930  1.00  0.00           O
ATOM   1245  N   MET    93      44.170  30.090  34.410  1.00  0.00           N
ATOM   1246  H   MET    93      44.160  29.820  33.430  1.00  0.00           H
ATOM   1247  CA  MET    93      43.920  29.000  35.320  1.00  0.00           C
ATOM   1248  HA  MET    93      44.360  29.230  36.290  1.00  0.00           H
ATOM   1249  CB  MET    93      42.400  28.980  35.700  1.00  0.00           C
ATOM   1250  HB1 MET    93      42.020  29.900  36.140  1.00  0.00           H
ATOM   1251  HB2 MET    93      42.320  28.240  36.500  1.00  0.00           H
ATOM   1252  CG  MET    93      41.450  28.670  34.580  1.00  0.00           C
ATOM   1253  HG1 MET    93      41.470  27.600  34.380  1.00  0.00           H
ATOM   1254  HG2 MET    93      41.610  29.340  33.730  1.00  0.00           H
ATOM   1255  SD  MET    93      39.820  28.910  35.270  1.00  0.00           S
ATOM   1256  CE  MET    93      39.180  27.130  35.570  1.00  0.00           C
ATOM   1257  HE1 MET    93      39.700  26.460  34.880  1.00  0.00           H
ATOM   1258  HE2 MET    93      39.230  26.880  36.630  1.00  0.00           H
ATOM   1259  HE3 MET    93      38.150  26.990  35.260  1.00  0.00           H
ATOM   1260  C   MET    93      44.420  27.640  34.970  1.00  0.00           C
ATOM   1261  O   MET    93      44.020  27.120  33.960  1.00  0.00           O
ATOM   1262  N   ASN    94      45.270  27.080  35.770  1.00  0.00           N
ATOM   1263  H   ASN    94      45.530  27.670  36.550  1.00  0.00           H
ATOM   1264  CA  ASN    94      46.280  26.130  35.430  1.00  0.00           C
ATOM   1265  HA  ASN    94      46.160  25.840  34.390  1.00  0.00           H
ATOM   1266  CB  ASN    94      47.650  26.890  35.450  1.00  0.00           C
ATOM   1267  HB1 ASN    94      48.440  26.280  35.000  1.00  0.00           H
ATOM   1268  HB2 ASN    94      48.000  27.010  36.470  1.00  0.00           H
ATOM   1269  CG  ASN    94      47.770  28.230  34.590  1.00  0.00           C
ATOM   1270  OD1 ASN    94      47.840  28.140  33.390  1.00  0.00           O
ATOM   1271  ND2 ASN    94      47.860  29.440  35.130  1.00  0.00           N
ATOM   1272 1HD2 ASN    94      47.860  29.620  36.130  1.00  0.00           H
ATOM   1273 2HD2 ASN    94      47.970  30.220  34.500  1.00  0.00           H
ATOM   1274  C   ASN    94      46.320  24.870  36.280  1.00  0.00           C
ATOM   1275  O   ASN    94      46.020  24.930  37.450  1.00  0.00           O
ATOM   1276  N   SER    95      46.750  23.720  35.720  1.00  0.00           N
ATOM   1277  H   SER    95      46.710  23.680  34.710  1.00  0.00           H
ATOM   1278  CA  SER    95      46.870  22.470  36.370  1.00  0.00           C
ATOM   1279  HA  SER    95      47.020  21.740  35.570  1.00  0.00           H
ATOM   1280  CB  SER    95      48.080  22.340  37.260  1.00  0.00           C
ATOM   1281  HB1 SER    95      48.040  21.350  37.700  1.00  0.00           H
ATOM   1282  HB2 SER    95      47.980  23.000  38.120  1.00  0.00           H
ATOM   1283  OG  SER    95      49.350  22.600  36.710  1.00  0.00           O
ATOM   1284  HG  SER    95      49.620  21.790  36.270  1.00  0.00           H
ATOM   1285  C   SER    95      45.590  22.020  37.110  1.00  0.00           C
ATOM   1286  O   SER    95      45.550  21.810  38.340  1.00  0.00           O
ATOM   1287  N   LEU    96      44.480  22.080  36.400  1.00  0.00           N
ATOM   1288  H   LEU    96      44.610  22.120  35.400  1.00  0.00           H
ATOM   1289  CA  LEU    96      43.120  22.250  36.950  1.00  0.00           C
ATOM   1290  HA  LEU    96      43.130  23.050  37.690  1.00  0.00           H
ATOM   1291  CB  LEU    96      42.100  22.590  35.840  1.00  0.00           C
ATOM   1292  HB1 LEU    96      41.070  22.450  36.190  1.00  0.00           H
ATOM   1293  HB2 LEU    96      42.240  22.030  34.920  1.00  0.00           H
ATOM   1294  CG  LEU    96      42.240  24.030  35.440  1.00  0.00           C
ATOM   1295  HG  LEU    96      43.230  24.170  35.010  1.00  0.00           H
ATOM   1296  CD1 LEU    96      41.290  24.360  34.280  1.00  0.00           C
ATOM   1297 1HD1 LEU    96      40.260  24.270  34.630  1.00  0.00           H
ATOM   1298 2HD1 LEU    96      41.440  25.400  33.980  1.00  0.00           H
ATOM   1299 3HD1 LEU    96      41.450  23.690  33.440  1.00  0.00           H
ATOM   1300  CD2 LEU    96      41.970  25.020  36.560  1.00  0.00           C
ATOM   1301 1HD2 LEU    96      41.840  26.010  36.130  1.00  0.00           H
ATOM   1302 2HD2 LEU    96      41.090  24.830  37.190  1.00  0.00           H
ATOM   1303 3HD2 LEU    96      42.830  25.170  37.200  1.00  0.00           H
ATOM   1304  C   LEU    96      42.630  21.050  37.750  1.00  0.00           C
ATOM   1305  O   LEU    96      43.060  19.920  37.460  1.00  0.00           O
ATOM   1306  N   LYS    97      41.700  21.220  38.670  1.00  0.00           N
ATOM   1307  H   LYS    97      41.310  22.150  38.710  1.00  0.00           H
ATOM   1308  CA  LYS    97      41.310  20.230  39.700  1.00  0.00           C
ATOM   1309  HA  LYS    97      41.690  19.260  39.370  1.00  0.00           H
ATOM   1310  CB  LYS    97      41.900  20.610  41.070  1.00  0.00           C
ATOM   1311  HB1 LYS    97      41.560  19.810  41.730  1.00  0.00           H
ATOM   1312  HB2 LYS    97      41.440  21.580  41.270  1.00  0.00           H
ATOM   1313  CG  LYS    97      43.480  20.690  41.140  1.00  0.00           C
ATOM   1314  HG1 LYS    97      43.720  21.230  42.050  1.00  0.00           H
ATOM   1315  HG2 LYS    97      43.830  21.240  40.270  1.00  0.00           H
ATOM   1316  CD  LYS    97      44.050  19.250  41.150  1.00  0.00           C
ATOM   1317  HD1 LYS    97      43.720  18.730  40.250  1.00  0.00           H
ATOM   1318  HD2 LYS    97      43.720  18.720  42.040  1.00  0.00           H
ATOM   1319  CE  LYS    97      45.610  19.270  41.230  1.00  0.00           C
ATOM   1320  HE1 LYS    97      45.950  19.720  42.160  1.00  0.00           H
ATOM   1321  HE2 LYS    97      45.910  19.810  40.330  1.00  0.00           H
ATOM   1322  NZ  LYS    97      46.120  17.860  41.050  1.00  0.00           N
ATOM   1323  HZ1 LYS    97      46.110  17.640  40.070  1.00  0.00           H
ATOM   1324  HZ2 LYS    97      47.070  17.830  41.390  1.00  0.00           H
ATOM   1325  HZ3 LYS    97      45.530  17.230  41.580  1.00  0.00           H
ATOM   1326  C   LYS    97      39.820  20.170  39.780  1.00  0.00           C
ATOM   1327  O   LYS    97      39.140  21.190  39.530  1.00  0.00           O
ATOM   1328  N   PRO    98      39.180  18.950  40.060  1.00  0.00           N
ATOM   1329  CD  PRO    98      39.690  17.580  40.080  1.00  0.00           C
ATOM   1330  HD1 PRO    98      40.280  17.410  40.980  1.00  0.00           H
ATOM   1331  HD2 PRO    98      40.320  17.280  39.240  1.00  0.00           H
ATOM   1332  CG  PRO    98      38.500  16.620  40.080  1.00  0.00           C
ATOM   1333  HG1 PRO    98      38.770  15.730  40.640  1.00  0.00           H
ATOM   1334  HG2 PRO    98      38.110  16.520  39.070  1.00  0.00           H
ATOM   1335  CB  PRO    98      37.420  17.450  40.780  1.00  0.00           C
ATOM   1336  HB1 PRO    98      37.510  17.370  41.870  1.00  0.00           H
ATOM   1337  HB2 PRO    98      36.390  17.220  40.500  1.00  0.00           H
ATOM   1338  CA  PRO    98      37.710  18.930  40.240  1.00  0.00           C
ATOM   1339  HA  PRO    98      37.260  19.030  39.250  1.00  0.00           H
ATOM   1340  C   PRO    98      37.080  20.040  41.090  1.00  0.00           C
ATOM   1341  O   PRO    98      35.970  20.570  40.810  1.00  0.00           O
ATOM   1342  N   GLU    99      37.830  20.520  42.130  1.00  0.00           N
ATOM   1343  H   GLU    99      38.590  19.950  42.480  1.00  0.00           H
ATOM   1344  CA  GLU    99      37.400  21.610  43.050  1.00  0.00           C
ATOM   1345  HA  GLU    99      36.420  21.300  43.400  1.00  0.00           H
ATOM   1346  CB  GLU    99      38.310  21.780  44.290  1.00  0.00           C
ATOM   1347  HB1 GLU    99      38.230  20.910  44.950  1.00  0.00           H
ATOM   1348  HB2 GLU    99      38.080  22.640  44.910  1.00  0.00           H
ATOM   1349  CG  GLU    99      39.730  21.890  43.910  1.00  0.00           C
ATOM   1350  HG1 GLU    99      39.910  22.730  43.250  1.00  0.00           H
ATOM   1351  HG2 GLU    99      40.040  20.990  43.370  1.00  0.00           H
ATOM   1352  CD  GLU    99      40.670  22.140  45.140  1.00  0.00           C
ATOM   1353  OE1 GLU    99      41.140  23.310  45.320  1.00  0.00           O
ATOM   1354  OE2 GLU    99      41.050  21.190  45.870  1.00  0.00           O
ATOM   1355  C   GLU    99      37.290  22.950  42.310  1.00  0.00           C
ATOM   1356  O   GLU    99      36.940  23.980  42.940  1.00  0.00           O
ATOM   1357  N   ASP   100      37.690  23.070  41.010  1.00  0.00           N
ATOM   1358  H   ASP   100      38.090  22.250  40.580  1.00  0.00           H
ATOM   1359  CA  ASP   100      37.470  24.300  40.220  1.00  0.00           C
ATOM   1360  HA  ASP   100      37.260  25.150  40.870  1.00  0.00           H
ATOM   1361  CB  ASP   100      38.740  24.700  39.450  1.00  0.00           C
ATOM   1362  HB1 ASP   100      38.650  25.740  39.130  1.00  0.00           H
ATOM   1363  HB2 ASP   100      38.770  24.090  38.550  1.00  0.00           H
ATOM   1364  CG  ASP   100      40.050  24.600  40.180  1.00  0.00           C
ATOM   1365  OD1 ASP   100      40.160  25.130  41.290  1.00  0.00           O
ATOM   1366  OD2 ASP   100      41.040  24.020  39.700  1.00  0.00           O
ATOM   1367  C   ASP   100      36.320  24.240  39.300  1.00  0.00           C
ATOM   1368  O   ASP   100      36.040  25.290  38.730  1.00  0.00           O
ATOM   1369  N   THR   101      35.580  23.110  39.190  1.00  0.00           N
ATOM   1370  H   THR   101      36.030  22.350  39.680  1.00  0.00           H
ATOM   1371  CA  THR   101      34.230  23.000  38.630  1.00  0.00           C
ATOM   1372  HA  THR   101      34.340  23.080  37.540  1.00  0.00           H
ATOM   1373  CB  THR   101      33.580  21.580  38.750  1.00  0.00           C
ATOM   1374  HB  THR   101      33.560  21.180  39.770  1.00  0.00           H
ATOM   1375  CG2 THR   101      32.210  21.590  38.120  1.00  0.00           C
ATOM   1376 1HG2 THR   101      31.510  22.010  38.850  1.00  0.00           H
ATOM   1377 2HG2 THR   101      32.160  22.120  37.170  1.00  0.00           H
ATOM   1378 3HG2 THR   101      31.900  20.560  38.010  1.00  0.00           H
ATOM   1379  OG1 THR   101      34.310  20.550  38.060  1.00  0.00           O
ATOM   1380  HG1 THR   101      34.100  19.720  38.480  1.00  0.00           H
ATOM   1381  C   THR   101      33.360  24.100  39.180  1.00  0.00           C
ATOM   1382  O   THR   101      33.100  24.070  40.380  1.00  0.00           O
ATOM   1383  N   ALA   102      32.990  25.010  38.270  1.00  0.00           N
ATOM   1384  H   ALA   102      33.230  24.950  37.290  1.00  0.00           H
ATOM   1385  CA  ALA   102      32.220  26.200  38.710  1.00  0.00           C
ATOM   1386  HA  ALA   102      31.370  25.820  39.270  1.00  0.00           H
ATOM   1387  CB  ALA   102      33.080  27.000  39.710  1.00  0.00           C
ATOM   1388  HB1 ALA   102      32.870  26.610  40.700  1.00  0.00           H
ATOM   1389  HB2 ALA   102      34.140  26.980  39.480  1.00  0.00           H
ATOM   1390  HB3 ALA   102      32.790  28.050  39.740  1.00  0.00           H
ATOM   1391  C   ALA   102      31.810  27.080  37.540  1.00  0.00           C
ATOM   1392  O   ALA   102      32.420  27.170  36.470  1.00  0.00           O
ATOM   1393  N   VAL   103      30.660  27.760  37.790  1.00  0.00           N
ATOM   1394  H   VAL   103      30.390  27.860  38.760  1.00  0.00           H
ATOM   1395  CA  VAL   103      30.320  28.910  36.920  1.00  0.00           C
ATOM   1396  HA  VAL   103      30.550  28.700  35.870  1.00  0.00           H
ATOM   1397  CB  VAL   103      28.840  29.300  37.090  1.00  0.00           C
ATOM   1398  HB  VAL   103      28.640  29.610  38.120  1.00  0.00           H
ATOM   1399  CG1 VAL   103      28.520  30.450  36.170  1.00  0.00           C
ATOM   1400 1HG1 VAL   103      27.440  30.580  36.020  1.00  0.00           H
ATOM   1401 2HG1 VAL   103      28.830  31.380  36.650  1.00  0.00           H
ATOM   1402 3HG1 VAL   103      29.040  30.310  35.230  1.00  0.00           H
ATOM   1403  CG2 VAL   103      27.870  28.230  36.630  1.00  0.00           C
ATOM   1404 1HG2 VAL   103      28.040  27.280  37.130  1.00  0.00           H
ATOM   1405 2HG2 VAL   103      26.850  28.560  36.810  1.00  0.00           H
ATOM   1406 3HG2 VAL   103      28.130  28.090  35.580  1.00  0.00           H
ATOM   1407  C   VAL   103      31.250  30.080  37.350  1.00  0.00           C
ATOM   1408  O   VAL   103      31.500  30.310  38.560  1.00  0.00           O
ATOM   1409  N   TYR   104      31.840  30.810  36.370  1.00  0.00           N
ATOM   1410  H   TYR   104      31.490  30.740  35.420  1.00  0.00           H
ATOM   1411  CA  TYR   104      32.790  31.900  36.580  1.00  0.00           C
ATOM   1412  HA  TYR   104      32.930  31.980  37.660  1.00  0.00           H
ATOM   1413  CB  TYR   104      34.120  31.680  35.830  1.00  0.00           C
ATOM   1414  HB1 TYR   104      34.800  32.530  35.810  1.00  0.00           H
ATOM   1415  HB2 TYR   104      33.930  31.410  34.790  1.00  0.00           H
ATOM   1416  CG  TYR   104      34.960  30.580  36.440  1.00  0.00           C
ATOM   1417  CD1 TYR   104      34.540  29.230  36.380  1.00  0.00           C
ATOM   1418  HD1 TYR   104      33.700  28.970  35.750  1.00  0.00           H
ATOM   1419  CE1 TYR   104      35.280  28.220  37.120  1.00  0.00           C
ATOM   1420  HE1 TYR   104      35.010  27.180  37.180  1.00  0.00           H
ATOM   1421  CZ  TYR   104      36.280  28.640  38.000  1.00  0.00           C
ATOM   1422  OH  TYR   104      36.750  27.740  38.880  1.00  0.00           O
ATOM   1423  HH  TYR   104      36.380  26.860  38.890  1.00  0.00           H
ATOM   1424  CE2 TYR   104      36.670  30.020  38.130  1.00  0.00           C
ATOM   1425  HE2 TYR   104      37.490  30.380  38.730  1.00  0.00           H
ATOM   1426  CD2 TYR   104      36.030  30.950  37.280  1.00  0.00           C
ATOM   1427  HD2 TYR   104      36.380  31.970  37.240  1.00  0.00           H
ATOM   1428  C   TYR   104      32.190  33.300  36.170  1.00  0.00           C
ATOM   1429  O   TYR   104      31.590  33.440  35.100  1.00  0.00           O
ATOM   1430  N   TYR   105      32.300  34.300  37.000  1.00  0.00           N
ATOM   1431  H   TYR   105      32.810  34.150  37.860  1.00  0.00           H
ATOM   1432  CA  TYR   105      31.560  35.600  37.040  1.00  0.00           C
ATOM   1433  HA  TYR   105      30.950  35.730  36.140  1.00  0.00           H
ATOM   1434  CB  TYR   105      30.570  35.630  38.180  1.00  0.00           C
ATOM   1435  HB1 TYR   105      30.060  36.590  38.280  1.00  0.00           H
ATOM   1436  HB2 TYR   105      31.000  35.340  39.130  1.00  0.00           H
ATOM   1437  CG  TYR   105      29.530  34.580  38.110  1.00  0.00           C
ATOM   1438  CD1 TYR   105      29.570  33.470  39.020  1.00  0.00           C
ATOM   1439  HD1 TYR   105      30.480  33.270  39.570  1.00  0.00           H
ATOM   1440  CE1 TYR   105      28.410  32.670  39.200  1.00  0.00           C
ATOM   1441  HE1 TYR   105      28.360  31.920  39.980  1.00  0.00           H
ATOM   1442  CZ  TYR   105      27.260  32.890  38.410  1.00  0.00           C
ATOM   1443  OH  TYR   105      26.270  31.950  38.520  1.00  0.00           O
ATOM   1444  HH  TYR   105      25.630  32.090  37.820  1.00  0.00           H
ATOM   1445  CE2 TYR   105      27.300  33.820  37.390  1.00  0.00           C
ATOM   1446  HE2 TYR   105      26.410  33.850  36.780  1.00  0.00           H
ATOM   1447  CD2 TYR   105      28.400  34.690  37.270  1.00  0.00           C
ATOM   1448  HD2 TYR   105      28.320  35.450  36.500  1.00  0.00           H
ATOM   1449  C   TYR   105      32.530  36.820  36.970  1.00  0.00           C
ATOM   1450  O   TYR   105      33.330  36.920  37.940  1.00  0.00           O
ATOM   1451  N   CYS   106      32.410  37.680  35.970  1.00  0.00           N
ATOM   1452  H   CYS   106      31.700  37.630  35.250  1.00  0.00           H
ATOM   1453  CA  CYS   106      33.270  38.890  35.900  1.00  0.00           C
ATOM   1454  HA  CYS   106      34.200  38.810  36.450  1.00  0.00           H
ATOM   1455  CB  CYS   106      33.570  39.260  34.440  1.00  0.00           C
ATOM   1456  HB1 CYS   106      32.660  39.360  33.860  1.00  0.00           H
ATOM   1457  HB2 CYS   106      34.150  38.450  34.020  1.00  0.00           H
ATOM   1458  SG  CYS   106      34.540  40.740  34.000  1.00  0.00           S
ATOM   1459  C   CYS   106      32.480  40.080  36.470  1.00  0.00           C
ATOM   1460  O   CYS   106      31.290  40.300  36.290  1.00  0.00           O
ATOM   1461  N   ALA   107      33.150  40.870  37.300  1.00  0.00           N
ATOM   1462  H   ALA   107      34.140  40.660  37.330  1.00  0.00           H
ATOM   1463  CA  ALA   107      32.540  42.030  37.960  1.00  0.00           C
ATOM   1464  HA  ALA   107      31.570  42.120  37.490  1.00  0.00           H
ATOM   1465  CB  ALA   107      32.270  41.700  39.400  1.00  0.00           C
ATOM   1466  HB1 ALA   107      33.160  41.590  40.010  1.00  0.00           H
ATOM   1467  HB2 ALA   107      31.490  42.390  39.710  1.00  0.00           H
ATOM   1468  HB3 ALA   107      31.830  40.710  39.490  1.00  0.00           H
ATOM   1469  C   ALA   107      33.260  43.380  37.740  1.00  0.00           C
ATOM   1470  O   ALA   107      34.480  43.360  37.500  1.00  0.00           O
ATOM   1471  N   ALA   108      32.630  44.520  37.860  1.00  0.00           N
ATOM   1472  H   ALA   108      31.670  44.540  38.160  1.00  0.00           H
ATOM   1473  CA  ALA   108      33.340  45.810  37.850  1.00  0.00           C
ATOM   1474  HA  ALA   108      34.410  45.650  37.970  1.00  0.00           H
ATOM   1475  CB  ALA   108      33.180  46.300  36.390  1.00  0.00           C
ATOM   1476  HB1 ALA   108      33.640  47.280  36.280  1.00  0.00           H
ATOM   1477  HB2 ALA   108      33.750  45.650  35.730  1.00  0.00           H
ATOM   1478  HB3 ALA   108      32.170  46.300  36.000  1.00  0.00           H
ATOM   1479  C   ALA   108      32.890  46.800  38.930  1.00  0.00           C
ATOM   1480  O   ALA   108      31.760  46.780  39.350  1.00  0.00           O
ATOM   1481  N   ASP   109      33.820  47.630  39.520  1.00  0.00           N
ATOM   1482  H   ASP   109      34.730  47.680  39.080  1.00  0.00           H
ATOM   1483  CA  ASP   109      33.550  48.580  40.500  1.00  0.00           C
ATOM   1484  HA  ASP   109      32.550  48.970  40.280  1.00  0.00           H
ATOM   1485  CB  ASP   109      33.560  48.010  41.980  1.00  0.00           C
ATOM   1486  HB1 ASP   109      34.550  47.730  42.330  1.00  0.00           H
ATOM   1487  HB2 ASP   109      32.950  47.110  42.060  1.00  0.00           H
ATOM   1488  CG  ASP   109      32.990  49.030  42.920  1.00  0.00           C
ATOM   1489  OD1 ASP   109      31.730  49.270  43.000  1.00  0.00           O
ATOM   1490  OD2 ASP   109      33.790  49.830  43.450  1.00  0.00           O
ATOM   1491  C   ASP   109      34.600  49.750  40.400  1.00  0.00           C
ATOM   1492  O   ASP   109      35.780  49.570  40.020  1.00  0.00           O
ATOM   1493  N   ARG   110      34.250  50.970  40.760  1.00  0.00           N
ATOM   1494  H   ARG   110      33.290  51.180  40.970  1.00  0.00           H
ATOM   1495  CA  ARG   110      35.270  52.010  40.780  1.00  0.00           C
ATOM   1496  HA  ARG   110      35.780  52.030  39.830  1.00  0.00           H
ATOM   1497  CB  ARG   110      34.550  53.420  40.860  1.00  0.00           C
ATOM   1498  HB1 ARG   110      33.850  53.370  41.690  1.00  0.00           H
ATOM   1499  HB2 ARG   110      33.920  53.480  39.980  1.00  0.00           H
ATOM   1500  CG  ARG   110      35.280  54.780  40.790  1.00  0.00           C
ATOM   1501  HG1 ARG   110      35.820  54.980  41.720  1.00  0.00           H
ATOM   1502  HG2 ARG   110      34.510  55.560  40.770  1.00  0.00           H
ATOM   1503  CD  ARG   110      36.240  54.920  39.570  1.00  0.00           C
ATOM   1504  HD1 ARG   110      35.640  54.850  38.660  1.00  0.00           H
ATOM   1505  HD2 ARG   110      36.880  54.040  39.630  1.00  0.00           H
ATOM   1506  NE  ARG   110      37.110  56.050  39.570  1.00  0.00           N
ATOM   1507  HE  ARG   110      36.860  56.920  39.120  1.00  0.00           H
ATOM   1508  CZ  ARG   110      38.300  56.150  40.210  1.00  0.00           C
ATOM   1509  NH1 ARG   110      38.690  55.240  41.080  1.00  0.00           N
ATOM   1510 1HH1 ARG   110      38.120  54.400  41.060  1.00  0.00           H
ATOM   1511 2HH1 ARG   110      39.620  55.210  41.460  1.00  0.00           H
ATOM   1512  NH2 ARG   110      39.120  57.170  40.090  1.00  0.00           N
ATOM   1513 1HH2 ARG   110      38.830  57.990  39.570  1.00  0.00           H
ATOM   1514 2HH2 ARG   110      40.030  57.080  40.530  1.00  0.00           H
ATOM   1515  C   ARG   110      36.450  51.830  41.810  1.00  0.00           C
ATOM   1516  O   ARG   110      37.450  52.510  41.610  1.00  0.00           O
ATOM   1517  N   PHE   111      36.280  51.060  42.860  1.00  0.00           N
ATOM   1518  H   PHE   111      35.460  50.470  42.820  1.00  0.00           H
ATOM   1519  CA  PHE   111      37.000  51.250  44.150  1.00  0.00           C
ATOM   1520  HA  PHE   111      38.040  51.430  43.870  1.00  0.00           H
ATOM   1521  CB  PHE   111      36.340  52.320  45.010  1.00  0.00           C
ATOM   1522  HB1 PHE   111      37.000  52.310  45.880  1.00  0.00           H
ATOM   1523  HB2 PHE   111      35.380  51.960  45.370  1.00  0.00           H
ATOM   1524  CG  PHE   111      36.180  53.860  44.680  1.00  0.00           C
ATOM   1525  CD1 PHE   111      34.940  54.520  44.790  1.00  0.00           C
ATOM   1526  HD1 PHE   111      34.060  53.960  45.050  1.00  0.00           H
ATOM   1527  CE1 PHE   111      34.880  55.920  44.610  1.00  0.00           C
ATOM   1528  HE1 PHE   111      33.960  56.420  44.870  1.00  0.00           H
ATOM   1529  CZ  PHE   111      36.070  56.650  44.350  1.00  0.00           C
ATOM   1530  HZ  PHE   111      35.960  57.730  44.280  1.00  0.00           H
ATOM   1531  CE2 PHE   111      37.270  55.960  44.090  1.00  0.00           C
ATOM   1532  HE2 PHE   111      38.150  56.540  43.850  1.00  0.00           H
ATOM   1533  CD2 PHE   111      37.390  54.570  44.330  1.00  0.00           C
ATOM   1534  HD2 PHE   111      38.340  54.090  44.140  1.00  0.00           H
ATOM   1535  C   PHE   111      36.970  49.910  44.940  1.00  0.00           C
ATOM   1536  O   PHE   111      37.800  49.840  45.810  1.00  0.00           O
ATOM   1537  N   LEU   112      36.090  48.870  44.600  1.00  0.00           N
ATOM   1538  H   LEU   112      35.360  49.090  43.930  1.00  0.00           H
ATOM   1539  CA  LEU   112      36.040  47.630  45.370  1.00  0.00           C
ATOM   1540  HA  LEU   112      36.430  47.880  46.360  1.00  0.00           H
ATOM   1541  CB  LEU   112      34.570  47.090  45.400  1.00  0.00           C
ATOM   1542  HB1 LEU   112      34.570  46.080  45.800  1.00  0.00           H
ATOM   1543  HB2 LEU   112      34.130  47.000  44.410  1.00  0.00           H
ATOM   1544  CG  LEU   112      33.660  47.940  46.320  1.00  0.00           C
ATOM   1545  HG  LEU   112      33.600  48.940  45.880  1.00  0.00           H
ATOM   1546  CD1 LEU   112      32.310  47.350  46.240  1.00  0.00           C
ATOM   1547 1HD1 LEU   112      32.170  47.100  45.190  1.00  0.00           H
ATOM   1548 2HD1 LEU   112      32.270  46.440  46.850  1.00  0.00           H
ATOM   1549 3HD1 LEU   112      31.650  48.160  46.570  1.00  0.00           H
ATOM   1550  CD2 LEU   112      34.060  48.100  47.810  1.00  0.00           C
ATOM   1551 1HD2 LEU   112      33.190  48.500  48.310  1.00  0.00           H
ATOM   1552 2HD2 LEU   112      34.270  47.120  48.230  1.00  0.00           H
ATOM   1553 3HD2 LEU   112      34.930  48.740  47.970  1.00  0.00           H
ATOM   1554  C   LEU   112      37.060  46.630  44.800  1.00  0.00           C
ATOM   1555  O   LEU   112      37.190  46.460  43.570  1.00  0.00           O
ATOM   1556  N   THR   113      37.710  45.930  45.700  1.00  0.00           N
ATOM   1557  H   THR   113      37.650  46.160  46.680  1.00  0.00           H
ATOM   1558  CA  THR   113      38.780  45.010  45.360  1.00  0.00           C
ATOM   1559  HA  THR   113      38.980  45.020  44.290  1.00  0.00           H
ATOM   1560  CB  THR   113      40.080  45.300  46.090  1.00  0.00           C
ATOM   1561  HB  THR   113      40.590  44.340  46.150  1.00  0.00           H
ATOM   1562  CG2 THR   113      40.880  46.370  45.380  1.00  0.00           C
ATOM   1563 1HG2 THR   113      41.800  46.600  45.910  1.00  0.00           H
ATOM   1564 2HG2 THR   113      41.160  45.990  44.400  1.00  0.00           H
ATOM   1565 3HG2 THR   113      40.260  47.260  45.200  1.00  0.00           H
ATOM   1566  OG1 THR   113      39.870  45.670  47.420  1.00  0.00           O
ATOM   1567  HG1 THR   113      39.500  46.560  47.470  1.00  0.00           H
ATOM   1568  C   THR   113      38.430  43.540  45.660  1.00  0.00           C
ATOM   1569  O   THR   113      38.630  42.710  44.720  1.00  0.00           O
ATOM   1570  N   ARG   132      37.780  43.240  46.780  1.00  0.00           N
ATOM   1571  H   ARG   132      37.600  44.040  47.370  1.00  0.00           H
ATOM   1572  CA  ARG   132      37.270  41.880  47.000  1.00  0.00           C
ATOM   1573  HA  ARG   132      37.450  41.300  46.090  1.00  0.00           H
ATOM   1574  CB  ARG   132      38.080  41.260  48.140  1.00  0.00           C
ATOM   1575  HB1 ARG   132      37.800  40.210  48.100  1.00  0.00           H
ATOM   1576  HB2 ARG   132      37.800  41.760  49.070  1.00  0.00           H
ATOM   1577  CG  ARG   132      39.550  41.450  48.090  1.00  0.00           C
ATOM   1578  HG1 ARG   132      39.840  42.500  48.100  1.00  0.00           H
ATOM   1579  HG2 ARG   132      39.900  41.040  47.140  1.00  0.00           H
ATOM   1580  CD  ARG   132      40.170  40.760  49.310  1.00  0.00           C
ATOM   1581  HD1 ARG   132      39.920  39.700  49.270  1.00  0.00           H
ATOM   1582  HD2 ARG   132      39.870  41.220  50.250  1.00  0.00           H
ATOM   1583  NE  ARG   132      41.650  41.020  49.200  1.00  0.00           N
ATOM   1584  HE  ARG   132      41.940  41.980  49.280  1.00  0.00           H
ATOM   1585  CZ  ARG   132      42.570  40.130  49.460  1.00  0.00           C
ATOM   1586  NH1 ARG   132      42.420  38.830  49.400  1.00  0.00           N
ATOM   1587 1HH1 ARG   132      41.500  38.420  49.340  1.00  0.00           H
ATOM   1588 2HH1 ARG   132      43.150  38.270  49.810  1.00  0.00           H
ATOM   1589  NH2 ARG   132      43.750  40.490  49.570  1.00  0.00           N
ATOM   1590 1HH2 ARG   132      43.970  41.470  49.600  1.00  0.00           H
ATOM   1591 2HH2 ARG   132      44.530  39.840  49.580  1.00  0.00           H
ATOM   1592  C   ARG   132      35.730  41.790  47.180  1.00  0.00           C
ATOM   1593  O   ARG   132      35.170  40.760  46.920  1.00  0.00           O
ATOM   1594  N   SER   133      35.100  42.800  47.720  1.00  0.00           N
ATOM   1595  H   SER   133      35.630  43.640  47.890  1.00  0.00           H
ATOM   1596  CA  SER   133      33.770  42.780  48.240  1.00  0.00           C
ATOM   1597  HA  SER   133      33.820  42.010  49.010  1.00  0.00           H
ATOM   1598  CB  SER   133      33.440  44.080  48.970  1.00  0.00           C
ATOM   1599  HB1 SER   133      33.500  44.890  48.240  1.00  0.00           H
ATOM   1600  HB2 SER   133      34.120  44.240  49.810  1.00  0.00           H
ATOM   1601  OG  SER   133      32.120  44.080  49.400  1.00  0.00           O
ATOM   1602  HG  SER   133      32.180  44.710  50.120  1.00  0.00           H
ATOM   1603  C   SER   133      32.710  42.390  47.150  1.00  0.00           C
ATOM   1604  O   SER   133      32.850  42.780  46.020  1.00  0.00           O
ATOM   1605  N   VAL   134      31.630  41.730  47.560  1.00  0.00           N
ATOM   1606  H   VAL   134      31.550  41.720  48.560  1.00  0.00           H
ATOM   1607  CA  VAL   134      30.480  41.520  46.640  1.00  0.00           C
ATOM   1608  HA  VAL   134      30.860  41.190  45.670  1.00  0.00           H
ATOM   1609  CB  VAL   134      29.560  40.420  47.240  1.00  0.00           C
ATOM   1610  HB  VAL   134      28.640  40.360  46.660  1.00  0.00           H
ATOM   1611  CG1 VAL   134      30.220  39.050  47.490  1.00  0.00           C
ATOM   1612 1HG1 VAL   134      30.600  38.690  46.540  1.00  0.00           H
ATOM   1613 2HG1 VAL   134      30.970  39.160  48.270  1.00  0.00           H
ATOM   1614 3HG1 VAL   134      29.390  38.430  47.830  1.00  0.00           H
ATOM   1615  CG2 VAL   134      29.060  40.990  48.570  1.00  0.00           C
ATOM   1616 1HG2 VAL   134      28.290  40.270  48.860  1.00  0.00           H
ATOM   1617 2HG2 VAL   134      29.850  40.980  49.320  1.00  0.00           H
ATOM   1618 3HG2 VAL   134      28.430  41.880  48.470  1.00  0.00           H
ATOM   1619  C   VAL   134      29.560  42.830  46.410  1.00  0.00           C
ATOM   1620  O   VAL   134      28.600  42.740  45.740  1.00  0.00           O
ATOM   1621  N   LYS   135      29.990  43.980  46.920  1.00  0.00           N
ATOM   1622  H   LYS   135      30.840  43.990  47.470  1.00  0.00           H
ATOM   1623  CA  LYS   135      29.260  45.200  46.700  1.00  0.00           C
ATOM   1624  HA  LYS   135      28.200  45.050  46.480  1.00  0.00           H
ATOM   1625  CB  LYS   135      29.270  46.060  47.960  1.00  0.00           C
ATOM   1626  HB1 LYS   135      28.600  46.900  47.760  1.00  0.00           H
ATOM   1627  HB2 LYS   135      30.230  46.520  48.190  1.00  0.00           H
ATOM   1628  CG  LYS   135      28.620  45.420  49.100  1.00  0.00           C
ATOM   1629  HG1 LYS   135      29.250  44.610  49.470  1.00  0.00           H
ATOM   1630  HG2 LYS   135      27.720  44.860  48.840  1.00  0.00           H
ATOM   1631  CD  LYS   135      28.360  46.330  50.320  1.00  0.00           C
ATOM   1632  HD1 LYS   135      27.560  47.050  50.130  1.00  0.00           H
ATOM   1633  HD2 LYS   135      29.260  46.860  50.610  1.00  0.00           H
ATOM   1634  CE  LYS   135      27.970  45.520  51.510  1.00  0.00           C
ATOM   1635  HE1 LYS   135      28.050  46.080  52.440  1.00  0.00           H
ATOM   1636  HE2 LYS   135      28.770  44.800  51.660  1.00  0.00           H
ATOM   1637  NZ  LYS   135      26.680  44.870  51.280  1.00  0.00           N
ATOM   1638  HZ1 LYS   135      26.540  44.660  50.300  1.00  0.00           H
ATOM   1639  HZ2 LYS   135      26.450  44.030  51.780  1.00  0.00           H
ATOM   1640  HZ3 LYS   135      25.930  45.550  51.380  1.00  0.00           H
ATOM   1641  C   LYS   135      29.670  45.920  45.430  1.00  0.00           C
ATOM   1642  O   LYS   135      29.240  47.040  45.290  1.00  0.00           O
ATOM   1643  N   TYR   136      30.290  45.270  44.440  1.00  0.00           N
ATOM   1644  H   TYR   136      30.680  44.360  44.640  1.00  0.00           H
ATOM   1645  CA  TYR   136      30.510  45.860  43.090  1.00  0.00           C
ATOM   1646  HA  TYR   136      31.130  46.760  43.110  1.00  0.00           H
ATOM   1647  CB  TYR   136      31.130  44.750  42.220  1.00  0.00           C
ATOM   1648  HB1 TYR   136      30.940  44.940  41.160  1.00  0.00           H
ATOM   1649  HB2 TYR   136      30.580  43.850  42.480  1.00  0.00           H
ATOM   1650  CG  TYR   136      32.640  44.460  42.390  1.00  0.00           C
ATOM   1651  CD1 TYR   136      33.360  44.450  43.610  1.00  0.00           C
ATOM   1652  HD1 TYR   136      32.870  44.570  44.560  1.00  0.00           H
ATOM   1653  CE1 TYR   136      34.780  44.180  43.610  1.00  0.00           C
ATOM   1654  HE1 TYR   136      35.280  44.030  44.560  1.00  0.00           H
ATOM   1655  CZ  TYR   136      35.510  43.990  42.420  1.00  0.00           C
ATOM   1656  OH  TYR   136      36.740  43.470  42.390  1.00  0.00           O
ATOM   1657  HH  TYR   136      37.200  43.350  43.230  1.00  0.00           H
ATOM   1658  CE2 TYR   136      34.800  44.190  41.250  1.00  0.00           C
ATOM   1659  HE2 TYR   136      35.290  44.170  40.290  1.00  0.00           H
ATOM   1660  CD2 TYR   136      33.370  44.400  41.260  1.00  0.00           C
ATOM   1661  HD2 TYR   136      32.800  44.440  40.340  1.00  0.00           H
ATOM   1662  C   TYR   136      29.200  46.260  42.330  1.00  0.00           C
ATOM   1663  O   TYR   136      28.220  45.490  42.380  1.00  0.00           O
ATOM   1664  N   ASP   137      29.290  47.410  41.610  1.00  0.00           N
ATOM   1665  H   ASP   137      30.220  47.820  41.590  1.00  0.00           H
ATOM   1666  CA  ASP   137      28.180  48.090  40.910  1.00  0.00           C
ATOM   1667  HA  ASP   137      27.320  48.090  41.590  1.00  0.00           H
ATOM   1668  CB  ASP   137      28.530  49.610  40.750  1.00  0.00           C
ATOM   1669  HB1 ASP   137      29.380  49.840  40.100  1.00  0.00           H
ATOM   1670  HB2 ASP   137      28.890  49.920  41.730  1.00  0.00           H
ATOM   1671  CG  ASP   137      27.370  50.630  40.490  1.00  0.00           C
ATOM   1672  OD1 ASP   137      27.510  51.620  39.800  1.00  0.00           O
ATOM   1673  OD2 ASP   137      26.340  50.450  41.130  1.00  0.00           O
ATOM   1674  C   ASP   137      27.750  47.430  39.620  1.00  0.00           C
ATOM   1675  O   ASP   137      26.590  47.680  39.170  1.00  0.00           O
ATOM   1676  N   TYR   138      28.580  46.600  38.980  1.00  0.00           N
ATOM   1677  H   TYR   138      29.530  46.510  39.310  1.00  0.00           H
ATOM   1678  CA  TYR   138      28.350  45.960  37.650  1.00  0.00           C
ATOM   1679  HA  TYR   138      27.300  46.110  37.400  1.00  0.00           H
ATOM   1680  CB  TYR   138      29.180  46.820  36.710  1.00  0.00           C
ATOM   1681  HB1 TYR   138      29.050  46.310  35.750  1.00  0.00           H
ATOM   1682  HB2 TYR   138      30.230  46.730  36.980  1.00  0.00           H
ATOM   1683  CG  TYR   138      28.790  48.270  36.680  1.00  0.00           C
ATOM   1684  CD1 TYR   138      29.680  49.240  37.210  1.00  0.00           C
ATOM   1685  HD1 TYR   138      30.600  49.010  37.730  1.00  0.00           H
ATOM   1686  CE1 TYR   138      29.360  50.590  36.900  1.00  0.00           C
ATOM   1687  HE1 TYR   138      29.990  51.390  37.240  1.00  0.00           H
ATOM   1688  CZ  TYR   138      28.170  51.040  36.280  1.00  0.00           C
ATOM   1689  OH  TYR   138      27.970  52.340  36.050  1.00  0.00           O
ATOM   1690  HH  TYR   138      27.120  52.440  35.600  1.00  0.00           H
ATOM   1691  CE2 TYR   138      27.490  50.030  35.590  1.00  0.00           C
ATOM   1692  HE2 TYR   138      26.710  50.390  34.930  1.00  0.00           H
ATOM   1693  CD2 TYR   138      27.700  48.630  35.860  1.00  0.00           C
ATOM   1694  HD2 TYR   138      27.130  47.840  35.390  1.00  0.00           H
ATOM   1695  C   TYR   138      28.730  44.480  37.600  1.00  0.00           C
ATOM   1696  O   TYR   138      29.800  44.070  38.110  1.00  0.00           O
ATOM   1697  N   TRP   139      27.880  43.690  36.930  1.00  0.00           N
ATOM   1698  H   TRP   139      27.060  44.170  36.570  1.00  0.00           H
ATOM   1699  CA  TRP   139      28.030  42.190  36.870  1.00  0.00           C
ATOM   1700  HA  TRP   139      29.070  41.980  37.130  1.00  0.00           H
ATOM   1701  CB  TRP   139      27.150  41.430  37.860  1.00  0.00           C
ATOM   1702  HB1 TRP   139      27.090  40.370  37.610  1.00  0.00           H
ATOM   1703  HB2 TRP   139      26.120  41.740  37.720  1.00  0.00           H
ATOM   1704  CG  TRP   139      27.450  41.630  39.320  1.00  0.00           C
ATOM   1705  CD1 TRP   139      27.100  42.760  40.100  1.00  0.00           C
ATOM   1706  HD1 TRP   139      26.550  43.630  39.770  1.00  0.00           H
ATOM   1707  NE1 TRP   139      27.760  42.620  41.310  1.00  0.00           N
ATOM   1708  HE1 TRP   139      27.880  43.370  41.990  1.00  0.00           H
ATOM   1709  CE2 TRP   139      28.470  41.430  41.420  1.00  0.00           C
ATOM   1710  CZ2 TRP   139      29.270  40.890  42.450  1.00  0.00           C
ATOM   1711  HZ2 TRP   139      29.350  41.380  43.410  1.00  0.00           H
ATOM   1712  CH2 TRP   139      29.970  39.650  42.220  1.00  0.00           C
ATOM   1713  HH2 TRP   139      30.560  39.280  43.050  1.00  0.00           H
ATOM   1714  CZ3 TRP   139      29.980  39.070  40.980  1.00  0.00           C
ATOM   1715  HZ3 TRP   139      30.620  38.240  40.730  1.00  0.00           H
ATOM   1716  CE3 TRP   139      29.110  39.590  39.980  1.00  0.00           C
ATOM   1717  HE3 TRP   139      28.940  39.040  39.070  1.00  0.00           H
ATOM   1718  CD2 TRP   139      28.400  40.810  40.130  1.00  0.00           C
ATOM   1719  C   TRP   139      27.820  41.760  35.440  1.00  0.00           C
ATOM   1720  O   TRP   139      27.410  42.640  34.650  1.00  0.00           O
ATOM   1721  N   GLY   140      28.250  40.560  35.090  1.00  0.00           N
ATOM   1722  H   GLY   140      28.640  39.970  35.810  1.00  0.00           H
ATOM   1723  CA  GLY   140      28.070  40.060  33.750  1.00  0.00           C
ATOM   1724  HA1 GLY   140      28.910  39.440  33.430  1.00  0.00           H
ATOM   1725  HA2 GLY   140      27.900  40.950  33.140  1.00  0.00           H
ATOM   1726  C   GLY   140      26.830  39.140  33.670  1.00  0.00           C
ATOM   1727  O   GLY   140      25.690  39.550  33.870  1.00  0.00           O
ATOM   1728  N   GLN   141      27.040  37.850  33.370  1.00  0.00           N
ATOM   1729  H   GLN   141      27.960  37.630  33.000  1.00  0.00           H
ATOM   1730  CA  GLN   141      26.080  36.740  33.590  1.00  0.00           C
ATOM   1731  HA  GLN   141      25.390  37.010  34.380  1.00  0.00           H
ATOM   1732  CB  GLN   141      25.200  36.510  32.410  1.00  0.00           C
ATOM   1733  HB1 GLN   141      25.810  36.220  31.560  1.00  0.00           H
ATOM   1734  HB2 GLN   141      24.700  37.440  32.150  1.00  0.00           H
ATOM   1735  CG  GLN   141      24.020  35.510  32.670  1.00  0.00           C
ATOM   1736  HG1 GLN   141      23.540  35.640  33.640  1.00  0.00           H
ATOM   1737  HG2 GLN   141      24.430  34.500  32.600  1.00  0.00           H
ATOM   1738  CD  GLN   141      22.880  35.710  31.650  1.00  0.00           C
ATOM   1739  OE1 GLN   141      22.680  36.810  31.120  1.00  0.00           O
ATOM   1740  NE2 GLN   141      22.090  34.730  31.360  1.00  0.00           N
ATOM   1741 1HE2 GLN   141      22.270  33.820  31.750  1.00  0.00           H
ATOM   1742 2HE2 GLN   141      21.180  35.040  31.040  1.00  0.00           H
ATOM   1743  C   GLN   141      26.760  35.420  33.920  1.00  0.00           C
ATOM   1744  O   GLN   141      26.280  34.560  34.590  1.00  0.00           O
ATOM   1745  N   GLY   142      27.950  35.220  33.370  1.00  0.00           N
ATOM   1746  H   GLY   142      28.330  36.000  32.850  1.00  0.00           H
ATOM   1747  CA  GLY   142      28.930  34.180  33.710  1.00  0.00           C
ATOM   1748  HA1 GLY   142      28.620  33.740  34.650  1.00  0.00           H
ATOM   1749  HA2 GLY   142      29.940  34.590  33.820  1.00  0.00           H
ATOM   1750  C   GLY   142      29.170  33.080  32.650  1.00  0.00           C
ATOM   1751  O   GLY   142      28.290  32.950  31.770  1.00  0.00           O
ATOM   1752  N   THR   143      30.180  32.240  32.850  1.00  0.00           N
ATOM   1753  H   THR   143      30.750  32.350  33.670  1.00  0.00           H
ATOM   1754  CA  THR   143      30.390  31.100  31.900  1.00  0.00           C
ATOM   1755  HA  THR   143      29.440  30.930  31.390  1.00  0.00           H
ATOM   1756  CB  THR   143      31.420  31.550  30.850  1.00  0.00           C
ATOM   1757  HB  THR   143      30.990  32.410  30.330  1.00  0.00           H
ATOM   1758  CG2 THR   143      32.850  31.790  31.370  1.00  0.00           C
ATOM   1759 1HG2 THR   143      32.880  32.640  32.060  1.00  0.00           H
ATOM   1760 2HG2 THR   143      33.170  30.930  31.940  1.00  0.00           H
ATOM   1761 3HG2 THR   143      33.550  31.970  30.550  1.00  0.00           H
ATOM   1762  OG1 THR   143      31.540  30.590  29.840  1.00  0.00           O
ATOM   1763  HG1 THR   143      32.180  30.890  29.190  1.00  0.00           H
ATOM   1764  C   THR   143      30.740  29.830  32.620  1.00  0.00           C
ATOM   1765  O   THR   143      31.240  29.830  33.770  1.00  0.00           O
ATOM   1766  N   GLN   144      30.560  28.700  31.990  1.00  0.00           N
ATOM   1767  H   GLN   144      30.080  28.750  31.110  1.00  0.00           H
ATOM   1768  CA  GLN   144      30.480  27.390  32.660  1.00  0.00           C
ATOM   1769  HA  GLN   144      30.330  27.540  33.730  1.00  0.00           H
ATOM   1770  CB  GLN   144      29.210  26.610  32.110  1.00  0.00           C
ATOM   1771  HB1 GLN   144      29.410  25.550  32.290  1.00  0.00           H
ATOM   1772  HB2 GLN   144      29.240  26.420  31.040  1.00  0.00           H
ATOM   1773  CG  GLN   144      27.790  26.900  32.630  1.00  0.00           C
ATOM   1774  HG1 GLN   144      27.750  26.860  33.720  1.00  0.00           H
ATOM   1775  HG2 GLN   144      27.030  26.290  32.140  1.00  0.00           H
ATOM   1776  CD  GLN   144      27.310  28.320  32.210  1.00  0.00           C
ATOM   1777  OE1 GLN   144      27.610  28.800  31.100  1.00  0.00           O
ATOM   1778  NE2 GLN   144      26.540  29.030  32.960  1.00  0.00           N
ATOM   1779 1HE2 GLN   144      26.200  28.760  33.870  1.00  0.00           H
ATOM   1780 2HE2 GLN   144      26.210  29.940  32.650  1.00  0.00           H
ATOM   1781  C   GLN   144      31.820  26.650  32.530  1.00  0.00           C
ATOM   1782  O   GLN   144      32.550  26.800  31.500  1.00  0.00           O
ATOM   1783  N   VAL   145      32.200  25.900  33.570  1.00  0.00           N
ATOM   1784  H   VAL   145      31.540  25.860  34.330  1.00  0.00           H
ATOM   1785  CA  VAL   145      33.430  25.150  33.620  1.00  0.00           C
ATOM   1786  HA  VAL   145      33.790  24.880  32.630  1.00  0.00           H
ATOM   1787  CB  VAL   145      34.600  25.910  34.340  1.00  0.00           C
ATOM   1788  HB  VAL   145      34.260  26.230  35.330  1.00  0.00           H
ATOM   1789  CG1 VAL   145      35.860  25.120  34.500  1.00  0.00           C
ATOM   1790 1HG1 VAL   145      36.570  25.590  35.180  1.00  0.00           H
ATOM   1791 2HG1 VAL   145      35.640  24.110  34.870  1.00  0.00           H
ATOM   1792 3HG1 VAL   145      36.460  25.030  33.600  1.00  0.00           H
ATOM   1793  CG2 VAL   145      35.030  27.130  33.640  1.00  0.00           C
ATOM   1794 1HG2 VAL   145      35.310  26.850  32.630  1.00  0.00           H
ATOM   1795 2HG2 VAL   145      34.270  27.890  33.440  1.00  0.00           H
ATOM   1796 3HG2 VAL   145      35.970  27.510  34.040  1.00  0.00           H
ATOM   1797  C   VAL   145      33.220  23.840  34.400  1.00  0.00           C
ATOM   1798  O   VAL   145      32.590  23.920  35.510  1.00  0.00           O
ATOM   1799  N   THR   146      33.740  22.700  33.940  1.00  0.00           N
ATOM   1800  H   THR   146      34.160  22.800  33.020  1.00  0.00           H
ATOM   1801  CA  THR   146      33.740  21.370  34.580  1.00  0.00           C
ATOM   1802  HA  THR   146      33.620  21.690  35.620  1.00  0.00           H
ATOM   1803  CB  THR   146      32.460  20.650  34.230  1.00  0.00           C
ATOM   1804  HB  THR   146      32.490  20.480  33.150  1.00  0.00           H
ATOM   1805  CG2 THR   146      32.220  19.260  34.860  1.00  0.00           C
ATOM   1806 1HG2 THR   146      32.110  19.340  35.940  1.00  0.00           H
ATOM   1807 2HG2 THR   146      31.380  18.810  34.330  1.00  0.00           H
ATOM   1808 3HG2 THR   146      33.160  18.720  34.740  1.00  0.00           H
ATOM   1809  OG1 THR   146      31.390  21.520  34.600  1.00  0.00           O
ATOM   1810  HG1 THR   146      30.640  21.050  34.230  1.00  0.00           H
ATOM   1811  C   THR   146      35.000  20.650  34.250  1.00  0.00           C
ATOM   1812  O   THR   146      35.360  20.540  33.070  1.00  0.00           O
ATOM   1813  N   VAL   147      35.660  20.100  35.240  1.00  0.00           N
ATOM   1814  H   VAL   147      35.280  20.230  36.170  1.00  0.00           H
ATOM   1815  CA  VAL   147      36.950  19.490  35.150  1.00  0.00           C
ATOM   1816  HA  VAL   147      37.440  19.540  34.180  1.00  0.00           H
ATOM   1817  CB  VAL   147      37.920  20.220  35.990  1.00  0.00           C
ATOM   1818  HB  VAL   147      37.590  20.010  37.010  1.00  0.00           H
ATOM   1819  CG1 VAL   147      39.440  19.900  35.660  1.00  0.00           C
ATOM   1820 1HG1 VAL   147      39.700  20.010  34.610  1.00  0.00           H
ATOM   1821 2HG1 VAL   147      40.060  20.500  36.320  1.00  0.00           H
ATOM   1822 3HG1 VAL   147      39.670  18.870  35.920  1.00  0.00           H
ATOM   1823  CG2 VAL   147      37.820  21.750  35.920  1.00  0.00           C
ATOM   1824 1HG2 VAL   147      36.850  22.090  36.270  1.00  0.00           H
ATOM   1825 2HG2 VAL   147      38.460  22.290  36.620  1.00  0.00           H
ATOM   1826 3HG2 VAL   147      38.090  22.170  34.950  1.00  0.00           H
ATOM   1827  C   VAL   147      36.850  18.020  35.520  1.00  0.00           C
ATOM   1828  O   VAL   147      36.460  17.760  36.610  1.00  0.00           O
ATOM   1829  N   SER   148      37.220  17.120  34.630  1.00  0.00           N
ATOM   1830  H   SER   148      37.510  17.420  33.710  1.00  0.00           H
ATOM   1831  CA  SER   148      36.890  15.640  34.700  1.00  0.00           C
ATOM   1832  HA  SER   148      35.990  15.430  35.280  1.00  0.00           H
ATOM   1833  CB  SER   148      36.730  15.090  33.290  1.00  0.00           C
ATOM   1834  HB1 SER   148      36.470  14.030  33.320  1.00  0.00           H
ATOM   1835  HB2 SER   148      37.670  15.210  32.740  1.00  0.00           H
ATOM   1836  OG  SER   148      35.630  15.700  32.680  1.00  0.00           O
ATOM   1837  HG  SER   148      34.910  15.420  33.240  1.00  0.00           H
ATOM   1838  C   SER   148      37.980  14.790  35.380  1.00  0.00           C
ATOM   1839  O   SER   148      39.180  14.960  35.190  1.00  0.00           O
ATOM   1840  N   SER   149      37.530  13.860  36.210  1.00  0.00           N
ATOM   1841  H   SER   149      36.530  13.760  36.360  1.00  0.00           H
ATOM   1842  CA  SER   149      38.350  12.920  36.930  1.00  0.00           C
ATOM   1843  HA  SER   149      39.130  12.560  36.270  1.00  0.00           H
ATOM   1844  CB  SER   149      38.910  13.510  38.260  1.00  0.00           C
ATOM   1845  HB1 SER   149      39.330  12.780  38.950  1.00  0.00           H
ATOM   1846  HB2 SER   149      38.010  13.970  38.670  1.00  0.00           H
ATOM   1847  OG  SER   149      39.900  14.480  37.960  1.00  0.00           O
ATOM   1848  HG  SER   149      39.500  15.110  37.360  1.00  0.00           H
ATOM   1849  C   SER   149      37.600  11.620  37.290  1.00  0.00           C
ATOM   1850  OC1 SER   149      38.080  10.520  37.080  1.00  0.00           O
ATOM   1851  OC2 SER   149      36.410  11.710  37.690  1.00  0.00           O
TER
ENDMDL
