# Supplementary material for: Targeting Ras-binding domain of ELMO1 by computational nanobody design
Source: Commun Biol. 2023 Mar 17;6:284. doi: 10.1038/s42003-023-04657-w (PMC10023680; doi:10.1038/s42003-023-04657-w)
Supplement: Supplementary file 4 — Supplementary Data 2 [file 42003_2023_4657_MOESM4_ESM.zip › MD_input_output/Nb01_snapshot/snapshot_010000.pdb]

REMARK    GENERATED BY TRJCONV
TITLE     Protein in water t= 1000.00000 step= 500000
REMARK    THIS IS A SIMULATION BOX
CRYST1   67.472   67.472   67.472  90.00  90.00  90.00 P 1           1
MODEL        1
ATOM      1  N   VAL     2      15.620  27.960  31.280  1.00  0.00           N
ATOM      2  H1  VAL     2      15.070  28.370  30.540  1.00  0.00           H
ATOM      3  H2  VAL     2      15.080  27.170  31.600  1.00  0.00           H
ATOM      4  H3  VAL     2      15.600  28.640  32.020  1.00  0.00           H
ATOM      5  CA  VAL     2      16.980  27.560  30.790  1.00  0.00           C
ATOM      6  HA  VAL     2      16.690  26.690  30.200  1.00  0.00           H
ATOM      7  CB  VAL     2      17.620  28.660  29.920  1.00  0.00           C
ATOM      8  HB  VAL     2      17.850  29.480  30.600  1.00  0.00           H
ATOM      9  CG1 VAL     2      18.940  28.130  29.300  1.00  0.00           C
ATOM     10 1HG1 VAL     2      19.470  28.910  28.750  1.00  0.00           H
ATOM     11 2HG1 VAL     2      19.560  27.630  30.040  1.00  0.00           H
ATOM     12 3HG1 VAL     2      18.750  27.270  28.650  1.00  0.00           H
ATOM     13  CG2 VAL     2      16.730  28.980  28.720  1.00  0.00           C
ATOM     14 1HG2 VAL     2      16.610  28.110  28.080  1.00  0.00           H
ATOM     15 2HG2 VAL     2      15.710  29.210  29.000  1.00  0.00           H
ATOM     16 3HG2 VAL     2      17.170  29.770  28.100  1.00  0.00           H
ATOM     17  C   VAL     2      17.790  27.150  31.940  1.00  0.00           C
ATOM     18  O   VAL     2      17.630  27.690  33.020  1.00  0.00           O
ATOM     19  N   GLN     3      18.570  26.010  31.850  1.00  0.00           N
ATOM     20  H   GLN     3      18.480  25.470  31.000  1.00  0.00           H
ATOM     21  CA  GLN     3      19.440  25.420  32.820  1.00  0.00           C
ATOM     22  HA  GLN     3      19.590  26.100  33.660  1.00  0.00           H
ATOM     23  CB  GLN     3      18.620  24.330  33.460  1.00  0.00           C
ATOM     24  HB1 GLN     3      18.350  23.610  32.690  1.00  0.00           H
ATOM     25  HB2 GLN     3      17.660  24.730  33.770  1.00  0.00           H
ATOM     26  CG  GLN     3      19.270  23.610  34.650  1.00  0.00           C
ATOM     27  HG1 GLN     3      19.680  24.400  35.280  1.00  0.00           H
ATOM     28  HG2 GLN     3      19.970  22.900  34.200  1.00  0.00           H
ATOM     29  CD  GLN     3      18.210  22.740  35.400  1.00  0.00           C
ATOM     30  OE1 GLN     3      17.420  22.030  34.820  1.00  0.00           O
ATOM     31  NE2 GLN     3      18.130  22.880  36.670  1.00  0.00           N
ATOM     32 1HE2 GLN     3      18.720  23.550  37.160  1.00  0.00           H
ATOM     33 2HE2 GLN     3      17.540  22.260  37.210  1.00  0.00           H
ATOM     34  C   GLN     3      20.760  25.000  32.190  1.00  0.00           C
ATOM     35  O   GLN     3      20.850  24.480  31.070  1.00  0.00           O
ATOM     36  N   LEU     4      21.820  25.220  32.970  1.00  0.00           N
ATOM     37  H   LEU     4      21.680  25.300  33.960  1.00  0.00           H
ATOM     38  CA  LEU     4      23.180  24.840  32.610  1.00  0.00           C
ATOM     39  HA  LEU     4      23.140  24.760  31.520  1.00  0.00           H
ATOM     40  CB  LEU     4      24.170  25.960  32.970  1.00  0.00           C
ATOM     41  HB1 LEU     4      25.110  25.610  32.540  1.00  0.00           H
ATOM     42  HB2 LEU     4      24.360  25.920  34.040  1.00  0.00           H
ATOM     43  CG  LEU     4      23.800  27.370  32.430  1.00  0.00           C
ATOM     44  HG  LEU     4      22.740  27.540  32.640  1.00  0.00           H
ATOM     45  CD1 LEU     4      24.760  28.510  32.980  1.00  0.00           C
ATOM     46 1HD1 LEU     4      24.960  28.320  34.030  1.00  0.00           H
ATOM     47 2HD1 LEU     4      25.740  28.400  32.530  1.00  0.00           H
ATOM     48 3HD1 LEU     4      24.340  29.510  32.870  1.00  0.00           H
ATOM     49  CD2 LEU     4      23.920  27.690  30.880  1.00  0.00           C
ATOM     50 1HD2 LEU     4      24.950  27.730  30.510  1.00  0.00           H
ATOM     51 2HD2 LEU     4      23.550  26.770  30.420  1.00  0.00           H
ATOM     52 3HD2 LEU     4      23.280  28.530  30.650  1.00  0.00           H
ATOM     53  C   LEU     4      23.390  23.440  33.250  1.00  0.00           C
ATOM     54  O   LEU     4      22.570  23.000  34.080  1.00  0.00           O
ATOM     55  N   VAL     5      24.570  22.770  32.980  1.00  0.00           N
ATOM     56  H   VAL     5      25.250  23.090  32.300  1.00  0.00           H
ATOM     57  CA  VAL     5      25.110  21.630  33.780  1.00  0.00           C
ATOM     58  HA  VAL     5      24.620  21.710  34.750  1.00  0.00           H
ATOM     59  CB  VAL     5      24.840  20.270  33.120  1.00  0.00           C
ATOM     60  HB  VAL     5      25.440  19.560  33.680  1.00  0.00           H
ATOM     61  CG1 VAL     5      23.390  19.850  33.290  1.00  0.00           C
ATOM     62 1HG1 VAL     5      23.050  20.050  34.300  1.00  0.00           H
ATOM     63 2HG1 VAL     5      22.770  20.450  32.630  1.00  0.00           H
ATOM     64 3HG1 VAL     5      23.310  18.800  32.980  1.00  0.00           H
ATOM     65  CG2 VAL     5      25.240  20.060  31.610  1.00  0.00           C
ATOM     66 1HG2 VAL     5      24.480  20.440  30.930  1.00  0.00           H
ATOM     67 2HG2 VAL     5      26.240  20.480  31.490  1.00  0.00           H
ATOM     68 3HG2 VAL     5      25.420  19.000  31.450  1.00  0.00           H
ATOM     69  C   VAL     5      26.610  21.770  34.010  1.00  0.00           C
ATOM     70  O   VAL     5      27.320  22.210  33.100  1.00  0.00           O
ATOM     71  N   GLU     6      27.060  21.260  35.160  1.00  0.00           N
ATOM     72  H   GLU     6      26.320  21.010  35.790  1.00  0.00           H
ATOM     73  CA  GLU     6      28.430  21.180  35.630  1.00  0.00           C
ATOM     74  HA  GLU     6      29.080  21.580  34.850  1.00  0.00           H
ATOM     75  CB  GLU     6      28.700  21.960  36.920  1.00  0.00           C
ATOM     76  HB1 GLU     6      29.790  22.070  37.000  1.00  0.00           H
ATOM     77  HB2 GLU     6      28.290  21.430  37.780  1.00  0.00           H
ATOM     78  CG  GLU     6      28.080  23.340  36.970  1.00  0.00           C
ATOM     79  HG1 GLU     6      27.980  23.650  35.930  1.00  0.00           H
ATOM     80  HG2 GLU     6      28.740  24.000  37.550  1.00  0.00           H
ATOM     81  CD  GLU     6      26.740  23.510  37.640  1.00  0.00           C
ATOM     82  OE1 GLU     6      25.890  22.580  37.460  1.00  0.00           O
ATOM     83  OE2 GLU     6      26.510  24.590  38.210  1.00  0.00           O
ATOM     84  C   GLU     6      28.880  19.800  35.890  1.00  0.00           C
ATOM     85  O   GLU     6      28.160  18.930  36.420  1.00  0.00           O
ATOM     86  N   SER     7      30.160  19.560  35.530  1.00  0.00           N
ATOM     87  H   SER     7      30.610  20.300  35.010  1.00  0.00           H
ATOM     88  CA  SER     7      30.840  18.350  35.900  1.00  0.00           C
ATOM     89  HA  SER     7      30.350  17.810  36.710  1.00  0.00           H
ATOM     90  CB  SER     7      30.780  17.330  34.680  1.00  0.00           C
ATOM     91  HB1 SER     7      29.730  17.130  34.460  1.00  0.00           H
ATOM     92  HB2 SER     7      31.370  16.450  34.920  1.00  0.00           H
ATOM     93  OG  SER     7      31.350  17.840  33.510  1.00  0.00           O
ATOM     94  HG  SER     7      31.630  17.140  32.910  1.00  0.00           H
ATOM     95  C   SER     7      32.330  18.580  36.330  1.00  0.00           C
ATOM     96  O   SER     7      32.920  19.590  36.040  1.00  0.00           O
ATOM     97  N   GLY     9      32.850  17.520  37.000  1.00  0.00           N
ATOM     98  H   GLY     9      32.270  16.800  37.400  1.00  0.00           H
ATOM     99  CA  GLY     9      34.320  17.500  37.350  1.00  0.00           C
ATOM    100  HA1 GLY     9      34.790  18.360  36.880  1.00  0.00           H
ATOM    101  HA2 GLY     9      34.750  16.570  37.000  1.00  0.00           H
ATOM    102  C   GLY     9      34.610  17.690  38.820  1.00  0.00           C
ATOM    103  O   GLY     9      35.800  17.750  39.080  1.00  0.00           O
ATOM    104  N   GLY    10      33.630  17.890  39.730  1.00  0.00           N
ATOM    105  H   GLY    10      32.710  17.620  39.420  1.00  0.00           H
ATOM    106  CA  GLY    10      33.780  17.990  41.200  1.00  0.00           C
ATOM    107  HA1 GLY    10      32.820  18.110  41.710  1.00  0.00           H
ATOM    108  HA2 GLY    10      34.420  18.860  41.360  1.00  0.00           H
ATOM    109  C   GLY    10      34.470  16.710  41.780  1.00  0.00           C
ATOM    110  O   GLY    10      34.340  15.690  41.170  1.00  0.00           O
ATOM    111  N   GLY    11      35.130  16.740  43.010  1.00  0.00           N
ATOM    112  H   GLY    11      35.110  17.600  43.550  1.00  0.00           H
ATOM    113  CA  GLY    11      35.680  15.530  43.650  1.00  0.00           C
ATOM    114  HA1 GLY    11      36.230  14.950  42.910  1.00  0.00           H
ATOM    115  HA2 GLY    11      34.960  14.830  44.080  1.00  0.00           H
ATOM    116  C   GLY    11      36.570  15.880  44.880  1.00  0.00           C
ATOM    117  O   GLY    11      36.550  17.000  45.280  1.00  0.00           O
ATOM    118  N   LEU    12      37.330  14.850  45.350  1.00  0.00           N
ATOM    119  H   LEU    12      37.180  13.960  44.910  1.00  0.00           H
ATOM    120  CA  LEU    12      38.430  15.090  46.270  1.00  0.00           C
ATOM    121  HA  LEU    12      38.280  16.140  46.540  1.00  0.00           H
ATOM    122  CB  LEU    12      38.290  14.170  47.510  1.00  0.00           C
ATOM    123  HB1 LEU    12      38.170  13.190  47.050  1.00  0.00           H
ATOM    124  HB2 LEU    12      37.410  14.380  48.110  1.00  0.00           H
ATOM    125  CG  LEU    12      39.550  14.120  48.410  1.00  0.00           C
ATOM    126  HG  LEU    12      40.450  14.020  47.810  1.00  0.00           H
ATOM    127  CD1 LEU    12      39.630  15.330  49.350  1.00  0.00           C
ATOM    128 1HD1 LEU    12      39.000  15.280  50.240  1.00  0.00           H
ATOM    129 2HD1 LEU    12      40.630  15.350  49.760  1.00  0.00           H
ATOM    130 3HD1 LEU    12      39.600  16.250  48.770  1.00  0.00           H
ATOM    131  CD2 LEU    12      39.690  12.900  49.380  1.00  0.00           C
ATOM    132 1HD2 LEU    12      38.860  12.780  50.060  1.00  0.00           H
ATOM    133 2HD2 LEU    12      39.860  12.020  48.770  1.00  0.00           H
ATOM    134 3HD2 LEU    12      40.570  13.120  49.990  1.00  0.00           H
ATOM    135  C   LEU    12      39.740  14.940  45.580  1.00  0.00           C
ATOM    136  O   LEU    12      39.920  13.920  44.910  1.00  0.00           O
ATOM    137  N   VAL    13      40.600  16.000  45.740  1.00  0.00           N
ATOM    138  H   VAL    13      40.280  16.760  46.320  1.00  0.00           H
ATOM    139  CA  VAL    13      41.990  15.880  45.440  1.00  0.00           C
ATOM    140  HA  VAL    13      42.270  14.850  45.220  1.00  0.00           H
ATOM    141  CB  VAL    13      42.400  16.780  44.260  1.00  0.00           C
ATOM    142  HB  VAL    13      43.480  16.710  44.140  1.00  0.00           H
ATOM    143  CG1 VAL    13      41.670  16.420  42.880  1.00  0.00           C
ATOM    144 1HG1 VAL    13      41.820  15.350  42.690  1.00  0.00           H
ATOM    145 2HG1 VAL    13      40.630  16.740  42.820  1.00  0.00           H
ATOM    146 3HG1 VAL    13      42.240  16.950  42.110  1.00  0.00           H
ATOM    147  CG2 VAL    13      42.150  18.270  44.470  1.00  0.00           C
ATOM    148 1HG2 VAL    13      42.320  18.670  45.470  1.00  0.00           H
ATOM    149 2HG2 VAL    13      42.690  18.900  43.760  1.00  0.00           H
ATOM    150 3HG2 VAL    13      41.090  18.480  44.300  1.00  0.00           H
ATOM    151  C   VAL    13      42.920  16.020  46.670  1.00  0.00           C
ATOM    152  O   VAL    13      42.570  16.620  47.620  1.00  0.00           O
ATOM    153  N   GLN    14      44.150  15.540  46.640  1.00  0.00           N
ATOM    154  H   GLN    14      44.410  15.260  45.700  1.00  0.00           H
ATOM    155  CA  GLN    14      45.210  15.840  47.570  1.00  0.00           C
ATOM    156  HA  GLN    14      44.790  15.780  48.570  1.00  0.00           H
ATOM    157  CB  GLN    14      46.260  14.670  47.510  1.00  0.00           C
ATOM    158  HB1 GLN    14      47.160  14.970  48.050  1.00  0.00           H
ATOM    159  HB2 GLN    14      46.580  14.530  46.480  1.00  0.00           H
ATOM    160  CG  GLN    14      45.800  13.300  48.060  1.00  0.00           C
ATOM    161  HG1 GLN    14      46.570  12.560  47.850  1.00  0.00           H
ATOM    162  HG2 GLN    14      44.940  13.060  47.440  1.00  0.00           H
ATOM    163  CD  GLN    14      45.530  13.250  49.580  1.00  0.00           C
ATOM    164  OE1 GLN    14      45.900  14.160  50.380  1.00  0.00           O
ATOM    165  NE2 GLN    14      44.970  12.190  50.120  1.00  0.00           N
ATOM    166 1HE2 GLN    14      44.710  11.350  49.630  1.00  0.00           H
ATOM    167 2HE2 GLN    14      44.930  12.100  51.130  1.00  0.00           H
ATOM    168  C   GLN    14      45.860  17.170  47.290  1.00  0.00           C
ATOM    169  O   GLN    14      45.680  17.800  46.210  1.00  0.00           O
ATOM    170  N   ALA    15      46.530  17.780  48.270  1.00  0.00           N
ATOM    171  H   ALA    15      46.680  17.360  49.180  1.00  0.00           H
ATOM    172  CA  ALA    15      46.920  19.200  48.170  1.00  0.00           C
ATOM    173  HA  ALA    15      46.040  19.650  47.730  1.00  0.00           H
ATOM    174  CB  ALA    15      47.160  19.830  49.540  1.00  0.00           C
ATOM    175  HB1 ALA    15      48.220  19.750  49.820  1.00  0.00           H
ATOM    176  HB2 ALA    15      46.890  20.880  49.540  1.00  0.00           H
ATOM    177  HB3 ALA    15      46.530  19.320  50.270  1.00  0.00           H
ATOM    178  C   ALA    15      48.010  19.520  47.160  1.00  0.00           C
ATOM    179  O   ALA    15      48.910  18.700  46.990  1.00  0.00           O
ATOM    180  N   GLY    16      47.920  20.630  46.470  1.00  0.00           N
ATOM    181  H   GLY    16      47.150  21.200  46.790  1.00  0.00           H
ATOM    182  CA  GLY    16      48.790  21.130  45.370  1.00  0.00           C
ATOM    183  HA1 GLY    16      49.840  21.120  45.660  1.00  0.00           H
ATOM    184  HA2 GLY    16      48.510  22.140  45.090  1.00  0.00           H
ATOM    185  C   GLY    16      48.750  20.230  44.130  1.00  0.00           C
ATOM    186  O   GLY    16      49.500  20.420  43.190  1.00  0.00           O
ATOM    187  N   ASP    17      47.670  19.420  44.020  1.00  0.00           N
ATOM    188  H   ASP    17      47.100  19.270  44.830  1.00  0.00           H
ATOM    189  CA  ASP    17      47.260  18.790  42.800  1.00  0.00           C
ATOM    190  HA  ASP    17      48.150  18.690  42.190  1.00  0.00           H
ATOM    191  CB  ASP    17      46.720  17.370  43.030  1.00  0.00           C
ATOM    192  HB1 ASP    17      46.770  16.960  42.030  1.00  0.00           H
ATOM    193  HB2 ASP    17      45.690  17.380  43.390  1.00  0.00           H
ATOM    194  CG  ASP    17      47.610  16.460  43.840  1.00  0.00           C
ATOM    195  OD1 ASP    17      48.860  16.610  43.850  1.00  0.00           O
ATOM    196  OD2 ASP    17      47.060  15.380  44.230  1.00  0.00           O
ATOM    197  C   ASP    17      46.270  19.640  41.980  1.00  0.00           C
ATOM    198  O   ASP    17      45.820  20.750  42.360  1.00  0.00           O
ATOM    199  N   SER    18      45.920  19.150  40.820  1.00  0.00           N
ATOM    200  H   SER    18      46.260  18.220  40.590  1.00  0.00           H
ATOM    201  CA  SER    18      45.100  19.940  39.800  1.00  0.00           C
ATOM    202  HA  SER    18      44.980  20.980  40.080  1.00  0.00           H
ATOM    203  CB  SER    18      45.760  19.850  38.390  1.00  0.00           C
ATOM    204  HB1 SER    18      45.110  20.420  37.740  1.00  0.00           H
ATOM    205  HB2 SER    18      45.790  18.810  38.070  1.00  0.00           H
ATOM    206  OG  SER    18      47.090  20.360  38.390  1.00  0.00           O
ATOM    207  HG  SER    18      47.240  20.870  37.590  1.00  0.00           H
ATOM    208  C   SER    18      43.670  19.350  39.620  1.00  0.00           C
ATOM    209  O   SER    18      43.490  18.140  39.720  1.00  0.00           O
ATOM    210  N   LEU    19      42.690  20.200  39.270  1.00  0.00           N
ATOM    211  H   LEU    19      42.840  21.180  39.080  1.00  0.00           H
ATOM    212  CA  LEU    19      41.400  19.730  38.850  1.00  0.00           C
ATOM    213  HA  LEU    19      41.380  18.720  38.440  1.00  0.00           H
ATOM    214  CB  LEU    19      40.470  19.620  40.090  1.00  0.00           C
ATOM    215  HB1 LEU    19      40.260  20.660  40.350  1.00  0.00           H
ATOM    216  HB2 LEU    19      41.010  19.190  40.940  1.00  0.00           H
ATOM    217  CG  LEU    19      39.180  18.820  39.800  1.00  0.00           C
ATOM    218  HG  LEU    19      38.690  19.240  38.930  1.00  0.00           H
ATOM    219  CD1 LEU    19      39.410  17.360  39.510  1.00  0.00           C
ATOM    220 1HD1 LEU    19      40.090  16.880  40.220  1.00  0.00           H
ATOM    221 2HD1 LEU    19      38.510  16.750  39.550  1.00  0.00           H
ATOM    222 3HD1 LEU    19      39.910  17.180  38.560  1.00  0.00           H
ATOM    223  CD2 LEU    19      38.420  18.970  41.090  1.00  0.00           C
ATOM    224 1HD2 LEU    19      38.920  18.430  41.900  1.00  0.00           H
ATOM    225 2HD2 LEU    19      38.380  20.030  41.320  1.00  0.00           H
ATOM    226 3HD2 LEU    19      37.410  18.590  40.960  1.00  0.00           H
ATOM    227  C   LEU    19      40.860  20.570  37.710  1.00  0.00           C
ATOM    228  O   LEU    19      40.780  21.810  37.870  1.00  0.00           O
ATOM    229  N   ARG    20      40.340  19.970  36.600  1.00  0.00           N
ATOM    230  H   ARG    20      40.370  18.980  36.430  1.00  0.00           H
ATOM    231  CA  ARG    20      39.500  20.680  35.630  1.00  0.00           C
ATOM    232  HA  ARG    20      39.630  21.760  35.740  1.00  0.00           H
ATOM    233  CB  ARG    20      39.960  20.230  34.300  1.00  0.00           C
ATOM    234  HB1 ARG    20      39.690  19.180  34.190  1.00  0.00           H
ATOM    235  HB2 ARG    20      41.050  20.170  34.270  1.00  0.00           H
ATOM    236  CG  ARG    20      39.490  21.020  33.100  1.00  0.00           C
ATOM    237  HG1 ARG    20      40.030  21.960  32.960  1.00  0.00           H
ATOM    238  HG2 ARG    20      38.440  21.230  33.320  1.00  0.00           H
ATOM    239  CD  ARG    20      39.420  20.340  31.830  1.00  0.00           C
ATOM    240  HD1 ARG    20      39.350  21.120  31.070  1.00  0.00           H
ATOM    241  HD2 ARG    20      38.530  19.720  31.940  1.00  0.00           H
ATOM    242  NE  ARG    20      40.590  19.480  31.530  1.00  0.00           N
ATOM    243  HE  ARG    20      40.630  18.530  31.880  1.00  0.00           H
ATOM    244  CZ  ARG    20      41.690  20.020  31.120  1.00  0.00           C
ATOM    245  NH1 ARG    20      41.770  21.270  30.750  1.00  0.00           N
ATOM    246 1HH1 ARG    20      41.030  21.950  30.710  1.00  0.00           H
ATOM    247 2HH1 ARG    20      42.680  21.710  30.650  1.00  0.00           H
ATOM    248  NH2 ARG    20      42.790  19.440  31.100  1.00  0.00           N
ATOM    249 1HH2 ARG    20      42.920  18.590  31.630  1.00  0.00           H
ATOM    250 2HH2 ARG    20      43.620  19.980  30.880  1.00  0.00           H
ATOM    251  C   ARG    20      38.000  20.580  35.920  1.00  0.00           C
ATOM    252  O   ARG    20      37.470  19.540  35.980  1.00  0.00           O
ATOM    253  N   LEU    21      37.340  21.700  36.020  1.00  0.00           N
ATOM    254  H   LEU    21      37.750  22.540  35.640  1.00  0.00           H
ATOM    255  CA  LEU    21      35.830  21.700  35.950  1.00  0.00           C
ATOM    256  HA  LEU    21      35.450  20.740  36.270  1.00  0.00           H
ATOM    257  CB  LEU    21      35.330  22.760  36.900  1.00  0.00           C
ATOM    258  HB1 LEU    21      34.250  22.680  36.790  1.00  0.00           H
ATOM    259  HB2 LEU    21      35.600  23.760  36.530  1.00  0.00           H
ATOM    260  CG  LEU    21      35.680  22.630  38.340  1.00  0.00           C
ATOM    261  HG  LEU    21      36.730  22.420  38.530  1.00  0.00           H
ATOM    262  CD1 LEU    21      35.190  23.900  39.070  1.00  0.00           C
ATOM    263 1HD1 LEU    21      35.780  24.750  38.740  1.00  0.00           H
ATOM    264 2HD1 LEU    21      34.180  24.170  38.740  1.00  0.00           H
ATOM    265 3HD1 LEU    21      35.330  23.870  40.150  1.00  0.00           H
ATOM    266  CD2 LEU    21      34.910  21.400  38.890  1.00  0.00           C
ATOM    267 1HD2 LEU    21      33.850  21.510  38.690  1.00  0.00           H
ATOM    268 2HD2 LEU    21      35.310  20.470  38.500  1.00  0.00           H
ATOM    269 3HD2 LEU    21      35.020  21.280  39.970  1.00  0.00           H
ATOM    270  C   LEU    21      35.290  21.980  34.540  1.00  0.00           C
ATOM    271  O   LEU    21      35.940  22.640  33.750  1.00  0.00           O
ATOM    272  N   SER    22      34.070  21.460  34.340  1.00  0.00           N
ATOM    273  H   SER    22      33.520  21.030  35.070  1.00  0.00           H
ATOM    274  CA  SER    22      33.480  21.580  32.960  1.00  0.00           C
ATOM    275  HA  SER    22      34.120  22.260  32.390  1.00  0.00           H
ATOM    276  CB  SER    22      33.560  20.190  32.210  1.00  0.00           C
ATOM    277  HB1 SER    22      33.170  20.250  31.190  1.00  0.00           H
ATOM    278  HB2 SER    22      33.020  19.420  32.770  1.00  0.00           H
ATOM    279  OG  SER    22      34.940  19.970  32.160  1.00  0.00           O
ATOM    280  HG  SER    22      35.230  19.500  32.950  1.00  0.00           H
ATOM    281  C   SER    22      32.030  21.850  33.020  1.00  0.00           C
ATOM    282  O   SER    22      31.430  21.410  33.960  1.00  0.00           O
ATOM    283  N   CYS    23      31.490  22.690  32.110  1.00  0.00           N
ATOM    284  H   CYS    23      32.110  22.990  31.370  1.00  0.00           H
ATOM    285  CA  CYS    23      30.110  23.110  32.010  1.00  0.00           C
ATOM    286  HA  CYS    23      29.570  22.490  32.730  1.00  0.00           H
ATOM    287  CB  CYS    23      30.010  24.570  32.620  1.00  0.00           C
ATOM    288  HB1 CYS    23      30.750  25.200  32.110  1.00  0.00           H
ATOM    289  HB2 CYS    23      30.220  24.560  33.690  1.00  0.00           H
ATOM    290  SG  CYS    23      28.430  25.480  32.530  1.00  0.00           S
ATOM    291  C   CYS    23      29.610  23.110  30.570  1.00  0.00           C
ATOM    292  O   CYS    23      30.450  23.370  29.610  1.00  0.00           O
ATOM    293  N   ALA    24      28.350  22.960  30.370  1.00  0.00           N
ATOM    294  H   ALA    24      27.740  22.590  31.080  1.00  0.00           H
ATOM    295  CA  ALA    24      27.640  22.970  29.080  1.00  0.00           C
ATOM    296  HA  ALA    24      28.300  23.350  28.310  1.00  0.00           H
ATOM    297  CB  ALA    24      27.240  21.520  28.770  1.00  0.00           C
ATOM    298  HB1 ALA    24      26.340  21.270  29.330  1.00  0.00           H
ATOM    299  HB2 ALA    24      26.890  21.470  27.740  1.00  0.00           H
ATOM    300  HB3 ALA    24      28.090  20.860  28.930  1.00  0.00           H
ATOM    301  C   ALA    24      26.340  23.810  29.140  1.00  0.00           C
ATOM    302  O   ALA    24      25.580  23.840  30.090  1.00  0.00           O
ATOM    303  N   ALA    25      26.190  24.530  28.050  1.00  0.00           N
ATOM    304  H   ALA    25      26.880  24.430  27.320  1.00  0.00           H
ATOM    305  CA  ALA    25      25.010  25.430  27.830  1.00  0.00           C
ATOM    306  HA  ALA    25      24.270  25.420  28.620  1.00  0.00           H
ATOM    307  CB  ALA    25      25.480  26.810  27.790  1.00  0.00           C
ATOM    308  HB1 ALA    25      25.760  27.160  26.800  1.00  0.00           H
ATOM    309  HB2 ALA    25      24.600  27.430  27.940  1.00  0.00           H
ATOM    310  HB3 ALA    25      26.260  27.020  28.510  1.00  0.00           H
ATOM    311  C   ALA    25      24.200  24.990  26.560  1.00  0.00           C
ATOM    312  O   ALA    25      24.760  24.770  25.540  1.00  0.00           O
ATOM    313  N   SER    26      22.860  25.040  26.640  1.00  0.00           N
ATOM    314  H   SER    26      22.460  25.330  27.520  1.00  0.00           H
ATOM    315  CA  SER    26      21.940  24.990  25.460  1.00  0.00           C
ATOM    316  HA  SER    26      22.470  25.330  24.580  1.00  0.00           H
ATOM    317  CB  SER    26      21.370  23.600  25.290  1.00  0.00           C
ATOM    318  HB1 SER    26      20.510  23.690  24.630  1.00  0.00           H
ATOM    319  HB2 SER    26      21.080  23.290  26.300  1.00  0.00           H
ATOM    320  OG  SER    26      22.410  22.780  24.690  1.00  0.00           O
ATOM    321  HG  SER    26      22.190  21.840  24.630  1.00  0.00           H
ATOM    322  C   SER    26      20.700  25.980  25.570  1.00  0.00           C
ATOM    323  O   SER    26      20.260  26.220  26.700  1.00  0.00           O
ATOM    324  N   GLY    27      20.230  26.660  24.510  1.00  0.00           N
ATOM    325  H   GLY    27      20.540  26.400  23.590  1.00  0.00           H
ATOM    326  CA  GLY    27      19.260  27.810  24.490  1.00  0.00           C
ATOM    327  HA1 GLY    27      18.490  27.450  25.180  1.00  0.00           H
ATOM    328  HA2 GLY    27      18.820  28.000  23.510  1.00  0.00           H
ATOM    329  C   GLY    27      19.650  29.190  25.050  1.00  0.00           C
ATOM    330  O   GLY    27      19.070  30.220  24.660  1.00  0.00           O
ATOM    331  N   LEU    28      20.590  29.220  26.000  1.00  0.00           N
ATOM    332  H   LEU    28      20.830  28.350  26.450  1.00  0.00           H
ATOM    333  CA  LEU    28      21.540  30.330  26.080  1.00  0.00           C
ATOM    334  HA  LEU    28      21.020  31.120  26.620  1.00  0.00           H
ATOM    335  CB  LEU    28      22.800  29.710  26.820  1.00  0.00           C
ATOM    336  HB1 LEU    28      23.260  28.960  26.180  1.00  0.00           H
ATOM    337  HB2 LEU    28      22.530  29.380  27.820  1.00  0.00           H
ATOM    338  CG  LEU    28      23.840  30.810  26.980  1.00  0.00           C
ATOM    339  HG  LEU    28      24.330  31.020  26.030  1.00  0.00           H
ATOM    340  CD1 LEU    28      23.390  32.070  27.800  1.00  0.00           C
ATOM    341 1HD1 LEU    28      22.930  31.720  28.730  1.00  0.00           H
ATOM    342 2HD1 LEU    28      24.260  32.690  27.990  1.00  0.00           H
ATOM    343 3HD1 LEU    28      22.720  32.650  27.170  1.00  0.00           H
ATOM    344  CD2 LEU    28      25.080  30.350  27.740  1.00  0.00           C
ATOM    345 1HD2 LEU    28      25.290  29.400  27.250  1.00  0.00           H
ATOM    346 2HD2 LEU    28      25.920  31.040  27.620  1.00  0.00           H
ATOM    347 3HD2 LEU    28      24.810  30.170  28.780  1.00  0.00           H
ATOM    348  C   LEU    28      22.050  30.740  24.740  1.00  0.00           C
ATOM    349  O   LEU    28      22.660  29.980  23.970  1.00  0.00           O
ATOM    350  N   LEU    29      21.840  31.980  24.320  1.00  0.00           N
ATOM    351  H   LEU    29      21.240  32.550  24.910  1.00  0.00           H
ATOM    352  CA  LEU    29      22.440  32.650  23.130  1.00  0.00           C
ATOM    353  HA  LEU    29      22.290  31.950  22.300  1.00  0.00           H
ATOM    354  CB  LEU    29      21.680  33.980  22.840  1.00  0.00           C
ATOM    355  HB1 LEU    29      22.300  34.560  22.150  1.00  0.00           H
ATOM    356  HB2 LEU    29      21.680  34.490  23.800  1.00  0.00           H
ATOM    357  CG  LEU    29      20.270  33.890  22.160  1.00  0.00           C
ATOM    358  HG  LEU    29      19.820  32.920  22.360  1.00  0.00           H
ATOM    359  CD1 LEU    29      19.270  34.880  22.790  1.00  0.00           C
ATOM    360 1HD1 LEU    29      19.080  34.580  23.820  1.00  0.00           H
ATOM    361 2HD1 LEU    29      19.580  35.920  22.670  1.00  0.00           H
ATOM    362 3HD1 LEU    29      18.290  34.760  22.320  1.00  0.00           H
ATOM    363  CD2 LEU    29      20.260  34.090  20.660  1.00  0.00           C
ATOM    364 1HD2 LEU    29      19.240  34.010  20.280  1.00  0.00           H
ATOM    365 2HD2 LEU    29      20.580  35.100  20.400  1.00  0.00           H
ATOM    366 3HD2 LEU    29      20.810  33.330  20.110  1.00  0.00           H
ATOM    367  C   LEU    29      23.960  32.780  23.290  1.00  0.00           C
ATOM    368  O   LEU    29      24.430  33.890  23.500  1.00  0.00           O
ATOM    369  N   PHE    30      24.670  31.720  23.040  1.00  0.00           N
ATOM    370  H   PHE    30      24.110  30.890  22.970  1.00  0.00           H
ATOM    371  CA  PHE    30      26.190  31.630  23.090  1.00  0.00           C
ATOM    372  HA  PHE    30      26.510  31.740  24.130  1.00  0.00           H
ATOM    373  CB  PHE    30      26.540  30.130  22.690  1.00  0.00           C
ATOM    374  HB1 PHE    30      26.800  30.110  21.630  1.00  0.00           H
ATOM    375  HB2 PHE    30      25.720  29.420  22.810  1.00  0.00           H
ATOM    376  CG  PHE    30      27.770  29.620  23.470  1.00  0.00           C
ATOM    377  CD1 PHE    30      27.540  28.990  24.700  1.00  0.00           C
ATOM    378  HD1 PHE    30      26.530  28.830  25.070  1.00  0.00           H
ATOM    379  CE1 PHE    30      28.630  28.390  25.360  1.00  0.00           C
ATOM    380  HE1 PHE    30      28.490  27.840  26.280  1.00  0.00           H
ATOM    381  CZ  PHE    30      29.890  28.450  24.740  1.00  0.00           C
ATOM    382  HZ  PHE    30      30.670  27.970  25.300  1.00  0.00           H
ATOM    383  CE2 PHE    30      30.100  29.150  23.540  1.00  0.00           C
ATOM    384  HE2 PHE    30      31.100  29.130  23.120  1.00  0.00           H
ATOM    385  CD2 PHE    30      29.020  29.720  22.910  1.00  0.00           C
ATOM    386  HD2 PHE    30      29.130  30.090  21.900  1.00  0.00           H
ATOM    387  C   PHE    30      27.020  32.560  22.180  1.00  0.00           C
ATOM    388  O   PHE    30      28.190  32.800  22.480  1.00  0.00           O
ATOM    389  N   SER    37      26.450  33.190  21.180  1.00  0.00           N
ATOM    390  H   SER    37      25.500  33.010  20.890  1.00  0.00           H
ATOM    391  CA  SER    37      27.120  34.310  20.440  1.00  0.00           C
ATOM    392  HA  SER    37      28.180  34.140  20.270  1.00  0.00           H
ATOM    393  CB  SER    37      26.440  34.280  19.040  1.00  0.00           C
ATOM    394  HB1 SER    37      26.640  35.170  18.440  1.00  0.00           H
ATOM    395  HB2 SER    37      25.360  34.240  19.140  1.00  0.00           H
ATOM    396  OG  SER    37      26.880  33.200  18.320  1.00  0.00           O
ATOM    397  HG  SER    37      27.450  32.670  18.890  1.00  0.00           H
ATOM    398  C   SER    37      27.010  35.640  21.100  1.00  0.00           C
ATOM    399  O   SER    37      27.750  36.550  20.730  1.00  0.00           O
ATOM    400  N   PHE    38      26.200  35.820  22.180  1.00  0.00           N
ATOM    401  H   PHE    38      25.650  35.050  22.540  1.00  0.00           H
ATOM    402  CA  PHE    38      26.000  37.150  22.680  1.00  0.00           C
ATOM    403  HA  PHE    38      26.800  37.820  22.390  1.00  0.00           H
ATOM    404  CB  PHE    38      24.750  37.880  22.130  1.00  0.00           C
ATOM    405  HB1 PHE    38      24.900  38.950  22.280  1.00  0.00           H
ATOM    406  HB2 PHE    38      23.910  37.590  22.760  1.00  0.00           H
ATOM    407  CG  PHE    38      24.560  37.720  20.620  1.00  0.00           C
ATOM    408  CD1 PHE    38      23.890  36.560  20.090  1.00  0.00           C
ATOM    409  HD1 PHE    38      23.560  35.810  20.800  1.00  0.00           H
ATOM    410  CE1 PHE    38      23.650  36.400  18.750  1.00  0.00           C
ATOM    411  HE1 PHE    38      23.230  35.480  18.370  1.00  0.00           H
ATOM    412  CZ  PHE    38      23.970  37.410  17.890  1.00  0.00           C
ATOM    413  HZ  PHE    38      23.820  37.340  16.820  1.00  0.00           H
ATOM    414  CE2 PHE    38      24.560  38.640  18.370  1.00  0.00           C
ATOM    415  HE2 PHE    38      24.940  39.340  17.640  1.00  0.00           H
ATOM    416  CD2 PHE    38      24.880  38.790  19.710  1.00  0.00           C
ATOM    417  HD2 PHE    38      25.440  39.670  19.990  1.00  0.00           H
ATOM    418  C   PHE    38      26.040  37.300  24.230  1.00  0.00           C
ATOM    419  O   PHE    38      25.910  38.420  24.720  1.00  0.00           O
ATOM    420  N   TYR    39      26.380  36.200  24.920  1.00  0.00           N
ATOM    421  H   TYR    39      26.300  35.330  24.410  1.00  0.00           H
ATOM    422  CA  TYR    39      26.310  36.190  26.390  1.00  0.00           C
ATOM    423  HA  TYR    39      25.940  37.140  26.790  1.00  0.00           H
ATOM    424  CB  TYR    39      25.360  35.090  26.920  1.00  0.00           C
ATOM    425  HB1 TYR    39      25.760  34.560  27.790  1.00  0.00           H
ATOM    426  HB2 TYR    39      25.380  34.320  26.140  1.00  0.00           H
ATOM    427  CG  TYR    39      23.920  35.420  27.310  1.00  0.00           C
ATOM    428  CD1 TYR    39      22.970  35.760  26.300  1.00  0.00           C
ATOM    429  HD1 TYR    39      23.150  35.650  25.240  1.00  0.00           H
ATOM    430  CE1 TYR    39      21.700  36.190  26.700  1.00  0.00           C
ATOM    431  HE1 TYR    39      21.040  36.510  25.910  1.00  0.00           H
ATOM    432  CZ  TYR    39      21.260  36.270  28.030  1.00  0.00           C
ATOM    433  OH  TYR    39      20.030  36.660  28.340  1.00  0.00           O
ATOM    434  HH  TYR    39      19.850  36.600  29.280  1.00  0.00           H
ATOM    435  CE2 TYR    39      22.170  35.850  28.950  1.00  0.00           C
ATOM    436  HE2 TYR    39      21.770  35.830  29.960  1.00  0.00           H
ATOM    437  CD2 TYR    39      23.470  35.500  28.610  1.00  0.00           C
ATOM    438  HD2 TYR    39      24.070  35.230  29.470  1.00  0.00           H
ATOM    439  C   TYR    39      27.800  36.160  27.010  1.00  0.00           C
ATOM    440  O   TYR    39      28.820  35.870  26.330  1.00  0.00           O
ATOM    441  N   ILE    40      27.910  36.310  28.340  1.00  0.00           N
ATOM    442  H   ILE    40      27.100  36.410  28.920  1.00  0.00           H
ATOM    443  CA  ILE    40      29.140  35.960  29.080  1.00  0.00           C
ATOM    444  HA  ILE    40      29.970  35.950  28.370  1.00  0.00           H
ATOM    445  CB  ILE    40      29.500  37.130  30.040  1.00  0.00           C
ATOM    446  HB  ILE    40      28.670  37.000  30.740  1.00  0.00           H
ATOM    447  CG2 ILE    40      30.820  36.940  30.760  1.00  0.00           C
ATOM    448 1HG2 ILE    40      30.900  35.910  31.130  1.00  0.00           H
ATOM    449 2HG2 ILE    40      31.710  37.160  30.160  1.00  0.00           H
ATOM    450 3HG2 ILE    40      30.800  37.540  31.670  1.00  0.00           H
ATOM    451  CG1 ILE    40      29.500  38.450  29.360  1.00  0.00           C
ATOM    452 1HG1 ILE    40      28.570  38.570  28.810  1.00  0.00           H
ATOM    453 2HG1 ILE    40      30.290  38.470  28.610  1.00  0.00           H
ATOM    454  CD  ILE    40      29.670  39.650  30.340  1.00  0.00           C
ATOM    455  HD1 ILE    40      29.750  40.580  29.770  1.00  0.00           H
ATOM    456  HD2 ILE    40      28.770  39.700  30.950  1.00  0.00           H
ATOM    457  HD3 ILE    40      30.580  39.680  30.930  1.00  0.00           H
ATOM    458  C   ILE    40      28.960  34.640  29.750  1.00  0.00           C
ATOM    459  O   ILE    40      27.870  34.370  30.210  1.00  0.00           O
ATOM    460  N   MET    41      29.950  33.790  30.020  1.00  0.00           N
ATOM    461  H   MET    41      30.850  33.970  29.610  1.00  0.00           H
ATOM    462  CA  MET    41      29.820  32.540  30.850  1.00  0.00           C
ATOM    463  HA  MET    41      28.840  32.530  31.320  1.00  0.00           H
ATOM    464  CB  MET    41      30.030  31.360  29.960  1.00  0.00           C
ATOM    465  HB1 MET    41      30.220  30.470  30.570  1.00  0.00           H
ATOM    466  HB2 MET    41      30.890  31.460  29.300  1.00  0.00           H
ATOM    467  CG  MET    41      28.750  31.090  29.170  1.00  0.00           C
ATOM    468  HG1 MET    41      28.870  31.450  28.150  1.00  0.00           H
ATOM    469  HG2 MET    41      27.830  31.360  29.690  1.00  0.00           H
ATOM    470  SD  MET    41      28.620  29.300  28.940  1.00  0.00           S
ATOM    471  CE  MET    41      27.700  28.950  30.480  1.00  0.00           C
ATOM    472  HE1 MET    41      28.230  29.440  31.290  1.00  0.00           H
ATOM    473  HE2 MET    41      26.670  29.300  30.410  1.00  0.00           H
ATOM    474  HE3 MET    41      27.820  27.880  30.650  1.00  0.00           H
ATOM    475  C   MET    41      30.830  32.550  32.040  1.00  0.00           C
ATOM    476  O   MET    41      31.880  33.170  31.880  1.00  0.00           O
ATOM    477  N   GLY    42      30.570  31.910  33.170  1.00  0.00           N
ATOM    478  H   GLY    42      29.700  31.410  33.320  1.00  0.00           H
ATOM    479  CA  GLY    42      31.580  31.860  34.120  1.00  0.00           C
ATOM    480  HA1 GLY    42      31.760  32.900  34.400  1.00  0.00           H
ATOM    481  HA2 GLY    42      32.490  31.480  33.660  1.00  0.00           H
ATOM    482  C   GLY    42      31.180  31.000  35.370  1.00  0.00           C
ATOM    483  O   GLY    42      30.260  30.200  35.440  1.00  0.00           O
ATOM    484  N   TRP    43      32.040  31.070  36.350  1.00  0.00           N
ATOM    485  H   TRP    43      32.490  31.960  36.450  1.00  0.00           H
ATOM    486  CA  TRP    43      32.250  30.240  37.480  1.00  0.00           C
ATOM    487  HA  TRP    43      31.460  29.500  37.560  1.00  0.00           H
ATOM    488  CB  TRP    43      33.560  29.430  37.370  1.00  0.00           C
ATOM    489  HB1 TRP    43      33.490  28.680  38.160  1.00  0.00           H
ATOM    490  HB2 TRP    43      34.440  30.050  37.510  1.00  0.00           H
ATOM    491  CG  TRP    43      33.720  28.490  36.180  1.00  0.00           C
ATOM    492  CD1 TRP    43      34.090  28.860  34.970  1.00  0.00           C
ATOM    493  HD1 TRP    43      34.460  29.830  34.660  1.00  0.00           H
ATOM    494  NE1 TRP    43      33.980  27.760  34.170  1.00  0.00           N
ATOM    495  HE1 TRP    43      34.190  27.730  33.180  1.00  0.00           H
ATOM    496  CE2 TRP    43      33.430  26.690  34.760  1.00  0.00           C
ATOM    497  CZ2 TRP    43      33.440  25.330  34.410  1.00  0.00           C
ATOM    498  HZ2 TRP    43      33.720  25.020  33.420  1.00  0.00           H
ATOM    499  CH2 TRP    43      32.740  24.460  35.310  1.00  0.00           C
ATOM    500  HH2 TRP    43      32.590  23.430  35.020  1.00  0.00           H
ATOM    501  CZ3 TRP    43      32.300  24.910  36.530  1.00  0.00           C
ATOM    502  HZ3 TRP    43      31.680  24.220  37.090  1.00  0.00           H
ATOM    503  CE3 TRP    43      32.510  26.240  36.920  1.00  0.00           C
ATOM    504  HE3 TRP    43      32.260  26.550  37.920  1.00  0.00           H
ATOM    505  CD2 TRP    43      33.170  27.130  36.060  1.00  0.00           C
ATOM    506  C   TRP    43      32.230  31.040  38.840  1.00  0.00           C
ATOM    507  O   TRP    43      32.990  32.010  38.960  1.00  0.00           O
ATOM    508  N   PHE    44      31.340  30.640  39.760  1.00  0.00           N
ATOM    509  H   PHE    44      30.680  29.900  39.590  1.00  0.00           H
ATOM    510  CA  PHE    44      31.200  31.070  41.170  1.00  0.00           C
ATOM    511  HA  PHE    44      32.020  31.750  41.430  1.00  0.00           H
ATOM    512  CB  PHE    44      29.800  31.780  41.340  1.00  0.00           C
ATOM    513  HB1 PHE    44      29.770  32.090  42.380  1.00  0.00           H
ATOM    514  HB2 PHE    44      29.020  31.060  41.120  1.00  0.00           H
ATOM    515  CG  PHE    44      29.530  33.010  40.490  1.00  0.00           C
ATOM    516  CD1 PHE    44      28.920  32.910  39.240  1.00  0.00           C
ATOM    517  HD1 PHE    44      28.720  31.960  38.760  1.00  0.00           H
ATOM    518  CE1 PHE    44      28.740  34.060  38.470  1.00  0.00           C
ATOM    519  HE1 PHE    44      28.420  33.850  37.460  1.00  0.00           H
ATOM    520  CZ  PHE    44      29.080  35.340  38.930  1.00  0.00           C
ATOM    521  HZ  PHE    44      28.930  36.190  38.270  1.00  0.00           H
ATOM    522  CE2 PHE    44      29.560  35.480  40.250  1.00  0.00           C
ATOM    523  HE2 PHE    44      29.750  36.440  40.720  1.00  0.00           H
ATOM    524  CD2 PHE    44      29.790  34.310  41.010  1.00  0.00           C
ATOM    525  HD2 PHE    44      30.340  34.420  41.930  1.00  0.00           H
ATOM    526  C   PHE    44      31.200  29.860  42.070  1.00  0.00           C
ATOM    527  O   PHE    44      31.050  28.700  41.660  1.00  0.00           O
ATOM    528  N   ARG    45      31.570  30.020  43.360  1.00  0.00           N
ATOM    529  H   ARG    45      31.860  30.920  43.710  1.00  0.00           H
ATOM    530  CA  ARG    45      31.730  28.890  44.330  1.00  0.00           C
ATOM    531  HA  ARG    45      31.200  28.010  43.960  1.00  0.00           H
ATOM    532  CB  ARG    45      33.190  28.520  44.420  1.00  0.00           C
ATOM    533  HB1 ARG    45      33.470  28.400  43.380  1.00  0.00           H
ATOM    534  HB2 ARG    45      33.370  27.490  44.750  1.00  0.00           H
ATOM    535  CG  ARG    45      34.130  29.490  45.070  1.00  0.00           C
ATOM    536  HG1 ARG    45      33.850  29.580  46.120  1.00  0.00           H
ATOM    537  HG2 ARG    45      34.290  30.380  44.470  1.00  0.00           H
ATOM    538  CD  ARG    45      35.470  28.760  45.130  1.00  0.00           C
ATOM    539  HD1 ARG    45      35.650  28.350  44.140  1.00  0.00           H
ATOM    540  HD2 ARG    45      35.260  28.010  45.900  1.00  0.00           H
ATOM    541  NE  ARG    45      36.570  29.640  45.590  1.00  0.00           N
ATOM    542  HE  ARG    45      36.270  30.470  46.070  1.00  0.00           H
ATOM    543  CZ  ARG    45      37.830  29.510  45.570  1.00  0.00           C
ATOM    544  NH1 ARG    45      38.400  28.400  45.130  1.00  0.00           N
ATOM    545 1HH1 ARG    45      37.840  27.580  44.960  1.00  0.00           H
ATOM    546 2HH1 ARG    45      39.410  28.390  45.100  1.00  0.00           H
ATOM    547  NH2 ARG    45      38.700  30.450  46.010  1.00  0.00           N
ATOM    548 1HH2 ARG    45      38.360  31.300  46.440  1.00  0.00           H
ATOM    549 2HH2 ARG    45      39.680  30.260  46.150  1.00  0.00           H
ATOM    550  C   ARG    45      31.100  29.100  45.690  1.00  0.00           C
ATOM    551  O   ARG    45      30.900  30.270  46.000  1.00  0.00           O
ATOM    552  N   GLN    46      30.830  28.090  46.530  1.00  0.00           N
ATOM    553  H   GLN    46      31.050  27.170  46.200  1.00  0.00           H
ATOM    554  CA  GLN    46      30.380  28.350  47.870  1.00  0.00           C
ATOM    555  HA  GLN    46      30.870  29.230  48.280  1.00  0.00           H
ATOM    556  CB  GLN    46      28.840  28.610  47.780  1.00  0.00           C
ATOM    557  HB1 GLN    46      28.380  27.720  47.340  1.00  0.00           H
ATOM    558  HB2 GLN    46      28.690  29.410  47.050  1.00  0.00           H
ATOM    559  CG  GLN    46      28.290  28.950  49.180  1.00  0.00           C
ATOM    560  HG1 GLN    46      28.950  29.720  49.570  1.00  0.00           H
ATOM    561  HG2 GLN    46      28.370  28.040  49.770  1.00  0.00           H
ATOM    562  CD  GLN    46      26.850  29.350  49.070  1.00  0.00           C
ATOM    563  OE1 GLN    46      26.170  28.940  48.120  1.00  0.00           O
ATOM    564  NE2 GLN    46      26.280  30.100  50.020  1.00  0.00           N
ATOM    565 1HE2 GLN    46      26.880  30.580  50.670  1.00  0.00           H
ATOM    566 2HE2 GLN    46      25.330  30.360  49.790  1.00  0.00           H
ATOM    567  C   GLN    46      30.630  27.180  48.810  1.00  0.00           C
ATOM    568  O   GLN    46      30.410  26.050  48.330  1.00  0.00           O
ATOM    569  N   ALA    47      31.170  27.450  49.990  1.00  0.00           N
ATOM    570  H   ALA    47      31.410  28.380  50.280  1.00  0.00           H
ATOM    571  CA  ALA    47      31.280  26.500  51.060  1.00  0.00           C
ATOM    572  HA  ALA    47      31.200  25.490  50.660  1.00  0.00           H
ATOM    573  CB  ALA    47      32.740  26.690  51.650  1.00  0.00           C
ATOM    574  HB1 ALA    47      32.780  25.980  52.470  1.00  0.00           H
ATOM    575  HB2 ALA    47      33.590  26.380  51.040  1.00  0.00           H
ATOM    576  HB3 ALA    47      32.840  27.630  52.190  1.00  0.00           H
ATOM    577  C   ALA    47      30.190  26.680  52.110  1.00  0.00           C
ATOM    578  O   ALA    47      29.340  27.550  51.950  1.00  0.00           O
ATOM    579  N   PRO    48      30.090  25.900  53.220  1.00  0.00           N
ATOM    580  CD  PRO    48      30.730  24.620  53.610  1.00  0.00           C
ATOM    581  HD1 PRO    48      31.800  24.820  53.700  1.00  0.00           H
ATOM    582  HD2 PRO    48      30.430  23.950  52.810  1.00  0.00           H
ATOM    583  CG  PRO    48      30.170  24.170  54.930  1.00  0.00           C
ATOM    584  HG1 PRO    48      30.760  24.440  55.810  1.00  0.00           H
ATOM    585  HG2 PRO    48      30.070  23.090  54.930  1.00  0.00           H
ATOM    586  CB  PRO    48      28.760  24.760  54.850  1.00  0.00           C
ATOM    587  HB1 PRO    48      28.200  24.940  55.770  1.00  0.00           H
ATOM    588  HB2 PRO    48      28.190  24.200  54.120  1.00  0.00           H
ATOM    589  CA  PRO    48      28.990  26.100  54.220  1.00  0.00           C
ATOM    590  HA  PRO    48      28.080  26.390  53.700  1.00  0.00           H
ATOM    591  C   PRO    48      29.360  27.290  55.130  1.00  0.00           C
ATOM    592  O   PRO    48      30.490  27.640  55.390  1.00  0.00           O
ATOM    593  N   GLY    49      28.310  27.840  55.690  1.00  0.00           N
ATOM    594  H   GLY    49      27.370  27.470  55.630  1.00  0.00           H
ATOM    595  CA  GLY    49      28.320  29.110  56.410  1.00  0.00           C
ATOM    596  HA1 GLY    49      29.190  29.040  57.060  1.00  0.00           H
ATOM    597  HA2 GLY    49      27.380  29.180  56.960  1.00  0.00           H
ATOM    598  C   GLY    49      28.630  30.400  55.690  1.00  0.00           C
ATOM    599  O   GLY    49      28.430  31.430  56.330  1.00  0.00           O
ATOM    600  N   ARG    50      29.160  30.300  54.500  1.00  0.00           N
ATOM    601  H   ARG    50      29.070  29.420  54.000  1.00  0.00           H
ATOM    602  CA  ARG    50      29.870  31.380  53.770  1.00  0.00           C
ATOM    603  HA  ARG    50      29.950  32.310  54.340  1.00  0.00           H
ATOM    604  CB  ARG    50      31.190  30.900  53.390  1.00  0.00           C
ATOM    605  HB1 ARG    50      31.700  31.590  52.720  1.00  0.00           H
ATOM    606  HB2 ARG    50      31.070  29.930  52.910  1.00  0.00           H
ATOM    607  CG  ARG    50      32.210  30.520  54.480  1.00  0.00           C
ATOM    608  HG1 ARG    50      31.700  29.940  55.240  1.00  0.00           H
ATOM    609  HG2 ARG    50      32.440  31.490  54.940  1.00  0.00           H
ATOM    610  CD  ARG    50      33.540  29.890  54.060  1.00  0.00           C
ATOM    611  HD1 ARG    50      33.480  28.860  53.690  1.00  0.00           H
ATOM    612  HD2 ARG    50      34.170  29.940  54.950  1.00  0.00           H
ATOM    613  NE  ARG    50      34.160  30.660  52.910  1.00  0.00           N
ATOM    614  HE  ARG    50      33.720  31.550  52.730  1.00  0.00           H
ATOM    615  CZ  ARG    50      35.240  30.290  52.250  1.00  0.00           C
ATOM    616  NH1 ARG    50      35.950  29.250  52.670  1.00  0.00           N
ATOM    617 1HH1 ARG    50      35.660  28.560  53.340  1.00  0.00           H
ATOM    618 2HH1 ARG    50      36.500  28.770  51.980  1.00  0.00           H
ATOM    619  NH2 ARG    50      35.650  30.770  51.130  1.00  0.00           N
ATOM    620 1HH2 ARG    50      35.220  31.610  50.780  1.00  0.00           H
ATOM    621 2HH2 ARG    50      36.500  30.350  50.780  1.00  0.00           H
ATOM    622  C   ARG    50      29.140  31.790  52.470  1.00  0.00           C
ATOM    623  O   ARG    50      28.430  31.050  51.810  1.00  0.00           O
ATOM    624  N   GLU    51      29.440  33.050  52.080  1.00  0.00           N
ATOM    625  H   GLU    51      30.200  33.520  52.540  1.00  0.00           H
ATOM    626  CA  GLU    51      28.820  33.720  50.890  1.00  0.00           C
ATOM    627  HA  GLU    51      27.730  33.650  50.960  1.00  0.00           H
ATOM    628  CB  GLU    51      29.030  35.240  50.860  1.00  0.00           C
ATOM    629  HB1 GLU    51      28.580  35.610  49.940  1.00  0.00           H
ATOM    630  HB2 GLU    51      30.110  35.360  50.890  1.00  0.00           H
ATOM    631  CG  GLU    51      28.420  36.020  52.070  1.00  0.00           C
ATOM    632  HG1 GLU    51      28.960  36.960  52.140  1.00  0.00           H
ATOM    633  HG2 GLU    51      28.580  35.360  52.920  1.00  0.00           H
ATOM    634  CD  GLU    51      26.950  36.330  51.830  1.00  0.00           C
ATOM    635  OE1 GLU    51      26.110  35.860  52.560  1.00  0.00           O
ATOM    636  OE2 GLU    51      26.650  37.060  50.830  1.00  0.00           O
ATOM    637  C   GLU    51      29.250  33.160  49.520  1.00  0.00           C
ATOM    638  O   GLU    51      30.310  32.500  49.440  1.00  0.00           O
ATOM    639  N   ARG    52      28.440  33.320  48.420  1.00  0.00           N
ATOM    640  H   ARG    52      27.510  33.690  48.580  1.00  0.00           H
ATOM    641  CA  ARG    52      28.810  32.840  47.110  1.00  0.00           C
ATOM    642  HA  ARG    52      29.240  31.860  47.300  1.00  0.00           H
ATOM    643  CB  ARG    52      27.560  32.660  46.250  1.00  0.00           C
ATOM    644  HB1 ARG    52      27.040  33.610  46.120  1.00  0.00           H
ATOM    645  HB2 ARG    52      26.790  31.990  46.640  1.00  0.00           H
ATOM    646  CG  ARG    52      27.890  32.090  44.870  1.00  0.00           C
ATOM    647  HG1 ARG    52      28.860  31.580  44.830  1.00  0.00           H
ATOM    648  HG2 ARG    52      27.850  32.870  44.100  1.00  0.00           H
ATOM    649  CD  ARG    52      26.960  30.930  44.370  1.00  0.00           C
ATOM    650  HD1 ARG    52      26.990  30.080  45.060  1.00  0.00           H
ATOM    651  HD2 ARG    52      27.310  30.660  43.370  1.00  0.00           H
ATOM    652  NE  ARG    52      25.560  31.290  44.250  1.00  0.00           N
ATOM    653  HE  ARG    52      25.260  32.240  44.400  1.00  0.00           H
ATOM    654  CZ  ARG    52      24.520  30.460  44.060  1.00  0.00           C
ATOM    655  NH1 ARG    52      24.560  29.120  44.040  1.00  0.00           N
ATOM    656 1HH1 ARG    52      25.440  28.670  44.250  1.00  0.00           H
ATOM    657 2HH1 ARG    52      23.720  28.580  43.880  1.00  0.00           H
ATOM    658  NH2 ARG    52      23.370  30.980  43.860  1.00  0.00           N
ATOM    659 1HH2 ARG    52      23.220  31.960  44.090  1.00  0.00           H
ATOM    660 2HH2 ARG    52      22.620  30.320  44.020  1.00  0.00           H
ATOM    661  C   ARG    52      29.870  33.670  46.480  1.00  0.00           C
ATOM    662  O   ARG    52      29.640  34.900  46.350  1.00  0.00           O
ATOM    663  N   GLU    53      30.960  33.110  45.980  1.00  0.00           N
ATOM    664  H   GLU    53      31.010  32.110  46.060  1.00  0.00           H
ATOM    665  CA  GLU    53      32.230  33.870  45.730  1.00  0.00           C
ATOM    666  HA  GLU    53      32.070  34.910  46.010  1.00  0.00           H
ATOM    667  CB  GLU    53      33.360  33.410  46.620  1.00  0.00           C
ATOM    668  HB1 GLU    53      34.230  33.930  46.190  1.00  0.00           H
ATOM    669  HB2 GLU    53      33.560  32.340  46.510  1.00  0.00           H
ATOM    670  CG  GLU    53      33.210  33.880  47.980  1.00  0.00           C
ATOM    671  HG1 GLU    53      32.380  33.370  48.470  1.00  0.00           H
ATOM    672  HG2 GLU    53      33.000  34.950  47.950  1.00  0.00           H
ATOM    673  CD  GLU    53      34.430  33.670  48.900  1.00  0.00           C
ATOM    674  OE1 GLU    53      34.330  32.980  49.960  1.00  0.00           O
ATOM    675  OE2 GLU    53      35.510  34.080  48.560  1.00  0.00           O
ATOM    676  C   GLU    53      32.570  33.850  44.280  1.00  0.00           C
ATOM    677  O   GLU    53      32.310  32.880  43.570  1.00  0.00           O
ATOM    678  N   PHE    54      33.160  34.940  43.790  1.00  0.00           N
ATOM    679  H   PHE    54      33.310  35.730  44.400  1.00  0.00           H
ATOM    680  CA  PHE    54      33.420  35.030  42.380  1.00  0.00           C
ATOM    681  HA  PHE    54      32.680  34.580  41.720  1.00  0.00           H
ATOM    682  CB  PHE    54      33.470  36.520  41.900  1.00  0.00           C
ATOM    683  HB1 PHE    54      34.130  37.150  42.490  1.00  0.00           H
ATOM    684  HB2 PHE    54      32.460  36.920  42.000  1.00  0.00           H
ATOM    685  CG  PHE    54      33.970  36.600  40.450  1.00  0.00           C
ATOM    686  CD1 PHE    54      33.180  36.060  39.430  1.00  0.00           C
ATOM    687  HD1 PHE    54      32.260  35.560  39.700  1.00  0.00           H
ATOM    688  CE1 PHE    54      33.570  36.180  38.080  1.00  0.00           C
ATOM    689  HE1 PHE    54      32.930  35.730  37.330  1.00  0.00           H
ATOM    690  CZ  PHE    54      34.790  36.730  37.760  1.00  0.00           C
ATOM    691  HZ  PHE    54      35.110  36.900  36.750  1.00  0.00           H
ATOM    692  CE2 PHE    54      35.640  37.230  38.770  1.00  0.00           C
ATOM    693  HE2 PHE    54      36.620  37.630  38.550  1.00  0.00           H
ATOM    694  CD2 PHE    54      35.250  37.140  40.080  1.00  0.00           C
ATOM    695  HD2 PHE    54      35.890  37.600  40.830  1.00  0.00           H
ATOM    696  C   PHE    54      34.720  34.270  42.090  1.00  0.00           C
ATOM    697  O   PHE    54      35.780  34.550  42.680  1.00  0.00           O
ATOM    698  N   VAL    55      34.710  33.320  41.130  1.00  0.00           N
ATOM    699  H   VAL    55      33.890  33.000  40.630  1.00  0.00           H
ATOM    700  CA  VAL    55      35.950  32.700  40.640  1.00  0.00           C
ATOM    701  HA  VAL    55      36.720  32.730  41.410  1.00  0.00           H
ATOM    702  CB  VAL    55      35.800  31.210  40.400  1.00  0.00           C
ATOM    703  HB  VAL    55      35.110  31.050  39.570  1.00  0.00           H
ATOM    704  CG1 VAL    55      37.150  30.470  39.990  1.00  0.00           C
ATOM    705 1HG1 VAL    55      37.590  30.840  39.070  1.00  0.00           H
ATOM    706 2HG1 VAL    55      37.880  30.730  40.750  1.00  0.00           H
ATOM    707 3HG1 VAL    55      36.890  29.410  39.890  1.00  0.00           H
ATOM    708  CG2 VAL    55      35.120  30.430  41.640  1.00  0.00           C
ATOM    709 1HG2 VAL    55      35.580  30.630  42.610  1.00  0.00           H
ATOM    710 2HG2 VAL    55      34.070  30.740  41.700  1.00  0.00           H
ATOM    711 3HG2 VAL    55      35.140  29.360  41.470  1.00  0.00           H
ATOM    712  C   VAL    55      36.470  33.390  39.390  1.00  0.00           C
ATOM    713  O   VAL    55      37.530  34.000  39.500  1.00  0.00           O
ATOM    714  N   ALA    56      35.830  33.280  38.210  1.00  0.00           N
ATOM    715  H   ALA    56      34.960  32.780  38.230  1.00  0.00           H
ATOM    716  CA  ALA    56      36.350  33.670  36.870  1.00  0.00           C
ATOM    717  HA  ALA    56      36.880  34.610  36.880  1.00  0.00           H
ATOM    718  CB  ALA    56      37.430  32.750  36.370  1.00  0.00           C
ATOM    719  HB1 ALA    56      37.950  33.100  35.470  1.00  0.00           H
ATOM    720  HB2 ALA    56      38.220  32.580  37.100  1.00  0.00           H
ATOM    721  HB3 ALA    56      36.960  31.800  36.130  1.00  0.00           H
ATOM    722  C   ALA    56      35.190  33.660  35.890  1.00  0.00           C
ATOM    723  O   ALA    56      34.210  33.030  36.150  1.00  0.00           O
ATOM    724  N   SER    57      35.280  34.400  34.800  1.00  0.00           N
ATOM    725  H   SER    57      36.130  34.930  34.680  1.00  0.00           H
ATOM    726  CA  SER    57      34.330  34.420  33.680  1.00  0.00           C
ATOM    727  HA  SER    57      33.830  33.450  33.660  1.00  0.00           H
ATOM    728  CB  SER    57      33.330  35.450  34.030  1.00  0.00           C
ATOM    729  HB1 SER    57      33.010  35.530  35.070  1.00  0.00           H
ATOM    730  HB2 SER    57      32.480  35.270  33.380  1.00  0.00           H
ATOM    731  OG  SER    57      33.720  36.830  33.760  1.00  0.00           O
ATOM    732  HG  SER    57      33.420  37.430  34.450  1.00  0.00           H
ATOM    733  C   SER    57      35.010  34.750  32.320  1.00  0.00           C
ATOM    734  O   SER    57      36.030  35.420  32.300  1.00  0.00           O
ATOM    735  N   ILE    58      34.400  34.360  31.210  1.00  0.00           N
ATOM    736  H   ILE    58      33.570  33.800  31.320  1.00  0.00           H
ATOM    737  CA  ILE    58      34.770  34.610  29.810  1.00  0.00           C
ATOM    738  HA  ILE    58      35.560  35.370  29.800  1.00  0.00           H
ATOM    739  CB  ILE    58      35.450  33.390  29.090  1.00  0.00           C
ATOM    740  HB  ILE    58      36.330  33.170  29.690  1.00  0.00           H
ATOM    741  CG2 ILE    58      34.730  32.050  29.130  1.00  0.00           C
ATOM    742 1HG2 ILE    58      34.270  31.840  30.100  1.00  0.00           H
ATOM    743 2HG2 ILE    58      33.880  32.120  28.450  1.00  0.00           H
ATOM    744 3HG2 ILE    58      35.370  31.210  28.850  1.00  0.00           H
ATOM    745  CG1 ILE    58      35.980  33.660  27.680  1.00  0.00           C
ATOM    746 1HG1 ILE    58      36.510  34.600  27.820  1.00  0.00           H
ATOM    747 2HG1 ILE    58      35.210  33.780  26.920  1.00  0.00           H
ATOM    748  CD  ILE    58      36.970  32.580  27.210  1.00  0.00           C
ATOM    749  HD1 ILE    58      37.560  32.280  28.070  1.00  0.00           H
ATOM    750  HD2 ILE    58      36.470  31.730  26.760  1.00  0.00           H
ATOM    751  HD3 ILE    58      37.450  32.900  26.280  1.00  0.00           H
ATOM    752  C   ILE    58      33.600  35.240  28.980  1.00  0.00           C
ATOM    753  O   ILE    58      32.540  34.680  28.800  1.00  0.00           O
ATOM    754  N   LYS    59      33.800  36.400  28.310  1.00  0.00           N
ATOM    755  H   LYS    59      34.740  36.780  28.340  1.00  0.00           H
ATOM    756  CA  LYS    59      32.820  37.080  27.400  1.00  0.00           C
ATOM    757  HA  LYS    59      31.810  36.980  27.800  1.00  0.00           H
ATOM    758  CB  LYS    59      33.050  38.620  27.160  1.00  0.00           C
ATOM    759  HB1 LYS    59      32.160  38.980  26.640  1.00  0.00           H
ATOM    760  HB2 LYS    59      33.880  38.690  26.450  1.00  0.00           H
ATOM    761  CG  LYS    59      33.380  39.430  28.420  1.00  0.00           C
ATOM    762  HG1 LYS    59      34.290  38.950  28.760  1.00  0.00           H
ATOM    763  HG2 LYS    59      32.600  39.450  29.180  1.00  0.00           H
ATOM    764  CD  LYS    59      33.620  40.980  28.290  1.00  0.00           C
ATOM    765  HD1 LYS    59      34.360  41.210  27.520  1.00  0.00           H
ATOM    766  HD2 LYS    59      34.110  41.230  29.240  1.00  0.00           H
ATOM    767  CE  LYS    59      32.220  41.650  28.170  1.00  0.00           C
ATOM    768  HE1 LYS    59      31.590  41.400  29.020  1.00  0.00           H
ATOM    769  HE2 LYS    59      31.720  41.230  27.300  1.00  0.00           H
ATOM    770  NZ  LYS    59      32.280  43.110  28.130  1.00  0.00           N
ATOM    771  HZ1 LYS    59      32.780  43.420  27.310  1.00  0.00           H
ATOM    772  HZ2 LYS    59      31.380  43.560  28.060  1.00  0.00           H
ATOM    773  HZ3 LYS    59      32.780  43.530  28.910  1.00  0.00           H
ATOM    774  C   LYS    59      32.700  36.430  26.010  1.00  0.00           C
ATOM    775  O   LYS    59      33.530  35.630  25.620  1.00  0.00           O
ATOM    776  N   TRP    60      31.700  36.710  25.170  1.00  0.00           N
ATOM    777  H   TRP    60      30.930  37.280  25.500  1.00  0.00           H
ATOM    778  CA  TRP    60      31.500  36.160  23.800  1.00  0.00           C
ATOM    779  HA  TRP    60      31.460  35.080  23.930  1.00  0.00           H
ATOM    780  CB  TRP    60      30.210  36.800  23.290  1.00  0.00           C
ATOM    781  HB1 TRP    60      29.410  36.200  23.710  1.00  0.00           H
ATOM    782  HB2 TRP    60      30.170  36.710  22.210  1.00  0.00           H
ATOM    783  CG  TRP    60      29.960  38.240  23.540  1.00  0.00           C
ATOM    784  CD1 TRP    60      29.080  38.720  24.400  1.00  0.00           C
ATOM    785  HD1 TRP    60      28.580  38.100  25.130  1.00  0.00           H
ATOM    786  NE1 TRP    60      28.930  40.060  24.270  1.00  0.00           N
ATOM    787  HE1 TRP    60      28.560  40.670  24.980  1.00  0.00           H
ATOM    788  CE2 TRP    60      29.600  40.510  23.110  1.00  0.00           C
ATOM    789  CZ2 TRP    60      29.570  41.700  22.420  1.00  0.00           C
ATOM    790  HZ2 TRP    60      29.080  42.600  22.730  1.00  0.00           H
ATOM    791  CH2 TRP    60      30.430  41.750  21.300  1.00  0.00           C
ATOM    792  HH2 TRP    60      30.510  42.720  20.820  1.00  0.00           H
ATOM    793  CZ3 TRP    60      31.020  40.600  20.670  1.00  0.00           C
ATOM    794  HZ3 TRP    60      31.600  40.700  19.770  1.00  0.00           H
ATOM    795  CE3 TRP    60      31.010  39.380  21.410  1.00  0.00           C
ATOM    796  HE3 TRP    60      31.640  38.560  21.080  1.00  0.00           H
ATOM    797  CD2 TRP    60      30.240  39.330  22.600  1.00  0.00           C
ATOM    798  C   TRP    60      32.650  36.380  22.890  1.00  0.00           C
ATOM    799  O   TRP    60      32.920  35.430  22.120  1.00  0.00           O
ATOM    800  N   ALA    61      33.470  37.460  22.990  1.00  0.00           N
ATOM    801  H   ALA    61      33.180  38.300  23.460  1.00  0.00           H
ATOM    802  CA  ALA    61      34.700  37.650  22.140  1.00  0.00           C
ATOM    803  HA  ALA    61      34.480  37.240  21.150  1.00  0.00           H
ATOM    804  CB  ALA    61      35.120  39.070  21.990  1.00  0.00           C
ATOM    805  HB1 ALA    61      34.190  39.640  21.870  1.00  0.00           H
ATOM    806  HB2 ALA    61      35.610  39.390  22.910  1.00  0.00           H
ATOM    807  HB3 ALA    61      35.670  39.230  21.070  1.00  0.00           H
ATOM    808  C   ALA    61      35.830  36.720  22.640  1.00  0.00           C
ATOM    809  O   ALA    61      36.900  36.580  22.010  1.00  0.00           O
ATOM    810  N   GLY    65      35.670  36.050  23.760  1.00  0.00           N
ATOM    811  H   GLY    65      34.760  36.140  24.190  1.00  0.00           H
ATOM    812  CA  GLY    65      36.840  35.430  24.420  1.00  0.00           C
ATOM    813  HA1 GLY    65      37.440  34.930  23.660  1.00  0.00           H
ATOM    814  HA2 GLY    65      36.480  34.670  25.110  1.00  0.00           H
ATOM    815  C   GLY    65      37.630  36.310  25.340  1.00  0.00           C
ATOM    816  O   GLY    65      38.750  35.970  25.700  1.00  0.00           O
ATOM    817  N   ASP    66      37.150  37.500  25.800  1.00  0.00           N
ATOM    818  H   ASP    66      36.170  37.730  25.670  1.00  0.00           H
ATOM    819  CA  ASP    66      37.820  38.200  26.970  1.00  0.00           C
ATOM    820  HA  ASP    66      38.900  38.180  26.830  1.00  0.00           H
ATOM    821  CB  ASP    66      37.380  39.650  27.000  1.00  0.00           C
ATOM    822  HB1 ASP    66      37.970  40.290  27.660  1.00  0.00           H
ATOM    823  HB2 ASP    66      36.310  39.670  27.220  1.00  0.00           H
ATOM    824  CG  ASP    66      37.510  40.220  25.640  1.00  0.00           C
ATOM    825  OD1 ASP    66      36.430  40.660  25.090  1.00  0.00           O
ATOM    826  OD2 ASP    66      38.660  40.430  25.160  1.00  0.00           O
ATOM    827  C   ASP    66      37.600  37.540  28.360  1.00  0.00           C
ATOM    828  O   ASP    66      36.430  37.240  28.800  1.00  0.00           O
ATOM    829  N   ARG    67      38.660  37.400  29.210  1.00  0.00           N
ATOM    830  H   ARG    67      39.600  37.520  28.850  1.00  0.00           H
ATOM    831  CA  ARG    67      38.680  36.770  30.450  1.00  0.00           C
ATOM    832  HA  ARG    67      37.790  36.150  30.580  1.00  0.00           H
ATOM    833  CB  ARG    67      39.910  35.800  30.400  1.00  0.00           C
ATOM    834  HB1 ARG    67      39.880  35.220  31.330  1.00  0.00           H
ATOM    835  HB2 ARG    67      40.840  36.370  30.380  1.00  0.00           H
ATOM    836  CG  ARG    67      39.920  34.830  29.230  1.00  0.00           C
ATOM    837  HG1 ARG    67      40.060  35.400  28.310  1.00  0.00           H
ATOM    838  HG2 ARG    67      38.930  34.390  29.130  1.00  0.00           H
ATOM    839  CD  ARG    67      41.010  33.750  29.410  1.00  0.00           C
ATOM    840  HD1 ARG    67      41.150  33.390  30.420  1.00  0.00           H
ATOM    841  HD2 ARG    67      41.940  34.260  29.150  1.00  0.00           H
ATOM    842  NE  ARG    67      40.860  32.610  28.470  1.00  0.00           N
ATOM    843  HE  ARG    67      40.010  32.090  28.610  1.00  0.00           H
ATOM    844  CZ  ARG    67      41.790  32.090  27.730  1.00  0.00           C
ATOM    845  NH1 ARG    67      42.860  32.690  27.400  1.00  0.00           N
ATOM    846 1HH1 ARG    67      43.010  33.600  27.810  1.00  0.00           H
ATOM    847 2HH1 ARG    67      43.510  32.300  26.730  1.00  0.00           H
ATOM    848  NH2 ARG    67      41.720  30.910  27.240  1.00  0.00           N
ATOM    849 1HH2 ARG    67      40.980  30.240  27.420  1.00  0.00           H
ATOM    850 2HH2 ARG    67      42.500  30.500  26.750  1.00  0.00           H
ATOM    851  C   ARG    67      38.690  37.750  31.640  1.00  0.00           C
ATOM    852  O   ARG    67      39.410  38.730  31.610  1.00  0.00           O
ATOM    853  N   THR    68      37.910  37.440  32.730  1.00  0.00           N
ATOM    854  H   THR    68      37.450  36.540  32.750  1.00  0.00           H
ATOM    855  CA  THR    68      37.970  38.160  34.010  1.00  0.00           C
ATOM    856  HA  THR    68      38.750  38.920  33.910  1.00  0.00           H
ATOM    857  CB  THR    68      36.650  38.890  34.360  1.00  0.00           C
ATOM    858  HB  THR    68      35.810  38.210  34.250  1.00  0.00           H
ATOM    859  CG2 THR    68      36.590  39.490  35.690  1.00  0.00           C
ATOM    860 1HG2 THR    68      36.600  38.830  36.550  1.00  0.00           H
ATOM    861 2HG2 THR    68      37.380  40.240  35.780  1.00  0.00           H
ATOM    862 3HG2 THR    68      35.610  39.960  35.740  1.00  0.00           H
ATOM    863  OG1 THR    68      36.320  39.850  33.430  1.00  0.00           O
ATOM    864  HG1 THR    68      35.970  39.420  32.650  1.00  0.00           H
ATOM    865  C   THR    68      38.260  37.230  35.220  1.00  0.00           C
ATOM    866  O   THR    68      37.680  36.110  35.250  1.00  0.00           O
ATOM    867  N   TYR    69      39.050  37.710  36.200  1.00  0.00           N
ATOM    868  H   TYR    69      39.600  38.540  36.090  1.00  0.00           H
ATOM    869  CA  TYR    69      39.470  36.760  37.230  1.00  0.00           C
ATOM    870  HA  TYR    69      38.820  35.890  37.280  1.00  0.00           H
ATOM    871  CB  TYR    69      40.950  36.380  36.990  1.00  0.00           C
ATOM    872  HB1 TYR    69      41.290  35.920  37.920  1.00  0.00           H
ATOM    873  HB2 TYR    69      41.510  37.300  36.820  1.00  0.00           H
ATOM    874  CG  TYR    69      41.170  35.390  35.850  1.00  0.00           C
ATOM    875  CD1 TYR    69      41.780  35.890  34.710  1.00  0.00           C
ATOM    876  HD1 TYR    69      42.130  36.910  34.630  1.00  0.00           H
ATOM    877  CE1 TYR    69      42.080  34.990  33.730  1.00  0.00           C
ATOM    878  HE1 TYR    69      42.670  35.270  32.870  1.00  0.00           H
ATOM    879  CZ  TYR    69      41.750  33.610  33.800  1.00  0.00           C
ATOM    880  OH  TYR    69      42.140  32.780  32.830  1.00  0.00           O
ATOM    881  HH  TYR    69      42.670  33.160  32.130  1.00  0.00           H
ATOM    882  CE2 TYR    69      40.980  33.160  34.910  1.00  0.00           C
ATOM    883  HE2 TYR    69      40.640  32.140  34.950  1.00  0.00           H
ATOM    884  CD2 TYR    69      40.670  34.050  35.910  1.00  0.00           C
ATOM    885  HD2 TYR    69      40.080  33.900  36.810  1.00  0.00           H
ATOM    886  C   TYR    69      39.330  37.370  38.610  1.00  0.00           C
ATOM    887  O   TYR    69      39.310  38.630  38.820  1.00  0.00           O
ATOM    888  N   GLY    70      39.290  36.500  39.630  1.00  0.00           N
ATOM    889  H   GLY    70      39.140  35.530  39.390  1.00  0.00           H
ATOM    890  CA  GLY    70      39.380  36.690  41.030  1.00  0.00           C
ATOM    891  HA1 GLY    70      39.200  35.790  41.620  1.00  0.00           H
ATOM    892  HA2 GLY    70      38.640  37.440  41.310  1.00  0.00           H
ATOM    893  C   GLY    70      40.780  37.070  41.540  1.00  0.00           C
ATOM    894  O   GLY    70      41.790  37.170  40.810  1.00  0.00           O
ATOM    895  N   THR    71      40.900  37.230  42.890  1.00  0.00           N
ATOM    896  H   THR    71      40.140  36.880  43.450  1.00  0.00           H
ATOM    897  CA  THR    71      42.020  37.790  43.660  1.00  0.00           C
ATOM    898  HA  THR    71      42.600  38.440  43.010  1.00  0.00           H
ATOM    899  CB  THR    71      41.450  38.640  44.850  1.00  0.00           C
ATOM    900  HB  THR    71      42.200  39.080  45.510  1.00  0.00           H
ATOM    901  CG2 THR    71      40.630  39.920  44.460  1.00  0.00           C
ATOM    902 1HG2 THR    71      40.270  40.390  45.380  1.00  0.00           H
ATOM    903 2HG2 THR    71      41.180  40.620  43.830  1.00  0.00           H
ATOM    904 3HG2 THR    71      39.850  39.510  43.820  1.00  0.00           H
ATOM    905  OG1 THR    71      40.610  37.780  45.560  1.00  0.00           O
ATOM    906  HG1 THR    71      40.480  38.110  46.450  1.00  0.00           H
ATOM    907  C   THR    71      43.000  36.750  44.220  1.00  0.00           C
ATOM    908  O   THR    71      42.640  35.580  44.300  1.00  0.00           O
ATOM    909  N   ASP    72      44.060  37.210  44.850  1.00  0.00           N
ATOM    910  H   ASP    72      44.190  38.200  44.730  1.00  0.00           H
ATOM    911  CA  ASP    72      45.140  36.500  45.590  1.00  0.00           C
ATOM    912  HA  ASP    72      45.840  37.250  45.970  1.00  0.00           H
ATOM    913  CB  ASP    72      44.660  35.720  46.780  1.00  0.00           C
ATOM    914  HB1 ASP    72      45.510  35.320  47.320  1.00  0.00           H
ATOM    915  HB2 ASP    72      44.100  34.820  46.520  1.00  0.00           H
ATOM    916  CG  ASP    72      43.800  36.570  47.680  1.00  0.00           C
ATOM    917  OD1 ASP    72      44.370  37.560  48.210  1.00  0.00           O
ATOM    918  OD2 ASP    72      42.610  36.290  48.050  1.00  0.00           O
ATOM    919  C   ASP    72      45.910  35.550  44.710  1.00  0.00           C
ATOM    920  O   ASP    72      47.070  35.790  44.450  1.00  0.00           O
ATOM    921  N   SER    73      45.330  34.500  44.190  1.00  0.00           N
ATOM    922  H   SER    73      44.350  34.380  44.440  1.00  0.00           H
ATOM    923  CA  SER    73      45.960  33.400  43.510  1.00  0.00           C
ATOM    924  HA  SER    73      46.900  33.780  43.120  1.00  0.00           H
ATOM    925  CB  SER    73      46.090  32.220  44.470  1.00  0.00           C
ATOM    926  HB1 SER    73      46.610  32.530  45.380  1.00  0.00           H
ATOM    927  HB2 SER    73      46.670  31.440  43.990  1.00  0.00           H
ATOM    928  OG  SER    73      44.770  31.790  44.730  1.00  0.00           O
ATOM    929  HG  SER    73      44.730  31.790  45.680  1.00  0.00           H
ATOM    930  C   SER    73      45.300  32.920  42.230  1.00  0.00           C
ATOM    931  O   SER    73      45.820  32.060  41.500  1.00  0.00           O
ATOM    932  N   VAL    74      44.110  33.430  41.900  1.00  0.00           N
ATOM    933  H   VAL    74      43.720  34.220  42.390  1.00  0.00           H
ATOM    934  CA  VAL    74      43.370  32.860  40.720  1.00  0.00           C
ATOM    935  HA  VAL    74      43.220  31.790  40.800  1.00  0.00           H
ATOM    936  CB  VAL    74      41.920  33.480  40.670  1.00  0.00           C
ATOM    937  HB  VAL    74      42.060  34.550  40.600  1.00  0.00           H
ATOM    938  CG1 VAL    74      41.180  32.920  39.490  1.00  0.00           C
ATOM    939 1HG1 VAL    74      41.820  32.970  38.600  1.00  0.00           H
ATOM    940 2HG1 VAL    74      40.990  31.880  39.770  1.00  0.00           H
ATOM    941 3HG1 VAL    74      40.190  33.340  39.310  1.00  0.00           H
ATOM    942  CG2 VAL    74      41.160  33.150  41.950  1.00  0.00           C
ATOM    943 1HG2 VAL    74      40.130  33.500  41.910  1.00  0.00           H
ATOM    944 2HG2 VAL    74      41.190  32.070  42.090  1.00  0.00           H
ATOM    945 3HG2 VAL    74      41.680  33.540  42.820  1.00  0.00           H
ATOM    946  C   VAL    74      44.110  33.070  39.410  1.00  0.00           C
ATOM    947  O   VAL    74      44.170  32.140  38.560  1.00  0.00           O
ATOM    948  N   LYS    75      44.700  34.300  39.230  1.00  0.00           N
ATOM    949  H   LYS    75      44.540  35.060  39.870  1.00  0.00           H
ATOM    950  CA  LYS    75      45.540  34.660  38.040  1.00  0.00           C
ATOM    951  HA  LYS    75      44.950  34.450  37.140  1.00  0.00           H
ATOM    952  CB  LYS    75      45.760  36.200  38.180  1.00  0.00           C
ATOM    953  HB1 LYS    75      46.610  36.470  37.560  1.00  0.00           H
ATOM    954  HB2 LYS    75      46.070  36.370  39.210  1.00  0.00           H
ATOM    955  CG  LYS    75      44.560  37.130  37.780  1.00  0.00           C
ATOM    956  HG1 LYS    75      43.760  37.000  38.500  1.00  0.00           H
ATOM    957  HG2 LYS    75      44.290  36.710  36.810  1.00  0.00           H
ATOM    958  CD  LYS    75      44.850  38.650  37.780  1.00  0.00           C
ATOM    959  HD1 LYS    75      45.720  38.820  37.130  1.00  0.00           H
ATOM    960  HD2 LYS    75      45.160  38.950  38.780  1.00  0.00           H
ATOM    961  CE  LYS    75      43.570  39.390  37.430  1.00  0.00           C
ATOM    962  HE1 LYS    75      42.670  39.160  37.990  1.00  0.00           H
ATOM    963  HE2 LYS    75      43.290  39.080  36.420  1.00  0.00           H
ATOM    964  NZ  LYS    75      43.860  40.830  37.480  1.00  0.00           N
ATOM    965  HZ1 LYS    75      43.940  41.140  38.430  1.00  0.00           H
ATOM    966  HZ2 LYS    75      44.720  41.130  37.050  1.00  0.00           H
ATOM    967  HZ3 LYS    75      43.050  41.320  37.130  1.00  0.00           H
ATOM    968  C   LYS    75      46.780  33.840  38.020  1.00  0.00           C
ATOM    969  O   LYS    75      47.250  33.510  36.960  1.00  0.00           O
ATOM    970  N   GLY    76      47.330  33.510  39.230  1.00  0.00           N
ATOM    971  H   GLY    76      46.840  33.830  40.060  1.00  0.00           H
ATOM    972  CA  GLY    76      48.410  32.610  39.400  1.00  0.00           C
ATOM    973  HA1 GLY    76      48.410  32.610  40.490  1.00  0.00           H
ATOM    974  HA2 GLY    76      49.360  32.960  39.010  1.00  0.00           H
ATOM    975  C   GLY    76      48.220  31.130  38.950  1.00  0.00           C
ATOM    976  O   GLY    76      49.180  30.520  38.480  1.00  0.00           O
ATOM    977  N   ARG    77      47.000  30.590  39.120  1.00  0.00           N
ATOM    978  H   ARG    77      46.260  31.070  39.620  1.00  0.00           H
ATOM    979  CA  ARG    77      46.900  29.130  39.030  1.00  0.00           C
ATOM    980  HA  ARG    77      47.890  28.730  38.830  1.00  0.00           H
ATOM    981  CB  ARG    77      46.340  28.750  40.440  1.00  0.00           C
ATOM    982  HB1 ARG    77      45.970  27.730  40.500  1.00  0.00           H
ATOM    983  HB2 ARG    77      45.420  29.330  40.570  1.00  0.00           H
ATOM    984  CG  ARG    77      47.220  28.910  41.650  1.00  0.00           C
ATOM    985  HG1 ARG    77      47.490  29.960  41.680  1.00  0.00           H
ATOM    986  HG2 ARG    77      48.160  28.360  41.530  1.00  0.00           H
ATOM    987  CD  ARG    77      46.570  28.340  43.000  1.00  0.00           C
ATOM    988  HD1 ARG    77      47.280  28.580  43.800  1.00  0.00           H
ATOM    989  HD2 ARG    77      46.360  27.280  42.870  1.00  0.00           H
ATOM    990  NE  ARG    77      45.340  29.000  43.450  1.00  0.00           N
ATOM    991  HE  ARG    77      45.130  29.960  43.200  1.00  0.00           H
ATOM    992  CZ  ARG    77      44.350  28.410  44.100  1.00  0.00           C
ATOM    993  NH1 ARG    77      44.330  27.070  44.250  1.00  0.00           N
ATOM    994 1HH1 ARG    77      45.220  26.670  43.990  1.00  0.00           H
ATOM    995 2HH1 ARG    77      43.570  26.630  44.750  1.00  0.00           H
ATOM    996  NH2 ARG    77      43.300  29.050  44.480  1.00  0.00           N
ATOM    997 1HH2 ARG    77      43.440  30.050  44.400  1.00  0.00           H
ATOM    998 2HH2 ARG    77      42.690  28.680  45.200  1.00  0.00           H
ATOM    999  C   ARG    77      45.870  28.670  37.960  1.00  0.00           C
ATOM   1000  O   ARG    77      45.970  27.500  37.660  1.00  0.00           O
ATOM   1001  N   PHE    78      44.920  29.520  37.490  1.00  0.00           N
ATOM   1002  H   PHE    78      44.880  30.500  37.740  1.00  0.00           H
ATOM   1003  CA  PHE    78      43.670  28.950  36.890  1.00  0.00           C
ATOM   1004  HA  PHE    78      43.720  27.860  36.850  1.00  0.00           H
ATOM   1005  CB  PHE    78      42.480  29.370  37.760  1.00  0.00           C
ATOM   1006  HB1 PHE    78      41.690  28.920  37.160  1.00  0.00           H
ATOM   1007  HB2 PHE    78      42.320  30.450  37.710  1.00  0.00           H
ATOM   1008  CG  PHE    78      42.120  28.710  39.110  1.00  0.00           C
ATOM   1009  CD1 PHE    78      43.000  27.870  39.780  1.00  0.00           C
ATOM   1010  HD1 PHE    78      43.940  27.680  39.290  1.00  0.00           H
ATOM   1011  CE1 PHE    78      42.810  27.450  41.100  1.00  0.00           C
ATOM   1012  HE1 PHE    78      43.540  26.780  41.520  1.00  0.00           H
ATOM   1013  CZ  PHE    78      41.570  27.730  41.710  1.00  0.00           C
ATOM   1014  HZ  PHE    78      41.240  27.300  42.650  1.00  0.00           H
ATOM   1015  CE2 PHE    78      40.620  28.560  41.040  1.00  0.00           C
ATOM   1016  HE2 PHE    78      39.700  28.880  41.510  1.00  0.00           H
ATOM   1017  CD2 PHE    78      40.850  29.030  39.700  1.00  0.00           C
ATOM   1018  HD2 PHE    78      40.150  29.730  39.280  1.00  0.00           H
ATOM   1019  C   PHE    78      43.590  29.420  35.400  1.00  0.00           C
ATOM   1020  O   PHE    78      44.230  30.420  35.120  1.00  0.00           O
ATOM   1021  N   ALA    79      42.830  28.760  34.500  1.00  0.00           N
ATOM   1022  H   ALA    79      42.290  27.960  34.780  1.00  0.00           H
ATOM   1023  CA  ALA    79      42.620  29.280  33.170  1.00  0.00           C
ATOM   1024  HA  ALA    79      42.850  30.350  33.170  1.00  0.00           H
ATOM   1025  CB  ALA    79      43.490  28.490  32.230  1.00  0.00           C
ATOM   1026  HB1 ALA    79      43.080  28.690  31.240  1.00  0.00           H
ATOM   1027  HB2 ALA    79      44.550  28.730  32.270  1.00  0.00           H
ATOM   1028  HB3 ALA    79      43.380  27.420  32.430  1.00  0.00           H
ATOM   1029  C   ALA    79      41.180  29.100  32.840  1.00  0.00           C
ATOM   1030  O   ALA    79      40.760  27.980  32.980  1.00  0.00           O
ATOM   1031  N   ILE    80      40.470  30.060  32.270  1.00  0.00           N
ATOM   1032  H   ILE    80      40.970  30.890  31.990  1.00  0.00           H
ATOM   1033  CA  ILE    80      39.130  29.790  31.690  1.00  0.00           C
ATOM   1034  HA  ILE    80      38.760  28.830  32.070  1.00  0.00           H
ATOM   1035  CB  ILE    80      38.130  30.840  32.220  1.00  0.00           C
ATOM   1036  HB  ILE    80      38.030  30.690  33.290  1.00  0.00           H
ATOM   1037  CG2 ILE    80      38.680  32.230  31.870  1.00  0.00           C
ATOM   1038 1HG2 ILE    80      39.590  32.480  32.420  1.00  0.00           H
ATOM   1039 2HG2 ILE    80      38.810  32.330  30.790  1.00  0.00           H
ATOM   1040 3HG2 ILE    80      38.010  33.060  32.140  1.00  0.00           H
ATOM   1041  CG1 ILE    80      36.690  30.700  31.740  1.00  0.00           C
ATOM   1042 1HG1 ILE    80      36.430  29.640  31.720  1.00  0.00           H
ATOM   1043 2HG1 ILE    80      36.650  30.970  30.690  1.00  0.00           H
ATOM   1044  CD  ILE    80      35.580  31.470  32.530  1.00  0.00           C
ATOM   1045  HD1 ILE    80      35.670  31.400  33.610  1.00  0.00           H
ATOM   1046  HD2 ILE    80      35.640  32.510  32.200  1.00  0.00           H
ATOM   1047  HD3 ILE    80      34.600  31.170  32.160  1.00  0.00           H
ATOM   1048  C   ILE    80      39.050  29.650  30.130  1.00  0.00           C
ATOM   1049  O   ILE    80      39.740  30.370  29.390  1.00  0.00           O
ATOM   1050  N   SER    81      38.180  28.810  29.610  1.00  0.00           N
ATOM   1051  H   SER    81      37.630  28.210  30.210  1.00  0.00           H
ATOM   1052  CA  SER    81      38.090  28.590  28.120  1.00  0.00           C
ATOM   1053  HA  SER    81      38.440  29.520  27.670  1.00  0.00           H
ATOM   1054  CB  SER    81      39.000  27.510  27.660  1.00  0.00           C
ATOM   1055  HB1 SER    81      38.680  27.370  26.620  1.00  0.00           H
ATOM   1056  HB2 SER    81      38.810  26.600  28.220  1.00  0.00           H
ATOM   1057  OG  SER    81      40.350  27.970  27.770  1.00  0.00           O
ATOM   1058  HG  SER    81      40.780  27.640  28.570  1.00  0.00           H
ATOM   1059  C   SER    81      36.610  28.380  27.740  1.00  0.00           C
ATOM   1060  O   SER    81      35.720  27.910  28.490  1.00  0.00           O
ATOM   1061  N   ARG    82      36.260  28.750  26.480  1.00  0.00           N
ATOM   1062  H   ARG    82      36.950  29.270  25.960  1.00  0.00           H
ATOM   1063  CA  ARG    82      34.940  28.550  25.870  1.00  0.00           C
ATOM   1064  HA  ARG    82      34.420  27.750  26.400  1.00  0.00           H
ATOM   1065  CB  ARG    82      33.970  29.810  26.040  1.00  0.00           C
ATOM   1066  HB1 ARG    82      34.270  30.340  26.950  1.00  0.00           H
ATOM   1067  HB2 ARG    82      32.930  29.520  26.170  1.00  0.00           H
ATOM   1068  CG  ARG    82      34.160  30.760  24.840  1.00  0.00           C
ATOM   1069  HG1 ARG    82      33.720  30.240  23.990  1.00  0.00           H
ATOM   1070  HG2 ARG    82      35.210  31.040  24.680  1.00  0.00           H
ATOM   1071  CD  ARG    82      33.260  31.950  24.870  1.00  0.00           C
ATOM   1072  HD1 ARG    82      33.790  32.790  25.320  1.00  0.00           H
ATOM   1073  HD2 ARG    82      32.450  31.700  25.550  1.00  0.00           H
ATOM   1074  NE  ARG    82      32.730  32.320  23.510  1.00  0.00           N
ATOM   1075  HE  ARG    82      33.340  32.170  22.720  1.00  0.00           H
ATOM   1076  CZ  ARG    82      31.420  32.350  23.150  1.00  0.00           C
ATOM   1077  NH1 ARG    82      30.550  32.450  24.110  1.00  0.00           N
ATOM   1078 1HH1 ARG    82      30.870  32.540  25.060  1.00  0.00           H
ATOM   1079 2HH1 ARG    82      29.560  32.540  23.950  1.00  0.00           H
ATOM   1080  NH2 ARG    82      31.030  32.450  21.900  1.00  0.00           N
ATOM   1081 1HH2 ARG    82      31.650  32.370  21.110  1.00  0.00           H
ATOM   1082 2HH2 ARG    82      30.060  32.460  21.610  1.00  0.00           H
ATOM   1083  C   ARG    82      35.020  27.930  24.450  1.00  0.00           C
ATOM   1084  O   ARG    82      35.950  28.170  23.710  1.00  0.00           O
ATOM   1085  N   ASP    83      34.000  27.150  24.050  1.00  0.00           N
ATOM   1086  H   ASP    83      33.240  27.010  24.700  1.00  0.00           H
ATOM   1087  CA  ASP    83      33.990  26.220  22.870  1.00  0.00           C
ATOM   1088  HA  ASP    83      34.840  26.400  22.210  1.00  0.00           H
ATOM   1089  CB  ASP    83      34.340  24.800  23.270  1.00  0.00           C
ATOM   1090  HB1 ASP    83      33.760  24.510  24.150  1.00  0.00           H
ATOM   1091  HB2 ASP    83      35.290  24.860  23.820  1.00  0.00           H
ATOM   1092  CG  ASP    83      34.430  23.800  22.140  1.00  0.00           C
ATOM   1093  OD1 ASP    83      35.070  22.720  22.330  1.00  0.00           O
ATOM   1094  OD2 ASP    83      34.100  24.070  20.930  1.00  0.00           O
ATOM   1095  C   ASP    83      32.700  26.350  22.100  1.00  0.00           C
ATOM   1096  O   ASP    83      31.670  25.870  22.620  1.00  0.00           O
ATOM   1097  N   ASN    84      32.780  26.840  20.860  1.00  0.00           N
ATOM   1098  H   ASN    84      33.680  27.170  20.530  1.00  0.00           H
ATOM   1099  CA  ASN    84      31.610  27.060  19.950  1.00  0.00           C
ATOM   1100  HA  ASN    84      30.760  27.290  20.580  1.00  0.00           H
ATOM   1101  CB  ASN    84      32.040  28.180  19.090  1.00  0.00           C
ATOM   1102  HB1 ASN    84      31.340  28.230  18.250  1.00  0.00           H
ATOM   1103  HB2 ASN    84      33.040  28.020  18.680  1.00  0.00           H
ATOM   1104  CG  ASN    84      32.010  29.470  19.840  1.00  0.00           C
ATOM   1105  OD1 ASN    84      31.050  30.270  19.730  1.00  0.00           O
ATOM   1106  ND2 ASN    84      32.980  29.870  20.560  1.00  0.00           N
ATOM   1107 1HD2 ASN    84      33.770  29.260  20.680  1.00  0.00           H
ATOM   1108 2HD2 ASN    84      33.220  30.830  20.360  1.00  0.00           H
ATOM   1109  C   ASN    84      31.240  25.740  19.240  1.00  0.00           C
ATOM   1110  O   ASN    84      30.210  25.780  18.510  1.00  0.00           O
ATOM   1111  N   ALA    85      32.040  24.670  19.310  1.00  0.00           N
ATOM   1112  H   ALA    85      32.960  24.790  19.700  1.00  0.00           H
ATOM   1113  CA  ALA    85      31.790  23.380  18.710  1.00  0.00           C
ATOM   1114  HA  ALA    85      31.420  23.550  17.700  1.00  0.00           H
ATOM   1115  CB  ALA    85      33.090  22.470  18.550  1.00  0.00           C
ATOM   1116  HB1 ALA    85      33.040  21.710  17.780  1.00  0.00           H
ATOM   1117  HB2 ALA    85      33.970  23.110  18.470  1.00  0.00           H
ATOM   1118  HB3 ALA    85      33.280  21.930  19.480  1.00  0.00           H
ATOM   1119  C   ALA    85      30.680  22.770  19.450  1.00  0.00           C
ATOM   1120  O   ALA    85      29.830  22.170  18.810  1.00  0.00           O
ATOM   1121  N   LYS    86      30.650  22.820  20.780  1.00  0.00           N
ATOM   1122  H   LYS    86      31.530  23.130  21.160  1.00  0.00           H
ATOM   1123  CA  LYS    86      29.760  22.080  21.690  1.00  0.00           C
ATOM   1124  HA  LYS    86      29.080  21.470  21.090  1.00  0.00           H
ATOM   1125  CB  LYS    86      30.580  21.110  22.460  1.00  0.00           C
ATOM   1126  HB1 LYS    86      30.110  20.660  23.340  1.00  0.00           H
ATOM   1127  HB2 LYS    86      31.480  21.640  22.780  1.00  0.00           H
ATOM   1128  CG  LYS    86      30.960  19.880  21.600  1.00  0.00           C
ATOM   1129  HG1 LYS    86      31.450  20.110  20.650  1.00  0.00           H
ATOM   1130  HG2 LYS    86      30.070  19.320  21.320  1.00  0.00           H
ATOM   1131  CD  LYS    86      31.990  19.010  22.440  1.00  0.00           C
ATOM   1132  HD1 LYS    86      31.590  18.790  23.420  1.00  0.00           H
ATOM   1133  HD2 LYS    86      32.880  19.630  22.610  1.00  0.00           H
ATOM   1134  CE  LYS    86      32.320  17.720  21.690  1.00  0.00           C
ATOM   1135  HE1 LYS    86      33.170  17.180  22.110  1.00  0.00           H
ATOM   1136  HE2 LYS    86      32.550  17.940  20.650  1.00  0.00           H
ATOM   1137  NZ  LYS    86      31.140  16.820  21.630  1.00  0.00           N
ATOM   1138  HZ1 LYS    86      31.510  15.920  21.370  1.00  0.00           H
ATOM   1139  HZ2 LYS    86      30.890  16.560  22.570  1.00  0.00           H
ATOM   1140  HZ3 LYS    86      30.380  17.200  21.080  1.00  0.00           H
ATOM   1141  C   LYS    86      28.890  22.960  22.590  1.00  0.00           C
ATOM   1142  O   LYS    86      28.030  22.530  23.350  1.00  0.00           O
ATOM   1143  N   ASN    87      29.030  24.290  22.530  1.00  0.00           N
ATOM   1144  H   ASN    87      29.610  24.640  21.780  1.00  0.00           H
ATOM   1145  CA  ASN    87      28.490  25.270  23.400  1.00  0.00           C
ATOM   1146  HA  ASN    87      28.860  26.250  23.090  1.00  0.00           H
ATOM   1147  CB  ASN    87      27.020  25.470  23.190  1.00  0.00           C
ATOM   1148  HB1 ASN    87      26.720  26.260  23.870  1.00  0.00           H
ATOM   1149  HB2 ASN    87      26.560  24.500  23.380  1.00  0.00           H
ATOM   1150  CG  ASN    87      26.740  25.730  21.730  1.00  0.00           C
ATOM   1151  OD1 ASN    87      27.260  26.670  21.130  1.00  0.00           O
ATOM   1152  ND2 ASN    87      25.960  24.930  21.060  1.00  0.00           N
ATOM   1153 1HD2 ASN    87      25.480  24.180  21.540  1.00  0.00           H
ATOM   1154 2HD2 ASN    87      25.870  25.220  20.100  1.00  0.00           H
ATOM   1155  C   ASN    87      28.860  25.170  24.880  1.00  0.00           C
ATOM   1156  O   ASN    87      28.020  25.250  25.770  1.00  0.00           O
ATOM   1157  N   THR    88      30.160  24.790  25.080  1.00  0.00           N
ATOM   1158  H   THR    88      30.730  24.740  24.240  1.00  0.00           H
ATOM   1159  CA  THR    88      30.700  24.480  26.400  1.00  0.00           C
ATOM   1160  HA  THR    88      29.900  24.410  27.130  1.00  0.00           H
ATOM   1161  CB  THR    88      31.110  22.990  26.390  1.00  0.00           C
ATOM   1162  HB  THR    88      31.830  22.780  27.180  1.00  0.00           H
ATOM   1163  CG2 THR    88      30.020  21.980  26.450  1.00  0.00           C
ATOM   1164 1HG2 THR    88      29.800  21.630  27.460  1.00  0.00           H
ATOM   1165 2HG2 THR    88      29.100  22.250  25.940  1.00  0.00           H
ATOM   1166 3HG2 THR    88      30.370  21.030  26.030  1.00  0.00           H
ATOM   1167  OG1 THR    88      31.900  22.780  25.240  1.00  0.00           O
ATOM   1168  HG1 THR    88      32.480  22.060  25.480  1.00  0.00           H
ATOM   1169  C   THR    88      31.790  25.480  26.880  1.00  0.00           C
ATOM   1170  O   THR    88      32.340  26.270  26.080  1.00  0.00           O
ATOM   1171  N   MET    89      32.100  25.370  28.150  1.00  0.00           N
ATOM   1172  H   MET    89      31.760  24.540  28.620  1.00  0.00           H
ATOM   1173  CA  MET    89      33.100  26.120  28.830  1.00  0.00           C
ATOM   1174  HA  MET    89      33.840  26.580  28.200  1.00  0.00           H
ATOM   1175  CB  MET    89      32.430  27.210  29.660  1.00  0.00           C
ATOM   1176  HB1 MET    89      31.650  26.700  30.220  1.00  0.00           H
ATOM   1177  HB2 MET    89      31.970  27.940  28.990  1.00  0.00           H
ATOM   1178  CG  MET    89      33.300  27.870  30.760  1.00  0.00           C
ATOM   1179  HG1 MET    89      34.210  28.340  30.380  1.00  0.00           H
ATOM   1180  HG2 MET    89      33.560  27.080  31.470  1.00  0.00           H
ATOM   1181  SD  MET    89      32.630  29.280  31.640  1.00  0.00           S
ATOM   1182  CE  MET    89      31.050  28.620  32.260  1.00  0.00           C
ATOM   1183  HE1 MET    89      30.740  29.210  33.120  1.00  0.00           H
ATOM   1184  HE2 MET    89      30.260  28.570  31.510  1.00  0.00           H
ATOM   1185  HE3 MET    89      31.280  27.590  32.540  1.00  0.00           H
ATOM   1186  C   MET    89      33.900  25.200  29.760  1.00  0.00           C
ATOM   1187  O   MET    89      33.460  24.130  30.140  1.00  0.00           O
ATOM   1188  N   TYR    90      35.150  25.550  29.940  1.00  0.00           N
ATOM   1189  H   TYR    90      35.390  26.500  29.660  1.00  0.00           H
ATOM   1190  CA  TYR    90      36.190  24.770  30.610  1.00  0.00           C
ATOM   1191  HA  TYR    90      35.630  23.990  31.120  1.00  0.00           H
ATOM   1192  CB  TYR    90      37.150  24.150  29.590  1.00  0.00           C
ATOM   1193  HB1 TYR    90      37.710  23.430  30.190  1.00  0.00           H
ATOM   1194  HB2 TYR    90      37.750  24.940  29.160  1.00  0.00           H
ATOM   1195  CG  TYR    90      36.320  23.380  28.540  1.00  0.00           C
ATOM   1196  CD1 TYR    90      36.030  23.800  27.210  1.00  0.00           C
ATOM   1197  HD1 TYR    90      36.520  24.680  26.840  1.00  0.00           H
ATOM   1198  CE1 TYR    90      35.230  22.990  26.390  1.00  0.00           C
ATOM   1199  HE1 TYR    90      35.080  23.370  25.390  1.00  0.00           H
ATOM   1200  CZ  TYR    90      34.700  21.760  26.910  1.00  0.00           C
ATOM   1201  OH  TYR    90      33.950  21.000  26.130  1.00  0.00           O
ATOM   1202  HH  TYR    90      33.490  20.330  26.640  1.00  0.00           H
ATOM   1203  CE2 TYR    90      34.900  21.380  28.260  1.00  0.00           C
ATOM   1204  HE2 TYR    90      34.350  20.540  28.640  1.00  0.00           H
ATOM   1205  CD2 TYR    90      35.770  22.160  29.050  1.00  0.00           C
ATOM   1206  HD2 TYR    90      35.860  21.950  30.100  1.00  0.00           H
ATOM   1207  C   TYR    90      36.890  25.620  31.630  1.00  0.00           C
ATOM   1208  O   TYR    90      37.100  26.860  31.410  1.00  0.00           O
ATOM   1209  N   LEU    91      37.240  24.970  32.730  1.00  0.00           N
ATOM   1210  H   LEU    91      36.860  24.070  32.990  1.00  0.00           H
ATOM   1211  CA  LEU    91      38.040  25.590  33.800  1.00  0.00           C
ATOM   1212  HA  LEU    91      38.660  26.340  33.310  1.00  0.00           H
ATOM   1213  CB  LEU    91      37.100  26.240  34.880  1.00  0.00           C
ATOM   1214  HB1 LEU    91      36.450  25.420  35.200  1.00  0.00           H
ATOM   1215  HB2 LEU    91      36.600  27.140  34.540  1.00  0.00           H
ATOM   1216  CG  LEU    91      37.790  26.670  36.180  1.00  0.00           C
ATOM   1217  HG  LEU    91      38.070  25.770  36.730  1.00  0.00           H
ATOM   1218  CD1 LEU    91      38.820  27.740  36.080  1.00  0.00           C
ATOM   1219 1HD1 LEU    91      39.690  27.300  35.590  1.00  0.00           H
ATOM   1220 2HD1 LEU    91      38.560  28.660  35.560  1.00  0.00           H
ATOM   1221 3HD1 LEU    91      39.120  28.030  37.090  1.00  0.00           H
ATOM   1222  CD2 LEU    91      36.580  27.200  36.970  1.00  0.00           C
ATOM   1223 1HD2 LEU    91      36.770  27.170  38.040  1.00  0.00           H
ATOM   1224 2HD2 LEU    91      36.410  28.240  36.680  1.00  0.00           H
ATOM   1225 3HD2 LEU    91      35.600  26.730  36.830  1.00  0.00           H
ATOM   1226  C   LEU    91      39.100  24.680  34.290  1.00  0.00           C
ATOM   1227  O   LEU    91      38.790  23.760  34.970  1.00  0.00           O
ATOM   1228  N   GLN    92      40.380  24.990  34.010  1.00  0.00           N
ATOM   1229  H   GLN    92      40.590  25.920  33.680  1.00  0.00           H
ATOM   1230  CA  GLN    92      41.480  24.280  34.670  1.00  0.00           C
ATOM   1231  HA  GLN    92      41.170  23.270  34.920  1.00  0.00           H
ATOM   1232  CB  GLN    92      42.600  24.070  33.710  1.00  0.00           C
ATOM   1233  HB1 GLN    92      42.960  25.050  33.370  1.00  0.00           H
ATOM   1234  HB2 GLN    92      42.290  23.500  32.840  1.00  0.00           H
ATOM   1235  CG  GLN    92      43.770  23.290  34.290  1.00  0.00           C
ATOM   1236  HG1 GLN    92      44.100  23.750  35.220  1.00  0.00           H
ATOM   1237  HG2 GLN    92      44.650  23.440  33.660  1.00  0.00           H
ATOM   1238  CD  GLN    92      43.600  21.750  34.470  1.00  0.00           C
ATOM   1239  OE1 GLN    92      43.440  21.000  33.540  1.00  0.00           O
ATOM   1240  NE2 GLN    92      43.660  21.230  35.640  1.00  0.00           N
ATOM   1241 1HE2 GLN    92      43.810  21.790  36.470  1.00  0.00           H
ATOM   1242 2HE2 GLN    92      43.500  20.230  35.680  1.00  0.00           H
ATOM   1243  C   GLN    92      41.850  24.990  35.970  1.00  0.00           C
ATOM   1244  O   GLN    92      42.090  26.230  35.940  1.00  0.00           O
ATOM   1245  N   MET    93      41.970  24.240  37.120  1.00  0.00           N
ATOM   1246  H   MET    93      41.680  23.280  37.100  1.00  0.00           H
ATOM   1247  CA  MET    93      42.540  24.690  38.380  1.00  0.00           C
ATOM   1248  HA  MET    93      42.760  25.760  38.350  1.00  0.00           H
ATOM   1249  CB  MET    93      41.530  24.470  39.570  1.00  0.00           C
ATOM   1250  HB1 MET    93      42.060  24.900  40.420  1.00  0.00           H
ATOM   1251  HB2 MET    93      41.330  23.420  39.810  1.00  0.00           H
ATOM   1252  CG  MET    93      40.200  25.240  39.410  1.00  0.00           C
ATOM   1253  HG1 MET    93      39.820  24.850  38.460  1.00  0.00           H
ATOM   1254  HG2 MET    93      40.480  26.270  39.200  1.00  0.00           H
ATOM   1255  SD  MET    93      39.010  25.140  40.700  1.00  0.00           S
ATOM   1256  CE  MET    93      38.750  23.360  40.740  1.00  0.00           C
ATOM   1257  HE1 MET    93      38.880  22.990  39.720  1.00  0.00           H
ATOM   1258  HE2 MET    93      39.480  22.890  41.400  1.00  0.00           H
ATOM   1259  HE3 MET    93      37.770  23.070  41.100  1.00  0.00           H
ATOM   1260  C   MET    93      43.750  23.840  38.780  1.00  0.00           C
ATOM   1261  O   MET    93      43.830  22.600  38.470  1.00  0.00           O
ATOM   1262  N   ASN    94      44.730  24.420  39.430  1.00  0.00           N
ATOM   1263  H   ASN    94      44.670  25.410  39.660  1.00  0.00           H
ATOM   1264  CA  ASN    94      46.030  23.850  39.680  1.00  0.00           C
ATOM   1265  HA  ASN    94      45.940  22.760  39.590  1.00  0.00           H
ATOM   1266  CB  ASN    94      47.090  24.410  38.710  1.00  0.00           C
ATOM   1267  HB1 ASN    94      48.100  24.050  38.950  1.00  0.00           H
ATOM   1268  HB2 ASN    94      47.050  25.490  38.770  1.00  0.00           H
ATOM   1269  CG  ASN    94      46.600  24.030  37.330  1.00  0.00           C
ATOM   1270  OD1 ASN    94      46.680  22.880  36.860  1.00  0.00           O
ATOM   1271  ND2 ASN    94      46.190  24.930  36.540  1.00  0.00           N
ATOM   1272 1HD2 ASN    94      46.120  25.880  36.880  1.00  0.00           H
ATOM   1273 2HD2 ASN    94      45.890  24.740  35.600  1.00  0.00           H
ATOM   1274  C   ASN    94      46.420  24.400  41.100  1.00  0.00           C
ATOM   1275  O   ASN    94      45.880  25.400  41.560  1.00  0.00           O
ATOM   1276  N   SER    95      47.370  23.670  41.690  1.00  0.00           N
ATOM   1277  H   SER    95      47.760  22.860  41.230  1.00  0.00           H
ATOM   1278  CA  SER    95      47.870  23.980  43.040  1.00  0.00           C
ATOM   1279  HA  SER    95      48.450  23.140  43.410  1.00  0.00           H
ATOM   1280  CB  SER    95      48.900  25.070  42.950  1.00  0.00           C
ATOM   1281  HB1 SER    95      49.360  25.240  43.930  1.00  0.00           H
ATOM   1282  HB2 SER    95      48.300  25.880  42.550  1.00  0.00           H
ATOM   1283  OG  SER    95      49.910  24.740  42.060  1.00  0.00           O
ATOM   1284  HG  SER    95      50.530  25.450  41.900  1.00  0.00           H
ATOM   1285  C   SER    95      46.690  24.200  44.050  1.00  0.00           C
ATOM   1286  O   SER    95      46.570  25.300  44.670  1.00  0.00           O
ATOM   1287  N   LEU    96      45.860  23.120  44.300  1.00  0.00           N
ATOM   1288  H   LEU    96      46.020  22.260  43.800  1.00  0.00           H
ATOM   1289  CA  LEU    96      44.630  23.280  45.130  1.00  0.00           C
ATOM   1290  HA  LEU    96      44.220  24.280  44.980  1.00  0.00           H
ATOM   1291  CB  LEU    96      43.580  22.210  44.580  1.00  0.00           C
ATOM   1292  HB1 LEU    96      42.770  22.030  45.290  1.00  0.00           H
ATOM   1293  HB2 LEU    96      44.060  21.240  44.570  1.00  0.00           H
ATOM   1294  CG  LEU    96      42.960  22.600  43.210  1.00  0.00           C
ATOM   1295  HG  LEU    96      43.680  22.770  42.410  1.00  0.00           H
ATOM   1296  CD1 LEU    96      42.070  21.470  42.720  1.00  0.00           C
ATOM   1297 1HD1 LEU    96      41.560  21.770  41.810  1.00  0.00           H
ATOM   1298 2HD1 LEU    96      42.610  20.540  42.550  1.00  0.00           H
ATOM   1299 3HD1 LEU    96      41.330  21.200  43.480  1.00  0.00           H
ATOM   1300  CD2 LEU    96      42.110  23.860  43.380  1.00  0.00           C
ATOM   1301 1HD2 LEU    96      42.850  24.650  43.510  1.00  0.00           H
ATOM   1302 2HD2 LEU    96      41.530  24.110  42.490  1.00  0.00           H
ATOM   1303 3HD2 LEU    96      41.480  23.690  44.260  1.00  0.00           H
ATOM   1304  C   LEU    96      44.890  23.290  46.670  1.00  0.00           C
ATOM   1305  O   LEU    96      45.740  22.470  47.050  1.00  0.00           O
ATOM   1306  N   LYS    97      44.260  24.070  47.510  1.00  0.00           N
ATOM   1307  H   LYS    97      43.680  24.850  47.230  1.00  0.00           H
ATOM   1308  CA  LYS    97      44.390  23.860  49.020  1.00  0.00           C
ATOM   1309  HA  LYS    97      45.020  23.010  49.280  1.00  0.00           H
ATOM   1310  CB  LYS    97      45.120  25.080  49.560  1.00  0.00           C
ATOM   1311  HB1 LYS    97      45.380  24.800  50.580  1.00  0.00           H
ATOM   1312  HB2 LYS    97      44.430  25.920  49.510  1.00  0.00           H
ATOM   1313  CG  LYS    97      46.410  25.390  48.890  1.00  0.00           C
ATOM   1314  HG1 LYS    97      46.250  25.600  47.830  1.00  0.00           H
ATOM   1315  HG2 LYS    97      47.110  24.550  48.950  1.00  0.00           H
ATOM   1316  CD  LYS    97      47.160  26.540  49.480  1.00  0.00           C
ATOM   1317  HD1 LYS    97      46.570  27.430  49.660  1.00  0.00           H
ATOM   1318  HD2 LYS    97      48.140  26.670  49.010  1.00  0.00           H
ATOM   1319  CE  LYS    97      47.630  26.240  50.940  1.00  0.00           C
ATOM   1320  HE1 LYS    97      48.220  25.320  50.910  1.00  0.00           H
ATOM   1321  HE2 LYS    97      46.760  26.040  51.560  1.00  0.00           H
ATOM   1322  NZ  LYS    97      48.500  27.300  51.560  1.00  0.00           N
ATOM   1323  HZ1 LYS    97      49.450  27.310  51.220  1.00  0.00           H
ATOM   1324  HZ2 LYS    97      48.160  28.220  51.320  1.00  0.00           H
ATOM   1325  HZ3 LYS    97      48.500  27.080  52.540  1.00  0.00           H
ATOM   1326  C   LYS    97      43.010  23.640  49.710  1.00  0.00           C
ATOM   1327  O   LYS    97      41.980  23.790  49.070  1.00  0.00           O
ATOM   1328  N   PRO    98      42.910  23.250  51.010  1.00  0.00           N
ATOM   1329  CD  PRO    98      43.970  22.610  51.790  1.00  0.00           C
ATOM   1330  HD1 PRO    98      44.790  23.290  52.030  1.00  0.00           H
ATOM   1331  HD2 PRO    98      44.290  21.740  51.230  1.00  0.00           H
ATOM   1332  CG  PRO    98      43.240  22.130  53.020  1.00  0.00           C
ATOM   1333  HG1 PRO    98      43.980  22.170  53.820  1.00  0.00           H
ATOM   1334  HG2 PRO    98      42.870  21.110  52.890  1.00  0.00           H
ATOM   1335  CB  PRO    98      42.090  23.140  53.200  1.00  0.00           C
ATOM   1336  HB1 PRO    98      42.480  24.050  53.660  1.00  0.00           H
ATOM   1337  HB2 PRO    98      41.350  22.580  53.770  1.00  0.00           H
ATOM   1338  CA  PRO    98      41.670  23.370  51.780  1.00  0.00           C
ATOM   1339  HA  PRO    98      41.060  22.530  51.460  1.00  0.00           H
ATOM   1340  C   PRO    98      40.900  24.710  51.690  1.00  0.00           C
ATOM   1341  O   PRO    98      39.680  24.690  51.740  1.00  0.00           O
ATOM   1342  N   GLU    99      41.600  25.850  51.570  1.00  0.00           N
ATOM   1343  H   GLU    99      42.600  25.810  51.690  1.00  0.00           H
ATOM   1344  CA  GLU    99      40.870  27.100  51.190  1.00  0.00           C
ATOM   1345  HA  GLU    99      40.320  27.480  52.050  1.00  0.00           H
ATOM   1346  CB  GLU    99      42.000  28.070  50.720  1.00  0.00           C
ATOM   1347  HB1 GLU    99      42.330  27.720  49.740  1.00  0.00           H
ATOM   1348  HB2 GLU    99      42.860  27.960  51.370  1.00  0.00           H
ATOM   1349  CG  GLU    99      41.690  29.550  50.690  1.00  0.00           C
ATOM   1350  HG1 GLU    99      41.400  29.990  51.650  1.00  0.00           H
ATOM   1351  HG2 GLU    99      40.780  29.670  50.110  1.00  0.00           H
ATOM   1352  CD  GLU    99      42.820  30.400  50.150  1.00  0.00           C
ATOM   1353  OE1 GLU    99      43.460  31.180  50.890  1.00  0.00           O
ATOM   1354  OE2 GLU    99      43.100  30.270  48.920  1.00  0.00           O
ATOM   1355  C   GLU    99      39.940  26.970  49.990  1.00  0.00           C
ATOM   1356  O   GLU    99      38.950  27.640  49.960  1.00  0.00           O
ATOM   1357  N   ASP   100      40.250  26.050  49.110  1.00  0.00           N
ATOM   1358  H   ASP   100      41.020  25.410  49.190  1.00  0.00           H
ATOM   1359  CA  ASP   100      39.520  25.860  47.870  1.00  0.00           C
ATOM   1360  HA  ASP   100      39.060  26.840  47.710  1.00  0.00           H
ATOM   1361  CB  ASP   100      40.460  25.630  46.740  1.00  0.00           C
ATOM   1362  HB1 ASP   100      39.970  25.400  45.790  1.00  0.00           H
ATOM   1363  HB2 ASP   100      40.930  24.650  46.870  1.00  0.00           H
ATOM   1364  CG  ASP   100      41.500  26.680  46.410  1.00  0.00           C
ATOM   1365  OD1 ASP   100      41.150  27.880  46.190  1.00  0.00           O
ATOM   1366  OD2 ASP   100      42.700  26.390  46.260  1.00  0.00           O
ATOM   1367  C   ASP   100      38.410  24.790  47.980  1.00  0.00           C
ATOM   1368  O   ASP   100      37.880  24.380  46.890  1.00  0.00           O
ATOM   1369  N   THR   101      38.090  24.240  49.160  1.00  0.00           N
ATOM   1370  H   THR   101      38.700  24.440  49.950  1.00  0.00           H
ATOM   1371  CA  THR   101      37.090  23.230  49.450  1.00  0.00           C
ATOM   1372  HA  THR   101      37.370  22.490  48.700  1.00  0.00           H
ATOM   1373  CB  THR   101      37.150  22.580  50.870  1.00  0.00           C
ATOM   1374  HB  THR   101      37.400  23.260  51.680  1.00  0.00           H
ATOM   1375  CG2 THR   101      36.010  21.610  51.240  1.00  0.00           C
ATOM   1376 1HG2 THR   101      35.710  20.920  50.450  1.00  0.00           H
ATOM   1377 2HG2 THR   101      36.310  21.120  52.160  1.00  0.00           H
ATOM   1378 3HG2 THR   101      35.130  22.190  51.550  1.00  0.00           H
ATOM   1379  OG1 THR   101      38.360  21.760  50.870  1.00  0.00           O
ATOM   1380  HG1 THR   101      38.560  21.600  51.790  1.00  0.00           H
ATOM   1381  C   THR   101      35.770  23.930  49.430  1.00  0.00           C
ATOM   1382  O   THR   101      35.480  24.770  50.340  1.00  0.00           O
ATOM   1383  N   ALA   102      34.970  23.710  48.400  1.00  0.00           N
ATOM   1384  H   ALA   102      35.360  23.120  47.680  1.00  0.00           H
ATOM   1385  CA  ALA   102      33.670  24.390  48.110  1.00  0.00           C
ATOM   1386  HA  ALA   102      33.160  24.500  49.060  1.00  0.00           H
ATOM   1387  CB  ALA   102      34.110  25.710  47.480  1.00  0.00           C
ATOM   1388  HB1 ALA   102      35.040  26.050  47.940  1.00  0.00           H
ATOM   1389  HB2 ALA   102      34.320  25.530  46.430  1.00  0.00           H
ATOM   1390  HB3 ALA   102      33.310  26.400  47.720  1.00  0.00           H
ATOM   1391  C   ALA   102      32.810  23.640  47.050  1.00  0.00           C
ATOM   1392  O   ALA   102      33.330  22.860  46.250  1.00  0.00           O
ATOM   1393  N   VAL   103      31.540  23.950  46.960  1.00  0.00           N
ATOM   1394  H   VAL   103      31.210  24.560  47.690  1.00  0.00           H
ATOM   1395  CA  VAL   103      30.730  23.610  45.760  1.00  0.00           C
ATOM   1396  HA  VAL   103      31.080  22.690  45.300  1.00  0.00           H
ATOM   1397  CB  VAL   103      29.230  23.410  46.210  1.00  0.00           C
ATOM   1398  HB  VAL   103      28.840  24.360  46.570  1.00  0.00           H
ATOM   1399  CG1 VAL   103      28.320  22.860  45.050  1.00  0.00           C
ATOM   1400 1HG1 VAL   103      28.380  23.500  44.170  1.00  0.00           H
ATOM   1401 2HG1 VAL   103      28.690  21.860  44.830  1.00  0.00           H
ATOM   1402 3HG1 VAL   103      27.280  22.780  45.370  1.00  0.00           H
ATOM   1403  CG2 VAL   103      29.220  22.380  47.330  1.00  0.00           C
ATOM   1404 1HG2 VAL   103      29.650  22.910  48.170  1.00  0.00           H
ATOM   1405 2HG2 VAL   103      28.260  22.080  47.750  1.00  0.00           H
ATOM   1406 3HG2 VAL   103      29.790  21.500  47.020  1.00  0.00           H
ATOM   1407  C   VAL   103      30.940  24.640  44.680  1.00  0.00           C
ATOM   1408  O   VAL   103      31.180  25.800  44.980  1.00  0.00           O
ATOM   1409  N   TYR   104      31.100  24.290  43.480  1.00  0.00           N
ATOM   1410  H   TYR   104      31.400  23.320  43.420  1.00  0.00           H
ATOM   1411  CA  TYR   104      31.450  25.190  42.310  1.00  0.00           C
ATOM   1412  HA  TYR   104      31.760  26.140  42.760  1.00  0.00           H
ATOM   1413  CB  TYR   104      32.770  24.740  41.640  1.00  0.00           C
ATOM   1414  HB1 TYR   104      32.880  25.150  40.630  1.00  0.00           H
ATOM   1415  HB2 TYR   104      32.700  23.660  41.500  1.00  0.00           H
ATOM   1416  CG  TYR   104      34.060  25.120  42.310  1.00  0.00           C
ATOM   1417  CD1 TYR   104      34.350  24.340  43.490  1.00  0.00           C
ATOM   1418  HD1 TYR   104      33.500  23.710  43.730  1.00  0.00           H
ATOM   1419  CE1 TYR   104      35.430  24.620  44.320  1.00  0.00           C
ATOM   1420  HE1 TYR   104      35.530  24.110  45.260  1.00  0.00           H
ATOM   1421  CZ  TYR   104      36.300  25.630  43.880  1.00  0.00           C
ATOM   1422  OH  TYR   104      37.420  25.800  44.590  1.00  0.00           O
ATOM   1423  HH  TYR   104      37.680  25.140  45.240  1.00  0.00           H
ATOM   1424  CE2 TYR   104      36.090  26.410  42.730  1.00  0.00           C
ATOM   1425  HE2 TYR   104      36.860  27.100  42.430  1.00  0.00           H
ATOM   1426  CD2 TYR   104      34.940  26.160  41.950  1.00  0.00           C
ATOM   1427  HD2 TYR   104      34.730  26.710  41.040  1.00  0.00           H
ATOM   1428  C   TYR   104      30.270  25.270  41.370  1.00  0.00           C
ATOM   1429  O   TYR   104      29.660  24.250  41.060  1.00  0.00           O
ATOM   1430  N   TYR   105      29.900  26.410  40.830  1.00  0.00           N
ATOM   1431  H   TYR   105      30.380  27.260  41.070  1.00  0.00           H
ATOM   1432  CA  TYR   105      28.650  26.640  40.150  1.00  0.00           C
ATOM   1433  HA  TYR   105      28.130  25.710  39.950  1.00  0.00           H
ATOM   1434  CB  TYR   105      27.710  27.530  41.010  1.00  0.00           C
ATOM   1435  HB1 TYR   105      26.900  27.760  40.320  1.00  0.00           H
ATOM   1436  HB2 TYR   105      28.220  28.460  41.260  1.00  0.00           H
ATOM   1437  CG  TYR   105      27.130  27.040  42.330  1.00  0.00           C
ATOM   1438  CD1 TYR   105      27.830  27.060  43.540  1.00  0.00           C
ATOM   1439  HD1 TYR   105      28.800  27.530  43.460  1.00  0.00           H
ATOM   1440  CE1 TYR   105      27.310  26.400  44.680  1.00  0.00           C
ATOM   1441  HE1 TYR   105      27.940  26.380  45.550  1.00  0.00           H
ATOM   1442  CZ  TYR   105      25.980  25.910  44.710  1.00  0.00           C
ATOM   1443  OH  TYR   105      25.520  25.390  45.960  1.00  0.00           O
ATOM   1444  HH  TYR   105      24.620  25.130  45.750  1.00  0.00           H
ATOM   1445  CE2 TYR   105      25.220  26.030  43.480  1.00  0.00           C
ATOM   1446  HE2 TYR   105      24.180  25.740  43.480  1.00  0.00           H
ATOM   1447  CD2 TYR   105      25.830  26.510  42.350  1.00  0.00           C
ATOM   1448  HD2 TYR   105      25.260  26.650  41.440  1.00  0.00           H
ATOM   1449  C   TYR   105      28.910  27.440  38.890  1.00  0.00           C
ATOM   1450  O   TYR   105      29.670  28.410  38.920  1.00  0.00           O
ATOM   1451  N   CYS   106      28.170  27.080  37.810  1.00  0.00           N
ATOM   1452  H   CYS   106      27.490  26.380  38.070  1.00  0.00           H
ATOM   1453  CA  CYS   106      28.320  27.650  36.500  1.00  0.00           C
ATOM   1454  HA  CYS   106      29.190  28.300  36.550  1.00  0.00           H
ATOM   1455  CB  CYS   106      28.450  26.480  35.470  1.00  0.00           C
ATOM   1456  HB1 CYS   106      27.470  25.990  35.460  1.00  0.00           H
ATOM   1457  HB2 CYS   106      29.120  25.700  35.840  1.00  0.00           H
ATOM   1458  SG  CYS   106      28.830  27.110  33.780  1.00  0.00           S
ATOM   1459  C   CYS   106      27.090  28.550  36.230  1.00  0.00           C
ATOM   1460  O   CYS   106      26.010  28.250  36.770  1.00  0.00           O
ATOM   1461  N   ALA   107      27.230  29.610  35.450  1.00  0.00           N
ATOM   1462  H   ALA   107      28.180  29.810  35.170  1.00  0.00           H
ATOM   1463  CA  ALA   107      26.300  30.690  35.320  1.00  0.00           C
ATOM   1464  HA  ALA   107      25.300  30.310  35.090  1.00  0.00           H
ATOM   1465  CB  ALA   107      26.450  31.600  36.530  1.00  0.00           C
ATOM   1466  HB1 ALA   107      27.470  31.980  36.600  1.00  0.00           H
ATOM   1467  HB2 ALA   107      25.780  32.440  36.310  1.00  0.00           H
ATOM   1468  HB3 ALA   107      26.080  31.060  37.390  1.00  0.00           H
ATOM   1469  C   ALA   107      26.660  31.420  33.960  1.00  0.00           C
ATOM   1470  O   ALA   107      27.770  31.250  33.490  1.00  0.00           O
ATOM   1471  N   ALA   108      25.710  32.190  33.360  1.00  0.00           N
ATOM   1472  H   ALA   108      24.790  32.210  33.770  1.00  0.00           H
ATOM   1473  CA  ALA   108      25.830  33.170  32.290  1.00  0.00           C
ATOM   1474  HA  ALA   108      26.870  33.410  32.090  1.00  0.00           H
ATOM   1475  CB  ALA   108      25.310  32.400  31.070  1.00  0.00           C
ATOM   1476  HB1 ALA   108      25.350  33.050  30.200  1.00  0.00           H
ATOM   1477  HB2 ALA   108      25.970  31.550  30.880  1.00  0.00           H
ATOM   1478  HB3 ALA   108      24.300  32.030  31.170  1.00  0.00           H
ATOM   1479  C   ALA   108      25.010  34.440  32.530  1.00  0.00           C
ATOM   1480  O   ALA   108      23.910  34.370  33.110  1.00  0.00           O
ATOM   1481  N   ASP   109      25.440  35.540  31.940  1.00  0.00           N
ATOM   1482  H   ASP   109      26.270  35.480  31.370  1.00  0.00           H
ATOM   1483  CA  ASP   109      24.750  36.870  31.970  1.00  0.00           C
ATOM   1484  HA  ASP   109      23.680  36.720  32.140  1.00  0.00           H
ATOM   1485  CB  ASP   109      25.340  37.610  33.170  1.00  0.00           C
ATOM   1486  HB1 ASP   109      26.360  37.840  32.860  1.00  0.00           H
ATOM   1487  HB2 ASP   109      25.360  37.130  34.160  1.00  0.00           H
ATOM   1488  CG  ASP   109      24.620  39.010  33.160  1.00  0.00           C
ATOM   1489  OD1 ASP   109      23.360  39.090  33.350  1.00  0.00           O
ATOM   1490  OD2 ASP   109      25.240  40.030  32.860  1.00  0.00           O
ATOM   1491  C   ASP   109      25.010  37.590  30.620  1.00  0.00           C
ATOM   1492  O   ASP   109      25.770  37.080  29.810  1.00  0.00           O
ATOM   1493  N   ARG   110      24.450  38.810  30.390  1.00  0.00           N
ATOM   1494  H   ARG   110      23.900  39.240  31.110  1.00  0.00           H
ATOM   1495  CA  ARG   110      24.700  39.560  29.220  1.00  0.00           C
ATOM   1496  HA  ARG   110      24.920  38.930  28.360  1.00  0.00           H
ATOM   1497  CB  ARG   110      23.450  40.400  28.860  1.00  0.00           C
ATOM   1498  HB1 ARG   110      23.700  41.140  28.090  1.00  0.00           H
ATOM   1499  HB2 ARG   110      23.050  41.000  29.680  1.00  0.00           H
ATOM   1500  CG  ARG   110      22.150  39.600  28.410  1.00  0.00           C
ATOM   1501  HG1 ARG   110      21.870  39.060  29.320  1.00  0.00           H
ATOM   1502  HG2 ARG   110      22.320  38.870  27.620  1.00  0.00           H
ATOM   1503  CD  ARG   110      20.930  40.400  27.950  1.00  0.00           C
ATOM   1504  HD1 ARG   110      20.760  41.180  28.700  1.00  0.00           H
ATOM   1505  HD2 ARG   110      20.050  39.760  27.940  1.00  0.00           H
ATOM   1506  NE  ARG   110      21.240  40.970  26.610  1.00  0.00           N
ATOM   1507  HE  ARG   110      21.800  40.410  25.970  1.00  0.00           H
ATOM   1508  CZ  ARG   110      20.570  41.960  26.120  1.00  0.00           C
ATOM   1509  NH1 ARG   110      19.860  42.750  26.790  1.00  0.00           N
ATOM   1510 1HH1 ARG   110      19.750  42.600  27.780  1.00  0.00           H
ATOM   1511 2HH1 ARG   110      19.520  43.620  26.400  1.00  0.00           H
ATOM   1512  NH2 ARG   110      20.640  42.240  24.880  1.00  0.00           N
ATOM   1513 1HH2 ARG   110      21.080  41.640  24.190  1.00  0.00           H
ATOM   1514 2HH2 ARG   110      20.100  43.070  24.680  1.00  0.00           H
ATOM   1515  C   ARG   110      25.970  40.410  29.360  1.00  0.00           C
ATOM   1516  O   ARG   110      26.740  40.560  28.350  1.00  0.00           O
ATOM   1517  N   PHE   111      26.130  41.120  30.510  1.00  0.00           N
ATOM   1518  H   PHE   111      25.430  41.040  31.240  1.00  0.00           H
ATOM   1519  CA  PHE   111      27.070  42.240  30.640  1.00  0.00           C
ATOM   1520  HA  PHE   111      27.880  42.040  29.940  1.00  0.00           H
ATOM   1521  CB  PHE   111      26.350  43.580  30.460  1.00  0.00           C
ATOM   1522  HB1 PHE   111      27.080  44.350  30.210  1.00  0.00           H
ATOM   1523  HB2 PHE   111      25.920  43.860  31.410  1.00  0.00           H
ATOM   1524  CG  PHE   111      25.310  43.560  29.330  1.00  0.00           C
ATOM   1525  CD1 PHE   111      23.920  43.910  29.660  1.00  0.00           C
ATOM   1526  HD1 PHE   111      23.610  44.190  30.650  1.00  0.00           H
ATOM   1527  CE1 PHE   111      22.940  44.010  28.570  1.00  0.00           C
ATOM   1528  HE1 PHE   111      21.900  44.240  28.730  1.00  0.00           H
ATOM   1529  CZ  PHE   111      23.350  43.680  27.290  1.00  0.00           C
ATOM   1530  HZ  PHE   111      22.650  43.540  26.480  1.00  0.00           H
ATOM   1531  CE2 PHE   111      24.700  43.310  27.010  1.00  0.00           C
ATOM   1532  HE2 PHE   111      24.980  43.140  25.980  1.00  0.00           H
ATOM   1533  CD2 PHE   111      25.670  43.320  28.000  1.00  0.00           C
ATOM   1534  HD2 PHE   111      26.700  43.220  27.720  1.00  0.00           H
ATOM   1535  C   PHE   111      27.860  42.400  31.950  1.00  0.00           C
ATOM   1536  O   PHE   111      28.650  43.300  32.120  1.00  0.00           O
ATOM   1537  N   LEU   112      27.680  41.440  32.860  1.00  0.00           N
ATOM   1538  H   LEU   112      26.960  40.770  32.660  1.00  0.00           H
ATOM   1539  CA  LEU   112      28.410  41.390  34.120  1.00  0.00           C
ATOM   1540  HA  LEU   112      28.740  42.400  34.360  1.00  0.00           H
ATOM   1541  CB  LEU   112      27.460  40.920  35.240  1.00  0.00           C
ATOM   1542  HB1 LEU   112      28.070  40.940  36.140  1.00  0.00           H
ATOM   1543  HB2 LEU   112      27.120  39.910  35.010  1.00  0.00           H
ATOM   1544  CG  LEU   112      26.180  41.860  35.380  1.00  0.00           C
ATOM   1545  HG  LEU   112      25.750  42.110  34.410  1.00  0.00           H
ATOM   1546  CD1 LEU   112      25.200  41.210  36.330  1.00  0.00           C
ATOM   1547 1HD1 LEU   112      24.270  41.790  36.390  1.00  0.00           H
ATOM   1548 2HD1 LEU   112      24.860  40.220  36.030  1.00  0.00           H
ATOM   1549 3HD1 LEU   112      25.630  41.180  37.330  1.00  0.00           H
ATOM   1550  CD2 LEU   112      26.600  43.230  36.010  1.00  0.00           C
ATOM   1551 1HD2 LEU   112      27.110  43.910  35.320  1.00  0.00           H
ATOM   1552 2HD2 LEU   112      25.640  43.740  36.140  1.00  0.00           H
ATOM   1553 3HD2 LEU   112      27.130  43.100  36.950  1.00  0.00           H
ATOM   1554  C   LEU   112      29.770  40.650  34.050  1.00  0.00           C
ATOM   1555  O   LEU   112      29.720  39.460  33.800  1.00  0.00           O
ATOM   1556  N   THR   113      30.920  41.250  34.240  1.00  0.00           N
ATOM   1557  H   THR   113      30.880  42.220  34.530  1.00  0.00           H
ATOM   1558  CA  THR   113      32.210  40.480  34.260  1.00  0.00           C
ATOM   1559  HA  THR   113      32.330  39.730  33.470  1.00  0.00           H
ATOM   1560  CB  THR   113      33.350  41.450  34.010  1.00  0.00           C
ATOM   1561  HB  THR   113      34.320  40.960  34.100  1.00  0.00           H
ATOM   1562  CG2 THR   113      33.300  42.050  32.610  1.00  0.00           C
ATOM   1563 1HG2 THR   113      32.380  42.630  32.580  1.00  0.00           H
ATOM   1564 2HG2 THR   113      34.120  42.770  32.530  1.00  0.00           H
ATOM   1565 3HG2 THR   113      33.340  41.230  31.890  1.00  0.00           H
ATOM   1566  OG1 THR   113      33.410  42.460  34.910  1.00  0.00           O
ATOM   1567  HG1 THR   113      32.840  43.160  34.580  1.00  0.00           H
ATOM   1568  C   THR   113      32.540  39.710  35.500  1.00  0.00           C
ATOM   1569  O   THR   113      33.340  38.780  35.470  1.00  0.00           O
ATOM   1570  N   ARG   132      31.880  39.990  36.630  1.00  0.00           N
ATOM   1571  H   ARG   132      31.230  40.770  36.610  1.00  0.00           H
ATOM   1572  CA  ARG   132      32.140  39.430  38.020  1.00  0.00           C
ATOM   1573  HA  ARG   132      32.390  38.370  37.930  1.00  0.00           H
ATOM   1574  CB  ARG   132      33.410  40.130  38.630  1.00  0.00           C
ATOM   1575  HB1 ARG   132      34.270  39.760  38.070  1.00  0.00           H
ATOM   1576  HB2 ARG   132      33.570  39.680  39.610  1.00  0.00           H
ATOM   1577  CG  ARG   132      33.380  41.650  38.670  1.00  0.00           C
ATOM   1578  HG1 ARG   132      32.580  42.080  39.280  1.00  0.00           H
ATOM   1579  HG2 ARG   132      33.350  42.000  37.630  1.00  0.00           H
ATOM   1580  CD  ARG   132      34.700  42.150  39.360  1.00  0.00           C
ATOM   1581  HD1 ARG   132      34.860  41.660  40.330  1.00  0.00           H
ATOM   1582  HD2 ARG   132      34.490  43.170  39.670  1.00  0.00           H
ATOM   1583  NE  ARG   132      35.910  42.210  38.510  1.00  0.00           N
ATOM   1584  HE  ARG   132      35.800  42.890  37.760  1.00  0.00           H
ATOM   1585  CZ  ARG   132      37.030  41.550  38.530  1.00  0.00           C
ATOM   1586  NH1 ARG   132      37.300  40.570  39.300  1.00  0.00           N
ATOM   1587 1HH1 ARG   132      36.610  40.300  40.000  1.00  0.00           H
ATOM   1588 2HH1 ARG   132      38.230  40.180  39.190  1.00  0.00           H
ATOM   1589  NH2 ARG   132      38.020  41.930  37.760  1.00  0.00           N
ATOM   1590 1HH2 ARG   132      37.980  42.690  37.090  1.00  0.00           H
ATOM   1591 2HH2 ARG   132      38.950  41.570  37.890  1.00  0.00           H
ATOM   1592  C   ARG   132      31.030  39.490  39.110  1.00  0.00           C
ATOM   1593  O   ARG   132      31.170  38.860  40.180  1.00  0.00           O
ATOM   1594  N   SER   133      29.960  40.210  38.860  1.00  0.00           N
ATOM   1595  H   SER   133      30.030  40.790  38.030  1.00  0.00           H
ATOM   1596  CA  SER   133      28.990  40.440  39.910  1.00  0.00           C
ATOM   1597  HA  SER   133      29.540  40.930  40.710  1.00  0.00           H
ATOM   1598  CB  SER   133      27.850  41.340  39.380  1.00  0.00           C
ATOM   1599  HB1 SER   133      27.270  40.680  38.730  1.00  0.00           H
ATOM   1600  HB2 SER   133      28.220  42.250  38.910  1.00  0.00           H
ATOM   1601  OG  SER   133      26.930  41.780  40.350  1.00  0.00           O
ATOM   1602  HG  SER   133      26.450  42.510  39.950  1.00  0.00           H
ATOM   1603  C   SER   133      28.360  39.140  40.300  1.00  0.00           C
ATOM   1604  O   SER   133      28.090  38.340  39.430  1.00  0.00           O
ATOM   1605  N   VAL   134      27.830  38.950  41.520  1.00  0.00           N
ATOM   1606  H   VAL   134      28.030  39.670  42.200  1.00  0.00           H
ATOM   1607  CA  VAL   134      26.860  37.910  41.810  1.00  0.00           C
ATOM   1608  HA  VAL   134      27.450  37.000  41.710  1.00  0.00           H
ATOM   1609  CB  VAL   134      26.430  38.060  43.350  1.00  0.00           C
ATOM   1610  HB  VAL   134      25.680  37.290  43.520  1.00  0.00           H
ATOM   1611  CG1 VAL   134      27.700  37.860  44.290  1.00  0.00           C
ATOM   1612 1HG1 VAL   134      27.880  36.790  44.420  1.00  0.00           H
ATOM   1613 2HG1 VAL   134      28.620  38.270  43.860  1.00  0.00           H
ATOM   1614 3HG1 VAL   134      27.520  38.120  45.330  1.00  0.00           H
ATOM   1615  CG2 VAL   134      25.780  39.360  43.740  1.00  0.00           C
ATOM   1616 1HG2 VAL   134      25.670  39.400  44.820  1.00  0.00           H
ATOM   1617 2HG2 VAL   134      26.400  40.230  43.530  1.00  0.00           H
ATOM   1618 3HG2 VAL   134      24.830  39.450  43.210  1.00  0.00           H
ATOM   1619  C   VAL   134      25.610  37.880  40.780  1.00  0.00           C
ATOM   1620  O   VAL   134      24.950  36.850  40.780  1.00  0.00           O
ATOM   1621  N   LYS   135      25.200  39.010  40.080  1.00  0.00           N
ATOM   1622  H   LYS   135      25.910  39.690  39.850  1.00  0.00           H
ATOM   1623  CA  LYS   135      23.800  39.170  39.580  1.00  0.00           C
ATOM   1624  HA  LYS   135      23.030  38.690  40.180  1.00  0.00           H
ATOM   1625  CB  LYS   135      23.220  40.560  39.650  1.00  0.00           C
ATOM   1626  HB1 LYS   135      22.170  40.560  39.330  1.00  0.00           H
ATOM   1627  HB2 LYS   135      23.810  41.180  38.980  1.00  0.00           H
ATOM   1628  CG  LYS   135      23.370  41.080  41.100  1.00  0.00           C
ATOM   1629  HG1 LYS   135      24.350  40.850  41.510  1.00  0.00           H
ATOM   1630  HG2 LYS   135      22.630  40.510  41.660  1.00  0.00           H
ATOM   1631  CD  LYS   135      23.110  42.550  41.310  1.00  0.00           C
ATOM   1632  HD1 LYS   135      22.110  42.840  41.000  1.00  0.00           H
ATOM   1633  HD2 LYS   135      23.760  43.230  40.750  1.00  0.00           H
ATOM   1634  CE  LYS   135      23.260  42.750  42.780  1.00  0.00           C
ATOM   1635  HE1 LYS   135      23.360  43.820  42.960  1.00  0.00           H
ATOM   1636  HE2 LYS   135      24.160  42.290  43.180  1.00  0.00           H
ATOM   1637  NZ  LYS   135      22.000  42.340  43.470  1.00  0.00           N
ATOM   1638  HZ1 LYS   135      21.910  42.760  44.390  1.00  0.00           H
ATOM   1639  HZ2 LYS   135      21.240  42.550  42.840  1.00  0.00           H
ATOM   1640  HZ3 LYS   135      21.930  41.370  43.740  1.00  0.00           H
ATOM   1641  C   LYS   135      23.590  38.540  38.150  1.00  0.00           C
ATOM   1642  O   LYS   135      23.130  39.200  37.200  1.00  0.00           O
ATOM   1643  N   TYR   136      23.940  37.310  37.950  1.00  0.00           N
ATOM   1644  H   TYR   136      24.100  36.840  38.830  1.00  0.00           H
ATOM   1645  CA  TYR   136      23.900  36.510  36.690  1.00  0.00           C
ATOM   1646  HA  TYR   136      24.180  37.210  35.900  1.00  0.00           H
ATOM   1647  CB  TYR   136      24.960  35.420  36.640  1.00  0.00           C
ATOM   1648  HB1 TYR   136      24.600  34.600  36.010  1.00  0.00           H
ATOM   1649  HB2 TYR   136      25.080  34.960  37.630  1.00  0.00           H
ATOM   1650  CG  TYR   136      26.340  35.820  36.170  1.00  0.00           C
ATOM   1651  CD1 TYR   136      26.960  37.090  36.510  1.00  0.00           C
ATOM   1652  HD1 TYR   136      26.480  37.880  37.070  1.00  0.00           H
ATOM   1653  CE1 TYR   136      28.150  37.430  35.830  1.00  0.00           C
ATOM   1654  HE1 TYR   136      28.670  38.330  36.100  1.00  0.00           H
ATOM   1655  CZ  TYR   136      28.860  36.510  35.010  1.00  0.00           C
ATOM   1656  OH  TYR   136      30.110  36.770  34.500  1.00  0.00           O
ATOM   1657  HH  TYR   136      30.360  37.690  34.600  1.00  0.00           H
ATOM   1658  CE2 TYR   136      28.200  35.290  34.660  1.00  0.00           C
ATOM   1659  HE2 TYR   136      28.730  34.550  34.080  1.00  0.00           H
ATOM   1660  CD2 TYR   136      27.010  34.950  35.340  1.00  0.00           C
ATOM   1661  HD2 TYR   136      26.620  33.990  35.030  1.00  0.00           H
ATOM   1662  C   TYR   136      22.500  36.050  36.290  1.00  0.00           C
ATOM   1663  O   TYR   136      21.710  35.720  37.130  1.00  0.00           O
ATOM   1664  N   ASP   137      22.180  36.010  34.990  1.00  0.00           N
ATOM   1665  H   ASP   137      22.880  36.240  34.300  1.00  0.00           H
ATOM   1666  CA  ASP   137      20.890  35.690  34.420  1.00  0.00           C
ATOM   1667  HA  ASP   137      20.190  36.280  35.020  1.00  0.00           H
ATOM   1668  CB  ASP   137      20.900  36.250  32.920  1.00  0.00           C
ATOM   1669  HB1 ASP   137      21.770  35.910  32.360  1.00  0.00           H
ATOM   1670  HB2 ASP   137      21.020  37.340  32.940  1.00  0.00           H
ATOM   1671  CG  ASP   137      19.540  36.020  32.140  1.00  0.00           C
ATOM   1672  OD1 ASP   137      18.500  35.750  32.810  1.00  0.00           O
ATOM   1673  OD2 ASP   137      19.460  36.310  30.860  1.00  0.00           O
ATOM   1674  C   ASP   137      20.550  34.180  34.520  1.00  0.00           C
ATOM   1675  O   ASP   137      19.710  33.780  35.340  1.00  0.00           O
ATOM   1676  N   TYR   138      21.380  33.240  33.910  1.00  0.00           N
ATOM   1677  H   TYR   138      22.210  33.590  33.450  1.00  0.00           H
ATOM   1678  CA  TYR   138      21.110  31.810  33.830  1.00  0.00           C
ATOM   1679  HA  TYR   138      20.130  31.610  34.240  1.00  0.00           H
ATOM   1680  CB  TYR   138      21.060  31.400  32.440  1.00  0.00           C
ATOM   1681  HB1 TYR   138      20.900  30.320  32.540  1.00  0.00           H
ATOM   1682  HB2 TYR   138      22.040  31.570  31.990  1.00  0.00           H
ATOM   1683  CG  TYR   138      20.070  32.010  31.470  1.00  0.00           C
ATOM   1684  CD1 TYR   138      20.490  32.500  30.250  1.00  0.00           C
ATOM   1685  HD1 TYR   138      21.550  32.550  30.040  1.00  0.00           H
ATOM   1686  CE1 TYR   138      19.550  32.930  29.260  1.00  0.00           C
ATOM   1687  HE1 TYR   138      19.880  33.390  28.340  1.00  0.00           H
ATOM   1688  CZ  TYR   138      18.180  32.800  29.480  1.00  0.00           C
ATOM   1689  OH  TYR   138      17.250  33.110  28.510  1.00  0.00           O
ATOM   1690  HH  TYR   138      16.380  32.850  28.830  1.00  0.00           H
ATOM   1691  CE2 TYR   138      17.790  32.420  30.790  1.00  0.00           C
ATOM   1692  HE2 TYR   138      16.730  32.310  30.940  1.00  0.00           H
ATOM   1693  CD2 TYR   138      18.690  32.000  31.730  1.00  0.00           C
ATOM   1694  HD2 TYR   138      18.360  31.600  32.680  1.00  0.00           H
ATOM   1695  C   TYR   138      22.100  30.950  34.610  1.00  0.00           C
ATOM   1696  O   TYR   138      23.290  31.330  34.670  1.00  0.00           O
ATOM   1697  N   TRP   139      21.640  29.950  35.390  1.00  0.00           N
ATOM   1698  H   TRP   139      20.650  29.890  35.570  1.00  0.00           H
ATOM   1699  CA  TRP   139      22.460  29.140  36.240  1.00  0.00           C
ATOM   1700  HA  TRP   139      23.510  29.410  36.080  1.00  0.00           H
ATOM   1701  CB  TRP   139      22.180  29.590  37.640  1.00  0.00           C
ATOM   1702  HB1 TRP   139      22.660  28.880  38.310  1.00  0.00           H
ATOM   1703  HB2 TRP   139      21.120  29.390  37.840  1.00  0.00           H
ATOM   1704  CG  TRP   139      22.520  30.980  38.070  1.00  0.00           C
ATOM   1705  CD1 TRP   139      21.970  32.150  37.700  1.00  0.00           C
ATOM   1706  HD1 TRP   139      21.240  32.270  36.920  1.00  0.00           H
ATOM   1707  NE1 TRP   139      22.570  33.200  38.320  1.00  0.00           N
ATOM   1708  HE1 TRP   139      22.410  34.170  38.120  1.00  0.00           H
ATOM   1709  CE2 TRP   139      23.540  32.800  39.170  1.00  0.00           C
ATOM   1710  CZ2 TRP   139      24.410  33.460  40.010  1.00  0.00           C
ATOM   1711  HZ2 TRP   139      24.260  34.520  40.160  1.00  0.00           H
ATOM   1712  CH2 TRP   139      25.360  32.770  40.700  1.00  0.00           C
ATOM   1713  HH2 TRP   139      26.060  33.380  41.260  1.00  0.00           H
ATOM   1714  CZ3 TRP   139      25.430  31.380  40.700  1.00  0.00           C
ATOM   1715  HZ3 TRP   139      26.200  30.940  41.320  1.00  0.00           H
ATOM   1716  CE3 TRP   139      24.540  30.660  39.880  1.00  0.00           C
ATOM   1717  HE3 TRP   139      24.580  29.580  39.850  1.00  0.00           H
ATOM   1718  CD2 TRP   139      23.590  31.420  39.050  1.00  0.00           C
ATOM   1719  C   TRP   139      22.350  27.660  35.970  1.00  0.00           C
ATOM   1720  O   TRP   139      21.530  27.080  35.270  1.00  0.00           O
ATOM   1721  N   GLY   140      23.380  27.010  36.460  1.00  0.00           N
ATOM   1722  H   GLY   140      24.070  27.600  36.900  1.00  0.00           H
ATOM   1723  CA  GLY   140      23.530  25.570  36.920  1.00  0.00           C
ATOM   1724  HA1 GLY   140      24.600  25.330  36.860  1.00  0.00           H
ATOM   1725  HA2 GLY   140      23.010  24.870  36.260  1.00  0.00           H
ATOM   1726  C   GLY   140      22.960  25.300  38.350  1.00  0.00           C
ATOM   1727  O   GLY   140      22.100  26.030  38.780  1.00  0.00           O
ATOM   1728  N   GLN   141      23.410  24.230  39.060  1.00  0.00           N
ATOM   1729  H   GLN   141      24.020  23.620  38.540  1.00  0.00           H
ATOM   1730  CA  GLN   141      23.050  23.750  40.400  1.00  0.00           C
ATOM   1731  HA  GLN   141      22.510  24.530  40.950  1.00  0.00           H
ATOM   1732  CB  GLN   141      22.160  22.610  40.320  1.00  0.00           C
ATOM   1733  HB1 GLN   141      22.850  21.790  40.180  1.00  0.00           H
ATOM   1734  HB2 GLN   141      21.450  22.650  39.490  1.00  0.00           H
ATOM   1735  CG  GLN   141      21.400  22.230  41.620  1.00  0.00           C
ATOM   1736  HG1 GLN   141      20.340  22.280  41.380  1.00  0.00           H
ATOM   1737  HG2 GLN   141      21.510  23.000  42.380  1.00  0.00           H
ATOM   1738  CD  GLN   141      21.630  20.730  42.080  1.00  0.00           C
ATOM   1739  OE1 GLN   141      20.830  19.830  42.070  1.00  0.00           O
ATOM   1740  NE2 GLN   141      22.850  20.430  42.570  1.00  0.00           N
ATOM   1741 1HE2 GLN   141      23.460  21.210  42.750  1.00  0.00           H
ATOM   1742 2HE2 GLN   141      23.010  19.470  42.850  1.00  0.00           H
ATOM   1743  C   GLN   141      24.260  23.360  41.260  1.00  0.00           C
ATOM   1744  O   GLN   141      24.130  23.060  42.450  1.00  0.00           O
ATOM   1745  N   GLY   142      25.420  23.400  40.640  1.00  0.00           N
ATOM   1746  H   GLY   142      25.420  23.730  39.690  1.00  0.00           H
ATOM   1747  CA  GLY   142      26.760  23.250  41.180  1.00  0.00           C
ATOM   1748  HA1 GLY   142      26.970  23.730  42.140  1.00  0.00           H
ATOM   1749  HA2 GLY   142      27.470  23.760  40.530  1.00  0.00           H
ATOM   1750  C   GLY   142      27.290  21.870  41.490  1.00  0.00           C
ATOM   1751  O   GLY   142      26.520  20.900  41.360  1.00  0.00           O
ATOM   1752  N   THR   143      28.540  21.700  41.920  1.00  0.00           N
ATOM   1753  H   THR   143      29.080  22.550  41.950  1.00  0.00           H
ATOM   1754  CA  THR   143      29.210  20.390  42.050  1.00  0.00           C
ATOM   1755  HA  THR   143      28.540  19.670  42.520  1.00  0.00           H
ATOM   1756  CB  THR   143      29.800  19.990  40.660  1.00  0.00           C
ATOM   1757  HB  THR   143      29.020  20.050  39.910  1.00  0.00           H
ATOM   1758  CG2 THR   143      31.030  20.820  40.180  1.00  0.00           C
ATOM   1759 1HG2 THR   143      31.300  20.580  39.140  1.00  0.00           H
ATOM   1760 2HG2 THR   143      30.800  21.870  40.060  1.00  0.00           H
ATOM   1761 3HG2 THR   143      31.950  20.720  40.760  1.00  0.00           H
ATOM   1762  OG1 THR   143      30.250  18.630  40.670  1.00  0.00           O
ATOM   1763  HG1 THR   143      29.460  18.120  40.470  1.00  0.00           H
ATOM   1764  C   THR   143      30.420  20.500  43.040  1.00  0.00           C
ATOM   1765  O   THR   143      31.010  21.570  43.170  1.00  0.00           O
ATOM   1766  N   GLN   144      30.620  19.510  43.900  1.00  0.00           N
ATOM   1767  H   GLN   144      30.170  18.610  43.820  1.00  0.00           H
ATOM   1768  CA  GLN   144      31.360  19.690  45.170  1.00  0.00           C
ATOM   1769  HA  GLN   144      31.190  20.730  45.440  1.00  0.00           H
ATOM   1770  CB  GLN   144      30.720  18.770  46.260  1.00  0.00           C
ATOM   1771  HB1 GLN   144      30.940  17.760  45.920  1.00  0.00           H
ATOM   1772  HB2 GLN   144      29.660  19.000  46.260  1.00  0.00           H
ATOM   1773  CG  GLN   144      31.220  18.860  47.680  1.00  0.00           C
ATOM   1774  HG1 GLN   144      31.500  19.900  47.820  1.00  0.00           H
ATOM   1775  HG2 GLN   144      32.110  18.260  47.900  1.00  0.00           H
ATOM   1776  CD  GLN   144      30.220  18.610  48.800  1.00  0.00           C
ATOM   1777  OE1 GLN   144      29.660  17.580  48.870  1.00  0.00           O
ATOM   1778  NE2 GLN   144      29.950  19.560  49.710  1.00  0.00           N
ATOM   1779 1HE2 GLN   144      30.460  20.420  49.720  1.00  0.00           H
ATOM   1780 2HE2 GLN   144      29.130  19.500  50.300  1.00  0.00           H
ATOM   1781  C   GLN   144      32.830  19.450  45.000  1.00  0.00           C
ATOM   1782  O   GLN   144      33.230  18.460  44.370  1.00  0.00           O
ATOM   1783  N   VAL   145      33.720  20.240  45.660  1.00  0.00           N
ATOM   1784  H   VAL   145      33.390  21.080  46.110  1.00  0.00           H
ATOM   1785  CA  VAL   145      35.150  19.970  45.590  1.00  0.00           C
ATOM   1786  HA  VAL   145      35.380  18.990  45.190  1.00  0.00           H
ATOM   1787  CB  VAL   145      35.800  21.070  44.730  1.00  0.00           C
ATOM   1788  HB  VAL   145      35.500  21.990  45.250  1.00  0.00           H
ATOM   1789  CG1 VAL   145      37.340  20.920  44.450  1.00  0.00           C
ATOM   1790 1HG1 VAL   145      37.820  20.820  45.430  1.00  0.00           H
ATOM   1791 2HG1 VAL   145      37.470  20.000  43.890  1.00  0.00           H
ATOM   1792 3HG1 VAL   145      37.720  21.780  43.890  1.00  0.00           H
ATOM   1793  CG2 VAL   145      35.100  21.100  43.400  1.00  0.00           C
ATOM   1794 1HG2 VAL   145      35.620  21.930  42.910  1.00  0.00           H
ATOM   1795 2HG2 VAL   145      35.310  20.200  42.830  1.00  0.00           H
ATOM   1796 3HG2 VAL   145      34.030  21.270  43.450  1.00  0.00           H
ATOM   1797  C   VAL   145      35.770  20.080  47.010  1.00  0.00           C
ATOM   1798  O   VAL   145      35.430  20.950  47.790  1.00  0.00           O
ATOM   1799  N   THR   146      36.660  19.050  47.300  1.00  0.00           N
ATOM   1800  H   THR   146      36.800  18.290  46.650  1.00  0.00           H
ATOM   1801  CA  THR   146      37.450  19.060  48.580  1.00  0.00           C
ATOM   1802  HA  THR   146      37.380  20.000  49.130  1.00  0.00           H
ATOM   1803  CB  THR   146      36.830  17.910  49.490  1.00  0.00           C
ATOM   1804  HB  THR   146      37.130  16.950  49.070  1.00  0.00           H
ATOM   1805  CG2 THR   146      37.230  18.000  50.970  1.00  0.00           C
ATOM   1806 1HG2 THR   146      36.810  17.150  51.500  1.00  0.00           H
ATOM   1807 2HG2 THR   146      38.320  17.940  51.020  1.00  0.00           H
ATOM   1808 3HG2 THR   146      36.830  18.920  51.410  1.00  0.00           H
ATOM   1809  OG1 THR   146      35.470  18.010  49.440  1.00  0.00           O
ATOM   1810  HG1 THR   146      35.260  17.680  48.560  1.00  0.00           H
ATOM   1811  C   THR   146      38.950  18.850  48.370  1.00  0.00           C
ATOM   1812  O   THR   146      39.290  18.150  47.340  1.00  0.00           O
ATOM   1813  N   VAL   147      39.720  19.310  49.360  1.00  0.00           N
ATOM   1814  H   VAL   147      39.440  20.040  49.990  1.00  0.00           H
ATOM   1815  CA  VAL   147      41.190  19.030  49.360  1.00  0.00           C
ATOM   1816  HA  VAL   147      41.380  18.340  48.540  1.00  0.00           H
ATOM   1817  CB  VAL   147      41.940  20.320  49.110  1.00  0.00           C
ATOM   1818  HB  VAL   147      41.800  21.000  49.950  1.00  0.00           H
ATOM   1819  CG1 VAL   147      43.440  20.030  48.970  1.00  0.00           C
ATOM   1820 1HG1 VAL   147      43.750  20.030  50.020  1.00  0.00           H
ATOM   1821 2HG1 VAL   147      43.570  19.020  48.580  1.00  0.00           H
ATOM   1822 3HG1 VAL   147      44.080  20.730  48.430  1.00  0.00           H
ATOM   1823  CG2 VAL   147      41.620  20.920  47.690  1.00  0.00           C
ATOM   1824 1HG2 VAL   147      40.540  21.090  47.650  1.00  0.00           H
ATOM   1825 2HG2 VAL   147      42.300  21.750  47.490  1.00  0.00           H
ATOM   1826 3HG2 VAL   147      41.800  20.240  46.860  1.00  0.00           H
ATOM   1827  C   VAL   147      41.550  18.250  50.630  1.00  0.00           C
ATOM   1828  O   VAL   147      41.140  18.720  51.670  1.00  0.00           O
ATOM   1829  N   SER   148      42.430  17.270  50.580  1.00  0.00           N
ATOM   1830  H   SER   148      42.800  17.100  49.660  1.00  0.00           H
ATOM   1831  CA  SER   148      42.940  16.540  51.750  1.00  0.00           C
ATOM   1832  HA  SER   148      42.370  16.730  52.660  1.00  0.00           H
ATOM   1833  CB  SER   148      42.880  15.010  51.540  1.00  0.00           C
ATOM   1834  HB1 SER   148      43.750  14.500  51.930  1.00  0.00           H
ATOM   1835  HB2 SER   148      42.920  14.850  50.460  1.00  0.00           H
ATOM   1836  OG  SER   148      41.730  14.530  52.160  1.00  0.00           O
ATOM   1837  HG  SER   148      41.250  15.190  52.670  1.00  0.00           H
ATOM   1838  C   SER   148      44.340  17.070  52.030  1.00  0.00           C
ATOM   1839  O   SER   148      44.960  17.610  51.110  1.00  0.00           O
ATOM   1840  N   SER   149      44.950  16.860  53.230  1.00  0.00           N
ATOM   1841  H   SER   149      44.550  16.250  53.930  1.00  0.00           H
ATOM   1842  CA  SER   149      46.420  17.130  53.540  1.00  0.00           C
ATOM   1843  HA  SER   149      47.060  16.970  52.680  1.00  0.00           H
ATOM   1844  CB  SER   149      46.490  18.610  54.020  1.00  0.00           C
ATOM   1845  HB1 SER   149      47.500  18.730  54.410  1.00  0.00           H
ATOM   1846  HB2 SER   149      45.770  18.800  54.820  1.00  0.00           H
ATOM   1847  OG  SER   149      46.340  19.380  52.890  1.00  0.00           O
ATOM   1848  HG  SER   149      46.150  18.800  52.150  1.00  0.00           H
ATOM   1849  C   SER   149      46.850  16.210  54.650  1.00  0.00           C
ATOM   1850  OC1 SER   149      47.800  15.400  54.400  1.00  0.00           O
ATOM   1851  OC2 SER   149      46.150  16.150  55.700  1.00  0.00           O
TER
ENDMDL
