# Supplementary material for: Targeting Ras-binding domain of ELMO1 by computational nanobody design
Source: Commun Biol. 2023 Mar 17;6:284. doi: 10.1038/s42003-023-04657-w (PMC10023680; doi:10.1038/s42003-023-04657-w)
Supplement: Supplementary file 4 — Supplementary Data 2 [file 42003_2023_4657_MOESM4_ESM.zip › MD_input_output/Nb01_snapshot/snapshot_041000_CDR3.pdb]

ATOM   1461  N   ALA   107      31.730  33.110  29.730  1.00  0.00           N
ATOM   1462  H   ALA   107      32.730  33.230  29.860  1.00  0.00           H
ATOM   1463  CA  ALA   107      30.940  34.280  30.240  1.00  0.00           C
ATOM   1464  HA  ALA   107      30.050  34.330  29.620  1.00  0.00           H
ATOM   1465  CB  ALA   107      30.660  34.050  31.810  1.00  0.00           C
ATOM   1466  HB1 ALA   107      30.080  34.850  32.250  1.00  0.00           H
ATOM   1467  HB2 ALA   107      30.250  33.040  31.940  1.00  0.00           H
ATOM   1468  HB3 ALA   107      31.570  33.920  32.410  1.00  0.00           H
ATOM   1469  C   ALA   107      31.650  35.650  30.090  1.00  0.00           C
ATOM   1470  O   ALA   107      32.810  35.680  29.880  1.00  0.00           O
ATOM   1471  N   ALA   108      30.950  36.720  30.400  1.00  0.00           N
ATOM   1472  H   ALA   108      29.970  36.540  30.600  1.00  0.00           H
ATOM   1473  CA  ALA   108      31.430  38.120  30.260  1.00  0.00           C
ATOM   1474  HA  ALA   108      32.520  38.130  30.340  1.00  0.00           H
ATOM   1475  CB  ALA   108      31.010  38.680  28.900  1.00  0.00           C
ATOM   1476  HB1 ALA   108      31.400  39.700  28.840  1.00  0.00           H
ATOM   1477  HB2 ALA   108      31.500  38.100  28.120  1.00  0.00           H
ATOM   1478  HB3 ALA   108      29.940  38.640  28.710  1.00  0.00           H
ATOM   1479  C   ALA   108      30.830  39.010  31.470  1.00  0.00           C
ATOM   1480  O   ALA   108      29.630  38.800  31.800  1.00  0.00           O
ATOM   1481  N   ASP   109      31.590  39.950  32.060  1.00  0.00           N
ATOM   1482  H   ASP   109      32.560  39.960  31.760  1.00  0.00           H
ATOM   1483  CA  ASP   109      31.020  41.000  32.960  1.00  0.00           C
ATOM   1484  HA  ASP   109      29.960  41.140  32.760  1.00  0.00           H
ATOM   1485  CB  ASP   109      31.200  40.610  34.440  1.00  0.00           C
ATOM   1486  HB1 ASP   109      32.240  40.820  34.700  1.00  0.00           H
ATOM   1487  HB2 ASP   109      31.070  39.530  34.570  1.00  0.00           H
ATOM   1488  CG  ASP   109      30.370  41.360  35.410  1.00  0.00           C
ATOM   1489  OD1 ASP   109      29.140  41.190  35.370  1.00  0.00           O
ATOM   1490  OD2 ASP   109      30.870  42.290  36.100  1.00  0.00           O
ATOM   1491  C   ASP   109      31.660  42.430  32.890  1.00  0.00           C
ATOM   1492  O   ASP   109      32.760  42.530  32.390  1.00  0.00           O
ATOM   1493  N   ARG   110      31.080  43.510  33.420  1.00  0.00           N
ATOM   1494  H   ARG   110      30.380  43.380  34.140  1.00  0.00           H
ATOM   1495  CA  ARG   110      31.800  44.860  33.420  1.00  0.00           C
ATOM   1496  HA  ARG   110      32.490  44.840  32.570  1.00  0.00           H
ATOM   1497  CB  ARG   110      30.790  46.010  33.190  1.00  0.00           C
ATOM   1498  HB1 ARG   110      31.230  47.010  33.250  1.00  0.00           H
ATOM   1499  HB2 ARG   110      29.970  45.990  33.910  1.00  0.00           H
ATOM   1500  CG  ARG   110      30.240  45.970  31.750  1.00  0.00           C
ATOM   1501  HG1 ARG   110      29.440  45.230  31.740  1.00  0.00           H
ATOM   1502  HG2 ARG   110      31.010  45.800  31.010  1.00  0.00           H
ATOM   1503  CD  ARG   110      29.510  47.300  31.590  1.00  0.00           C
ATOM   1504  HD1 ARG   110      30.220  48.130  31.640  1.00  0.00           H
ATOM   1505  HD2 ARG   110      28.860  47.340  32.460  1.00  0.00           H
ATOM   1506  NE  ARG   110      28.650  47.250  30.410  1.00  0.00           N
ATOM   1507  HE  ARG   110      28.210  46.360  30.220  1.00  0.00           H
ATOM   1508  CZ  ARG   110      28.410  48.250  29.570  1.00  0.00           C
ATOM   1509  NH1 ARG   110      28.920  49.440  29.740  1.00  0.00           N
ATOM   1510 1HH1 ARG   110      29.080  49.720  30.700  1.00  0.00           H
ATOM   1511 2HH1 ARG   110      28.590  50.150  29.090  1.00  0.00           H
ATOM   1512  NH2 ARG   110      27.720  48.000  28.530  1.00  0.00           N
ATOM   1513 1HH2 ARG   110      27.150  47.160  28.450  1.00  0.00           H
ATOM   1514 2HH2 ARG   110      27.460  48.760  27.910  1.00  0.00           H
ATOM   1515  C   ARG   110      32.850  45.180  34.470  1.00  0.00           C
ATOM   1516  O   ARG   110      33.680  46.030  34.160  1.00  0.00           O
ATOM   1517  N   PHE   111      32.820  44.520  35.640  1.00  0.00           N
ATOM   1518  H   PHE   111      32.140  43.780  35.690  1.00  0.00           H
ATOM   1519  CA  PHE   111      33.570  44.840  36.870  1.00  0.00           C
ATOM   1520  HA  PHE   111      34.470  45.300  36.470  1.00  0.00           H
ATOM   1521  CB  PHE   111      32.890  45.860  37.790  1.00  0.00           C
ATOM   1522  HB1 PHE   111      33.670  46.360  38.360  1.00  0.00           H
ATOM   1523  HB2 PHE   111      32.080  45.350  38.310  1.00  0.00           H
ATOM   1524  CG  PHE   111      32.110  46.920  37.030  1.00  0.00           C
ATOM   1525  CD1 PHE   111      30.720  46.840  36.740  1.00  0.00           C
ATOM   1526  HD1 PHE   111      30.200  45.990  37.150  1.00  0.00           H
ATOM   1527  CE1 PHE   111      30.120  47.910  36.130  1.00  0.00           C
ATOM   1528  HE1 PHE   111      29.090  47.740  35.880  1.00  0.00           H
ATOM   1529  CZ  PHE   111      30.850  49.050  35.740  1.00  0.00           C
ATOM   1530  HZ  PHE   111      30.400  49.820  35.120  1.00  0.00           H
ATOM   1531  CE2 PHE   111      32.220  49.160  35.980  1.00  0.00           C
ATOM   1532  HE2 PHE   111      32.730  50.050  35.630  1.00  0.00           H
ATOM   1533  CD2 PHE   111      32.830  48.100  36.680  1.00  0.00           C
ATOM   1534  HD2 PHE   111      33.900  48.120  36.830  1.00  0.00           H
ATOM   1535  C   PHE   111      33.940  43.600  37.730  1.00  0.00           C
ATOM   1536  O   PHE   111      34.900  43.650  38.530  1.00  0.00           O
ATOM   1537  N   LEU   112      33.250  42.390  37.460  1.00  0.00           N
ATOM   1538  H   LEU   112      32.480  42.310  36.800  1.00  0.00           H
ATOM   1539  CA  LEU   112      33.570  41.070  38.060  1.00  0.00           C
ATOM   1540  HA  LEU   112      33.900  41.260  39.080  1.00  0.00           H
ATOM   1541  CB  LEU   112      32.280  40.170  38.270  1.00  0.00           C
ATOM   1542  HB1 LEU   112      32.590  39.360  38.930  1.00  0.00           H
ATOM   1543  HB2 LEU   112      31.910  39.810  37.310  1.00  0.00           H
ATOM   1544  CG  LEU   112      31.170  40.960  39.000  1.00  0.00           C
ATOM   1545  HG  LEU   112      30.960  41.940  38.550  1.00  0.00           H
ATOM   1546  CD1 LEU   112      29.980  40.070  39.230  1.00  0.00           C
ATOM   1547 1HD1 LEU   112      30.210  39.250  39.900  1.00  0.00           H
ATOM   1548 2HD1 LEU   112      29.170  40.680  39.630  1.00  0.00           H
ATOM   1549 3HD1 LEU   112      29.560  39.640  38.310  1.00  0.00           H
ATOM   1550  CD2 LEU   112      31.690  41.300  40.470  1.00  0.00           C
ATOM   1551 1HD2 LEU   112      30.840  41.720  41.000  1.00  0.00           H
ATOM   1552 2HD2 LEU   112      32.000  40.370  40.950  1.00  0.00           H
ATOM   1553 3HD2 LEU   112      32.520  42.010  40.490  1.00  0.00           H
ATOM   1554  C   LEU   112      34.730  40.230  37.460  1.00  0.00           C
ATOM   1555  O   LEU   112      35.150  40.340  36.350  1.00  0.00           O
ATOM   1556  N   THR   113      35.350  39.390  38.310  1.00  0.00           N
ATOM   1557  H   THR   113      35.120  39.510  39.290  1.00  0.00           H
ATOM   1558  CA  THR   113      36.580  38.630  38.030  1.00  0.00           C
ATOM   1559  HA  THR   113      36.760  38.620  36.960  1.00  0.00           H
ATOM   1560  CB  THR   113      37.800  39.300  38.690  1.00  0.00           C
ATOM   1561  HB  THR   113      38.650  38.780  38.250  1.00  0.00           H
ATOM   1562  CG2 THR   113      38.040  40.690  38.210  1.00  0.00           C
ATOM   1563 1HG2 THR   113      38.050  40.660  37.120  1.00  0.00           H
ATOM   1564 2HG2 THR   113      37.220  41.360  38.470  1.00  0.00           H
ATOM   1565 3HG2 THR   113      38.990  41.110  38.520  1.00  0.00           H
ATOM   1566  OG1 THR   113      37.880  39.350  40.080  1.00  0.00           O
ATOM   1567  HG1 THR   113      37.240  39.970  40.450  1.00  0.00           H
ATOM   1568  C   THR   113      36.630  37.160  38.380  1.00  0.00           C
ATOM   1569  O   THR   113      37.280  36.400  37.620  1.00  0.00           O
ATOM   1570  N   ARG   132      35.770  36.620  39.250  1.00  0.00           N
ATOM   1571  H   ARG   132      35.290  37.290  39.830  1.00  0.00           H
ATOM   1572  CA  ARG   132      35.610  35.250  39.640  1.00  0.00           C
ATOM   1573  HA  ARG   132      35.900  34.590  38.810  1.00  0.00           H
ATOM   1574  CB  ARG   132      36.630  34.940  40.730  1.00  0.00           C
ATOM   1575  HB1 ARG   132      37.650  35.090  40.390  1.00  0.00           H
ATOM   1576  HB2 ARG   132      36.620  33.880  40.980  1.00  0.00           H
ATOM   1577  CG  ARG   132      36.420  35.690  42.010  1.00  0.00           C
ATOM   1578  HG1 ARG   132      35.350  35.670  42.190  1.00  0.00           H
ATOM   1579  HG2 ARG   132      36.650  36.750  41.920  1.00  0.00           H
ATOM   1580  CD  ARG   132      37.270  35.110  43.160  1.00  0.00           C
ATOM   1581  HD1 ARG   132      37.240  34.020  43.140  1.00  0.00           H
ATOM   1582  HD2 ARG   132      36.920  35.440  44.140  1.00  0.00           H
ATOM   1583  NE  ARG   132      38.700  35.570  43.000  1.00  0.00           N
ATOM   1584  HE  ARG   132      38.880  36.560  42.980  1.00  0.00           H
ATOM   1585  CZ  ARG   132      39.740  34.940  42.460  1.00  0.00           C
ATOM   1586  NH1 ARG   132      39.760  33.690  42.180  1.00  0.00           N
ATOM   1587 1HH1 ARG   132      38.980  33.080  42.400  1.00  0.00           H
ATOM   1588 2HH1 ARG   132      40.560  33.430  41.610  1.00  0.00           H
ATOM   1589  NH2 ARG   132      40.870  35.490  42.130  1.00  0.00           N
ATOM   1590 1HH2 ARG   132      41.090  36.420  42.460  1.00  0.00           H
ATOM   1591 2HH2 ARG   132      41.650  34.890  41.900  1.00  0.00           H
ATOM   1592  C   ARG   132      34.180  34.760  40.040  1.00  0.00           C
ATOM   1593  O   ARG   132      33.840  33.650  39.750  1.00  0.00           O
ATOM   1594  N   SER   133      33.360  35.580  40.680  1.00  0.00           N
ATOM   1595  H   SER   133      33.840  36.430  40.950  1.00  0.00           H
ATOM   1596  CA  SER   133      32.090  35.200  41.220  1.00  0.00           C
ATOM   1597  HA  SER   133      32.230  34.260  41.740  1.00  0.00           H
ATOM   1598  CB  SER   133      31.620  36.260  42.320  1.00  0.00           C
ATOM   1599  HB1 SER   133      32.400  36.290  43.080  1.00  0.00           H
ATOM   1600  HB2 SER   133      30.640  35.970  42.700  1.00  0.00           H
ATOM   1601  OG  SER   133      31.490  37.530  41.770  1.00  0.00           O
ATOM   1602  HG  SER   133      31.140  38.020  42.510  1.00  0.00           H
ATOM   1603  C   SER   133      31.070  35.000  40.050  1.00  0.00           C
ATOM   1604  O   SER   133      31.260  35.600  39.020  1.00  0.00           O
ATOM   1605  N   VAL   134      30.030  34.180  40.320  1.00  0.00           N
ATOM   1606  H   VAL   134      29.800  33.860  41.250  1.00  0.00           H
ATOM   1607  CA  VAL   134      29.220  33.670  39.200  1.00  0.00           C
ATOM   1608  HA  VAL   134      29.950  33.350  38.450  1.00  0.00           H
ATOM   1609  CB  VAL   134      28.360  32.450  39.450  1.00  0.00           C
ATOM   1610  HB  VAL   134      27.820  32.190  38.540  1.00  0.00           H
ATOM   1611  CG1 VAL   134      29.310  31.400  39.900  1.00  0.00           C
ATOM   1612 1HG1 VAL   134      29.990  30.990  39.150  1.00  0.00           H
ATOM   1613 2HG1 VAL   134      29.920  31.710  40.750  1.00  0.00           H
ATOM   1614 3HG1 VAL   134      28.720  30.570  40.290  1.00  0.00           H
ATOM   1615  CG2 VAL   134      27.250  32.780  40.510  1.00  0.00           C
ATOM   1616 1HG2 VAL   134      27.730  33.080  41.440  1.00  0.00           H
ATOM   1617 2HG2 VAL   134      26.570  33.520  40.100  1.00  0.00           H
ATOM   1618 3HG2 VAL   134      26.690  31.870  40.760  1.00  0.00           H
ATOM   1619  C   VAL   134      28.460  34.770  38.460  1.00  0.00           C
ATOM   1620  O   VAL   134      28.030  34.550  37.300  1.00  0.00           O
ATOM   1621  N   LYS   135      28.230  35.940  39.060  1.00  0.00           N
ATOM   1622  H   LYS   135      28.770  36.150  39.880  1.00  0.00           H
ATOM   1623  CA  LYS   135      27.170  36.950  38.670  1.00  0.00           C
ATOM   1624  HA  LYS   135      26.270  36.360  38.500  1.00  0.00           H
ATOM   1625  CB  LYS   135      26.890  37.860  39.910  1.00  0.00           C
ATOM   1626  HB1 LYS   135      26.120  38.620  39.820  1.00  0.00           H
ATOM   1627  HB2 LYS   135      27.750  38.490  40.130  1.00  0.00           H
ATOM   1628  CG  LYS   135      26.560  37.060  41.170  1.00  0.00           C
ATOM   1629  HG1 LYS   135      27.280  36.250  41.200  1.00  0.00           H
ATOM   1630  HG2 LYS   135      25.610  36.530  41.140  1.00  0.00           H
ATOM   1631  CD  LYS   135      26.620  37.900  42.490  1.00  0.00           C
ATOM   1632  HD1 LYS   135      27.620  38.290  42.650  1.00  0.00           H
ATOM   1633  HD2 LYS   135      26.420  37.210  43.320  1.00  0.00           H
ATOM   1634  CE  LYS   135      25.680  39.090  42.610  1.00  0.00           C
ATOM   1635  HE1 LYS   135      26.040  39.840  41.900  1.00  0.00           H
ATOM   1636  HE2 LYS   135      25.760  39.550  43.600  1.00  0.00           H
ATOM   1637  NZ  LYS   135      24.270  38.730  42.380  1.00  0.00           N
ATOM   1638  HZ1 LYS   135      23.970  37.980  42.990  1.00  0.00           H
ATOM   1639  HZ2 LYS   135      23.680  39.530  42.550  1.00  0.00           H
ATOM   1640  HZ3 LYS   135      24.190  38.420  41.430  1.00  0.00           H
ATOM   1641  C   LYS   135      27.460  37.710  37.360  1.00  0.00           C
ATOM   1642  O   LYS   135      26.930  38.810  37.160  1.00  0.00           O
ATOM   1643  N   TYR   136      28.250  37.170  36.500  1.00  0.00           N
ATOM   1644  H   TYR   136      28.830  36.430  36.860  1.00  0.00           H
ATOM   1645  CA  TYR   136      28.660  37.760  35.230  1.00  0.00           C
ATOM   1646  HA  TYR   136      29.270  38.640  35.420  1.00  0.00           H
ATOM   1647  CB  TYR   136      29.530  36.700  34.470  1.00  0.00           C
ATOM   1648  HB1 TYR   136      29.510  36.910  33.400  1.00  0.00           H
ATOM   1649  HB2 TYR   136      29.130  35.720  34.710  1.00  0.00           H
ATOM   1650  CG  TYR   136      30.940  36.690  34.870  1.00  0.00           C
ATOM   1651  CD1 TYR   136      31.450  36.860  36.240  1.00  0.00           C
ATOM   1652  HD1 TYR   136      30.770  37.200  37.010  1.00  0.00           H
ATOM   1653  CE1 TYR   136      32.860  36.800  36.460  1.00  0.00           C
ATOM   1654  HE1 TYR   136      33.340  36.840  37.430  1.00  0.00           H
ATOM   1655  CZ  TYR   136      33.760  36.530  35.400  1.00  0.00           C
ATOM   1656  OH  TYR   136      35.060  36.320  35.640  1.00  0.00           O
ATOM   1657  HH  TYR   136      35.400  36.430  36.530  1.00  0.00           H
ATOM   1658  CE2 TYR   136      33.250  36.340  34.080  1.00  0.00           C
ATOM   1659  HE2 TYR   136      33.960  36.200  33.280  1.00  0.00           H
ATOM   1660  CD2 TYR   136      31.910  36.560  33.850  1.00  0.00           C
ATOM   1661  HD2 TYR   136      31.550  36.800  32.860  1.00  0.00           H
ATOM   1662  C   TYR   136      27.420  38.100  34.420  1.00  0.00           C
ATOM   1663  O   TYR   136      26.360  37.420  34.480  1.00  0.00           O
ATOM   1664  N   ASP   137      27.490  39.110  33.570  1.00  0.00           N
ATOM   1665  H   ASP   137      28.360  39.610  33.660  1.00  0.00           H
ATOM   1666  CA  ASP   137      26.460  39.720  32.690  1.00  0.00           C
ATOM   1667  HA  ASP   137      25.580  39.930  33.300  1.00  0.00           H
ATOM   1668  CB  ASP   137      27.030  41.070  32.180  1.00  0.00           C
ATOM   1669  HB1 ASP   137      27.810  40.900  31.440  1.00  0.00           H
ATOM   1670  HB2 ASP   137      27.510  41.520  33.040  1.00  0.00           H
ATOM   1671  CG  ASP   137      25.970  42.080  31.650  1.00  0.00           C
ATOM   1672  OD1 ASP   137      24.790  41.700  31.670  1.00  0.00           O
ATOM   1673  OD2 ASP   137      26.370  43.190  31.170  1.00  0.00           O
ATOM   1674  C   ASP   137      25.830  38.920  31.490  1.00  0.00           C
ATOM   1675  O   ASP   137      24.550  38.960  31.190  1.00  0.00           O
ATOM   1676  N   TYR   138      26.670  38.110  30.870  1.00  0.00           N
ATOM   1677  H   TYR   138      27.630  38.100  31.200  1.00  0.00           H
ATOM   1678  CA  TYR   138      26.370  37.270  29.670  1.00  0.00           C
ATOM   1679  HA  TYR   138      25.290  37.100  29.620  1.00  0.00           H
ATOM   1680  CB  TYR   138      26.710  37.960  28.330  1.00  0.00           C
ATOM   1681  HB1 TYR   138      26.500  37.300  27.490  1.00  0.00           H
ATOM   1682  HB2 TYR   138      27.790  38.070  28.310  1.00  0.00           H
ATOM   1683  CG  TYR   138      26.010  39.300  28.090  1.00  0.00           C
ATOM   1684  CD1 TYR   138      26.760  40.480  28.110  1.00  0.00           C
ATOM   1685  HD1 TYR   138      27.800  40.330  28.380  1.00  0.00           H
ATOM   1686  CE1 TYR   138      26.140  41.760  27.960  1.00  0.00           C
ATOM   1687  HE1 TYR   138      26.710  42.670  27.940  1.00  0.00           H
ATOM   1688  CZ  TYR   138      24.790  41.820  27.720  1.00  0.00           C
ATOM   1689  OH  TYR   138      24.240  43.070  27.590  1.00  0.00           O
ATOM   1690  HH  TYR   138      23.290  43.060  27.490  1.00  0.00           H
ATOM   1691  CE2 TYR   138      24.010  40.640  27.620  1.00  0.00           C
ATOM   1692  HE2 TYR   138      22.950  40.710  27.410  1.00  0.00           H
ATOM   1693  CD2 TYR   138      24.610  39.360  27.820  1.00  0.00           C
ATOM   1694  HD2 TYR   138      23.990  38.480  27.840  1.00  0.00           H
ATOM   1695  C   TYR   138      27.120  35.960  29.710  1.00  0.00           C
ATOM   1696  O   TYR   138      28.280  35.850  30.020  1.00  0.00           O
