# Supplementary material for: Targeting Ras-binding domain of ELMO1 by computational nanobody design
Source: Commun Biol. 2023 Mar 17;6:284. doi: 10.1038/s42003-023-04657-w (PMC10023680; doi:10.1038/s42003-023-04657-w)
Supplement: Supplementary file 4 — Supplementary Data 2 [file 42003_2023_4657_MOESM4_ESM.zip › MD_input_output/Nb01_snapshot/snapshot_041000_CDR2.pdb]

ATOM    724  N   SER    57      39.900  34.580  33.920  1.00  0.00           N
ATOM    725  H   SER    57      40.750  34.720  34.440  1.00  0.00           H
ATOM    726  CA  SER    57      39.300  35.690  33.220  1.00  0.00           C
ATOM    727  HA  SER    57      38.830  35.240  32.340  1.00  0.00           H
ATOM    728  CB  SER    57      38.210  36.370  34.050  1.00  0.00           C
ATOM    729  HB1 SER    57      37.460  35.640  34.360  1.00  0.00           H
ATOM    730  HB2 SER    57      37.700  37.060  33.390  1.00  0.00           H
ATOM    731  OG  SER    57      38.590  37.060  35.250  1.00  0.00           O
ATOM    732  HG  SER    57      38.050  36.670  35.950  1.00  0.00           H
ATOM    733  C   SER    57      40.270  36.830  32.850  1.00  0.00           C
ATOM    734  O   SER    57      41.150  37.210  33.600  1.00  0.00           O
ATOM    735  N   ILE    58      40.050  37.390  31.610  1.00  0.00           N
ATOM    736  H   ILE    58      39.210  37.110  31.130  1.00  0.00           H
ATOM    737  CA  ILE    58      40.770  38.630  31.120  1.00  0.00           C
ATOM    738  HA  ILE    58      41.500  38.810  31.900  1.00  0.00           H
ATOM    739  CB  ILE    58      41.490  38.300  29.810  1.00  0.00           C
ATOM    740  HB  ILE    58      42.110  37.410  29.930  1.00  0.00           H
ATOM    741  CG2 ILE    58      40.480  37.950  28.690  1.00  0.00           C
ATOM    742 1HG2 ILE    58      41.060  37.820  27.780  1.00  0.00           H
ATOM    743 2HG2 ILE    58      39.950  37.020  28.900  1.00  0.00           H
ATOM    744 3HG2 ILE    58      39.820  38.820  28.650  1.00  0.00           H
ATOM    745  CG1 ILE    58      42.440  39.420  29.340  1.00  0.00           C
ATOM    746 1HG1 ILE    58      42.980  39.820  30.190  1.00  0.00           H
ATOM    747 2HG1 ILE    58      41.980  40.300  28.880  1.00  0.00           H
ATOM    748  CD  ILE    58      43.540  38.930  28.330  1.00  0.00           C
ATOM    749  HD1 ILE    58      44.190  39.800  28.190  1.00  0.00           H
ATOM    750  HD2 ILE    58      44.160  38.200  28.860  1.00  0.00           H
ATOM    751  HD3 ILE    58      43.150  38.660  27.350  1.00  0.00           H
ATOM    752  C   ILE    58      39.860  39.940  31.140  1.00  0.00           C
ATOM    753  O   ILE    58      38.740  39.990  30.680  1.00  0.00           O
ATOM    754  N   LYS    59      40.440  41.030  31.610  1.00  0.00           N
ATOM    755  H   LYS    59      41.440  40.970  31.770  1.00  0.00           H
ATOM    756  CA  LYS    59      39.890  42.410  31.660  1.00  0.00           C
ATOM    757  HA  LYS    59      38.810  42.290  31.760  1.00  0.00           H
ATOM    758  CB  LYS    59      40.370  43.190  32.930  1.00  0.00           C
ATOM    759  HB1 LYS    59      39.840  44.140  32.910  1.00  0.00           H
ATOM    760  HB2 LYS    59      41.430  43.320  32.690  1.00  0.00           H
ATOM    761  CG  LYS    59      40.250  42.510  34.340  1.00  0.00           C
ATOM    762  HG1 LYS    59      40.710  41.520  34.250  1.00  0.00           H
ATOM    763  HG2 LYS    59      39.190  42.570  34.580  1.00  0.00           H
ATOM    764  CD  LYS    59      41.040  43.320  35.380  1.00  0.00           C
ATOM    765  HD1 LYS    59      42.120  43.180  35.380  1.00  0.00           H
ATOM    766  HD2 LYS    59      40.790  42.800  36.300  1.00  0.00           H
ATOM    767  CE  LYS    59      40.740  44.840  35.590  1.00  0.00           C
ATOM    768  HE1 LYS    59      39.670  45.060  35.550  1.00  0.00           H
ATOM    769  HE2 LYS    59      41.050  45.270  34.640  1.00  0.00           H
ATOM    770  NZ  LYS    59      41.410  45.410  36.780  1.00  0.00           N
ATOM    771  HZ1 LYS    59      41.250  44.770  37.550  1.00  0.00           H
ATOM    772  HZ2 LYS    59      42.420  45.370  36.810  1.00  0.00           H
ATOM    773  HZ3 LYS    59      41.080  46.310  37.070  1.00  0.00           H
ATOM    774  C   LYS    59      40.170  43.200  30.360  1.00  0.00           C
ATOM    775  O   LYS    59      41.190  42.950  29.770  1.00  0.00           O
ATOM    776  N   TRP    60      39.390  44.250  30.050  1.00  0.00           N
ATOM    777  H   TRP    60      38.650  44.520  30.690  1.00  0.00           H
ATOM    778  CA  TRP    60      39.420  44.960  28.710  1.00  0.00           C
ATOM    779  HA  TRP    60      39.200  44.300  27.870  1.00  0.00           H
ATOM    780  CB  TRP    60      38.180  45.880  28.660  1.00  0.00           C
ATOM    781  HB1 TRP    60      37.380  45.220  28.330  1.00  0.00           H
ATOM    782  HB2 TRP    60      38.400  46.550  27.830  1.00  0.00           H
ATOM    783  CG  TRP    60      37.860  46.660  29.940  1.00  0.00           C
ATOM    784  CD1 TRP    60      36.790  46.570  30.800  1.00  0.00           C
ATOM    785  HD1 TRP    60      35.980  45.860  30.690  1.00  0.00           H
ATOM    786  NE1 TRP    60      36.920  47.510  31.830  1.00  0.00           N
ATOM    787  HE1 TRP    60      36.370  47.500  32.680  1.00  0.00           H
ATOM    788  CE2 TRP    60      38.110  48.230  31.650  1.00  0.00           C
ATOM    789  CZ2 TRP    60      38.670  49.300  32.350  1.00  0.00           C
ATOM    790  HZ2 TRP    60      38.170  49.640  33.240  1.00  0.00           H
ATOM    791  CH2 TRP    60      39.670  50.050  31.760  1.00  0.00           C
ATOM    792  HH2 TRP    60      40.140  50.810  32.380  1.00  0.00           H
ATOM    793  CZ3 TRP    60      40.090  49.770  30.440  1.00  0.00           C
ATOM    794  HZ3 TRP    60      40.860  50.380  29.980  1.00  0.00           H
ATOM    795  CE3 TRP    60      39.620  48.610  29.850  1.00  0.00           C
ATOM    796  HE3 TRP    60      40.030  48.350  28.890  1.00  0.00           H
ATOM    797  CD2 TRP    60      38.610  47.820  30.430  1.00  0.00           C
ATOM    798  C   TRP    60      40.870  45.540  28.380  1.00  0.00           C
ATOM    799  O   TRP    60      41.370  45.300  27.250  1.00  0.00           O
ATOM    800  N   ALA    61      41.620  46.070  29.390  1.00  0.00           N
ATOM    801  H   ALA    61      41.220  46.300  30.290  1.00  0.00           H
ATOM    802  CA  ALA    61      43.010  46.400  29.160  1.00  0.00           C
ATOM    803  HA  ALA    61      43.010  46.660  28.110  1.00  0.00           H
ATOM    804  CB  ALA    61      43.400  47.660  29.900  1.00  0.00           C
ATOM    805  HB1 ALA    61      44.350  48.000  29.480  1.00  0.00           H
ATOM    806  HB2 ALA    61      42.550  48.320  30.070  1.00  0.00           H
ATOM    807  HB3 ALA    61      43.740  47.380  30.900  1.00  0.00           H
ATOM    808  C   ALA    61      44.070  45.180  29.290  1.00  0.00           C
ATOM    809  O   ALA    61      45.320  45.420  29.450  1.00  0.00           O
ATOM    810  N   GLY    65      43.670  43.940  28.990  1.00  0.00           N
ATOM    811  H   GLY    65      42.680  43.730  29.010  1.00  0.00           H
ATOM    812  CA  GLY    65      44.530  42.750  28.750  1.00  0.00           C
ATOM    813  HA1 GLY    65      45.400  42.930  28.120  1.00  0.00           H
ATOM    814  HA2 GLY    65      43.910  42.010  28.260  1.00  0.00           H
ATOM    815  C   GLY    65      45.210  42.140  30.030  1.00  0.00           C
ATOM    816  O   GLY    65      46.170  41.350  29.880  1.00  0.00           O
ATOM    817  N   ASP    66      44.900  42.650  31.210  1.00  0.00           N
ATOM    818  H   ASP    66      44.530  43.580  31.090  1.00  0.00           H
ATOM    819  CA  ASP    66      45.300  42.130  32.500  1.00  0.00           C
ATOM    820  HA  ASP    66      46.200  41.580  32.250  1.00  0.00           H
ATOM    821  CB  ASP    66      45.650  43.170  33.550  1.00  0.00           C
ATOM    822  HB1 ASP    66      44.730  43.310  34.130  1.00  0.00           H
ATOM    823  HB2 ASP    66      45.920  44.070  33.010  1.00  0.00           H
ATOM    824  CG  ASP    66      46.880  42.820  34.460  1.00  0.00           C
ATOM    825  OD1 ASP    66      47.440  43.790  35.040  1.00  0.00           O
ATOM    826  OD2 ASP    66      47.160  41.630  34.640  1.00  0.00           O
ATOM    827  C   ASP    66      44.380  41.010  33.070  1.00  0.00           C
ATOM    828  O   ASP    66      43.200  40.930  32.820  1.00  0.00           O
ATOM    829  N   ARG    67      44.920  40.110  33.940  1.00  0.00           N
ATOM    830  H   ARG    67      45.860  40.310  34.250  1.00  0.00           H
ATOM    831  CA  ARG    67      44.280  38.840  34.230  1.00  0.00           C
ATOM    832  HA  ARG    67      43.390  38.760  33.600  1.00  0.00           H
ATOM    833  CB  ARG    67      45.190  37.700  33.670  1.00  0.00           C
ATOM    834  HB1 ARG    67      44.630  36.770  33.830  1.00  0.00           H
ATOM    835  HB2 ARG    67      46.110  37.590  34.240  1.00  0.00           H
ATOM    836  CG  ARG    67      45.400  37.720  32.110  1.00  0.00           C
ATOM    837  HG1 ARG    67      45.630  38.700  31.690  1.00  0.00           H
ATOM    838  HG2 ARG    67      44.620  37.300  31.470  1.00  0.00           H
ATOM    839  CD  ARG    67      46.510  36.710  31.730  1.00  0.00           C
ATOM    840  HD1 ARG    67      46.250  35.800  32.270  1.00  0.00           H
ATOM    841  HD2 ARG    67      47.500  37.060  32.030  1.00  0.00           H
ATOM    842  NE  ARG    67      46.740  36.550  30.290  1.00  0.00           N
ATOM    843  HE  ARG    67      46.750  35.630  29.890  1.00  0.00           H
ATOM    844  CZ  ARG    67      47.160  37.470  29.490  1.00  0.00           C
ATOM    845  NH1 ARG    67      47.590  38.630  29.830  1.00  0.00           N
ATOM    846 1HH1 ARG    67      47.560  38.960  30.780  1.00  0.00           H
ATOM    847 2HH1 ARG    67      47.860  39.250  29.080  1.00  0.00           H
ATOM    848  NH2 ARG    67      47.120  37.240  28.180  1.00  0.00           N
ATOM    849 1HH2 ARG    67      46.800  36.360  27.790  1.00  0.00           H
ATOM    850 2HH2 ARG    67      47.640  37.840  27.560  1.00  0.00           H
ATOM    851  C   ARG    67      43.930  38.450  35.640  1.00  0.00           C
ATOM    852  O   ARG    67      44.640  38.810  36.560  1.00  0.00           O
ATOM    853  N   THR    68      42.870  37.620  35.900  1.00  0.00           N
ATOM    854  H   THR    68      42.310  37.290  35.140  1.00  0.00           H
ATOM    855  CA  THR    68      42.420  37.020  37.210  1.00  0.00           C
ATOM    856  HA  THR    68      43.160  37.240  37.990  1.00  0.00           H
ATOM    857  CB  THR    68      41.190  37.700  37.810  1.00  0.00           C
ATOM    858  HB  THR    68      40.300  37.550  37.200  1.00  0.00           H
ATOM    859  CG2 THR    68      40.890  37.260  39.250  1.00  0.00           C
ATOM    860 1HG2 THR    68      40.110  37.940  39.580  1.00  0.00           H
ATOM    861 2HG2 THR    68      40.430  36.270  39.260  1.00  0.00           H
ATOM    862 3HG2 THR    68      41.760  37.240  39.910  1.00  0.00           H
ATOM    863  OG1 THR    68      41.400  39.120  37.840  1.00  0.00           O
ATOM    864  HG1 THR    68      41.810  39.370  37.020  1.00  0.00           H
ATOM    865  C   THR    68      42.200  35.500  37.110  1.00  0.00           C
ATOM    866  O   THR    68      41.500  35.050  36.210  1.00  0.00           O
ATOM    867  N   TYR    69      42.680  34.640  38.040  1.00  0.00           N
ATOM    868  H   TYR    69      43.140  35.060  38.830  1.00  0.00           H
ATOM    869  CA  TYR    69      42.500  33.140  38.040  1.00  0.00           C
ATOM    870  HA  TYR    69      41.930  32.760  37.190  1.00  0.00           H
ATOM    871  CB  TYR    69      43.950  32.540  38.040  1.00  0.00           C
ATOM    872  HB1 TYR    69      43.930  31.470  38.250  1.00  0.00           H
ATOM    873  HB2 TYR    69      44.430  33.080  38.850  1.00  0.00           H
ATOM    874  CG  TYR    69      44.680  32.780  36.740  1.00  0.00           C
ATOM    875  CD1 TYR    69      45.540  33.880  36.530  1.00  0.00           C
ATOM    876  HD1 TYR    69      45.620  34.670  37.270  1.00  0.00           H
ATOM    877  CE1 TYR    69      46.380  34.020  35.410  1.00  0.00           C
ATOM    878  HE1 TYR    69      46.950  34.930  35.390  1.00  0.00           H
ATOM    879  CZ  TYR    69      46.410  32.950  34.500  1.00  0.00           C
ATOM    880  OH  TYR    69      47.270  33.050  33.450  1.00  0.00           O
ATOM    881  HH  TYR    69      47.820  33.820  33.600  1.00  0.00           H
ATOM    882  CE2 TYR    69      45.590  31.860  34.630  1.00  0.00           C
ATOM    883  HE2 TYR    69      45.600  31.080  33.880  1.00  0.00           H
ATOM    884  CD2 TYR    69      44.670  31.840  35.700  1.00  0.00           C
ATOM    885  HD2 TYR    69      44.180  30.890  35.850  1.00  0.00           H
ATOM    886  C   TYR    69      41.880  32.520  39.300  1.00  0.00           C
ATOM    887  O   TYR    69      41.570  33.180  40.280  1.00  0.00           O
