# Supplementary material for: Targeting Ras-binding domain of ELMO1 by computational nanobody design
Source: Commun Biol. 2023 Mar 17;6:284. doi: 10.1038/s42003-023-04657-w (PMC10023680; doi:10.1038/s42003-023-04657-w)
Supplement: Supplementary file 4 — Supplementary Data 2 [file 42003_2023_4657_MOESM4_ESM.zip › MD_input_output/Nb01_snapshot/snapshot_038000.pdb]

REMARK    GENERATED BY TRJCONV
TITLE     Protein in water t= 3800.00000 step= 1900000
REMARK    THIS IS A SIMULATION BOX
CRYST1   67.388   67.388   67.388  90.00  90.00  90.00 P 1           1
MODEL        1
ATOM      1  N   VAL     2      26.750  49.550  21.610  1.00  0.00           N
ATOM      2  H1  VAL     2      26.350  49.580  22.540  1.00  0.00           H
ATOM      3  H2  VAL     2      26.770  50.500  21.270  1.00  0.00           H
ATOM      4  H3  VAL     2      26.120  49.080  20.980  1.00  0.00           H
ATOM      5  CA  VAL     2      28.090  48.920  21.490  1.00  0.00           C
ATOM      6  HA  VAL     2      28.350  48.830  20.440  1.00  0.00           H
ATOM      7  CB  VAL     2      29.180  49.760  22.230  1.00  0.00           C
ATOM      8  HB  VAL     2      28.800  49.710  23.250  1.00  0.00           H
ATOM      9  CG1 VAL     2      30.590  49.150  22.220  1.00  0.00           C
ATOM     10 1HG1 VAL     2      30.990  49.150  21.200  1.00  0.00           H
ATOM     11 2HG1 VAL     2      31.260  49.750  22.830  1.00  0.00           H
ATOM     12 3HG1 VAL     2      30.570  48.170  22.690  1.00  0.00           H
ATOM     13  CG2 VAL     2      29.170  51.220  21.660  1.00  0.00           C
ATOM     14 1HG2 VAL     2      29.520  51.220  20.630  1.00  0.00           H
ATOM     15 2HG2 VAL     2      28.180  51.670  21.770  1.00  0.00           H
ATOM     16 3HG2 VAL     2      29.770  51.910  22.250  1.00  0.00           H
ATOM     17  C   VAL     2      28.110  47.510  22.120  1.00  0.00           C
ATOM     18  O   VAL     2      27.680  47.320  23.260  1.00  0.00           O
ATOM     19  N   GLN     3      28.590  46.520  21.410  1.00  0.00           N
ATOM     20  H   GLN     3      28.990  46.820  20.530  1.00  0.00           H
ATOM     21  CA  GLN     3      28.590  45.080  21.770  1.00  0.00           C
ATOM     22  HA  GLN     3      28.250  44.930  22.800  1.00  0.00           H
ATOM     23  CB  GLN     3      27.510  44.290  20.900  1.00  0.00           C
ATOM     24  HB1 GLN     3      27.910  44.360  19.890  1.00  0.00           H
ATOM     25  HB2 GLN     3      26.540  44.750  21.090  1.00  0.00           H
ATOM     26  CG  GLN     3      27.290  42.870  21.340  1.00  0.00           C
ATOM     27  HG1 GLN     3      27.190  42.690  22.410  1.00  0.00           H
ATOM     28  HG2 GLN     3      28.100  42.260  20.960  1.00  0.00           H
ATOM     29  CD  GLN     3      25.980  42.270  20.820  1.00  0.00           C
ATOM     30  OE1 GLN     3      24.860  42.480  21.360  1.00  0.00           O
ATOM     31  NE2 GLN     3      26.040  41.530  19.750  1.00  0.00           N
ATOM     32 1HE2 GLN     3      26.940  41.280  19.360  1.00  0.00           H
ATOM     33 2HE2 GLN     3      25.140  41.140  19.530  1.00  0.00           H
ATOM     34  C   GLN     3      29.910  44.360  21.560  1.00  0.00           C
ATOM     35  O   GLN     3      30.600  44.470  20.540  1.00  0.00           O
ATOM     36  N   LEU     4      30.380  43.760  22.650  1.00  0.00           N
ATOM     37  H   LEU     4      29.900  43.850  23.530  1.00  0.00           H
ATOM     38  CA  LEU     4      31.570  42.890  22.590  1.00  0.00           C
ATOM     39  HA  LEU     4      32.360  43.480  22.140  1.00  0.00           H
ATOM     40  CB  LEU     4      32.150  42.640  24.010  1.00  0.00           C
ATOM     41  HB1 LEU     4      33.200  42.490  23.770  1.00  0.00           H
ATOM     42  HB2 LEU     4      31.660  41.780  24.460  1.00  0.00           H
ATOM     43  CG  LEU     4      32.180  43.880  24.960  1.00  0.00           C
ATOM     44  HG  LEU     4      31.170  44.060  25.300  1.00  0.00           H
ATOM     45  CD1 LEU     4      33.000  43.580  26.230  1.00  0.00           C
ATOM     46 1HD1 LEU     4      33.910  43.020  26.010  1.00  0.00           H
ATOM     47 2HD1 LEU     4      33.320  44.500  26.730  1.00  0.00           H
ATOM     48 3HD1 LEU     4      32.480  42.830  26.830  1.00  0.00           H
ATOM     49  CD2 LEU     4      32.690  45.240  24.450  1.00  0.00           C
ATOM     50 1HD2 LEU     4      33.780  45.260  24.360  1.00  0.00           H
ATOM     51 2HD2 LEU     4      32.400  45.480  23.430  1.00  0.00           H
ATOM     52 3HD2 LEU     4      32.280  46.000  25.130  1.00  0.00           H
ATOM     53  C   LEU     4      31.480  41.660  21.640  1.00  0.00           C
ATOM     54  O   LEU     4      30.410  41.210  21.200  1.00  0.00           O
ATOM     55  N   VAL     5      32.620  41.100  21.290  1.00  0.00           N
ATOM     56  H   VAL     5      33.480  41.490  21.640  1.00  0.00           H
ATOM     57  CA  VAL     5      32.700  39.790  20.500  1.00  0.00           C
ATOM     58  HA  VAL     5      31.730  39.310  20.400  1.00  0.00           H
ATOM     59  CB  VAL     5      33.250  40.040  19.050  1.00  0.00           C
ATOM     60  HB  VAL     5      34.170  40.630  19.100  1.00  0.00           H
ATOM     61  CG1 VAL     5      33.740  38.930  18.140  1.00  0.00           C
ATOM     62 1HG1 VAL     5      32.880  38.410  17.720  1.00  0.00           H
ATOM     63 2HG1 VAL     5      34.130  39.440  17.260  1.00  0.00           H
ATOM     64 3HG1 VAL     5      34.400  38.260  18.700  1.00  0.00           H
ATOM     65  CG2 VAL     5      32.300  40.920  18.200  1.00  0.00           C
ATOM     66 1HG2 VAL     5      32.800  41.130  17.260  1.00  0.00           H
ATOM     67 2HG2 VAL     5      31.330  40.440  18.050  1.00  0.00           H
ATOM     68 3HG2 VAL     5      32.110  41.880  18.700  1.00  0.00           H
ATOM     69  C   VAL     5      33.670  38.880  21.240  1.00  0.00           C
ATOM     70  O   VAL     5      34.820  39.270  21.450  1.00  0.00           O
ATOM     71  N   GLU     6      33.270  37.660  21.570  1.00  0.00           N
ATOM     72  H   GLU     6      32.310  37.440  21.350  1.00  0.00           H
ATOM     73  CA  GLU     6      34.070  36.620  22.140  1.00  0.00           C
ATOM     74  HA  GLU     6      34.920  36.960  22.730  1.00  0.00           H
ATOM     75  CB  GLU     6      33.240  36.040  23.280  1.00  0.00           C
ATOM     76  HB1 GLU     6      33.770  35.130  23.590  1.00  0.00           H
ATOM     77  HB2 GLU     6      32.300  35.770  22.800  1.00  0.00           H
ATOM     78  CG  GLU     6      32.870  36.980  24.470  1.00  0.00           C
ATOM     79  HG1 GLU     6      33.570  37.820  24.460  1.00  0.00           H
ATOM     80  HG2 GLU     6      32.870  36.430  25.410  1.00  0.00           H
ATOM     81  CD  GLU     6      31.440  37.550  24.350  1.00  0.00           C
ATOM     82  OE1 GLU     6      30.840  37.820  23.280  1.00  0.00           O
ATOM     83  OE2 GLU     6      30.810  37.670  25.410  1.00  0.00           O
ATOM     84  C   GLU     6      34.530  35.580  21.120  1.00  0.00           C
ATOM     85  O   GLU     6      33.730  35.070  20.330  1.00  0.00           O
ATOM     86  N   SER     7      35.820  35.210  21.170  1.00  0.00           N
ATOM     87  H   SER     7      36.390  35.740  21.820  1.00  0.00           H
ATOM     88  CA  SER     7      36.430  34.260  20.200  1.00  0.00           C
ATOM     89  HA  SER     7      35.730  33.530  19.810  1.00  0.00           H
ATOM     90  CB  SER     7      37.110  35.010  19.020  1.00  0.00           C
ATOM     91  HB1 SER     7      37.420  34.320  18.240  1.00  0.00           H
ATOM     92  HB2 SER     7      38.020  35.400  19.470  1.00  0.00           H
ATOM     93  OG  SER     7      36.250  36.030  18.600  1.00  0.00           O
ATOM     94  HG  SER     7      35.710  35.730  17.860  1.00  0.00           H
ATOM     95  C   SER     7      37.530  33.340  20.830  1.00  0.00           C
ATOM     96  O   SER     7      37.740  33.430  22.050  1.00  0.00           O
ATOM     97  N   GLY     9      37.930  32.270  20.150  1.00  0.00           N
ATOM     98  H   GLY     9      37.460  32.010  19.290  1.00  0.00           H
ATOM     99  CA  GLY     9      38.900  31.300  20.680  1.00  0.00           C
ATOM    100  HA1 GLY     9      39.570  31.780  21.390  1.00  0.00           H
ATOM    101  HA2 GLY     9      39.480  30.910  19.840  1.00  0.00           H
ATOM    102  C   GLY     9      38.220  30.050  21.370  1.00  0.00           C
ATOM    103  O   GLY     9      38.890  29.100  21.700  1.00  0.00           O
ATOM    104  N   GLY    10      36.890  30.030  21.570  1.00  0.00           N
ATOM    105  H   GLY    10      36.350  30.820  21.260  1.00  0.00           H
ATOM    106  CA  GLY    10      36.220  28.880  22.220  1.00  0.00           C
ATOM    107  HA1 GLY    10      35.160  29.120  22.290  1.00  0.00           H
ATOM    108  HA2 GLY    10      36.610  28.770  23.230  1.00  0.00           H
ATOM    109  C   GLY    10      36.160  27.550  21.420  1.00  0.00           C
ATOM    110  O   GLY    10      36.140  27.510  20.180  1.00  0.00           O
ATOM    111  N   GLY    11      36.200  26.410  22.130  1.00  0.00           N
ATOM    112  H   GLY    11      36.180  26.400  23.140  1.00  0.00           H
ATOM    113  CA  GLY    11      36.510  25.090  21.560  1.00  0.00           C
ATOM    114  HA1 GLY    11      37.440  25.090  21.010  1.00  0.00           H
ATOM    115  HA2 GLY    11      35.800  25.080  20.730  1.00  0.00           H
ATOM    116  C   GLY    11      36.540  23.820  22.400  1.00  0.00           C
ATOM    117  O   GLY    11      36.440  23.890  23.620  1.00  0.00           O
ATOM    118  N   LEU    12      36.770  22.680  21.810  1.00  0.00           N
ATOM    119  H   LEU    12      37.120  22.700  20.860  1.00  0.00           H
ATOM    120  CA  LEU    12      36.960  21.350  22.440  1.00  0.00           C
ATOM    121  HA  LEU    12      36.400  21.350  23.370  1.00  0.00           H
ATOM    122  CB  LEU    12      36.390  20.340  21.390  1.00  0.00           C
ATOM    123  HB1 LEU    12      36.240  19.330  21.790  1.00  0.00           H
ATOM    124  HB2 LEU    12      37.120  20.340  20.590  1.00  0.00           H
ATOM    125  CG  LEU    12      35.000  20.550  20.680  1.00  0.00           C
ATOM    126  HG  LEU    12      34.780  19.580  20.240  1.00  0.00           H
ATOM    127  CD1 LEU    12      33.950  20.790  21.800  1.00  0.00           C
ATOM    128 1HD1 LEU    12      33.920  19.940  22.480  1.00  0.00           H
ATOM    129 2HD1 LEU    12      34.150  21.720  22.330  1.00  0.00           H
ATOM    130 3HD1 LEU    12      32.960  20.880  21.350  1.00  0.00           H
ATOM    131  CD2 LEU    12      34.740  21.660  19.680  1.00  0.00           C
ATOM    132 1HD2 LEU    12      35.440  21.590  18.840  1.00  0.00           H
ATOM    133 2HD2 LEU    12      33.710  21.640  19.340  1.00  0.00           H
ATOM    134 3HD2 LEU    12      34.860  22.650  20.120  1.00  0.00           H
ATOM    135  C   LEU    12      38.390  21.050  22.840  1.00  0.00           C
ATOM    136  O   LEU    12      39.280  21.140  22.020  1.00  0.00           O
ATOM    137  N   VAL    13      38.620  20.720  24.070  1.00  0.00           N
ATOM    138  H   VAL    13      37.850  20.590  24.700  1.00  0.00           H
ATOM    139  CA  VAL    13      40.030  20.360  24.610  1.00  0.00           C
ATOM    140  HA  VAL    13      40.590  20.030  23.730  1.00  0.00           H
ATOM    141  CB  VAL    13      40.750  21.570  25.180  1.00  0.00           C
ATOM    142  HB  VAL    13      41.530  21.100  25.780  1.00  0.00           H
ATOM    143  CG1 VAL    13      41.440  22.260  24.080  1.00  0.00           C
ATOM    144 1HG1 VAL    13      41.980  21.520  23.480  1.00  0.00           H
ATOM    145 2HG1 VAL    13      40.730  22.780  23.440  1.00  0.00           H
ATOM    146 3HG1 VAL    13      42.170  22.970  24.470  1.00  0.00           H
ATOM    147  CG2 VAL    13      39.940  22.480  26.080  1.00  0.00           C
ATOM    148 1HG2 VAL    13      39.790  22.180  27.120  1.00  0.00           H
ATOM    149 2HG2 VAL    13      40.290  23.510  26.160  1.00  0.00           H
ATOM    150 3HG2 VAL    13      39.010  22.820  25.640  1.00  0.00           H
ATOM    151  C   VAL    13      39.830  19.280  25.630  1.00  0.00           C
ATOM    152  O   VAL    13      38.690  19.100  26.150  1.00  0.00           O
ATOM    153  N   GLN    14      40.840  18.570  26.010  1.00  0.00           N
ATOM    154  H   GLN    14      41.760  18.870  25.700  1.00  0.00           H
ATOM    155  CA  GLN    14      40.800  17.590  27.090  1.00  0.00           C
ATOM    156  HA  GLN    14      39.780  17.220  27.220  1.00  0.00           H
ATOM    157  CB  GLN    14      41.520  16.280  26.690  1.00  0.00           C
ATOM    158  HB1 GLN    14      41.510  15.590  27.530  1.00  0.00           H
ATOM    159  HB2 GLN    14      42.580  16.360  26.480  1.00  0.00           H
ATOM    160  CG  GLN    14      40.740  15.480  25.570  1.00  0.00           C
ATOM    161  HG1 GLN    14      40.790  16.060  24.640  1.00  0.00           H
ATOM    162  HG2 GLN    14      39.680  15.350  25.800  1.00  0.00           H
ATOM    163  CD  GLN    14      41.290  14.120  25.090  1.00  0.00           C
ATOM    164  OE1 GLN    14      40.690  13.040  25.180  1.00  0.00           O
ATOM    165  NE2 GLN    14      42.410  14.090  24.430  1.00  0.00           N
ATOM    166 1HE2 GLN    14      42.740  14.990  24.120  1.00  0.00           H
ATOM    167 2HE2 GLN    14      42.440  13.280  23.820  1.00  0.00           H
ATOM    168  C   GLN    14      41.300  18.170  28.410  1.00  0.00           C
ATOM    169  O   GLN    14      42.000  19.190  28.550  1.00  0.00           O
ATOM    170  N   ALA    15      40.910  17.450  29.470  1.00  0.00           N
ATOM    171  H   ALA    15      40.330  16.650  29.260  1.00  0.00           H
ATOM    172  CA  ALA    15      41.430  17.690  30.840  1.00  0.00           C
ATOM    173  HA  ALA    15      41.240  18.760  30.910  1.00  0.00           H
ATOM    174  CB  ALA    15      40.690  16.870  31.880  1.00  0.00           C
ATOM    175  HB1 ALA    15      39.650  17.120  31.670  1.00  0.00           H
ATOM    176  HB2 ALA    15      40.780  15.790  31.780  1.00  0.00           H
ATOM    177  HB3 ALA    15      40.980  17.200  32.880  1.00  0.00           H
ATOM    178  C   ALA    15      42.970  17.470  30.810  1.00  0.00           C
ATOM    179  O   ALA    15      43.500  16.510  30.170  1.00  0.00           O
ATOM    180  N   GLY    16      43.700  18.400  31.400  1.00  0.00           N
ATOM    181  H   GLY    16      43.250  19.190  31.840  1.00  0.00           H
ATOM    182  CA  GLY    16      45.130  18.460  31.300  1.00  0.00           C
ATOM    183  HA1 GLY    16      45.560  17.480  31.110  1.00  0.00           H
ATOM    184  HA2 GLY    16      45.590  18.710  32.260  1.00  0.00           H
ATOM    185  C   GLY    16      45.670  19.280  30.110  1.00  0.00           C
ATOM    186  O   GLY    16      46.800  19.710  30.250  1.00  0.00           O
ATOM    187  N   ASP    17      44.880  19.690  29.140  1.00  0.00           N
ATOM    188  H   ASP    17      43.920  19.360  29.170  1.00  0.00           H
ATOM    189  CA  ASP    17      45.220  20.640  28.090  1.00  0.00           C
ATOM    190  HA  ASP    17      46.290  20.470  27.950  1.00  0.00           H
ATOM    191  CB  ASP    17      44.530  20.270  26.760  1.00  0.00           C
ATOM    192  HB1 ASP    17      45.020  20.860  26.000  1.00  0.00           H
ATOM    193  HB2 ASP    17      43.470  20.540  26.760  1.00  0.00           H
ATOM    194  CG  ASP    17      44.480  18.850  26.220  1.00  0.00           C
ATOM    195  OD1 ASP    17      45.270  17.900  26.530  1.00  0.00           O
ATOM    196  OD2 ASP    17      43.760  18.740  25.240  1.00  0.00           O
ATOM    197  C   ASP    17      45.060  22.180  28.540  1.00  0.00           C
ATOM    198  O   ASP    17      44.770  22.490  29.670  1.00  0.00           O
ATOM    199  N   SER    18      45.220  23.020  27.480  1.00  0.00           N
ATOM    200  H   SER    18      45.520  22.660  26.590  1.00  0.00           H
ATOM    201  CA  SER    18      45.310  24.480  27.630  1.00  0.00           C
ATOM    202  HA  SER    18      44.700  24.790  28.470  1.00  0.00           H
ATOM    203  CB  SER    18      46.760  25.020  27.830  1.00  0.00           C
ATOM    204  HB1 SER    18      46.820  26.100  27.930  1.00  0.00           H
ATOM    205  HB2 SER    18      47.330  24.910  26.910  1.00  0.00           H
ATOM    206  OG  SER    18      47.540  24.530  28.920  1.00  0.00           O
ATOM    207  HG  SER    18      47.850  23.690  28.570  1.00  0.00           H
ATOM    208  C   SER    18      44.790  25.180  26.310  1.00  0.00           C
ATOM    209  O   SER    18      44.860  24.530  25.250  1.00  0.00           O
ATOM    210  N   LEU    19      44.210  26.390  26.500  1.00  0.00           N
ATOM    211  H   LEU    19      44.350  26.810  27.400  1.00  0.00           H
ATOM    212  CA  LEU    19      43.510  27.240  25.540  1.00  0.00           C
ATOM    213  HA  LEU    19      44.060  27.100  24.610  1.00  0.00           H
ATOM    214  CB  LEU    19      42.070  26.730  25.390  1.00  0.00           C
ATOM    215  HB1 LEU    19      41.570  27.360  26.120  1.00  0.00           H
ATOM    216  HB2 LEU    19      41.950  25.660  25.560  1.00  0.00           H
ATOM    217  CG  LEU    19      41.330  27.050  24.100  1.00  0.00           C
ATOM    218  HG  LEU    19      41.530  28.090  23.830  1.00  0.00           H
ATOM    219  CD1 LEU    19      41.790  26.220  22.920  1.00  0.00           C
ATOM    220 1HD1 LEU    19      41.440  26.750  22.040  1.00  0.00           H
ATOM    221 2HD1 LEU    19      42.870  26.230  22.830  1.00  0.00           H
ATOM    222 3HD1 LEU    19      41.370  25.230  22.780  1.00  0.00           H
ATOM    223  CD2 LEU    19      39.890  26.830  24.180  1.00  0.00           C
ATOM    224 1HD2 LEU    19      39.410  27.410  24.970  1.00  0.00           H
ATOM    225 2HD2 LEU    19      39.420  27.060  23.230  1.00  0.00           H
ATOM    226 3HD2 LEU    19      39.790  25.780  24.460  1.00  0.00           H
ATOM    227  C   LEU    19      43.590  28.690  25.990  1.00  0.00           C
ATOM    228  O   LEU    19      43.850  29.000  27.130  1.00  0.00           O
ATOM    229  N   ARG    20      43.520  29.590  24.980  1.00  0.00           N
ATOM    230  H   ARG    20      43.530  29.370  24.000  1.00  0.00           H
ATOM    231  CA  ARG    20      43.150  30.990  25.120  1.00  0.00           C
ATOM    232  HA  ARG    20      43.180  31.100  26.210  1.00  0.00           H
ATOM    233  CB  ARG    20      44.350  31.800  24.510  1.00  0.00           C
ATOM    234  HB1 ARG    20      44.300  31.620  23.440  1.00  0.00           H
ATOM    235  HB2 ARG    20      45.270  31.300  24.800  1.00  0.00           H
ATOM    236  CG  ARG    20      44.410  33.240  24.800  1.00  0.00           C
ATOM    237  HG1 ARG    20      43.970  33.430  25.790  1.00  0.00           H
ATOM    238  HG2 ARG    20      43.810  33.720  24.030  1.00  0.00           H
ATOM    239  CD  ARG    20      45.830  33.840  24.780  1.00  0.00           C
ATOM    240  HD1 ARG    20      46.600  33.120  25.080  1.00  0.00           H
ATOM    241  HD2 ARG    20      45.880  34.710  25.440  1.00  0.00           H
ATOM    242  NE  ARG    20      46.180  34.290  23.450  1.00  0.00           N
ATOM    243  HE  ARG    20      45.680  33.910  22.650  1.00  0.00           H
ATOM    244  CZ  ARG    20      47.060  35.210  23.190  1.00  0.00           C
ATOM    245  NH1 ARG    20      47.740  35.870  24.080  1.00  0.00           N
ATOM    246 1HH1 ARG    20      47.690  35.500  25.030  1.00  0.00           H
ATOM    247 2HH1 ARG    20      48.400  36.610  23.890  1.00  0.00           H
ATOM    248  NH2 ARG    20      47.170  35.620  22.040  1.00  0.00           N
ATOM    249 1HH2 ARG    20      46.600  35.290  21.280  1.00  0.00           H
ATOM    250 2HH2 ARG    20      47.710  36.460  21.920  1.00  0.00           H
ATOM    251  C   ARG    20      41.780  31.370  24.630  1.00  0.00           C
ATOM    252  O   ARG    20      41.540  31.080  23.490  1.00  0.00           O
ATOM    253  N   LEU    21      40.970  32.140  25.350  1.00  0.00           N
ATOM    254  H   LEU    21      41.190  32.240  26.330  1.00  0.00           H
ATOM    255  CA  LEU    21      39.860  32.890  24.800  1.00  0.00           C
ATOM    256  HA  LEU    21      39.540  32.500  23.840  1.00  0.00           H
ATOM    257  CB  LEU    21      38.710  32.760  25.860  1.00  0.00           C
ATOM    258  HB1 LEU    21      37.900  33.400  25.530  1.00  0.00           H
ATOM    259  HB2 LEU    21      39.100  33.080  26.830  1.00  0.00           H
ATOM    260  CG  LEU    21      38.180  31.420  26.150  1.00  0.00           C
ATOM    261  HG  LEU    21      38.950  30.840  26.650  1.00  0.00           H
ATOM    262  CD1 LEU    21      36.990  31.650  27.120  1.00  0.00           C
ATOM    263 1HD1 LEU    21      36.210  32.230  26.630  1.00  0.00           H
ATOM    264 2HD1 LEU    21      36.470  30.750  27.460  1.00  0.00           H
ATOM    265 3HD1 LEU    21      37.300  32.130  28.050  1.00  0.00           H
ATOM    266  CD2 LEU    21      37.830  30.700  24.790  1.00  0.00           C
ATOM    267 1HD2 LEU    21      37.290  31.350  24.100  1.00  0.00           H
ATOM    268 2HD2 LEU    21      38.770  30.330  24.400  1.00  0.00           H
ATOM    269 3HD2 LEU    21      37.150  29.870  24.980  1.00  0.00           H
ATOM    270  C   LEU    21      40.250  34.350  24.660  1.00  0.00           C
ATOM    271  O   LEU    21      40.930  34.890  25.500  1.00  0.00           O
ATOM    272  N   SER    22      39.660  34.990  23.660  1.00  0.00           N
ATOM    273  H   SER    22      39.150  34.370  23.050  1.00  0.00           H
ATOM    274  CA  SER    22      39.750  36.450  23.500  1.00  0.00           C
ATOM    275  HA  SER    22      40.280  36.890  24.340  1.00  0.00           H
ATOM    276  CB  SER    22      40.600  36.810  22.270  1.00  0.00           C
ATOM    277  HB1 SER    22      40.850  37.870  22.190  1.00  0.00           H
ATOM    278  HB2 SER    22      39.960  36.680  21.400  1.00  0.00           H
ATOM    279  OG  SER    22      41.720  36.090  22.100  1.00  0.00           O
ATOM    280  HG  SER    22      42.080  36.470  21.290  1.00  0.00           H
ATOM    281  C   SER    22      38.470  37.200  23.410  1.00  0.00           C
ATOM    282  O   SER    22      37.430  36.660  23.170  1.00  0.00           O
ATOM    283  N   CYS    23      38.510  38.520  23.650  1.00  0.00           N
ATOM    284  H   CYS    23      39.390  39.000  23.740  1.00  0.00           H
ATOM    285  CA  CYS    23      37.330  39.390  23.640  1.00  0.00           C
ATOM    286  HA  CYS    23      36.610  38.950  22.940  1.00  0.00           H
ATOM    287  CB  CYS    23      36.810  39.340  25.060  1.00  0.00           C
ATOM    288  HB1 CYS    23      37.690  39.450  25.690  1.00  0.00           H
ATOM    289  HB2 CYS    23      36.370  38.380  25.320  1.00  0.00           H
ATOM    290  SG  CYS    23      35.510  40.620  25.250  1.00  0.00           S
ATOM    291  C   CYS    23      37.780  40.780  23.130  1.00  0.00           C
ATOM    292  O   CYS    23      38.790  41.270  23.590  1.00  0.00           O
ATOM    293  N   ALA    24      36.910  41.470  22.310  1.00  0.00           N
ATOM    294  H   ALA    24      36.090  40.940  22.040  1.00  0.00           H
ATOM    295  CA  ALA    24      37.200  42.660  21.420  1.00  0.00           C
ATOM    296  HA  ALA    24      38.280  42.830  21.450  1.00  0.00           H
ATOM    297  CB  ALA    24      36.910  42.320  19.980  1.00  0.00           C
ATOM    298  HB1 ALA    24      37.190  43.210  19.420  1.00  0.00           H
ATOM    299  HB2 ALA    24      37.570  41.570  19.540  1.00  0.00           H
ATOM    300  HB3 ALA    24      35.830  42.120  19.940  1.00  0.00           H
ATOM    301  C   ALA    24      36.460  43.820  21.940  1.00  0.00           C
ATOM    302  O   ALA    24      35.290  43.650  22.270  1.00  0.00           O
ATOM    303  N   ALA    25      37.050  45.000  22.050  1.00  0.00           N
ATOM    304  H   ALA    25      37.990  45.090  21.710  1.00  0.00           H
ATOM    305  CA  ALA    25      36.330  46.170  22.610  1.00  0.00           C
ATOM    306  HA  ALA    25      35.900  45.900  23.570  1.00  0.00           H
ATOM    307  CB  ALA    25      37.320  47.340  22.850  1.00  0.00           C
ATOM    308  HB1 ALA    25      37.900  47.570  21.960  1.00  0.00           H
ATOM    309  HB2 ALA    25      36.760  48.260  23.010  1.00  0.00           H
ATOM    310  HB3 ALA    25      37.870  47.000  23.720  1.00  0.00           H
ATOM    311  C   ALA    25      35.250  46.700  21.640  1.00  0.00           C
ATOM    312  O   ALA    25      34.360  47.380  22.130  1.00  0.00           O
ATOM    313  N   SER    26      35.270  46.370  20.340  1.00  0.00           N
ATOM    314  H   SER    26      35.960  45.680  20.050  1.00  0.00           H
ATOM    315  CA  SER    26      34.320  46.770  19.280  1.00  0.00           C
ATOM    316  HA  SER    26      34.820  46.720  18.310  1.00  0.00           H
ATOM    317  CB  SER    26      33.170  45.830  19.220  1.00  0.00           C
ATOM    318  HB1 SER    26      32.480  46.120  18.420  1.00  0.00           H
ATOM    319  HB2 SER    26      32.660  45.770  20.180  1.00  0.00           H
ATOM    320  OG  SER    26      33.580  44.560  18.870  1.00  0.00           O
ATOM    321  HG  SER    26      33.030  43.930  19.350  1.00  0.00           H
ATOM    322  C   SER    26      33.900  48.240  19.370  1.00  0.00           C
ATOM    323  O   SER    26      32.700  48.500  19.300  1.00  0.00           O
ATOM    324  N   GLY    27      34.840  49.150  19.410  1.00  0.00           N
ATOM    325  H   GLY    27      35.790  48.830  19.350  1.00  0.00           H
ATOM    326  CA  GLY    27      34.500  50.550  19.550  1.00  0.00           C
ATOM    327  HA1 GLY    27      33.640  50.710  18.900  1.00  0.00           H
ATOM    328  HA2 GLY    27      35.350  51.170  19.270  1.00  0.00           H
ATOM    329  C   GLY    27      34.030  51.060  20.870  1.00  0.00           C
ATOM    330  O   GLY    27      33.720  52.230  20.980  1.00  0.00           O
ATOM    331  N   LEU    28      34.200  50.260  21.910  1.00  0.00           N
ATOM    332  H   LEU    28      34.450  49.280  21.940  1.00  0.00           H
ATOM    333  CA  LEU    28      34.330  50.940  23.240  1.00  0.00           C
ATOM    334  HA  LEU    28      33.590  51.740  23.280  1.00  0.00           H
ATOM    335  CB  LEU    28      33.960  49.850  24.270  1.00  0.00           C
ATOM    336  HB1 LEU    28      34.640  49.000  24.160  1.00  0.00           H
ATOM    337  HB2 LEU    28      33.000  49.400  23.990  1.00  0.00           H
ATOM    338  CG  LEU    28      33.790  50.400  25.720  1.00  0.00           C
ATOM    339  HG  LEU    28      34.540  51.160  25.930  1.00  0.00           H
ATOM    340  CD1 LEU    28      32.370  51.080  25.860  1.00  0.00           C
ATOM    341 1HD1 LEU    28      32.260  51.840  25.090  1.00  0.00           H
ATOM    342 2HD1 LEU    28      31.510  50.440  25.660  1.00  0.00           H
ATOM    343 3HD1 LEU    28      32.290  51.510  26.860  1.00  0.00           H
ATOM    344  CD2 LEU    28      33.900  49.310  26.750  1.00  0.00           C
ATOM    345 1HD2 LEU    28      33.760  49.750  27.740  1.00  0.00           H
ATOM    346 2HD2 LEU    28      33.090  48.640  26.470  1.00  0.00           H
ATOM    347 3HD2 LEU    28      34.840  48.800  26.570  1.00  0.00           H
ATOM    348  C   LEU    28      35.730  51.530  23.450  1.00  0.00           C
ATOM    349  O   LEU    28      36.670  50.960  22.940  1.00  0.00           O
ATOM    350  N   LEU    29      35.980  52.600  24.170  1.00  0.00           N
ATOM    351  H   LEU    29      35.140  53.080  24.470  1.00  0.00           H
ATOM    352  CA  LEU    29      37.300  53.140  24.500  1.00  0.00           C
ATOM    353  HA  LEU    29      37.800  53.210  23.530  1.00  0.00           H
ATOM    354  CB  LEU    29      37.200  54.540  25.010  1.00  0.00           C
ATOM    355  HB1 LEU    29      38.150  54.720  25.520  1.00  0.00           H
ATOM    356  HB2 LEU    29      36.450  54.540  25.800  1.00  0.00           H
ATOM    357  CG  LEU    29      36.870  55.660  24.010  1.00  0.00           C
ATOM    358  HG  LEU    29      36.030  55.400  23.370  1.00  0.00           H
ATOM    359  CD1 LEU    29      36.470  56.930  24.820  1.00  0.00           C
ATOM    360 1HD1 LEU    29      37.260  57.550  25.250  1.00  0.00           H
ATOM    361 2HD1 LEU    29      35.930  57.600  24.150  1.00  0.00           H
ATOM    362 3HD1 LEU    29      35.770  56.710  25.620  1.00  0.00           H
ATOM    363  CD2 LEU    29      38.130  55.840  23.150  1.00  0.00           C
ATOM    364 1HD2 LEU    29      38.010  56.750  22.560  1.00  0.00           H
ATOM    365 2HD2 LEU    29      39.030  55.940  23.770  1.00  0.00           H
ATOM    366 3HD2 LEU    29      38.270  55.020  22.460  1.00  0.00           H
ATOM    367  C   LEU    29      38.130  52.230  25.390  1.00  0.00           C
ATOM    368  O   LEU    29      38.090  52.310  26.620  1.00  0.00           O
ATOM    369  N   PHE    30      38.870  51.310  24.830  1.00  0.00           N
ATOM    370  H   PHE    30      38.810  51.360  23.820  1.00  0.00           H
ATOM    371  CA  PHE    30      39.830  50.480  25.550  1.00  0.00           C
ATOM    372  HA  PHE    30      39.320  49.740  26.170  1.00  0.00           H
ATOM    373  CB  PHE    30      40.580  49.700  24.440  1.00  0.00           C
ATOM    374  HB1 PHE    30      41.200  50.340  23.810  1.00  0.00           H
ATOM    375  HB2 PHE    30      39.770  49.230  23.880  1.00  0.00           H
ATOM    376  CG  PHE    30      41.350  48.550  24.950  1.00  0.00           C
ATOM    377  CD1 PHE    30      40.650  47.360  25.300  1.00  0.00           C
ATOM    378  HD1 PHE    30      39.580  47.310  25.190  1.00  0.00           H
ATOM    379  CE1 PHE    30      41.340  46.140  25.600  1.00  0.00           C
ATOM    380  HE1 PHE    30      40.840  45.200  25.750  1.00  0.00           H
ATOM    381  CZ  PHE    30      42.760  46.180  25.740  1.00  0.00           C
ATOM    382  HZ  PHE    30      43.320  45.330  26.100  1.00  0.00           H
ATOM    383  CE2 PHE    30      43.480  47.360  25.450  1.00  0.00           C
ATOM    384  HE2 PHE    30      44.550  47.400  25.570  1.00  0.00           H
ATOM    385  CD2 PHE    30      42.750  48.530  25.100  1.00  0.00           C
ATOM    386  HD2 PHE    30      43.340  49.400  24.850  1.00  0.00           H
ATOM    387  C   PHE    30      40.850  51.120  26.510  1.00  0.00           C
ATOM    388  O   PHE    30      41.270  50.430  27.430  1.00  0.00           O
ATOM    389  N   SER    37      41.030  52.440  26.430  1.00  0.00           N
ATOM    390  H   SER    37      40.610  52.950  25.660  1.00  0.00           H
ATOM    391  CA  SER    37      41.820  53.290  27.390  1.00  0.00           C
ATOM    392  HA  SER    37      42.700  52.750  27.730  1.00  0.00           H
ATOM    393  CB  SER    37      42.320  54.560  26.650  1.00  0.00           C
ATOM    394  HB1 SER    37      42.900  54.220  25.800  1.00  0.00           H
ATOM    395  HB2 SER    37      42.950  55.240  27.230  1.00  0.00           H
ATOM    396  OG  SER    37      41.180  55.230  26.220  1.00  0.00           O
ATOM    397  HG  SER    37      41.370  56.170  26.310  1.00  0.00           H
ATOM    398  C   SER    37      40.950  53.760  28.550  1.00  0.00           C
ATOM    399  O   SER    37      41.500  54.490  29.390  1.00  0.00           O
ATOM    400  N   PHE    38      39.590  53.560  28.630  1.00  0.00           N
ATOM    401  H   PHE    38      39.150  53.130  27.830  1.00  0.00           H
ATOM    402  CA  PHE    38      38.730  54.160  29.590  1.00  0.00           C
ATOM    403  HA  PHE    38      39.270  54.860  30.220  1.00  0.00           H
ATOM    404  CB  PHE    38      37.690  55.130  28.940  1.00  0.00           C
ATOM    405  HB1 PHE    38      36.730  54.960  29.420  1.00  0.00           H
ATOM    406  HB2 PHE    38      37.690  54.980  27.860  1.00  0.00           H
ATOM    407  CG  PHE    38      38.000  56.580  29.160  1.00  0.00           C
ATOM    408  CD1 PHE    38      38.350  57.390  28.090  1.00  0.00           C
ATOM    409  HD1 PHE    38      38.590  56.930  27.140  1.00  0.00           H
ATOM    410  CE1 PHE    38      38.420  58.800  28.280  1.00  0.00           C
ATOM    411  HE1 PHE    38      38.500  59.420  27.390  1.00  0.00           H
ATOM    412  CZ  PHE    38      38.030  59.380  29.490  1.00  0.00           C
ATOM    413  HZ  PHE    38      38.160  60.440  29.680  1.00  0.00           H
ATOM    414  CE2 PHE    38      37.760  58.550  30.590  1.00  0.00           C
ATOM    415  HE2 PHE    38      37.710  58.920  31.600  1.00  0.00           H
ATOM    416  CD2 PHE    38      37.570  57.160  30.390  1.00  0.00           C
ATOM    417  HD2 PHE    38      37.140  56.530  31.160  1.00  0.00           H
ATOM    418  C   PHE    38      38.110  53.180  30.590  1.00  0.00           C
ATOM    419  O   PHE    38      37.780  53.570  31.720  1.00  0.00           O
ATOM    420  N   TYR    39      37.940  51.930  30.240  1.00  0.00           N
ATOM    421  H   TYR    39      38.100  51.710  29.270  1.00  0.00           H
ATOM    422  CA  TYR    39      37.130  50.940  30.970  1.00  0.00           C
ATOM    423  HA  TYR    39      36.580  51.380  31.800  1.00  0.00           H
ATOM    424  CB  TYR    39      36.070  50.270  30.040  1.00  0.00           C
ATOM    425  HB1 TYR    39      35.580  49.400  30.470  1.00  0.00           H
ATOM    426  HB2 TYR    39      36.530  49.980  29.090  1.00  0.00           H
ATOM    427  CG  TYR    39      34.970  51.120  29.750  1.00  0.00           C
ATOM    428  CD1 TYR    39      35.140  52.280  28.960  1.00  0.00           C
ATOM    429  HD1 TYR    39      36.130  52.540  28.610  1.00  0.00           H
ATOM    430  CE1 TYR    39      34.110  53.200  28.780  1.00  0.00           C
ATOM    431  HE1 TYR    39      34.240  54.080  28.170  1.00  0.00           H
ATOM    432  CZ  TYR    39      32.870  52.910  29.470  1.00  0.00           C
ATOM    433  OH  TYR    39      31.860  53.860  29.400  1.00  0.00           O
ATOM    434  HH  TYR    39      31.020  53.670  29.830  1.00  0.00           H
ATOM    435  CE2 TYR    39      32.610  51.680  30.100  1.00  0.00           C
ATOM    436  HE2 TYR    39      31.680  51.430  30.600  1.00  0.00           H
ATOM    437  CD2 TYR    39      33.700  50.840  30.260  1.00  0.00           C
ATOM    438  HD2 TYR    39      33.510  49.920  30.790  1.00  0.00           H
ATOM    439  C   TYR    39      38.060  49.830  31.640  1.00  0.00           C
ATOM    440  O   TYR    39      39.030  49.310  31.070  1.00  0.00           O
ATOM    441  N   ILE    40      37.500  49.260  32.700  1.00  0.00           N
ATOM    442  H   ILE    40      36.640  49.710  32.970  1.00  0.00           H
ATOM    443  CA  ILE    40      37.790  47.890  33.170  1.00  0.00           C
ATOM    444  HA  ILE    40      38.870  47.740  33.120  1.00  0.00           H
ATOM    445  CB  ILE    40      37.350  47.800  34.650  1.00  0.00           C
ATOM    446  HB  ILE    40      36.260  47.750  34.790  1.00  0.00           H
ATOM    447  CG2 ILE    40      37.800  46.380  35.280  1.00  0.00           C
ATOM    448 1HG2 ILE    40      37.480  45.510  34.700  1.00  0.00           H
ATOM    449 2HG2 ILE    40      38.860  46.510  35.500  1.00  0.00           H
ATOM    450 3HG2 ILE    40      37.270  46.370  36.230  1.00  0.00           H
ATOM    451  CG1 ILE    40      37.840  48.910  35.640  1.00  0.00           C
ATOM    452 1HG1 ILE    40      37.330  49.840  35.370  1.00  0.00           H
ATOM    453 2HG1 ILE    40      38.880  49.110  35.400  1.00  0.00           H
ATOM    454  CD  ILE    40      37.640  48.800  37.160  1.00  0.00           C
ATOM    455  HD1 ILE    40      36.670  48.360  37.390  1.00  0.00           H
ATOM    456  HD2 ILE    40      38.430  48.120  37.490  1.00  0.00           H
ATOM    457  HD3 ILE    40      37.570  49.770  37.650  1.00  0.00           H
ATOM    458  C   ILE    40      37.020  46.860  32.470  1.00  0.00           C
ATOM    459  O   ILE    40      35.830  47.050  32.350  1.00  0.00           O
ATOM    460  N   MET    41      37.580  45.730  32.010  1.00  0.00           N
ATOM    461  H   MET    41      38.520  45.590  32.350  1.00  0.00           H
ATOM    462  CA  MET    41      36.940  44.600  31.240  1.00  0.00           C
ATOM    463  HA  MET    41      35.870  44.800  31.200  1.00  0.00           H
ATOM    464  CB  MET    41      37.500  44.480  29.760  1.00  0.00           C
ATOM    465  HB1 MET    41      36.820  43.830  29.200  1.00  0.00           H
ATOM    466  HB2 MET    41      38.490  44.010  29.760  1.00  0.00           H
ATOM    467  CG  MET    41      37.570  45.770  28.990  1.00  0.00           C
ATOM    468  HG1 MET    41      38.290  46.440  29.440  1.00  0.00           H
ATOM    469  HG2 MET    41      36.570  46.180  28.890  1.00  0.00           H
ATOM    470  SD  MET    41      38.170  45.390  27.280  1.00  0.00           S
ATOM    471  CE  MET    41      36.640  44.700  26.560  1.00  0.00           C
ATOM    472  HE1 MET    41      36.490  43.690  26.940  1.00  0.00           H
ATOM    473  HE2 MET    41      35.890  45.450  26.780  1.00  0.00           H
ATOM    474  HE3 MET    41      36.760  44.590  25.480  1.00  0.00           H
ATOM    475  C   MET    41      37.210  43.290  31.960  1.00  0.00           C
ATOM    476  O   MET    41      38.260  43.230  32.660  1.00  0.00           O
ATOM    477  N   GLY    42      36.320  42.320  31.910  1.00  0.00           N
ATOM    478  H   GLY    42      35.540  42.450  31.270  1.00  0.00           H
ATOM    479  CA  GLY    42      36.430  41.050  32.570  1.00  0.00           C
ATOM    480  HA1 GLY    42      36.200  41.240  33.620  1.00  0.00           H
ATOM    481  HA2 GLY    42      37.440  40.640  32.470  1.00  0.00           H
ATOM    482  C   GLY    42      35.380  40.050  32.040  1.00  0.00           C
ATOM    483  O   GLY    42      34.690  40.300  31.080  1.00  0.00           O
ATOM    484  N   TRP    43      35.310  38.900  32.750  1.00  0.00           N
ATOM    485  H   TRP    43      35.880  38.840  33.580  1.00  0.00           H
ATOM    486  CA  TRP    43      34.570  37.710  32.350  1.00  0.00           C
ATOM    487  HA  TRP    43      33.950  37.910  31.470  1.00  0.00           H
ATOM    488  CB  TRP    43      35.530  36.630  31.980  1.00  0.00           C
ATOM    489  HB1 TRP    43      34.910  35.780  31.690  1.00  0.00           H
ATOM    490  HB2 TRP    43      36.110  36.450  32.890  1.00  0.00           H
ATOM    491  CG  TRP    43      36.460  36.930  30.920  1.00  0.00           C
ATOM    492  CD1 TRP    43      37.680  37.540  30.990  1.00  0.00           C
ATOM    493  HD1 TRP    43      38.130  37.930  31.890  1.00  0.00           H
ATOM    494  NE1 TRP    43      38.240  37.590  29.740  1.00  0.00           N
ATOM    495  HE1 TRP    43      39.050  38.160  29.540  1.00  0.00           H
ATOM    496  CE2 TRP    43      37.480  36.970  28.870  1.00  0.00           C
ATOM    497  CZ2 TRP    43      37.680  36.630  27.540  1.00  0.00           C
ATOM    498  HZ2 TRP    43      38.650  36.910  27.150  1.00  0.00           H
ATOM    499  CH2 TRP    43      36.670  35.880  26.840  1.00  0.00           C
ATOM    500  HH2 TRP    43      36.970  35.580  25.840  1.00  0.00           H
ATOM    501  CZ3 TRP    43      35.440  35.600  27.400  1.00  0.00           C
ATOM    502  HZ3 TRP    43      34.720  34.970  26.900  1.00  0.00           H
ATOM    503  CE3 TRP    43      35.280  35.840  28.830  1.00  0.00           C
ATOM    504  HE3 TRP    43      34.350  35.610  29.330  1.00  0.00           H
ATOM    505  CD2 TRP    43      36.330  36.470  29.560  1.00  0.00           C
ATOM    506  C   TRP    43      33.600  37.200  33.400  1.00  0.00           C
ATOM    507  O   TRP    43      33.950  37.170  34.610  1.00  0.00           O
ATOM    508  N   PHE    44      32.470  36.650  32.970  1.00  0.00           N
ATOM    509  H   PHE    44      32.280  36.720  31.980  1.00  0.00           H
ATOM    510  CA  PHE    44      31.610  35.680  33.680  1.00  0.00           C
ATOM    511  HA  PHE    44      31.990  35.390  34.660  1.00  0.00           H
ATOM    512  CB  PHE    44      30.240  36.240  33.850  1.00  0.00           C
ATOM    513  HB1 PHE    44      29.580  35.560  34.380  1.00  0.00           H
ATOM    514  HB2 PHE    44      29.820  36.440  32.860  1.00  0.00           H
ATOM    515  CG  PHE    44      30.180  37.530  34.610  1.00  0.00           C
ATOM    516  CD1 PHE    44      30.360  38.780  33.970  1.00  0.00           C
ATOM    517  HD1 PHE    44      30.710  38.770  32.950  1.00  0.00           H
ATOM    518  CE1 PHE    44      30.220  40.040  34.650  1.00  0.00           C
ATOM    519  HE1 PHE    44      30.360  40.970  34.120  1.00  0.00           H
ATOM    520  CZ  PHE    44      29.850  40.060  35.990  1.00  0.00           C
ATOM    521  HZ  PHE    44      29.770  41.050  36.420  1.00  0.00           H
ATOM    522  CE2 PHE    44      29.640  38.820  36.660  1.00  0.00           C
ATOM    523  HE2 PHE    44      29.400  38.800  37.710  1.00  0.00           H
ATOM    524  CD2 PHE    44      29.740  37.580  35.960  1.00  0.00           C
ATOM    525  HD2 PHE    44      29.430  36.670  36.450  1.00  0.00           H
ATOM    526  C   PHE    44      31.590  34.410  32.850  1.00  0.00           C
ATOM    527  O   PHE    44      31.980  34.320  31.690  1.00  0.00           O
ATOM    528  N   ARG    45      31.080  33.330  33.500  1.00  0.00           N
ATOM    529  H   ARG    45      30.900  33.460  34.480  1.00  0.00           H
ATOM    530  CA  ARG    45      30.800  32.020  32.840  1.00  0.00           C
ATOM    531  HA  ARG    45      30.570  32.270  31.800  1.00  0.00           H
ATOM    532  CB  ARG    45      31.910  31.020  32.770  1.00  0.00           C
ATOM    533  HB1 ARG    45      32.860  31.440  32.440  1.00  0.00           H
ATOM    534  HB2 ARG    45      31.570  30.290  32.040  1.00  0.00           H
ATOM    535  CG  ARG    45      32.190  30.300  34.110  1.00  0.00           C
ATOM    536  HG1 ARG    45      31.340  29.760  34.520  1.00  0.00           H
ATOM    537  HG2 ARG    45      32.340  30.980  34.950  1.00  0.00           H
ATOM    538  CD  ARG    45      33.410  29.390  34.060  1.00  0.00           C
ATOM    539  HD1 ARG    45      34.310  29.970  33.840  1.00  0.00           H
ATOM    540  HD2 ARG    45      33.240  28.620  33.310  1.00  0.00           H
ATOM    541  NE  ARG    45      33.650  28.800  35.420  1.00  0.00           N
ATOM    542  HE  ARG    45      32.970  28.890  36.150  1.00  0.00           H
ATOM    543  CZ  ARG    45      34.590  27.940  35.680  1.00  0.00           C
ATOM    544  NH1 ARG    45      35.570  27.590  34.900  1.00  0.00           N
ATOM    545 1HH1 ARG    45      35.540  27.840  33.920  1.00  0.00           H
ATOM    546 2HH1 ARG    45      36.120  26.830  35.290  1.00  0.00           H
ATOM    547  NH2 ARG    45      34.590  27.410  36.890  1.00  0.00           N
ATOM    548 1HH2 ARG    45      33.910  27.830  37.510  1.00  0.00           H
ATOM    549 2HH2 ARG    45      35.360  26.840  37.200  1.00  0.00           H
ATOM    550  C   ARG    45      29.490  31.400  33.350  1.00  0.00           C
ATOM    551  O   ARG    45      29.100  31.640  34.480  1.00  0.00           O
ATOM    552  N   GLN    46      28.860  30.560  32.540  1.00  0.00           N
ATOM    553  H   GLN    46      29.310  30.310  31.670  1.00  0.00           H
ATOM    554  CA  GLN    46      27.740  29.730  32.960  1.00  0.00           C
ATOM    555  HA  GLN    46      27.710  29.750  34.050  1.00  0.00           H
ATOM    556  CB  GLN    46      26.440  30.350  32.590  1.00  0.00           C
ATOM    557  HB1 GLN    46      26.390  30.210  31.510  1.00  0.00           H
ATOM    558  HB2 GLN    46      26.370  31.400  32.870  1.00  0.00           H
ATOM    559  CG  GLN    46      25.270  29.580  33.340  1.00  0.00           C
ATOM    560  HG1 GLN    46      25.570  29.560  34.390  1.00  0.00           H
ATOM    561  HG2 GLN    46      25.280  28.540  33.020  1.00  0.00           H
ATOM    562  CD  GLN    46      23.880  30.270  33.360  1.00  0.00           C
ATOM    563  OE1 GLN    46      23.600  31.280  32.740  1.00  0.00           O
ATOM    564  NE2 GLN    46      23.010  29.820  34.170  1.00  0.00           N
ATOM    565 1HE2 GLN    46      23.200  28.900  34.540  1.00  0.00           H
ATOM    566 2HE2 GLN    46      22.050  30.090  33.990  1.00  0.00           H
ATOM    567  C   GLN    46      27.890  28.330  32.370  1.00  0.00           C
ATOM    568  O   GLN    46      28.030  28.150  31.150  1.00  0.00           O
ATOM    569  N   ALA    47      27.970  27.380  33.270  1.00  0.00           N
ATOM    570  H   ALA    47      27.920  27.700  34.230  1.00  0.00           H
ATOM    571  CA  ALA    47      28.120  25.920  33.090  1.00  0.00           C
ATOM    572  HA  ALA    47      28.550  25.740  32.100  1.00  0.00           H
ATOM    573  CB  ALA    47      28.960  25.340  34.290  1.00  0.00           C
ATOM    574  HB1 ALA    47      29.250  24.320  34.040  1.00  0.00           H
ATOM    575  HB2 ALA    47      29.820  25.980  34.470  1.00  0.00           H
ATOM    576  HB3 ALA    47      28.410  25.270  35.230  1.00  0.00           H
ATOM    577  C   ALA    47      26.720  25.310  33.020  1.00  0.00           C
ATOM    578  O   ALA    47      25.700  25.930  33.500  1.00  0.00           O
ATOM    579  N   PRO    48      26.600  24.130  32.340  1.00  0.00           N
ATOM    580  CD  PRO    48      27.660  23.360  31.670  1.00  0.00           C
ATOM    581  HD1 PRO    48      28.430  23.090  32.390  1.00  0.00           H
ATOM    582  HD2 PRO    48      28.040  23.950  30.830  1.00  0.00           H
ATOM    583  CG  PRO    48      26.850  22.120  31.290  1.00  0.00           C
ATOM    584  HG1 PRO    48      26.770  21.390  32.100  1.00  0.00           H
ATOM    585  HG2 PRO    48      27.350  21.680  30.430  1.00  0.00           H
ATOM    586  CB  PRO    48      25.450  22.640  30.960  1.00  0.00           C
ATOM    587  HB1 PRO    48      24.840  21.740  30.990  1.00  0.00           H
ATOM    588  HB2 PRO    48      25.540  23.120  29.980  1.00  0.00           H
ATOM    589  CA  PRO    48      25.280  23.670  32.090  1.00  0.00           C
ATOM    590  HA  PRO    48      24.680  24.470  31.650  1.00  0.00           H
ATOM    591  C   PRO    48      24.510  23.060  33.320  1.00  0.00           C
ATOM    592  O   PRO    48      25.030  22.340  34.160  1.00  0.00           O
ATOM    593  N   GLY    49      23.230  23.380  33.380  1.00  0.00           N
ATOM    594  H   GLY    49      22.760  23.820  32.600  1.00  0.00           H
ATOM    595  CA  GLY    49      22.350  23.000  34.540  1.00  0.00           C
ATOM    596  HA1 GLY    49      22.340  21.920  34.720  1.00  0.00           H
ATOM    597  HA2 GLY    49      21.330  23.310  34.310  1.00  0.00           H
ATOM    598  C   GLY    49      22.810  23.620  35.890  1.00  0.00           C
ATOM    599  O   GLY    49      22.310  23.100  36.920  1.00  0.00           O
ATOM    600  N   ARG    50      23.580  24.650  35.810  1.00  0.00           N
ATOM    601  H   ARG    50      23.740  24.980  34.870  1.00  0.00           H
ATOM    602  CA  ARG    50      24.190  25.510  36.870  1.00  0.00           C
ATOM    603  HA  ARG    50      23.670  25.180  37.770  1.00  0.00           H
ATOM    604  CB  ARG    50      25.670  25.180  36.980  1.00  0.00           C
ATOM    605  HB1 ARG    50      26.020  25.960  37.650  1.00  0.00           H
ATOM    606  HB2 ARG    50      26.160  25.200  36.010  1.00  0.00           H
ATOM    607  CG  ARG    50      26.080  23.800  37.570  1.00  0.00           C
ATOM    608  HG1 ARG    50      27.150  23.690  37.410  1.00  0.00           H
ATOM    609  HG2 ARG    50      25.400  23.080  37.120  1.00  0.00           H
ATOM    610  CD  ARG    50      25.720  23.710  39.040  1.00  0.00           C
ATOM    611  HD1 ARG    50      25.740  22.700  39.450  1.00  0.00           H
ATOM    612  HD2 ARG    50      24.680  23.990  39.190  1.00  0.00           H
ATOM    613  NE  ARG    50      26.510  24.620  39.860  1.00  0.00           N
ATOM    614  HE  ARG    50      26.040  25.500  39.980  1.00  0.00           H
ATOM    615  CZ  ARG    50      27.720  24.550  40.330  1.00  0.00           C
ATOM    616  NH1 ARG    50      28.570  23.670  40.060  1.00  0.00           N
ATOM    617 1HH1 ARG    50      28.260  22.810  39.630  1.00  0.00           H
ATOM    618 2HH1 ARG    50      29.510  23.760  40.410  1.00  0.00           H
ATOM    619  NH2 ARG    50      28.210  25.530  40.900  1.00  0.00           N
ATOM    620 1HH2 ARG    50      27.660  26.370  41.030  1.00  0.00           H
ATOM    621 2HH2 ARG    50      29.170  25.410  41.200  1.00  0.00           H
ATOM    622  C   ARG    50      23.930  26.990  36.590  1.00  0.00           C
ATOM    623  O   ARG    50      24.100  27.410  35.410  1.00  0.00           O
ATOM    624  N   GLU    51      23.680  27.780  37.600  1.00  0.00           N
ATOM    625  H   GLU    51      23.500  27.280  38.460  1.00  0.00           H
ATOM    626  CA  GLU    51      23.710  29.270  37.620  1.00  0.00           C
ATOM    627  HA  GLU    51      23.070  29.700  36.850  1.00  0.00           H
ATOM    628  CB  GLU    51      23.310  29.820  38.950  1.00  0.00           C
ATOM    629  HB1 GLU    51      23.210  30.900  38.900  1.00  0.00           H
ATOM    630  HB2 GLU    51      24.010  29.430  39.690  1.00  0.00           H
ATOM    631  CG  GLU    51      21.960  29.180  39.290  1.00  0.00           C
ATOM    632  HG1 GLU    51      22.040  28.160  39.660  1.00  0.00           H
ATOM    633  HG2 GLU    51      21.350  29.200  38.390  1.00  0.00           H
ATOM    634  CD  GLU    51      21.290  29.880  40.460  1.00  0.00           C
ATOM    635  OE1 GLU    51      20.850  31.040  40.400  1.00  0.00           O
ATOM    636  OE2 GLU    51      21.250  29.270  41.540  1.00  0.00           O
ATOM    637  C   GLU    51      25.120  29.830  37.320  1.00  0.00           C
ATOM    638  O   GLU    51      26.130  29.190  37.610  1.00  0.00           O
ATOM    639  N   ARG    52      25.140  31.060  36.800  1.00  0.00           N
ATOM    640  H   ARG    52      24.250  31.490  36.640  1.00  0.00           H
ATOM    641  CA  ARG    52      26.370  31.760  36.380  1.00  0.00           C
ATOM    642  HA  ARG    52      26.920  31.100  35.700  1.00  0.00           H
ATOM    643  CB  ARG    52      25.820  33.070  35.710  1.00  0.00           C
ATOM    644  HB1 ARG    52      25.390  33.680  36.510  1.00  0.00           H
ATOM    645  HB2 ARG    52      24.950  32.890  35.080  1.00  0.00           H
ATOM    646  CG  ARG    52      26.880  33.860  34.960  1.00  0.00           C
ATOM    647  HG1 ARG    52      27.230  33.210  34.150  1.00  0.00           H
ATOM    648  HG2 ARG    52      27.730  34.190  35.550  1.00  0.00           H
ATOM    649  CD  ARG    52      26.380  35.100  34.260  1.00  0.00           C
ATOM    650  HD1 ARG    52      25.450  34.760  33.810  1.00  0.00           H
ATOM    651  HD2 ARG    52      27.030  35.480  33.470  1.00  0.00           H
ATOM    652  NE  ARG    52      26.100  36.070  35.310  1.00  0.00           N
ATOM    653  HE  ARG    52      26.280  35.820  36.270  1.00  0.00           H
ATOM    654  CZ  ARG    52      25.750  37.330  35.170  1.00  0.00           C
ATOM    655  NH1 ARG    52      25.610  37.990  34.110  1.00  0.00           N
ATOM    656 1HH1 ARG    52      25.600  37.490  33.230  1.00  0.00           H
ATOM    657 2HH1 ARG    52      25.180  38.900  34.190  1.00  0.00           H
ATOM    658  NH2 ARG    52      25.690  38.070  36.260  1.00  0.00           N
ATOM    659 1HH2 ARG    52      25.780  37.650  37.170  1.00  0.00           H
ATOM    660 2HH2 ARG    52      25.480  39.030  36.010  1.00  0.00           H
ATOM    661  C   ARG    52      27.350  32.120  37.500  1.00  0.00           C
ATOM    662  O   ARG    52      26.970  32.250  38.680  1.00  0.00           O
ATOM    663  N   GLU    53      28.600  32.460  37.200  1.00  0.00           N
ATOM    664  H   GLU    53      28.950  32.240  36.290  1.00  0.00           H
ATOM    665  CA  GLU    53      29.600  32.870  38.180  1.00  0.00           C
ATOM    666  HA  GLU    53      29.140  33.460  38.960  1.00  0.00           H
ATOM    667  CB  GLU    53      30.300  31.710  38.850  1.00  0.00           C
ATOM    668  HB1 GLU    53      29.530  31.190  39.420  1.00  0.00           H
ATOM    669  HB2 GLU    53      31.030  32.120  39.550  1.00  0.00           H
ATOM    670  CG  GLU    53      31.040  30.740  37.930  1.00  0.00           C
ATOM    671  HG1 GLU    53      31.830  31.250  37.370  1.00  0.00           H
ATOM    672  HG2 GLU    53      30.320  30.230  37.290  1.00  0.00           H
ATOM    673  CD  GLU    53      31.850  29.750  38.660  1.00  0.00           C
ATOM    674  OE1 GLU    53      32.640  29.090  37.980  1.00  0.00           O
ATOM    675  OE2 GLU    53      31.660  29.490  39.890  1.00  0.00           O
ATOM    676  C   GLU    53      30.680  33.740  37.480  1.00  0.00           C
ATOM    677  O   GLU    53      30.810  33.700  36.240  1.00  0.00           O
ATOM    678  N   PHE    54      31.440  34.500  38.210  1.00  0.00           N
ATOM    679  H   PHE    54      31.230  34.570  39.200  1.00  0.00           H
ATOM    680  CA  PHE    54      32.530  35.480  37.800  1.00  0.00           C
ATOM    681  HA  PHE    54      32.320  35.800  36.780  1.00  0.00           H
ATOM    682  CB  PHE    54      32.280  36.750  38.600  1.00  0.00           C
ATOM    683  HB1 PHE    54      32.000  36.750  39.650  1.00  0.00           H
ATOM    684  HB2 PHE    54      31.400  37.250  38.190  1.00  0.00           H
ATOM    685  CG  PHE    54      33.440  37.600  38.430  1.00  0.00           C
ATOM    686  CD1 PHE    54      33.430  38.610  37.420  1.00  0.00           C
ATOM    687  HD1 PHE    54      32.580  38.730  36.760  1.00  0.00           H
ATOM    688  CE1 PHE    54      34.580  39.380  37.190  1.00  0.00           C
ATOM    689  HE1 PHE    54      34.670  40.010  36.310  1.00  0.00           H
ATOM    690  CZ  PHE    54      35.710  39.250  37.990  1.00  0.00           C
ATOM    691  HZ  PHE    54      36.580  39.860  37.840  1.00  0.00           H
ATOM    692  CE2 PHE    54      35.730  38.320  39.050  1.00  0.00           C
ATOM    693  HE2 PHE    54      36.650  38.160  39.590  1.00  0.00           H
ATOM    694  CD2 PHE    54      34.630  37.470  39.180  1.00  0.00           C
ATOM    695  HD2 PHE    54      34.670  36.740  39.970  1.00  0.00           H
ATOM    696  C   PHE    54      33.950  34.970  37.940  1.00  0.00           C
ATOM    697  O   PHE    54      34.210  34.300  38.940  1.00  0.00           O
ATOM    698  N   VAL    55      34.830  35.310  36.930  1.00  0.00           N
ATOM    699  H   VAL    55      34.440  36.050  36.370  1.00  0.00           H
ATOM    700  CA  VAL    55      36.070  34.570  36.660  1.00  0.00           C
ATOM    701  HA  VAL    55      36.110  33.790  37.420  1.00  0.00           H
ATOM    702  CB  VAL    55      36.050  33.790  35.320  1.00  0.00           C
ATOM    703  HB  VAL    55      35.940  34.500  34.500  1.00  0.00           H
ATOM    704  CG1 VAL    55      37.350  33.130  34.970  1.00  0.00           C
ATOM    705 1HG1 VAL    55      38.100  33.910  34.890  1.00  0.00           H
ATOM    706 2HG1 VAL    55      37.710  32.390  35.690  1.00  0.00           H
ATOM    707 3HG1 VAL    55      37.270  32.630  34.010  1.00  0.00           H
ATOM    708  CG2 VAL    55      34.860  32.830  35.090  1.00  0.00           C
ATOM    709 1HG2 VAL    55      33.930  33.390  35.000  1.00  0.00           H
ATOM    710 2HG2 VAL    55      34.910  32.300  34.130  1.00  0.00           H
ATOM    711 3HG2 VAL    55      34.780  32.160  35.940  1.00  0.00           H
ATOM    712  C   VAL    55      37.320  35.400  36.900  1.00  0.00           C
ATOM    713  O   VAL    55      38.160  35.090  37.780  1.00  0.00           O
ATOM    714  N   ALA    56      37.480  36.550  36.140  1.00  0.00           N
ATOM    715  H   ALA    56      36.730  36.800  35.510  1.00  0.00           H
ATOM    716  CA  ALA    56      38.600  37.420  36.140  1.00  0.00           C
ATOM    717  HA  ALA    56      38.920  37.680  37.150  1.00  0.00           H
ATOM    718  CB  ALA    56      39.720  36.750  35.400  1.00  0.00           C
ATOM    719  HB1 ALA    56      40.190  35.930  35.930  1.00  0.00           H
ATOM    720  HB2 ALA    56      39.360  36.400  34.430  1.00  0.00           H
ATOM    721  HB3 ALA    56      40.540  37.460  35.260  1.00  0.00           H
ATOM    722  C   ALA    56      38.380  38.750  35.470  1.00  0.00           C
ATOM    723  O   ALA    56      37.880  38.660  34.390  1.00  0.00           O
ATOM    724  N   SER    57      38.720  39.860  36.090  1.00  0.00           N
ATOM    725  H   SER    57      39.390  39.900  36.840  1.00  0.00           H
ATOM    726  CA  SER    57      38.720  41.180  35.450  1.00  0.00           C
ATOM    727  HA  SER    57      38.400  41.050  34.420  1.00  0.00           H
ATOM    728  CB  SER    57      37.600  42.060  36.040  1.00  0.00           C
ATOM    729  HB1 SER    57      36.680  41.520  35.780  1.00  0.00           H
ATOM    730  HB2 SER    57      37.560  43.040  35.570  1.00  0.00           H
ATOM    731  OG  SER    57      37.890  42.180  37.430  1.00  0.00           O
ATOM    732  HG  SER    57      37.070  42.130  37.910  1.00  0.00           H
ATOM    733  C   SER    57      40.090  41.860  35.470  1.00  0.00           C
ATOM    734  O   SER    57      40.930  41.690  36.340  1.00  0.00           O
ATOM    735  N   ILE    58      40.300  42.830  34.520  1.00  0.00           N
ATOM    736  H   ILE    58      39.510  43.110  33.960  1.00  0.00           H
ATOM    737  CA  ILE    58      41.510  43.680  34.470  1.00  0.00           C
ATOM    738  HA  ILE    58      41.970  43.630  35.460  1.00  0.00           H
ATOM    739  CB  ILE    58      42.450  43.050  33.410  1.00  0.00           C
ATOM    740  HB  ILE    58      42.510  41.990  33.650  1.00  0.00           H
ATOM    741  CG2 ILE    58      41.880  43.250  31.960  1.00  0.00           C
ATOM    742 1HG2 ILE    58      41.920  44.320  31.740  1.00  0.00           H
ATOM    743 2HG2 ILE    58      42.460  42.720  31.210  1.00  0.00           H
ATOM    744 3HG2 ILE    58      40.850  42.910  31.870  1.00  0.00           H
ATOM    745  CG1 ILE    58      43.820  43.750  33.470  1.00  0.00           C
ATOM    746 1HG1 ILE    58      44.040  43.940  34.520  1.00  0.00           H
ATOM    747 2HG1 ILE    58      43.690  44.780  33.140  1.00  0.00           H
ATOM    748  CD  ILE    58      44.990  43.100  32.720  1.00  0.00           C
ATOM    749  HD1 ILE    58      45.190  42.070  33.010  1.00  0.00           H
ATOM    750  HD2 ILE    58      44.660  42.890  31.700  1.00  0.00           H
ATOM    751  HD3 ILE    58      45.860  43.760  32.750  1.00  0.00           H
ATOM    752  C   ILE    58      41.170  45.130  34.210  1.00  0.00           C
ATOM    753  O   ILE    58      40.410  45.460  33.330  1.00  0.00           O
ATOM    754  N   LYS    59      41.900  45.990  34.940  1.00  0.00           N
ATOM    755  H   LYS    59      42.430  45.600  35.700  1.00  0.00           H
ATOM    756  CA  LYS    59      41.830  47.450  34.800  1.00  0.00           C
ATOM    757  HA  LYS    59      40.820  47.840  34.740  1.00  0.00           H
ATOM    758  CB  LYS    59      42.460  48.090  36.020  1.00  0.00           C
ATOM    759  HB1 LYS    59      42.850  49.060  35.720  1.00  0.00           H
ATOM    760  HB2 LYS    59      43.350  47.590  36.400  1.00  0.00           H
ATOM    761  CG  LYS    59      41.460  48.260  37.160  1.00  0.00           C
ATOM    762  HG1 LYS    59      41.160  47.260  37.460  1.00  0.00           H
ATOM    763  HG2 LYS    59      40.630  48.880  36.810  1.00  0.00           H
ATOM    764  CD  LYS    59      42.110  48.800  38.400  1.00  0.00           C
ATOM    765  HD1 LYS    59      42.790  49.600  38.100  1.00  0.00           H
ATOM    766  HD2 LYS    59      42.670  47.980  38.860  1.00  0.00           H
ATOM    767  CE  LYS    59      40.940  49.380  39.260  1.00  0.00           C
ATOM    768  HE1 LYS    59      40.260  48.570  39.500  1.00  0.00           H
ATOM    769  HE2 LYS    59      40.430  50.080  38.590  1.00  0.00           H
ATOM    770  NZ  LYS    59      41.490  50.100  40.380  1.00  0.00           N
ATOM    771  HZ1 LYS    59      41.800  49.470  41.100  1.00  0.00           H
ATOM    772  HZ2 LYS    59      42.180  50.790  40.130  1.00  0.00           H
ATOM    773  HZ3 LYS    59      40.760  50.630  40.840  1.00  0.00           H
ATOM    774  C   LYS    59      42.560  47.960  33.560  1.00  0.00           C
ATOM    775  O   LYS    59      43.510  47.320  33.040  1.00  0.00           O
ATOM    776  N   TRP    60      42.260  49.170  33.020  1.00  0.00           N
ATOM    777  H   TRP    60      41.570  49.730  33.500  1.00  0.00           H
ATOM    778  CA  TRP    60      43.120  49.740  32.010  1.00  0.00           C
ATOM    779  HA  TRP    60      43.340  49.010  31.230  1.00  0.00           H
ATOM    780  CB  TRP    60      42.300  50.840  31.280  1.00  0.00           C
ATOM    781  HB1 TRP    60      41.360  50.470  30.880  1.00  0.00           H
ATOM    782  HB2 TRP    60      42.950  51.180  30.480  1.00  0.00           H
ATOM    783  CG  TRP    60      41.850  52.030  32.150  1.00  0.00           C
ATOM    784  CD1 TRP    60      40.580  52.150  32.650  1.00  0.00           C
ATOM    785  HD1 TRP    60      39.860  51.350  32.630  1.00  0.00           H
ATOM    786  NE1 TRP    60      40.490  53.290  33.420  1.00  0.00           N
ATOM    787  HE1 TRP    60      39.590  53.470  33.850  1.00  0.00           H
ATOM    788  CE2 TRP    60      41.580  54.070  33.260  1.00  0.00           C
ATOM    789  CZ2 TRP    60      41.980  55.350  33.790  1.00  0.00           C
ATOM    790  HZ2 TRP    60      41.350  55.890  34.500  1.00  0.00           H
ATOM    791  CH2 TRP    60      43.310  55.800  33.610  1.00  0.00           C
ATOM    792  HH2 TRP    60      43.680  56.680  34.120  1.00  0.00           H
ATOM    793  CZ3 TRP    60      44.160  55.020  32.720  1.00  0.00           C
ATOM    794  HZ3 TRP    60      45.130  55.370  32.410  1.00  0.00           H
ATOM    795  CE3 TRP    60      43.680  53.840  32.080  1.00  0.00           C
ATOM    796  HE3 TRP    60      44.350  53.390  31.360  1.00  0.00           H
ATOM    797  CD2 TRP    60      42.450  53.310  32.470  1.00  0.00           C
ATOM    798  C   TRP    60      44.470  50.420  32.580  1.00  0.00           C
ATOM    799  O   TRP    60      45.420  50.640  31.830  1.00  0.00           O
ATOM    800  N   ALA    61      44.460  50.690  33.870  1.00  0.00           N
ATOM    801  H   ALA    61      43.550  50.850  34.280  1.00  0.00           H
ATOM    802  CA  ALA    61      45.740  50.900  34.650  1.00  0.00           C
ATOM    803  HA  ALA    61      46.410  51.450  33.980  1.00  0.00           H
ATOM    804  CB  ALA    61      45.370  51.670  35.980  1.00  0.00           C
ATOM    805  HB1 ALA    61      44.840  52.510  35.540  1.00  0.00           H
ATOM    806  HB2 ALA    61      44.770  50.970  36.550  1.00  0.00           H
ATOM    807  HB3 ALA    61      46.330  51.850  36.480  1.00  0.00           H
ATOM    808  C   ALA    61      46.470  49.630  34.950  1.00  0.00           C
ATOM    809  O   ALA    61      47.500  49.650  35.600  1.00  0.00           O
ATOM    810  N   GLY    65      46.060  48.420  34.410  1.00  0.00           N
ATOM    811  H   GLY    65      45.230  48.500  33.830  1.00  0.00           H
ATOM    812  CA  GLY    65      46.970  47.280  34.200  1.00  0.00           C
ATOM    813  HA1 GLY    65      47.970  47.660  34.000  1.00  0.00           H
ATOM    814  HA2 GLY    65      46.730  46.750  33.270  1.00  0.00           H
ATOM    815  C   GLY    65      47.010  46.390  35.430  1.00  0.00           C
ATOM    816  O   GLY    65      47.920  45.480  35.510  1.00  0.00           O
ATOM    817  N   ASP    66      46.020  46.530  36.370  1.00  0.00           N
ATOM    818  H   ASP    66      45.380  47.310  36.290  1.00  0.00           H
ATOM    819  CA  ASP    66      45.990  45.710  37.570  1.00  0.00           C
ATOM    820  HA  ASP    66      46.930  45.160  37.570  1.00  0.00           H
ATOM    821  CB  ASP    66      45.970  46.610  38.800  1.00  0.00           C
ATOM    822  HB1 ASP    66      44.940  46.980  38.780  1.00  0.00           H
ATOM    823  HB2 ASP    66      46.700  47.410  38.700  1.00  0.00           H
ATOM    824  CG  ASP    66      46.450  45.980  40.070  1.00  0.00           C
ATOM    825  OD1 ASP    66      46.340  46.630  41.180  1.00  0.00           O
ATOM    826  OD2 ASP    66      47.090  44.870  40.090  1.00  0.00           O
ATOM    827  C   ASP    66      44.800  44.740  37.550  1.00  0.00           C
ATOM    828  O   ASP    66      43.880  44.990  36.800  1.00  0.00           O
ATOM    829  N   ARG    67      44.940  43.600  38.260  1.00  0.00           N
ATOM    830  H   ARG    67      45.740  43.720  38.860  1.00  0.00           H
ATOM    831  CA  ARG    67      44.080  42.430  38.140  1.00  0.00           C
ATOM    832  HA  ARG    67      43.350  42.590  37.350  1.00  0.00           H
ATOM    833  CB  ARG    67      44.910  41.190  37.660  1.00  0.00           C
ATOM    834  HB1 ARG    67      44.300  40.300  37.510  1.00  0.00           H
ATOM    835  HB2 ARG    67      45.580  41.040  38.510  1.00  0.00           H
ATOM    836  CG  ARG    67      45.640  41.460  36.310  1.00  0.00           C
ATOM    837  HG1 ARG    67      46.180  42.410  36.330  1.00  0.00           H
ATOM    838  HG2 ARG    67      44.980  41.310  35.470  1.00  0.00           H
ATOM    839  CD  ARG    67      46.590  40.270  36.160  1.00  0.00           C
ATOM    840  HD1 ARG    67      46.020  39.360  36.300  1.00  0.00           H
ATOM    841  HD2 ARG    67      47.390  40.270  36.890  1.00  0.00           H
ATOM    842  NE  ARG    67      47.100  40.320  34.760  1.00  0.00           N
ATOM    843  HE  ARG    67      46.510  39.810  34.110  1.00  0.00           H
ATOM    844  CZ  ARG    67      48.210  40.880  34.270  1.00  0.00           C
ATOM    845  NH1 ARG    67      49.090  41.560  34.990  1.00  0.00           N
ATOM    846 1HH1 ARG    67      48.800  41.790  35.930  1.00  0.00           H
ATOM    847 2HH1 ARG    67      50.000  41.610  34.560  1.00  0.00           H
ATOM    848  NH2 ARG    67      48.380  40.800  32.970  1.00  0.00           N
ATOM    849 1HH2 ARG    67      47.840  40.200  32.370  1.00  0.00           H
ATOM    850 2HH2 ARG    67      49.300  41.120  32.670  1.00  0.00           H
ATOM    851  C   ARG    67      43.210  41.940  39.350  1.00  0.00           C
ATOM    852  O   ARG    67      43.520  42.170  40.520  1.00  0.00           O
ATOM    853  N   THR    68      42.100  41.210  39.090  1.00  0.00           N
ATOM    854  H   THR    68      41.730  41.110  38.150  1.00  0.00           H
ATOM    855  CA  THR    68      41.170  40.750  40.130  1.00  0.00           C
ATOM    856  HA  THR    68      41.800  40.700  41.020  1.00  0.00           H
ATOM    857  CB  THR    68      40.120  41.790  40.240  1.00  0.00           C
ATOM    858  HB  THR    68      39.610  41.950  39.290  1.00  0.00           H
ATOM    859  CG2 THR    68      39.030  41.250  41.200  1.00  0.00           C
ATOM    860 1HG2 THR    68      38.500  42.070  41.680  1.00  0.00           H
ATOM    861 2HG2 THR    68      38.330  40.680  40.610  1.00  0.00           H
ATOM    862 3HG2 THR    68      39.460  40.700  42.030  1.00  0.00           H
ATOM    863  OG1 THR    68      40.720  42.960  40.900  1.00  0.00           O
ATOM    864  HG1 THR    68      41.230  43.370  40.200  1.00  0.00           H
ATOM    865  C   THR    68      40.570  39.450  39.640  1.00  0.00           C
ATOM    866  O   THR    68      40.370  39.380  38.440  1.00  0.00           O
ATOM    867  N   TYR    69      40.290  38.490  40.530  1.00  0.00           N
ATOM    868  H   TYR    69      40.400  38.700  41.510  1.00  0.00           H
ATOM    869  CA  TYR    69      39.740  37.130  40.290  1.00  0.00           C
ATOM    870  HA  TYR    69      39.380  36.880  39.290  1.00  0.00           H
ATOM    871  CB  TYR    69      40.820  36.130  40.470  1.00  0.00           C
ATOM    872  HB1 TYR    69      40.310  35.160  40.470  1.00  0.00           H
ATOM    873  HB2 TYR    69      41.230  36.070  41.480  1.00  0.00           H
ATOM    874  CG  TYR    69      41.870  36.130  39.380  1.00  0.00           C
ATOM    875  CD1 TYR    69      43.020  36.870  39.620  1.00  0.00           C
ATOM    876  HD1 TYR    69      43.220  37.230  40.620  1.00  0.00           H
ATOM    877  CE1 TYR    69      44.050  36.950  38.640  1.00  0.00           C
ATOM    878  HE1 TYR    69      45.000  37.410  38.880  1.00  0.00           H
ATOM    879  CZ  TYR    69      43.890  36.320  37.350  1.00  0.00           C
ATOM    880  OH  TYR    69      44.840  36.310  36.420  1.00  0.00           O
ATOM    881  HH  TYR    69      45.620  36.780  36.710  1.00  0.00           H
ATOM    882  CE2 TYR    69      42.680  35.690  37.080  1.00  0.00           C
ATOM    883  HE2 TYR    69      42.530  35.240  36.110  1.00  0.00           H
ATOM    884  CD2 TYR    69      41.670  35.590  38.090  1.00  0.00           C
ATOM    885  HD2 TYR    69      40.720  35.100  37.940  1.00  0.00           H
ATOM    886  C   TYR    69      38.570  36.880  41.280  1.00  0.00           C
ATOM    887  O   TYR    69      38.560  37.430  42.400  1.00  0.00           O
ATOM    888  N   GLY    70      37.610  36.000  40.890  1.00  0.00           N
ATOM    889  H   GLY    70      37.610  35.740  39.910  1.00  0.00           H
ATOM    890  CA  GLY    70      36.540  35.560  41.690  1.00  0.00           C
ATOM    891  HA1 GLY    70      35.790  35.230  40.970  1.00  0.00           H
ATOM    892  HA2 GLY    70      36.200  36.310  42.400  1.00  0.00           H
ATOM    893  C   GLY    70      36.870  34.460  42.730  1.00  0.00           C
ATOM    894  O   GLY    70      36.630  34.690  43.940  1.00  0.00           O
ATOM    895  N   THR    71      37.550  33.420  42.300  1.00  0.00           N
ATOM    896  H   THR    71      37.790  33.340  41.330  1.00  0.00           H
ATOM    897  CA  THR    71      38.090  32.330  43.200  1.00  0.00           C
ATOM    898  HA  THR    71      37.970  32.660  44.220  1.00  0.00           H
ATOM    899  CB  THR    71      37.380  30.950  42.930  1.00  0.00           C
ATOM    900  HB  THR    71      37.800  30.160  43.560  1.00  0.00           H
ATOM    901  CG2 THR    71      35.980  31.090  43.450  1.00  0.00           C
ATOM    902 1HG2 THR    71      35.970  31.480  44.470  1.00  0.00           H
ATOM    903 2HG2 THR    71      35.270  31.610  42.810  1.00  0.00           H
ATOM    904 3HG2 THR    71      35.660  30.090  43.760  1.00  0.00           H
ATOM    905  OG1 THR    71      37.300  30.510  41.560  1.00  0.00           O
ATOM    906  HG1 THR    71      36.530  30.970  41.210  1.00  0.00           H
ATOM    907  C   THR    71      39.590  32.080  43.090  1.00  0.00           C
ATOM    908  O   THR    71      40.270  32.230  42.040  1.00  0.00           O
ATOM    909  N   ASP    72      40.170  31.600  44.170  1.00  0.00           N
ATOM    910  H   ASP    72      39.700  31.710  45.060  1.00  0.00           H
ATOM    911  CA  ASP    72      41.560  31.150  44.160  1.00  0.00           C
ATOM    912  HA  ASP    72      42.230  31.950  43.820  1.00  0.00           H
ATOM    913  CB  ASP    72      41.860  30.790  45.660  1.00  0.00           C
ATOM    914  HB1 ASP    72      42.880  30.430  45.760  1.00  0.00           H
ATOM    915  HB2 ASP    72      41.180  29.990  45.940  1.00  0.00           H
ATOM    916  CG  ASP    72      41.600  31.910  46.730  1.00  0.00           C
ATOM    917  OD1 ASP    72      40.700  31.860  47.570  1.00  0.00           O
ATOM    918  OD2 ASP    72      42.320  32.960  46.670  1.00  0.00           O
ATOM    919  C   ASP    72      41.850  29.930  43.220  1.00  0.00           C
ATOM    920  O   ASP    72      42.970  29.750  42.640  1.00  0.00           O
ATOM    921  N   SER    73      40.840  29.090  43.050  1.00  0.00           N
ATOM    922  H   SER    73      40.050  29.280  43.660  1.00  0.00           H
ATOM    923  CA  SER    73      40.880  27.960  42.090  1.00  0.00           C
ATOM    924  HA  SER    73      41.800  27.430  42.340  1.00  0.00           H
ATOM    925  CB  SER    73      39.640  27.090  42.240  1.00  0.00           C
ATOM    926  HB1 SER    73      39.800  26.210  41.620  1.00  0.00           H
ATOM    927  HB2 SER    73      38.810  27.730  41.950  1.00  0.00           H
ATOM    928  OG  SER    73      39.360  26.700  43.570  1.00  0.00           O
ATOM    929  HG  SER    73      38.420  26.600  43.680  1.00  0.00           H
ATOM    930  C   SER    73      41.070  28.480  40.660  1.00  0.00           C
ATOM    931  O   SER    73      42.070  28.130  40.050  1.00  0.00           O
ATOM    932  N   VAL    74      40.270  29.470  40.150  1.00  0.00           N
ATOM    933  H   VAL    74      39.520  29.820  40.730  1.00  0.00           H
ATOM    934  CA  VAL    74      40.690  30.270  38.920  1.00  0.00           C
ATOM    935  HA  VAL    74      40.640  29.570  38.090  1.00  0.00           H
ATOM    936  CB  VAL    74      39.690  31.430  38.670  1.00  0.00           C
ATOM    937  HB  VAL    74      39.580  32.050  39.560  1.00  0.00           H
ATOM    938  CG1 VAL    74      40.010  32.260  37.460  1.00  0.00           C
ATOM    939 1HG1 VAL    74      39.300  33.090  37.490  1.00  0.00           H
ATOM    940 2HG1 VAL    74      40.960  32.780  37.580  1.00  0.00           H
ATOM    941 3HG1 VAL    74      40.140  31.730  36.520  1.00  0.00           H
ATOM    942  CG2 VAL    74      38.350  30.830  38.400  1.00  0.00           C
ATOM    943 1HG2 VAL    74      38.330  30.400  37.400  1.00  0.00           H
ATOM    944 2HG2 VAL    74      38.120  30.080  39.160  1.00  0.00           H
ATOM    945 3HG2 VAL    74      37.710  31.690  38.580  1.00  0.00           H
ATOM    946  C   VAL    74      42.080  30.850  39.050  1.00  0.00           C
ATOM    947  O   VAL    74      42.920  30.610  38.180  1.00  0.00           O
ATOM    948  N   LYS    75      42.440  31.480  40.150  1.00  0.00           N
ATOM    949  H   LYS    75      41.740  31.600  40.860  1.00  0.00           H
ATOM    950  CA  LYS    75      43.780  32.140  40.310  1.00  0.00           C
ATOM    951  HA  LYS    75      43.870  32.840  39.480  1.00  0.00           H
ATOM    952  CB  LYS    75      43.780  32.960  41.620  1.00  0.00           C
ATOM    953  HB1 LYS    75      43.990  32.380  42.520  1.00  0.00           H
ATOM    954  HB2 LYS    75      42.840  33.520  41.680  1.00  0.00           H
ATOM    955  CG  LYS    75      44.940  33.970  41.660  1.00  0.00           C
ATOM    956  HG1 LYS    75      44.750  34.660  40.840  1.00  0.00           H
ATOM    957  HG2 LYS    75      45.870  33.410  41.630  1.00  0.00           H
ATOM    958  CD  LYS    75      44.870  34.810  42.930  1.00  0.00           C
ATOM    959  HD1 LYS    75      43.840  35.050  43.170  1.00  0.00           H
ATOM    960  HD2 LYS    75      45.360  35.760  42.700  1.00  0.00           H
ATOM    961  CE  LYS    75      45.470  34.120  44.150  1.00  0.00           C
ATOM    962  HE1 LYS    75      46.450  33.750  43.840  1.00  0.00           H
ATOM    963  HE2 LYS    75      44.870  33.250  44.420  1.00  0.00           H
ATOM    964  NZ  LYS    75      45.590  34.960  45.380  1.00  0.00           N
ATOM    965  HZ1 LYS    75      46.080  35.820  45.200  1.00  0.00           H
ATOM    966  HZ2 LYS    75      44.650  35.180  45.680  1.00  0.00           H
ATOM    967  HZ3 LYS    75      46.050  34.390  46.070  1.00  0.00           H
ATOM    968  C   LYS    75      44.980  31.210  40.080  1.00  0.00           C
ATOM    969  O   LYS    75      45.970  31.760  39.570  1.00  0.00           O
ATOM    970  N   GLY    76      44.900  29.910  40.310  1.00  0.00           N
ATOM    971  H   GLY    76      44.030  29.580  40.700  1.00  0.00           H
ATOM    972  CA  GLY    76      46.080  29.120  39.880  1.00  0.00           C
ATOM    973  HA1 GLY    76      46.190  28.200  40.440  1.00  0.00           H
ATOM    974  HA2 GLY    76      47.010  29.670  40.080  1.00  0.00           H
ATOM    975  C   GLY    76      46.120  28.660  38.350  1.00  0.00           C
ATOM    976  O   GLY    76      47.120  28.120  37.940  1.00  0.00           O
ATOM    977  N   ARG    77      45.040  28.750  37.550  1.00  0.00           N
ATOM    978  H   ARG    77      44.180  29.040  37.980  1.00  0.00           H
ATOM    979  CA  ARG    77      44.990  28.020  36.230  1.00  0.00           C
ATOM    980  HA  ARG    77      45.940  27.690  35.820  1.00  0.00           H
ATOM    981  CB  ARG    77      44.070  26.750  36.290  1.00  0.00           C
ATOM    982  HB1 ARG    77      44.010  26.300  35.300  1.00  0.00           H
ATOM    983  HB2 ARG    77      43.090  27.040  36.670  1.00  0.00           H
ATOM    984  CG  ARG    77      44.510  25.620  37.250  1.00  0.00           C
ATOM    985  HG1 ARG    77      44.400  25.950  38.280  1.00  0.00           H
ATOM    986  HG2 ARG    77      45.560  25.410  37.070  1.00  0.00           H
ATOM    987  CD  ARG    77      43.850  24.290  36.920  1.00  0.00           C
ATOM    988  HD1 ARG    77      44.170  23.570  37.670  1.00  0.00           H
ATOM    989  HD2 ARG    77      44.260  23.770  36.050  1.00  0.00           H
ATOM    990  NE  ARG    77      42.420  24.420  36.940  1.00  0.00           N
ATOM    991  HE  ARG    77      42.060  24.250  37.870  1.00  0.00           H
ATOM    992  CZ  ARG    77      41.540  24.670  36.010  1.00  0.00           C
ATOM    993  NH1 ARG    77      41.750  24.750  34.760  1.00  0.00           N
ATOM    994 1HH1 ARG    77      42.650  24.680  34.310  1.00  0.00           H
ATOM    995 2HH1 ARG    77      40.930  24.640  34.190  1.00  0.00           H
ATOM    996  NH2 ARG    77      40.290  24.710  36.270  1.00  0.00           N
ATOM    997 1HH2 ARG    77      40.030  24.870  37.230  1.00  0.00           H
ATOM    998 2HH2 ARG    77      39.550  24.630  35.580  1.00  0.00           H
ATOM    999  C   ARG    77      44.500  28.920  35.060  1.00  0.00           C
ATOM   1000  O   ARG    77      44.210  28.430  33.980  1.00  0.00           O
ATOM   1001  N   PHE    78      44.260  30.200  35.320  1.00  0.00           N
ATOM   1002  H   PHE    78      44.430  30.430  36.290  1.00  0.00           H
ATOM   1003  CA  PHE    78      43.820  31.250  34.360  1.00  0.00           C
ATOM   1004  HA  PHE    78      43.820  30.830  33.360  1.00  0.00           H
ATOM   1005  CB  PHE    78      42.400  31.740  34.590  1.00  0.00           C
ATOM   1006  HB1 PHE    78      42.240  32.450  33.770  1.00  0.00           H
ATOM   1007  HB2 PHE    78      42.330  32.210  35.570  1.00  0.00           H
ATOM   1008  CG  PHE    78      41.340  30.650  34.550  1.00  0.00           C
ATOM   1009  CD1 PHE    78      41.330  29.520  35.410  1.00  0.00           C
ATOM   1010  HD1 PHE    78      42.070  29.440  36.190  1.00  0.00           H
ATOM   1011  CE1 PHE    78      40.310  28.570  35.200  1.00  0.00           C
ATOM   1012  HE1 PHE    78      40.240  27.730  35.870  1.00  0.00           H
ATOM   1013  CZ  PHE    78      39.330  28.600  34.190  1.00  0.00           C
ATOM   1014  HZ  PHE    78      38.670  27.750  34.110  1.00  0.00           H
ATOM   1015  CE2 PHE    78      39.330  29.680  33.330  1.00  0.00           C
ATOM   1016  HE2 PHE    78      38.670  29.730  32.480  1.00  0.00           H
ATOM   1017  CD2 PHE    78      40.340  30.710  33.520  1.00  0.00           C
ATOM   1018  HD2 PHE    78      40.380  31.470  32.750  1.00  0.00           H
ATOM   1019  C   PHE    78      44.810  32.390  34.430  1.00  0.00           C
ATOM   1020  O   PHE    78      45.360  32.670  35.560  1.00  0.00           O
ATOM   1021  N   ALA    79      45.010  33.100  33.350  1.00  0.00           N
ATOM   1022  H   ALA    79      44.450  32.910  32.530  1.00  0.00           H
ATOM   1023  CA  ALA    79      45.720  34.410  33.300  1.00  0.00           C
ATOM   1024  HA  ALA    79      45.780  34.920  34.270  1.00  0.00           H
ATOM   1025  CB  ALA    79      47.150  34.140  32.850  1.00  0.00           C
ATOM   1026  HB1 ALA    79      47.640  33.620  33.680  1.00  0.00           H
ATOM   1027  HB2 ALA    79      47.150  33.590  31.900  1.00  0.00           H
ATOM   1028  HB3 ALA    79      47.650  35.100  32.740  1.00  0.00           H
ATOM   1029  C   ALA    79      45.010  35.440  32.320  1.00  0.00           C
ATOM   1030  O   ALA    79      44.570  35.100  31.230  1.00  0.00           O
ATOM   1031  N   ILE    80      44.990  36.650  32.670  1.00  0.00           N
ATOM   1032  H   ILE    80      45.700  36.860  33.360  1.00  0.00           H
ATOM   1033  CA  ILE    80      44.270  37.750  32.030  1.00  0.00           C
ATOM   1034  HA  ILE    80      43.870  37.390  31.080  1.00  0.00           H
ATOM   1035  CB  ILE    80      43.040  38.250  32.910  1.00  0.00           C
ATOM   1036  HB  ILE    80      42.390  37.470  33.280  1.00  0.00           H
ATOM   1037  CG2 ILE    80      43.450  38.900  34.160  1.00  0.00           C
ATOM   1038 1HG2 ILE    80      43.920  38.130  34.780  1.00  0.00           H
ATOM   1039 2HG2 ILE    80      44.090  39.780  34.110  1.00  0.00           H
ATOM   1040 3HG2 ILE    80      42.640  39.190  34.830  1.00  0.00           H
ATOM   1041  CG1 ILE    80      42.180  39.200  32.110  1.00  0.00           C
ATOM   1042 1HG1 ILE    80      42.010  38.810  31.110  1.00  0.00           H
ATOM   1043 2HG1 ILE    80      42.850  40.050  32.020  1.00  0.00           H
ATOM   1044  CD  ILE    80      40.820  39.560  32.700  1.00  0.00           C
ATOM   1045  HD1 ILE    80      40.330  40.110  31.900  1.00  0.00           H
ATOM   1046  HD2 ILE    80      40.260  38.640  32.880  1.00  0.00           H
ATOM   1047  HD3 ILE    80      40.900  40.140  33.620  1.00  0.00           H
ATOM   1048  C   ILE    80      45.250  38.810  31.580  1.00  0.00           C
ATOM   1049  O   ILE    80      46.250  39.080  32.270  1.00  0.00           O
ATOM   1050  N   SER    81      44.960  39.390  30.450  1.00  0.00           N
ATOM   1051  H   SER    81      44.110  39.150  29.970  1.00  0.00           H
ATOM   1052  CA  SER    81      45.860  40.330  29.790  1.00  0.00           C
ATOM   1053  HA  SER    81      46.360  40.930  30.540  1.00  0.00           H
ATOM   1054  CB  SER    81      46.840  39.490  28.890  1.00  0.00           C
ATOM   1055  HB1 SER    81      47.660  40.120  28.540  1.00  0.00           H
ATOM   1056  HB2 SER    81      46.280  39.130  28.020  1.00  0.00           H
ATOM   1057  OG  SER    81      47.440  38.440  29.640  1.00  0.00           O
ATOM   1058  HG  SER    81      47.920  38.910  30.330  1.00  0.00           H
ATOM   1059  C   SER    81      45.080  41.300  28.870  1.00  0.00           C
ATOM   1060  O   SER    81      43.890  41.000  28.690  1.00  0.00           O
ATOM   1061  N   ARG    82      45.760  42.380  28.390  1.00  0.00           N
ATOM   1062  H   ARG    82      46.710  42.380  28.730  1.00  0.00           H
ATOM   1063  CA  ARG    82      45.310  43.430  27.500  1.00  0.00           C
ATOM   1064  HA  ARG    82      44.360  43.150  27.040  1.00  0.00           H
ATOM   1065  CB  ARG    82      45.230  44.810  28.290  1.00  0.00           C
ATOM   1066  HB1 ARG    82      45.200  45.620  27.570  1.00  0.00           H
ATOM   1067  HB2 ARG    82      46.120  44.910  28.910  1.00  0.00           H
ATOM   1068  CG  ARG    82      43.950  44.850  29.040  1.00  0.00           C
ATOM   1069  HG1 ARG    82      43.890  43.870  29.500  1.00  0.00           H
ATOM   1070  HG2 ARG    82      43.110  44.880  28.350  1.00  0.00           H
ATOM   1071  CD  ARG    82      43.940  46.040  30.040  1.00  0.00           C
ATOM   1072  HD1 ARG    82      44.660  45.840  30.830  1.00  0.00           H
ATOM   1073  HD2 ARG    82      43.010  45.970  30.610  1.00  0.00           H
ATOM   1074  NE  ARG    82      44.190  47.350  29.430  1.00  0.00           N
ATOM   1075  HE  ARG    82      45.110  47.770  29.440  1.00  0.00           H
ATOM   1076  CZ  ARG    82      43.350  48.100  28.730  1.00  0.00           C
ATOM   1077  NH1 ARG    82      42.060  48.020  28.660  1.00  0.00           N
ATOM   1078 1HH1 ARG    82      41.570  47.310  29.190  1.00  0.00           H
ATOM   1079 2HH1 ARG    82      41.500  48.770  28.270  1.00  0.00           H
ATOM   1080  NH2 ARG    82      43.750  49.120  28.110  1.00  0.00           N
ATOM   1081 1HH2 ARG    82      44.730  49.270  27.920  1.00  0.00           H
ATOM   1082 2HH2 ARG    82      43.050  49.730  27.700  1.00  0.00           H
ATOM   1083  C   ARG    82      46.340  43.640  26.380  1.00  0.00           C
ATOM   1084  O   ARG    82      47.510  43.700  26.690  1.00  0.00           O
ATOM   1085  N   ASP    83      45.900  44.070  25.210  1.00  0.00           N
ATOM   1086  H   ASP    83      44.910  43.970  25.030  1.00  0.00           H
ATOM   1087  CA  ASP    83      46.790  44.610  24.160  1.00  0.00           C
ATOM   1088  HA  ASP    83      47.700  44.850  24.710  1.00  0.00           H
ATOM   1089  CB  ASP    83      47.130  43.520  23.160  1.00  0.00           C
ATOM   1090  HB1 ASP    83      46.300  43.050  22.640  1.00  0.00           H
ATOM   1091  HB2 ASP    83      47.680  42.740  23.680  1.00  0.00           H
ATOM   1092  CG  ASP    83      48.130  43.910  22.040  1.00  0.00           C
ATOM   1093  OD1 ASP    83      48.290  45.110  21.720  1.00  0.00           O
ATOM   1094  OD2 ASP    83      48.760  43.030  21.430  1.00  0.00           O
ATOM   1095  C   ASP    83      46.260  45.890  23.530  1.00  0.00           C
ATOM   1096  O   ASP    83      45.300  45.880  22.730  1.00  0.00           O
ATOM   1097  N   ASN    84      46.890  47.050  23.670  1.00  0.00           N
ATOM   1098  H   ASN    84      47.750  46.990  24.190  1.00  0.00           H
ATOM   1099  CA  ASN    84      46.460  48.370  23.160  1.00  0.00           C
ATOM   1100  HA  ASN    84      45.380  48.420  23.220  1.00  0.00           H
ATOM   1101  CB  ASN    84      46.870  49.570  23.980  1.00  0.00           C
ATOM   1102  HB1 ASN    84      46.470  50.500  23.600  1.00  0.00           H
ATOM   1103  HB2 ASN    84      47.940  49.600  23.810  1.00  0.00           H
ATOM   1104  CG  ASN    84      46.520  49.660  25.400  1.00  0.00           C
ATOM   1105  OD1 ASN    84      45.410  50.100  25.720  1.00  0.00           O
ATOM   1106  ND2 ASN    84      47.430  49.400  26.350  1.00  0.00           N
ATOM   1107 1HD2 ASN    84      48.240  48.860  26.100  1.00  0.00           H
ATOM   1108 2HD2 ASN    84      47.140  49.560  27.310  1.00  0.00           H
ATOM   1109  C   ASN    84      46.700  48.670  21.660  1.00  0.00           C
ATOM   1110  O   ASN    84      46.320  49.720  21.130  1.00  0.00           O
ATOM   1111  N   ALA    85      47.450  47.770  21.020  1.00  0.00           N
ATOM   1112  H   ALA    85      47.880  47.020  21.540  1.00  0.00           H
ATOM   1113  CA  ALA    85      47.490  47.710  19.530  1.00  0.00           C
ATOM   1114  HA  ALA    85      47.240  48.680  19.110  1.00  0.00           H
ATOM   1115  CB  ALA    85      48.920  47.280  19.170  1.00  0.00           C
ATOM   1116  HB1 ALA    85      49.040  46.330  19.680  1.00  0.00           H
ATOM   1117  HB2 ALA    85      49.090  47.170  18.100  1.00  0.00           H
ATOM   1118  HB3 ALA    85      49.580  47.990  19.660  1.00  0.00           H
ATOM   1119  C   ALA    85      46.490  46.710  18.890  1.00  0.00           C
ATOM   1120  O   ALA    85      46.470  46.470  17.710  1.00  0.00           O
ATOM   1121  N   LYS    86      45.730  46.040  19.730  1.00  0.00           N
ATOM   1122  H   LYS    86      45.900  45.940  20.720  1.00  0.00           H
ATOM   1123  CA  LYS    86      44.590  45.200  19.300  1.00  0.00           C
ATOM   1124  HA  LYS    86      44.500  45.460  18.250  1.00  0.00           H
ATOM   1125  CB  LYS    86      44.980  43.740  19.410  1.00  0.00           C
ATOM   1126  HB1 LYS    86      44.180  43.070  19.100  1.00  0.00           H
ATOM   1127  HB2 LYS    86      45.220  43.640  20.470  1.00  0.00           H
ATOM   1128  CG  LYS    86      46.190  43.310  18.530  1.00  0.00           C
ATOM   1129  HG1 LYS    86      46.700  42.420  18.890  1.00  0.00           H
ATOM   1130  HG2 LYS    86      46.930  44.110  18.530  1.00  0.00           H
ATOM   1131  CD  LYS    86      45.820  43.110  17.050  1.00  0.00           C
ATOM   1132  HD1 LYS    86      46.740  43.050  16.480  1.00  0.00           H
ATOM   1133  HD2 LYS    86      45.190  43.940  16.730  1.00  0.00           H
ATOM   1134  CE  LYS    86      45.070  41.820  16.800  1.00  0.00           C
ATOM   1135  HE1 LYS    86      44.020  42.050  16.950  1.00  0.00           H
ATOM   1136  HE2 LYS    86      45.490  41.120  17.510  1.00  0.00           H
ATOM   1137  NZ  LYS    86      45.420  41.320  15.370  1.00  0.00           N
ATOM   1138  HZ1 LYS    86      45.100  41.980  14.670  1.00  0.00           H
ATOM   1139  HZ2 LYS    86      46.420  41.380  15.340  1.00  0.00           H
ATOM   1140  HZ3 LYS    86      45.150  40.370  15.160  1.00  0.00           H
ATOM   1141  C   LYS    86      43.270  45.600  20.020  1.00  0.00           C
ATOM   1142  O   LYS    86      42.190  45.150  19.620  1.00  0.00           O
ATOM   1143  N   ASN    87      43.280  46.470  21.050  1.00  0.00           N
ATOM   1144  H   ASN    87      44.140  46.940  21.310  1.00  0.00           H
ATOM   1145  CA  ASN    87      42.040  46.820  21.850  1.00  0.00           C
ATOM   1146  HA  ASN    87      42.450  47.200  22.780  1.00  0.00           H
ATOM   1147  CB  ASN    87      41.290  48.070  21.320  1.00  0.00           C
ATOM   1148  HB1 ASN    87      40.380  48.230  21.900  1.00  0.00           H
ATOM   1149  HB2 ASN    87      41.090  47.850  20.270  1.00  0.00           H
ATOM   1150  CG  ASN    87      42.020  49.350  21.410  1.00  0.00           C
ATOM   1151  OD1 ASN    87      43.180  49.360  21.860  1.00  0.00           O
ATOM   1152  ND2 ASN    87      41.380  50.430  21.070  1.00  0.00           N
ATOM   1153 1HD2 ASN    87      40.380  50.330  20.920  1.00  0.00           H
ATOM   1154 2HD2 ASN    87      41.880  51.310  21.060  1.00  0.00           H
ATOM   1155  C   ASN    87      41.180  45.590  22.100  1.00  0.00           C
ATOM   1156  O   ASN    87      40.040  45.520  21.730  1.00  0.00           O
ATOM   1157  N   THR    88      41.980  44.620  22.610  1.00  0.00           N
ATOM   1158  H   THR    88      42.930  44.940  22.760  1.00  0.00           H
ATOM   1159  CA  THR    88      41.590  43.220  22.890  1.00  0.00           C
ATOM   1160  HA  THR    88      40.500  43.100  22.940  1.00  0.00           H
ATOM   1161  CB  THR    88      41.950  42.370  21.690  1.00  0.00           C
ATOM   1162  HB  THR    88      43.010  42.520  21.500  1.00  0.00           H
ATOM   1163  CG2 THR    88      41.820  40.840  21.820  1.00  0.00           C
ATOM   1164 1HG2 THR    88      42.320  40.700  22.780  1.00  0.00           H
ATOM   1165 2HG2 THR    88      40.780  40.520  21.840  1.00  0.00           H
ATOM   1166 3HG2 THR    88      42.460  40.360  21.080  1.00  0.00           H
ATOM   1167  OG1 THR    88      41.410  42.760  20.410  1.00  0.00           O
ATOM   1168  HG1 THR    88      41.650  43.670  20.220  1.00  0.00           H
ATOM   1169  C   THR    88      42.090  42.660  24.220  1.00  0.00           C
ATOM   1170  O   THR    88      43.200  42.910  24.570  1.00  0.00           O
ATOM   1171  N   MET    89      41.250  42.030  25.040  1.00  0.00           N
ATOM   1172  H   MET    89      40.300  41.840  24.750  1.00  0.00           H
ATOM   1173  CA  MET    89      41.530  41.400  26.360  1.00  0.00           C
ATOM   1174  HA  MET    89      42.490  41.710  26.750  1.00  0.00           H
ATOM   1175  CB  MET    89      40.300  41.750  27.280  1.00  0.00           C
ATOM   1176  HB1 MET    89      39.360  41.370  26.870  1.00  0.00           H
ATOM   1177  HB2 MET    89      40.160  42.820  27.360  1.00  0.00           H
ATOM   1178  CG  MET    89      40.580  41.110  28.660  1.00  0.00           C
ATOM   1179  HG1 MET    89      41.480  41.530  29.110  1.00  0.00           H
ATOM   1180  HG2 MET    89      40.920  40.080  28.540  1.00  0.00           H
ATOM   1181  SD  MET    89      39.170  41.180  29.810  1.00  0.00           S
ATOM   1182  CE  MET    89      37.720  40.900  28.750  1.00  0.00           C
ATOM   1183  HE1 MET    89      36.800  40.730  29.310  1.00  0.00           H
ATOM   1184  HE2 MET    89      37.620  41.710  28.040  1.00  0.00           H
ATOM   1185  HE3 MET    89      37.900  39.990  28.180  1.00  0.00           H
ATOM   1186  C   MET    89      41.660  39.910  26.110  1.00  0.00           C
ATOM   1187  O   MET    89      40.740  39.370  25.480  1.00  0.00           O
ATOM   1188  N   TYR    90      42.700  39.290  26.590  1.00  0.00           N
ATOM   1189  H   TYR    90      43.300  39.840  27.180  1.00  0.00           H
ATOM   1190  CA  TYR    90      42.830  37.830  26.350  1.00  0.00           C
ATOM   1191  HA  TYR    90      42.030  37.400  25.740  1.00  0.00           H
ATOM   1192  CB  TYR    90      44.150  37.400  25.750  1.00  0.00           C
ATOM   1193  HB1 TYR    90      44.010  36.350  25.510  1.00  0.00           H
ATOM   1194  HB2 TYR    90      44.970  37.510  26.460  1.00  0.00           H
ATOM   1195  CG  TYR    90      44.450  38.120  24.450  1.00  0.00           C
ATOM   1196  CD1 TYR    90      44.790  39.450  24.480  1.00  0.00           C
ATOM   1197  HD1 TYR    90      44.870  40.100  25.340  1.00  0.00           H
ATOM   1198  CE1 TYR    90      45.000  40.120  23.250  1.00  0.00           C
ATOM   1199  HE1 TYR    90      45.110  41.190  23.190  1.00  0.00           H
ATOM   1200  CZ  TYR    90      45.020  39.420  22.030  1.00  0.00           C
ATOM   1201  OH  TYR    90      45.180  40.060  20.860  1.00  0.00           O
ATOM   1202  HH  TYR    90      45.080  39.430  20.140  1.00  0.00           H
ATOM   1203  CE2 TYR    90      44.730  38.080  22.040  1.00  0.00           C
ATOM   1204  HE2 TYR    90      44.740  37.480  21.150  1.00  0.00           H
ATOM   1205  CD2 TYR    90      44.400  37.420  23.250  1.00  0.00           C
ATOM   1206  HD2 TYR    90      44.290  36.340  23.280  1.00  0.00           H
ATOM   1207  C   TYR    90      42.650  37.170  27.690  1.00  0.00           C
ATOM   1208  O   TYR    90      43.020  37.680  28.700  1.00  0.00           O
ATOM   1209  N   LEU    91      42.250  35.890  27.630  1.00  0.00           N
ATOM   1210  H   LEU    91      42.050  35.470  26.740  1.00  0.00           H
ATOM   1211  CA  LEU    91      42.180  35.030  28.830  1.00  0.00           C
ATOM   1212  HA  LEU    91      42.740  35.550  29.600  1.00  0.00           H
ATOM   1213  CB  LEU    91      40.650  34.960  29.290  1.00  0.00           C
ATOM   1214  HB1 LEU    91      40.040  34.590  28.460  1.00  0.00           H
ATOM   1215  HB2 LEU    91      40.240  35.960  29.460  1.00  0.00           H
ATOM   1216  CG  LEU    91      40.480  34.060  30.540  1.00  0.00           C
ATOM   1217  HG  LEU    91      40.960  33.080  30.410  1.00  0.00           H
ATOM   1218  CD1 LEU    91      40.960  34.640  31.850  1.00  0.00           C
ATOM   1219 1HD1 LEU    91      40.590  34.060  32.700  1.00  0.00           H
ATOM   1220 2HD1 LEU    91      42.040  34.760  31.940  1.00  0.00           H
ATOM   1221 3HD1 LEU    91      40.460  35.610  31.940  1.00  0.00           H
ATOM   1222  CD2 LEU    91      38.970  33.690  30.630  1.00  0.00           C
ATOM   1223 1HD2 LEU    91      38.750  32.950  29.860  1.00  0.00           H
ATOM   1224 2HD2 LEU    91      38.840  33.130  31.550  1.00  0.00           H
ATOM   1225 3HD2 LEU    91      38.250  34.510  30.600  1.00  0.00           H
ATOM   1226  C   LEU    91      42.880  33.700  28.580  1.00  0.00           C
ATOM   1227  O   LEU    91      42.150  32.870  28.070  1.00  0.00           O
ATOM   1228  N   GLN    92      44.120  33.440  29.010  1.00  0.00           N
ATOM   1229  H   GLN    92      44.580  34.100  29.610  1.00  0.00           H
ATOM   1230  CA  GLN    92      44.660  32.070  29.020  1.00  0.00           C
ATOM   1231  HA  GLN    92      44.470  31.560  28.080  1.00  0.00           H
ATOM   1232  CB  GLN    92      46.160  32.050  29.340  1.00  0.00           C
ATOM   1233  HB1 GLN    92      46.200  32.420  30.370  1.00  0.00           H
ATOM   1234  HB2 GLN    92      46.750  32.700  28.700  1.00  0.00           H
ATOM   1235  CG  GLN    92      46.960  30.730  29.330  1.00  0.00           C
ATOM   1236  HG1 GLN    92      46.540  30.000  30.020  1.00  0.00           H
ATOM   1237  HG2 GLN    92      48.010  30.980  29.520  1.00  0.00           H
ATOM   1238  CD  GLN    92      47.020  30.040  27.990  1.00  0.00           C
ATOM   1239  OE1 GLN    92      46.900  30.660  26.900  1.00  0.00           O
ATOM   1240  NE2 GLN    92      47.170  28.740  27.950  1.00  0.00           N
ATOM   1241 1HE2 GLN    92      47.220  28.280  28.850  1.00  0.00           H
ATOM   1242 2HE2 GLN    92      47.350  28.220  27.100  1.00  0.00           H
ATOM   1243  C   GLN    92      43.950  31.250  30.120  1.00  0.00           C
ATOM   1244  O   GLN    92      43.740  31.850  31.190  1.00  0.00           O
ATOM   1245  N   MET    93      43.920  29.940  29.960  1.00  0.00           N
ATOM   1246  H   MET    93      44.140  29.630  29.030  1.00  0.00           H
ATOM   1247  CA  MET    93      43.490  28.820  30.840  1.00  0.00           C
ATOM   1248  HA  MET    93      43.710  29.010  31.900  1.00  0.00           H
ATOM   1249  CB  MET    93      42.020  28.680  30.800  1.00  0.00           C
ATOM   1250  HB1 MET    93      41.620  29.670  31.020  1.00  0.00           H
ATOM   1251  HB2 MET    93      41.650  27.990  31.550  1.00  0.00           H
ATOM   1252  CG  MET    93      41.390  28.310  29.450  1.00  0.00           C
ATOM   1253  HG1 MET    93      41.920  27.510  28.930  1.00  0.00           H
ATOM   1254  HG2 MET    93      41.530  29.120  28.740  1.00  0.00           H
ATOM   1255  SD  MET    93      39.700  27.850  29.680  1.00  0.00           S
ATOM   1256  CE  MET    93      38.990  29.510  29.390  1.00  0.00           C
ATOM   1257  HE1 MET    93      37.980  29.370  29.000  1.00  0.00           H
ATOM   1258  HE2 MET    93      39.000  29.940  30.390  1.00  0.00           H
ATOM   1259  HE3 MET    93      39.700  30.060  28.780  1.00  0.00           H
ATOM   1260  C   MET    93      44.180  27.470  30.570  1.00  0.00           C
ATOM   1261  O   MET    93      44.530  27.070  29.480  1.00  0.00           O
ATOM   1262  N   ASN    94      44.550  26.820  31.690  1.00  0.00           N
ATOM   1263  H   ASN    94      44.320  27.320  32.540  1.00  0.00           H
ATOM   1264  CA  ASN    94      45.610  25.910  31.870  1.00  0.00           C
ATOM   1265  HA  ASN    94      45.830  25.640  30.840  1.00  0.00           H
ATOM   1266  CB  ASN    94      46.770  26.570  32.540  1.00  0.00           C
ATOM   1267  HB1 ASN    94      47.590  25.870  32.710  1.00  0.00           H
ATOM   1268  HB2 ASN    94      46.470  26.960  33.500  1.00  0.00           H
ATOM   1269  CG  ASN    94      47.310  27.850  31.820  1.00  0.00           C
ATOM   1270  OD1 ASN    94      47.650  27.790  30.640  1.00  0.00           O
ATOM   1271  ND2 ASN    94      47.320  28.940  32.480  1.00  0.00           N
ATOM   1272 1HD2 ASN    94      47.210  28.930  33.480  1.00  0.00           H
ATOM   1273 2HD2 ASN    94      47.900  29.680  32.100  1.00  0.00           H
ATOM   1274  C   ASN    94      45.210  24.580  32.560  1.00  0.00           C
ATOM   1275  O   ASN    94      44.320  24.630  33.380  1.00  0.00           O
ATOM   1276  N   SER    95      45.820  23.510  32.210  1.00  0.00           N
ATOM   1277  H   SER    95      46.660  23.760  31.700  1.00  0.00           H
ATOM   1278  CA  SER    95      45.790  22.300  32.980  1.00  0.00           C
ATOM   1279  HA  SER    95      46.160  21.560  32.270  1.00  0.00           H
ATOM   1280  CB  SER    95      46.740  22.490  34.180  1.00  0.00           C
ATOM   1281  HB1 SER    95      46.760  21.520  34.680  1.00  0.00           H
ATOM   1282  HB2 SER    95      46.330  23.260  34.840  1.00  0.00           H
ATOM   1283  OG  SER    95      48.020  22.780  33.590  1.00  0.00           O
ATOM   1284  HG  SER    95      48.090  22.170  32.850  1.00  0.00           H
ATOM   1285  C   SER    95      44.380  21.770  33.290  1.00  0.00           C
ATOM   1286  O   SER    95      44.110  21.440  34.490  1.00  0.00           O
ATOM   1287  N   LEU    96      43.480  21.860  32.280  1.00  0.00           N
ATOM   1288  H   LEU    96      43.890  22.120  31.390  1.00  0.00           H
ATOM   1289  CA  LEU    96      42.030  22.080  32.470  1.00  0.00           C
ATOM   1290  HA  LEU    96      41.890  22.980  33.070  1.00  0.00           H
ATOM   1291  CB  LEU    96      41.550  22.360  31.030  1.00  0.00           C
ATOM   1292  HB1 LEU    96      40.470  22.470  31.130  1.00  0.00           H
ATOM   1293  HB2 LEU    96      41.710  21.460  30.450  1.00  0.00           H
ATOM   1294  CG  LEU    96      41.950  23.740  30.360  1.00  0.00           C
ATOM   1295  HG  LEU    96      43.030  23.860  30.430  1.00  0.00           H
ATOM   1296  CD1 LEU    96      41.520  23.630  28.850  1.00  0.00           C
ATOM   1297 1HD1 LEU    96      41.560  24.620  28.410  1.00  0.00           H
ATOM   1298 2HD1 LEU    96      42.270  23.050  28.300  1.00  0.00           H
ATOM   1299 3HD1 LEU    96      40.510  23.240  28.810  1.00  0.00           H
ATOM   1300  CD2 LEU    96      41.250  24.940  31.060  1.00  0.00           C
ATOM   1301 1HD2 LEU    96      41.530  25.910  30.650  1.00  0.00           H
ATOM   1302 2HD2 LEU    96      40.170  24.850  30.980  1.00  0.00           H
ATOM   1303 3HD2 LEU    96      41.630  24.850  32.080  1.00  0.00           H
ATOM   1304  C   LEU    96      41.280  20.930  33.060  1.00  0.00           C
ATOM   1305  O   LEU    96      41.920  19.880  33.180  1.00  0.00           O
ATOM   1306  N   LYS    97      40.140  21.240  33.620  1.00  0.00           N
ATOM   1307  H   LYS    97      39.880  22.210  33.700  1.00  0.00           H
ATOM   1308  CA  LYS    97      39.310  20.350  34.470  1.00  0.00           C
ATOM   1309  HA  LYS    97      39.650  19.310  34.520  1.00  0.00           H
ATOM   1310  CB  LYS    97      39.270  20.970  35.850  1.00  0.00           C
ATOM   1311  HB1 LYS    97      38.430  20.560  36.420  1.00  0.00           H
ATOM   1312  HB2 LYS    97      39.110  22.040  35.790  1.00  0.00           H
ATOM   1313  CG  LYS    97      40.570  20.700  36.630  1.00  0.00           C
ATOM   1314  HG1 LYS    97      41.360  21.320  36.210  1.00  0.00           H
ATOM   1315  HG2 LYS    97      40.780  19.640  36.530  1.00  0.00           H
ATOM   1316  CD  LYS    97      40.330  21.050  38.110  1.00  0.00           C
ATOM   1317  HD1 LYS    97      39.630  20.350  38.570  1.00  0.00           H
ATOM   1318  HD2 LYS    97      39.830  22.010  38.200  1.00  0.00           H
ATOM   1319  CE  LYS    97      41.710  21.050  38.830  1.00  0.00           C
ATOM   1320  HE1 LYS    97      42.280  21.930  38.520  1.00  0.00           H
ATOM   1321  HE2 LYS    97      42.270  20.170  38.510  1.00  0.00           H
ATOM   1322  NZ  LYS    97      41.460  21.180  40.330  1.00  0.00           N
ATOM   1323  HZ1 LYS    97      41.360  20.250  40.720  1.00  0.00           H
ATOM   1324  HZ2 LYS    97      42.260  21.510  40.860  1.00  0.00           H
ATOM   1325  HZ3 LYS    97      40.690  21.740  40.650  1.00  0.00           H
ATOM   1326  C   LYS    97      37.840  20.340  33.860  1.00  0.00           C
ATOM   1327  O   LYS    97      37.400  21.460  33.440  1.00  0.00           O
ATOM   1328  N   PRO    98      37.090  19.220  33.890  1.00  0.00           N
ATOM   1329  CD  PRO    98      37.370  17.940  34.420  1.00  0.00           C
ATOM   1330  HD1 PRO    98      36.950  17.860  35.430  1.00  0.00           H
ATOM   1331  HD2 PRO    98      38.430  17.700  34.400  1.00  0.00           H
ATOM   1332  CG  PRO    98      36.570  17.020  33.490  1.00  0.00           C
ATOM   1333  HG1 PRO    98      36.330  16.090  34.010  1.00  0.00           H
ATOM   1334  HG2 PRO    98      37.100  16.820  32.570  1.00  0.00           H
ATOM   1335  CB  PRO    98      35.270  17.790  33.270  1.00  0.00           C
ATOM   1336  HB1 PRO    98      34.580  17.610  34.090  1.00  0.00           H
ATOM   1337  HB2 PRO    98      34.770  17.460  32.360  1.00  0.00           H
ATOM   1338  CA  PRO    98      35.750  19.230  33.300  1.00  0.00           C
ATOM   1339  HA  PRO    98      35.840  19.470  32.240  1.00  0.00           H
ATOM   1340  C   PRO    98      34.750  20.230  33.800  1.00  0.00           C
ATOM   1341  O   PRO    98      33.840  20.590  33.030  1.00  0.00           O
ATOM   1342  N   GLU    99      34.890  20.770  35.020  1.00  0.00           N
ATOM   1343  H   GLU    99      35.760  20.540  35.470  1.00  0.00           H
ATOM   1344  CA  GLU    99      34.080  21.950  35.500  1.00  0.00           C
ATOM   1345  HA  GLU    99      33.060  21.640  35.250  1.00  0.00           H
ATOM   1346  CB  GLU    99      34.380  22.080  36.970  1.00  0.00           C
ATOM   1347  HB1 GLU    99      34.050  21.170  37.470  1.00  0.00           H
ATOM   1348  HB2 GLU    99      33.860  22.950  37.360  1.00  0.00           H
ATOM   1349  CG  GLU    99      35.890  22.320  37.200  1.00  0.00           C
ATOM   1350  HG1 GLU    99      36.270  23.120  36.560  1.00  0.00           H
ATOM   1351  HG2 GLU    99      36.460  21.420  36.960  1.00  0.00           H
ATOM   1352  CD  GLU    99      36.110  22.720  38.620  1.00  0.00           C
ATOM   1353  OE1 GLU    99      36.090  23.950  38.830  1.00  0.00           O
ATOM   1354  OE2 GLU    99      36.320  21.820  39.460  1.00  0.00           O
ATOM   1355  C   GLU    99      34.290  23.290  34.810  1.00  0.00           C
ATOM   1356  O   GLU    99      33.680  24.380  35.070  1.00  0.00           O
ATOM   1357  N   ASP   100      35.290  23.310  33.890  1.00  0.00           N
ATOM   1358  H   ASP   100      35.880  22.510  33.700  1.00  0.00           H
ATOM   1359  CA  ASP   100      35.560  24.520  33.010  1.00  0.00           C
ATOM   1360  HA  ASP   100      35.370  25.390  33.640  1.00  0.00           H
ATOM   1361  CB  ASP   100      37.050  24.560  32.560  1.00  0.00           C
ATOM   1362  HB1 ASP   100      37.190  25.570  32.170  1.00  0.00           H
ATOM   1363  HB2 ASP   100      37.240  23.810  31.780  1.00  0.00           H
ATOM   1364  CG  ASP   100      38.070  24.440  33.740  1.00  0.00           C
ATOM   1365  OD1 ASP   100      37.760  24.960  34.840  1.00  0.00           O
ATOM   1366  OD2 ASP   100      39.250  23.980  33.540  1.00  0.00           O
ATOM   1367  C   ASP   100      34.570  24.530  31.810  1.00  0.00           C
ATOM   1368  O   ASP   100      34.540  25.480  31.050  1.00  0.00           O
ATOM   1369  N   THR   101      33.710  23.530  31.670  1.00  0.00           N
ATOM   1370  H   THR   101      33.660  22.760  32.320  1.00  0.00           H
ATOM   1371  CA  THR   101      32.720  23.390  30.550  1.00  0.00           C
ATOM   1372  HA  THR   101      33.220  23.590  29.600  1.00  0.00           H
ATOM   1373  CB  THR   101      32.220  21.970  30.440  1.00  0.00           C
ATOM   1374  HB  THR   101      31.680  21.610  31.320  1.00  0.00           H
ATOM   1375  CG2 THR   101      31.160  21.840  29.310  1.00  0.00           C
ATOM   1376 1HG2 THR   101      31.480  22.430  28.440  1.00  0.00           H
ATOM   1377 2HG2 THR   101      31.090  20.770  29.110  1.00  0.00           H
ATOM   1378 3HG2 THR   101      30.210  22.280  29.600  1.00  0.00           H
ATOM   1379  OG1 THR   101      33.300  21.110  30.220  1.00  0.00           O
ATOM   1380  HG1 THR   101      33.660  20.790  31.050  1.00  0.00           H
ATOM   1381  C   THR   101      31.560  24.440  30.690  1.00  0.00           C
ATOM   1382  O   THR   101      30.740  24.450  31.580  1.00  0.00           O
ATOM   1383  N   ALA   102      31.750  25.540  30.000  1.00  0.00           N
ATOM   1384  H   ALA   102      32.440  25.530  29.270  1.00  0.00           H
ATOM   1385  CA  ALA   102      30.920  26.710  30.070  1.00  0.00           C
ATOM   1386  HA  ALA   102      29.900  26.360  30.230  1.00  0.00           H
ATOM   1387  CB  ALA   102      31.340  27.600  31.270  1.00  0.00           C
ATOM   1388  HB1 ALA   102      32.420  27.750  31.270  1.00  0.00           H
ATOM   1389  HB2 ALA   102      30.850  28.570  31.200  1.00  0.00           H
ATOM   1390  HB3 ALA   102      31.050  27.150  32.220  1.00  0.00           H
ATOM   1391  C   ALA   102      30.740  27.630  28.780  1.00  0.00           C
ATOM   1392  O   ALA   102      31.580  27.570  27.850  1.00  0.00           O
ATOM   1393  N   VAL   103      29.690  28.410  28.730  1.00  0.00           N
ATOM   1394  H   VAL   103      29.050  28.300  29.510  1.00  0.00           H
ATOM   1395  CA  VAL   103      29.690  29.630  27.890  1.00  0.00           C
ATOM   1396  HA  VAL   103      30.260  29.420  26.990  1.00  0.00           H
ATOM   1397  CB  VAL   103      28.260  29.950  27.450  1.00  0.00           C
ATOM   1398  HB  VAL   103      27.750  30.320  28.340  1.00  0.00           H
ATOM   1399  CG1 VAL   103      28.350  31.050  26.410  1.00  0.00           C
ATOM   1400 1HG1 VAL   103      28.830  30.730  25.490  1.00  0.00           H
ATOM   1401 2HG1 VAL   103      27.370  31.500  26.220  1.00  0.00           H
ATOM   1402 3HG1 VAL   103      28.840  31.900  26.890  1.00  0.00           H
ATOM   1403  CG2 VAL   103      27.450  28.820  26.840  1.00  0.00           C
ATOM   1404 1HG2 VAL   103      27.310  27.990  27.540  1.00  0.00           H
ATOM   1405 2HG2 VAL   103      26.540  29.270  26.440  1.00  0.00           H
ATOM   1406 3HG2 VAL   103      27.940  28.360  25.980  1.00  0.00           H
ATOM   1407  C   VAL   103      30.360  30.690  28.770  1.00  0.00           C
ATOM   1408  O   VAL   103      29.910  30.930  29.850  1.00  0.00           O
ATOM   1409  N   TYR   104      31.370  31.340  28.220  1.00  0.00           N
ATOM   1410  H   TYR   104      31.590  31.070  27.270  1.00  0.00           H
ATOM   1411  CA  TYR   104      32.140  32.460  28.790  1.00  0.00           C
ATOM   1412  HA  TYR   104      31.870  32.430  29.840  1.00  0.00           H
ATOM   1413  CB  TYR   104      33.650  32.210  28.580  1.00  0.00           C
ATOM   1414  HB1 TYR   104      34.150  33.130  28.890  1.00  0.00           H
ATOM   1415  HB2 TYR   104      33.980  32.040  27.550  1.00  0.00           H
ATOM   1416  CG  TYR   104      34.180  31.100  29.400  1.00  0.00           C
ATOM   1417  CD1 TYR   104      34.160  29.700  29.010  1.00  0.00           C
ATOM   1418  HD1 TYR   104      33.650  29.360  28.120  1.00  0.00           H
ATOM   1419  CE1 TYR   104      34.740  28.670  29.850  1.00  0.00           C
ATOM   1420  HE1 TYR   104      34.670  27.650  29.510  1.00  0.00           H
ATOM   1421  CZ  TYR   104      35.300  28.960  31.090  1.00  0.00           C
ATOM   1422  OH  TYR   104      35.690  28.040  32.050  1.00  0.00           O
ATOM   1423  HH  TYR   104      35.570  27.140  31.750  1.00  0.00           H
ATOM   1424  CE2 TYR   104      35.430  30.330  31.410  1.00  0.00           C
ATOM   1425  HE2 TYR   104      35.940  30.600  32.320  1.00  0.00           H
ATOM   1426  CD2 TYR   104      34.880  31.390  30.630  1.00  0.00           C
ATOM   1427  HD2 TYR   104      34.940  32.390  31.030  1.00  0.00           H
ATOM   1428  C   TYR   104      31.640  33.740  28.180  1.00  0.00           C
ATOM   1429  O   TYR   104      31.680  33.870  26.950  1.00  0.00           O
ATOM   1430  N   TYR   105      31.060  34.570  29.050  1.00  0.00           N
ATOM   1431  H   TYR   105      31.080  34.270  30.020  1.00  0.00           H
ATOM   1432  CA  TYR   105      30.560  35.860  28.670  1.00  0.00           C
ATOM   1433  HA  TYR   105      30.320  35.790  27.610  1.00  0.00           H
ATOM   1434  CB  TYR   105      29.230  36.010  29.480  1.00  0.00           C
ATOM   1435  HB1 TYR   105      28.740  36.920  29.140  1.00  0.00           H
ATOM   1436  HB2 TYR   105      29.520  36.180  30.510  1.00  0.00           H
ATOM   1437  CG  TYR   105      28.240  34.910  29.270  1.00  0.00           C
ATOM   1438  CD1 TYR   105      28.170  33.810  30.110  1.00  0.00           C
ATOM   1439  HD1 TYR   105      28.960  33.670  30.830  1.00  0.00           H
ATOM   1440  CE1 TYR   105      27.210  32.890  29.920  1.00  0.00           C
ATOM   1441  HE1 TYR   105      27.140  32.040  30.580  1.00  0.00           H
ATOM   1442  CZ  TYR   105      26.430  32.950  28.740  1.00  0.00           C
ATOM   1443  OH  TYR   105      25.470  32.030  28.560  1.00  0.00           O
ATOM   1444  HH  TYR   105      25.120  32.170  27.680  1.00  0.00           H
ATOM   1445  CE2 TYR   105      26.470  34.050  27.910  1.00  0.00           C
ATOM   1446  HE2 TYR   105      25.710  34.180  27.150  1.00  0.00           H
ATOM   1447  CD2 TYR   105      27.380  35.080  28.200  1.00  0.00           C
ATOM   1448  HD2 TYR   105      27.290  36.010  27.660  1.00  0.00           H
ATOM   1449  C   TYR   105      31.520  37.020  29.000  1.00  0.00           C
ATOM   1450  O   TYR   105      31.810  37.240  30.190  1.00  0.00           O
ATOM   1451  N   CYS   106      31.900  37.830  28.020  1.00  0.00           N
ATOM   1452  H   CYS   106      31.390  37.790  27.150  1.00  0.00           H
ATOM   1453  CA  CYS   106      32.730  39.020  28.320  1.00  0.00           C
ATOM   1454  HA  CYS   106      33.490  38.770  29.050  1.00  0.00           H
ATOM   1455  CB  CYS   106      33.480  39.380  27.000  1.00  0.00           C
ATOM   1456  HB1 CYS   106      32.790  39.710  26.220  1.00  0.00           H
ATOM   1457  HB2 CYS   106      33.890  38.440  26.640  1.00  0.00           H
ATOM   1458  SG  CYS   106      34.900  40.500  27.220  1.00  0.00           S
ATOM   1459  C   CYS   106      31.890  40.220  28.820  1.00  0.00           C
ATOM   1460  O   CYS   106      30.700  40.290  28.570  1.00  0.00           O
ATOM   1461  N   ALA   107      32.490  41.120  29.570  1.00  0.00           N
ATOM   1462  H   ALA   107      33.470  41.050  29.810  1.00  0.00           H
ATOM   1463  CA  ALA   107      31.780  42.310  30.170  1.00  0.00           C
ATOM   1464  HA  ALA   107      30.950  42.650  29.540  1.00  0.00           H
ATOM   1465  CB  ALA   107      31.240  41.810  31.480  1.00  0.00           C
ATOM   1466  HB1 ALA   107      30.470  42.450  31.920  1.00  0.00           H
ATOM   1467  HB2 ALA   107      30.680  40.890  31.340  1.00  0.00           H
ATOM   1468  HB3 ALA   107      31.950  41.620  32.280  1.00  0.00           H
ATOM   1469  C   ALA   107      32.730  43.490  30.450  1.00  0.00           C
ATOM   1470  O   ALA   107      33.900  43.250  30.740  1.00  0.00           O
ATOM   1471  N   ALA   108      32.380  44.730  30.330  1.00  0.00           N
ATOM   1472  H   ALA   108      31.540  44.910  29.790  1.00  0.00           H
ATOM   1473  CA  ALA   108      33.150  45.930  30.700  1.00  0.00           C
ATOM   1474  HA  ALA   108      33.970  45.670  31.380  1.00  0.00           H
ATOM   1475  CB  ALA   108      33.720  46.520  29.430  1.00  0.00           C
ATOM   1476  HB1 ALA   108      34.400  47.330  29.720  1.00  0.00           H
ATOM   1477  HB2 ALA   108      34.100  45.830  28.680  1.00  0.00           H
ATOM   1478  HB3 ALA   108      32.850  47.030  29.030  1.00  0.00           H
ATOM   1479  C   ALA   108      32.360  46.910  31.540  1.00  0.00           C
ATOM   1480  O   ALA   108      31.150  46.980  31.380  1.00  0.00           O
ATOM   1481  N   ASP   109      33.010  47.700  32.370  1.00  0.00           N
ATOM   1482  H   ASP   109      34.010  47.560  32.370  1.00  0.00           H
ATOM   1483  CA  ASP   109      32.510  48.700  33.250  1.00  0.00           C
ATOM   1484  HA  ASP   109      31.580  49.030  32.790  1.00  0.00           H
ATOM   1485  CB  ASP   109      32.150  48.060  34.620  1.00  0.00           C
ATOM   1486  HB1 ASP   109      33.040  47.760  35.180  1.00  0.00           H
ATOM   1487  HB2 ASP   109      31.640  47.090  34.560  1.00  0.00           H
ATOM   1488  CG  ASP   109      31.350  49.030  35.430  1.00  0.00           C
ATOM   1489  OD1 ASP   109      30.130  49.060  35.180  1.00  0.00           O
ATOM   1490  OD2 ASP   109      32.000  49.770  36.220  1.00  0.00           O
ATOM   1491  C   ASP   109      33.540  49.810  33.440  1.00  0.00           C
ATOM   1492  O   ASP   109      34.730  49.580  33.290  1.00  0.00           O
ATOM   1493  N   ARG   110      33.110  51.090  33.720  1.00  0.00           N
ATOM   1494  H   ARG   110      32.140  51.220  33.960  1.00  0.00           H
ATOM   1495  CA  ARG   110      34.140  52.180  34.080  1.00  0.00           C
ATOM   1496  HA  ARG   110      34.810  52.240  33.220  1.00  0.00           H
ATOM   1497  CB  ARG   110      33.290  53.490  34.240  1.00  0.00           C
ATOM   1498  HB1 ARG   110      33.860  54.130  34.920  1.00  0.00           H
ATOM   1499  HB2 ARG   110      32.420  53.190  34.810  1.00  0.00           H
ATOM   1500  CG  ARG   110      33.070  54.120  32.890  1.00  0.00           C
ATOM   1501  HG1 ARG   110      32.440  53.440  32.310  1.00  0.00           H
ATOM   1502  HG2 ARG   110      34.040  54.200  32.410  1.00  0.00           H
ATOM   1503  CD  ARG   110      32.450  55.520  33.000  1.00  0.00           C
ATOM   1504  HD1 ARG   110      33.200  56.230  33.340  1.00  0.00           H
ATOM   1505  HD2 ARG   110      31.720  55.610  33.800  1.00  0.00           H
ATOM   1506  NE  ARG   110      31.760  56.020  31.810  1.00  0.00           N
ATOM   1507  HE  ARG   110      30.850  55.610  31.640  1.00  0.00           H
ATOM   1508  CZ  ARG   110      32.120  56.960  30.940  1.00  0.00           C
ATOM   1509  NH1 ARG   110      33.210  57.700  31.120  1.00  0.00           N
ATOM   1510 1HH1 ARG   110      33.700  57.780  32.000  1.00  0.00           H
ATOM   1511 2HH1 ARG   110      33.430  58.400  30.430  1.00  0.00           H
ATOM   1512  NH2 ARG   110      31.400  57.260  29.860  1.00  0.00           N
ATOM   1513 1HH2 ARG   110      30.530  56.770  29.720  1.00  0.00           H
ATOM   1514 2HH2 ARG   110      31.840  57.940  29.250  1.00  0.00           H
ATOM   1515  C   ARG   110      34.910  51.920  35.320  1.00  0.00           C
ATOM   1516  O   ARG   110      35.990  52.530  35.430  1.00  0.00           O
ATOM   1517  N   PHE   111      34.460  51.130  36.320  1.00  0.00           N
ATOM   1518  H   PHE   111      33.570  50.680  36.140  1.00  0.00           H
ATOM   1519  CA  PHE   111      34.840  51.140  37.760  1.00  0.00           C
ATOM   1520  HA  PHE   111      35.910  51.340  37.800  1.00  0.00           H
ATOM   1521  CB  PHE   111      34.060  52.170  38.470  1.00  0.00           C
ATOM   1522  HB1 PHE   111      34.400  52.150  39.510  1.00  0.00           H
ATOM   1523  HB2 PHE   111      33.000  51.920  38.580  1.00  0.00           H
ATOM   1524  CG  PHE   111      34.240  53.620  38.070  1.00  0.00           C
ATOM   1525  CD1 PHE   111      33.080  54.410  37.830  1.00  0.00           C
ATOM   1526  HD1 PHE   111      32.050  54.110  37.920  1.00  0.00           H
ATOM   1527  CE1 PHE   111      33.230  55.770  37.580  1.00  0.00           C
ATOM   1528  HE1 PHE   111      32.400  56.450  37.440  1.00  0.00           H
ATOM   1529  CZ  PHE   111      34.570  56.240  37.530  1.00  0.00           C
ATOM   1530  HZ  PHE   111      34.720  57.290  37.320  1.00  0.00           H
ATOM   1531  CE2 PHE   111      35.720  55.420  37.640  1.00  0.00           C
ATOM   1532  HE2 PHE   111      36.700  55.850  37.510  1.00  0.00           H
ATOM   1533  CD2 PHE   111      35.560  54.090  37.960  1.00  0.00           C
ATOM   1534  HD2 PHE   111      36.430  53.470  38.040  1.00  0.00           H
ATOM   1535  C   PHE   111      34.700  49.820  38.430  1.00  0.00           C
ATOM   1536  O   PHE   111      35.370  49.620  39.430  1.00  0.00           O
ATOM   1537  N   LEU   112      33.700  48.950  38.020  1.00  0.00           N
ATOM   1538  H   LEU   112      33.120  49.100  37.200  1.00  0.00           H
ATOM   1539  CA  LEU   112      33.440  47.720  38.830  1.00  0.00           C
ATOM   1540  HA  LEU   112      33.760  47.830  39.870  1.00  0.00           H
ATOM   1541  CB  LEU   112      31.880  47.380  38.870  1.00  0.00           C
ATOM   1542  HB1 LEU   112      31.780  46.500  39.510  1.00  0.00           H
ATOM   1543  HB2 LEU   112      31.600  47.080  37.860  1.00  0.00           H
ATOM   1544  CG  LEU   112      30.930  48.560  39.360  1.00  0.00           C
ATOM   1545  HG  LEU   112      31.270  49.520  38.970  1.00  0.00           H
ATOM   1546  CD1 LEU   112      29.570  48.200  38.800  1.00  0.00           C
ATOM   1547 1HD1 LEU   112      29.640  47.940  37.740  1.00  0.00           H
ATOM   1548 2HD1 LEU   112      29.180  47.340  39.340  1.00  0.00           H
ATOM   1549 3HD1 LEU   112      28.880  49.040  38.780  1.00  0.00           H
ATOM   1550  CD2 LEU   112      31.000  48.720  40.940  1.00  0.00           C
ATOM   1551 1HD2 LEU   112      30.730  47.800  41.470  1.00  0.00           H
ATOM   1552 2HD2 LEU   112      32.030  48.960  41.200  1.00  0.00           H
ATOM   1553 3HD2 LEU   112      30.270  49.460  41.270  1.00  0.00           H
ATOM   1554  C   LEU   112      34.330  46.530  38.320  1.00  0.00           C
ATOM   1555  O   LEU   112      34.740  46.440  37.150  1.00  0.00           O
ATOM   1556  N   THR   113      34.710  45.700  39.230  1.00  0.00           N
ATOM   1557  H   THR   113      34.430  45.920  40.180  1.00  0.00           H
ATOM   1558  CA  THR   113      35.670  44.560  39.030  1.00  0.00           C
ATOM   1559  HA  THR   113      35.940  44.440  37.980  1.00  0.00           H
ATOM   1560  CB  THR   113      36.970  44.710  39.840  1.00  0.00           C
ATOM   1561  HB  THR   113      37.620  43.840  39.710  1.00  0.00           H
ATOM   1562  CG2 THR   113      37.810  45.960  39.440  1.00  0.00           C
ATOM   1563 1HG2 THR   113      38.010  45.910  38.370  1.00  0.00           H
ATOM   1564 2HG2 THR   113      37.270  46.880  39.640  1.00  0.00           H
ATOM   1565 3HG2 THR   113      38.730  46.050  40.020  1.00  0.00           H
ATOM   1566  OG1 THR   113      36.690  44.830  41.200  1.00  0.00           O
ATOM   1567  HG1 THR   113      36.780  45.780  41.320  1.00  0.00           H
ATOM   1568  C   THR   113      35.150  43.130  39.280  1.00  0.00           C
ATOM   1569  O   THR   113      35.550  42.190  38.570  1.00  0.00           O
ATOM   1570  N   ARG   132      34.350  42.990  40.330  1.00  0.00           N
ATOM   1571  H   ARG   132      34.200  43.860  40.810  1.00  0.00           H
ATOM   1572  CA  ARG   132      33.590  41.830  40.850  1.00  0.00           C
ATOM   1573  HA  ARG   132      33.630  41.120  40.030  1.00  0.00           H
ATOM   1574  CB  ARG   132      34.330  41.350  42.140  1.00  0.00           C
ATOM   1575  HB1 ARG   132      34.070  40.300  42.210  1.00  0.00           H
ATOM   1576  HB2 ARG   132      33.990  41.860  43.040  1.00  0.00           H
ATOM   1577  CG  ARG   132      35.850  41.300  42.140  1.00  0.00           C
ATOM   1578  HG1 ARG   132      36.160  42.310  41.880  1.00  0.00           H
ATOM   1579  HG2 ARG   132      36.210  40.590  41.400  1.00  0.00           H
ATOM   1580  CD  ARG   132      36.310  40.860  43.580  1.00  0.00           C
ATOM   1581  HD1 ARG   132      35.920  41.540  44.340  1.00  0.00           H
ATOM   1582  HD2 ARG   132      37.400  40.910  43.580  1.00  0.00           H
ATOM   1583  NE  ARG   132      35.810  39.570  44.000  1.00  0.00           N
ATOM   1584  HE  ARG   132      35.020  39.160  43.520  1.00  0.00           H
ATOM   1585  CZ  ARG   132      36.210  38.850  45.040  1.00  0.00           C
ATOM   1586  NH1 ARG   132      37.330  39.050  45.670  1.00  0.00           N
ATOM   1587 1HH1 ARG   132      37.810  39.930  45.530  1.00  0.00           H
ATOM   1588 2HH1 ARG   132      37.420  38.440  46.480  1.00  0.00           H
ATOM   1589  NH2 ARG   132      35.530  37.810  45.360  1.00  0.00           N
ATOM   1590 1HH2 ARG   132      34.670  37.580  44.880  1.00  0.00           H
ATOM   1591 2HH2 ARG   132      35.800  37.400  46.240  1.00  0.00           H
ATOM   1592  C   ARG   132      32.060  41.990  41.030  1.00  0.00           C
ATOM   1593  O   ARG   132      31.430  41.040  41.440  1.00  0.00           O
ATOM   1594  N   SER   133      31.450  43.120  40.690  1.00  0.00           N
ATOM   1595  H   SER   133      32.000  43.840  40.240  1.00  0.00           H
ATOM   1596  CA  SER   133      29.990  43.280  40.740  1.00  0.00           C
ATOM   1597  HA  SER   133      29.690  42.850  41.700  1.00  0.00           H
ATOM   1598  CB  SER   133      29.660  44.790  40.800  1.00  0.00           C
ATOM   1599  HB1 SER   133      30.200  45.140  39.920  1.00  0.00           H
ATOM   1600  HB2 SER   133      29.960  45.210  41.760  1.00  0.00           H
ATOM   1601  OG  SER   133      28.270  45.100  40.690  1.00  0.00           O
ATOM   1602  HG  SER   133      27.810  44.570  41.340  1.00  0.00           H
ATOM   1603  C   SER   133      29.340  42.660  39.560  1.00  0.00           C
ATOM   1604  O   SER   133      29.870  42.610  38.510  1.00  0.00           O
ATOM   1605  N   VAL   134      28.020  42.330  39.740  1.00  0.00           N
ATOM   1606  H   VAL   134      27.540  42.580  40.600  1.00  0.00           H
ATOM   1607  CA  VAL   134      27.210  41.780  38.600  1.00  0.00           C
ATOM   1608  HA  VAL   134      27.870  41.160  38.000  1.00  0.00           H
ATOM   1609  CB  VAL   134      25.970  40.950  38.960  1.00  0.00           C
ATOM   1610  HB  VAL   134      25.390  40.690  38.080  1.00  0.00           H
ATOM   1611  CG1 VAL   134      26.360  39.650  39.710  1.00  0.00           C
ATOM   1612 1HG1 VAL   134      27.120  39.060  39.190  1.00  0.00           H
ATOM   1613 2HG1 VAL   134      26.720  39.930  40.690  1.00  0.00           H
ATOM   1614 3HG1 VAL   134      25.500  39.000  39.890  1.00  0.00           H
ATOM   1615  CG2 VAL   134      24.940  41.860  39.750  1.00  0.00           C
ATOM   1616 1HG2 VAL   134      25.450  42.490  40.480  1.00  0.00           H
ATOM   1617 2HG2 VAL   134      24.290  42.430  39.100  1.00  0.00           H
ATOM   1618 3HG2 VAL   134      24.210  41.180  40.190  1.00  0.00           H
ATOM   1619  C   VAL   134      26.840  42.910  37.630  1.00  0.00           C
ATOM   1620  O   VAL   134      26.760  42.600  36.460  1.00  0.00           O
ATOM   1621  N   LYS   135      26.610  44.170  38.020  1.00  0.00           N
ATOM   1622  H   LYS   135      26.770  44.390  39.000  1.00  0.00           H
ATOM   1623  CA  LYS   135      26.060  45.310  37.250  1.00  0.00           C
ATOM   1624  HA  LYS   135      25.230  44.940  36.640  1.00  0.00           H
ATOM   1625  CB  LYS   135      25.570  46.350  38.220  1.00  0.00           C
ATOM   1626  HB1 LYS   135      26.420  46.960  38.550  1.00  0.00           H
ATOM   1627  HB2 LYS   135      25.080  45.890  39.080  1.00  0.00           H
ATOM   1628  CG  LYS   135      24.510  47.290  37.510  1.00  0.00           C
ATOM   1629  HG1 LYS   135      23.640  46.670  37.360  1.00  0.00           H
ATOM   1630  HG2 LYS   135      24.830  47.560  36.510  1.00  0.00           H
ATOM   1631  CD  LYS   135      23.950  48.490  38.340  1.00  0.00           C
ATOM   1632  HD1 LYS   135      24.770  49.150  38.610  1.00  0.00           H
ATOM   1633  HD2 LYS   135      23.530  48.060  39.260  1.00  0.00           H
ATOM   1634  CE  LYS   135      22.830  49.250  37.660  1.00  0.00           C
ATOM   1635  HE1 LYS   135      22.540  50.040  38.360  1.00  0.00           H
ATOM   1636  HE2 LYS   135      21.990  48.580  37.530  1.00  0.00           H
ATOM   1637  NZ  LYS   135      23.120  49.950  36.380  1.00  0.00           N
ATOM   1638  HZ1 LYS   135      23.230  49.210  35.700  1.00  0.00           H
ATOM   1639  HZ2 LYS   135      22.400  50.560  36.000  1.00  0.00           H
ATOM   1640  HZ3 LYS   135      23.920  50.580  36.380  1.00  0.00           H
ATOM   1641  C   LYS   135      27.180  45.840  36.200  1.00  0.00           C
ATOM   1642  O   LYS   135      27.470  47.040  36.210  1.00  0.00           O
ATOM   1643  N   TYR   136      27.730  44.960  35.320  1.00  0.00           N
ATOM   1644  H   TYR   136      27.410  44.000  35.330  1.00  0.00           H
ATOM   1645  CA  TYR   136      28.550  45.370  34.270  1.00  0.00           C
ATOM   1646  HA  TYR   136      29.230  46.150  34.610  1.00  0.00           H
ATOM   1647  CB  TYR   136      29.380  44.170  33.730  1.00  0.00           C
ATOM   1648  HB1 TYR   136      29.690  44.480  32.730  1.00  0.00           H
ATOM   1649  HB2 TYR   136      28.680  43.340  33.660  1.00  0.00           H
ATOM   1650  CG  TYR   136      30.690  43.880  34.400  1.00  0.00           C
ATOM   1651  CD1 TYR   136      30.760  43.360  35.690  1.00  0.00           C
ATOM   1652  HD1 TYR   136      29.780  43.090  36.070  1.00  0.00           H
ATOM   1653  CE1 TYR   136      32.040  43.080  36.300  1.00  0.00           C
ATOM   1654  HE1 TYR   136      31.990  42.480  37.190  1.00  0.00           H
ATOM   1655  CZ  TYR   136      33.200  43.320  35.640  1.00  0.00           C
ATOM   1656  OH  TYR   136      34.340  42.810  36.190  1.00  0.00           O
ATOM   1657  HH  TYR   136      34.110  42.580  37.090  1.00  0.00           H
ATOM   1658  CE2 TYR   136      33.220  43.970  34.460  1.00  0.00           C
ATOM   1659  HE2 TYR   136      34.170  44.250  34.020  1.00  0.00           H
ATOM   1660  CD2 TYR   136      31.950  44.280  33.800  1.00  0.00           C
ATOM   1661  HD2 TYR   136      31.890  44.720  32.820  1.00  0.00           H
ATOM   1662  C   TYR   136      27.730  46.010  33.080  1.00  0.00           C
ATOM   1663  O   TYR   136      26.560  45.780  33.010  1.00  0.00           O
ATOM   1664  N   ASP   137      28.360  46.880  32.340  1.00  0.00           N
ATOM   1665  H   ASP   137      29.360  46.920  32.420  1.00  0.00           H
ATOM   1666  CA  ASP   137      27.690  47.960  31.620  1.00  0.00           C
ATOM   1667  HA  ASP   137      26.650  47.970  31.930  1.00  0.00           H
ATOM   1668  CB  ASP   137      28.470  49.250  31.970  1.00  0.00           C
ATOM   1669  HB1 ASP   137      29.480  49.270  31.570  1.00  0.00           H
ATOM   1670  HB2 ASP   137      28.380  49.260  33.060  1.00  0.00           H
ATOM   1671  CG  ASP   137      27.690  50.490  31.530  1.00  0.00           C
ATOM   1672  OD1 ASP   137      26.560  50.450  30.940  1.00  0.00           O
ATOM   1673  OD2 ASP   137      28.090  51.610  31.880  1.00  0.00           O
ATOM   1674  C   ASP   137      27.640  47.780  30.090  1.00  0.00           C
ATOM   1675  O   ASP   137      26.710  48.190  29.430  1.00  0.00           O
ATOM   1676  N   TYR   138      28.760  47.180  29.570  1.00  0.00           N
ATOM   1677  H   TYR   138      29.430  46.850  30.250  1.00  0.00           H
ATOM   1678  CA  TYR   138      28.820  46.780  28.170  1.00  0.00           C
ATOM   1679  HA  TYR   138      27.870  46.940  27.660  1.00  0.00           H
ATOM   1680  CB  TYR   138      29.880  47.690  27.480  1.00  0.00           C
ATOM   1681  HB1 TYR   138      30.110  47.200  26.530  1.00  0.00           H
ATOM   1682  HB2 TYR   138      30.840  47.750  27.990  1.00  0.00           H
ATOM   1683  CG  TYR   138      29.450  49.150  27.390  1.00  0.00           C
ATOM   1684  CD1 TYR   138      29.790  50.000  28.430  1.00  0.00           C
ATOM   1685  HD1 TYR   138      30.240  49.570  29.310  1.00  0.00           H
ATOM   1686  CE1 TYR   138      29.550  51.400  28.240  1.00  0.00           C
ATOM   1687  HE1 TYR   138      29.740  52.040  29.090  1.00  0.00           H
ATOM   1688  CZ  TYR   138      28.950  51.890  27.040  1.00  0.00           C
ATOM   1689  OH  TYR   138      28.690  53.190  26.830  1.00  0.00           O
ATOM   1690  HH  TYR   138      28.280  53.400  25.980  1.00  0.00           H
ATOM   1691  CE2 TYR   138      28.640  51.000  25.940  1.00  0.00           C
ATOM   1692  HE2 TYR   138      28.230  51.360  25.020  1.00  0.00           H
ATOM   1693  CD2 TYR   138      28.890  49.630  26.150  1.00  0.00           C
ATOM   1694  HD2 TYR   138      28.670  48.910  25.370  1.00  0.00           H
ATOM   1695  C   TYR   138      29.170  45.280  28.100  1.00  0.00           C
ATOM   1696  O   TYR   138      30.180  44.820  28.530  1.00  0.00           O
ATOM   1697  N   TRP   139      28.350  44.520  27.340  1.00  0.00           N
ATOM   1698  H   TRP   139      27.590  45.020  26.890  1.00  0.00           H
ATOM   1699  CA  TRP   139      28.430  43.060  27.080  1.00  0.00           C
ATOM   1700  HA  TRP   139      29.210  42.630  27.710  1.00  0.00           H
ATOM   1701  CB  TRP   139      27.180  42.360  27.580  1.00  0.00           C
ATOM   1702  HB1 TRP   139      27.280  41.290  27.450  1.00  0.00           H
ATOM   1703  HB2 TRP   139      26.320  42.630  26.980  1.00  0.00           H
ATOM   1704  CG  TRP   139      26.800  42.610  29.000  1.00  0.00           C
ATOM   1705  CD1 TRP   139      26.040  43.670  29.510  1.00  0.00           C
ATOM   1706  HD1 TRP   139      25.800  44.530  28.900  1.00  0.00           H
ATOM   1707  NE1 TRP   139      26.020  43.510  30.870  1.00  0.00           N
ATOM   1708  HE1 TRP   139      25.620  44.210  31.470  1.00  0.00           H
ATOM   1709  CE2 TRP   139      26.770  42.420  31.340  1.00  0.00           C
ATOM   1710  CZ2 TRP   139      26.950  41.860  32.580  1.00  0.00           C
ATOM   1711  HZ2 TRP   139      26.500  42.400  33.400  1.00  0.00           H
ATOM   1712  CH2 TRP   139      27.630  40.640  32.770  1.00  0.00           C
ATOM   1713  HH2 TRP   139      27.900  40.320  33.770  1.00  0.00           H
ATOM   1714  CZ3 TRP   139      28.220  40.070  31.630  1.00  0.00           C
ATOM   1715  HZ3 TRP   139      28.800  39.170  31.730  1.00  0.00           H
ATOM   1716  CE3 TRP   139      27.920  40.630  30.320  1.00  0.00           C
ATOM   1717  HE3 TRP   139      28.140  40.060  29.430  1.00  0.00           H
ATOM   1718  CD2 TRP   139      27.200  41.830  30.110  1.00  0.00           C
ATOM   1719  C   TRP   139      28.580  42.660  25.600  1.00  0.00           C
ATOM   1720  O   TRP   139      28.370  43.380  24.620  1.00  0.00           O
ATOM   1721  N   GLY   140      28.920  41.380  25.430  1.00  0.00           N
ATOM   1722  H   GLY   140      29.160  40.840  26.250  1.00  0.00           H
ATOM   1723  CA  GLY   140      28.900  40.630  24.110  1.00  0.00           C
ATOM   1724  HA1 GLY   140      29.760  39.970  23.960  1.00  0.00           H
ATOM   1725  HA2 GLY   140      28.850  41.270  23.230  1.00  0.00           H
ATOM   1726  C   GLY   140      27.720  39.670  23.990  1.00  0.00           C
ATOM   1727  O   GLY   140      26.620  40.050  24.310  1.00  0.00           O
ATOM   1728  N   GLN   141      28.000  38.540  23.430  1.00  0.00           N
ATOM   1729  H   GLN   141      28.970  38.330  23.290  1.00  0.00           H
ATOM   1730  CA  GLN   141      27.050  37.410  23.330  1.00  0.00           C
ATOM   1731  HA  GLN   141      26.280  37.530  24.090  1.00  0.00           H
ATOM   1732  CB  GLN   141      26.280  37.560  21.980  1.00  0.00           C
ATOM   1733  HB1 GLN   141      25.920  36.570  21.730  1.00  0.00           H
ATOM   1734  HB2 GLN   141      26.930  37.860  21.160  1.00  0.00           H
ATOM   1735  CG  GLN   141      25.080  38.570  22.020  1.00  0.00           C
ATOM   1736  HG1 GLN   141      25.550  39.560  22.080  1.00  0.00           H
ATOM   1737  HG2 GLN   141      24.480  38.330  22.890  1.00  0.00           H
ATOM   1738  CD  GLN   141      24.230  38.680  20.790  1.00  0.00           C
ATOM   1739  OE1 GLN   141      24.080  37.770  20.040  1.00  0.00           O
ATOM   1740  NE2 GLN   141      23.660  39.870  20.530  1.00  0.00           N
ATOM   1741 1HE2 GLN   141      23.720  40.660  21.160  1.00  0.00           H
ATOM   1742 2HE2 GLN   141      22.870  39.850  19.900  1.00  0.00           H
ATOM   1743  C   GLN   141      27.660  36.040  23.620  1.00  0.00           C
ATOM   1744  O   GLN   141      27.010  35.080  23.220  1.00  0.00           O
ATOM   1745  N   GLY   142      28.750  35.910  24.360  1.00  0.00           N
ATOM   1746  H   GLY   142      29.260  36.740  24.630  1.00  0.00           H
ATOM   1747  CA  GLY   142      29.310  34.610  24.890  1.00  0.00           C
ATOM   1748  HA1 GLY   142      28.400  34.100  25.210  1.00  0.00           H
ATOM   1749  HA2 GLY   142      29.850  34.760  25.830  1.00  0.00           H
ATOM   1750  C   GLY   142      30.050  33.770  23.790  1.00  0.00           C
ATOM   1751  O   GLY   142      29.840  33.900  22.550  1.00  0.00           O
ATOM   1752  N   THR   143      30.920  32.840  24.270  1.00  0.00           N
ATOM   1753  H   THR   143      31.150  32.920  25.250  1.00  0.00           H
ATOM   1754  CA  THR   143      31.710  31.850  23.450  1.00  0.00           C
ATOM   1755  HA  THR   143      31.090  31.590  22.590  1.00  0.00           H
ATOM   1756  CB  THR   143      33.030  32.490  22.910  1.00  0.00           C
ATOM   1757  HB  THR   143      32.910  33.460  22.420  1.00  0.00           H
ATOM   1758  CG2 THR   143      34.070  32.630  24.020  1.00  0.00           C
ATOM   1759 1HG2 THR   143      34.940  33.080  23.540  1.00  0.00           H
ATOM   1760 2HG2 THR   143      33.690  33.270  24.820  1.00  0.00           H
ATOM   1761 3HG2 THR   143      34.370  31.650  24.400  1.00  0.00           H
ATOM   1762  OG1 THR   143      33.460  31.700  21.790  1.00  0.00           O
ATOM   1763  HG1 THR   143      33.190  32.180  21.000  1.00  0.00           H
ATOM   1764  C   THR   143      31.970  30.620  24.260  1.00  0.00           C
ATOM   1765  O   THR   143      32.100  30.650  25.500  1.00  0.00           O
ATOM   1766  N   GLN   144      31.950  29.420  23.640  1.00  0.00           N
ATOM   1767  H   GLN   144      31.980  29.410  22.630  1.00  0.00           H
ATOM   1768  CA  GLN   144      31.750  28.200  24.320  1.00  0.00           C
ATOM   1769  HA  GLN   144      31.420  28.420  25.340  1.00  0.00           H
ATOM   1770  CB  GLN   144      30.400  27.510  23.840  1.00  0.00           C
ATOM   1771  HB1 GLN   144      30.590  27.060  22.870  1.00  0.00           H
ATOM   1772  HB2 GLN   144      29.640  28.290  23.770  1.00  0.00           H
ATOM   1773  CG  GLN   144      29.880  26.390  24.670  1.00  0.00           C
ATOM   1774  HG1 GLN   144      29.790  26.790  25.680  1.00  0.00           H
ATOM   1775  HG2 GLN   144      30.640  25.620  24.820  1.00  0.00           H
ATOM   1776  CD  GLN   144      28.530  25.830  24.220  1.00  0.00           C
ATOM   1777  OE1 GLN   144      27.700  26.560  23.790  1.00  0.00           O
ATOM   1778  NE2 GLN   144      28.330  24.550  24.110  1.00  0.00           N
ATOM   1779 1HE2 GLN   144      28.980  23.930  24.560  1.00  0.00           H
ATOM   1780 2HE2 GLN   144      27.490  24.290  23.620  1.00  0.00           H
ATOM   1781  C   GLN   144      33.010  27.300  24.440  1.00  0.00           C
ATOM   1782  O   GLN   144      33.580  26.970  23.420  1.00  0.00           O
ATOM   1783  N   VAL   145      33.430  26.900  25.650  1.00  0.00           N
ATOM   1784  H   VAL   145      32.910  27.250  26.450  1.00  0.00           H
ATOM   1785  CA  VAL   145      34.500  25.920  25.900  1.00  0.00           C
ATOM   1786  HA  VAL   145      35.000  25.780  24.940  1.00  0.00           H
ATOM   1787  CB  VAL   145      35.690  26.470  26.760  1.00  0.00           C
ATOM   1788  HB  VAL   145      35.290  27.120  27.550  1.00  0.00           H
ATOM   1789  CG1 VAL   145      36.510  25.420  27.550  1.00  0.00           C
ATOM   1790 1HG1 VAL   145      37.410  25.860  27.980  1.00  0.00           H
ATOM   1791 2HG1 VAL   145      35.950  25.020  28.400  1.00  0.00           H
ATOM   1792 3HG1 VAL   145      36.830  24.590  26.910  1.00  0.00           H
ATOM   1793  CG2 VAL   145      36.670  27.200  25.900  1.00  0.00           C
ATOM   1794 1HG2 VAL   145      36.160  27.980  25.350  1.00  0.00           H
ATOM   1795 2HG2 VAL   145      37.330  27.710  26.590  1.00  0.00           H
ATOM   1796 3HG2 VAL   145      37.120  26.560  25.130  1.00  0.00           H
ATOM   1797  C   VAL   145      33.980  24.610  26.480  1.00  0.00           C
ATOM   1798  O   VAL   145      33.250  24.660  27.450  1.00  0.00           O
ATOM   1799  N   THR   146      34.420  23.450  25.930  1.00  0.00           N
ATOM   1800  H   THR   146      35.110  23.510  25.190  1.00  0.00           H
ATOM   1801  CA  THR   146      34.000  22.060  26.340  1.00  0.00           C
ATOM   1802  HA  THR   146      33.390  22.200  27.230  1.00  0.00           H
ATOM   1803  CB  THR   146      33.130  21.410  25.250  1.00  0.00           C
ATOM   1804  HB  THR   146      33.720  21.060  24.410  1.00  0.00           H
ATOM   1805  CG2 THR   146      32.380  20.220  25.860  1.00  0.00           C
ATOM   1806 1HG2 THR   146      32.190  20.320  26.930  1.00  0.00           H
ATOM   1807 2HG2 THR   146      31.430  20.120  25.340  1.00  0.00           H
ATOM   1808 3HG2 THR   146      32.970  19.320  25.680  1.00  0.00           H
ATOM   1809  OG1 THR   146      32.200  22.370  24.740  1.00  0.00           O
ATOM   1810  HG1 THR   146      32.740  23.030  24.300  1.00  0.00           H
ATOM   1811  C   THR   146      35.210  21.220  26.620  1.00  0.00           C
ATOM   1812  O   THR   146      35.930  20.890  25.710  1.00  0.00           O
ATOM   1813  N   VAL   147      35.290  20.740  27.890  1.00  0.00           N
ATOM   1814  H   VAL   147      34.610  21.130  28.520  1.00  0.00           H
ATOM   1815  CA  VAL   147      36.410  20.020  28.510  1.00  0.00           C
ATOM   1816  HA  VAL   147      37.190  19.970  27.750  1.00  0.00           H
ATOM   1817  CB  VAL   147      37.050  20.650  29.770  1.00  0.00           C
ATOM   1818  HB  VAL   147      36.350  20.760  30.600  1.00  0.00           H
ATOM   1819  CG1 VAL   147      38.270  19.880  30.310  1.00  0.00           C
ATOM   1820 1HG1 VAL   147      39.060  19.850  29.550  1.00  0.00           H
ATOM   1821 2HG1 VAL   147      38.680  20.510  31.100  1.00  0.00           H
ATOM   1822 3HG1 VAL   147      37.920  18.890  30.610  1.00  0.00           H
ATOM   1823  CG2 VAL   147      37.490  22.030  29.360  1.00  0.00           C
ATOM   1824 1HG2 VAL   147      38.330  22.370  29.980  1.00  0.00           H
ATOM   1825 2HG2 VAL   147      37.750  22.090  28.310  1.00  0.00           H
ATOM   1826 3HG2 VAL   147      36.710  22.770  29.520  1.00  0.00           H
ATOM   1827  C   VAL   147      35.980  18.560  28.800  1.00  0.00           C
ATOM   1828  O   VAL   147      35.070  18.360  29.620  1.00  0.00           O
ATOM   1829  N   SER   148      36.650  17.690  28.100  1.00  0.00           N
ATOM   1830  H   SER   148      37.400  17.970  27.470  1.00  0.00           H
ATOM   1831  CA  SER   148      36.470  16.280  28.010  1.00  0.00           C
ATOM   1832  HA  SER   148      35.450  16.160  28.390  1.00  0.00           H
ATOM   1833  CB  SER   148      36.320  15.870  26.590  1.00  0.00           C
ATOM   1834  HB1 SER   148      35.480  16.460  26.220  1.00  0.00           H
ATOM   1835  HB2 SER   148      36.180  14.790  26.580  1.00  0.00           H
ATOM   1836  OG  SER   148      37.410  16.300  25.870  1.00  0.00           O
ATOM   1837  HG  SER   148      37.450  15.740  25.090  1.00  0.00           H
ATOM   1838  C   SER   148      37.430  15.360  28.780  1.00  0.00           C
ATOM   1839  O   SER   148      38.600  15.690  29.030  1.00  0.00           O
ATOM   1840  N   SER   149      37.020  14.060  29.070  1.00  0.00           N
ATOM   1841  H   SER   149      36.060  13.810  28.850  1.00  0.00           H
ATOM   1842  CA  SER   149      37.830  13.110  29.770  1.00  0.00           C
ATOM   1843  HA  SER   149      38.890  13.350  29.780  1.00  0.00           H
ATOM   1844  CB  SER   149      37.340  13.110  31.200  1.00  0.00           C
ATOM   1845  HB1 SER   149      37.950  12.420  31.770  1.00  0.00           H
ATOM   1846  HB2 SER   149      36.300  12.790  31.200  1.00  0.00           H
ATOM   1847  OG  SER   149      37.640  14.410  31.650  1.00  0.00           O
ATOM   1848  HG  SER   149      38.580  14.580  31.570  1.00  0.00           H
ATOM   1849  C   SER   149      37.920  11.710  29.100  1.00  0.00           C
ATOM   1850  OC1 SER   149      38.730  11.580  28.150  1.00  0.00           O
ATOM   1851  OC2 SER   149      37.250  10.780  29.570  1.00  0.00           O
TER
ENDMDL
