# Supplementary material for: Targeting Ras-binding domain of ELMO1 by computational nanobody design
Source: Commun Biol. 2023 Mar 17;6:284. doi: 10.1038/s42003-023-04657-w (PMC10023680; doi:10.1038/s42003-023-04657-w)
Supplement: Supplementary file 4 — Supplementary Data 2 [file 42003_2023_4657_MOESM4_ESM.zip › MD_input_output/Nb01_snapshot/snapshot_045000.pdb]

REMARK    GENERATED BY TRJCONV
TITLE     Protein in water t= 4500.00000 step= 2250000
REMARK    THIS IS A SIMULATION BOX
CRYST1   67.423   67.423   67.423  90.00  90.00  90.00 P 1           1
MODEL        1
ATOM      1  N   VAL     2      20.760  36.370  24.300  1.00  0.00           N
ATOM      2  H1  VAL     2      21.070  37.310  24.150  1.00  0.00           H
ATOM      3  H2  VAL     2      19.800  36.310  23.970  1.00  0.00           H
ATOM      4  H3  VAL     2      20.730  36.200  25.290  1.00  0.00           H
ATOM      5  CA  VAL     2      21.680  35.470  23.600  1.00  0.00           C
ATOM      6  HA  VAL     2      21.210  35.010  22.730  1.00  0.00           H
ATOM      7  CB  VAL     2      22.940  36.200  23.110  1.00  0.00           C
ATOM      8  HB  VAL     2      22.570  37.030  22.500  1.00  0.00           H
ATOM      9  CG1 VAL     2      23.890  36.840  24.140  1.00  0.00           C
ATOM     10 1HG1 VAL     2      23.340  37.360  24.930  1.00  0.00           H
ATOM     11 2HG1 VAL     2      24.540  36.110  24.610  1.00  0.00           H
ATOM     12 3HG1 VAL     2      24.550  37.530  23.620  1.00  0.00           H
ATOM     13  CG2 VAL     2      23.820  35.240  22.280  1.00  0.00           C
ATOM     14 1HG2 VAL     2      24.340  34.460  22.840  1.00  0.00           H
ATOM     15 2HG2 VAL     2      23.240  34.810  21.460  1.00  0.00           H
ATOM     16 3HG2 VAL     2      24.640  35.810  21.840  1.00  0.00           H
ATOM     17  C   VAL     2      21.940  34.290  24.540  1.00  0.00           C
ATOM     18  O   VAL     2      22.160  34.400  25.740  1.00  0.00           O
ATOM     19  N   GLN     3      21.890  33.040  23.980  1.00  0.00           N
ATOM     20  H   GLN     3      21.880  33.070  22.970  1.00  0.00           H
ATOM     21  CA  GLN     3      22.450  31.890  24.670  1.00  0.00           C
ATOM     22  HA  GLN     3      22.810  32.210  25.650  1.00  0.00           H
ATOM     23  CB  GLN     3      21.380  30.730  24.640  1.00  0.00           C
ATOM     24  HB1 GLN     3      21.300  30.530  23.580  1.00  0.00           H
ATOM     25  HB2 GLN     3      20.480  31.150  25.080  1.00  0.00           H
ATOM     26  CG  GLN     3      21.670  29.500  25.410  1.00  0.00           C
ATOM     27  HG1 GLN     3      21.620  29.800  26.460  1.00  0.00           H
ATOM     28  HG2 GLN     3      22.650  29.160  25.100  1.00  0.00           H
ATOM     29  CD  GLN     3      20.630  28.480  25.150  1.00  0.00           C
ATOM     30  OE1 GLN     3      20.860  27.420  24.470  1.00  0.00           O
ATOM     31  NE2 GLN     3      19.410  28.690  25.550  1.00  0.00           N
ATOM     32 1HE2 GLN     3      19.140  29.460  26.150  1.00  0.00           H
ATOM     33 2HE2 GLN     3      18.750  27.950  25.380  1.00  0.00           H
ATOM     34  C   GLN     3      23.670  31.410  23.890  1.00  0.00           C
ATOM     35  O   GLN     3      23.670  31.340  22.670  1.00  0.00           O
ATOM     36  N   LEU     4      24.750  31.060  24.580  1.00  0.00           N
ATOM     37  H   LEU     4      24.670  31.090  25.580  1.00  0.00           H
ATOM     38  CA  LEU     4      26.030  30.520  24.060  1.00  0.00           C
ATOM     39  HA  LEU     4      26.200  31.070  23.140  1.00  0.00           H
ATOM     40  CB  LEU     4      27.150  30.810  25.050  1.00  0.00           C
ATOM     41  HB1 LEU     4      28.120  30.490  24.670  1.00  0.00           H
ATOM     42  HB2 LEU     4      26.940  30.430  26.050  1.00  0.00           H
ATOM     43  CG  LEU     4      27.340  32.340  25.320  1.00  0.00           C
ATOM     44  HG  LEU     4      26.460  32.680  25.860  1.00  0.00           H
ATOM     45  CD1 LEU     4      28.600  32.550  26.190  1.00  0.00           C
ATOM     46 1HD1 LEU     4      28.470  32.000  27.130  1.00  0.00           H
ATOM     47 2HD1 LEU     4      29.510  32.350  25.620  1.00  0.00           H
ATOM     48 3HD1 LEU     4      28.750  33.570  26.530  1.00  0.00           H
ATOM     49  CD2 LEU     4      27.610  33.130  24.020  1.00  0.00           C
ATOM     50 1HD2 LEU     4      28.210  32.500  23.360  1.00  0.00           H
ATOM     51 2HD2 LEU     4      26.680  33.300  23.480  1.00  0.00           H
ATOM     52 3HD2 LEU     4      28.180  34.030  24.230  1.00  0.00           H
ATOM     53  C   LEU     4      25.950  29.020  23.740  1.00  0.00           C
ATOM     54  O   LEU     4      25.050  28.330  24.200  1.00  0.00           O
ATOM     55  N   VAL     5      26.840  28.470  22.960  1.00  0.00           N
ATOM     56  H   VAL     5      27.560  29.000  22.490  1.00  0.00           H
ATOM     57  CA  VAL     5      26.990  27.040  22.630  1.00  0.00           C
ATOM     58  HA  VAL     5      26.340  26.460  23.290  1.00  0.00           H
ATOM     59  CB  VAL     5      26.530  26.600  21.210  1.00  0.00           C
ATOM     60  HB  VAL     5      27.160  27.050  20.450  1.00  0.00           H
ATOM     61  CG1 VAL     5      26.510  25.090  21.060  1.00  0.00           C
ATOM     62 1HG1 VAL     5      25.900  24.710  20.250  1.00  0.00           H
ATOM     63 2HG1 VAL     5      27.500  24.650  20.960  1.00  0.00           H
ATOM     64 3HG1 VAL     5      26.140  24.640  21.980  1.00  0.00           H
ATOM     65  CG2 VAL     5      25.050  27.050  21.100  1.00  0.00           C
ATOM     66 1HG2 VAL     5      25.000  28.120  20.920  1.00  0.00           H
ATOM     67 2HG2 VAL     5      24.680  26.590  20.190  1.00  0.00           H
ATOM     68 3HG2 VAL     5      24.400  26.850  21.950  1.00  0.00           H
ATOM     69  C   VAL     5      28.450  26.570  22.830  1.00  0.00           C
ATOM     70  O   VAL     5      29.410  27.070  22.230  1.00  0.00           O
ATOM     71  N   GLU     6      28.620  25.630  23.760  1.00  0.00           N
ATOM     72  H   GLU     6      27.810  25.340  24.290  1.00  0.00           H
ATOM     73  CA  GLU     6      29.900  25.010  24.100  1.00  0.00           C
ATOM     74  HA  GLU     6      30.740  25.660  23.870  1.00  0.00           H
ATOM     75  CB  GLU     6      29.870  24.790  25.600  1.00  0.00           C
ATOM     76  HB1 GLU     6      30.720  24.160  25.850  1.00  0.00           H
ATOM     77  HB2 GLU     6      29.050  24.110  25.860  1.00  0.00           H
ATOM     78  CG  GLU     6      29.830  26.120  26.380  1.00  0.00           C
ATOM     79  HG1 GLU     6      30.000  27.020  25.780  1.00  0.00           H
ATOM     80  HG2 GLU     6      30.710  26.050  27.020  1.00  0.00           H
ATOM     81  CD  GLU     6      28.580  26.150  27.250  1.00  0.00           C
ATOM     82  OE1 GLU     6      27.510  26.000  26.620  1.00  0.00           O
ATOM     83  OE2 GLU     6      28.630  26.300  28.470  1.00  0.00           O
ATOM     84  C   GLU     6      30.080  23.700  23.360  1.00  0.00           C
ATOM     85  O   GLU     6      29.150  22.960  22.880  1.00  0.00           O
ATOM     86  N   SER     7      31.330  23.300  23.180  1.00  0.00           N
ATOM     87  H   SER     7      32.090  23.880  23.490  1.00  0.00           H
ATOM     88  CA  SER     7      31.660  22.040  22.480  1.00  0.00           C
ATOM     89  HA  SER     7      30.960  21.240  22.710  1.00  0.00           H
ATOM     90  CB  SER     7      31.630  22.310  20.990  1.00  0.00           C
ATOM     91  HB1 SER     7      32.590  22.670  20.620  1.00  0.00           H
ATOM     92  HB2 SER     7      30.970  23.130  20.720  1.00  0.00           H
ATOM     93  OG  SER     7      31.220  21.160  20.240  1.00  0.00           O
ATOM     94  HG  SER     7      31.490  21.190  19.330  1.00  0.00           H
ATOM     95  C   SER     7      33.140  21.490  22.900  1.00  0.00           C
ATOM     96  O   SER     7      33.880  22.090  23.680  1.00  0.00           O
ATOM     97  N   GLY     9      33.520  20.270  22.480  1.00  0.00           N
ATOM     98  H   GLY     9      32.850  19.800  21.880  1.00  0.00           H
ATOM     99  CA  GLY     9      34.820  19.590  22.700  1.00  0.00           C
ATOM    100  HA1 GLY     9      35.650  20.300  22.720  1.00  0.00           H
ATOM    101  HA2 GLY     9      35.080  18.960  21.860  1.00  0.00           H
ATOM    102  C   GLY     9      34.900  18.740  24.000  1.00  0.00           C
ATOM    103  O   GLY     9      35.980  18.170  24.330  1.00  0.00           O
ATOM    104  N   GLY    10      33.830  18.490  24.690  1.00  0.00           N
ATOM    105  H   GLY    10      32.960  18.820  24.270  1.00  0.00           H
ATOM    106  CA  GLY    10      33.670  17.690  25.880  1.00  0.00           C
ATOM    107  HA1 GLY    10      32.610  17.710  26.090  1.00  0.00           H
ATOM    108  HA2 GLY    10      34.210  18.060  26.750  1.00  0.00           H
ATOM    109  C   GLY    10      34.050  16.230  25.800  1.00  0.00           C
ATOM    110  O   GLY    10      33.940  15.640  24.730  1.00  0.00           O
ATOM    111  N   GLY    11      34.530  15.500  26.840  1.00  0.00           N
ATOM    112  H   GLY    11      34.440  15.940  27.750  1.00  0.00           H
ATOM    113  CA  GLY    11      34.620  14.040  26.790  1.00  0.00           C
ATOM    114  HA1 GLY    11      35.180  13.910  25.860  1.00  0.00           H
ATOM    115  HA2 GLY    11      33.620  13.630  26.680  1.00  0.00           H
ATOM    116  C   GLY    11      35.350  13.360  27.930  1.00  0.00           C
ATOM    117  O   GLY    11      35.430  13.860  29.010  1.00  0.00           O
ATOM    118  N   LEU    12      35.640  12.090  27.690  1.00  0.00           N
ATOM    119  H   LEU    12      35.430  11.750  26.760  1.00  0.00           H
ATOM    120  CA  LEU    12      36.230  11.120  28.740  1.00  0.00           C
ATOM    121  HA  LEU    12      36.130  11.600  29.710  1.00  0.00           H
ATOM    122  CB  LEU    12      35.450   9.730  28.670  1.00  0.00           C
ATOM    123  HB1 LEU    12      35.540   9.430  27.620  1.00  0.00           H
ATOM    124  HB2 LEU    12      34.380   9.900  28.790  1.00  0.00           H
ATOM    125  CG  LEU    12      35.940   8.550  29.470  1.00  0.00           C
ATOM    126  HG  LEU    12      37.020   8.500  29.350  1.00  0.00           H
ATOM    127  CD1 LEU    12      35.620   8.870  30.950  1.00  0.00           C
ATOM    128 1HD1 LEU    12      36.210   9.720  31.310  1.00  0.00           H
ATOM    129 2HD1 LEU    12      34.590   9.200  31.070  1.00  0.00           H
ATOM    130 3HD1 LEU    12      35.780   7.970  31.540  1.00  0.00           H
ATOM    131  CD2 LEU    12      35.250   7.290  29.020  1.00  0.00           C
ATOM    132 1HD2 LEU    12      34.230   7.290  29.420  1.00  0.00           H
ATOM    133 2HD2 LEU    12      35.250   7.260  27.940  1.00  0.00           H
ATOM    134 3HD2 LEU    12      35.880   6.500  29.430  1.00  0.00           H
ATOM    135  C   LEU    12      37.790  10.920  28.470  1.00  0.00           C
ATOM    136  O   LEU    12      38.110  10.540  27.340  1.00  0.00           O
ATOM    137  N   VAL    13      38.610  11.190  29.520  1.00  0.00           N
ATOM    138  H   VAL    13      38.270  11.240  30.470  1.00  0.00           H
ATOM    139  CA  VAL    13      40.050  11.270  29.370  1.00  0.00           C
ATOM    140  HA  VAL    13      40.360  10.670  28.510  1.00  0.00           H
ATOM    141  CB  VAL    13      40.450  12.750  29.200  1.00  0.00           C
ATOM    142  HB  VAL    13      41.530  12.780  29.030  1.00  0.00           H
ATOM    143  CG1 VAL    13      39.730  13.340  27.990  1.00  0.00           C
ATOM    144 1HG1 VAL    13      38.690  13.430  28.290  1.00  0.00           H
ATOM    145 2HG1 VAL    13      39.990  14.380  27.780  1.00  0.00           H
ATOM    146 3HG1 VAL    13      40.030  12.760  27.110  1.00  0.00           H
ATOM    147  CG2 VAL    13      40.270  13.680  30.350  1.00  0.00           C
ATOM    148 1HG2 VAL    13      40.740  14.630  30.110  1.00  0.00           H
ATOM    149 2HG2 VAL    13      39.190  13.760  30.510  1.00  0.00           H
ATOM    150 3HG2 VAL    13      40.770  13.270  31.230  1.00  0.00           H
ATOM    151  C   VAL    13      40.860  10.620  30.440  1.00  0.00           C
ATOM    152  O   VAL    13      40.440  10.230  31.540  1.00  0.00           O
ATOM    153  N   GLN    14      42.200  10.410  30.220  1.00  0.00           N
ATOM    154  H   GLN    14      42.570  10.910  29.430  1.00  0.00           H
ATOM    155  CA  GLN    14      43.180   9.910  31.230  1.00  0.00           C
ATOM    156  HA  GLN    14      42.600   9.260  31.890  1.00  0.00           H
ATOM    157  CB  GLN    14      44.310   9.100  30.620  1.00  0.00           C
ATOM    158  HB1 GLN    14      44.830   8.660  31.470  1.00  0.00           H
ATOM    159  HB2 GLN    14      45.010   9.710  30.040  1.00  0.00           H
ATOM    160  CG  GLN    14      43.750   8.070  29.680  1.00  0.00           C
ATOM    161  HG1 GLN    14      43.330   8.560  28.800  1.00  0.00           H
ATOM    162  HG2 GLN    14      42.920   7.560  30.160  1.00  0.00           H
ATOM    163  CD  GLN    14      44.810   7.080  29.180  1.00  0.00           C
ATOM    164  OE1 GLN    14      45.930   6.870  29.590  1.00  0.00           O
ATOM    165  NE2 GLN    14      44.440   6.150  28.310  1.00  0.00           N
ATOM    166 1HE2 GLN    14      43.510   6.130  27.910  1.00  0.00           H
ATOM    167 2HE2 GLN    14      45.160   5.470  28.100  1.00  0.00           H
ATOM    168  C   GLN    14      43.770  11.060  32.010  1.00  0.00           C
ATOM    169  O   GLN    14      43.900  12.160  31.530  1.00  0.00           O
ATOM    170  N   ALA    15      44.100  10.780  33.290  1.00  0.00           N
ATOM    171  H   ALA    15      43.880   9.890  33.710  1.00  0.00           H
ATOM    172  CA  ALA    15      44.990  11.720  34.000  1.00  0.00           C
ATOM    173  HA  ALA    15      44.550  12.710  34.130  1.00  0.00           H
ATOM    174  CB  ALA    15      45.100  11.210  35.480  1.00  0.00           C
ATOM    175  HB1 ALA    15      44.170  11.190  36.050  1.00  0.00           H
ATOM    176  HB2 ALA    15      45.480  10.190  35.480  1.00  0.00           H
ATOM    177  HB3 ALA    15      45.890  11.690  36.060  1.00  0.00           H
ATOM    178  C   ALA    15      46.320  11.890  33.230  1.00  0.00           C
ATOM    179  O   ALA    15      46.790  10.990  32.590  1.00  0.00           O
ATOM    180  N   GLY    16      46.910  13.050  33.380  1.00  0.00           N
ATOM    181  H   GLY    16      46.530  13.680  34.070  1.00  0.00           H
ATOM    182  CA  GLY    16      48.200  13.370  32.700  1.00  0.00           C
ATOM    183  HA1 GLY    16      48.780  12.460  32.550  1.00  0.00           H
ATOM    184  HA2 GLY    16      48.820  14.040  33.300  1.00  0.00           H
ATOM    185  C   GLY    16      48.040  13.910  31.320  1.00  0.00           C
ATOM    186  O   GLY    16      48.900  14.700  30.940  1.00  0.00           O
ATOM    187  N   ASP    17      46.970  13.550  30.610  1.00  0.00           N
ATOM    188  H   ASP    17      46.410  12.870  31.110  1.00  0.00           H
ATOM    189  CA  ASP    17      46.700  13.880  29.220  1.00  0.00           C
ATOM    190  HA  ASP    17      47.630  13.830  28.650  1.00  0.00           H
ATOM    191  CB  ASP    17      45.630  12.870  28.730  1.00  0.00           C
ATOM    192  HB1 ASP    17      44.790  13.030  29.400  1.00  0.00           H
ATOM    193  HB2 ASP    17      45.980  11.880  28.990  1.00  0.00           H
ATOM    194  CG  ASP    17      45.110  12.990  27.300  1.00  0.00           C
ATOM    195  OD1 ASP    17      45.860  13.510  26.440  1.00  0.00           O
ATOM    196  OD2 ASP    17      43.970  12.480  27.090  1.00  0.00           O
ATOM    197  C   ASP    17      46.230  15.310  29.170  1.00  0.00           C
ATOM    198  O   ASP    17      46.170  15.970  30.190  1.00  0.00           O
ATOM    199  N   SER    18      45.940  15.810  27.990  1.00  0.00           N
ATOM    200  H   SER    18      46.020  15.140  27.230  1.00  0.00           H
ATOM    201  CA  SER    18      45.480  17.130  27.680  1.00  0.00           C
ATOM    202  HA  SER    18      45.250  17.690  28.590  1.00  0.00           H
ATOM    203  CB  SER    18      46.540  17.860  26.840  1.00  0.00           C
ATOM    204  HB1 SER    18      46.070  18.760  26.460  1.00  0.00           H
ATOM    205  HB2 SER    18      46.700  17.300  25.920  1.00  0.00           H
ATOM    206  OG  SER    18      47.670  18.310  27.530  1.00  0.00           O
ATOM    207  HG  SER    18      48.010  17.550  28.020  1.00  0.00           H
ATOM    208  C   SER    18      44.200  17.070  26.790  1.00  0.00           C
ATOM    209  O   SER    18      44.050  16.280  25.860  1.00  0.00           O
ATOM    210  N   LEU    19      43.340  18.060  26.910  1.00  0.00           N
ATOM    211  H   LEU    19      43.720  18.800  27.480  1.00  0.00           H
ATOM    212  CA  LEU    19      42.160  18.280  26.100  1.00  0.00           C
ATOM    213  HA  LEU    19      42.320  17.830  25.120  1.00  0.00           H
ATOM    214  CB  LEU    19      40.970  17.660  26.850  1.00  0.00           C
ATOM    215  HB1 LEU    19      40.880  18.260  27.750  1.00  0.00           H
ATOM    216  HB2 LEU    19      41.160  16.610  27.060  1.00  0.00           H
ATOM    217  CG  LEU    19      39.560  17.740  26.130  1.00  0.00           C
ATOM    218  HG  LEU    19      39.230  18.770  26.130  1.00  0.00           H
ATOM    219  CD1 LEU    19      39.610  17.060  24.750  1.00  0.00           C
ATOM    220 1HD1 LEU    19      39.780  15.990  24.860  1.00  0.00           H
ATOM    221 2HD1 LEU    19      38.710  17.180  24.160  1.00  0.00           H
ATOM    222 3HD1 LEU    19      40.360  17.550  24.130  1.00  0.00           H
ATOM    223  CD2 LEU    19      38.520  16.990  27.020  1.00  0.00           C
ATOM    224 1HD2 LEU    19      37.550  17.080  26.520  1.00  0.00           H
ATOM    225 2HD2 LEU    19      38.790  15.940  27.080  1.00  0.00           H
ATOM    226 3HD2 LEU    19      38.360  17.410  28.010  1.00  0.00           H
ATOM    227  C   LEU    19      42.010  19.760  25.660  1.00  0.00           C
ATOM    228  O   LEU    19      42.510  20.610  26.360  1.00  0.00           O
ATOM    229  N   ARG    20      41.280  20.100  24.600  1.00  0.00           N
ATOM    230  H   ARG    20      40.710  19.430  24.110  1.00  0.00           H
ATOM    231  CA  ARG    20      41.020  21.470  24.160  1.00  0.00           C
ATOM    232  HA  ARG    20      41.350  22.010  25.050  1.00  0.00           H
ATOM    233  CB  ARG    20      41.890  21.860  22.970  1.00  0.00           C
ATOM    234  HB1 ARG    20      41.540  21.350  22.070  1.00  0.00           H
ATOM    235  HB2 ARG    20      42.850  21.410  23.230  1.00  0.00           H
ATOM    236  CG  ARG    20      41.940  23.400  22.760  1.00  0.00           C
ATOM    237  HG1 ARG    20      42.540  23.800  23.570  1.00  0.00           H
ATOM    238  HG2 ARG    20      40.950  23.850  22.880  1.00  0.00           H
ATOM    239  CD  ARG    20      42.450  23.930  21.370  1.00  0.00           C
ATOM    240  HD1 ARG    20      43.430  23.470  21.230  1.00  0.00           H
ATOM    241  HD2 ARG    20      42.620  25.000  21.450  1.00  0.00           H
ATOM    242  NE  ARG    20      41.640  23.680  20.180  1.00  0.00           N
ATOM    243  HE  ARG    20      41.330  22.740  20.030  1.00  0.00           H
ATOM    244  CZ  ARG    20      41.400  24.510  19.170  1.00  0.00           C
ATOM    245  NH1 ARG    20      41.700  25.760  19.190  1.00  0.00           N
ATOM    246 1HH1 ARG    20      42.330  26.090  19.910  1.00  0.00           H
ATOM    247 2HH1 ARG    20      41.700  26.200  18.280  1.00  0.00           H
ATOM    248  NH2 ARG    20      40.740  24.130  18.140  1.00  0.00           N
ATOM    249 1HH2 ARG    20      40.540  23.150  17.990  1.00  0.00           H
ATOM    250 2HH2 ARG    20      40.500  24.720  17.350  1.00  0.00           H
ATOM    251  C   ARG    20      39.530  21.760  23.990  1.00  0.00           C
ATOM    252  O   ARG    20      38.870  21.070  23.180  1.00  0.00           O
ATOM    253  N   LEU    21      38.930  22.610  24.820  1.00  0.00           N
ATOM    254  H   LEU    21      39.590  23.180  25.340  1.00  0.00           H
ATOM    255  CA  LEU    21      37.540  22.970  24.650  1.00  0.00           C
ATOM    256  HA  LEU    21      36.930  22.110  24.350  1.00  0.00           H
ATOM    257  CB  LEU    21      37.000  23.220  26.090  1.00  0.00           C
ATOM    258  HB1 LEU    21      35.990  23.640  26.060  1.00  0.00           H
ATOM    259  HB2 LEU    21      37.640  23.980  26.520  1.00  0.00           H
ATOM    260  CG  LEU    21      37.080  21.960  27.050  1.00  0.00           C
ATOM    261  HG  LEU    21      38.120  21.680  27.200  1.00  0.00           H
ATOM    262  CD1 LEU    21      36.360  22.320  28.360  1.00  0.00           C
ATOM    263 1HD1 LEU    21      35.320  22.600  28.200  1.00  0.00           H
ATOM    264 2HD1 LEU    21      36.630  21.560  29.100  1.00  0.00           H
ATOM    265 3HD1 LEU    21      36.840  23.120  28.920  1.00  0.00           H
ATOM    266  CD2 LEU    21      36.490  20.690  26.440  1.00  0.00           C
ATOM    267 1HD2 LEU    21      35.600  20.860  25.830  1.00  0.00           H
ATOM    268 2HD2 LEU    21      37.050  20.370  25.560  1.00  0.00           H
ATOM    269 3HD2 LEU    21      36.410  19.840  27.120  1.00  0.00           H
ATOM    270  C   LEU    21      37.270  24.190  23.710  1.00  0.00           C
ATOM    271  O   LEU    21      38.140  24.990  23.360  1.00  0.00           O
ATOM    272  N   SER    22      36.000  24.420  23.430  1.00  0.00           N
ATOM    273  H   SER    22      35.280  23.820  23.810  1.00  0.00           H
ATOM    274  CA  SER    22      35.530  25.550  22.570  1.00  0.00           C
ATOM    275  HA  SER    22      36.280  26.340  22.610  1.00  0.00           H
ATOM    276  CB  SER    22      35.410  25.230  21.060  1.00  0.00           C
ATOM    277  HB1 SER    22      36.410  24.980  20.700  1.00  0.00           H
ATOM    278  HB2 SER    22      35.050  26.120  20.550  1.00  0.00           H
ATOM    279  OG  SER    22      34.570  24.110  20.890  1.00  0.00           O
ATOM    280  HG  SER    22      35.260  23.430  20.920  1.00  0.00           H
ATOM    281  C   SER    22      34.150  26.100  22.990  1.00  0.00           C
ATOM    282  O   SER    22      33.370  25.380  23.600  1.00  0.00           O
ATOM    283  N   CYS    23      33.820  27.380  22.760  1.00  0.00           N
ATOM    284  H   CYS    23      34.450  27.840  22.110  1.00  0.00           H
ATOM    285  CA  CYS    23      32.600  28.070  22.950  1.00  0.00           C
ATOM    286  HA  CYS    23      31.750  27.380  22.900  1.00  0.00           H
ATOM    287  CB  CYS    23      32.580  28.720  24.350  1.00  0.00           C
ATOM    288  HB1 CYS    23      33.490  29.300  24.450  1.00  0.00           H
ATOM    289  HB2 CYS    23      32.510  27.870  25.030  1.00  0.00           H
ATOM    290  SG  CYS    23      31.100  29.680  24.700  1.00  0.00           S
ATOM    291  C   CYS    23      32.340  29.130  21.810  1.00  0.00           C
ATOM    292  O   CYS    23      33.080  30.090  21.670  1.00  0.00           O
ATOM    293  N   ALA    24      31.220  28.980  21.080  1.00  0.00           N
ATOM    294  H   ALA    24      30.540  28.300  21.410  1.00  0.00           H
ATOM    295  CA  ALA    24      30.740  29.800  20.030  1.00  0.00           C
ATOM    296  HA  ALA    24      31.590  30.250  19.520  1.00  0.00           H
ATOM    297  CB  ALA    24      30.000  28.950  19.110  1.00  0.00           C
ATOM    298  HB1 ALA    24      30.630  28.510  18.340  1.00  0.00           H
ATOM    299  HB2 ALA    24      29.450  28.240  19.730  1.00  0.00           H
ATOM    300  HB3 ALA    24      29.300  29.510  18.490  1.00  0.00           H
ATOM    301  C   ALA    24      29.820  30.930  20.480  1.00  0.00           C
ATOM    302  O   ALA    24      28.890  30.780  21.230  1.00  0.00           O
ATOM    303  N   ALA    25      30.130  32.130  20.020  1.00  0.00           N
ATOM    304  H   ALA    25      30.970  32.190  19.470  1.00  0.00           H
ATOM    305  CA  ALA    25      29.450  33.380  20.350  1.00  0.00           C
ATOM    306  HA  ALA    25      29.600  33.530  21.420  1.00  0.00           H
ATOM    307  CB  ALA    25      30.210  34.610  19.750  1.00  0.00           C
ATOM    308  HB1 ALA    25      31.220  34.570  20.150  1.00  0.00           H
ATOM    309  HB2 ALA    25      30.300  34.620  18.660  1.00  0.00           H
ATOM    310  HB3 ALA    25      29.590  35.470  20.020  1.00  0.00           H
ATOM    311  C   ALA    25      27.910  33.390  20.060  1.00  0.00           C
ATOM    312  O   ALA    25      27.150  34.110  20.700  1.00  0.00           O
ATOM    313  N   SER    26      27.430  32.480  19.190  1.00  0.00           N
ATOM    314  H   SER    26      28.060  31.890  18.660  1.00  0.00           H
ATOM    315  CA  SER    26      26.010  32.250  19.010  1.00  0.00           C
ATOM    316  HA  SER    26      25.890  31.710  18.070  1.00  0.00           H
ATOM    317  CB  SER    26      25.530  31.280  20.070  1.00  0.00           C
ATOM    318  HB1 SER    26      24.560  30.880  19.780  1.00  0.00           H
ATOM    319  HB2 SER    26      25.390  31.770  21.030  1.00  0.00           H
ATOM    320  OG  SER    26      26.530  30.210  20.190  1.00  0.00           O
ATOM    321  HG  SER    26      27.320  30.630  20.570  1.00  0.00           H
ATOM    322  C   SER    26      25.090  33.520  18.890  1.00  0.00           C
ATOM    323  O   SER    26      23.960  33.430  19.310  1.00  0.00           O
ATOM    324  N   GLY    27      25.600  34.630  18.350  1.00  0.00           N
ATOM    325  H   GLY    27      26.480  34.560  17.860  1.00  0.00           H
ATOM    326  CA  GLY    27      24.870  35.920  18.300  1.00  0.00           C
ATOM    327  HA1 GLY    27      23.820  35.780  18.560  1.00  0.00           H
ATOM    328  HA2 GLY    27      24.920  36.270  17.270  1.00  0.00           H
ATOM    329  C   GLY    27      25.500  37.100  19.150  1.00  0.00           C
ATOM    330  O   GLY    27      25.100  38.250  18.950  1.00  0.00           O
ATOM    331  N   LEU    28      26.430  36.770  20.060  1.00  0.00           N
ATOM    332  H   LEU    28      26.620  35.800  20.270  1.00  0.00           H
ATOM    333  CA  LEU    28      26.920  37.760  20.990  1.00  0.00           C
ATOM    334  HA  LEU    28      26.010  38.250  21.350  1.00  0.00           H
ATOM    335  CB  LEU    28      27.600  37.040  22.160  1.00  0.00           C
ATOM    336  HB1 LEU    28      28.390  36.470  21.670  1.00  0.00           H
ATOM    337  HB2 LEU    28      26.880  36.360  22.610  1.00  0.00           H
ATOM    338  CG  LEU    28      28.130  38.020  23.270  1.00  0.00           C
ATOM    339  HG  LEU    28      28.730  38.820  22.850  1.00  0.00           H
ATOM    340  CD1 LEU    28      27.090  38.640  24.230  1.00  0.00           C
ATOM    341 1HD1 LEU    28      26.460  37.840  24.620  1.00  0.00           H
ATOM    342 2HD1 LEU    28      27.590  39.210  25.010  1.00  0.00           H
ATOM    343 3HD1 LEU    28      26.300  39.250  23.780  1.00  0.00           H
ATOM    344  CD2 LEU    28      29.000  37.150  24.190  1.00  0.00           C
ATOM    345 1HD2 LEU    28      29.930  36.860  23.700  1.00  0.00           H
ATOM    346 2HD2 LEU    28      29.230  37.770  25.050  1.00  0.00           H
ATOM    347 3HD2 LEU    28      28.510  36.220  24.480  1.00  0.00           H
ATOM    348  C   LEU    28      27.820  38.780  20.320  1.00  0.00           C
ATOM    349  O   LEU    28      28.490  38.540  19.320  1.00  0.00           O
ATOM    350  N   LEU    29      27.840  40.020  20.890  1.00  0.00           N
ATOM    351  H   LEU    29      27.060  40.310  21.460  1.00  0.00           H
ATOM    352  CA  LEU    29      28.810  41.070  20.400  1.00  0.00           C
ATOM    353  HA  LEU    29      28.780  41.240  19.330  1.00  0.00           H
ATOM    354  CB  LEU    29      28.470  42.460  20.990  1.00  0.00           C
ATOM    355  HB1 LEU    29      29.210  43.260  20.920  1.00  0.00           H
ATOM    356  HB2 LEU    29      28.160  42.220  22.010  1.00  0.00           H
ATOM    357  CG  LEU    29      27.130  43.040  20.340  1.00  0.00           C
ATOM    358  HG  LEU    29      26.300  42.350  20.430  1.00  0.00           H
ATOM    359  CD1 LEU    29      26.820  44.390  20.990  1.00  0.00           C
ATOM    360 1HD1 LEU    29      27.670  45.070  20.880  1.00  0.00           H
ATOM    361 2HD1 LEU    29      25.970  44.840  20.480  1.00  0.00           H
ATOM    362 3HD1 LEU    29      26.520  44.360  22.040  1.00  0.00           H
ATOM    363  CD2 LEU    29      27.490  43.380  18.960  1.00  0.00           C
ATOM    364 1HD2 LEU    29      26.720  43.990  18.480  1.00  0.00           H
ATOM    365 2HD2 LEU    29      28.530  43.680  18.810  1.00  0.00           H
ATOM    366 3HD2 LEU    29      27.370  42.400  18.500  1.00  0.00           H
ATOM    367  C   LEU    29      30.260  40.690  20.700  1.00  0.00           C
ATOM    368  O   LEU    29      30.820  41.250  21.640  1.00  0.00           O
ATOM    369  N   PHE    30      30.780  39.800  19.850  1.00  0.00           N
ATOM    370  H   PHE    30      30.130  39.360  19.210  1.00  0.00           H
ATOM    371  CA  PHE    30      32.080  39.270  19.880  1.00  0.00           C
ATOM    372  HA  PHE    30      32.190  38.780  20.850  1.00  0.00           H
ATOM    373  CB  PHE    30      32.260  38.200  18.810  1.00  0.00           C
ATOM    374  HB1 PHE    30      32.530  38.670  17.860  1.00  0.00           H
ATOM    375  HB2 PHE    30      31.330  37.670  18.590  1.00  0.00           H
ATOM    376  CG  PHE    30      33.250  37.120  19.240  1.00  0.00           C
ATOM    377  CD1 PHE    30      33.040  36.290  20.310  1.00  0.00           C
ATOM    378  HD1 PHE    30      32.140  36.430  20.890  1.00  0.00           H
ATOM    379  CE1 PHE    30      34.010  35.370  20.700  1.00  0.00           C
ATOM    380  HE1 PHE    30      33.860  34.770  21.590  1.00  0.00           H
ATOM    381  CZ  PHE    30      35.230  35.230  20.010  1.00  0.00           C
ATOM    382  HZ  PHE    30      36.030  34.620  20.390  1.00  0.00           H
ATOM    383  CE2 PHE    30      35.430  35.980  18.880  1.00  0.00           C
ATOM    384  HE2 PHE    30      36.360  35.870  18.340  1.00  0.00           H
ATOM    385  CD2 PHE    30      34.470  36.950  18.510  1.00  0.00           C
ATOM    386  HD2 PHE    30      34.640  37.440  17.560  1.00  0.00           H
ATOM    387  C   PHE    30      33.310  40.200  19.750  1.00  0.00           C
ATOM    388  O   PHE    30      34.390  39.890  20.270  1.00  0.00           O
ATOM    389  N   SER    37      33.220  41.320  19.150  1.00  0.00           N
ATOM    390  H   SER    37      32.320  41.560  18.760  1.00  0.00           H
ATOM    391  CA  SER    37      34.240  42.420  19.020  1.00  0.00           C
ATOM    392  HA  SER    37      35.150  41.960  18.650  1.00  0.00           H
ATOM    393  CB  SER    37      33.820  43.290  17.860  1.00  0.00           C
ATOM    394  HB1 SER    37      34.560  44.080  17.820  1.00  0.00           H
ATOM    395  HB2 SER    37      32.840  43.780  17.920  1.00  0.00           H
ATOM    396  OG  SER    37      34.070  42.500  16.750  1.00  0.00           O
ATOM    397  HG  SER    37      33.300  42.440  16.190  1.00  0.00           H
ATOM    398  C   SER    37      34.430  43.250  20.280  1.00  0.00           C
ATOM    399  O   SER    37      35.320  44.110  20.250  1.00  0.00           O
ATOM    400  N   PHE    38      33.610  43.040  21.310  1.00  0.00           N
ATOM    401  H   PHE    38      32.850  42.400  21.140  1.00  0.00           H
ATOM    402  CA  PHE    38      33.560  43.950  22.440  1.00  0.00           C
ATOM    403  HA  PHE    38      34.450  44.570  22.420  1.00  0.00           H
ATOM    404  CB  PHE    38      32.340  44.910  22.270  1.00  0.00           C
ATOM    405  HB1 PHE    38      32.240  45.600  23.110  1.00  0.00           H
ATOM    406  HB2 PHE    38      31.410  44.340  22.170  1.00  0.00           H
ATOM    407  CG  PHE    38      32.490  45.760  21.050  1.00  0.00           C
ATOM    408  CD1 PHE    38      31.890  45.370  19.840  1.00  0.00           C
ATOM    409  HD1 PHE    38      31.180  44.560  19.740  1.00  0.00           H
ATOM    410  CE1 PHE    38      32.030  46.180  18.670  1.00  0.00           C
ATOM    411  HE1 PHE    38      31.590  45.870  17.730  1.00  0.00           H
ATOM    412  CZ  PHE    38      32.770  47.390  18.700  1.00  0.00           C
ATOM    413  HZ  PHE    38      32.910  47.980  17.810  1.00  0.00           H
ATOM    414  CE2 PHE    38      33.230  47.840  19.960  1.00  0.00           C
ATOM    415  HE2 PHE    38      33.670  48.810  20.100  1.00  0.00           H
ATOM    416  CD2 PHE    38      33.100  47.030  21.110  1.00  0.00           C
ATOM    417  HD2 PHE    38      33.560  47.310  22.040  1.00  0.00           H
ATOM    418  C   PHE    38      33.430  43.220  23.780  1.00  0.00           C
ATOM    419  O   PHE    38      34.220  43.550  24.670  1.00  0.00           O
ATOM    420  N   TYR    39      32.480  42.300  23.960  1.00  0.00           N
ATOM    421  H   TYR    39      31.940  42.000  23.160  1.00  0.00           H
ATOM    422  CA  TYR    39      32.290  41.550  25.200  1.00  0.00           C
ATOM    423  HA  TYR    39      32.110  42.270  26.000  1.00  0.00           H
ATOM    424  CB  TYR    39      31.050  40.650  25.270  1.00  0.00           C
ATOM    425  HB1 TYR    39      31.240  39.860  25.990  1.00  0.00           H
ATOM    426  HB2 TYR    39      31.060  40.160  24.300  1.00  0.00           H
ATOM    427  CG  TYR    39      29.730  41.440  25.540  1.00  0.00           C
ATOM    428  CD1 TYR    39      29.260  42.450  24.730  1.00  0.00           C
ATOM    429  HD1 TYR    39      29.920  42.750  23.930  1.00  0.00           H
ATOM    430  CE1 TYR    39      28.000  43.020  24.890  1.00  0.00           C
ATOM    431  HE1 TYR    39      27.560  43.690  24.170  1.00  0.00           H
ATOM    432  CZ  TYR    39      27.200  42.570  25.970  1.00  0.00           C
ATOM    433  OH  TYR    39      25.960  43.090  26.010  1.00  0.00           O
ATOM    434  HH  TYR    39      25.430  42.850  26.780  1.00  0.00           H
ATOM    435  CE2 TYR    39      27.710  41.600  26.860  1.00  0.00           C
ATOM    436  HE2 TYR    39      27.180  41.280  27.740  1.00  0.00           H
ATOM    437  CD2 TYR    39      29.030  41.100  26.660  1.00  0.00           C
ATOM    438  HD2 TYR    39      29.500  40.400  27.340  1.00  0.00           H
ATOM    439  C   TYR    39      33.590  40.720  25.500  1.00  0.00           C
ATOM    440  O   TYR    39      34.290  40.180  24.630  1.00  0.00           O
ATOM    441  N   ILE    40      33.730  40.640  26.850  1.00  0.00           N
ATOM    442  H   ILE    40      32.980  41.080  27.360  1.00  0.00           H
ATOM    443  CA  ILE    40      34.590  39.750  27.630  1.00  0.00           C
ATOM    444  HA  ILE    40      35.550  39.600  27.130  1.00  0.00           H
ATOM    445  CB  ILE    40      35.010  40.410  29.020  1.00  0.00           C
ATOM    446  HB  ILE    40      34.090  40.370  29.610  1.00  0.00           H
ATOM    447  CG2 ILE    40      36.040  39.410  29.630  1.00  0.00           C
ATOM    448 1HG2 ILE    40      37.020  39.570  29.180  1.00  0.00           H
ATOM    449 2HG2 ILE    40      36.160  39.570  30.700  1.00  0.00           H
ATOM    450 3HG2 ILE    40      35.820  38.360  29.450  1.00  0.00           H
ATOM    451  CG1 ILE    40      35.540  41.860  28.880  1.00  0.00           C
ATOM    452 1HG1 ILE    40      34.730  42.490  28.490  1.00  0.00           H
ATOM    453 2HG1 ILE    40      36.430  42.000  28.260  1.00  0.00           H
ATOM    454  CD  ILE    40      35.660  42.390  30.340  1.00  0.00           C
ATOM    455  HD1 ILE    40      34.700  42.080  30.760  1.00  0.00           H
ATOM    456  HD2 ILE    40      36.450  41.870  30.890  1.00  0.00           H
ATOM    457  HD3 ILE    40      35.890  43.450  30.470  1.00  0.00           H
ATOM    458  C   ILE    40      33.860  38.330  27.660  1.00  0.00           C
ATOM    459  O   ILE    40      32.670  38.220  28.100  1.00  0.00           O
ATOM    460  N   MET    41      34.500  37.260  27.140  1.00  0.00           N
ATOM    461  H   MET    41      35.480  37.230  26.890  1.00  0.00           H
ATOM    462  CA  MET    41      34.060  35.830  27.270  1.00  0.00           C
ATOM    463  HA  MET    41      33.080  35.870  27.760  1.00  0.00           H
ATOM    464  CB  MET    41      33.880  35.160  25.820  1.00  0.00           C
ATOM    465  HB1 MET    41      33.580  34.120  25.980  1.00  0.00           H
ATOM    466  HB2 MET    41      34.800  35.120  25.240  1.00  0.00           H
ATOM    467  CG  MET    41      32.880  35.980  24.900  1.00  0.00           C
ATOM    468  HG1 MET    41      33.360  36.900  24.580  1.00  0.00           H
ATOM    469  HG2 MET    41      31.980  36.160  25.490  1.00  0.00           H
ATOM    470  SD  MET    41      32.400  35.040  23.530  1.00  0.00           S
ATOM    471  CE  MET    41      31.600  33.550  24.190  1.00  0.00           C
ATOM    472  HE1 MET    41      31.320  32.890  23.380  1.00  0.00           H
ATOM    473  HE2 MET    41      32.160  33.010  24.950  1.00  0.00           H
ATOM    474  HE3 MET    41      30.670  33.860  24.670  1.00  0.00           H
ATOM    475  C   MET    41      34.880  35.000  28.240  1.00  0.00           C
ATOM    476  O   MET    41      36.060  35.320  28.430  1.00  0.00           O
ATOM    477  N   GLY    42      34.280  34.000  28.900  1.00  0.00           N
ATOM    478  H   GLY    42      33.410  33.670  28.530  1.00  0.00           H
ATOM    479  CA  GLY    42      34.920  33.360  30.070  1.00  0.00           C
ATOM    480  HA1 GLY    42      34.760  33.910  31.000  1.00  0.00           H
ATOM    481  HA2 GLY    42      35.970  33.440  29.770  1.00  0.00           H
ATOM    482  C   GLY    42      34.500  31.850  30.290  1.00  0.00           C
ATOM    483  O   GLY    42      33.600  31.310  29.560  1.00  0.00           O
ATOM    484  N   TRP    43      35.090  31.220  31.330  1.00  0.00           N
ATOM    485  H   TRP    43      35.940  31.630  31.690  1.00  0.00           H
ATOM    486  CA  TRP    43      34.820  29.840  31.570  1.00  0.00           C
ATOM    487  HA  TRP    43      33.890  29.550  31.070  1.00  0.00           H
ATOM    488  CB  TRP    43      36.050  28.960  31.140  1.00  0.00           C
ATOM    489  HB1 TRP    43      35.960  27.990  31.630  1.00  0.00           H
ATOM    490  HB2 TRP    43      36.930  29.500  31.490  1.00  0.00           H
ATOM    491  CG  TRP    43      36.140  28.680  29.760  1.00  0.00           C
ATOM    492  CD1 TRP    43      36.960  29.310  28.880  1.00  0.00           C
ATOM    493  HD1 TRP    43      37.660  30.060  29.200  1.00  0.00           H
ATOM    494  NE1 TRP    43      36.760  28.760  27.660  1.00  0.00           N
ATOM    495  HE1 TRP    43      37.310  29.040  26.860  1.00  0.00           H
ATOM    496  CE2 TRP    43      35.840  27.830  27.560  1.00  0.00           C
ATOM    497  CZ2 TRP    43      35.320  27.080  26.520  1.00  0.00           C
ATOM    498  HZ2 TRP    43      35.610  27.240  25.490  1.00  0.00           H
ATOM    499  CH2 TRP    43      34.210  26.230  26.790  1.00  0.00           C
ATOM    500  HH2 TRP    43      33.830  25.620  25.980  1.00  0.00           H
ATOM    501  CZ3 TRP    43      33.650  26.150  28.050  1.00  0.00           C
ATOM    502  HZ3 TRP    43      32.830  25.480  28.260  1.00  0.00           H
ATOM    503  CE3 TRP    43      34.270  26.860  29.140  1.00  0.00           C
ATOM    504  HE3 TRP    43      33.880  26.710  30.130  1.00  0.00           H
ATOM    505  CD2 TRP    43      35.360  27.780  28.900  1.00  0.00           C
ATOM    506  C   TRP    43      34.710  29.680  33.080  1.00  0.00           C
ATOM    507  O   TRP    43      35.580  30.130  33.850  1.00  0.00           O
ATOM    508  N   PHE    44      33.680  28.880  33.470  1.00  0.00           N
ATOM    509  H   PHE    44      32.940  28.550  32.870  1.00  0.00           H
ATOM    510  CA  PHE    44      33.420  28.360  34.810  1.00  0.00           C
ATOM    511  HA  PHE    44      34.130  28.750  35.550  1.00  0.00           H
ATOM    512  CB  PHE    44      32.120  28.990  35.280  1.00  0.00           C
ATOM    513  HB1 PHE    44      31.720  28.480  36.160  1.00  0.00           H
ATOM    514  HB2 PHE    44      31.410  28.950  34.450  1.00  0.00           H
ATOM    515  CG  PHE    44      32.160  30.520  35.680  1.00  0.00           C
ATOM    516  CD1 PHE    44      31.990  31.550  34.700  1.00  0.00           C
ATOM    517  HD1 PHE    44      31.840  31.340  33.660  1.00  0.00           H
ATOM    518  CE1 PHE    44      32.070  32.880  35.120  1.00  0.00           C
ATOM    519  HE1 PHE    44      31.920  33.600  34.330  1.00  0.00           H
ATOM    520  CZ  PHE    44      32.250  33.250  36.450  1.00  0.00           C
ATOM    521  HZ  PHE    44      32.270  34.320  36.610  1.00  0.00           H
ATOM    522  CE2 PHE    44      32.470  32.260  37.420  1.00  0.00           C
ATOM    523  HE2 PHE    44      32.660  32.590  38.430  1.00  0.00           H
ATOM    524  CD2 PHE    44      32.410  30.920  36.990  1.00  0.00           C
ATOM    525  HD2 PHE    44      32.510  30.200  37.780  1.00  0.00           H
ATOM    526  C   PHE    44      33.320  26.820  34.770  1.00  0.00           C
ATOM    527  O   PHE    44      33.180  26.270  33.680  1.00  0.00           O
ATOM    528  N   ARG    45      33.310  26.120  35.900  1.00  0.00           N
ATOM    529  H   ARG    45      33.610  26.650  36.710  1.00  0.00           H
ATOM    530  CA  ARG    45      33.180  24.630  36.090  1.00  0.00           C
ATOM    531  HA  ARG    45      32.460  24.320  35.330  1.00  0.00           H
ATOM    532  CB  ARG    45      34.520  23.880  35.890  1.00  0.00           C
ATOM    533  HB1 ARG    45      34.980  24.200  34.960  1.00  0.00           H
ATOM    534  HB2 ARG    45      34.270  22.820  35.760  1.00  0.00           H
ATOM    535  CG  ARG    45      35.640  24.160  36.950  1.00  0.00           C
ATOM    536  HG1 ARG    45      35.200  24.160  37.950  1.00  0.00           H
ATOM    537  HG2 ARG    45      35.970  25.170  36.740  1.00  0.00           H
ATOM    538  CD  ARG    45      36.870  23.280  36.720  1.00  0.00           C
ATOM    539  HD1 ARG    45      37.180  23.470  35.700  1.00  0.00           H
ATOM    540  HD2 ARG    45      36.780  22.230  36.980  1.00  0.00           H
ATOM    541  NE  ARG    45      37.960  23.770  37.570  1.00  0.00           N
ATOM    542  HE  ARG    45      37.750  24.300  38.410  1.00  0.00           H
ATOM    543  CZ  ARG    45      39.090  23.060  37.720  1.00  0.00           C
ATOM    544  NH1 ARG    45      39.540  22.270  36.690  1.00  0.00           N
ATOM    545 1HH1 ARG    45      39.000  22.060  35.860  1.00  0.00           H
ATOM    546 2HH1 ARG    45      40.480  21.910  36.730  1.00  0.00           H
ATOM    547  NH2 ARG    45      39.870  23.190  38.730  1.00  0.00           N
ATOM    548 1HH2 ARG    45      39.560  23.650  39.580  1.00  0.00           H
ATOM    549 2HH2 ARG    45      40.700  22.620  38.700  1.00  0.00           H
ATOM    550  C   ARG    45      32.610  24.260  37.470  1.00  0.00           C
ATOM    551  O   ARG    45      32.760  24.960  38.440  1.00  0.00           O
ATOM    552  N   GLN    46      31.830  23.140  37.580  1.00  0.00           N
ATOM    553  H   GLN    46      31.610  22.620  36.740  1.00  0.00           H
ATOM    554  CA  GLN    46      31.380  22.550  38.820  1.00  0.00           C
ATOM    555  HA  GLN    46      32.050  23.040  39.540  1.00  0.00           H
ATOM    556  CB  GLN    46      29.810  22.920  38.970  1.00  0.00           C
ATOM    557  HB1 GLN    46      29.250  22.340  38.230  1.00  0.00           H
ATOM    558  HB2 GLN    46      29.510  23.960  38.790  1.00  0.00           H
ATOM    559  CG  GLN    46      29.280  22.480  40.370  1.00  0.00           C
ATOM    560  HG1 GLN    46      29.880  22.920  41.160  1.00  0.00           H
ATOM    561  HG2 GLN    46      29.300  21.390  40.430  1.00  0.00           H
ATOM    562  CD  GLN    46      27.870  23.000  40.670  1.00  0.00           C
ATOM    563  OE1 GLN    46      27.120  23.390  39.780  1.00  0.00           O
ATOM    564  NE2 GLN    46      27.430  22.810  41.920  1.00  0.00           N
ATOM    565 1HE2 GLN    46      28.010  22.370  42.620  1.00  0.00           H
ATOM    566 2HE2 GLN    46      26.530  23.120  42.260  1.00  0.00           H
ATOM    567  C   GLN    46      31.700  21.050  38.890  1.00  0.00           C
ATOM    568  O   GLN    46      31.620  20.310  37.870  1.00  0.00           O
ATOM    569  N   ALA    47      32.020  20.590  40.130  1.00  0.00           N
ATOM    570  H   ALA    47      32.240  21.260  40.850  1.00  0.00           H
ATOM    571  CA  ALA    47      32.530  19.190  40.260  1.00  0.00           C
ATOM    572  HA  ALA    47      32.630  18.740  39.280  1.00  0.00           H
ATOM    573  CB  ALA    47      33.890  19.330  40.970  1.00  0.00           C
ATOM    574  HB1 ALA    47      33.890  19.920  41.880  1.00  0.00           H
ATOM    575  HB2 ALA    47      34.190  18.330  41.280  1.00  0.00           H
ATOM    576  HB3 ALA    47      34.570  19.790  40.250  1.00  0.00           H
ATOM    577  C   ALA    47      31.520  18.400  41.140  1.00  0.00           C
ATOM    578  O   ALA    47      30.530  18.900  41.700  1.00  0.00           O
ATOM    579  N   PRO    48      31.860  17.070  41.280  1.00  0.00           N
ATOM    580  CD  PRO    48      32.650  16.330  40.270  1.00  0.00           C
ATOM    581  HD1 PRO    48      33.710  16.570  40.320  1.00  0.00           H
ATOM    582  HD2 PRO    48      32.250  16.650  39.310  1.00  0.00           H
ATOM    583  CG  PRO    48      32.370  14.910  40.460  1.00  0.00           C
ATOM    584  HG1 PRO    48      33.300  14.340  40.390  1.00  0.00           H
ATOM    585  HG2 PRO    48      31.630  14.550  39.740  1.00  0.00           H
ATOM    586  CB  PRO    48      31.960  14.910  41.940  1.00  0.00           C
ATOM    587  HB1 PRO    48      32.800  14.990  42.630  1.00  0.00           H
ATOM    588  HB2 PRO    48      31.360  14.030  42.160  1.00  0.00           H
ATOM    589  CA  PRO    48      31.140  16.180  42.140  1.00  0.00           C
ATOM    590  HA  PRO    48      30.160  16.040  41.680  1.00  0.00           H
ATOM    591  C   PRO    48      31.130  16.670  43.650  1.00  0.00           C
ATOM    592  O   PRO    48      32.210  16.780  44.310  1.00  0.00           O
ATOM    593  N   GLY    49      29.970  17.090  44.120  1.00  0.00           N
ATOM    594  H   GLY    49      29.250  17.370  43.470  1.00  0.00           H
ATOM    595  CA  GLY    49      29.700  17.490  45.450  1.00  0.00           C
ATOM    596  HA1 GLY    49      29.990  16.740  46.180  1.00  0.00           H
ATOM    597  HA2 GLY    49      28.640  17.630  45.640  1.00  0.00           H
ATOM    598  C   GLY    49      30.290  18.860  45.960  1.00  0.00           C
ATOM    599  O   GLY    49      30.580  19.050  47.140  1.00  0.00           O
ATOM    600  N   ARG    50      30.500  19.770  45.020  1.00  0.00           N
ATOM    601  H   ARG    50      30.310  19.560  44.050  1.00  0.00           H
ATOM    602  CA  ARG    50      31.130  21.080  45.220  1.00  0.00           C
ATOM    603  HA  ARG    50      30.940  21.360  46.260  1.00  0.00           H
ATOM    604  CB  ARG    50      32.580  20.990  44.770  1.00  0.00           C
ATOM    605  HB1 ARG    50      33.070  21.960  44.830  1.00  0.00           H
ATOM    606  HB2 ARG    50      32.590  20.780  43.700  1.00  0.00           H
ATOM    607  CG  ARG    50      33.430  19.910  45.490  1.00  0.00           C
ATOM    608  HG1 ARG    50      34.360  19.740  44.950  1.00  0.00           H
ATOM    609  HG2 ARG    50      32.990  18.920  45.360  1.00  0.00           H
ATOM    610  CD  ARG    50      33.690  20.160  46.990  1.00  0.00           C
ATOM    611  HD1 ARG    50      32.730  20.310  47.480  1.00  0.00           H
ATOM    612  HD2 ARG    50      34.240  21.110  46.990  1.00  0.00           H
ATOM    613  NE  ARG    50      34.440  19.130  47.630  1.00  0.00           N
ATOM    614  HE  ARG    50      35.380  19.340  47.960  1.00  0.00           H
ATOM    615  CZ  ARG    50      34.160  17.880  47.820  1.00  0.00           C
ATOM    616  NH1 ARG    50      32.910  17.530  47.910  1.00  0.00           N
ATOM    617 1HH1 ARG    50      32.150  18.190  47.800  1.00  0.00           H
ATOM    618 2HH1 ARG    50      32.640  16.570  48.050  1.00  0.00           H
ATOM    619  NH2 ARG    50      35.020  16.940  48.180  1.00  0.00           N
ATOM    620 1HH2 ARG    50      35.970  16.990  47.850  1.00  0.00           H
ATOM    621 2HH2 ARG    50      34.690  15.990  48.320  1.00  0.00           H
ATOM    622  C   ARG    50      30.350  22.160  44.430  1.00  0.00           C
ATOM    623  O   ARG    50      29.480  21.870  43.600  1.00  0.00           O
ATOM    624  N   GLU    51      30.570  23.420  44.770  1.00  0.00           N
ATOM    625  H   GLU    51      31.180  23.600  45.550  1.00  0.00           H
ATOM    626  CA  GLU    51      29.950  24.630  44.120  1.00  0.00           C
ATOM    627  HA  GLU    51      28.990  24.260  43.770  1.00  0.00           H
ATOM    628  CB  GLU    51      29.930  25.810  45.150  1.00  0.00           C
ATOM    629  HB1 GLU    51      29.640  26.780  44.740  1.00  0.00           H
ATOM    630  HB2 GLU    51      30.960  25.930  45.490  1.00  0.00           H
ATOM    631  CG  GLU    51      29.150  25.480  46.460  1.00  0.00           C
ATOM    632  HG1 GLU    51      29.540  26.200  47.180  1.00  0.00           H
ATOM    633  HG2 GLU    51      29.380  24.490  46.860  1.00  0.00           H
ATOM    634  CD  GLU    51      27.640  25.780  46.410  1.00  0.00           C
ATOM    635  OE1 GLU    51      26.960  25.720  47.430  1.00  0.00           O
ATOM    636  OE2 GLU    51      27.120  26.120  45.320  1.00  0.00           O
ATOM    637  C   GLU    51      30.790  25.190  42.930  1.00  0.00           C
ATOM    638  O   GLU    51      31.900  24.760  42.700  1.00  0.00           O
ATOM    639  N   ARG    52      30.180  26.020  42.030  1.00  0.00           N
ATOM    640  H   ARG    52      29.240  26.290  42.250  1.00  0.00           H
ATOM    641  CA  ARG    52      30.770  26.480  40.750  1.00  0.00           C
ATOM    642  HA  ARG    52      31.130  25.550  40.310  1.00  0.00           H
ATOM    643  CB  ARG    52      29.590  26.980  39.750  1.00  0.00           C
ATOM    644  HB1 ARG    52      28.950  27.720  40.240  1.00  0.00           H
ATOM    645  HB2 ARG    52      28.940  26.110  39.630  1.00  0.00           H
ATOM    646  CG  ARG    52      30.070  27.410  38.370  1.00  0.00           C
ATOM    647  HG1 ARG    52      30.860  26.700  38.110  1.00  0.00           H
ATOM    648  HG2 ARG    52      30.520  28.400  38.340  1.00  0.00           H
ATOM    649  CD  ARG    52      28.950  27.480  37.390  1.00  0.00           C
ATOM    650  HD1 ARG    52      28.430  26.520  37.400  1.00  0.00           H
ATOM    651  HD2 ARG    52      29.210  27.830  36.390  1.00  0.00           H
ATOM    652  NE  ARG    52      27.910  28.460  37.810  1.00  0.00           N
ATOM    653  HE  ARG    52      28.270  29.250  38.310  1.00  0.00           H
ATOM    654  CZ  ARG    52      26.590  28.610  37.520  1.00  0.00           C
ATOM    655  NH1 ARG    52      25.940  27.630  36.980  1.00  0.00           N
ATOM    656 1HH1 ARG    52      26.330  26.700  36.880  1.00  0.00           H
ATOM    657 2HH1 ARG    52      24.960  27.690  36.750  1.00  0.00           H
ATOM    658  NH2 ARG    52      26.000  29.780  37.690  1.00  0.00           N
ATOM    659 1HH2 ARG    52      26.390  30.490  38.290  1.00  0.00           H
ATOM    660 2HH2 ARG    52      25.010  29.760  37.530  1.00  0.00           H
ATOM    661  C   ARG    52      31.950  27.460  40.920  1.00  0.00           C
ATOM    662  O   ARG    52      31.880  28.370  41.720  1.00  0.00           O
ATOM    663  N   GLU    53      33.000  27.250  40.120  1.00  0.00           N
ATOM    664  H   GLU    53      33.030  26.360  39.660  1.00  0.00           H
ATOM    665  CA  GLU    53      34.240  28.070  40.150  1.00  0.00           C
ATOM    666  HA  GLU    53      34.060  28.900  40.840  1.00  0.00           H
ATOM    667  CB  GLU    53      35.340  27.310  40.830  1.00  0.00           C
ATOM    668  HB1 GLU    53      35.070  26.970  41.830  1.00  0.00           H
ATOM    669  HB2 GLU    53      36.230  27.940  40.850  1.00  0.00           H
ATOM    670  CG  GLU    53      35.790  26.040  40.170  1.00  0.00           C
ATOM    671  HG1 GLU    53      36.080  26.280  39.140  1.00  0.00           H
ATOM    672  HG2 GLU    53      34.980  25.310  40.090  1.00  0.00           H
ATOM    673  CD  GLU    53      37.110  25.440  40.780  1.00  0.00           C
ATOM    674  OE1 GLU    53      37.890  24.990  39.910  1.00  0.00           O
ATOM    675  OE2 GLU    53      37.350  25.450  42.020  1.00  0.00           O
ATOM    676  C   GLU    53      34.680  28.660  38.790  1.00  0.00           C
ATOM    677  O   GLU    53      34.440  28.030  37.750  1.00  0.00           O
ATOM    678  N   PHE    54      35.200  29.870  38.710  1.00  0.00           N
ATOM    679  H   PHE    54      35.210  30.410  39.570  1.00  0.00           H
ATOM    680  CA  PHE    54      35.890  30.480  37.620  1.00  0.00           C
ATOM    681  HA  PHE    54      35.230  30.350  36.770  1.00  0.00           H
ATOM    682  CB  PHE    54      36.180  32.030  37.820  1.00  0.00           C
ATOM    683  HB1 PHE    54      36.680  32.110  38.790  1.00  0.00           H
ATOM    684  HB2 PHE    54      35.200  32.490  37.910  1.00  0.00           H
ATOM    685  CG  PHE    54      36.990  32.740  36.780  1.00  0.00           C
ATOM    686  CD1 PHE    54      36.490  33.010  35.520  1.00  0.00           C
ATOM    687  HD1 PHE    54      35.470  32.690  35.350  1.00  0.00           H
ATOM    688  CE1 PHE    54      37.250  33.760  34.580  1.00  0.00           C
ATOM    689  HE1 PHE    54      36.840  34.060  33.620  1.00  0.00           H
ATOM    690  CZ  PHE    54      38.540  34.160  35.010  1.00  0.00           C
ATOM    691  HZ  PHE    54      39.210  34.690  34.350  1.00  0.00           H
ATOM    692  CE2 PHE    54      39.100  33.800  36.210  1.00  0.00           C
ATOM    693  HE2 PHE    54      40.130  34.050  36.400  1.00  0.00           H
ATOM    694  CD2 PHE    54      38.340  32.990  37.120  1.00  0.00           C
ATOM    695  HD2 PHE    54      38.670  32.730  38.110  1.00  0.00           H
ATOM    696  C   PHE    54      37.140  29.790  37.240  1.00  0.00           C
ATOM    697  O   PHE    54      37.820  29.230  38.060  1.00  0.00           O
ATOM    698  N   VAL    55      37.460  29.710  35.930  1.00  0.00           N
ATOM    699  H   VAL    55      36.780  30.000  35.250  1.00  0.00           H
ATOM    700  CA  VAL    55      38.700  29.130  35.420  1.00  0.00           C
ATOM    701  HA  VAL    55      39.340  28.840  36.250  1.00  0.00           H
ATOM    702  CB  VAL    55      38.580  27.950  34.570  1.00  0.00           C
ATOM    703  HB  VAL    55      38.320  28.240  33.550  1.00  0.00           H
ATOM    704  CG1 VAL    55      39.980  27.200  34.500  1.00  0.00           C
ATOM    705 1HG1 VAL    55      40.720  27.920  34.110  1.00  0.00           H
ATOM    706 2HG1 VAL    55      40.280  26.860  35.490  1.00  0.00           H
ATOM    707 3HG1 VAL    55      39.980  26.420  33.740  1.00  0.00           H
ATOM    708  CG2 VAL    55      37.490  26.950  35.000  1.00  0.00           C
ATOM    709 1HG2 VAL    55      37.520  26.080  34.340  1.00  0.00           H
ATOM    710 2HG2 VAL    55      37.810  26.480  35.930  1.00  0.00           H
ATOM    711 3HG2 VAL    55      36.530  27.450  35.120  1.00  0.00           H
ATOM    712  C   VAL    55      39.410  30.230  34.600  1.00  0.00           C
ATOM    713  O   VAL    55      40.430  30.660  35.150  1.00  0.00           O
ATOM    714  N   ALA    56      38.850  30.850  33.580  1.00  0.00           N
ATOM    715  H   ALA    56      37.880  30.630  33.370  1.00  0.00           H
ATOM    716  CA  ALA    56      39.600  31.820  32.690  1.00  0.00           C
ATOM    717  HA  ALA    56      40.280  32.510  33.180  1.00  0.00           H
ATOM    718  CB  ALA    56      40.550  30.990  31.720  1.00  0.00           C
ATOM    719  HB1 ALA    56      41.120  31.740  31.170  1.00  0.00           H
ATOM    720  HB2 ALA    56      41.170  30.370  32.360  1.00  0.00           H
ATOM    721  HB3 ALA    56      39.910  30.370  31.100  1.00  0.00           H
ATOM    722  C   ALA    56      38.690  32.730  31.910  1.00  0.00           C
ATOM    723  O   ALA    56      37.620  32.280  31.570  1.00  0.00           O
ATOM    724  N   SER    57      39.120  33.950  31.580  1.00  0.00           N
ATOM    725  H   SER    57      40.020  34.260  31.910  1.00  0.00           H
ATOM    726  CA  SER    57      38.490  34.910  30.640  1.00  0.00           C
ATOM    727  HA  SER    57      37.800  34.310  30.060  1.00  0.00           H
ATOM    728  CB  SER    57      37.660  35.940  31.380  1.00  0.00           C
ATOM    729  HB1 SER    57      36.930  35.460  32.030  1.00  0.00           H
ATOM    730  HB2 SER    57      37.120  36.470  30.590  1.00  0.00           H
ATOM    731  OG  SER    57      38.540  36.800  32.120  1.00  0.00           O
ATOM    732  HG  SER    57      38.110  37.150  32.900  1.00  0.00           H
ATOM    733  C   SER    57      39.440  35.620  29.660  1.00  0.00           C
ATOM    734  O   SER    57      40.650  35.770  29.880  1.00  0.00           O
ATOM    735  N   ILE    58      38.890  36.020  28.500  1.00  0.00           N
ATOM    736  H   ILE    58      37.920  35.850  28.300  1.00  0.00           H
ATOM    737  CA  ILE    58      39.580  36.600  27.340  1.00  0.00           C
ATOM    738  HA  ILE    58      40.520  36.930  27.780  1.00  0.00           H
ATOM    739  CB  ILE    58      39.810  35.500  26.270  1.00  0.00           C
ATOM    740  HB  ILE    58      40.490  34.720  26.630  1.00  0.00           H
ATOM    741  CG2 ILE    58      38.620  34.650  25.930  1.00  0.00           C
ATOM    742 1HG2 ILE    58      38.110  34.290  26.830  1.00  0.00           H
ATOM    743 2HG2 ILE    58      37.910  35.320  25.450  1.00  0.00           H
ATOM    744 3HG2 ILE    58      38.860  33.880  25.200  1.00  0.00           H
ATOM    745  CG1 ILE    58      40.420  36.010  24.980  1.00  0.00           C
ATOM    746 1HG1 ILE    58      39.760  36.660  24.410  1.00  0.00           H
ATOM    747 2HG1 ILE    58      40.570  35.230  24.240  1.00  0.00           H
ATOM    748  CD  ILE    58      41.750  36.650  25.250  1.00  0.00           C
ATOM    749  HD1 ILE    58      42.210  36.760  24.270  1.00  0.00           H
ATOM    750  HD2 ILE    58      41.640  37.680  25.590  1.00  0.00           H
ATOM    751  HD3 ILE    58      42.360  35.990  25.860  1.00  0.00           H
ATOM    752  C   ILE    58      38.790  37.770  26.810  1.00  0.00           C
ATOM    753  O   ILE    58      37.590  37.660  26.580  1.00  0.00           O
ATOM    754  N   LYS    59      39.470  38.880  26.690  1.00  0.00           N
ATOM    755  H   LYS    59      40.440  38.890  26.970  1.00  0.00           H
ATOM    756  CA  LYS    59      39.030  40.230  26.220  1.00  0.00           C
ATOM    757  HA  LYS    59      37.960  40.220  26.410  1.00  0.00           H
ATOM    758  CB  LYS    59      39.730  41.280  27.030  1.00  0.00           C
ATOM    759  HB1 LYS    59      39.180  42.160  26.720  1.00  0.00           H
ATOM    760  HB2 LYS    59      40.740  41.350  26.640  1.00  0.00           H
ATOM    761  CG  LYS    59      39.700  41.160  28.530  1.00  0.00           C
ATOM    762  HG1 LYS    59      40.190  40.220  28.770  1.00  0.00           H
ATOM    763  HG2 LYS    59      38.650  41.060  28.800  1.00  0.00           H
ATOM    764  CD  LYS    59      40.400  42.410  29.100  1.00  0.00           C
ATOM    765  HD1 LYS    59      39.810  43.310  28.950  1.00  0.00           H
ATOM    766  HD2 LYS    59      41.350  42.420  28.570  1.00  0.00           H
ATOM    767  CE  LYS    59      40.640  42.180  30.620  1.00  0.00           C
ATOM    768  HE1 LYS    59      40.940  41.160  30.850  1.00  0.00           H
ATOM    769  HE2 LYS    59      39.740  42.350  31.210  1.00  0.00           H
ATOM    770  NZ  LYS    59      41.690  42.990  31.190  1.00  0.00           N
ATOM    771  HZ1 LYS    59      41.810  42.820  32.180  1.00  0.00           H
ATOM    772  HZ2 LYS    59      42.530  42.860  30.650  1.00  0.00           H
ATOM    773  HZ3 LYS    59      41.380  43.950  31.080  1.00  0.00           H
ATOM    774  C   LYS    59      39.230  40.410  24.720  1.00  0.00           C
ATOM    775  O   LYS    59      39.870  39.600  24.040  1.00  0.00           O
ATOM    776  N   TRP    60      38.670  41.490  24.190  1.00  0.00           N
ATOM    777  H   TRP    60      38.170  42.080  24.830  1.00  0.00           H
ATOM    778  CA  TRP    60      38.610  41.710  22.740  1.00  0.00           C
ATOM    779  HA  TRP    60      38.250  40.770  22.310  1.00  0.00           H
ATOM    780  CB  TRP    60      37.490  42.710  22.280  1.00  0.00           C
ATOM    781  HB1 TRP    60      36.610  42.370  22.820  1.00  0.00           H
ATOM    782  HB2 TRP    60      37.300  42.610  21.210  1.00  0.00           H
ATOM    783  CG  TRP    60      37.790  44.140  22.540  1.00  0.00           C
ATOM    784  CD1 TRP    60      37.090  44.890  23.430  1.00  0.00           C
ATOM    785  HD1 TRP    60      36.240  44.620  24.040  1.00  0.00           H
ATOM    786  NE1 TRP    60      37.650  46.190  23.490  1.00  0.00           N
ATOM    787  HE1 TRP    60      37.310  46.960  24.050  1.00  0.00           H
ATOM    788  CE2 TRP    60      38.620  46.440  22.550  1.00  0.00           C
ATOM    789  CZ2 TRP    60      39.440  47.450  22.170  1.00  0.00           C
ATOM    790  HZ2 TRP    60      39.340  48.480  22.500  1.00  0.00           H
ATOM    791  CH2 TRP    60      40.390  47.160  21.150  1.00  0.00           C
ATOM    792  HH2 TRP    60      41.250  47.800  21.040  1.00  0.00           H
ATOM    793  CZ3 TRP    60      40.410  45.960  20.460  1.00  0.00           C
ATOM    794  HZ3 TRP    60      41.130  45.790  19.670  1.00  0.00           H
ATOM    795  CE3 TRP    60      39.560  44.960  20.890  1.00  0.00           C
ATOM    796  HE3 TRP    60      39.620  43.980  20.460  1.00  0.00           H
ATOM    797  CD2 TRP    60      38.690  45.130  21.960  1.00  0.00           C
ATOM    798  C   TRP    60      40.030  42.000  22.200  1.00  0.00           C
ATOM    799  O   TRP    60      40.310  41.620  21.010  1.00  0.00           O
ATOM    800  N   ALA    61      40.920  42.530  23.070  1.00  0.00           N
ATOM    801  H   ALA    61      40.550  42.840  23.960  1.00  0.00           H
ATOM    802  CA  ALA    61      42.280  42.770  22.720  1.00  0.00           C
ATOM    803  HA  ALA    61      42.210  42.750  21.640  1.00  0.00           H
ATOM    804  CB  ALA    61      42.650  44.220  23.090  1.00  0.00           C
ATOM    805  HB1 ALA    61      42.700  44.120  24.170  1.00  0.00           H
ATOM    806  HB2 ALA    61      43.620  44.500  22.650  1.00  0.00           H
ATOM    807  HB3 ALA    61      41.940  44.980  22.770  1.00  0.00           H
ATOM    808  C   ALA    61      43.190  41.610  23.010  1.00  0.00           C
ATOM    809  O   ALA    61      44.410  41.810  23.180  1.00  0.00           O
ATOM    810  N   GLY    65      42.730  40.360  23.120  1.00  0.00           N
ATOM    811  H   GLY    65      41.750  40.150  23.040  1.00  0.00           H
ATOM    812  CA  GLY    65      43.720  39.270  23.250  1.00  0.00           C
ATOM    813  HA1 GLY    65      44.520  39.450  22.520  1.00  0.00           H
ATOM    814  HA2 GLY    65      43.320  38.280  23.050  1.00  0.00           H
ATOM    815  C   GLY    65      44.320  39.050  24.670  1.00  0.00           C
ATOM    816  O   GLY    65      45.350  38.400  24.930  1.00  0.00           O
ATOM    817  N   ASP    66      43.600  39.540  25.690  1.00  0.00           N
ATOM    818  H   ASP    66      42.650  39.860  25.530  1.00  0.00           H
ATOM    819  CA  ASP    66      44.140  39.680  27.090  1.00  0.00           C
ATOM    820  HA  ASP    66      45.220  39.550  27.050  1.00  0.00           H
ATOM    821  CB  ASP    66      43.810  41.080  27.660  1.00  0.00           C
ATOM    822  HB1 ASP    66      42.720  41.170  27.630  1.00  0.00           H
ATOM    823  HB2 ASP    66      44.220  41.770  26.930  1.00  0.00           H
ATOM    824  CG  ASP    66      44.340  41.470  29.080  1.00  0.00           C
ATOM    825  OD1 ASP    66      45.280  40.760  29.550  1.00  0.00           O
ATOM    826  OD2 ASP    66      43.900  42.520  29.570  1.00  0.00           O
ATOM    827  C   ASP    66      43.560  38.590  27.940  1.00  0.00           C
ATOM    828  O   ASP    66      42.330  38.410  28.060  1.00  0.00           O
ATOM    829  N   ARG    67      44.460  37.820  28.570  1.00  0.00           N
ATOM    830  H   ARG    67      45.450  37.980  28.560  1.00  0.00           H
ATOM    831  CA  ARG    67      44.100  36.600  29.310  1.00  0.00           C
ATOM    832  HA  ARG    67      43.050  36.320  29.200  1.00  0.00           H
ATOM    833  CB  ARG    67      44.970  35.360  28.970  1.00  0.00           C
ATOM    834  HB1 ARG    67      44.730  34.570  29.680  1.00  0.00           H
ATOM    835  HB2 ARG    67      45.990  35.710  29.120  1.00  0.00           H
ATOM    836  CG  ARG    67      44.720  34.820  27.520  1.00  0.00           C
ATOM    837  HG1 ARG    67      43.650  34.680  27.370  1.00  0.00           H
ATOM    838  HG2 ARG    67      45.140  33.820  27.530  1.00  0.00           H
ATOM    839  CD  ARG    67      45.340  35.620  26.400  1.00  0.00           C
ATOM    840  HD1 ARG    67      46.390  35.750  26.620  1.00  0.00           H
ATOM    841  HD2 ARG    67      44.790  36.560  26.340  1.00  0.00           H
ATOM    842  NE  ARG    67      45.280  34.790  25.140  1.00  0.00           N
ATOM    843  HE  ARG    67      44.900  33.860  25.200  1.00  0.00           H
ATOM    844  CZ  ARG    67      45.740  35.060  23.960  1.00  0.00           C
ATOM    845  NH1 ARG    67      46.060  36.270  23.560  1.00  0.00           N
ATOM    846 1HH1 ARG    67      45.970  37.020  24.230  1.00  0.00           H
ATOM    847 2HH1 ARG    67      46.120  36.540  22.590  1.00  0.00           H
ATOM    848  NH2 ARG    67      45.720  34.150  23.070  1.00  0.00           N
ATOM    849 1HH2 ARG    67      45.500  33.210  23.350  1.00  0.00           H
ATOM    850 2HH2 ARG    67      46.260  34.320  22.230  1.00  0.00           H
ATOM    851  C   ARG    67      44.170  36.750  30.870  1.00  0.00           C
ATOM    852  O   ARG    67      45.080  37.450  31.270  1.00  0.00           O
ATOM    853  N   THR    68      43.200  36.160  31.540  1.00  0.00           N
ATOM    854  H   THR    68      42.550  35.620  30.980  1.00  0.00           H
ATOM    855  CA  THR    68      43.100  36.100  33.020  1.00  0.00           C
ATOM    856  HA  THR    68      44.090  36.210  33.450  1.00  0.00           H
ATOM    857  CB  THR    68      42.120  37.170  33.490  1.00  0.00           C
ATOM    858  HB  THR    68      41.180  36.920  33.000  1.00  0.00           H
ATOM    859  CG2 THR    68      41.890  37.230  34.970  1.00  0.00           C
ATOM    860 1HG2 THR    68      41.150  38.020  35.120  1.00  0.00           H
ATOM    861 2HG2 THR    68      41.530  36.280  35.360  1.00  0.00           H
ATOM    862 3HG2 THR    68      42.820  37.520  35.470  1.00  0.00           H
ATOM    863  OG1 THR    68      42.530  38.450  32.970  1.00  0.00           O
ATOM    864  HG1 THR    68      41.990  38.590  32.190  1.00  0.00           H
ATOM    865  C   THR    68      42.580  34.750  33.480  1.00  0.00           C
ATOM    866  O   THR    68      41.620  34.260  32.900  1.00  0.00           O
ATOM    867  N   TYR    69      43.110  34.240  34.590  1.00  0.00           N
ATOM    868  H   TYR    69      43.760  34.860  35.060  1.00  0.00           H
ATOM    869  CA  TYR    69      42.780  32.890  35.110  1.00  0.00           C
ATOM    870  HA  TYR    69      41.840  32.570  34.660  1.00  0.00           H
ATOM    871  CB  TYR    69      43.960  31.960  34.750  1.00  0.00           C
ATOM    872  HB1 TYR    69      43.610  30.950  34.990  1.00  0.00           H
ATOM    873  HB2 TYR    69      44.730  32.300  35.440  1.00  0.00           H
ATOM    874  CG  TYR    69      44.510  32.010  33.370  1.00  0.00           C
ATOM    875  CD1 TYR    69      45.600  32.840  33.000  1.00  0.00           C
ATOM    876  HD1 TYR    69      45.940  33.570  33.730  1.00  0.00           H
ATOM    877  CE1 TYR    69      46.060  32.760  31.640  1.00  0.00           C
ATOM    878  HE1 TYR    69      46.860  33.450  31.460  1.00  0.00           H
ATOM    879  CZ  TYR    69      45.550  31.800  30.740  1.00  0.00           C
ATOM    880  OH  TYR    69      45.980  31.850  29.420  1.00  0.00           O
ATOM    881  HH  TYR    69      46.700  32.440  29.220  1.00  0.00           H
ATOM    882  CE2 TYR    69      44.470  30.960  31.100  1.00  0.00           C
ATOM    883  HE2 TYR    69      43.990  30.310  30.390  1.00  0.00           H
ATOM    884  CD2 TYR    69      44.030  31.030  32.470  1.00  0.00           C
ATOM    885  HD2 TYR    69      43.350  30.270  32.840  1.00  0.00           H
ATOM    886  C   TYR    69      42.520  32.880  36.630  1.00  0.00           C
ATOM    887  O   TYR    69      42.710  33.870  37.330  1.00  0.00           O
ATOM    888  N   GLY    70      42.020  31.750  37.140  1.00  0.00           N
ATOM    889  H   GLY    70      41.590  31.210  36.400  1.00  0.00           H
ATOM    890  CA  GLY    70      41.690  31.580  38.520  1.00  0.00           C
ATOM    891  HA1 GLY    70      41.280  30.570  38.580  1.00  0.00           H
ATOM    892  HA2 GLY    70      40.930  32.320  38.750  1.00  0.00           H
ATOM    893  C   GLY    70      42.920  31.860  39.430  1.00  0.00           C
ATOM    894  O   GLY    70      42.880  32.860  40.170  1.00  0.00           O
ATOM    895  N   THR    71      44.020  31.040  39.370  1.00  0.00           N
ATOM    896  H   THR    71      44.000  30.250  38.750  1.00  0.00           H
ATOM    897  CA  THR    71      45.180  31.140  40.260  1.00  0.00           C
ATOM    898  HA  THR    71      45.210  32.120  40.740  1.00  0.00           H
ATOM    899  CB  THR    71      45.160  30.120  41.430  1.00  0.00           C
ATOM    900  HB  THR    71      46.000  30.270  42.100  1.00  0.00           H
ATOM    901  CG2 THR    71      43.870  30.240  42.370  1.00  0.00           C
ATOM    902 1HG2 THR    71      44.000  29.750  43.330  1.00  0.00           H
ATOM    903 2HG2 THR    71      43.530  31.270  42.410  1.00  0.00           H
ATOM    904 3HG2 THR    71      43.030  29.740  41.880  1.00  0.00           H
ATOM    905  OG1 THR    71      45.110  28.800  40.970  1.00  0.00           O
ATOM    906  HG1 THR    71      44.450  28.370  41.520  1.00  0.00           H
ATOM    907  C   THR    71      46.470  30.910  39.500  1.00  0.00           C
ATOM    908  O   THR    71      46.430  30.380  38.420  1.00  0.00           O
ATOM    909  N   ASP    72      47.670  30.980  40.080  1.00  0.00           N
ATOM    910  H   ASP    72      47.790  31.290  41.030  1.00  0.00           H
ATOM    911  CA  ASP    72      48.970  30.680  39.390  1.00  0.00           C
ATOM    912  HA  ASP    72      48.960  31.410  38.580  1.00  0.00           H
ATOM    913  CB  ASP    72      50.170  30.940  40.320  1.00  0.00           C
ATOM    914  HB1 ASP    72      51.040  30.890  39.670  1.00  0.00           H
ATOM    915  HB2 ASP    72      50.250  30.140  41.070  1.00  0.00           H
ATOM    916  CG  ASP    72      50.190  32.320  40.950  1.00  0.00           C
ATOM    917  OD1 ASP    72      50.250  32.430  42.180  1.00  0.00           O
ATOM    918  OD2 ASP    72      50.150  33.310  40.120  1.00  0.00           O
ATOM    919  C   ASP    72      49.040  29.230  38.900  1.00  0.00           C
ATOM    920  O   ASP    72      49.540  29.020  37.810  1.00  0.00           O
ATOM    921  N   SER    73      48.350  28.280  39.610  1.00  0.00           N
ATOM    922  H   SER    73      47.720  28.570  40.330  1.00  0.00           H
ATOM    923  CA  SER    73      48.250  26.860  39.130  1.00  0.00           C
ATOM    924  HA  SER    73      49.220  26.580  38.740  1.00  0.00           H
ATOM    925  CB  SER    73      47.830  25.850  40.220  1.00  0.00           C
ATOM    926  HB1 SER    73      47.790  24.940  39.610  1.00  0.00           H
ATOM    927  HB2 SER    73      46.840  26.170  40.540  1.00  0.00           H
ATOM    928  OG  SER    73      48.910  25.740  41.060  1.00  0.00           O
ATOM    929  HG  SER    73      48.970  24.850  41.410  1.00  0.00           H
ATOM    930  C   SER    73      47.360  26.770  37.900  1.00  0.00           C
ATOM    931  O   SER    73      47.740  26.070  36.980  1.00  0.00           O
ATOM    932  N   VAL    74      46.260  27.560  37.820  1.00  0.00           N
ATOM    933  H   VAL    74      46.110  28.180  38.610  1.00  0.00           H
ATOM    934  CA  VAL    74      45.430  27.630  36.510  1.00  0.00           C
ATOM    935  HA  VAL    74      45.210  26.600  36.240  1.00  0.00           H
ATOM    936  CB  VAL    74      44.040  28.320  36.730  1.00  0.00           C
ATOM    937  HB  VAL    74      44.300  29.340  37.010  1.00  0.00           H
ATOM    938  CG1 VAL    74      43.140  28.390  35.490  1.00  0.00           C
ATOM    939 1HG1 VAL    74      42.910  27.360  35.210  1.00  0.00           H
ATOM    940 2HG1 VAL    74      42.250  28.940  35.780  1.00  0.00           H
ATOM    941 3HG1 VAL    74      43.590  28.690  34.540  1.00  0.00           H
ATOM    942  CG2 VAL    74      43.300  27.700  37.980  1.00  0.00           C
ATOM    943 1HG2 VAL    74      43.390  26.610  37.910  1.00  0.00           H
ATOM    944 2HG2 VAL    74      43.790  28.100  38.870  1.00  0.00           H
ATOM    945 3HG2 VAL    74      42.260  28.010  38.060  1.00  0.00           H
ATOM    946  C   VAL    74      46.290  28.280  35.440  1.00  0.00           C
ATOM    947  O   VAL    74      46.350  27.730  34.300  1.00  0.00           O
ATOM    948  N   LYS    75      47.060  29.360  35.720  1.00  0.00           N
ATOM    949  H   LYS    75      46.800  29.870  36.560  1.00  0.00           H
ATOM    950  CA  LYS    75      47.970  30.020  34.720  1.00  0.00           C
ATOM    951  HA  LYS    75      47.290  30.360  33.940  1.00  0.00           H
ATOM    952  CB  LYS    75      48.800  31.130  35.390  1.00  0.00           C
ATOM    953  HB1 LYS    75      49.450  31.590  34.650  1.00  0.00           H
ATOM    954  HB2 LYS    75      49.530  30.620  36.020  1.00  0.00           H
ATOM    955  CG  LYS    75      47.920  32.210  36.080  1.00  0.00           C
ATOM    956  HG1 LYS    75      47.620  31.690  36.990  1.00  0.00           H
ATOM    957  HG2 LYS    75      47.070  32.510  35.470  1.00  0.00           H
ATOM    958  CD  LYS    75      48.800  33.480  36.500  1.00  0.00           C
ATOM    959  HD1 LYS    75      48.900  34.100  35.600  1.00  0.00           H
ATOM    960  HD2 LYS    75      49.710  33.160  37.000  1.00  0.00           H
ATOM    961  CE  LYS    75      48.020  34.200  37.610  1.00  0.00           C
ATOM    962  HE1 LYS    75      47.480  33.600  38.350  1.00  0.00           H
ATOM    963  HE2 LYS    75      47.190  34.740  37.150  1.00  0.00           H
ATOM    964  NZ  LYS    75      48.840  35.110  38.490  1.00  0.00           N
ATOM    965  HZ1 LYS    75      48.300  35.560  39.220  1.00  0.00           H
ATOM    966  HZ2 LYS    75      49.690  34.680  38.790  1.00  0.00           H
ATOM    967  HZ3 LYS    75      49.220  35.890  37.970  1.00  0.00           H
ATOM    968  C   LYS    75      48.960  29.020  34.100  1.00  0.00           C
ATOM    969  O   LYS    75      49.360  29.080  32.960  1.00  0.00           O
ATOM    970  N   GLY    76      49.320  28.110  35.070  1.00  0.00           N
ATOM    971  H   GLY    76      48.830  28.320  35.930  1.00  0.00           H
ATOM    972  CA  GLY    76      50.170  26.930  34.880  1.00  0.00           C
ATOM    973  HA1 GLY    76      50.260  26.250  35.730  1.00  0.00           H
ATOM    974  HA2 GLY    76      51.140  27.250  34.490  1.00  0.00           H
ATOM    975  C   GLY    76      49.680  25.860  33.830  1.00  0.00           C
ATOM    976  O   GLY    76      50.400  25.130  33.200  1.00  0.00           O
ATOM    977  N   ARG    77      48.370  25.560  33.860  1.00  0.00           N
ATOM    978  H   ARG    77      47.770  26.200  34.370  1.00  0.00           H
ATOM    979  CA  ARG    77      47.740  24.410  33.160  1.00  0.00           C
ATOM    980  HA  ARG    77      48.570  23.930  32.630  1.00  0.00           H
ATOM    981  CB  ARG    77      47.260  23.320  34.130  1.00  0.00           C
ATOM    982  HB1 ARG    77      46.880  22.550  33.470  1.00  0.00           H
ATOM    983  HB2 ARG    77      46.460  23.810  34.680  1.00  0.00           H
ATOM    984  CG  ARG    77      48.270  22.850  35.160  1.00  0.00           C
ATOM    985  HG1 ARG    77      48.350  23.580  35.960  1.00  0.00           H
ATOM    986  HG2 ARG    77      49.240  22.800  34.670  1.00  0.00           H
ATOM    987  CD  ARG    77      47.970  21.440  35.750  1.00  0.00           C
ATOM    988  HD1 ARG    77      48.810  21.190  36.400  1.00  0.00           H
ATOM    989  HD2 ARG    77      47.910  20.700  34.960  1.00  0.00           H
ATOM    990  NE  ARG    77      46.760  21.370  36.580  1.00  0.00           N
ATOM    991  HE  ARG    77      46.880  21.580  37.560  1.00  0.00           H
ATOM    992  CZ  ARG    77      45.630  20.720  36.270  1.00  0.00           C
ATOM    993  NH1 ARG    77      45.370  20.350  35.100  1.00  0.00           N
ATOM    994 1HH1 ARG    77      45.950  20.480  34.290  1.00  0.00           H
ATOM    995 2HH1 ARG    77      44.480  19.890  34.940  1.00  0.00           H
ATOM    996  NH2 ARG    77      44.750  20.520  37.190  1.00  0.00           N
ATOM    997 1HH2 ARG    77      44.830  20.940  38.100  1.00  0.00           H
ATOM    998 2HH2 ARG    77      43.840  20.330  36.790  1.00  0.00           H
ATOM    999  C   ARG    77      46.750  24.730  32.070  1.00  0.00           C
ATOM   1000  O   ARG    77      46.460  23.800  31.310  1.00  0.00           O
ATOM   1001  N   PHE    78      46.280  25.990  31.910  1.00  0.00           N
ATOM   1002  H   PHE    78      46.350  26.610  32.710  1.00  0.00           H
ATOM   1003  CA  PHE    78      45.260  26.440  30.970  1.00  0.00           C
ATOM   1004  HA  PHE    78      45.000  25.530  30.440  1.00  0.00           H
ATOM   1005  CB  PHE    78      43.990  26.900  31.650  1.00  0.00           C
ATOM   1006  HB1 PHE    78      43.310  27.230  30.870  1.00  0.00           H
ATOM   1007  HB2 PHE    78      44.140  27.700  32.370  1.00  0.00           H
ATOM   1008  CG  PHE    78      43.360  25.700  32.430  1.00  0.00           C
ATOM   1009  CD1 PHE    78      43.940  25.240  33.670  1.00  0.00           C
ATOM   1010  HD1 PHE    78      44.810  25.610  34.190  1.00  0.00           H
ATOM   1011  CE1 PHE    78      43.250  24.230  34.340  1.00  0.00           C
ATOM   1012  HE1 PHE    78      43.650  23.830  35.250  1.00  0.00           H
ATOM   1013  CZ  PHE    78      42.170  23.570  33.700  1.00  0.00           C
ATOM   1014  HZ  PHE    78      41.760  22.650  34.080  1.00  0.00           H
ATOM   1015  CE2 PHE    78      41.630  24.030  32.540  1.00  0.00           C
ATOM   1016  HE2 PHE    78      40.840  23.520  32.000  1.00  0.00           H
ATOM   1017  CD2 PHE    78      42.200  25.070  31.890  1.00  0.00           C
ATOM   1018  HD2 PHE    78      41.990  25.340  30.860  1.00  0.00           H
ATOM   1019  C   PHE    78      45.740  27.530  29.940  1.00  0.00           C
ATOM   1020  O   PHE    78      46.400  28.540  30.340  1.00  0.00           O
ATOM   1021  N   ALA    79      45.250  27.540  28.710  1.00  0.00           N
ATOM   1022  H   ALA    79      44.690  26.720  28.520  1.00  0.00           H
ATOM   1023  CA  ALA    79      45.240  28.720  27.920  1.00  0.00           C
ATOM   1024  HA  ALA    79      45.580  29.580  28.490  1.00  0.00           H
ATOM   1025  CB  ALA    79      46.230  28.540  26.720  1.00  0.00           C
ATOM   1026  HB1 ALA    79      46.400  29.550  26.330  1.00  0.00           H
ATOM   1027  HB2 ALA    79      47.220  28.160  26.980  1.00  0.00           H
ATOM   1028  HB3 ALA    79      45.700  28.040  25.910  1.00  0.00           H
ATOM   1029  C   ALA    79      43.840  29.050  27.390  1.00  0.00           C
ATOM   1030  O   ALA    79      42.870  28.310  27.400  1.00  0.00           O
ATOM   1031  N   ILE    80      43.740  30.290  26.910  1.00  0.00           N
ATOM   1032  H   ILE    80      44.560  30.830  26.720  1.00  0.00           H
ATOM   1033  CA  ILE    80      42.470  30.800  26.400  1.00  0.00           C
ATOM   1034  HA  ILE    80      41.800  30.030  26.000  1.00  0.00           H
ATOM   1035  CB  ILE    80      41.670  31.270  27.660  1.00  0.00           C
ATOM   1036  HB  ILE    80      41.600  30.390  28.290  1.00  0.00           H
ATOM   1037  CG2 ILE    80      42.370  32.480  28.450  1.00  0.00           C
ATOM   1038 1HG2 ILE    80      43.430  32.250  28.520  1.00  0.00           H
ATOM   1039 2HG2 ILE    80      42.170  33.440  27.970  1.00  0.00           H
ATOM   1040 3HG2 ILE    80      42.040  32.580  29.490  1.00  0.00           H
ATOM   1041  CG1 ILE    80      40.180  31.540  27.270  1.00  0.00           C
ATOM   1042 1HG1 ILE    80      39.600  30.660  26.970  1.00  0.00           H
ATOM   1043 2HG1 ILE    80      40.210  32.230  26.430  1.00  0.00           H
ATOM   1044  CD  ILE    80      39.500  32.240  28.440  1.00  0.00           C
ATOM   1045  HD1 ILE    80      38.500  32.460  28.080  1.00  0.00           H
ATOM   1046  HD2 ILE    80      39.420  31.640  29.340  1.00  0.00           H
ATOM   1047  HD3 ILE    80      39.980  33.180  28.720  1.00  0.00           H
ATOM   1048  C   ILE    80      42.690  31.850  25.320  1.00  0.00           C
ATOM   1049  O   ILE    80      43.510  32.710  25.470  1.00  0.00           O
ATOM   1050  N   SER    81      41.950  31.730  24.240  1.00  0.00           N
ATOM   1051  H   SER    81      41.200  31.060  24.190  1.00  0.00           H
ATOM   1052  CA  SER    81      42.150  32.510  22.980  1.00  0.00           C
ATOM   1053  HA  SER    81      42.450  33.530  23.190  1.00  0.00           H
ATOM   1054  CB  SER    81      43.240  31.710  22.150  1.00  0.00           C
ATOM   1055  HB1 SER    81      43.340  32.140  21.160  1.00  0.00           H
ATOM   1056  HB2 SER    81      42.890  30.700  21.940  1.00  0.00           H
ATOM   1057  OG  SER    81      44.490  31.560  22.820  1.00  0.00           O
ATOM   1058  HG  SER    81      45.080  31.350  22.090  1.00  0.00           H
ATOM   1059  C   SER    81      40.850  32.760  22.170  1.00  0.00           C
ATOM   1060  O   SER    81      39.820  32.150  22.510  1.00  0.00           O
ATOM   1061  N   ARG    82      40.830  33.770  21.280  1.00  0.00           N
ATOM   1062  H   ARG    82      41.700  34.270  21.160  1.00  0.00           H
ATOM   1063  CA  ARG    82      39.660  34.190  20.480  1.00  0.00           C
ATOM   1064  HA  ARG    82      38.880  33.440  20.580  1.00  0.00           H
ATOM   1065  CB  ARG    82      39.060  35.480  21.010  1.00  0.00           C
ATOM   1066  HB1 ARG    82      38.640  35.290  22.000  1.00  0.00           H
ATOM   1067  HB2 ARG    82      38.280  35.770  20.310  1.00  0.00           H
ATOM   1068  CG  ARG    82      40.070  36.650  21.250  1.00  0.00           C
ATOM   1069  HG1 ARG    82      40.700  36.740  20.360  1.00  0.00           H
ATOM   1070  HG2 ARG    82      40.730  36.230  22.010  1.00  0.00           H
ATOM   1071  CD  ARG    82      39.350  38.000  21.530  1.00  0.00           C
ATOM   1072  HD1 ARG    82      40.110  38.740  21.760  1.00  0.00           H
ATOM   1073  HD2 ARG    82      38.690  37.820  22.380  1.00  0.00           H
ATOM   1074  NE  ARG    82      38.630  38.460  20.370  1.00  0.00           N
ATOM   1075  HE  ARG    82      39.030  38.400  19.440  1.00  0.00           H
ATOM   1076  CZ  ARG    82      37.310  38.700  20.330  1.00  0.00           C
ATOM   1077  NH1 ARG    82      36.590  38.750  21.370  1.00  0.00           N
ATOM   1078 1HH1 ARG    82      36.920  38.670  22.320  1.00  0.00           H
ATOM   1079 2HH1 ARG    82      35.610  38.840  21.130  1.00  0.00           H
ATOM   1080  NH2 ARG    82      36.710  38.810  19.250  1.00  0.00           N
ATOM   1081 1HH2 ARG    82      37.200  38.610  18.390  1.00  0.00           H
ATOM   1082 2HH2 ARG    82      35.770  39.160  19.150  1.00  0.00           H
ATOM   1083  C   ARG    82      39.960  34.250  18.950  1.00  0.00           C
ATOM   1084  O   ARG    82      40.920  34.900  18.490  1.00  0.00           O
ATOM   1085  N   ASP    83      39.010  33.650  18.190  1.00  0.00           N
ATOM   1086  H   ASP    83      38.200  33.220  18.610  1.00  0.00           H
ATOM   1087  CA  ASP    83      39.060  33.470  16.760  1.00  0.00           C
ATOM   1088  HA  ASP    83      39.980  33.870  16.360  1.00  0.00           H
ATOM   1089  CB  ASP    83      39.030  31.970  16.480  1.00  0.00           C
ATOM   1090  HB1 ASP    83      38.140  31.500  16.890  1.00  0.00           H
ATOM   1091  HB2 ASP    83      39.830  31.440  17.010  1.00  0.00           H
ATOM   1092  CG  ASP    83      39.100  31.570  15.000  1.00  0.00           C
ATOM   1093  OD1 ASP    83      39.390  32.400  14.130  1.00  0.00           O
ATOM   1094  OD2 ASP    83      39.010  30.340  14.720  1.00  0.00           O
ATOM   1095  C   ASP    83      37.920  34.300  16.080  1.00  0.00           C
ATOM   1096  O   ASP    83      36.760  33.880  15.900  1.00  0.00           O
ATOM   1097  N   ASN    84      38.260  35.520  15.750  1.00  0.00           N
ATOM   1098  H   ASN    84      39.200  35.750  16.030  1.00  0.00           H
ATOM   1099  CA  ASN    84      37.410  36.560  15.210  1.00  0.00           C
ATOM   1100  HA  ASN    84      36.620  36.770  15.930  1.00  0.00           H
ATOM   1101  CB  ASN    84      38.440  37.690  15.100  1.00  0.00           C
ATOM   1102  HB1 ASN    84      37.880  38.580  14.790  1.00  0.00           H
ATOM   1103  HB2 ASN    84      39.310  37.560  14.460  1.00  0.00           H
ATOM   1104  CG  ASN    84      38.970  38.190  16.460  1.00  0.00           C
ATOM   1105  OD1 ASN    84      38.580  37.780  17.530  1.00  0.00           O
ATOM   1106  ND2 ASN    84      39.980  39.040  16.410  1.00  0.00           N
ATOM   1107 1HD2 ASN    84      40.150  39.420  15.480  1.00  0.00           H
ATOM   1108 2HD2 ASN    84      40.290  39.520  17.240  1.00  0.00           H
ATOM   1109  C   ASN    84      36.870  36.070  13.810  1.00  0.00           C
ATOM   1110  O   ASN    84      35.700  36.310  13.410  1.00  0.00           O
ATOM   1111  N   ALA    85      37.670  35.320  13.040  1.00  0.00           N
ATOM   1112  H   ALA    85      38.640  35.260  13.340  1.00  0.00           H
ATOM   1113  CA  ALA    85      37.290  34.690  11.750  1.00  0.00           C
ATOM   1114  HA  ALA    85      36.670  35.410  11.210  1.00  0.00           H
ATOM   1115  CB  ALA    85      38.570  34.370  10.990  1.00  0.00           C
ATOM   1116  HB1 ALA    85      39.210  33.980  11.780  1.00  0.00           H
ATOM   1117  HB2 ALA    85      38.400  33.740  10.110  1.00  0.00           H
ATOM   1118  HB3 ALA    85      38.960  35.300  10.570  1.00  0.00           H
ATOM   1119  C   ALA    85      36.310  33.550  11.850  1.00  0.00           C
ATOM   1120  O   ALA    85      35.760  33.120  10.840  1.00  0.00           O
ATOM   1121  N   LYS    86      35.980  33.130  13.100  1.00  0.00           N
ATOM   1122  H   LYS    86      36.640  33.480  13.780  1.00  0.00           H
ATOM   1123  CA  LYS    86      34.870  32.190  13.500  1.00  0.00           C
ATOM   1124  HA  LYS    86      34.330  32.030  12.570  1.00  0.00           H
ATOM   1125  CB  LYS    86      35.630  30.820  13.970  1.00  0.00           C
ATOM   1126  HB1 LYS    86      36.290  30.890  14.840  1.00  0.00           H
ATOM   1127  HB2 LYS    86      36.310  30.530  13.170  1.00  0.00           H
ATOM   1128  CG  LYS    86      34.630  29.680  14.160  1.00  0.00           C
ATOM   1129  HG1 LYS    86      34.060  29.570  13.240  1.00  0.00           H
ATOM   1130  HG2 LYS    86      34.010  29.890  15.030  1.00  0.00           H
ATOM   1131  CD  LYS    86      35.000  28.270  14.470  1.00  0.00           C
ATOM   1132  HD1 LYS    86      35.400  28.220  15.480  1.00  0.00           H
ATOM   1133  HD2 LYS    86      35.730  27.890  13.760  1.00  0.00           H
ATOM   1134  CE  LYS    86      33.730  27.340  14.360  1.00  0.00           C
ATOM   1135  HE1 LYS    86      33.120  27.620  13.500  1.00  0.00           H
ATOM   1136  HE2 LYS    86      33.060  27.530  15.200  1.00  0.00           H
ATOM   1137  NZ  LYS    86      34.050  25.920  14.290  1.00  0.00           N
ATOM   1138  HZ1 LYS    86      34.590  25.540  15.050  1.00  0.00           H
ATOM   1139  HZ2 LYS    86      33.280  25.270  14.280  1.00  0.00           H
ATOM   1140  HZ3 LYS    86      34.630  25.660  13.500  1.00  0.00           H
ATOM   1141  C   LYS    86      33.820  32.660  14.450  1.00  0.00           C
ATOM   1142  O   LYS    86      32.850  31.940  14.780  1.00  0.00           O
ATOM   1143  N   ASN    87      33.950  33.910  14.970  1.00  0.00           N
ATOM   1144  H   ASN    87      34.660  34.510  14.560  1.00  0.00           H
ATOM   1145  CA  ASN    87      33.190  34.240  16.220  1.00  0.00           C
ATOM   1146  HA  ASN    87      33.690  35.090  16.660  1.00  0.00           H
ATOM   1147  CB  ASN    87      31.760  34.760  15.840  1.00  0.00           C
ATOM   1148  HB1 ASN    87      31.170  35.100  16.680  1.00  0.00           H
ATOM   1149  HB2 ASN    87      31.200  34.020  15.260  1.00  0.00           H
ATOM   1150  CG  ASN    87      31.960  36.010  15.030  1.00  0.00           C
ATOM   1151  OD1 ASN    87      32.570  36.990  15.480  1.00  0.00           O
ATOM   1152  ND2 ASN    87      31.470  36.090  13.780  1.00  0.00           N
ATOM   1153 1HD2 ASN    87      31.030  35.260  13.410  1.00  0.00           H
ATOM   1154 2HD2 ASN    87      31.840  36.850  13.230  1.00  0.00           H
ATOM   1155  C   ASN    87      33.240  33.180  17.370  1.00  0.00           C
ATOM   1156  O   ASN    87      32.220  32.650  17.770  1.00  0.00           O
ATOM   1157  N   THR    88      34.440  32.720  17.720  1.00  0.00           N
ATOM   1158  H   THR    88      35.340  33.120  17.490  1.00  0.00           H
ATOM   1159  CA  THR    88      34.560  31.530  18.670  1.00  0.00           C
ATOM   1160  HA  THR    88      33.720  31.600  19.360  1.00  0.00           H
ATOM   1161  CB  THR    88      34.660  30.160  17.870  1.00  0.00           C
ATOM   1162  HB  THR    88      35.480  30.210  17.160  1.00  0.00           H
ATOM   1163  CG2 THR    88      34.810  28.960  18.840  1.00  0.00           C
ATOM   1164 1HG2 THR    88      33.900  28.810  19.420  1.00  0.00           H
ATOM   1165 2HG2 THR    88      34.980  28.060  18.250  1.00  0.00           H
ATOM   1166 3HG2 THR    88      35.710  29.060  19.450  1.00  0.00           H
ATOM   1167  OG1 THR    88      33.390  29.920  17.330  1.00  0.00           O
ATOM   1168  HG1 THR    88      32.890  30.730  17.250  1.00  0.00           H
ATOM   1169  C   THR    88      35.750  31.700  19.610  1.00  0.00           C
ATOM   1170  O   THR    88      36.870  32.010  19.240  1.00  0.00           O
ATOM   1171  N   MET    89      35.540  31.470  20.880  1.00  0.00           N
ATOM   1172  H   MET    89      34.570  31.260  21.070  1.00  0.00           H
ATOM   1173  CA  MET    89      36.510  31.370  21.940  1.00  0.00           C
ATOM   1174  HA  MET    89      37.400  31.980  21.790  1.00  0.00           H
ATOM   1175  CB  MET    89      35.990  31.880  23.290  1.00  0.00           C
ATOM   1176  HB1 MET    89      34.970  31.500  23.350  1.00  0.00           H
ATOM   1177  HB2 MET    89      35.880  32.970  23.260  1.00  0.00           H
ATOM   1178  CG  MET    89      36.750  31.570  24.550  1.00  0.00           C
ATOM   1179  HG1 MET    89      37.760  31.960  24.450  1.00  0.00           H
ATOM   1180  HG2 MET    89      36.910  30.500  24.650  1.00  0.00           H
ATOM   1181  SD  MET    89      36.110  32.300  26.110  1.00  0.00           S
ATOM   1182  CE  MET    89      34.430  31.520  26.180  1.00  0.00           C
ATOM   1183  HE1 MET    89      33.910  31.660  25.230  1.00  0.00           H
ATOM   1184  HE2 MET    89      34.500  30.430  26.220  1.00  0.00           H
ATOM   1185  HE3 MET    89      33.810  31.930  26.980  1.00  0.00           H
ATOM   1186  C   MET    89      36.980  29.910  22.140  1.00  0.00           C
ATOM   1187  O   MET    89      36.180  28.980  22.140  1.00  0.00           O
ATOM   1188  N   TYR    90      38.280  29.680  22.400  1.00  0.00           N
ATOM   1189  H   TYR    90      38.910  30.470  22.510  1.00  0.00           H
ATOM   1190  CA  TYR    90      38.880  28.330  22.650  1.00  0.00           C
ATOM   1191  HA  TYR    90      38.070  27.620  22.550  1.00  0.00           H
ATOM   1192  CB  TYR    90      39.880  27.990  21.500  1.00  0.00           C
ATOM   1193  HB1 TYR    90      40.580  27.160  21.540  1.00  0.00           H
ATOM   1194  HB2 TYR    90      40.500  28.860  21.330  1.00  0.00           H
ATOM   1195  CG  TYR    90      39.130  27.720  20.130  1.00  0.00           C
ATOM   1196  CD1 TYR    90      39.040  28.670  19.100  1.00  0.00           C
ATOM   1197  HD1 TYR    90      39.270  29.710  19.280  1.00  0.00           H
ATOM   1198  CE1 TYR    90      38.400  28.340  17.900  1.00  0.00           C
ATOM   1199  HE1 TYR    90      38.140  29.060  17.140  1.00  0.00           H
ATOM   1200  CZ  TYR    90      37.860  27.050  17.710  1.00  0.00           C
ATOM   1201  OH  TYR    90      37.340  26.710  16.500  1.00  0.00           O
ATOM   1202  HH  TYR    90      36.810  25.910  16.560  1.00  0.00           H
ATOM   1203  CE2 TYR    90      37.940  26.050  18.740  1.00  0.00           C
ATOM   1204  HE2 TYR    90      37.430  25.100  18.640  1.00  0.00           H
ATOM   1205  CD2 TYR    90      38.580  26.420  19.960  1.00  0.00           C
ATOM   1206  HD2 TYR    90      38.850  25.740  20.760  1.00  0.00           H
ATOM   1207  C   TYR    90      39.560  28.310  24.100  1.00  0.00           C
ATOM   1208  O   TYR    90      40.080  29.330  24.480  1.00  0.00           O
ATOM   1209  N   LEU    91      39.540  27.130  24.720  1.00  0.00           N
ATOM   1210  H   LEU    91      39.010  26.370  24.310  1.00  0.00           H
ATOM   1211  CA  LEU    91      40.410  26.950  25.960  1.00  0.00           C
ATOM   1212  HA  LEU    91      41.170  27.720  25.940  1.00  0.00           H
ATOM   1213  CB  LEU    91      39.620  27.150  27.210  1.00  0.00           C
ATOM   1214  HB1 LEU    91      38.650  26.670  27.080  1.00  0.00           H
ATOM   1215  HB2 LEU    91      39.420  28.200  27.380  1.00  0.00           H
ATOM   1216  CG  LEU    91      40.200  26.620  28.560  1.00  0.00           C
ATOM   1217  HG  LEU    91      41.290  26.580  28.560  1.00  0.00           H
ATOM   1218  CD1 LEU    91      39.770  27.590  29.660  1.00  0.00           C
ATOM   1219 1HD1 LEU    91      40.270  27.190  30.540  1.00  0.00           H
ATOM   1220 2HD1 LEU    91      40.070  28.620  29.460  1.00  0.00           H
ATOM   1221 3HD1 LEU    91      38.710  27.450  29.860  1.00  0.00           H
ATOM   1222  CD2 LEU    91      39.600  25.270  28.980  1.00  0.00           C
ATOM   1223 1HD2 LEU    91      38.520  25.350  28.920  1.00  0.00           H
ATOM   1224 2HD2 LEU    91      39.970  24.400  28.420  1.00  0.00           H
ATOM   1225 3HD2 LEU    91      39.760  25.240  30.060  1.00  0.00           H
ATOM   1226  C   LEU    91      41.190  25.670  25.810  1.00  0.00           C
ATOM   1227  O   LEU    91      40.670  24.540  25.560  1.00  0.00           O
ATOM   1228  N   GLN    92      42.510  25.810  26.070  1.00  0.00           N
ATOM   1229  H   GLN    92      42.840  26.750  26.250  1.00  0.00           H
ATOM   1230  CA  GLN    92      43.480  24.750  26.310  1.00  0.00           C
ATOM   1231  HA  GLN    92      43.140  23.840  25.790  1.00  0.00           H
ATOM   1232  CB  GLN    92      44.920  25.050  25.900  1.00  0.00           C
ATOM   1233  HB1 GLN    92      45.560  24.180  26.030  1.00  0.00           H
ATOM   1234  HB2 GLN    92      45.340  25.860  26.490  1.00  0.00           H
ATOM   1235  CG  GLN    92      45.190  25.510  24.420  1.00  0.00           C
ATOM   1236  HG1 GLN    92      44.940  26.570  24.300  1.00  0.00           H
ATOM   1237  HG2 GLN    92      44.770  24.780  23.730  1.00  0.00           H
ATOM   1238  CD  GLN    92      46.710  25.560  24.210  1.00  0.00           C
ATOM   1239  OE1 GLN    92      47.520  25.590  25.070  1.00  0.00           O
ATOM   1240  NE2 GLN    92      47.210  25.580  22.950  1.00  0.00           N
ATOM   1241 1HE2 GLN    92      46.560  25.570  22.180  1.00  0.00           H
ATOM   1242 2HE2 GLN    92      48.190  25.340  22.910  1.00  0.00           H
ATOM   1243  C   GLN    92      43.410  24.210  27.730  1.00  0.00           C
ATOM   1244  O   GLN    92      43.720  25.030  28.620  1.00  0.00           O
ATOM   1245  N   MET    93      43.180  22.940  28.020  1.00  0.00           N
ATOM   1246  H   MET    93      42.930  22.320  27.270  1.00  0.00           H
ATOM   1247  CA  MET    93      43.410  22.400  29.360  1.00  0.00           C
ATOM   1248  HA  MET    93      43.860  23.210  29.940  1.00  0.00           H
ATOM   1249  CB  MET    93      42.060  21.930  29.930  1.00  0.00           C
ATOM   1250  HB1 MET    93      41.440  22.810  30.090  1.00  0.00           H
ATOM   1251  HB2 MET    93      42.300  21.450  30.880  1.00  0.00           H
ATOM   1252  CG  MET    93      41.140  20.940  29.130  1.00  0.00           C
ATOM   1253  HG1 MET    93      41.550  19.930  29.100  1.00  0.00           H
ATOM   1254  HG2 MET    93      40.980  21.260  28.100  1.00  0.00           H
ATOM   1255  SD  MET    93      39.430  20.820  29.900  1.00  0.00           S
ATOM   1256  CE  MET    93      39.690  19.970  31.440  1.00  0.00           C
ATOM   1257  HE1 MET    93      40.220  20.650  32.100  1.00  0.00           H
ATOM   1258  HE2 MET    93      38.760  19.720  31.950  1.00  0.00           H
ATOM   1259  HE3 MET    93      40.160  18.990  31.380  1.00  0.00           H
ATOM   1260  C   MET    93      44.390  21.200  29.380  1.00  0.00           C
ATOM   1261  O   MET    93      44.200  20.250  28.630  1.00  0.00           O
ATOM   1262  N   ASN    94      45.470  21.320  30.140  1.00  0.00           N
ATOM   1263  H   ASN    94      45.530  22.140  30.720  1.00  0.00           H
ATOM   1264  CA  ASN    94      46.700  20.430  30.070  1.00  0.00           C
ATOM   1265  HA  ASN    94      46.520  19.590  29.390  1.00  0.00           H
ATOM   1266  CB  ASN    94      47.870  21.210  29.490  1.00  0.00           C
ATOM   1267  HB1 ASN    94      48.700  20.520  29.520  1.00  0.00           H
ATOM   1268  HB2 ASN    94      48.180  22.070  30.080  1.00  0.00           H
ATOM   1269  CG  ASN    94      47.660  21.730  28.100  1.00  0.00           C
ATOM   1270  OD1 ASN    94      46.700  22.310  27.640  1.00  0.00           O
ATOM   1271  ND2 ASN    94      48.730  21.850  27.360  1.00  0.00           N
ATOM   1272 1HD2 ASN    94      49.560  21.360  27.670  1.00  0.00           H
ATOM   1273 2HD2 ASN    94      48.570  21.900  26.360  1.00  0.00           H
ATOM   1274  C   ASN    94      47.130  19.790  31.370  1.00  0.00           C
ATOM   1275  O   ASN    94      46.820  20.190  32.500  1.00  0.00           O
ATOM   1276  N   SER    95      47.870  18.660  31.240  1.00  0.00           N
ATOM   1277  H   SER    95      48.090  18.330  30.310  1.00  0.00           H
ATOM   1278  CA  SER    95      48.380  17.790  32.350  1.00  0.00           C
ATOM   1279  HA  SER    95      48.600  16.850  31.850  1.00  0.00           H
ATOM   1280  CB  SER    95      49.560  18.490  32.940  1.00  0.00           C
ATOM   1281  HB1 SER    95      49.870  17.990  33.850  1.00  0.00           H
ATOM   1282  HB2 SER    95      49.190  19.470  33.250  1.00  0.00           H
ATOM   1283  OG  SER    95      50.630  18.570  32.070  1.00  0.00           O
ATOM   1284  HG  SER    95      50.680  19.470  31.760  1.00  0.00           H
ATOM   1285  C   SER    95      47.290  17.360  33.370  1.00  0.00           C
ATOM   1286  O   SER    95      47.360  17.800  34.520  1.00  0.00           O
ATOM   1287  N   LEU    96      46.190  16.740  32.980  1.00  0.00           N
ATOM   1288  H   LEU    96      46.160  16.440  32.010  1.00  0.00           H
ATOM   1289  CA  LEU    96      44.930  16.740  33.690  1.00  0.00           C
ATOM   1290  HA  LEU    96      44.810  17.770  34.030  1.00  0.00           H
ATOM   1291  CB  LEU    96      43.770  16.320  32.810  1.00  0.00           C
ATOM   1292  HB1 LEU    96      42.880  16.240  33.440  1.00  0.00           H
ATOM   1293  HB2 LEU    96      44.070  15.340  32.420  1.00  0.00           H
ATOM   1294  CG  LEU    96      43.600  17.490  31.730  1.00  0.00           C
ATOM   1295  HG  LEU    96      44.500  17.730  31.150  1.00  0.00           H
ATOM   1296  CD1 LEU    96      42.680  16.930  30.710  1.00  0.00           C
ATOM   1297 1HD1 LEU    96      43.000  15.970  30.320  1.00  0.00           H
ATOM   1298 2HD1 LEU    96      41.700  16.790  31.160  1.00  0.00           H
ATOM   1299 3HD1 LEU    96      42.610  17.650  29.880  1.00  0.00           H
ATOM   1300  CD2 LEU    96      42.940  18.720  32.320  1.00  0.00           C
ATOM   1301 1HD2 LEU    96      43.670  19.330  32.840  1.00  0.00           H
ATOM   1302 2HD2 LEU    96      42.440  19.310  31.550  1.00  0.00           H
ATOM   1303 3HD2 LEU    96      42.200  18.340  33.020  1.00  0.00           H
ATOM   1304  C   LEU    96      44.960  15.950  35.000  1.00  0.00           C
ATOM   1305  O   LEU    96      45.690  14.950  35.130  1.00  0.00           O
ATOM   1306  N   LYS    97      44.090  16.250  35.950  1.00  0.00           N
ATOM   1307  H   LYS    97      43.410  16.950  35.690  1.00  0.00           H
ATOM   1308  CA  LYS    97      43.930  15.700  37.260  1.00  0.00           C
ATOM   1309  HA  LYS    97      44.300  14.680  37.340  1.00  0.00           H
ATOM   1310  CB  LYS    97      44.710  16.590  38.210  1.00  0.00           C
ATOM   1311  HB1 LYS    97      44.540  16.460  39.280  1.00  0.00           H
ATOM   1312  HB2 LYS    97      44.440  17.590  37.860  1.00  0.00           H
ATOM   1313  CG  LYS    97      46.260  16.310  38.140  1.00  0.00           C
ATOM   1314  HG1 LYS    97      46.630  16.710  37.190  1.00  0.00           H
ATOM   1315  HG2 LYS    97      46.300  15.220  38.100  1.00  0.00           H
ATOM   1316  CD  LYS    97      47.200  16.820  39.200  1.00  0.00           C
ATOM   1317  HD1 LYS    97      48.210  16.550  38.900  1.00  0.00           H
ATOM   1318  HD2 LYS    97      46.820  16.400  40.130  1.00  0.00           H
ATOM   1319  CE  LYS    97      47.120  18.310  39.400  1.00  0.00           C
ATOM   1320  HE1 LYS    97      46.080  18.470  39.690  1.00  0.00           H
ATOM   1321  HE2 LYS    97      47.330  18.950  38.540  1.00  0.00           H
ATOM   1322  NZ  LYS    97      47.890  18.820  40.520  1.00  0.00           N
ATOM   1323  HZ1 LYS    97      47.470  18.640  41.420  1.00  0.00           H
ATOM   1324  HZ2 LYS    97      48.860  18.550  40.460  1.00  0.00           H
ATOM   1325  HZ3 LYS    97      47.900  19.800  40.290  1.00  0.00           H
ATOM   1326  C   LYS    97      42.400  15.510  37.620  1.00  0.00           C
ATOM   1327  O   LYS    97      41.510  16.020  36.940  1.00  0.00           O
ATOM   1328  N   PRO    98      42.130  14.920  38.840  1.00  0.00           N
ATOM   1329  CD  PRO    98      42.920  13.920  39.560  1.00  0.00           C
ATOM   1330  HD1 PRO    98      43.500  14.320  40.390  1.00  0.00           H
ATOM   1331  HD2 PRO    98      43.700  13.550  38.880  1.00  0.00           H
ATOM   1332  CG  PRO    98      41.910  12.880  39.960  1.00  0.00           C
ATOM   1333  HG1 PRO    98      42.260  12.270  40.800  1.00  0.00           H
ATOM   1334  HG2 PRO    98      41.680  12.190  39.140  1.00  0.00           H
ATOM   1335  CB  PRO    98      40.710  13.750  40.370  1.00  0.00           C
ATOM   1336  HB1 PRO    98      40.790  14.260  41.330  1.00  0.00           H
ATOM   1337  HB2 PRO    98      39.780  13.180  40.290  1.00  0.00           H
ATOM   1338  CA  PRO    98      40.730  14.800  39.290  1.00  0.00           C
ATOM   1339  HA  PRO    98      40.150  14.520  38.410  1.00  0.00           H
ATOM   1340  C   PRO    98      40.080  16.030  39.750  1.00  0.00           C
ATOM   1341  O   PRO    98      38.840  16.190  39.590  1.00  0.00           O
ATOM   1342  N   GLU    99      40.900  16.990  40.180  1.00  0.00           N
ATOM   1343  H   GLU    99      41.890  16.820  40.100  1.00  0.00           H
ATOM   1344  CA  GLU    99      40.460  18.380  40.280  1.00  0.00           C
ATOM   1345  HA  GLU    99      39.700  18.530  41.040  1.00  0.00           H
ATOM   1346  CB  GLU    99      41.640  19.140  40.870  1.00  0.00           C
ATOM   1347  HB1 GLU    99      42.000  18.710  41.800  1.00  0.00           H
ATOM   1348  HB2 GLU    99      41.410  20.200  40.920  1.00  0.00           H
ATOM   1349  CG  GLU    99      42.890  19.050  39.970  1.00  0.00           C
ATOM   1350  HG1 GLU    99      42.660  19.370  38.950  1.00  0.00           H
ATOM   1351  HG2 GLU    99      43.240  18.020  39.930  1.00  0.00           H
ATOM   1352  CD  GLU    99      44.050  19.920  40.510  1.00  0.00           C
ATOM   1353  OE1 GLU    99      44.260  21.050  40.000  1.00  0.00           O
ATOM   1354  OE2 GLU    99      44.790  19.480  41.370  1.00  0.00           O
ATOM   1355  C   GLU    99      39.880  19.030  38.970  1.00  0.00           C
ATOM   1356  O   GLU    99      39.250  20.080  39.040  1.00  0.00           O
ATOM   1357  N   ASP   100      40.190  18.460  37.800  1.00  0.00           N
ATOM   1358  H   ASP   100      40.810  17.660  37.840  1.00  0.00           H
ATOM   1359  CA  ASP   100      39.620  18.820  36.490  1.00  0.00           C
ATOM   1360  HA  ASP   100      39.350  19.870  36.550  1.00  0.00           H
ATOM   1361  CB  ASP   100      40.660  18.800  35.370  1.00  0.00           C
ATOM   1362  HB1 ASP   100      40.290  19.330  34.490  1.00  0.00           H
ATOM   1363  HB2 ASP   100      40.860  17.830  34.910  1.00  0.00           H
ATOM   1364  CG  ASP   100      41.950  19.520  35.700  1.00  0.00           C
ATOM   1365  OD1 ASP   100      42.030  20.550  36.370  1.00  0.00           O
ATOM   1366  OD2 ASP   100      43.070  18.980  35.400  1.00  0.00           O
ATOM   1367  C   ASP   100      38.260  18.100  36.140  1.00  0.00           C
ATOM   1368  O   ASP   100      37.590  18.470  35.120  1.00  0.00           O
ATOM   1369  N   THR   101      37.790  17.040  36.870  1.00  0.00           N
ATOM   1370  H   THR   101      38.360  16.780  37.670  1.00  0.00           H
ATOM   1371  CA  THR   101      36.580  16.260  36.480  1.00  0.00           C
ATOM   1372  HA  THR   101      36.640  15.980  35.430  1.00  0.00           H
ATOM   1373  CB  THR   101      36.570  14.880  37.250  1.00  0.00           C
ATOM   1374  HB  THR   101      36.920  15.050  38.270  1.00  0.00           H
ATOM   1375  CG2 THR   101      35.200  14.190  37.180  1.00  0.00           C
ATOM   1376 1HG2 THR   101      34.660  14.510  36.290  1.00  0.00           H
ATOM   1377 2HG2 THR   101      35.390  13.130  37.070  1.00  0.00           H
ATOM   1378 3HG2 THR   101      34.680  14.430  38.100  1.00  0.00           H
ATOM   1379  OG1 THR   101      37.510  13.980  36.700  1.00  0.00           O
ATOM   1380  HG1 THR   101      37.750  13.280  37.310  1.00  0.00           H
ATOM   1381  C   THR   101      35.310  17.010  36.800  1.00  0.00           C
ATOM   1382  O   THR   101      34.940  17.130  37.990  1.00  0.00           O
ATOM   1383  N   ALA   102      34.690  17.480  35.730  1.00  0.00           N
ATOM   1384  H   ALA   102      35.130  17.230  34.860  1.00  0.00           H
ATOM   1385  CA  ALA   102      33.650  18.500  35.900  1.00  0.00           C
ATOM   1386  HA  ALA   102      33.060  18.210  36.770  1.00  0.00           H
ATOM   1387  CB  ALA   102      34.320  19.810  36.240  1.00  0.00           C
ATOM   1388  HB1 ALA   102      35.100  19.640  36.980  1.00  0.00           H
ATOM   1389  HB2 ALA   102      34.840  20.190  35.360  1.00  0.00           H
ATOM   1390  HB3 ALA   102      33.590  20.570  36.520  1.00  0.00           H
ATOM   1391  C   ALA   102      32.680  18.720  34.690  1.00  0.00           C
ATOM   1392  O   ALA   102      33.020  18.490  33.490  1.00  0.00           O
ATOM   1393  N   VAL   103      31.590  19.410  34.960  1.00  0.00           N
ATOM   1394  H   VAL   103      31.490  19.740  35.910  1.00  0.00           H
ATOM   1395  CA  VAL   103      30.900  20.150  33.870  1.00  0.00           C
ATOM   1396  HA  VAL   103      31.060  19.560  32.970  1.00  0.00           H
ATOM   1397  CB  VAL   103      29.360  20.130  34.050  1.00  0.00           C
ATOM   1398  HB  VAL   103      28.990  20.710  34.890  1.00  0.00           H
ATOM   1399  CG1 VAL   103      28.910  20.780  32.730  1.00  0.00           C
ATOM   1400 1HG1 VAL   103      29.250  20.270  31.820  1.00  0.00           H
ATOM   1401 2HG1 VAL   103      27.820  20.790  32.690  1.00  0.00           H
ATOM   1402 3HG1 VAL   103      29.070  21.860  32.760  1.00  0.00           H
ATOM   1403  CG2 VAL   103      28.710  18.800  34.150  1.00  0.00           C
ATOM   1404 1HG2 VAL   103      27.670  18.990  34.370  1.00  0.00           H
ATOM   1405 2HG2 VAL   103      28.660  18.340  33.160  1.00  0.00           H
ATOM   1406 3HG2 VAL   103      29.240  18.120  34.830  1.00  0.00           H
ATOM   1407  C   VAL   103      31.510  21.500  33.780  1.00  0.00           C
ATOM   1408  O   VAL   103      31.640  22.220  34.790  1.00  0.00           O
ATOM   1409  N   TYR   104      32.040  21.870  32.610  1.00  0.00           N
ATOM   1410  H   TYR   104      31.970  21.280  31.790  1.00  0.00           H
ATOM   1411  CA  TYR   104      32.540  23.150  32.270  1.00  0.00           C
ATOM   1412  HA  TYR   104      32.870  23.580  33.220  1.00  0.00           H
ATOM   1413  CB  TYR   104      33.680  23.100  31.350  1.00  0.00           C
ATOM   1414  HB1 TYR   104      33.820  24.150  31.080  1.00  0.00           H
ATOM   1415  HB2 TYR   104      33.490  22.470  30.470  1.00  0.00           H
ATOM   1416  CG  TYR   104      34.870  22.400  32.080  1.00  0.00           C
ATOM   1417  CD1 TYR   104      34.850  21.070  32.530  1.00  0.00           C
ATOM   1418  HD1 TYR   104      34.030  20.440  32.230  1.00  0.00           H
ATOM   1419  CE1 TYR   104      35.950  20.600  33.270  1.00  0.00           C
ATOM   1420  HE1 TYR   104      35.990  19.610  33.710  1.00  0.00           H
ATOM   1421  CZ  TYR   104      37.050  21.480  33.520  1.00  0.00           C
ATOM   1422  OH  TYR   104      38.010  21.070  34.370  1.00  0.00           O
ATOM   1423  HH  TYR   104      37.980  20.140  34.610  1.00  0.00           H
ATOM   1424  CE2 TYR   104      36.980  22.760  33.060  1.00  0.00           C
ATOM   1425  HE2 TYR   104      37.830  23.390  33.280  1.00  0.00           H
ATOM   1426  CD2 TYR   104      35.890  23.220  32.370  1.00  0.00           C
ATOM   1427  HD2 TYR   104      35.740  24.250  32.110  1.00  0.00           H
ATOM   1428  C   TYR   104      31.370  24.010  31.730  1.00  0.00           C
ATOM   1429  O   TYR   104      30.370  23.520  31.150  1.00  0.00           O
ATOM   1430  N   TYR   105      31.450  25.360  31.770  1.00  0.00           N
ATOM   1431  H   TYR   105      32.300  25.730  32.170  1.00  0.00           H
ATOM   1432  CA  TYR   105      30.360  26.360  31.440  1.00  0.00           C
ATOM   1433  HA  TYR   105      29.610  25.980  30.760  1.00  0.00           H
ATOM   1434  CB  TYR   105      29.590  26.870  32.710  1.00  0.00           C
ATOM   1435  HB1 TYR   105      28.730  27.450  32.380  1.00  0.00           H
ATOM   1436  HB2 TYR   105      30.260  27.320  33.440  1.00  0.00           H
ATOM   1437  CG  TYR   105      28.970  25.720  33.480  1.00  0.00           C
ATOM   1438  CD1 TYR   105      29.660  25.070  34.490  1.00  0.00           C
ATOM   1439  HD1 TYR   105      30.670  25.390  34.700  1.00  0.00           H
ATOM   1440  CE1 TYR   105      29.060  23.970  35.160  1.00  0.00           C
ATOM   1441  HE1 TYR   105      29.630  23.380  35.870  1.00  0.00           H
ATOM   1442  CZ  TYR   105      27.690  23.700  34.920  1.00  0.00           C
ATOM   1443  OH  TYR   105      27.000  22.710  35.670  1.00  0.00           O
ATOM   1444  HH  TYR   105      26.140  22.490  35.290  1.00  0.00           H
ATOM   1445  CE2 TYR   105      26.960  24.430  33.920  1.00  0.00           C
ATOM   1446  HE2 TYR   105      25.910  24.220  33.800  1.00  0.00           H
ATOM   1447  CD2 TYR   105      27.650  25.360  33.190  1.00  0.00           C
ATOM   1448  HD2 TYR   105      27.160  25.840  32.360  1.00  0.00           H
ATOM   1449  C   TYR   105      31.020  27.530  30.800  1.00  0.00           C
ATOM   1450  O   TYR   105      31.900  28.150  31.320  1.00  0.00           O
ATOM   1451  N   CYS   106      30.620  27.830  29.560  1.00  0.00           N
ATOM   1452  H   CYS   106      29.880  27.350  29.070  1.00  0.00           H
ATOM   1453  CA  CYS   106      30.970  29.090  28.940  1.00  0.00           C
ATOM   1454  HA  CYS   106      31.960  29.370  29.300  1.00  0.00           H
ATOM   1455  CB  CYS   106      30.900  28.920  27.420  1.00  0.00           C
ATOM   1456  HB1 CYS   106      29.890  28.720  27.080  1.00  0.00           H
ATOM   1457  HB2 CYS   106      31.540  28.080  27.160  1.00  0.00           H
ATOM   1458  SG  CYS   106      31.390  30.400  26.530  1.00  0.00           S
ATOM   1459  C   CYS   106      30.000  30.260  29.390  1.00  0.00           C
ATOM   1460  O   CYS   106      28.820  30.090  29.360  1.00  0.00           O
ATOM   1461  N   ALA   107      30.570  31.420  29.710  1.00  0.00           N
ATOM   1462  H   ALA   107      31.540  31.500  29.430  1.00  0.00           H
ATOM   1463  CA  ALA   107      29.780  32.640  29.990  1.00  0.00           C
ATOM   1464  HA  ALA   107      28.830  32.480  29.490  1.00  0.00           H
ATOM   1465  CB  ALA   107      29.630  32.760  31.510  1.00  0.00           C
ATOM   1466  HB1 ALA   107      29.300  31.830  31.960  1.00  0.00           H
ATOM   1467  HB2 ALA   107      30.570  33.030  31.990  1.00  0.00           H
ATOM   1468  HB3 ALA   107      28.990  33.630  31.670  1.00  0.00           H
ATOM   1469  C   ALA   107      30.270  33.950  29.400  1.00  0.00           C
ATOM   1470  O   ALA   107      31.340  33.890  28.780  1.00  0.00           O
ATOM   1471  N   ALA   108      29.450  35.040  29.350  1.00  0.00           N
ATOM   1472  H   ALA   108      28.510  35.080  29.730  1.00  0.00           H
ATOM   1473  CA  ALA   108      29.890  36.310  28.690  1.00  0.00           C
ATOM   1474  HA  ALA   108      30.980  36.350  28.680  1.00  0.00           H
ATOM   1475  CB  ALA   108      29.560  36.240  27.180  1.00  0.00           C
ATOM   1476  HB1 ALA   108      28.490  36.250  27.020  1.00  0.00           H
ATOM   1477  HB2 ALA   108      30.100  37.160  26.950  1.00  0.00           H
ATOM   1478  HB3 ALA   108      29.980  35.290  26.850  1.00  0.00           H
ATOM   1479  C   ALA   108      29.270  37.560  29.380  1.00  0.00           C
ATOM   1480  O   ALA   108      28.160  37.500  29.940  1.00  0.00           O
ATOM   1481  N   ASP   109      30.110  38.640  29.360  1.00  0.00           N
ATOM   1482  H   ASP   109      31.050  38.530  29.000  1.00  0.00           H
ATOM   1483  CA  ASP   109      29.890  39.800  30.120  1.00  0.00           C
ATOM   1484  HA  ASP   109      28.840  40.090  30.020  1.00  0.00           H
ATOM   1485  CB  ASP   109      30.350  39.610  31.560  1.00  0.00           C
ATOM   1486  HB1 ASP   109      31.440  39.690  31.550  1.00  0.00           H
ATOM   1487  HB2 ASP   109      29.980  38.670  31.960  1.00  0.00           H
ATOM   1488  CG  ASP   109      29.690  40.710  32.350  1.00  0.00           C
ATOM   1489  OD1 ASP   109      28.560  40.520  32.800  1.00  0.00           O
ATOM   1490  OD2 ASP   109      30.250  41.840  32.450  1.00  0.00           O
ATOM   1491  C   ASP   109      30.650  40.980  29.430  1.00  0.00           C
ATOM   1492  O   ASP   109      31.630  40.800  28.740  1.00  0.00           O
ATOM   1493  N   ARG   110      30.120  42.220  29.480  1.00  0.00           N
ATOM   1494  H   ARG   110      29.220  42.390  29.910  1.00  0.00           H
ATOM   1495  CA  ARG   110      30.720  43.330  28.750  1.00  0.00           C
ATOM   1496  HA  ARG   110      31.040  43.020  27.750  1.00  0.00           H
ATOM   1497  CB  ARG   110      29.610  44.430  28.520  1.00  0.00           C
ATOM   1498  HB1 ARG   110      29.410  44.980  29.440  1.00  0.00           H
ATOM   1499  HB2 ARG   110      28.700  43.920  28.190  1.00  0.00           H
ATOM   1500  CG  ARG   110      29.990  45.450  27.510  1.00  0.00           C
ATOM   1501  HG1 ARG   110      30.120  45.010  26.520  1.00  0.00           H
ATOM   1502  HG2 ARG   110      30.910  45.960  27.770  1.00  0.00           H
ATOM   1503  CD  ARG   110      28.830  46.460  27.340  1.00  0.00           C
ATOM   1504  HD1 ARG   110      29.310  47.380  27.000  1.00  0.00           H
ATOM   1505  HD2 ARG   110      28.290  46.650  28.260  1.00  0.00           H
ATOM   1506  NE  ARG   110      27.800  46.120  26.380  1.00  0.00           N
ATOM   1507  HE  ARG   110      26.910  45.860  26.780  1.00  0.00           H
ATOM   1508  CZ  ARG   110      27.860  46.390  25.100  1.00  0.00           C
ATOM   1509  NH1 ARG   110      28.860  46.920  24.530  1.00  0.00           N
ATOM   1510 1HH1 ARG   110      29.700  47.180  25.020  1.00  0.00           H
ATOM   1511 2HH1 ARG   110      28.890  47.090  23.540  1.00  0.00           H
ATOM   1512  NH2 ARG   110      26.890  46.160  24.350  1.00  0.00           N
ATOM   1513 1HH2 ARG   110      25.980  45.870  24.690  1.00  0.00           H
ATOM   1514 2HH2 ARG   110      26.920  46.500  23.400  1.00  0.00           H
ATOM   1515  C   ARG   110      31.850  43.930  29.580  1.00  0.00           C
ATOM   1516  O   ARG   110      32.700  44.600  28.990  1.00  0.00           O
ATOM   1517  N   PHE   111      31.940  43.700  30.920  1.00  0.00           N
ATOM   1518  H   PHE   111      31.160  43.180  31.290  1.00  0.00           H
ATOM   1519  CA  PHE   111      32.970  44.480  31.750  1.00  0.00           C
ATOM   1520  HA  PHE   111      33.900  44.580  31.210  1.00  0.00           H
ATOM   1521  CB  PHE   111      32.360  45.850  32.220  1.00  0.00           C
ATOM   1522  HB1 PHE   111      33.160  46.380  32.740  1.00  0.00           H
ATOM   1523  HB2 PHE   111      31.480  45.730  32.850  1.00  0.00           H
ATOM   1524  CG  PHE   111      31.930  46.840  31.160  1.00  0.00           C
ATOM   1525  CD1 PHE   111      30.560  47.120  30.960  1.00  0.00           C
ATOM   1526  HD1 PHE   111      29.840  46.550  31.520  1.00  0.00           H
ATOM   1527  CE1 PHE   111      30.120  48.060  29.990  1.00  0.00           C
ATOM   1528  HE1 PHE   111      29.060  48.250  29.860  1.00  0.00           H
ATOM   1529  CZ  PHE   111      31.080  48.830  29.240  1.00  0.00           C
ATOM   1530  HZ  PHE   111      30.750  49.550  28.490  1.00  0.00           H
ATOM   1531  CE2 PHE   111      32.460  48.460  29.400  1.00  0.00           C
ATOM   1532  HE2 PHE   111      33.200  48.910  28.740  1.00  0.00           H
ATOM   1533  CD2 PHE   111      32.850  47.410  30.260  1.00  0.00           C
ATOM   1534  HD2 PHE   111      33.880  47.070  30.320  1.00  0.00           H
ATOM   1535  C   PHE   111      33.550  43.770  32.940  1.00  0.00           C
ATOM   1536  O   PHE   111      34.660  44.130  33.380  1.00  0.00           O
ATOM   1537  N   LEU   112      32.890  42.700  33.430  1.00  0.00           N
ATOM   1538  H   LEU   112      32.010  42.430  33.010  1.00  0.00           H
ATOM   1539  CA  LEU   112      33.390  41.910  34.500  1.00  0.00           C
ATOM   1540  HA  LEU   112      33.880  42.560  35.220  1.00  0.00           H
ATOM   1541  CB  LEU   112      32.290  41.050  35.160  1.00  0.00           C
ATOM   1542  HB1 LEU   112      32.840  40.410  35.850  1.00  0.00           H
ATOM   1543  HB2 LEU   112      31.820  40.590  34.290  1.00  0.00           H
ATOM   1544  CG  LEU   112      31.190  41.830  35.950  1.00  0.00           C
ATOM   1545  HG  LEU   112      30.850  42.650  35.310  1.00  0.00           H
ATOM   1546  CD1 LEU   112      30.020  40.980  36.290  1.00  0.00           C
ATOM   1547 1HD1 LEU   112      29.560  40.850  35.320  1.00  0.00           H
ATOM   1548 2HD1 LEU   112      30.220  40.020  36.780  1.00  0.00           H
ATOM   1549 3HD1 LEU   112      29.260  41.500  36.870  1.00  0.00           H
ATOM   1550  CD2 LEU   112      31.710  42.360  37.300  1.00  0.00           C
ATOM   1551 1HD2 LEU   112      31.950  41.520  37.950  1.00  0.00           H
ATOM   1552 2HD2 LEU   112      32.570  42.980  37.060  1.00  0.00           H
ATOM   1553 3HD2 LEU   112      30.950  42.930  37.830  1.00  0.00           H
ATOM   1554  C   LEU   112      34.530  41.000  34.000  1.00  0.00           C
ATOM   1555  O   LEU   112      34.420  40.560  32.870  1.00  0.00           O
ATOM   1556  N   THR   113      35.610  40.790  34.730  1.00  0.00           N
ATOM   1557  H   THR   113      35.760  41.470  35.470  1.00  0.00           H
ATOM   1558  CA  THR   113      36.760  40.010  34.220  1.00  0.00           C
ATOM   1559  HA  THR   113      36.680  39.940  33.140  1.00  0.00           H
ATOM   1560  CB  THR   113      38.030  40.750  34.450  1.00  0.00           C
ATOM   1561  HB  THR   113      38.850  40.140  34.070  1.00  0.00           H
ATOM   1562  CG2 THR   113      38.130  42.160  33.800  1.00  0.00           C
ATOM   1563 1HG2 THR   113      37.670  42.190  32.810  1.00  0.00           H
ATOM   1564 2HG2 THR   113      37.710  42.890  34.490  1.00  0.00           H
ATOM   1565 3HG2 THR   113      39.160  42.450  33.590  1.00  0.00           H
ATOM   1566  OG1 THR   113      38.350  40.880  35.810  1.00  0.00           O
ATOM   1567  HG1 THR   113      38.810  41.720  35.890  1.00  0.00           H
ATOM   1568  C   THR   113      36.760  38.580  34.850  1.00  0.00           C
ATOM   1569  O   THR   113      37.400  37.730  34.180  1.00  0.00           O
ATOM   1570  N   ARG   132      36.110  38.260  35.990  1.00  0.00           N
ATOM   1571  H   ARG   132      35.900  39.030  36.610  1.00  0.00           H
ATOM   1572  CA  ARG   132      36.050  36.880  36.520  1.00  0.00           C
ATOM   1573  HA  ARG   132      35.880  36.290  35.620  1.00  0.00           H
ATOM   1574  CB  ARG   132      37.330  36.380  37.230  1.00  0.00           C
ATOM   1575  HB1 ARG   132      38.260  36.720  36.780  1.00  0.00           H
ATOM   1576  HB2 ARG   132      37.230  35.300  37.200  1.00  0.00           H
ATOM   1577  CG  ARG   132      37.380  36.810  38.720  1.00  0.00           C
ATOM   1578  HG1 ARG   132      36.510  36.420  39.250  1.00  0.00           H
ATOM   1579  HG2 ARG   132      37.410  37.890  38.870  1.00  0.00           H
ATOM   1580  CD  ARG   132      38.600  36.150  39.310  1.00  0.00           C
ATOM   1581  HD1 ARG   132      38.500  35.110  39.010  1.00  0.00           H
ATOM   1582  HD2 ARG   132      38.630  36.080  40.400  1.00  0.00           H
ATOM   1583  NE  ARG   132      39.840  36.790  38.860  1.00  0.00           N
ATOM   1584  HE  ARG   132      39.840  37.710  38.460  1.00  0.00           H
ATOM   1585  CZ  ARG   132      41.010  36.180  38.910  1.00  0.00           C
ATOM   1586  NH1 ARG   132      41.160  34.950  39.380  1.00  0.00           N
ATOM   1587 1HH1 ARG   132      40.440  34.600  39.990  1.00  0.00           H
ATOM   1588 2HH1 ARG   132      42.070  34.520  39.350  1.00  0.00           H
ATOM   1589  NH2 ARG   132      42.160  36.610  38.460  1.00  0.00           N
ATOM   1590 1HH2 ARG   132      42.260  37.600  38.240  1.00  0.00           H
ATOM   1591 2HH2 ARG   132      42.960  36.010  38.330  1.00  0.00           H
ATOM   1592  C   ARG   132      34.800  36.560  37.260  1.00  0.00           C
ATOM   1593  O   ARG   132      34.510  35.410  37.600  1.00  0.00           O
ATOM   1594  N   SER   133      33.940  37.550  37.580  1.00  0.00           N
ATOM   1595  H   SER   133      34.020  38.480  37.190  1.00  0.00           H
ATOM   1596  CA  SER   133      33.000  37.410  38.690  1.00  0.00           C
ATOM   1597  HA  SER   133      33.590  36.960  39.490  1.00  0.00           H
ATOM   1598  CB  SER   133      32.590  38.800  39.360  1.00  0.00           C
ATOM   1599  HB1 SER   133      32.820  39.550  38.610  1.00  0.00           H
ATOM   1600  HB2 SER   133      33.230  39.080  40.190  1.00  0.00           H
ATOM   1601  OG  SER   133      31.210  38.760  39.740  1.00  0.00           O
ATOM   1602  HG  SER   133      30.950  39.640  40.010  1.00  0.00           H
ATOM   1603  C   SER   133      31.830  36.530  38.330  1.00  0.00           C
ATOM   1604  O   SER   133      31.220  36.660  37.300  1.00  0.00           O
ATOM   1605  N   VAL   134      31.340  35.830  39.390  1.00  0.00           N
ATOM   1606  H   VAL   134      31.760  35.930  40.300  1.00  0.00           H
ATOM   1607  CA  VAL   134      30.100  35.000  39.290  1.00  0.00           C
ATOM   1608  HA  VAL   134      30.240  34.270  38.490  1.00  0.00           H
ATOM   1609  CB  VAL   134      29.810  34.160  40.560  1.00  0.00           C
ATOM   1610  HB  VAL   134      28.830  33.680  40.460  1.00  0.00           H
ATOM   1611  CG1 VAL   134      30.690  32.900  40.620  1.00  0.00           C
ATOM   1612 1HG1 VAL   134      31.710  33.140  40.910  1.00  0.00           H
ATOM   1613 2HG1 VAL   134      30.220  32.190  41.310  1.00  0.00           H
ATOM   1614 3HG1 VAL   134      30.720  32.360  39.680  1.00  0.00           H
ATOM   1615  CG2 VAL   134      29.820  34.960  41.900  1.00  0.00           C
ATOM   1616 1HG2 VAL   134      29.330  34.370  42.670  1.00  0.00           H
ATOM   1617 2HG2 VAL   134      30.840  35.210  42.180  1.00  0.00           H
ATOM   1618 3HG2 VAL   134      29.210  35.860  41.810  1.00  0.00           H
ATOM   1619  C   VAL   134      28.770  35.680  38.830  1.00  0.00           C
ATOM   1620  O   VAL   134      27.850  34.970  38.500  1.00  0.00           O
ATOM   1621  N   LYS   135      28.720  37.050  38.780  1.00  0.00           N
ATOM   1622  H   LYS   135      29.580  37.500  39.040  1.00  0.00           H
ATOM   1623  CA  LYS   135      27.660  37.890  38.190  1.00  0.00           C
ATOM   1624  HA  LYS   135      26.740  37.310  38.270  1.00  0.00           H
ATOM   1625  CB  LYS   135      27.470  39.180  38.990  1.00  0.00           C
ATOM   1626  HB1 LYS   135      26.690  39.700  38.440  1.00  0.00           H
ATOM   1627  HB2 LYS   135      28.390  39.760  38.910  1.00  0.00           H
ATOM   1628  CG  LYS   135      26.960  38.880  40.430  1.00  0.00           C
ATOM   1629  HG1 LYS   135      27.790  38.590  41.080  1.00  0.00           H
ATOM   1630  HG2 LYS   135      26.310  38.000  40.440  1.00  0.00           H
ATOM   1631  CD  LYS   135      26.290  40.060  41.040  1.00  0.00           C
ATOM   1632  HD1 LYS   135      26.990  40.890  40.950  1.00  0.00           H
ATOM   1633  HD2 LYS   135      26.130  39.900  42.100  1.00  0.00           H
ATOM   1634  CE  LYS   135      24.920  40.390  40.380  1.00  0.00           C
ATOM   1635  HE1 LYS   135      25.170  40.770  39.390  1.00  0.00           H
ATOM   1636  HE2 LYS   135      24.550  41.120  41.090  1.00  0.00           H
ATOM   1637  NZ  LYS   135      23.990  39.250  40.190  1.00  0.00           N
ATOM   1638  HZ1 LYS   135      23.160  39.660  39.780  1.00  0.00           H
ATOM   1639  HZ2 LYS   135      24.330  38.590  39.510  1.00  0.00           H
ATOM   1640  HZ3 LYS   135      23.800  38.840  41.100  1.00  0.00           H
ATOM   1641  C   LYS   135      27.750  38.190  36.660  1.00  0.00           C
ATOM   1642  O   LYS   135      27.090  39.120  36.140  1.00  0.00           O
ATOM   1643  N   TYR   136      28.480  37.440  35.870  1.00  0.00           N
ATOM   1644  H   TYR   136      29.020  36.700  36.280  1.00  0.00           H
ATOM   1645  CA  TYR   136      28.560  37.430  34.360  1.00  0.00           C
ATOM   1646  HA  TYR   136      29.050  38.360  34.050  1.00  0.00           H
ATOM   1647  CB  TYR   136      29.410  36.270  33.880  1.00  0.00           C
ATOM   1648  HB1 TYR   136      28.920  35.640  33.140  1.00  0.00           H
ATOM   1649  HB2 TYR   136      29.590  35.630  34.740  1.00  0.00           H
ATOM   1650  CG  TYR   136      30.760  36.640  33.420  1.00  0.00           C
ATOM   1651  CD1 TYR   136      31.690  37.280  34.240  1.00  0.00           C
ATOM   1652  HD1 TYR   136      31.420  37.410  35.280  1.00  0.00           H
ATOM   1653  CE1 TYR   136      32.870  37.800  33.680  1.00  0.00           C
ATOM   1654  HE1 TYR   136      33.520  38.390  34.310  1.00  0.00           H
ATOM   1655  CZ  TYR   136      33.240  37.520  32.350  1.00  0.00           C
ATOM   1656  OH  TYR   136      34.440  37.950  31.940  1.00  0.00           O
ATOM   1657  HH  TYR   136      34.600  38.800  32.370  1.00  0.00           H
ATOM   1658  CE2 TYR   136      32.420  36.730  31.610  1.00  0.00           C
ATOM   1659  HE2 TYR   136      32.630  36.470  30.590  1.00  0.00           H
ATOM   1660  CD2 TYR   136      31.140  36.300  32.080  1.00  0.00           C
ATOM   1661  HD2 TYR   136      30.440  35.830  31.410  1.00  0.00           H
ATOM   1662  C   TYR   136      27.140  37.370  33.670  1.00  0.00           C
ATOM   1663  O   TYR   136      26.280  36.650  34.080  1.00  0.00           O
ATOM   1664  N   ASP   137      26.970  38.030  32.570  1.00  0.00           N
ATOM   1665  H   ASP   137      27.630  38.790  32.470  1.00  0.00           H
ATOM   1666  CA  ASP   137      25.570  38.210  32.040  1.00  0.00           C
ATOM   1667  HA  ASP   137      24.990  38.540  32.900  1.00  0.00           H
ATOM   1668  CB  ASP   137      25.580  39.500  31.200  1.00  0.00           C
ATOM   1669  HB1 ASP   137      25.880  39.130  30.220  1.00  0.00           H
ATOM   1670  HB2 ASP   137      26.310  40.180  31.630  1.00  0.00           H
ATOM   1671  CG  ASP   137      24.150  40.060  31.000  1.00  0.00           C
ATOM   1672  OD1 ASP   137      23.130  39.540  31.510  1.00  0.00           O
ATOM   1673  OD2 ASP   137      23.990  41.060  30.310  1.00  0.00           O
ATOM   1674  C   ASP   137      24.850  37.000  31.450  1.00  0.00           C
ATOM   1675  O   ASP   137      23.770  36.660  31.840  1.00  0.00           O
ATOM   1676  N   TYR   138      25.470  36.430  30.420  1.00  0.00           N
ATOM   1677  H   TYR   138      26.390  36.740  30.140  1.00  0.00           H
ATOM   1678  CA  TYR   138      24.920  35.420  29.450  1.00  0.00           C
ATOM   1679  HA  TYR   138      23.840  35.340  29.580  1.00  0.00           H
ATOM   1680  CB  TYR   138      25.060  35.900  28.000  1.00  0.00           C
ATOM   1681  HB1 TYR   138      24.580  35.200  27.320  1.00  0.00           H
ATOM   1682  HB2 TYR   138      26.100  35.930  27.680  1.00  0.00           H
ATOM   1683  CG  TYR   138      24.430  37.280  27.690  1.00  0.00           C
ATOM   1684  CD1 TYR   138      25.330  38.240  27.230  1.00  0.00           C
ATOM   1685  HD1 TYR   138      26.390  38.040  27.170  1.00  0.00           H
ATOM   1686  CE1 TYR   138      24.850  39.510  26.770  1.00  0.00           C
ATOM   1687  HE1 TYR   138      25.460  40.260  26.300  1.00  0.00           H
ATOM   1688  CZ  TYR   138      23.520  39.820  26.910  1.00  0.00           C
ATOM   1689  OH  TYR   138      23.030  41.000  26.430  1.00  0.00           O
ATOM   1690  HH  TYR   138      22.080  40.960  26.400  1.00  0.00           H
ATOM   1691  CE2 TYR   138      22.620  38.870  27.370  1.00  0.00           C
ATOM   1692  HE2 TYR   138      21.570  39.100  27.460  1.00  0.00           H
ATOM   1693  CD2 TYR   138      23.090  37.570  27.820  1.00  0.00           C
ATOM   1694  HD2 TYR   138      22.380  36.890  28.250  1.00  0.00           H
ATOM   1695  C   TYR   138      25.610  34.100  29.560  1.00  0.00           C
ATOM   1696  O   TYR   138      26.820  34.010  29.760  1.00  0.00           O
ATOM   1697  N   TRP   139      24.850  33.020  29.260  1.00  0.00           N
ATOM   1698  H   TRP   139      23.920  33.280  28.980  1.00  0.00           H
ATOM   1699  CA  TRP   139      25.270  31.600  29.670  1.00  0.00           C
ATOM   1700  HA  TRP   139      26.360  31.500  29.690  1.00  0.00           H
ATOM   1701  CB  TRP   139      24.730  31.270  31.040  1.00  0.00           C
ATOM   1702  HB1 TRP   139      24.760  30.180  31.120  1.00  0.00           H
ATOM   1703  HB2 TRP   139      23.680  31.560  31.030  1.00  0.00           H
ATOM   1704  CG  TRP   139      25.380  31.890  32.290  1.00  0.00           C
ATOM   1705  CD1 TRP   139      25.230  33.180  32.650  1.00  0.00           C
ATOM   1706  HD1 TRP   139      24.600  33.890  32.140  1.00  0.00           H
ATOM   1707  NE1 TRP   139      25.920  33.440  33.860  1.00  0.00           N
ATOM   1708  HE1 TRP   139      26.080  34.390  34.180  1.00  0.00           H
ATOM   1709  CE2 TRP   139      26.650  32.340  34.270  1.00  0.00           C
ATOM   1710  CZ2 TRP   139      27.540  32.060  35.300  1.00  0.00           C
ATOM   1711  HZ2 TRP   139      27.810  32.890  35.930  1.00  0.00           H
ATOM   1712  CH2 TRP   139      28.250  30.870  35.250  1.00  0.00           C
ATOM   1713  HH2 TRP   139      28.920  30.660  36.070  1.00  0.00           H
ATOM   1714  CZ3 TRP   139      27.940  29.890  34.340  1.00  0.00           C
ATOM   1715  HZ3 TRP   139      28.330  28.880  34.390  1.00  0.00           H
ATOM   1716  CE3 TRP   139      26.960  30.090  33.360  1.00  0.00           C
ATOM   1717  HE3 TRP   139      26.770  29.250  32.700  1.00  0.00           H
ATOM   1718  CD2 TRP   139      26.300  31.340  33.260  1.00  0.00           C
ATOM   1719  C   TRP   139      24.790  30.630  28.570  1.00  0.00           C
ATOM   1720  O   TRP   139      23.710  30.820  28.000  1.00  0.00           O
ATOM   1721  N   GLY   140      25.590  29.640  28.200  1.00  0.00           N
ATOM   1722  H   GLY   140      26.360  29.450  28.830  1.00  0.00           H
ATOM   1723  CA  GLY   140      25.050  28.530  27.440  1.00  0.00           C
ATOM   1724  HA1 GLY   140      25.830  28.020  26.880  1.00  0.00           H
ATOM   1725  HA2 GLY   140      24.350  28.870  26.670  1.00  0.00           H
ATOM   1726  C   GLY   140      24.260  27.500  28.220  1.00  0.00           C
ATOM   1727  O   GLY   140      23.360  27.900  28.990  1.00  0.00           O
ATOM   1728  N   GLN   141      24.690  26.240  28.120  1.00  0.00           N
ATOM   1729  H   GLN   141      25.500  26.110  27.530  1.00  0.00           H
ATOM   1730  CA  GLN   141      24.120  25.020  28.800  1.00  0.00           C
ATOM   1731  HA  GLN   141      23.520  25.300  29.670  1.00  0.00           H
ATOM   1732  CB  GLN   141      23.130  24.370  27.830  1.00  0.00           C
ATOM   1733  HB1 GLN   141      22.820  23.420  28.250  1.00  0.00           H
ATOM   1734  HB2 GLN   141      23.670  24.180  26.900  1.00  0.00           H
ATOM   1735  CG  GLN   141      21.890  25.230  27.510  1.00  0.00           C
ATOM   1736  HG1 GLN   141      22.240  25.980  26.800  1.00  0.00           H
ATOM   1737  HG2 GLN   141      21.550  25.780  28.380  1.00  0.00           H
ATOM   1738  CD  GLN   141      20.680  24.560  26.830  1.00  0.00           C
ATOM   1739  OE1 GLN   141      20.100  23.600  27.360  1.00  0.00           O
ATOM   1740  NE2 GLN   141      20.300  25.050  25.690  1.00  0.00           N
ATOM   1741 1HE2 GLN   141      20.710  25.880  25.280  1.00  0.00           H
ATOM   1742 2HE2 GLN   141      19.550  24.620  25.160  1.00  0.00           H
ATOM   1743  C   GLN   141      25.220  24.040  29.290  1.00  0.00           C
ATOM   1744  O   GLN   141      24.860  23.130  30.000  1.00  0.00           O
ATOM   1745  N   GLY   142      26.490  24.260  28.960  1.00  0.00           N
ATOM   1746  H   GLY   142      26.680  24.950  28.250  1.00  0.00           H
ATOM   1747  CA  GLY   142      27.700  23.600  29.560  1.00  0.00           C
ATOM   1748  HA1 GLY   142      27.570  23.480  30.640  1.00  0.00           H
ATOM   1749  HA2 GLY   142      28.590  24.160  29.290  1.00  0.00           H
ATOM   1750  C   GLY   142      28.030  22.150  28.950  1.00  0.00           C
ATOM   1751  O   GLY   142      27.240  21.740  28.110  1.00  0.00           O
ATOM   1752  N   THR   143      29.310  21.700  29.170  1.00  0.00           N
ATOM   1753  H   THR   143      29.760  22.270  29.880  1.00  0.00           H
ATOM   1754  CA  THR   143      29.810  20.470  28.590  1.00  0.00           C
ATOM   1755  HA  THR   143      28.930  19.870  28.390  1.00  0.00           H
ATOM   1756  CB  THR   143      30.530  20.700  27.250  1.00  0.00           C
ATOM   1757  HB  THR   143      30.000  21.330  26.540  1.00  0.00           H
ATOM   1758  CG2 THR   143      31.810  21.470  27.310  1.00  0.00           C
ATOM   1759 1HG2 THR   143      31.660  22.450  27.760  1.00  0.00           H
ATOM   1760 2HG2 THR   143      32.570  20.880  27.830  1.00  0.00           H
ATOM   1761 3HG2 THR   143      32.170  21.680  26.300  1.00  0.00           H
ATOM   1762  OG1 THR   143      30.710  19.480  26.610  1.00  0.00           O
ATOM   1763  HG1 THR   143      30.900  19.650  25.680  1.00  0.00           H
ATOM   1764  C   THR   143      30.740  19.680  29.510  1.00  0.00           C
ATOM   1765  O   THR   143      31.430  20.300  30.340  1.00  0.00           O
ATOM   1766  N   GLN   144      30.740  18.340  29.400  1.00  0.00           N
ATOM   1767  H   GLN   144      30.200  18.030  28.610  1.00  0.00           H
ATOM   1768  CA  GLN   144      31.220  17.430  30.450  1.00  0.00           C
ATOM   1769  HA  GLN   144      31.360  18.020  31.360  1.00  0.00           H
ATOM   1770  CB  GLN   144      30.330  16.330  30.910  1.00  0.00           C
ATOM   1771  HB1 GLN   144      30.340  15.480  30.240  1.00  0.00           H
ATOM   1772  HB2 GLN   144      29.340  16.780  31.010  1.00  0.00           H
ATOM   1773  CG  GLN   144      30.620  15.610  32.280  1.00  0.00           C
ATOM   1774  HG1 GLN   144      30.760  16.410  33.010  1.00  0.00           H
ATOM   1775  HG2 GLN   144      31.450  14.930  32.130  1.00  0.00           H
ATOM   1776  CD  GLN   144      29.500  14.670  32.780  1.00  0.00           C
ATOM   1777  OE1 GLN   144      28.410  14.670  32.220  1.00  0.00           O
ATOM   1778  NE2 GLN   144      29.700  13.890  33.860  1.00  0.00           N
ATOM   1779 1HE2 GLN   144      30.630  13.900  34.260  1.00  0.00           H
ATOM   1780 2HE2 GLN   144      28.860  13.540  34.310  1.00  0.00           H
ATOM   1781  C   GLN   144      32.660  16.900  30.190  1.00  0.00           C
ATOM   1782  O   GLN   144      32.990  16.300  29.090  1.00  0.00           O
ATOM   1783  N   VAL   145      33.590  17.210  31.110  1.00  0.00           N
ATOM   1784  H   VAL   145      33.390  17.770  31.930  1.00  0.00           H
ATOM   1785  CA  VAL   145      34.970  16.600  31.130  1.00  0.00           C
ATOM   1786  HA  VAL   145      34.990  16.110  30.160  1.00  0.00           H
ATOM   1787  CB  VAL   145      36.150  17.590  30.960  1.00  0.00           C
ATOM   1788  HB  VAL   145      36.220  18.340  31.750  1.00  0.00           H
ATOM   1789  CG1 VAL   145      37.490  16.860  30.890  1.00  0.00           C
ATOM   1790 1HG1 VAL   145      37.400  15.950  30.290  1.00  0.00           H
ATOM   1791 2HG1 VAL   145      38.320  17.510  30.610  1.00  0.00           H
ATOM   1792 3HG1 VAL   145      37.760  16.480  31.880  1.00  0.00           H
ATOM   1793  CG2 VAL   145      35.990  18.270  29.630  1.00  0.00           C
ATOM   1794 1HG2 VAL   145      35.000  18.720  29.550  1.00  0.00           H
ATOM   1795 2HG2 VAL   145      36.690  19.100  29.530  1.00  0.00           H
ATOM   1796 3HG2 VAL   145      36.200  17.490  28.900  1.00  0.00           H
ATOM   1797  C   VAL   145      35.180  15.680  32.300  1.00  0.00           C
ATOM   1798  O   VAL   145      34.920  16.040  33.460  1.00  0.00           O
ATOM   1799  N   THR   146      35.510  14.410  32.030  1.00  0.00           N
ATOM   1800  H   THR   146      35.680  14.180  31.070  1.00  0.00           H
ATOM   1801  CA  THR   146      35.620  13.360  33.060  1.00  0.00           C
ATOM   1802  HA  THR   146      35.540  13.790  34.050  1.00  0.00           H
ATOM   1803  CB  THR   146      34.500  12.270  32.930  1.00  0.00           C
ATOM   1804  HB  THR   146      34.540  11.800  31.950  1.00  0.00           H
ATOM   1805  CG2 THR   146      34.430  11.190  34.040  1.00  0.00           C
ATOM   1806 1HG2 THR   146      33.600  10.500  33.870  1.00  0.00           H
ATOM   1807 2HG2 THR   146      35.300  10.530  33.990  1.00  0.00           H
ATOM   1808 3HG2 THR   146      34.410  11.680  35.010  1.00  0.00           H
ATOM   1809  OG1 THR   146      33.340  13.030  32.960  1.00  0.00           O
ATOM   1810  HG1 THR   146      32.600  12.420  33.070  1.00  0.00           H
ATOM   1811  C   THR   146      36.960  12.670  32.950  1.00  0.00           C
ATOM   1812  O   THR   146      37.250  11.950  32.010  1.00  0.00           O
ATOM   1813  N   VAL   147      37.770  12.950  33.940  1.00  0.00           N
ATOM   1814  H   VAL   147      37.400  13.460  34.730  1.00  0.00           H
ATOM   1815  CA  VAL   147      39.120  12.340  34.130  1.00  0.00           C
ATOM   1816  HA  VAL   147      39.480  12.050  33.140  1.00  0.00           H
ATOM   1817  CB  VAL   147      40.180  13.360  34.820  1.00  0.00           C
ATOM   1818  HB  VAL   147      39.900  13.380  35.870  1.00  0.00           H
ATOM   1819  CG1 VAL   147      41.630  12.830  34.700  1.00  0.00           C
ATOM   1820 1HG1 VAL   147      42.190  13.620  34.190  1.00  0.00           H
ATOM   1821 2HG1 VAL   147      42.050  12.670  35.700  1.00  0.00           H
ATOM   1822 3HG1 VAL   147      41.640  11.910  34.120  1.00  0.00           H
ATOM   1823  CG2 VAL   147      40.040  14.770  34.190  1.00  0.00           C
ATOM   1824 1HG2 VAL   147      39.010  15.100  34.350  1.00  0.00           H
ATOM   1825 2HG2 VAL   147      40.800  15.420  34.620  1.00  0.00           H
ATOM   1826 3HG2 VAL   147      40.220  14.680  33.120  1.00  0.00           H
ATOM   1827  C   VAL   147      39.140  11.060  34.950  1.00  0.00           C
ATOM   1828  O   VAL   147      38.550  10.990  36.050  1.00  0.00           O
ATOM   1829  N   SER   148      39.530   9.910  34.400  1.00  0.00           N
ATOM   1830  H   SER   148      39.740   9.940  33.420  1.00  0.00           H
ATOM   1831  CA  SER   148      39.480   8.530  35.120  1.00  0.00           C
ATOM   1832  HA  SER   148      38.500   8.460  35.590  1.00  0.00           H
ATOM   1833  CB  SER   148      39.450   7.590  33.960  1.00  0.00           C
ATOM   1834  HB1 SER   148      39.560   6.570  34.320  1.00  0.00           H
ATOM   1835  HB2 SER   148      40.340   7.730  33.350  1.00  0.00           H
ATOM   1836  OG  SER   148      38.250   7.630  33.180  1.00  0.00           O
ATOM   1837  HG  SER   148      38.230   7.080  32.400  1.00  0.00           H
ATOM   1838  C   SER   148      40.580   8.250  36.160  1.00  0.00           C
ATOM   1839  O   SER   148      41.540   9.020  36.230  1.00  0.00           O
ATOM   1840  N   SER   149      40.420   7.210  37.010  1.00  0.00           N
ATOM   1841  H   SER   149      39.510   6.790  37.110  1.00  0.00           H
ATOM   1842  CA  SER   149      41.310   6.880  38.130  1.00  0.00           C
ATOM   1843  HA  SER   149      41.430   7.780  38.730  1.00  0.00           H
ATOM   1844  CB  SER   149      40.540   5.820  38.950  1.00  0.00           C
ATOM   1845  HB1 SER   149      41.150   5.390  39.740  1.00  0.00           H
ATOM   1846  HB2 SER   149      40.150   4.980  38.370  1.00  0.00           H
ATOM   1847  OG  SER   149      39.420   6.470  39.530  1.00  0.00           O
ATOM   1848  HG  SER   149      39.170   5.940  40.300  1.00  0.00           H
ATOM   1849  C   SER   149      42.680   6.240  37.900  1.00  0.00           C
ATOM   1850  OC1 SER   149      42.780   5.130  37.420  1.00  0.00           O
ATOM   1851  OC2 SER   149      43.670   6.930  38.160  1.00  0.00           O
TER
ENDMDL
