# Supplementary material for: Targeting Ras-binding domain of ELMO1 by computational nanobody design
Source: Commun Biol. 2023 Mar 17;6:284. doi: 10.1038/s42003-023-04657-w (PMC10023680; doi:10.1038/s42003-023-04657-w)
Supplement: Supplementary file 4 — Supplementary Data 2 [file 42003_2023_4657_MOESM4_ESM.zip › MD_input_output/Nb01_snapshot/snapshot_031000_CDR2.pdb]

ATOM    724  N   SER    57      37.160  31.990  35.430  1.00  0.00           N
ATOM    725  H   SER    57      37.960  32.200  36.020  1.00  0.00           H
ATOM    726  CA  SER    57      36.630  33.050  34.580  1.00  0.00           C
ATOM    727  HA  SER    57      36.270  32.580  33.670  1.00  0.00           H
ATOM    728  CB  SER    57      35.460  33.800  35.340  1.00  0.00           C
ATOM    729  HB1 SER    57      34.620  33.120  35.440  1.00  0.00           H
ATOM    730  HB2 SER    57      35.110  34.680  34.790  1.00  0.00           H
ATOM    731  OG  SER    57      35.810  34.190  36.720  1.00  0.00           O
ATOM    732  HG  SER    57      34.930  34.310  37.100  1.00  0.00           H
ATOM    733  C   SER    57      37.770  33.970  34.110  1.00  0.00           C
ATOM    734  O   SER    57      38.830  34.140  34.760  1.00  0.00           O
ATOM    735  N   ILE    58      37.630  34.640  32.950  1.00  0.00           N
ATOM    736  H   ILE    58      36.860  34.390  32.340  1.00  0.00           H
ATOM    737  CA  ILE    58      38.640  35.640  32.510  1.00  0.00           C
ATOM    738  HA  ILE    58      39.340  35.870  33.320  1.00  0.00           H
ATOM    739  CB  ILE    58      39.500  35.000  31.450  1.00  0.00           C
ATOM    740  HB  ILE    58      39.980  34.140  31.920  1.00  0.00           H
ATOM    741  CG2 ILE    58      38.690  34.590  30.170  1.00  0.00           C
ATOM    742 1HG2 ILE    58      39.260  33.950  29.490  1.00  0.00           H
ATOM    743 2HG2 ILE    58      37.770  34.100  30.480  1.00  0.00           H
ATOM    744 3HG2 ILE    58      38.490  35.450  29.530  1.00  0.00           H
ATOM    745  CG1 ILE    58      40.620  35.870  30.920  1.00  0.00           C
ATOM    746 1HG1 ILE    58      41.110  36.320  31.780  1.00  0.00           H
ATOM    747 2HG1 ILE    58      40.250  36.720  30.350  1.00  0.00           H
ATOM    748  CD  ILE    58      41.700  35.140  30.110  1.00  0.00           C
ATOM    749  HD1 ILE    58      41.850  35.490  29.090  1.00  0.00           H
ATOM    750  HD2 ILE    58      42.680  35.370  30.510  1.00  0.00           H
ATOM    751  HD3 ILE    58      41.590  34.060  30.060  1.00  0.00           H
ATOM    752  C   ILE    58      38.090  37.010  32.020  1.00  0.00           C
ATOM    753  O   ILE    58      37.130  37.080  31.310  1.00  0.00           O
ATOM    754  N   LYS    59      38.850  38.060  32.340  1.00  0.00           N
ATOM    755  H   LYS    59      39.610  37.810  32.970  1.00  0.00           H
ATOM    756  CA  LYS    59      38.610  39.500  32.040  1.00  0.00           C
ATOM    757  HA  LYS    59      37.560  39.760  32.180  1.00  0.00           H
ATOM    758  CB  LYS    59      39.440  40.280  33.010  1.00  0.00           C
ATOM    759  HB1 LYS    59      39.520  41.320  32.710  1.00  0.00           H
ATOM    760  HB2 LYS    59      40.440  39.860  33.190  1.00  0.00           H
ATOM    761  CG  LYS    59      38.870  40.100  34.490  1.00  0.00           C
ATOM    762  HG1 LYS    59      38.590  39.080  34.770  1.00  0.00           H
ATOM    763  HG2 LYS    59      37.990  40.740  34.460  1.00  0.00           H
ATOM    764  CD  LYS    59      39.820  40.730  35.520  1.00  0.00           C
ATOM    765  HD1 LYS    59      40.030  41.760  35.270  1.00  0.00           H
ATOM    766  HD2 LYS    59      40.740  40.170  35.710  1.00  0.00           H
ATOM    767  CE  LYS    59      39.070  40.770  36.890  1.00  0.00           C
ATOM    768  HE1 LYS    59      38.980  39.770  37.300  1.00  0.00           H
ATOM    769  HE2 LYS    59      38.130  41.250  36.610  1.00  0.00           H
ATOM    770  NZ  LYS    59      39.770  41.660  37.830  1.00  0.00           N
ATOM    771  HZ1 LYS    59      39.300  41.600  38.730  1.00  0.00           H
ATOM    772  HZ2 LYS    59      40.740  41.430  37.970  1.00  0.00           H
ATOM    773  HZ3 LYS    59      39.760  42.590  37.440  1.00  0.00           H
ATOM    774  C   LYS    59      38.900  39.850  30.550  1.00  0.00           C
ATOM    775  O   LYS    59      39.620  39.180  29.860  1.00  0.00           O
ATOM    776  N   TRP    60      38.470  41.040  30.110  1.00  0.00           N
ATOM    777  H   TRP    60      37.980  41.580  30.810  1.00  0.00           H
ATOM    778  CA  TRP    60      38.730  41.650  28.750  1.00  0.00           C
ATOM    779  HA  TRP    60      38.330  41.000  27.970  1.00  0.00           H
ATOM    780  CB  TRP    60      37.980  42.950  28.520  1.00  0.00           C
ATOM    781  HB1 TRP    60      36.990  42.890  28.970  1.00  0.00           H
ATOM    782  HB2 TRP    60      37.710  42.960  27.470  1.00  0.00           H
ATOM    783  CG  TRP    60      38.700  44.210  28.870  1.00  0.00           C
ATOM    784  CD1 TRP    60      38.900  44.770  30.090  1.00  0.00           C
ATOM    785  HD1 TRP    60      38.550  44.340  31.010  1.00  0.00           H
ATOM    786  NE1 TRP    60      39.870  45.730  29.990  1.00  0.00           N
ATOM    787  HE1 TRP    60      40.410  46.160  30.730  1.00  0.00           H
ATOM    788  CE2 TRP    60      40.110  46.110  28.770  1.00  0.00           C
ATOM    789  CZ2 TRP    60      40.940  47.080  28.240  1.00  0.00           C
ATOM    790  HZ2 TRP    60      41.340  47.740  28.990  1.00  0.00           H
ATOM    791  CH2 TRP    60      41.080  47.140  26.840  1.00  0.00           C
ATOM    792  HH2 TRP    60      41.640  47.930  26.370  1.00  0.00           H
ATOM    793  CZ3 TRP    60      40.450  46.210  26.010  1.00  0.00           C
ATOM    794  HZ3 TRP    60      40.460  46.310  24.940  1.00  0.00           H
ATOM    795  CE3 TRP    60      39.620  45.180  26.530  1.00  0.00           C
ATOM    796  HE3 TRP    60      39.130  44.590  25.780  1.00  0.00           H
ATOM    797  CD2 TRP    60      39.430  45.130  28.000  1.00  0.00           C
ATOM    798  C   TRP    60      40.200  41.890  28.460  1.00  0.00           C
ATOM    799  O   TRP    60      40.650  41.910  27.340  1.00  0.00           O
ATOM    800  N   ALA    61      41.010  41.850  29.540  1.00  0.00           N
ATOM    801  H   ALA    61      40.610  41.790  30.460  1.00  0.00           H
ATOM    802  CA  ALA    61      42.480  42.070  29.550  1.00  0.00           C
ATOM    803  HA  ALA    61      42.730  42.590  28.620  1.00  0.00           H
ATOM    804  CB  ALA    61      42.640  43.070  30.650  1.00  0.00           C
ATOM    805  HB1 ALA    61      42.580  42.560  31.610  1.00  0.00           H
ATOM    806  HB2 ALA    61      43.550  43.660  30.610  1.00  0.00           H
ATOM    807  HB3 ALA    61      41.830  43.800  30.720  1.00  0.00           H
ATOM    808  C   ALA    61      43.300  40.780  29.680  1.00  0.00           C
ATOM    809  O   ALA    61      44.520  40.940  29.840  1.00  0.00           O
ATOM    810  N   GLY    65      42.650  39.530  29.700  1.00  0.00           N
ATOM    811  H   GLY    65      41.650  39.440  29.560  1.00  0.00           H
ATOM    812  CA  GLY    65      43.380  38.250  29.860  1.00  0.00           C
ATOM    813  HA1 GLY    65      44.300  38.200  29.280  1.00  0.00           H
ATOM    814  HA2 GLY    65      42.780  37.530  29.290  1.00  0.00           H
ATOM    815  C   GLY    65      43.680  37.790  31.240  1.00  0.00           C
ATOM    816  O   GLY    65      44.490  36.890  31.390  1.00  0.00           O
ATOM    817  N   ASP    66      43.050  38.410  32.240  1.00  0.00           N
ATOM    818  H   ASP    66      42.320  39.060  31.990  1.00  0.00           H
ATOM    819  CA  ASP    66      43.270  38.280  33.700  1.00  0.00           C
ATOM    820  HA  ASP    66      44.260  37.820  33.840  1.00  0.00           H
ATOM    821  CB  ASP    66      43.310  39.730  34.250  1.00  0.00           C
ATOM    822  HB1 ASP    66      42.310  40.170  34.330  1.00  0.00           H
ATOM    823  HB2 ASP    66      43.820  40.370  33.530  1.00  0.00           H
ATOM    824  CG  ASP    66      44.100  39.850  35.600  1.00  0.00           C
ATOM    825  OD1 ASP    66      44.290  38.780  36.250  1.00  0.00           O
ATOM    826  OD2 ASP    66      44.370  41.030  35.940  1.00  0.00           O
ATOM    827  C   ASP    66      42.230  37.320  34.380  1.00  0.00           C
ATOM    828  O   ASP    66      40.980  37.520  34.310  1.00  0.00           O
ATOM    829  N   ARG    67      42.750  36.220  34.890  1.00  0.00           N
ATOM    830  H   ARG    67      43.750  36.120  35.000  1.00  0.00           H
ATOM    831  CA  ARG    67      41.910  35.110  35.330  1.00  0.00           C
ATOM    832  HA  ARG    67      40.990  35.210  34.760  1.00  0.00           H
ATOM    833  CB  ARG    67      42.560  33.770  34.810  1.00  0.00           C
ATOM    834  HB1 ARG    67      41.860  32.930  34.780  1.00  0.00           H
ATOM    835  HB2 ARG    67      43.400  33.530  35.450  1.00  0.00           H
ATOM    836  CG  ARG    67      43.090  33.860  33.350  1.00  0.00           C
ATOM    837  HG1 ARG    67      43.780  34.690  33.250  1.00  0.00           H
ATOM    838  HG2 ARG    67      42.280  33.900  32.620  1.00  0.00           H
ATOM    839  CD  ARG    67      43.860  32.570  33.140  1.00  0.00           C
ATOM    840  HD1 ARG    67      43.280  31.660  33.290  1.00  0.00           H
ATOM    841  HD2 ARG    67      44.740  32.480  33.770  1.00  0.00           H
ATOM    842  NE  ARG    67      44.300  32.500  31.730  1.00  0.00           N
ATOM    843  HE  ARG    67      43.800  31.810  31.200  1.00  0.00           H
ATOM    844  CZ  ARG    67      45.260  33.100  31.110  1.00  0.00           C
ATOM    845  NH1 ARG    67      46.120  33.980  31.650  1.00  0.00           N
ATOM    846 1HH1 ARG    67      46.100  34.210  32.640  1.00  0.00           H
ATOM    847 2HH1 ARG    67      46.930  34.220  31.100  1.00  0.00           H
ATOM    848  NH2 ARG    67      45.360  32.770  29.870  1.00  0.00           N
ATOM    849 1HH2 ARG    67      44.860  32.030  29.400  1.00  0.00           H
ATOM    850 2HH2 ARG    67      46.050  33.240  29.300  1.00  0.00           H
ATOM    851  C   ARG    67      41.530  35.010  36.840  1.00  0.00           C
ATOM    852  O   ARG    67      42.360  35.430  37.660  1.00  0.00           O
ATOM    853  N   THR    68      40.320  34.560  37.160  1.00  0.00           N
ATOM    854  H   THR    68      39.690  34.280  36.420  1.00  0.00           H
ATOM    855  CA  THR    68      39.900  34.130  38.500  1.00  0.00           C
ATOM    856  HA  THR    68      40.720  34.200  39.210  1.00  0.00           H
ATOM    857  CB  THR    68      38.640  34.880  38.990  1.00  0.00           C
ATOM    858  HB  THR    68      37.950  34.870  38.140  1.00  0.00           H
ATOM    859  CG2 THR    68      38.130  34.280  40.260  1.00  0.00           C
ATOM    860 1HG2 THR    68      38.960  34.030  40.910  1.00  0.00           H
ATOM    861 2HG2 THR    68      37.480  34.970  40.810  1.00  0.00           H
ATOM    862 3HG2 THR    68      37.580  33.380  40.010  1.00  0.00           H
ATOM    863  OG1 THR    68      39.000  36.240  39.250  1.00  0.00           O
ATOM    864  HG1 THR    68      39.020  36.550  38.340  1.00  0.00           H
ATOM    865  C   THR    68      39.670  32.610  38.550  1.00  0.00           C
ATOM    866  O   THR    68      39.120  32.050  37.610  1.00  0.00           O
ATOM    867  N   TYR    69      40.100  31.840  39.540  1.00  0.00           N
ATOM    868  H   TYR    69      40.300  32.200  40.460  1.00  0.00           H
ATOM    869  CA  TYR    69      40.060  30.370  39.550  1.00  0.00           C
ATOM    870  HA  TYR    69      39.490  30.020  38.680  1.00  0.00           H
ATOM    871  CB  TYR    69      41.510  29.850  39.420  1.00  0.00           C
ATOM    872  HB1 TYR    69      41.600  28.880  39.910  1.00  0.00           H
ATOM    873  HB2 TYR    69      42.130  30.480  40.060  1.00  0.00           H
ATOM    874  CG  TYR    69      42.120  29.810  37.990  1.00  0.00           C
ATOM    875  CD1 TYR    69      43.000  30.820  37.540  1.00  0.00           C
ATOM    876  HD1 TYR    69      43.230  31.540  38.320  1.00  0.00           H
ATOM    877  CE1 TYR    69      43.480  30.750  36.250  1.00  0.00           C
ATOM    878  HE1 TYR    69      44.270  31.440  35.990  1.00  0.00           H
ATOM    879  CZ  TYR    69      43.160  29.710  35.390  1.00  0.00           C
ATOM    880  OH  TYR    69      43.720  29.530  34.170  1.00  0.00           O
ATOM    881  HH  TYR    69      44.630  29.810  34.180  1.00  0.00           H
ATOM    882  CE2 TYR    69      42.310  28.690  35.880  1.00  0.00           C
ATOM    883  HE2 TYR    69      42.070  27.830  35.280  1.00  0.00           H
ATOM    884  CD2 TYR    69      41.750  28.700  37.180  1.00  0.00           C
ATOM    885  HD2 TYR    69      41.250  27.850  37.620  1.00  0.00           H
ATOM    886  C   TYR    69      39.370  29.830  40.850  1.00  0.00           C
ATOM    887  O   TYR    69      39.030  30.580  41.760  1.00  0.00           O
