# Supplementary material for: Targeting Ras-binding domain of ELMO1 by computational nanobody design
Source: Commun Biol. 2023 Mar 17;6:284. doi: 10.1038/s42003-023-04657-w (PMC10023680; doi:10.1038/s42003-023-04657-w)
Supplement: Supplementary file 4 — Supplementary Data 2 [file 42003_2023_4657_MOESM4_ESM.zip › MD_input_output/Nb01_snapshot/snapshot_026000.pdb]

REMARK    GENERATED BY TRJCONV
TITLE     Protein in water t= 2600.00000 step= 1300000
REMARK    THIS IS A SIMULATION BOX
CRYST1   67.403   67.403   67.403  90.00  90.00  90.00 P 1           1
MODEL        1
ATOM      1  N   VAL     2      14.210  38.230  23.320  1.00  0.00           N
ATOM      2  H1  VAL     2      14.170  38.360  24.330  1.00  0.00           H
ATOM      3  H2  VAL     2      14.060  39.060  22.770  1.00  0.00           H
ATOM      4  H3  VAL     2      13.560  37.530  23.010  1.00  0.00           H
ATOM      5  CA  VAL     2      15.630  37.810  23.140  1.00  0.00           C
ATOM      6  HA  VAL     2      15.740  37.290  22.180  1.00  0.00           H
ATOM      7  CB  VAL     2      16.620  38.990  23.210  1.00  0.00           C
ATOM      8  HB  VAL     2      16.310  39.740  23.940  1.00  0.00           H
ATOM      9  CG1 VAL     2      18.060  38.590  23.560  1.00  0.00           C
ATOM     10 1HG1 VAL     2      18.390  37.830  22.840  1.00  0.00           H
ATOM     11 2HG1 VAL     2      18.660  39.500  23.510  1.00  0.00           H
ATOM     12 3HG1 VAL     2      18.200  38.210  24.570  1.00  0.00           H
ATOM     13  CG2 VAL     2      16.690  39.690  21.870  1.00  0.00           C
ATOM     14 1HG2 VAL     2      17.450  40.470  21.770  1.00  0.00           H
ATOM     15 2HG2 VAL     2      16.760  38.910  21.110  1.00  0.00           H
ATOM     16 3HG2 VAL     2      15.710  40.140  21.710  1.00  0.00           H
ATOM     17  C   VAL     2      15.950  36.700  24.170  1.00  0.00           C
ATOM     18  O   VAL     2      15.690  36.850  25.330  1.00  0.00           O
ATOM     19  N   GLN     3      16.640  35.650  23.790  1.00  0.00           N
ATOM     20  H   GLN     3      16.930  35.700  22.820  1.00  0.00           H
ATOM     21  CA  GLN     3      17.190  34.650  24.710  1.00  0.00           C
ATOM     22  HA  GLN     3      17.250  34.990  25.740  1.00  0.00           H
ATOM     23  CB  GLN     3      16.410  33.350  24.620  1.00  0.00           C
ATOM     24  HB1 GLN     3      17.020  32.520  25.000  1.00  0.00           H
ATOM     25  HB2 GLN     3      16.190  33.160  23.570  1.00  0.00           H
ATOM     26  CG  GLN     3      14.970  33.360  25.260  1.00  0.00           C
ATOM     27  HG1 GLN     3      14.440  34.270  25.000  1.00  0.00           H
ATOM     28  HG2 GLN     3      15.000  33.410  26.350  1.00  0.00           H
ATOM     29  CD  GLN     3      14.140  32.090  24.880  1.00  0.00           C
ATOM     30  OE1 GLN     3      14.750  31.160  24.340  1.00  0.00           O
ATOM     31  NE2 GLN     3      12.890  31.990  25.080  1.00  0.00           N
ATOM     32 1HE2 GLN     3      12.420  32.710  25.600  1.00  0.00           H
ATOM     33 2HE2 GLN     3      12.470  31.080  24.930  1.00  0.00           H
ATOM     34  C   GLN     3      18.610  34.340  24.200  1.00  0.00           C
ATOM     35  O   GLN     3      19.020  34.570  23.060  1.00  0.00           O
ATOM     36  N   LEU     4      19.420  33.640  25.070  1.00  0.00           N
ATOM     37  H   LEU     4      19.130  33.330  25.990  1.00  0.00           H
ATOM     38  CA  LEU     4      20.780  33.130  24.730  1.00  0.00           C
ATOM     39  HA  LEU     4      21.100  33.730  23.880  1.00  0.00           H
ATOM     40  CB  LEU     4      21.770  33.370  25.870  1.00  0.00           C
ATOM     41  HB1 LEU     4      22.740  33.230  25.390  1.00  0.00           H
ATOM     42  HB2 LEU     4      21.600  32.590  26.610  1.00  0.00           H
ATOM     43  CG  LEU     4      21.710  34.810  26.450  1.00  0.00           C
ATOM     44  HG  LEU     4      20.830  34.950  27.080  1.00  0.00           H
ATOM     45  CD1 LEU     4      22.880  34.950  27.440  1.00  0.00           C
ATOM     46 1HD1 LEU     4      23.830  34.590  27.030  1.00  0.00           H
ATOM     47 2HD1 LEU     4      22.960  36.000  27.700  1.00  0.00           H
ATOM     48 3HD1 LEU     4      22.640  34.370  28.330  1.00  0.00           H
ATOM     49  CD2 LEU     4      21.740  36.000  25.440  1.00  0.00           C
ATOM     50 1HD2 LEU     4      22.790  36.000  25.140  1.00  0.00           H
ATOM     51 2HD2 LEU     4      21.220  35.970  24.480  1.00  0.00           H
ATOM     52 3HD2 LEU     4      21.560  36.910  26.020  1.00  0.00           H
ATOM     53  C   LEU     4      20.740  31.660  24.230  1.00  0.00           C
ATOM     54  O   LEU     4      19.810  30.920  24.530  1.00  0.00           O
ATOM     55  N   VAL     5      21.810  31.140  23.580  1.00  0.00           N
ATOM     56  H   VAL     5      22.640  31.710  23.500  1.00  0.00           H
ATOM     57  CA  VAL     5      22.000  29.720  23.230  1.00  0.00           C
ATOM     58  HA  VAL     5      21.360  29.200  23.940  1.00  0.00           H
ATOM     59  CB  VAL     5      21.690  29.390  21.790  1.00  0.00           C
ATOM     60  HB  VAL     5      21.760  28.310  21.690  1.00  0.00           H
ATOM     61  CG1 VAL     5      20.250  29.800  21.510  1.00  0.00           C
ATOM     62 1HG1 VAL     5      19.910  29.600  20.490  1.00  0.00           H
ATOM     63 2HG1 VAL     5      19.630  29.210  22.180  1.00  0.00           H
ATOM     64 3HG1 VAL     5      20.030  30.850  21.690  1.00  0.00           H
ATOM     65  CG2 VAL     5      22.460  30.130  20.690  1.00  0.00           C
ATOM     66 1HG2 VAL     5      23.470  29.730  20.610  1.00  0.00           H
ATOM     67 2HG2 VAL     5      22.100  29.830  19.700  1.00  0.00           H
ATOM     68 3HG2 VAL     5      22.460  31.210  20.820  1.00  0.00           H
ATOM     69  C   VAL     5      23.500  29.350  23.480  1.00  0.00           C
ATOM     70  O   VAL     5      24.390  30.160  23.190  1.00  0.00           O
ATOM     71  N   GLU     6      23.730  28.190  24.020  1.00  0.00           N
ATOM     72  H   GLU     6      22.960  27.710  24.470  1.00  0.00           H
ATOM     73  CA  GLU     6      25.040  27.540  24.320  1.00  0.00           C
ATOM     74  HA  GLU     6      25.790  28.310  24.140  1.00  0.00           H
ATOM     75  CB  GLU     6      25.000  27.120  25.830  1.00  0.00           C
ATOM     76  HB1 GLU     6      26.030  26.940  26.140  1.00  0.00           H
ATOM     77  HB2 GLU     6      24.380  26.240  26.010  1.00  0.00           H
ATOM     78  CG  GLU     6      24.390  28.140  26.760  1.00  0.00           C
ATOM     79  HG1 GLU     6      24.560  29.150  26.400  1.00  0.00           H
ATOM     80  HG2 GLU     6      24.890  27.930  27.710  1.00  0.00           H
ATOM     81  CD  GLU     6      22.920  27.960  27.090  1.00  0.00           C
ATOM     82  OE1 GLU     6      22.150  27.360  26.280  1.00  0.00           O
ATOM     83  OE2 GLU     6      22.500  28.340  28.190  1.00  0.00           O
ATOM     84  C   GLU     6      25.430  26.430  23.430  1.00  0.00           C
ATOM     85  O   GLU     6      24.540  25.660  22.940  1.00  0.00           O
ATOM     86  N   SER     7      26.690  26.370  23.120  1.00  0.00           N
ATOM     87  H   SER     7      27.300  27.050  23.540  1.00  0.00           H
ATOM     88  CA  SER     7      27.320  25.340  22.310  1.00  0.00           C
ATOM     89  HA  SER     7      26.640  24.520  22.100  1.00  0.00           H
ATOM     90  CB  SER     7      27.900  25.980  21.070  1.00  0.00           C
ATOM     91  HB1 SER     7      28.230  25.130  20.470  1.00  0.00           H
ATOM     92  HB2 SER     7      28.820  26.510  21.320  1.00  0.00           H
ATOM     93  OG  SER     7      27.030  26.830  20.350  1.00  0.00           O
ATOM     94  HG  SER     7      26.830  27.650  20.820  1.00  0.00           H
ATOM     95  C   SER     7      28.480  24.680  23.060  1.00  0.00           C
ATOM     96  O   SER     7      29.310  25.280  23.720  1.00  0.00           O
ATOM     97  N   GLY     9      28.690  23.400  22.870  1.00  0.00           N
ATOM     98  H   GLY     9      27.940  22.890  22.420  1.00  0.00           H
ATOM     99  CA  GLY     9      29.970  22.650  23.180  1.00  0.00           C
ATOM    100  HA1 GLY     9      30.670  23.330  23.650  1.00  0.00           H
ATOM    101  HA2 GLY     9      30.430  22.370  22.230  1.00  0.00           H
ATOM    102  C   GLY     9      29.840  21.460  24.010  1.00  0.00           C
ATOM    103  O   GLY     9      30.880  20.920  24.290  1.00  0.00           O
ATOM    104  N   GLY    10      28.660  21.080  24.510  1.00  0.00           N
ATOM    105  H   GLY    10      27.930  21.770  24.420  1.00  0.00           H
ATOM    106  CA  GLY    10      28.430  19.970  25.470  1.00  0.00           C
ATOM    107  HA1 GLY    10      27.360  19.800  25.640  1.00  0.00           H
ATOM    108  HA2 GLY    10      28.820  20.320  26.430  1.00  0.00           H
ATOM    109  C   GLY    10      29.130  18.670  25.100  1.00  0.00           C
ATOM    110  O   GLY    10      29.190  18.350  23.890  1.00  0.00           O
ATOM    111  N   GLY    11      29.560  17.970  26.110  1.00  0.00           N
ATOM    112  H   GLY    11      29.090  18.080  26.990  1.00  0.00           H
ATOM    113  CA  GLY    11      30.360  16.720  25.760  1.00  0.00           C
ATOM    114  HA1 GLY    11      31.200  17.150  25.230  1.00  0.00           H
ATOM    115  HA2 GLY    11      29.730  16.150  25.080  1.00  0.00           H
ATOM    116  C   GLY    11      30.840  15.760  26.870  1.00  0.00           C
ATOM    117  O   GLY    11      30.350  15.760  28.010  1.00  0.00           O
ATOM    118  N   LEU    12      31.770  14.880  26.510  1.00  0.00           N
ATOM    119  H   LEU    12      32.140  14.990  25.570  1.00  0.00           H
ATOM    120  CA  LEU    12      32.400  13.950  27.390  1.00  0.00           C
ATOM    121  HA  LEU    12      31.960  14.000  28.390  1.00  0.00           H
ATOM    122  CB  LEU    12      32.260  12.530  26.830  1.00  0.00           C
ATOM    123  HB1 LEU    12      33.070  11.940  27.260  1.00  0.00           H
ATOM    124  HB2 LEU    12      32.120  12.520  25.750  1.00  0.00           H
ATOM    125  CG  LEU    12      30.930  11.880  27.410  1.00  0.00           C
ATOM    126  HG  LEU    12      30.200  12.690  27.350  1.00  0.00           H
ATOM    127  CD1 LEU    12      30.540  10.700  26.540  1.00  0.00           C
ATOM    128 1HD1 LEU    12      29.710  10.140  26.960  1.00  0.00           H
ATOM    129 2HD1 LEU    12      30.330  11.050  25.530  1.00  0.00           H
ATOM    130 3HD1 LEU    12      31.350   9.990  26.390  1.00  0.00           H
ATOM    131  CD2 LEU    12      31.030  11.430  28.880  1.00  0.00           C
ATOM    132 1HD2 LEU    12      31.560  10.490  29.050  1.00  0.00           H
ATOM    133 2HD2 LEU    12      31.500  12.170  29.520  1.00  0.00           H
ATOM    134 3HD2 LEU    12      30.010  11.300  29.230  1.00  0.00           H
ATOM    135  C   LEU    12      33.870  14.360  27.540  1.00  0.00           C
ATOM    136  O   LEU    12      34.430  15.100  26.760  1.00  0.00           O
ATOM    137  N   VAL    13      34.440  13.870  28.650  1.00  0.00           N
ATOM    138  H   VAL    13      33.800  13.390  29.260  1.00  0.00           H
ATOM    139  CA  VAL    13      35.800  14.190  29.150  1.00  0.00           C
ATOM    140  HA  VAL    13      36.490  14.190  28.310  1.00  0.00           H
ATOM    141  CB  VAL    13      35.880  15.610  29.850  1.00  0.00           C
ATOM    142  HB  VAL    13      36.330  15.550  30.840  1.00  0.00           H
ATOM    143  CG1 VAL    13      36.560  16.650  28.980  1.00  0.00           C
ATOM    144 1HG1 VAL    13      36.760  17.510  29.630  1.00  0.00           H
ATOM    145 2HG1 VAL    13      37.490  16.380  28.480  1.00  0.00           H
ATOM    146 3HG1 VAL    13      35.960  16.980  28.140  1.00  0.00           H
ATOM    147  CG2 VAL    13      34.540  16.370  30.150  1.00  0.00           C
ATOM    148 1HG2 VAL    13      34.780  17.410  30.380  1.00  0.00           H
ATOM    149 2HG2 VAL    13      33.880  16.410  29.290  1.00  0.00           H
ATOM    150 3HG2 VAL    13      34.050  15.920  31.010  1.00  0.00           H
ATOM    151  C   VAL    13      36.210  13.130  30.120  1.00  0.00           C
ATOM    152  O   VAL    13      35.340  12.370  30.610  1.00  0.00           O
ATOM    153  N   GLN    14      37.470  12.990  30.500  1.00  0.00           N
ATOM    154  H   GLN    14      38.210  13.570  30.140  1.00  0.00           H
ATOM    155  CA  GLN    14      37.990  12.130  31.630  1.00  0.00           C
ATOM    156  HA  GLN    14      37.120  11.730  32.140  1.00  0.00           H
ATOM    157  CB  GLN    14      38.880  11.100  30.970  1.00  0.00           C
ATOM    158  HB1 GLN    14      39.540  10.590  31.680  1.00  0.00           H
ATOM    159  HB2 GLN    14      39.560  11.640  30.310  1.00  0.00           H
ATOM    160  CG  GLN    14      38.190   9.940  30.200  1.00  0.00           C
ATOM    161  HG1 GLN    14      37.630  10.350  29.360  1.00  0.00           H
ATOM    162  HG2 GLN    14      37.420   9.480  30.830  1.00  0.00           H
ATOM    163  CD  GLN    14      39.070   8.740  29.750  1.00  0.00           C
ATOM    164  OE1 GLN    14      40.230   8.890  29.460  1.00  0.00           O
ATOM    165  NE2 GLN    14      38.440   7.600  29.650  1.00  0.00           N
ATOM    166 1HE2 GLN    14      37.490   7.480  29.980  1.00  0.00           H
ATOM    167 2HE2 GLN    14      39.020   6.810  29.400  1.00  0.00           H
ATOM    168  C   GLN    14      38.660  13.020  32.650  1.00  0.00           C
ATOM    169  O   GLN    14      39.000  14.240  32.440  1.00  0.00           O
ATOM    170  N   ALA    15      38.990  12.390  33.790  1.00  0.00           N
ATOM    171  H   ALA    15      38.870  11.390  33.870  1.00  0.00           H
ATOM    172  CA  ALA    15      39.760  13.100  34.850  1.00  0.00           C
ATOM    173  HA  ALA    15      39.270  14.060  34.950  1.00  0.00           H
ATOM    174  CB  ALA    15      39.630  12.220  36.100  1.00  0.00           C
ATOM    175  HB1 ALA    15      39.960  12.840  36.940  1.00  0.00           H
ATOM    176  HB2 ALA    15      38.590  11.960  36.320  1.00  0.00           H
ATOM    177  HB3 ALA    15      40.420  11.480  36.020  1.00  0.00           H
ATOM    178  C   ALA    15      41.230  13.320  34.400  1.00  0.00           C
ATOM    179  O   ALA    15      41.870  12.430  33.830  1.00  0.00           O
ATOM    180  N   GLY    16      41.610  14.600  34.410  1.00  0.00           N
ATOM    181  H   GLY    16      40.870  15.220  34.730  1.00  0.00           H
ATOM    182  CA  GLY    16      42.920  15.150  34.000  1.00  0.00           C
ATOM    183  HA1 GLY    16      43.620  14.340  33.780  1.00  0.00           H
ATOM    184  HA2 GLY    16      43.330  15.840  34.740  1.00  0.00           H
ATOM    185  C   GLY    16      42.860  16.030  32.720  1.00  0.00           C
ATOM    186  O   GLY    16      43.820  16.750  32.400  1.00  0.00           O
ATOM    187  N   ASP    17      41.750  15.910  31.970  1.00  0.00           N
ATOM    188  H   ASP    17      41.040  15.270  32.290  1.00  0.00           H
ATOM    189  CA  ASP    17      41.420  16.630  30.770  1.00  0.00           C
ATOM    190  HA  ASP    17      42.360  16.660  30.220  1.00  0.00           H
ATOM    191  CB  ASP    17      40.490  15.860  29.920  1.00  0.00           C
ATOM    192  HB1 ASP    17      40.390  16.390  28.980  1.00  0.00           H
ATOM    193  HB2 ASP    17      39.560  15.880  30.480  1.00  0.00           H
ATOM    194  CG  ASP    17      40.830  14.410  29.600  1.00  0.00           C
ATOM    195  OD1 ASP    17      41.980  13.990  29.810  1.00  0.00           O
ATOM    196  OD2 ASP    17      40.020  13.670  29.010  1.00  0.00           O
ATOM    197  C   ASP    17      40.950  18.070  30.910  1.00  0.00           C
ATOM    198  O   ASP    17      40.620  18.590  31.990  1.00  0.00           O
ATOM    199  N   SER    18      40.920  18.670  29.720  1.00  0.00           N
ATOM    200  H   SER    18      41.240  18.230  28.870  1.00  0.00           H
ATOM    201  CA  SER    18      40.340  20.030  29.630  1.00  0.00           C
ATOM    202  HA  SER    18      39.790  20.280  30.540  1.00  0.00           H
ATOM    203  CB  SER    18      41.440  21.050  29.380  1.00  0.00           C
ATOM    204  HB1 SER    18      41.080  22.070  29.450  1.00  0.00           H
ATOM    205  HB2 SER    18      42.010  20.870  28.460  1.00  0.00           H
ATOM    206  OG  SER    18      42.480  21.010  30.420  1.00  0.00           O
ATOM    207  HG  SER    18      43.010  21.740  30.110  1.00  0.00           H
ATOM    208  C   SER    18      39.250  20.180  28.490  1.00  0.00           C
ATOM    209  O   SER    18      39.060  19.310  27.610  1.00  0.00           O
ATOM    210  N   LEU    19      38.440  21.240  28.520  1.00  0.00           N
ATOM    211  H   LEU    19      38.660  22.010  29.140  1.00  0.00           H
ATOM    212  CA  LEU    19      37.290  21.430  27.660  1.00  0.00           C
ATOM    213  HA  LEU    19      37.580  21.070  26.670  1.00  0.00           H
ATOM    214  CB  LEU    19      36.080  20.510  28.150  1.00  0.00           C
ATOM    215  HB1 LEU    19      35.740  20.820  29.140  1.00  0.00           H
ATOM    216  HB2 LEU    19      36.410  19.470  28.190  1.00  0.00           H
ATOM    217  CG  LEU    19      34.910  20.530  27.210  1.00  0.00           C
ATOM    218  HG  LEU    19      34.480  21.520  27.030  1.00  0.00           H
ATOM    219  CD1 LEU    19      35.330  20.010  25.810  1.00  0.00           C
ATOM    220 1HD1 LEU    19      34.410  19.700  25.310  1.00  0.00           H
ATOM    221 2HD1 LEU    19      35.790  20.790  25.210  1.00  0.00           H
ATOM    222 3HD1 LEU    19      36.010  19.160  25.930  1.00  0.00           H
ATOM    223  CD2 LEU    19      33.880  19.510  27.780  1.00  0.00           C
ATOM    224 1HD2 LEU    19      32.950  19.530  27.220  1.00  0.00           H
ATOM    225 2HD2 LEU    19      34.350  18.530  27.730  1.00  0.00           H
ATOM    226 3HD2 LEU    19      33.580  19.650  28.820  1.00  0.00           H
ATOM    227  C   LEU    19      36.910  22.940  27.490  1.00  0.00           C
ATOM    228  O   LEU    19      37.200  23.650  28.440  1.00  0.00           O
ATOM    229  N   ARG    20      36.260  23.400  26.430  1.00  0.00           N
ATOM    230  H   ARG    20      36.080  22.820  25.630  1.00  0.00           H
ATOM    231  CA  ARG    20      35.680  24.750  26.300  1.00  0.00           C
ATOM    232  HA  ARG    20      35.660  25.320  27.230  1.00  0.00           H
ATOM    233  CB  ARG    20      36.530  25.600  25.300  1.00  0.00           C
ATOM    234  HB1 ARG    20      36.130  25.380  24.310  1.00  0.00           H
ATOM    235  HB2 ARG    20      37.570  25.280  25.310  1.00  0.00           H
ATOM    236  CG  ARG    20      36.550  27.120  25.540  1.00  0.00           C
ATOM    237  HG1 ARG    20      37.050  27.260  26.500  1.00  0.00           H
ATOM    238  HG2 ARG    20      35.510  27.420  25.550  1.00  0.00           H
ATOM    239  CD  ARG    20      37.240  27.840  24.380  1.00  0.00           C
ATOM    240  HD1 ARG    20      37.270  28.910  24.580  1.00  0.00           H
ATOM    241  HD2 ARG    20      36.600  27.700  23.510  1.00  0.00           H
ATOM    242  NE  ARG    20      38.620  27.360  24.130  1.00  0.00           N
ATOM    243  HE  ARG    20      39.240  27.650  24.870  1.00  0.00           H
ATOM    244  CZ  ARG    20      39.170  26.950  22.980  1.00  0.00           C
ATOM    245  NH1 ARG    20      38.490  26.760  21.890  1.00  0.00           N
ATOM    246 1HH1 ARG    20      37.500  26.990  21.890  1.00  0.00           H
ATOM    247 2HH1 ARG    20      38.970  26.410  21.080  1.00  0.00           H
ATOM    248  NH2 ARG    20      40.450  26.710  22.850  1.00  0.00           N
ATOM    249 1HH2 ARG    20      41.000  26.470  23.670  1.00  0.00           H
ATOM    250 2HH2 ARG    20      40.840  26.470  21.950  1.00  0.00           H
ATOM    251  C   ARG    20      34.220  24.600  25.880  1.00  0.00           C
ATOM    252  O   ARG    20      33.840  23.690  25.180  1.00  0.00           O
ATOM    253  N   LEU    21      33.400  25.580  26.270  1.00  0.00           N
ATOM    254  H   LEU    21      33.910  26.290  26.770  1.00  0.00           H
ATOM    255  CA  LEU    21      32.030  25.900  25.890  1.00  0.00           C
ATOM    256  HA  LEU    21      31.770  25.170  25.120  1.00  0.00           H
ATOM    257  CB  LEU    21      31.020  25.570  27.030  1.00  0.00           C
ATOM    258  HB1 LEU    21      30.040  25.850  26.640  1.00  0.00           H
ATOM    259  HB2 LEU    21      31.210  26.190  27.910  1.00  0.00           H
ATOM    260  CG  LEU    21      31.100  24.080  27.570  1.00  0.00           C
ATOM    261  HG  LEU    21      32.090  23.980  28.020  1.00  0.00           H
ATOM    262  CD1 LEU    21      30.080  23.980  28.720  1.00  0.00           C
ATOM    263 1HD1 LEU    21      30.500  24.490  29.590  1.00  0.00           H
ATOM    264 2HD1 LEU    21      29.130  24.420  28.420  1.00  0.00           H
ATOM    265 3HD1 LEU    21      30.010  22.900  28.880  1.00  0.00           H
ATOM    266  CD2 LEU    21      30.870  22.980  26.600  1.00  0.00           C
ATOM    267 1HD2 LEU    21      31.600  22.980  25.780  1.00  0.00           H
ATOM    268 2HD2 LEU    21      30.980  22.000  27.050  1.00  0.00           H
ATOM    269 3HD2 LEU    21      29.890  23.070  26.120  1.00  0.00           H
ATOM    270  C   LEU    21      31.940  27.260  25.260  1.00  0.00           C
ATOM    271  O   LEU    21      32.630  28.220  25.580  1.00  0.00           O
ATOM    272  N   SER    22      30.990  27.420  24.340  1.00  0.00           N
ATOM    273  H   SER    22      30.320  26.670  24.290  1.00  0.00           H
ATOM    274  CA  SER    22      30.550  28.650  23.770  1.00  0.00           C
ATOM    275  HA  SER    22      31.340  29.370  23.990  1.00  0.00           H
ATOM    276  CB  SER    22      30.470  28.440  22.220  1.00  0.00           C
ATOM    277  HB1 SER    22      30.670  29.440  21.830  1.00  0.00           H
ATOM    278  HB2 SER    22      29.500  28.080  21.890  1.00  0.00           H
ATOM    279  OG  SER    22      31.490  27.610  21.750  1.00  0.00           O
ATOM    280  HG  SER    22      31.500  27.750  20.800  1.00  0.00           H
ATOM    281  C   SER    22      29.230  29.200  24.250  1.00  0.00           C
ATOM    282  O   SER    22      28.430  28.390  24.660  1.00  0.00           O
ATOM    283  N   CYS    23      28.970  30.500  24.140  1.00  0.00           N
ATOM    284  H   CYS    23      29.780  31.080  23.950  1.00  0.00           H
ATOM    285  CA  CYS    23      27.660  31.120  24.230  1.00  0.00           C
ATOM    286  HA  CYS    23      26.900  30.390  23.930  1.00  0.00           H
ATOM    287  CB  CYS    23      27.280  31.530  25.690  1.00  0.00           C
ATOM    288  HB1 CYS    23      28.010  32.280  26.010  1.00  0.00           H
ATOM    289  HB2 CYS    23      27.270  30.640  26.320  1.00  0.00           H
ATOM    290  SG  CYS    23      25.710  32.400  25.690  1.00  0.00           S
ATOM    291  C   CYS    23      27.470  32.200  23.200  1.00  0.00           C
ATOM    292  O   CYS    23      28.180  33.230  23.290  1.00  0.00           O
ATOM    293  N   ALA    24      26.430  32.150  22.350  1.00  0.00           N
ATOM    294  H   ALA    24      25.930  31.270  22.260  1.00  0.00           H
ATOM    295  CA  ALA    24      26.010  33.330  21.530  1.00  0.00           C
ATOM    296  HA  ALA    24      26.850  33.980  21.280  1.00  0.00           H
ATOM    297  CB  ALA    24      25.440  32.790  20.180  1.00  0.00           C
ATOM    298  HB1 ALA    24      25.150  33.670  19.600  1.00  0.00           H
ATOM    299  HB2 ALA    24      26.240  32.340  19.590  1.00  0.00           H
ATOM    300  HB3 ALA    24      24.610  32.110  20.360  1.00  0.00           H
ATOM    301  C   ALA    24      25.040  34.280  22.170  1.00  0.00           C
ATOM    302  O   ALA    24      23.890  33.940  22.530  1.00  0.00           O
ATOM    303  N   ALA    25      25.460  35.530  22.300  1.00  0.00           N
ATOM    304  H   ALA    25      26.410  35.700  22.020  1.00  0.00           H
ATOM    305  CA  ALA    25      24.670  36.680  22.850  1.00  0.00           C
ATOM    306  HA  ALA    25      24.470  36.520  23.910  1.00  0.00           H
ATOM    307  CB  ALA    25      25.640  37.800  22.840  1.00  0.00           C
ATOM    308  HB1 ALA    25      25.680  38.090  21.800  1.00  0.00           H
ATOM    309  HB2 ALA    25      25.210  38.660  23.360  1.00  0.00           H
ATOM    310  HB3 ALA    25      26.640  37.530  23.200  1.00  0.00           H
ATOM    311  C   ALA    25      23.340  36.980  22.110  1.00  0.00           C
ATOM    312  O   ALA    25      22.470  37.640  22.720  1.00  0.00           O
ATOM    313  N   SER    26      23.140  36.490  20.860  1.00  0.00           N
ATOM    314  H   SER    26      23.990  36.340  20.330  1.00  0.00           H
ATOM    315  CA  SER    26      21.940  36.230  20.240  1.00  0.00           C
ATOM    316  HA  SER    26      22.240  36.140  19.200  1.00  0.00           H
ATOM    317  CB  SER    26      21.230  34.810  20.700  1.00  0.00           C
ATOM    318  HB1 SER    26      20.260  34.670  20.210  1.00  0.00           H
ATOM    319  HB2 SER    26      21.110  34.950  21.770  1.00  0.00           H
ATOM    320  OG  SER    26      22.060  33.700  20.460  1.00  0.00           O
ATOM    321  HG  SER    26      22.790  33.900  21.060  1.00  0.00           H
ATOM    322  C   SER    26      20.950  37.440  20.230  1.00  0.00           C
ATOM    323  O   SER    26      19.790  37.310  20.450  1.00  0.00           O
ATOM    324  N   GLY    27      21.420  38.710  20.080  1.00  0.00           N
ATOM    325  H   GLY    27      22.410  38.810  19.920  1.00  0.00           H
ATOM    326  CA  GLY    27      20.690  39.940  20.050  1.00  0.00           C
ATOM    327  HA1 GLY    27      19.660  39.710  19.790  1.00  0.00           H
ATOM    328  HA2 GLY    27      21.060  40.570  19.240  1.00  0.00           H
ATOM    329  C   GLY    27      20.680  40.720  21.310  1.00  0.00           C
ATOM    330  O   GLY    27      19.900  41.650  21.430  1.00  0.00           O
ATOM    331  N   LEU    28      21.400  40.360  22.390  1.00  0.00           N
ATOM    332  H   LEU    28      21.840  39.460  22.320  1.00  0.00           H
ATOM    333  CA  LEU    28      21.560  41.160  23.700  1.00  0.00           C
ATOM    334  HA  LEU    28      20.670  41.450  24.260  1.00  0.00           H
ATOM    335  CB  LEU    28      22.420  40.220  24.630  1.00  0.00           C
ATOM    336  HB1 LEU    28      23.360  39.940  24.160  1.00  0.00           H
ATOM    337  HB2 LEU    28      21.800  39.350  24.850  1.00  0.00           H
ATOM    338  CG  LEU    28      22.790  40.780  25.990  1.00  0.00           C
ATOM    339  HG  LEU    28      22.940  41.860  26.010  1.00  0.00           H
ATOM    340  CD1 LEU    28      21.580  40.740  26.950  1.00  0.00           C
ATOM    341 1HD1 LEU    28      20.830  41.400  26.530  1.00  0.00           H
ATOM    342 2HD1 LEU    28      21.340  39.700  27.150  1.00  0.00           H
ATOM    343 3HD1 LEU    28      21.840  41.170  27.920  1.00  0.00           H
ATOM    344  CD2 LEU    28      24.060  40.100  26.610  1.00  0.00           C
ATOM    345 1HD2 LEU    28      24.930  40.480  26.070  1.00  0.00           H
ATOM    346 2HD2 LEU    28      24.120  40.410  27.650  1.00  0.00           H
ATOM    347 3HD2 LEU    28      23.940  39.020  26.640  1.00  0.00           H
ATOM    348  C   LEU    28      22.300  42.490  23.350  1.00  0.00           C
ATOM    349  O   LEU    28      22.970  42.590  22.290  1.00  0.00           O
ATOM    350  N   LEU    29      22.350  43.480  24.300  1.00  0.00           N
ATOM    351  H   LEU    29      21.850  43.320  25.160  1.00  0.00           H
ATOM    352  CA  LEU    29      23.070  44.780  24.230  1.00  0.00           C
ATOM    353  HA  LEU    29      23.200  45.070  23.190  1.00  0.00           H
ATOM    354  CB  LEU    29      22.330  45.910  24.870  1.00  0.00           C
ATOM    355  HB1 LEU    29      22.240  45.780  25.940  1.00  0.00           H
ATOM    356  HB2 LEU    29      21.340  46.040  24.440  1.00  0.00           H
ATOM    357  CG  LEU    29      22.980  47.270  24.530  1.00  0.00           C
ATOM    358  HG  LEU    29      23.980  47.310  24.960  1.00  0.00           H
ATOM    359  CD1 LEU    29      22.960  47.670  23.090  1.00  0.00           C
ATOM    360 1HD1 LEU    29      23.540  47.010  22.450  1.00  0.00           H
ATOM    361 2HD1 LEU    29      21.920  47.770  22.760  1.00  0.00           H
ATOM    362 3HD1 LEU    29      23.460  48.640  23.020  1.00  0.00           H
ATOM    363  CD2 LEU    29      22.260  48.350  25.330  1.00  0.00           C
ATOM    364 1HD2 LEU    29      22.790  49.270  25.100  1.00  0.00           H
ATOM    365 2HD2 LEU    29      21.260  48.380  24.900  1.00  0.00           H
ATOM    366 3HD2 LEU    29      22.330  48.080  26.380  1.00  0.00           H
ATOM    367  C   LEU    29      24.500  44.560  24.830  1.00  0.00           C
ATOM    368  O   LEU    29      24.940  45.240  25.800  1.00  0.00           O
ATOM    369  N   PHE    30      25.120  43.590  24.210  1.00  0.00           N
ATOM    370  H   PHE    30      24.590  43.190  23.450  1.00  0.00           H
ATOM    371  CA  PHE    30      26.460  43.080  24.490  1.00  0.00           C
ATOM    372  HA  PHE    30      26.400  42.380  25.320  1.00  0.00           H
ATOM    373  CB  PHE    30      26.970  42.430  23.120  1.00  0.00           C
ATOM    374  HB1 PHE    30      27.240  43.280  22.500  1.00  0.00           H
ATOM    375  HB2 PHE    30      26.120  41.860  22.740  1.00  0.00           H
ATOM    376  CG  PHE    30      28.210  41.580  23.140  1.00  0.00           C
ATOM    377  CD1 PHE    30      28.150  40.250  23.570  1.00  0.00           C
ATOM    378  HD1 PHE    30      27.210  39.760  23.800  1.00  0.00           H
ATOM    379  CE1 PHE    30      29.290  39.480  23.600  1.00  0.00           C
ATOM    380  HE1 PHE    30      29.300  38.410  23.780  1.00  0.00           H
ATOM    381  CZ  PHE    30      30.500  39.970  23.110  1.00  0.00           C
ATOM    382  HZ  PHE    30      31.310  39.250  23.110  1.00  0.00           H
ATOM    383  CE2 PHE    30      30.580  41.270  22.790  1.00  0.00           C
ATOM    384  HE2 PHE    30      31.550  41.590  22.450  1.00  0.00           H
ATOM    385  CD2 PHE    30      29.440  42.100  22.840  1.00  0.00           C
ATOM    386  HD2 PHE    30      29.530  43.130  22.530  1.00  0.00           H
ATOM    387  C   PHE    30      27.490  44.150  24.910  1.00  0.00           C
ATOM    388  O   PHE    30      28.410  43.860  25.640  1.00  0.00           O
ATOM    389  N   SER    37      27.340  45.380  24.450  1.00  0.00           N
ATOM    390  H   SER    37      26.560  45.470  23.800  1.00  0.00           H
ATOM    391  CA  SER    37      28.180  46.550  24.760  1.00  0.00           C
ATOM    392  HA  SER    37      29.210  46.180  24.730  1.00  0.00           H
ATOM    393  CB  SER    37      28.030  47.660  23.660  1.00  0.00           C
ATOM    394  HB1 SER    37      28.370  47.110  22.780  1.00  0.00           H
ATOM    395  HB2 SER    37      28.620  48.570  23.710  1.00  0.00           H
ATOM    396  OG  SER    37      26.760  48.100  23.520  1.00  0.00           O
ATOM    397  HG  SER    37      26.820  48.240  22.570  1.00  0.00           H
ATOM    398  C   SER    37      28.050  47.140  26.200  1.00  0.00           C
ATOM    399  O   SER    37      28.910  47.920  26.590  1.00  0.00           O
ATOM    400  N   PHE    38      26.960  46.860  26.950  1.00  0.00           N
ATOM    401  H   PHE    38      26.350  46.220  26.450  1.00  0.00           H
ATOM    402  CA  PHE    38      26.580  47.420  28.250  1.00  0.00           C
ATOM    403  HA  PHE    38      27.430  47.990  28.620  1.00  0.00           H
ATOM    404  CB  PHE    38      25.540  48.560  28.120  1.00  0.00           C
ATOM    405  HB1 PHE    38      25.340  49.010  29.100  1.00  0.00           H
ATOM    406  HB2 PHE    38      24.590  48.170  27.750  1.00  0.00           H
ATOM    407  CG  PHE    38      26.000  49.750  27.350  1.00  0.00           C
ATOM    408  CD1 PHE    38      25.600  49.830  25.990  1.00  0.00           C
ATOM    409  HD1 PHE    38      25.080  49.000  25.530  1.00  0.00           H
ATOM    410  CE1 PHE    38      26.000  50.910  25.210  1.00  0.00           C
ATOM    411  HE1 PHE    38      25.860  50.960  24.140  1.00  0.00           H
ATOM    412  CZ  PHE    38      26.740  51.970  25.790  1.00  0.00           C
ATOM    413  HZ  PHE    38      27.010  52.860  25.240  1.00  0.00           H
ATOM    414  CE2 PHE    38      27.090  51.880  27.130  1.00  0.00           C
ATOM    415  HE2 PHE    38      27.590  52.730  27.580  1.00  0.00           H
ATOM    416  CD2 PHE    38      26.790  50.740  27.920  1.00  0.00           C
ATOM    417  HD2 PHE    38      27.180  50.660  28.920  1.00  0.00           H
ATOM    418  C   PHE    38      26.100  46.360  29.200  1.00  0.00           C
ATOM    419  O   PHE    38      25.880  46.610  30.370  1.00  0.00           O
ATOM    420  N   TYR    39      25.940  45.120  28.770  1.00  0.00           N
ATOM    421  H   TYR    39      26.170  44.920  27.810  1.00  0.00           H
ATOM    422  CA  TYR    39      25.440  44.050  29.640  1.00  0.00           C
ATOM    423  HA  TYR    39      24.910  44.600  30.410  1.00  0.00           H
ATOM    424  CB  TYR    39      24.520  43.070  28.900  1.00  0.00           C
ATOM    425  HB1 TYR    39      24.670  42.050  29.260  1.00  0.00           H
ATOM    426  HB2 TYR    39      24.930  43.030  27.890  1.00  0.00           H
ATOM    427  CG  TYR    39      23.080  43.390  29.090  1.00  0.00           C
ATOM    428  CD1 TYR    39      22.550  44.410  28.300  1.00  0.00           C
ATOM    429  HD1 TYR    39      23.150  44.920  27.560  1.00  0.00           H
ATOM    430  CE1 TYR    39      21.200  44.800  28.510  1.00  0.00           C
ATOM    431  HE1 TYR    39      20.770  45.590  27.920  1.00  0.00           H
ATOM    432  CZ  TYR    39      20.440  44.220  29.480  1.00  0.00           C
ATOM    433  OH  TYR    39      19.180  44.730  29.720  1.00  0.00           O
ATOM    434  HH  TYR    39      18.580  44.220  30.270  1.00  0.00           H
ATOM    435  CE2 TYR    39      20.990  43.130  30.160  1.00  0.00           C
ATOM    436  HE2 TYR    39      20.380  42.590  30.880  1.00  0.00           H
ATOM    437  CD2 TYR    39      22.310  42.670  29.990  1.00  0.00           C
ATOM    438  HD2 TYR    39      22.690  41.990  30.740  1.00  0.00           H
ATOM    439  C   TYR    39      26.590  43.340  30.410  1.00  0.00           C
ATOM    440  O   TYR    39      27.550  42.820  29.840  1.00  0.00           O
ATOM    441  N   ILE    40      26.370  43.060  31.740  1.00  0.00           N
ATOM    442  H   ILE    40      25.480  43.330  32.130  1.00  0.00           H
ATOM    443  CA  ILE    40      27.180  42.100  32.530  1.00  0.00           C
ATOM    444  HA  ILE    40      28.230  42.320  32.330  1.00  0.00           H
ATOM    445  CB  ILE    40      27.060  42.290  34.080  1.00  0.00           C
ATOM    446  HB  ILE    40      26.070  41.920  34.350  1.00  0.00           H
ATOM    447  CG2 ILE    40      28.120  41.400  34.810  1.00  0.00           C
ATOM    448 1HG2 ILE    40      29.130  41.740  34.570  1.00  0.00           H
ATOM    449 2HG2 ILE    40      27.950  41.470  35.880  1.00  0.00           H
ATOM    450 3HG2 ILE    40      28.030  40.370  34.490  1.00  0.00           H
ATOM    451  CG1 ILE    40      27.120  43.820  34.530  1.00  0.00           C
ATOM    452 1HG1 ILE    40      26.190  44.300  34.220  1.00  0.00           H
ATOM    453 2HG1 ILE    40      27.920  44.330  33.990  1.00  0.00           H
ATOM    454  CD  ILE    40      27.110  44.140  36.040  1.00  0.00           C
ATOM    455  HD1 ILE    40      28.100  43.820  36.370  1.00  0.00           H
ATOM    456  HD2 ILE    40      26.920  45.210  36.130  1.00  0.00           H
ATOM    457  HD3 ILE    40      26.330  43.510  36.480  1.00  0.00           H
ATOM    458  C   ILE    40      26.670  40.740  32.100  1.00  0.00           C
ATOM    459  O   ILE    40      25.470  40.540  31.830  1.00  0.00           O
ATOM    460  N   MET    41      27.590  39.750  31.840  1.00  0.00           N
ATOM    461  H   MET    41      28.560  40.000  31.990  1.00  0.00           H
ATOM    462  CA  MET    41      27.210  38.440  31.280  1.00  0.00           C
ATOM    463  HA  MET    41      26.120  38.360  31.250  1.00  0.00           H
ATOM    464  CB  MET    41      27.650  38.340  29.820  1.00  0.00           C
ATOM    465  HB1 MET    41      27.490  37.300  29.530  1.00  0.00           H
ATOM    466  HB2 MET    41      28.720  38.550  29.820  1.00  0.00           H
ATOM    467  CG  MET    41      26.890  39.290  28.930  1.00  0.00           C
ATOM    468  HG1 MET    41      26.900  40.310  29.300  1.00  0.00           H
ATOM    469  HG2 MET    41      25.870  38.910  28.960  1.00  0.00           H
ATOM    470  SD  MET    41      27.530  39.380  27.240  1.00  0.00           S
ATOM    471  CE  MET    41      27.230  37.700  26.680  1.00  0.00           C
ATOM    472  HE1 MET    41      26.320  37.300  27.110  1.00  0.00           H
ATOM    473  HE2 MET    41      27.050  37.770  25.610  1.00  0.00           H
ATOM    474  HE3 MET    41      28.100  37.080  26.890  1.00  0.00           H
ATOM    475  C   MET    41      27.930  37.280  32.010  1.00  0.00           C
ATOM    476  O   MET    41      29.060  37.390  32.500  1.00  0.00           O
ATOM    477  N   GLY    42      27.340  36.160  32.100  1.00  0.00           N
ATOM    478  H   GLY    42      26.460  35.990  31.630  1.00  0.00           H
ATOM    479  CA  GLY    42      28.040  35.020  32.790  1.00  0.00           C
ATOM    480  HA1 GLY    42      28.110  35.290  33.840  1.00  0.00           H
ATOM    481  HA2 GLY    42      29.040  34.960  32.350  1.00  0.00           H
ATOM    482  C   GLY    42      27.510  33.590  32.640  1.00  0.00           C
ATOM    483  O   GLY    42      26.580  33.310  31.870  1.00  0.00           O
ATOM    484  N   TRP    43      28.120  32.760  33.470  1.00  0.00           N
ATOM    485  H   TRP    43      28.710  33.160  34.190  1.00  0.00           H
ATOM    486  CA  TRP    43      27.810  31.270  33.540  1.00  0.00           C
ATOM    487  HA  TRP    43      26.900  31.010  33.000  1.00  0.00           H
ATOM    488  CB  TRP    43      29.010  30.450  32.910  1.00  0.00           C
ATOM    489  HB1 TRP    43      28.890  29.390  33.170  1.00  0.00           H
ATOM    490  HB2 TRP    43      29.930  30.780  33.400  1.00  0.00           H
ATOM    491  CG  TRP    43      29.170  30.540  31.390  1.00  0.00           C
ATOM    492  CD1 TRP    43      29.780  31.510  30.730  1.00  0.00           C
ATOM    493  HD1 TRP    43      30.090  32.400  31.250  1.00  0.00           H
ATOM    494  NE1 TRP    43      29.950  31.220  29.440  1.00  0.00           N
ATOM    495  HE1 TRP    43      30.360  31.880  28.800  1.00  0.00           H
ATOM    496  CE2 TRP    43      29.330  30.060  29.090  1.00  0.00           C
ATOM    497  CZ2 TRP    43      29.170  29.310  27.890  1.00  0.00           C
ATOM    498  HZ2 TRP    43      29.570  29.620  26.930  1.00  0.00           H
ATOM    499  CH2 TRP    43      28.510  28.080  27.940  1.00  0.00           C
ATOM    500  HH2 TRP    43      28.370  27.550  27.010  1.00  0.00           H
ATOM    501  CZ3 TRP    43      27.980  27.610  29.150  1.00  0.00           C
ATOM    502  HZ3 TRP    43      27.460  26.670  29.200  1.00  0.00           H
ATOM    503  CE3 TRP    43      28.060  28.400  30.330  1.00  0.00           C
ATOM    504  HE3 TRP    43      27.550  28.020  31.210  1.00  0.00           H
ATOM    505  CD2 TRP    43      28.810  29.620  30.350  1.00  0.00           C
ATOM    506  C   TRP    43      27.450  30.690  34.940  1.00  0.00           C
ATOM    507  O   TRP    43      28.100  30.940  35.920  1.00  0.00           O
ATOM    508  N   PHE    44      26.370  29.890  34.900  1.00  0.00           N
ATOM    509  H   PHE    44      25.930  29.650  34.030  1.00  0.00           H
ATOM    510  CA  PHE    44      25.840  29.140  36.060  1.00  0.00           C
ATOM    511  HA  PHE    44      26.490  29.350  36.900  1.00  0.00           H
ATOM    512  CB  PHE    44      24.450  29.570  36.400  1.00  0.00           C
ATOM    513  HB1 PHE    44      24.100  28.920  37.200  1.00  0.00           H
ATOM    514  HB2 PHE    44      23.850  29.490  35.490  1.00  0.00           H
ATOM    515  CG  PHE    44      24.240  31.030  36.900  1.00  0.00           C
ATOM    516  CD1 PHE    44      23.960  32.110  36.040  1.00  0.00           C
ATOM    517  HD1 PHE    44      23.830  31.850  35.000  1.00  0.00           H
ATOM    518  CE1 PHE    44      23.800  33.440  36.550  1.00  0.00           C
ATOM    519  HE1 PHE    44      23.530  34.260  35.910  1.00  0.00           H
ATOM    520  CZ  PHE    44      23.950  33.680  37.980  1.00  0.00           C
ATOM    521  HZ  PHE    44      23.910  34.700  38.350  1.00  0.00           H
ATOM    522  CE2 PHE    44      24.220  32.530  38.740  1.00  0.00           C
ATOM    523  HE2 PHE    44      24.260  32.630  39.820  1.00  0.00           H
ATOM    524  CD2 PHE    44      24.340  31.190  38.310  1.00  0.00           C
ATOM    525  HD2 PHE    44      24.420  30.390  39.020  1.00  0.00           H
ATOM    526  C   PHE    44      25.880  27.620  35.640  1.00  0.00           C
ATOM    527  O   PHE    44      25.980  27.220  34.450  1.00  0.00           O
ATOM    528  N   ARG    45      25.770  26.710  36.600  1.00  0.00           N
ATOM    529  H   ARG    45      25.650  27.000  37.550  1.00  0.00           H
ATOM    530  CA  ARG    45      25.760  25.220  36.420  1.00  0.00           C
ATOM    531  HA  ARG    45      25.340  25.040  35.430  1.00  0.00           H
ATOM    532  CB  ARG    45      27.180  24.650  36.520  1.00  0.00           C
ATOM    533  HB1 ARG    45      27.740  25.070  35.690  1.00  0.00           H
ATOM    534  HB2 ARG    45      27.100  23.590  36.250  1.00  0.00           H
ATOM    535  CG  ARG    45      27.910  24.740  37.860  1.00  0.00           C
ATOM    536  HG1 ARG    45      27.310  24.060  38.480  1.00  0.00           H
ATOM    537  HG2 ARG    45      27.950  25.740  38.280  1.00  0.00           H
ATOM    538  CD  ARG    45      29.330  24.260  37.650  1.00  0.00           C
ATOM    539  HD1 ARG    45      29.850  24.960  36.990  1.00  0.00           H
ATOM    540  HD2 ARG    45      29.290  23.250  37.250  1.00  0.00           H
ATOM    541  NE  ARG    45      29.990  24.080  38.970  1.00  0.00           N
ATOM    542  HE  ARG    45      29.480  24.140  39.840  1.00  0.00           H
ATOM    543  CZ  ARG    45      31.240  23.790  39.300  1.00  0.00           C
ATOM    544  NH1 ARG    45      32.110  23.550  38.400  1.00  0.00           N
ATOM    545 1HH1 ARG    45      31.730  23.450  37.470  1.00  0.00           H
ATOM    546 2HH1 ARG    45      32.990  23.220  38.770  1.00  0.00           H
ATOM    547  NH2 ARG    45      31.580  23.670  40.560  1.00  0.00           N
ATOM    548 1HH2 ARG    45      30.970  23.930  41.330  1.00  0.00           H
ATOM    549 2HH2 ARG    45      32.500  23.380  40.840  1.00  0.00           H
ATOM    550  C   ARG    45      24.820  24.490  37.450  1.00  0.00           C
ATOM    551  O   ARG    45      24.360  25.110  38.370  1.00  0.00           O
ATOM    552  N   GLN    46      24.600  23.230  37.230  1.00  0.00           N
ATOM    553  H   GLN    46      24.800  22.810  36.340  1.00  0.00           H
ATOM    554  CA  GLN    46      23.880  22.310  38.130  1.00  0.00           C
ATOM    555  HA  GLN    46      24.030  22.710  39.130  1.00  0.00           H
ATOM    556  CB  GLN    46      22.420  22.410  37.740  1.00  0.00           C
ATOM    557  HB1 GLN    46      22.180  21.890  36.810  1.00  0.00           H
ATOM    558  HB2 GLN    46      22.100  23.450  37.720  1.00  0.00           H
ATOM    559  CG  GLN    46      21.550  21.740  38.830  1.00  0.00           C
ATOM    560  HG1 GLN    46      21.890  21.950  39.850  1.00  0.00           H
ATOM    561  HG2 GLN    46      21.690  20.660  38.790  1.00  0.00           H
ATOM    562  CD  GLN    46      20.000  21.990  38.760  1.00  0.00           C
ATOM    563  OE1 GLN    46      19.430  22.500  37.870  1.00  0.00           O
ATOM    564  NE2 GLN    46      19.300  21.580  39.790  1.00  0.00           N
ATOM    565 1HE2 GLN    46      19.760  21.100  40.560  1.00  0.00           H
ATOM    566 2HE2 GLN    46      18.300  21.470  39.730  1.00  0.00           H
ATOM    567  C   GLN    46      24.440  20.930  38.050  1.00  0.00           C
ATOM    568  O   GLN    46      24.440  20.230  37.060  1.00  0.00           O
ATOM    569  N   ALA    47      24.990  20.550  39.240  1.00  0.00           N
ATOM    570  H   ALA    47      24.810  21.210  39.980  1.00  0.00           H
ATOM    571  CA  ALA    47      25.510  19.240  39.520  1.00  0.00           C
ATOM    572  HA  ALA    47      26.040  19.010  38.590  1.00  0.00           H
ATOM    573  CB  ALA    47      26.470  19.270  40.670  1.00  0.00           C
ATOM    574  HB1 ALA    47      27.130  18.410  40.520  1.00  0.00           H
ATOM    575  HB2 ALA    47      26.960  20.250  40.660  1.00  0.00           H
ATOM    576  HB3 ALA    47      26.040  19.020  41.640  1.00  0.00           H
ATOM    577  C   ALA    47      24.440  18.180  39.780  1.00  0.00           C
ATOM    578  O   ALA    47      23.300  18.510  40.110  1.00  0.00           O
ATOM    579  N   PRO    48      24.760  16.860  39.600  1.00  0.00           N
ATOM    580  CD  PRO    48      25.890  16.330  38.840  1.00  0.00           C
ATOM    581  HD1 PRO    48      26.700  15.980  39.480  1.00  0.00           H
ATOM    582  HD2 PRO    48      26.270  16.900  37.990  1.00  0.00           H
ATOM    583  CG  PRO    48      25.420  14.980  38.370  1.00  0.00           C
ATOM    584  HG1 PRO    48      26.170  14.190  38.470  1.00  0.00           H
ATOM    585  HG2 PRO    48      24.960  14.990  37.380  1.00  0.00           H
ATOM    586  CB  PRO    48      24.290  14.550  39.260  1.00  0.00           C
ATOM    587  HB1 PRO    48      24.670  13.980  40.110  1.00  0.00           H
ATOM    588  HB2 PRO    48      23.490  14.020  38.740  1.00  0.00           H
ATOM    589  CA  PRO    48      23.720  15.920  39.760  1.00  0.00           C
ATOM    590  HA  PRO    48      22.940  16.120  39.030  1.00  0.00           H
ATOM    591  C   PRO    48      23.250  15.840  41.180  1.00  0.00           C
ATOM    592  O   PRO    48      24.050  15.730  42.120  1.00  0.00           O
ATOM    593  N   GLY    49      21.940  15.650  41.380  1.00  0.00           N
ATOM    594  H   GLY    49      21.550  15.060  40.660  1.00  0.00           H
ATOM    595  CA  GLY    49      21.260  15.690  42.630  1.00  0.00           C
ATOM    596  HA1 GLY    49      21.720  14.880  43.210  1.00  0.00           H
ATOM    597  HA2 GLY    49      20.210  15.470  42.470  1.00  0.00           H
ATOM    598  C   GLY    49      21.430  16.870  43.590  1.00  0.00           C
ATOM    599  O   GLY    49      21.320  16.670  44.800  1.00  0.00           O
ATOM    600  N   ARG    50      21.680  18.030  42.990  1.00  0.00           N
ATOM    601  H   ARG    50      21.790  17.970  41.990  1.00  0.00           H
ATOM    602  CA  ARG    50      22.090  19.240  43.540  1.00  0.00           C
ATOM    603  HA  ARG    50      21.620  19.270  44.530  1.00  0.00           H
ATOM    604  CB  ARG    50      23.660  19.400  43.540  1.00  0.00           C
ATOM    605  HB1 ARG    50      23.970  20.450  43.520  1.00  0.00           H
ATOM    606  HB2 ARG    50      24.040  18.940  42.630  1.00  0.00           H
ATOM    607  CG  ARG    50      24.200  18.520  44.710  1.00  0.00           C
ATOM    608  HG1 ARG    50      24.480  17.570  44.260  1.00  0.00           H
ATOM    609  HG2 ARG    50      23.500  18.360  45.530  1.00  0.00           H
ATOM    610  CD  ARG    50      25.480  19.260  45.310  1.00  0.00           C
ATOM    611  HD1 ARG    50      25.830  18.750  46.210  1.00  0.00           H
ATOM    612  HD2 ARG    50      25.150  20.280  45.540  1.00  0.00           H
ATOM    613  NE  ARG    50      26.640  19.350  44.330  1.00  0.00           N
ATOM    614  HE  ARG    50      27.080  18.460  44.110  1.00  0.00           H
ATOM    615  CZ  ARG    50      27.220  20.510  43.950  1.00  0.00           C
ATOM    616  NH1 ARG    50      26.670  21.680  44.030  1.00  0.00           N
ATOM    617 1HH1 ARG    50      25.790  21.810  44.510  1.00  0.00           H
ATOM    618 2HH1 ARG    50      27.060  22.470  43.530  1.00  0.00           H
ATOM    619  NH2 ARG    50      28.330  20.450  43.330  1.00  0.00           N
ATOM    620 1HH2 ARG    50      28.750  19.530  43.300  1.00  0.00           H
ATOM    621 2HH2 ARG    50      28.970  21.200  43.130  1.00  0.00           H
ATOM    622  C   ARG    50      21.410  20.450  42.840  1.00  0.00           C
ATOM    623  O   ARG    50      20.870  20.320  41.690  1.00  0.00           O
ATOM    624  N   GLU    51      21.420  21.570  43.500  1.00  0.00           N
ATOM    625  H   GLU    51      21.890  21.570  44.400  1.00  0.00           H
ATOM    626  CA  GLU    51      20.780  22.860  43.130  1.00  0.00           C
ATOM    627  HA  GLU    51      19.880  22.730  42.540  1.00  0.00           H
ATOM    628  CB  GLU    51      20.390  23.590  44.430  1.00  0.00           C
ATOM    629  HB1 GLU    51      19.890  24.510  44.140  1.00  0.00           H
ATOM    630  HB2 GLU    51      21.310  23.840  44.960  1.00  0.00           H
ATOM    631  CG  GLU    51      19.490  22.850  45.390  1.00  0.00           C
ATOM    632  HG1 GLU    51      19.780  21.800  45.450  1.00  0.00           H
ATOM    633  HG2 GLU    51      18.460  22.760  45.040  1.00  0.00           H
ATOM    634  CD  GLU    51      19.500  23.520  46.750  1.00  0.00           C
ATOM    635  OE1 GLU    51      18.610  24.300  47.120  1.00  0.00           O
ATOM    636  OE2 GLU    51      20.540  23.430  47.450  1.00  0.00           O
ATOM    637  C   GLU    51      21.620  23.920  42.350  1.00  0.00           C
ATOM    638  O   GLU    51      22.840  23.840  42.320  1.00  0.00           O
ATOM    639  N   ARG    52      21.050  24.950  41.710  1.00  0.00           N
ATOM    640  H   ARG    52      20.050  24.980  41.800  1.00  0.00           H
ATOM    641  CA  ARG    52      21.730  25.860  40.710  1.00  0.00           C
ATOM    642  HA  ARG    52      22.200  25.270  39.920  1.00  0.00           H
ATOM    643  CB  ARG    52      20.710  26.820  40.090  1.00  0.00           C
ATOM    644  HB1 ARG    52      20.370  27.600  40.760  1.00  0.00           H
ATOM    645  HB2 ARG    52      19.840  26.190  39.900  1.00  0.00           H
ATOM    646  CG  ARG    52      21.240  27.460  38.730  1.00  0.00           C
ATOM    647  HG1 ARG    52      21.720  26.650  38.190  1.00  0.00           H
ATOM    648  HG2 ARG    52      21.930  28.280  38.890  1.00  0.00           H
ATOM    649  CD  ARG    52      20.110  28.030  37.870  1.00  0.00           C
ATOM    650  HD1 ARG    52      19.320  27.280  37.920  1.00  0.00           H
ATOM    651  HD2 ARG    52      20.440  28.310  36.870  1.00  0.00           H
ATOM    652  NE  ARG    52      19.370  29.160  38.440  1.00  0.00           N
ATOM    653  HE  ARG    52      19.520  29.260  39.440  1.00  0.00           H
ATOM    654  CZ  ARG    52      18.460  29.980  37.920  1.00  0.00           C
ATOM    655  NH1 ARG    52      18.150  29.920  36.680  1.00  0.00           N
ATOM    656 1HH1 ARG    52      18.720  29.440  35.990  1.00  0.00           H
ATOM    657 2HH1 ARG    52      17.390  30.500  36.370  1.00  0.00           H
ATOM    658  NH2 ARG    52      17.730  30.720  38.740  1.00  0.00           N
ATOM    659 1HH2 ARG    52      17.750  30.470  39.720  1.00  0.00           H
ATOM    660 2HH2 ARG    52      16.970  31.310  38.430  1.00  0.00           H
ATOM    661  C   ARG    52      22.830  26.650  41.390  1.00  0.00           C
ATOM    662  O   ARG    52      22.590  27.240  42.450  1.00  0.00           O
ATOM    663  N   GLU    53      24.090  26.630  40.850  1.00  0.00           N
ATOM    664  H   GLU    53      24.230  25.970  40.100  1.00  0.00           H
ATOM    665  CA  GLU    53      25.290  27.440  41.380  1.00  0.00           C
ATOM    666  HA  GLU    53      24.900  28.020  42.210  1.00  0.00           H
ATOM    667  CB  GLU    53      26.310  26.460  41.980  1.00  0.00           C
ATOM    668  HB1 GLU    53      25.760  25.790  42.650  1.00  0.00           H
ATOM    669  HB2 GLU    53      27.050  26.930  42.620  1.00  0.00           H
ATOM    670  CG  GLU    53      27.000  25.560  40.980  1.00  0.00           C
ATOM    671  HG1 GLU    53      27.680  26.160  40.370  1.00  0.00           H
ATOM    672  HG2 GLU    53      26.240  25.090  40.360  1.00  0.00           H
ATOM    673  CD  GLU    53      27.920  24.520  41.640  1.00  0.00           C
ATOM    674  OE1 GLU    53      27.390  23.470  42.160  1.00  0.00           O
ATOM    675  OE2 GLU    53      29.130  24.750  41.630  1.00  0.00           O
ATOM    676  C   GLU    53      25.920  28.330  40.300  1.00  0.00           C
ATOM    677  O   GLU    53      25.980  27.970  39.130  1.00  0.00           O
ATOM    678  N   PHE    54      26.570  29.400  40.700  1.00  0.00           N
ATOM    679  H   PHE    54      26.350  29.710  41.630  1.00  0.00           H
ATOM    680  CA  PHE    54      27.360  30.310  39.930  1.00  0.00           C
ATOM    681  HA  PHE    54      26.880  30.460  38.970  1.00  0.00           H
ATOM    682  CB  PHE    54      27.430  31.670  40.720  1.00  0.00           C
ATOM    683  HB1 PHE    54      27.740  31.550  41.760  1.00  0.00           H
ATOM    684  HB2 PHE    54      26.390  31.970  40.830  1.00  0.00           H
ATOM    685  CG  PHE    54      28.270  32.640  39.970  1.00  0.00           C
ATOM    686  CD1 PHE    54      27.790  33.330  38.850  1.00  0.00           C
ATOM    687  HD1 PHE    54      26.860  32.990  38.410  1.00  0.00           H
ATOM    688  CE1 PHE    54      28.610  34.360  38.250  1.00  0.00           C
ATOM    689  HE1 PHE    54      28.340  34.860  37.330  1.00  0.00           H
ATOM    690  CZ  PHE    54      29.830  34.680  38.910  1.00  0.00           C
ATOM    691  HZ  PHE    54      30.420  35.520  38.560  1.00  0.00           H
ATOM    692  CE2 PHE    54      30.240  34.040  40.040  1.00  0.00           C
ATOM    693  HE2 PHE    54      31.140  34.440  40.480  1.00  0.00           H
ATOM    694  CD2 PHE    54      29.470  33.010  40.600  1.00  0.00           C
ATOM    695  HD2 PHE    54      29.790  32.590  41.550  1.00  0.00           H
ATOM    696  C   PHE    54      28.670  29.670  39.440  1.00  0.00           C
ATOM    697  O   PHE    54      29.200  28.740  40.090  1.00  0.00           O
ATOM    698  N   VAL    55      29.340  30.230  38.390  1.00  0.00           N
ATOM    699  H   VAL    55      28.850  30.910  37.820  1.00  0.00           H
ATOM    700  CA  VAL    55      30.690  29.850  38.100  1.00  0.00           C
ATOM    701  HA  VAL    55      31.150  29.330  38.940  1.00  0.00           H
ATOM    702  CB  VAL    55      30.730  28.930  36.800  1.00  0.00           C
ATOM    703  HB  VAL    55      30.770  29.560  35.920  1.00  0.00           H
ATOM    704  CG1 VAL    55      32.060  28.190  36.580  1.00  0.00           C
ATOM    705 1HG1 VAL    55      32.000  27.760  35.580  1.00  0.00           H
ATOM    706 2HG1 VAL    55      32.960  28.760  36.790  1.00  0.00           H
ATOM    707 3HG1 VAL    55      32.170  27.320  37.230  1.00  0.00           H
ATOM    708  CG2 VAL    55      29.520  27.960  36.720  1.00  0.00           C
ATOM    709 1HG2 VAL    55      29.710  27.290  35.870  1.00  0.00           H
ATOM    710 2HG2 VAL    55      29.330  27.430  37.650  1.00  0.00           H
ATOM    711 3HG2 VAL    55      28.620  28.490  36.410  1.00  0.00           H
ATOM    712  C   VAL    55      31.520  31.120  37.800  1.00  0.00           C
ATOM    713  O   VAL    55      32.480  31.340  38.530  1.00  0.00           O
ATOM    714  N   ALA    56      31.090  31.960  36.810  1.00  0.00           N
ATOM    715  H   ALA    56      30.280  31.760  36.240  1.00  0.00           H
ATOM    716  CA  ALA    56      31.750  33.190  36.530  1.00  0.00           C
ATOM    717  HA  ALA    56      31.870  33.740  37.460  1.00  0.00           H
ATOM    718  CB  ALA    56      33.090  32.910  35.850  1.00  0.00           C
ATOM    719  HB1 ALA    56      32.970  32.400  34.900  1.00  0.00           H
ATOM    720  HB2 ALA    56      33.640  33.850  35.920  1.00  0.00           H
ATOM    721  HB3 ALA    56      33.570  32.130  36.460  1.00  0.00           H
ATOM    722  C   ALA    56      30.890  34.180  35.720  1.00  0.00           C
ATOM    723  O   ALA    56      30.270  33.770  34.770  1.00  0.00           O
ATOM    724  N   SER    57      31.150  35.460  35.840  1.00  0.00           N
ATOM    725  H   SER    57      31.870  35.700  36.510  1.00  0.00           H
ATOM    726  CA  SER    57      30.700  36.490  34.970  1.00  0.00           C
ATOM    727  HA  SER    57      30.230  36.020  34.110  1.00  0.00           H
ATOM    728  CB  SER    57      29.560  37.270  35.680  1.00  0.00           C
ATOM    729  HB1 SER    57      28.970  36.490  36.170  1.00  0.00           H
ATOM    730  HB2 SER    57      28.970  37.900  35.010  1.00  0.00           H
ATOM    731  OG  SER    57      30.000  38.080  36.740  1.00  0.00           O
ATOM    732  HG  SER    57      29.390  37.900  37.460  1.00  0.00           H
ATOM    733  C   SER    57      31.720  37.520  34.560  1.00  0.00           C
ATOM    734  O   SER    57      32.850  37.480  35.080  1.00  0.00           O
ATOM    735  N   ILE    58      31.400  38.350  33.550  1.00  0.00           N
ATOM    736  H   ILE    58      30.460  38.320  33.180  1.00  0.00           H
ATOM    737  CA  ILE    58      32.250  39.370  32.980  1.00  0.00           C
ATOM    738  HA  ILE    58      32.900  39.640  33.810  1.00  0.00           H
ATOM    739  CB  ILE    58      33.050  38.730  31.800  1.00  0.00           C
ATOM    740  HB  ILE    58      33.340  37.760  32.190  1.00  0.00           H
ATOM    741  CG2 ILE    58      32.290  38.390  30.530  1.00  0.00           C
ATOM    742 1HG2 ILE    58      32.920  37.700  29.970  1.00  0.00           H
ATOM    743 2HG2 ILE    58      31.410  37.870  30.910  1.00  0.00           H
ATOM    744 3HG2 ILE    58      32.080  39.270  29.920  1.00  0.00           H
ATOM    745  CG1 ILE    58      34.230  39.600  31.440  1.00  0.00           C
ATOM    746 1HG1 ILE    58      34.700  40.020  32.320  1.00  0.00           H
ATOM    747 2HG1 ILE    58      33.930  40.540  30.960  1.00  0.00           H
ATOM    748  CD  ILE    58      35.300  38.850  30.660  1.00  0.00           C
ATOM    749  HD1 ILE    58      35.510  37.820  30.970  1.00  0.00           H
ATOM    750  HD2 ILE    58      34.910  38.710  29.650  1.00  0.00           H
ATOM    751  HD3 ILE    58      36.200  39.440  30.520  1.00  0.00           H
ATOM    752  C   ILE    58      31.500  40.660  32.610  1.00  0.00           C
ATOM    753  O   ILE    58      30.380  40.590  32.160  1.00  0.00           O
ATOM    754  N   LYS    59      32.160  41.800  32.700  1.00  0.00           N
ATOM    755  H   LYS    59      33.090  41.810  33.090  1.00  0.00           H
ATOM    756  CA  LYS    59      31.670  43.040  32.130  1.00  0.00           C
ATOM    757  HA  LYS    59      30.580  43.010  32.080  1.00  0.00           H
ATOM    758  CB  LYS    59      31.970  44.210  33.100  1.00  0.00           C
ATOM    759  HB1 LYS    59      31.760  45.190  32.680  1.00  0.00           H
ATOM    760  HB2 LYS    59      33.060  44.180  33.180  1.00  0.00           H
ATOM    761  CG  LYS    59      31.310  44.050  34.520  1.00  0.00           C
ATOM    762  HG1 LYS    59      31.740  43.220  35.090  1.00  0.00           H
ATOM    763  HG2 LYS    59      30.260  43.780  34.400  1.00  0.00           H
ATOM    764  CD  LYS    59      31.650  45.320  35.420  1.00  0.00           C
ATOM    765  HD1 LYS    59      32.670  45.620  35.170  1.00  0.00           H
ATOM    766  HD2 LYS    59      31.670  45.200  36.500  1.00  0.00           H
ATOM    767  CE  LYS    59      30.830  46.490  35.040  1.00  0.00           C
ATOM    768  HE1 LYS    59      29.810  46.150  35.240  1.00  0.00           H
ATOM    769  HE2 LYS    59      30.860  46.630  33.960  1.00  0.00           H
ATOM    770  NZ  LYS    59      31.190  47.730  35.750  1.00  0.00           N
ATOM    771  HZ1 LYS    59      30.900  48.560  35.250  1.00  0.00           H
ATOM    772  HZ2 LYS    59      30.920  47.760  36.720  1.00  0.00           H
ATOM    773  HZ3 LYS    59      32.200  47.760  35.780  1.00  0.00           H
ATOM    774  C   LYS    59      32.080  43.280  30.680  1.00  0.00           C
ATOM    775  O   LYS    59      33.050  42.710  30.160  1.00  0.00           O
ATOM    776  N   TRP    60      31.270  44.130  30.030  1.00  0.00           N
ATOM    777  H   TRP    60      30.550  44.540  30.610  1.00  0.00           H
ATOM    778  CA  TRP    60      31.510  44.570  28.640  1.00  0.00           C
ATOM    779  HA  TRP    60      31.390  43.700  28.000  1.00  0.00           H
ATOM    780  CB  TRP    60      30.240  45.400  28.280  1.00  0.00           C
ATOM    781  HB1 TRP    60      29.400  44.700  28.330  1.00  0.00           H
ATOM    782  HB2 TRP    60      30.320  45.900  27.310  1.00  0.00           H
ATOM    783  CG  TRP    60      29.890  46.420  29.350  1.00  0.00           C
ATOM    784  CD1 TRP    60      29.040  46.130  30.410  1.00  0.00           C
ATOM    785  HD1 TRP    60      28.540  45.180  30.580  1.00  0.00           H
ATOM    786  NE1 TRP    60      28.920  47.220  31.220  1.00  0.00           N
ATOM    787  HE1 TRP    60      28.220  47.180  31.950  1.00  0.00           H
ATOM    788  CE2 TRP    60      29.610  48.250  30.750  1.00  0.00           C
ATOM    789  CZ2 TRP    60      29.810  49.580  31.240  1.00  0.00           C
ATOM    790  HZ2 TRP    60      29.210  49.930  32.060  1.00  0.00           H
ATOM    791  CH2 TRP    60      30.500  50.490  30.420  1.00  0.00           C
ATOM    792  HH2 TRP    60      30.530  51.520  30.720  1.00  0.00           H
ATOM    793  CZ3 TRP    60      31.050  50.070  29.230  1.00  0.00           C
ATOM    794  HZ3 TRP    60      31.540  50.760  28.560  1.00  0.00           H
ATOM    795  CE3 TRP    60      30.960  48.720  28.820  1.00  0.00           C
ATOM    796  HE3 TRP    60      31.270  48.400  27.840  1.00  0.00           H
ATOM    797  CD2 TRP    60      30.240  47.750  29.550  1.00  0.00           C
ATOM    798  C   TRP    60      32.820  45.350  28.360  1.00  0.00           C
ATOM    799  O   TRP    60      33.170  45.560  27.190  1.00  0.00           O
ATOM    800  N   ALA    61      33.600  45.820  29.400  1.00  0.00           N
ATOM    801  H   ALA    61      33.330  45.760  30.370  1.00  0.00           H
ATOM    802  CA  ALA    61      34.950  46.210  29.210  1.00  0.00           C
ATOM    803  HA  ALA    61      35.160  46.120  28.140  1.00  0.00           H
ATOM    804  CB  ALA    61      34.990  47.700  29.600  1.00  0.00           C
ATOM    805  HB1 ALA    61      35.760  48.270  29.090  1.00  0.00           H
ATOM    806  HB2 ALA    61      34.050  48.170  29.300  1.00  0.00           H
ATOM    807  HB3 ALA    61      35.230  47.870  30.650  1.00  0.00           H
ATOM    808  C   ALA    61      36.000  45.390  29.990  1.00  0.00           C
ATOM    809  O   ALA    61      37.150  45.810  30.190  1.00  0.00           O
ATOM    810  N   GLY    65      35.650  44.120  30.400  1.00  0.00           N
ATOM    811  H   GLY    65      34.720  43.810  30.180  1.00  0.00           H
ATOM    812  CA  GLY    65      36.540  43.040  30.730  1.00  0.00           C
ATOM    813  HA1 GLY    65      37.580  43.110  30.400  1.00  0.00           H
ATOM    814  HA2 GLY    65      36.130  42.090  30.370  1.00  0.00           H
ATOM    815  C   GLY    65      36.790  42.780  32.240  1.00  0.00           C
ATOM    816  O   GLY    65      37.570  41.880  32.550  1.00  0.00           O
ATOM    817  N   ASP    66      36.100  43.480  33.170  1.00  0.00           N
ATOM    818  H   ASP    66      35.620  44.280  32.790  1.00  0.00           H
ATOM    819  CA  ASP    66      36.180  43.240  34.620  1.00  0.00           C
ATOM    820  HA  ASP    66      37.250  43.180  34.850  1.00  0.00           H
ATOM    821  CB  ASP    66      35.590  44.480  35.390  1.00  0.00           C
ATOM    822  HB1 ASP    66      35.710  44.380  36.470  1.00  0.00           H
ATOM    823  HB2 ASP    66      34.510  44.460  35.280  1.00  0.00           H
ATOM    824  CG  ASP    66      36.150  45.830  35.080  1.00  0.00           C
ATOM    825  OD1 ASP    66      37.370  46.050  35.140  1.00  0.00           O
ATOM    826  OD2 ASP    66      35.450  46.810  34.740  1.00  0.00           O
ATOM    827  C   ASP    66      35.390  41.990  34.930  1.00  0.00           C
ATOM    828  O   ASP    66      34.280  41.840  34.490  1.00  0.00           O
ATOM    829  N   ARG    67      36.030  41.050  35.640  1.00  0.00           N
ATOM    830  H   ARG    67      36.920  41.350  36.010  1.00  0.00           H
ATOM    831  CA  ARG    67      35.430  39.750  36.000  1.00  0.00           C
ATOM    832  HA  ARG    67      34.540  39.540  35.410  1.00  0.00           H
ATOM    833  CB  ARG    67      36.400  38.610  35.570  1.00  0.00           C
ATOM    834  HB1 ARG    67      36.040  37.610  35.810  1.00  0.00           H
ATOM    835  HB2 ARG    67      37.350  38.740  36.090  1.00  0.00           H
ATOM    836  CG  ARG    67      36.570  38.630  34.010  1.00  0.00           C
ATOM    837  HG1 ARG    67      36.840  39.600  33.580  1.00  0.00           H
ATOM    838  HG2 ARG    67      35.750  38.070  33.570  1.00  0.00           H
ATOM    839  CD  ARG    67      37.820  37.740  33.770  1.00  0.00           C
ATOM    840  HD1 ARG    67      37.670  36.820  34.340  1.00  0.00           H
ATOM    841  HD2 ARG    67      38.740  38.190  34.140  1.00  0.00           H
ATOM    842  NE  ARG    67      37.990  37.460  32.350  1.00  0.00           N
ATOM    843  HE  ARG    67      37.620  36.610  31.960  1.00  0.00           H
ATOM    844  CZ  ARG    67      38.680  38.150  31.450  1.00  0.00           C
ATOM    845  NH1 ARG    67      39.380  39.220  31.790  1.00  0.00           N
ATOM    846 1HH1 ARG    67      39.360  39.440  32.780  1.00  0.00           H
ATOM    847 2HH1 ARG    67      39.750  39.830  31.070  1.00  0.00           H
ATOM    848  NH2 ARG    67      38.670  37.920  30.250  1.00  0.00           N
ATOM    849 1HH2 ARG    67      38.170  37.140  29.860  1.00  0.00           H
ATOM    850 2HH2 ARG    67      39.290  38.470  29.670  1.00  0.00           H
ATOM    851  C   ARG    67      34.960  39.530  37.400  1.00  0.00           C
ATOM    852  O   ARG    67      35.450  40.120  38.340  1.00  0.00           O
ATOM    853  N   THR    68      34.020  38.550  37.600  1.00  0.00           N
ATOM    854  H   THR    68      33.430  38.260  36.830  1.00  0.00           H
ATOM    855  CA  THR    68      33.690  37.850  38.920  1.00  0.00           C
ATOM    856  HA  THR    68      34.510  38.140  39.580  1.00  0.00           H
ATOM    857  CB  THR    68      32.320  38.380  39.440  1.00  0.00           C
ATOM    858  HB  THR    68      31.540  38.280  38.680  1.00  0.00           H
ATOM    859  CG2 THR    68      31.810  37.710  40.730  1.00  0.00           C
ATOM    860 1HG2 THR    68      31.030  38.350  41.150  1.00  0.00           H
ATOM    861 2HG2 THR    68      31.330  36.740  40.600  1.00  0.00           H
ATOM    862 3HG2 THR    68      32.670  37.730  41.390  1.00  0.00           H
ATOM    863  OG1 THR    68      32.420  39.770  39.630  1.00  0.00           O
ATOM    864  HG1 THR    68      32.900  39.850  40.460  1.00  0.00           H
ATOM    865  C   THR    68      33.630  36.340  38.780  1.00  0.00           C
ATOM    866  O   THR    68      32.950  35.910  37.890  1.00  0.00           O
ATOM    867  N   TYR    69      34.270  35.580  39.630  1.00  0.00           N
ATOM    868  H   TYR    69      34.800  36.080  40.330  1.00  0.00           H
ATOM    869  CA  TYR    69      34.240  34.120  39.710  1.00  0.00           C
ATOM    870  HA  TYR    69      33.670  33.720  38.870  1.00  0.00           H
ATOM    871  CB  TYR    69      35.580  33.650  39.620  1.00  0.00           C
ATOM    872  HB1 TYR    69      35.670  32.590  39.860  1.00  0.00           H
ATOM    873  HB2 TYR    69      36.250  34.180  40.300  1.00  0.00           H
ATOM    874  CG  TYR    69      36.300  33.820  38.290  1.00  0.00           C
ATOM    875  CD1 TYR    69      37.190  34.860  38.010  1.00  0.00           C
ATOM    876  HD1 TYR    69      37.390  35.590  38.780  1.00  0.00           H
ATOM    877  CE1 TYR    69      37.800  34.990  36.810  1.00  0.00           C
ATOM    878  HE1 TYR    69      38.460  35.840  36.700  1.00  0.00           H
ATOM    879  CZ  TYR    69      37.570  34.080  35.770  1.00  0.00           C
ATOM    880  OH  TYR    69      38.100  34.150  34.530  1.00  0.00           O
ATOM    881  HH  TYR    69      38.990  34.510  34.440  1.00  0.00           H
ATOM    882  CE2 TYR    69      36.580  33.050  35.940  1.00  0.00           C
ATOM    883  HE2 TYR    69      36.220  32.430  35.140  1.00  0.00           H
ATOM    884  CD2 TYR    69      36.020  32.920  37.270  1.00  0.00           C
ATOM    885  HD2 TYR    69      35.330  32.110  37.470  1.00  0.00           H
ATOM    886  C   TYR    69      33.610  33.620  41.010  1.00  0.00           C
ATOM    887  O   TYR    69      33.290  34.400  41.940  1.00  0.00           O
ATOM    888  N   GLY    70      33.260  32.360  41.130  1.00  0.00           N
ATOM    889  H   GLY    70      33.160  31.780  40.310  1.00  0.00           H
ATOM    890  CA  GLY    70      32.990  31.730  42.370  1.00  0.00           C
ATOM    891  HA1 GLY    70      32.660  30.730  42.090  1.00  0.00           H
ATOM    892  HA2 GLY    70      32.200  32.280  42.880  1.00  0.00           H
ATOM    893  C   GLY    70      34.160  31.600  43.370  1.00  0.00           C
ATOM    894  O   GLY    70      34.970  32.540  43.480  1.00  0.00           O
ATOM    895  N   THR    71      34.190  30.400  44.010  1.00  0.00           N
ATOM    896  H   THR    71      33.540  29.690  43.690  1.00  0.00           H
ATOM    897  CA  THR    71      35.210  30.130  44.970  1.00  0.00           C
ATOM    898  HA  THR    71      35.220  30.930  45.700  1.00  0.00           H
ATOM    899  CB  THR    71      34.850  28.860  45.770  1.00  0.00           C
ATOM    900  HB  THR    71      35.700  28.550  46.370  1.00  0.00           H
ATOM    901  CG2 THR    71      33.580  29.040  46.580  1.00  0.00           C
ATOM    902 1HG2 THR    71      33.270  28.040  46.900  1.00  0.00           H
ATOM    903 2HG2 THR    71      33.710  29.720  47.420  1.00  0.00           H
ATOM    904 3HG2 THR    71      32.850  29.370  45.840  1.00  0.00           H
ATOM    905  OG1 THR    71      34.530  27.790  44.870  1.00  0.00           O
ATOM    906  HG1 THR    71      34.690  26.980  45.370  1.00  0.00           H
ATOM    907  C   THR    71      36.600  30.030  44.250  1.00  0.00           C
ATOM    908  O   THR    71      36.740  29.630  43.100  1.00  0.00           O
ATOM    909  N   ASP    72      37.710  30.330  44.920  1.00  0.00           N
ATOM    910  H   ASP    72      37.390  30.610  45.830  1.00  0.00           H
ATOM    911  CA  ASP    72      39.190  30.240  44.560  1.00  0.00           C
ATOM    912  HA  ASP    72      39.380  31.170  44.020  1.00  0.00           H
ATOM    913  CB  ASP    72      40.080  30.190  45.840  1.00  0.00           C
ATOM    914  HB1 ASP    72      41.140  30.220  45.590  1.00  0.00           H
ATOM    915  HB2 ASP    72      39.680  29.270  46.260  1.00  0.00           H
ATOM    916  CG  ASP    72      39.870  31.270  46.860  1.00  0.00           C
ATOM    917  OD1 ASP    72      40.340  31.230  48.000  1.00  0.00           O
ATOM    918  OD2 ASP    72      39.190  32.300  46.620  1.00  0.00           O
ATOM    919  C   ASP    72      39.620  29.000  43.780  1.00  0.00           C
ATOM    920  O   ASP    72      40.650  29.090  43.140  1.00  0.00           O
ATOM    921  N   SER    73      38.910  27.870  44.010  1.00  0.00           N
ATOM    922  H   SER    73      38.140  27.940  44.650  1.00  0.00           H
ATOM    923  CA  SER    73      38.980  26.590  43.250  1.00  0.00           C
ATOM    924  HA  SER    73      40.040  26.380  43.120  1.00  0.00           H
ATOM    925  CB  SER    73      38.380  25.520  44.180  1.00  0.00           C
ATOM    926  HB1 SER    73      38.960  25.490  45.100  1.00  0.00           H
ATOM    927  HB2 SER    73      38.440  24.540  43.700  1.00  0.00           H
ATOM    928  OG  SER    73      37.040  25.750  44.570  1.00  0.00           O
ATOM    929  HG  SER    73      36.690  24.850  44.620  1.00  0.00           H
ATOM    930  C   SER    73      38.260  26.590  41.920  1.00  0.00           C
ATOM    931  O   SER    73      38.850  26.220  40.840  1.00  0.00           O
ATOM    932  N   VAL    74      37.110  27.290  41.790  1.00  0.00           N
ATOM    933  H   VAL    74      36.750  27.810  42.570  1.00  0.00           H
ATOM    934  CA  VAL    74      36.540  27.690  40.500  1.00  0.00           C
ATOM    935  HA  VAL    74      36.520  26.870  39.780  1.00  0.00           H
ATOM    936  CB  VAL    74      35.140  28.160  40.540  1.00  0.00           C
ATOM    937  HB  VAL    74      34.990  28.790  41.420  1.00  0.00           H
ATOM    938  CG1 VAL    74      34.700  28.840  39.240  1.00  0.00           C
ATOM    939 1HG1 VAL    74      35.190  29.800  39.080  1.00  0.00           H
ATOM    940 2HG1 VAL    74      34.790  28.230  38.340  1.00  0.00           H
ATOM    941 3HG1 VAL    74      33.610  28.930  39.170  1.00  0.00           H
ATOM    942  CG2 VAL    74      34.190  26.990  40.860  1.00  0.00           C
ATOM    943 1HG2 VAL    74      34.210  26.260  40.050  1.00  0.00           H
ATOM    944 2HG2 VAL    74      34.330  26.470  41.810  1.00  0.00           H
ATOM    945 3HG2 VAL    74      33.210  27.460  40.800  1.00  0.00           H
ATOM    946  C   VAL    74      37.490  28.670  39.820  1.00  0.00           C
ATOM    947  O   VAL    74      37.930  28.370  38.720  1.00  0.00           O
ATOM    948  N   LYS    75      37.930  29.700  40.570  1.00  0.00           N
ATOM    949  H   LYS    75      37.410  29.840  41.420  1.00  0.00           H
ATOM    950  CA  LYS    75      38.820  30.750  40.050  1.00  0.00           C
ATOM    951  HA  LYS    75      38.310  31.060  39.140  1.00  0.00           H
ATOM    952  CB  LYS    75      39.020  31.890  41.060  1.00  0.00           C
ATOM    953  HB1 LYS    75      39.540  31.480  41.920  1.00  0.00           H
ATOM    954  HB2 LYS    75      38.010  32.150  41.390  1.00  0.00           H
ATOM    955  CG  LYS    75      39.730  33.090  40.430  1.00  0.00           C
ATOM    956  HG1 LYS    75      39.160  33.520  39.620  1.00  0.00           H
ATOM    957  HG2 LYS    75      40.610  32.710  39.900  1.00  0.00           H
ATOM    958  CD  LYS    75      40.150  34.350  41.270  1.00  0.00           C
ATOM    959  HD1 LYS    75      40.640  34.050  42.190  1.00  0.00           H
ATOM    960  HD2 LYS    75      39.250  34.920  41.530  1.00  0.00           H
ATOM    961  CE  LYS    75      41.170  35.270  40.530  1.00  0.00           C
ATOM    962  HE1 LYS    75      40.700  35.830  39.720  1.00  0.00           H
ATOM    963  HE2 LYS    75      41.890  34.620  40.030  1.00  0.00           H
ATOM    964  NZ  LYS    75      41.850  36.170  41.450  1.00  0.00           N
ATOM    965  HZ1 LYS    75      42.440  36.850  40.990  1.00  0.00           H
ATOM    966  HZ2 LYS    75      41.230  36.690  42.050  1.00  0.00           H
ATOM    967  HZ3 LYS    75      42.410  35.670  42.120  1.00  0.00           H
ATOM    968  C   LYS    75      40.130  30.040  39.590  1.00  0.00           C
ATOM    969  O   LYS    75      40.890  30.630  38.800  1.00  0.00           O
ATOM    970  N   GLY    76      40.470  28.810  40.070  1.00  0.00           N
ATOM    971  H   GLY    76      39.790  28.360  40.670  1.00  0.00           H
ATOM    972  CA  GLY    76      41.660  28.070  39.790  1.00  0.00           C
ATOM    973  HA1 GLY    76      41.660  27.370  40.620  1.00  0.00           H
ATOM    974  HA2 GLY    76      42.510  28.730  39.900  1.00  0.00           H
ATOM    975  C   GLY    76      41.650  27.400  38.400  1.00  0.00           C
ATOM    976  O   GLY    76      42.650  27.570  37.650  1.00  0.00           O
ATOM    977  N   ARG    77      40.520  26.710  38.080  1.00  0.00           N
ATOM    978  H   ARG    77      39.800  26.780  38.790  1.00  0.00           H
ATOM    979  CA  ARG    77      40.340  25.850  36.900  1.00  0.00           C
ATOM    980  HA  ARG    77      41.290  25.760  36.390  1.00  0.00           H
ATOM    981  CB  ARG    77      39.950  24.480  37.310  1.00  0.00           C
ATOM    982  HB1 ARG    77      39.430  23.880  36.560  1.00  0.00           H
ATOM    983  HB2 ARG    77      39.240  24.430  38.130  1.00  0.00           H
ATOM    984  CG  ARG    77      41.220  23.860  37.840  1.00  0.00           C
ATOM    985  HG1 ARG    77      41.590  24.430  38.690  1.00  0.00           H
ATOM    986  HG2 ARG    77      41.970  23.790  37.060  1.00  0.00           H
ATOM    987  CD  ARG    77      41.020  22.450  38.360  1.00  0.00           C
ATOM    988  HD1 ARG    77      41.880  22.180  38.960  1.00  0.00           H
ATOM    989  HD2 ARG    77      41.050  21.870  37.440  1.00  0.00           H
ATOM    990  NE  ARG    77      39.850  22.140  39.160  1.00  0.00           N
ATOM    991  HE  ARG    77      39.870  22.460  40.120  1.00  0.00           H
ATOM    992  CZ  ARG    77      38.740  21.690  38.610  1.00  0.00           C
ATOM    993  NH1 ARG    77      38.560  21.340  37.420  1.00  0.00           N
ATOM    994 1HH1 ARG    77      39.210  21.480  36.670  1.00  0.00           H
ATOM    995 2HH1 ARG    77      37.800  20.690  37.280  1.00  0.00           H
ATOM    996  NH2 ARG    77      37.760  21.400  39.430  1.00  0.00           N
ATOM    997 1HH2 ARG    77      37.790  21.690  40.400  1.00  0.00           H
ATOM    998 2HH2 ARG    77      36.900  21.010  39.090  1.00  0.00           H
ATOM    999  C   ARG    77      39.330  26.320  35.850  1.00  0.00           C
ATOM   1000  O   ARG    77      39.220  25.700  34.820  1.00  0.00           O
ATOM   1001  N   PHE    78      38.550  27.370  36.090  1.00  0.00           N
ATOM   1002  H   PHE    78      38.690  27.850  36.970  1.00  0.00           H
ATOM   1003  CA  PHE    78      37.680  28.030  35.020  1.00  0.00           C
ATOM   1004  HA  PHE    78      37.720  27.430  34.110  1.00  0.00           H
ATOM   1005  CB  PHE    78      36.250  27.940  35.600  1.00  0.00           C
ATOM   1006  HB1 PHE    78      35.580  28.300  34.810  1.00  0.00           H
ATOM   1007  HB2 PHE    78      36.320  28.620  36.440  1.00  0.00           H
ATOM   1008  CG  PHE    78      35.720  26.510  35.920  1.00  0.00           C
ATOM   1009  CD1 PHE    78      36.070  25.750  37.050  1.00  0.00           C
ATOM   1010  HD1 PHE    78      36.770  26.170  37.760  1.00  0.00           H
ATOM   1011  CE1 PHE    78      35.760  24.450  37.230  1.00  0.00           C
ATOM   1012  HE1 PHE    78      36.210  23.850  38.010  1.00  0.00           H
ATOM   1013  CZ  PHE    78      35.000  23.810  36.220  1.00  0.00           C
ATOM   1014  HZ  PHE    78      34.760  22.760  36.250  1.00  0.00           H
ATOM   1015  CE2 PHE    78      34.560  24.510  35.130  1.00  0.00           C
ATOM   1016  HE2 PHE    78      34.080  24.030  34.290  1.00  0.00           H
ATOM   1017  CD2 PHE    78      34.910  25.880  34.990  1.00  0.00           C
ATOM   1018  HD2 PHE    78      34.500  26.390  34.140  1.00  0.00           H
ATOM   1019  C   PHE    78      38.090  29.470  34.740  1.00  0.00           C
ATOM   1020  O   PHE    78      38.540  30.240  35.570  1.00  0.00           O
ATOM   1021  N   ALA    79      37.870  29.830  33.430  1.00  0.00           N
ATOM   1022  H   ALA    79      37.580  29.160  32.740  1.00  0.00           H
ATOM   1023  CA  ALA    79      37.990  31.180  32.970  1.00  0.00           C
ATOM   1024  HA  ALA    79      37.780  31.810  33.840  1.00  0.00           H
ATOM   1025  CB  ALA    79      39.420  31.330  32.560  1.00  0.00           C
ATOM   1026  HB1 ALA    79      39.510  32.420  32.530  1.00  0.00           H
ATOM   1027  HB2 ALA    79      40.120  31.040  33.330  1.00  0.00           H
ATOM   1028  HB3 ALA    79      39.570  30.940  31.550  1.00  0.00           H
ATOM   1029  C   ALA    79      36.930  31.480  31.910  1.00  0.00           C
ATOM   1030  O   ALA    79      36.350  30.550  31.330  1.00  0.00           O
ATOM   1031  N   ILE    80      36.780  32.800  31.640  1.00  0.00           N
ATOM   1032  H   ILE    80      37.560  33.330  32.000  1.00  0.00           H
ATOM   1033  CA  ILE    80      35.670  33.390  30.940  1.00  0.00           C
ATOM   1034  HA  ILE    80      35.290  32.620  30.270  1.00  0.00           H
ATOM   1035  CB  ILE    80      34.590  33.960  31.840  1.00  0.00           C
ATOM   1036  HB  ILE    80      34.290  33.130  32.480  1.00  0.00           H
ATOM   1037  CG2 ILE    80      34.960  35.100  32.770  1.00  0.00           C
ATOM   1038 1HG2 ILE    80      35.290  35.960  32.180  1.00  0.00           H
ATOM   1039 2HG2 ILE    80      33.990  35.470  33.090  1.00  0.00           H
ATOM   1040 3HG2 ILE    80      35.800  34.900  33.450  1.00  0.00           H
ATOM   1041  CG1 ILE    80      33.320  34.350  31.060  1.00  0.00           C
ATOM   1042 1HG1 ILE    80      33.170  33.540  30.340  1.00  0.00           H
ATOM   1043 2HG1 ILE    80      33.590  35.270  30.540  1.00  0.00           H
ATOM   1044  CD  ILE    80      32.010  34.520  31.840  1.00  0.00           C
ATOM   1045  HD1 ILE    80      31.770  33.650  32.460  1.00  0.00           H
ATOM   1046  HD2 ILE    80      31.890  35.380  32.490  1.00  0.00           H
ATOM   1047  HD3 ILE    80      31.140  34.600  31.190  1.00  0.00           H
ATOM   1048  C   ILE    80      36.280  34.520  30.050  1.00  0.00           C
ATOM   1049  O   ILE    80      36.920  35.430  30.570  1.00  0.00           O
ATOM   1050  N   SER    81      36.070  34.470  28.770  1.00  0.00           N
ATOM   1051  H   SER    81      35.560  33.690  28.390  1.00  0.00           H
ATOM   1052  CA  SER    81      36.540  35.370  27.700  1.00  0.00           C
ATOM   1053  HA  SER    81      36.980  36.220  28.220  1.00  0.00           H
ATOM   1054  CB  SER    81      37.670  34.760  26.840  1.00  0.00           C
ATOM   1055  HB1 SER    81      37.830  35.360  25.950  1.00  0.00           H
ATOM   1056  HB2 SER    81      37.480  33.700  26.660  1.00  0.00           H
ATOM   1057  OG  SER    81      38.890  34.730  27.630  1.00  0.00           O
ATOM   1058  HG  SER    81      39.630  35.090  27.120  1.00  0.00           H
ATOM   1059  C   SER    81      35.320  35.820  26.840  1.00  0.00           C
ATOM   1060  O   SER    81      34.340  35.100  26.760  1.00  0.00           O
ATOM   1061  N   ARG    82      35.520  37.000  26.220  1.00  0.00           N
ATOM   1062  H   ARG    82      36.320  37.560  26.470  1.00  0.00           H
ATOM   1063  CA  ARG    82      34.610  37.610  25.200  1.00  0.00           C
ATOM   1064  HA  ARG    82      33.720  36.980  25.130  1.00  0.00           H
ATOM   1065  CB  ARG    82      34.150  38.990  25.680  1.00  0.00           C
ATOM   1066  HB1 ARG    82      33.950  39.410  24.690  1.00  0.00           H
ATOM   1067  HB2 ARG    82      34.950  39.580  26.110  1.00  0.00           H
ATOM   1068  CG  ARG    82      32.900  38.970  26.540  1.00  0.00           C
ATOM   1069  HG1 ARG    82      32.890  38.220  27.340  1.00  0.00           H
ATOM   1070  HG2 ARG    82      32.060  38.720  25.880  1.00  0.00           H
ATOM   1071  CD  ARG    82      32.570  40.350  27.180  1.00  0.00           C
ATOM   1072  HD1 ARG    82      33.150  40.590  28.070  1.00  0.00           H
ATOM   1073  HD2 ARG    82      31.540  40.270  27.520  1.00  0.00           H
ATOM   1074  NE  ARG    82      32.490  41.510  26.200  1.00  0.00           N
ATOM   1075  HE  ARG    82      33.340  42.000  25.950  1.00  0.00           H
ATOM   1076  CZ  ARG    82      31.410  42.210  25.920  1.00  0.00           C
ATOM   1077  NH1 ARG    82      30.260  42.010  26.370  1.00  0.00           N
ATOM   1078 1HH1 ARG    82      30.160  41.370  27.140  1.00  0.00           H
ATOM   1079 2HH1 ARG    82      29.530  42.700  26.240  1.00  0.00           H
ATOM   1080  NH2 ARG    82      31.530  43.210  25.150  1.00  0.00           N
ATOM   1081 1HH2 ARG    82      32.480  43.390  24.840  1.00  0.00           H
ATOM   1082 2HH2 ARG    82      30.800  43.910  25.210  1.00  0.00           H
ATOM   1083  C   ARG    82      35.190  37.570  23.790  1.00  0.00           C
ATOM   1084  O   ARG    82      36.400  37.470  23.670  1.00  0.00           O
ATOM   1085  N   ASP    83      34.360  37.830  22.730  1.00  0.00           N
ATOM   1086  H   ASP    83      33.370  37.830  22.940  1.00  0.00           H
ATOM   1087  CA  ASP    83      34.730  38.000  21.340  1.00  0.00           C
ATOM   1088  HA  ASP    83      35.730  38.410  21.440  1.00  0.00           H
ATOM   1089  CB  ASP    83      34.690  36.740  20.410  1.00  0.00           C
ATOM   1090  HB1 ASP    83      33.710  36.270  20.320  1.00  0.00           H
ATOM   1091  HB2 ASP    83      35.350  35.990  20.850  1.00  0.00           H
ATOM   1092  CG  ASP    83      35.200  37.010  19.010  1.00  0.00           C
ATOM   1093  OD1 ASP    83      35.310  36.110  18.130  1.00  0.00           O
ATOM   1094  OD2 ASP    83      35.490  38.170  18.660  1.00  0.00           O
ATOM   1095  C   ASP    83      33.770  39.050  20.760  1.00  0.00           C
ATOM   1096  O   ASP    83      32.600  38.800  20.620  1.00  0.00           O
ATOM   1097  N   ASN    84      34.270  40.220  20.340  1.00  0.00           N
ATOM   1098  H   ASN    84      35.280  40.310  20.430  1.00  0.00           H
ATOM   1099  CA  ASN    84      33.450  41.350  19.960  1.00  0.00           C
ATOM   1100  HA  ASN    84      32.430  41.170  20.320  1.00  0.00           H
ATOM   1101  CB  ASN    84      34.160  42.590  20.550  1.00  0.00           C
ATOM   1102  HB1 ASN    84      35.160  42.650  20.110  1.00  0.00           H
ATOM   1103  HB2 ASN    84      34.250  42.520  21.630  1.00  0.00           H
ATOM   1104  CG  ASN    84      33.400  43.900  20.420  1.00  0.00           C
ATOM   1105  OD1 ASN    84      32.230  43.950  20.720  1.00  0.00           O
ATOM   1106  ND2 ASN    84      34.030  44.910  19.920  1.00  0.00           N
ATOM   1107 1HD2 ASN    84      35.040  44.880  19.870  1.00  0.00           H
ATOM   1108 2HD2 ASN    84      33.610  45.820  20.000  1.00  0.00           H
ATOM   1109  C   ASN    84      33.250  41.500  18.490  1.00  0.00           C
ATOM   1110  O   ASN    84      32.500  42.470  18.130  1.00  0.00           O
ATOM   1111  N   ALA    85      33.920  40.700  17.620  1.00  0.00           N
ATOM   1112  H   ALA    85      34.530  39.960  17.930  1.00  0.00           H
ATOM   1113  CA  ALA    85      33.630  40.560  16.200  1.00  0.00           C
ATOM   1114  HA  ALA    85      33.540  41.590  15.860  1.00  0.00           H
ATOM   1115  CB  ALA    85      34.910  39.930  15.550  1.00  0.00           C
ATOM   1116  HB1 ALA    85      34.970  40.210  14.500  1.00  0.00           H
ATOM   1117  HB2 ALA    85      35.760  40.480  15.950  1.00  0.00           H
ATOM   1118  HB3 ALA    85      35.050  38.860  15.730  1.00  0.00           H
ATOM   1119  C   ALA    85      32.310  39.740  15.970  1.00  0.00           C
ATOM   1120  O   ALA    85      31.450  40.180  15.260  1.00  0.00           O
ATOM   1121  N   LYS    86      32.190  38.550  16.540  1.00  0.00           N
ATOM   1122  H   LYS    86      32.970  38.250  17.100  1.00  0.00           H
ATOM   1123  CA  LYS    86      31.010  37.680  16.510  1.00  0.00           C
ATOM   1124  HA  LYS    86      30.580  37.830  15.520  1.00  0.00           H
ATOM   1125  CB  LYS    86      31.510  36.220  16.460  1.00  0.00           C
ATOM   1126  HB1 LYS    86      30.760  35.440  16.530  1.00  0.00           H
ATOM   1127  HB2 LYS    86      32.040  36.090  17.400  1.00  0.00           H
ATOM   1128  CG  LYS    86      32.410  35.830  15.240  1.00  0.00           C
ATOM   1129  HG1 LYS    86      33.070  36.670  15.040  1.00  0.00           H
ATOM   1130  HG2 LYS    86      31.720  35.700  14.410  1.00  0.00           H
ATOM   1131  CD  LYS    86      33.140  34.590  15.530  1.00  0.00           C
ATOM   1132  HD1 LYS    86      32.520  33.830  16.000  1.00  0.00           H
ATOM   1133  HD2 LYS    86      33.900  34.790  16.290  1.00  0.00           H
ATOM   1134  CE  LYS    86      33.730  34.000  14.280  1.00  0.00           C
ATOM   1135  HE1 LYS    86      33.020  33.730  13.500  1.00  0.00           H
ATOM   1136  HE2 LYS    86      34.170  33.090  14.690  1.00  0.00           H
ATOM   1137  NZ  LYS    86      34.840  34.760  13.680  1.00  0.00           N
ATOM   1138  HZ1 LYS    86      35.140  34.320  12.820  1.00  0.00           H
ATOM   1139  HZ2 LYS    86      34.550  35.720  13.550  1.00  0.00           H
ATOM   1140  HZ3 LYS    86      35.680  34.800  14.240  1.00  0.00           H
ATOM   1141  C   LYS    86      29.950  37.970  17.610  1.00  0.00           C
ATOM   1142  O   LYS    86      28.860  37.360  17.580  1.00  0.00           O
ATOM   1143  N   ASN    87      30.260  38.810  18.640  1.00  0.00           N
ATOM   1144  H   ASN    87      31.130  39.320  18.650  1.00  0.00           H
ATOM   1145  CA  ASN    87      29.420  38.900  19.890  1.00  0.00           C
ATOM   1146  HA  ASN    87      30.000  39.550  20.550  1.00  0.00           H
ATOM   1147  CB  ASN    87      28.160  39.730  19.660  1.00  0.00           C
ATOM   1148  HB1 ASN    87      27.560  39.690  20.570  1.00  0.00           H
ATOM   1149  HB2 ASN    87      27.540  39.180  18.960  1.00  0.00           H
ATOM   1150  CG  ASN    87      28.470  41.100  19.250  1.00  0.00           C
ATOM   1151  OD1 ASN    87      28.710  41.310  18.060  1.00  0.00           O
ATOM   1152  ND2 ASN    87      28.480  42.110  20.140  1.00  0.00           N
ATOM   1153 1HD2 ASN    87      28.370  41.930  21.130  1.00  0.00           H
ATOM   1154 2HD2 ASN    87      28.860  42.980  19.790  1.00  0.00           H
ATOM   1155  C   ASN    87      29.200  37.600  20.650  1.00  0.00           C
ATOM   1156  O   ASN    87      28.110  37.170  20.960  1.00  0.00           O
ATOM   1157  N   THR    88      30.280  36.920  21.000  1.00  0.00           N
ATOM   1158  H   THR    88      31.190  37.320  20.810  1.00  0.00           H
ATOM   1159  CA  THR    88      30.240  35.540  21.510  1.00  0.00           C
ATOM   1160  HA  THR    88      29.200  35.280  21.670  1.00  0.00           H
ATOM   1161  CB  THR    88      30.910  34.620  20.480  1.00  0.00           C
ATOM   1162  HB  THR    88      31.960  34.870  20.350  1.00  0.00           H
ATOM   1163  CG2 THR    88      30.790  33.140  20.840  1.00  0.00           C
ATOM   1164 1HG2 THR    88      31.100  32.550  19.970  1.00  0.00           H
ATOM   1165 2HG2 THR    88      31.380  32.890  21.710  1.00  0.00           H
ATOM   1166 3HG2 THR    88      29.760  32.910  21.110  1.00  0.00           H
ATOM   1167  OG1 THR    88      30.230  34.720  19.240  1.00  0.00           O
ATOM   1168  HG1 THR    88      29.640  33.970  19.250  1.00  0.00           H
ATOM   1169  C   THR    88      31.060  35.550  22.800  1.00  0.00           C
ATOM   1170  O   THR    88      32.090  36.210  22.860  1.00  0.00           O
ATOM   1171  N   MET    89      30.720  34.670  23.770  1.00  0.00           N
ATOM   1172  H   MET    89      29.830  34.200  23.720  1.00  0.00           H
ATOM   1173  CA  MET    89      31.440  34.540  25.000  1.00  0.00           C
ATOM   1174  HA  MET    89      32.430  35.010  24.950  1.00  0.00           H
ATOM   1175  CB  MET    89      30.630  35.270  26.140  1.00  0.00           C
ATOM   1176  HB1 MET    89      29.730  34.700  26.340  1.00  0.00           H
ATOM   1177  HB2 MET    89      30.410  36.280  25.790  1.00  0.00           H
ATOM   1178  CG  MET    89      31.220  35.230  27.550  1.00  0.00           C
ATOM   1179  HG1 MET    89      32.190  35.720  27.450  1.00  0.00           H
ATOM   1180  HG2 MET    89      31.360  34.190  27.840  1.00  0.00           H
ATOM   1181  SD  MET    89      30.250  35.980  28.950  1.00  0.00           S
ATOM   1182  CE  MET    89      28.720  34.990  28.890  1.00  0.00           C
ATOM   1183  HE1 MET    89      29.000  33.970  28.640  1.00  0.00           H
ATOM   1184  HE2 MET    89      28.200  35.150  29.840  1.00  0.00           H
ATOM   1185  HE3 MET    89      28.040  35.250  28.070  1.00  0.00           H
ATOM   1186  C   MET    89      31.670  33.100  25.390  1.00  0.00           C
ATOM   1187  O   MET    89      30.730  32.300  25.330  1.00  0.00           O
ATOM   1188  N   TYR    90      32.880  32.810  25.900  1.00  0.00           N
ATOM   1189  H   TYR    90      33.610  33.470  26.110  1.00  0.00           H
ATOM   1190  CA  TYR    90      33.420  31.460  26.000  1.00  0.00           C
ATOM   1191  HA  TYR    90      32.620  30.780  25.680  1.00  0.00           H
ATOM   1192  CB  TYR    90      34.520  31.200  24.940  1.00  0.00           C
ATOM   1193  HB1 TYR    90      34.830  30.170  25.090  1.00  0.00           H
ATOM   1194  HB2 TYR    90      35.370  31.850  25.150  1.00  0.00           H
ATOM   1195  CG  TYR    90      34.050  31.340  23.500  1.00  0.00           C
ATOM   1196  CD1 TYR    90      34.310  32.550  22.850  1.00  0.00           C
ATOM   1197  HD1 TYR    90      34.660  33.350  23.480  1.00  0.00           H
ATOM   1198  CE1 TYR    90      34.220  32.720  21.420  1.00  0.00           C
ATOM   1199  HE1 TYR    90      34.400  33.690  20.980  1.00  0.00           H
ATOM   1200  CZ  TYR    90      33.620  31.690  20.720  1.00  0.00           C
ATOM   1201  OH  TYR    90      33.470  31.720  19.400  1.00  0.00           O
ATOM   1202  HH  TYR    90      33.130  30.860  19.120  1.00  0.00           H
ATOM   1203  CE2 TYR    90      33.340  30.440  21.390  1.00  0.00           C
ATOM   1204  HE2 TYR    90      33.040  29.610  20.770  1.00  0.00           H
ATOM   1205  CD2 TYR    90      33.610  30.240  22.770  1.00  0.00           C
ATOM   1206  HD2 TYR    90      33.570  29.260  23.210  1.00  0.00           H
ATOM   1207  C   TYR    90      33.800  31.080  27.390  1.00  0.00           C
ATOM   1208  O   TYR    90      34.520  31.840  28.000  1.00  0.00           O
ATOM   1209  N   LEU    91      33.380  29.920  27.870  1.00  0.00           N
ATOM   1210  H   LEU    91      32.720  29.320  27.390  1.00  0.00           H
ATOM   1211  CA  LEU    91      33.850  29.390  29.190  1.00  0.00           C
ATOM   1212  HA  LEU    91      34.250  30.110  29.900  1.00  0.00           H
ATOM   1213  CB  LEU    91      32.590  28.910  29.900  1.00  0.00           C
ATOM   1214  HB1 LEU    91      31.920  28.560  29.120  1.00  0.00           H
ATOM   1215  HB2 LEU    91      32.070  29.820  30.190  1.00  0.00           H
ATOM   1216  CG  LEU    91      32.730  27.950  31.060  1.00  0.00           C
ATOM   1217  HG  LEU    91      33.320  27.080  30.760  1.00  0.00           H
ATOM   1218  CD1 LEU    91      33.370  28.690  32.260  1.00  0.00           C
ATOM   1219 1HD1 LEU    91      33.300  29.780  32.240  1.00  0.00           H
ATOM   1220 2HD1 LEU    91      32.960  28.300  33.190  1.00  0.00           H
ATOM   1221 3HD1 LEU    91      34.400  28.330  32.250  1.00  0.00           H
ATOM   1222  CD2 LEU    91      31.420  27.280  31.450  1.00  0.00           C
ATOM   1223 1HD2 LEU    91      31.120  26.690  30.590  1.00  0.00           H
ATOM   1224 2HD2 LEU    91      31.580  26.590  32.270  1.00  0.00           H
ATOM   1225 3HD2 LEU    91      30.770  28.130  31.670  1.00  0.00           H
ATOM   1226  C   LEU    91      34.850  28.260  28.970  1.00  0.00           C
ATOM   1227  O   LEU    91      34.460  27.200  28.480  1.00  0.00           O
ATOM   1228  N   GLN    92      36.070  28.490  29.410  1.00  0.00           N
ATOM   1229  H   GLN    92      36.170  29.430  29.780  1.00  0.00           H
ATOM   1230  CA  GLN    92      37.170  27.530  29.370  1.00  0.00           C
ATOM   1231  HA  GLN    92      36.880  26.810  28.600  1.00  0.00           H
ATOM   1232  CB  GLN    92      38.500  28.180  29.000  1.00  0.00           C
ATOM   1233  HB1 GLN    92      38.980  28.630  29.870  1.00  0.00           H
ATOM   1234  HB2 GLN    92      38.310  28.960  28.260  1.00  0.00           H
ATOM   1235  CG  GLN    92      39.450  27.200  28.340  1.00  0.00           C
ATOM   1236  HG1 GLN    92      38.820  26.540  27.750  1.00  0.00           H
ATOM   1237  HG2 GLN    92      39.910  26.570  29.100  1.00  0.00           H
ATOM   1238  CD  GLN    92      40.560  27.800  27.470  1.00  0.00           C
ATOM   1239  OE1 GLN    92      40.390  27.940  26.280  1.00  0.00           O
ATOM   1240  NE2 GLN    92      41.720  28.140  27.990  1.00  0.00           N
ATOM   1241 1HE2 GLN    92      41.900  28.140  28.980  1.00  0.00           H
ATOM   1242 2HE2 GLN    92      42.350  28.610  27.360  1.00  0.00           H
ATOM   1243  C   GLN    92      37.160  26.840  30.720  1.00  0.00           C
ATOM   1244  O   GLN    92      36.960  27.470  31.720  1.00  0.00           O
ATOM   1245  N   MET    93      37.410  25.500  30.770  1.00  0.00           N
ATOM   1246  H   MET    93      37.450  25.020  29.880  1.00  0.00           H
ATOM   1247  CA  MET    93      37.470  24.660  31.910  1.00  0.00           C
ATOM   1248  HA  MET    93      37.730  25.360  32.710  1.00  0.00           H
ATOM   1249  CB  MET    93      36.170  24.010  32.240  1.00  0.00           C
ATOM   1250  HB1 MET    93      35.400  24.790  32.150  1.00  0.00           H
ATOM   1251  HB2 MET    93      36.130  23.510  33.200  1.00  0.00           H
ATOM   1252  CG  MET    93      35.770  22.970  31.240  1.00  0.00           C
ATOM   1253  HG1 MET    93      36.510  22.170  31.200  1.00  0.00           H
ATOM   1254  HG2 MET    93      35.880  23.420  30.250  1.00  0.00           H
ATOM   1255  SD  MET    93      34.160  22.180  31.410  1.00  0.00           S
ATOM   1256  CE  MET    93      33.210  23.560  30.900  1.00  0.00           C
ATOM   1257  HE1 MET    93      33.290  24.420  31.560  1.00  0.00           H
ATOM   1258  HE2 MET    93      33.600  23.860  29.930  1.00  0.00           H
ATOM   1259  HE3 MET    93      32.170  23.230  30.770  1.00  0.00           H
ATOM   1260  C   MET    93      38.730  23.800  31.810  1.00  0.00           C
ATOM   1261  O   MET    93      39.060  23.420  30.720  1.00  0.00           O
ATOM   1262  N   ASN    94      39.410  23.470  32.920  1.00  0.00           N
ATOM   1263  H   ASN    94      38.930  23.660  33.790  1.00  0.00           H
ATOM   1264  CA  ASN    94      40.780  22.810  32.920  1.00  0.00           C
ATOM   1265  HA  ASN    94      40.940  22.290  31.970  1.00  0.00           H
ATOM   1266  CB  ASN    94      41.810  23.950  33.130  1.00  0.00           C
ATOM   1267  HB1 ASN    94      42.830  23.580  33.020  1.00  0.00           H
ATOM   1268  HB2 ASN    94      41.520  24.340  34.110  1.00  0.00           H
ATOM   1269  CG  ASN    94      41.770  25.070  32.070  1.00  0.00           C
ATOM   1270  OD1 ASN    94      42.430  25.100  31.030  1.00  0.00           O
ATOM   1271  ND2 ASN    94      41.020  26.120  32.340  1.00  0.00           N
ATOM   1272 1HD2 ASN    94      40.540  26.260  33.220  1.00  0.00           H
ATOM   1273 2HD2 ASN    94      41.160  26.860  31.660  1.00  0.00           H
ATOM   1274  C   ASN    94      40.950  21.750  34.020  1.00  0.00           C
ATOM   1275  O   ASN    94      40.310  21.760  35.070  1.00  0.00           O
ATOM   1276  N   SER    95      41.850  20.780  33.740  1.00  0.00           N
ATOM   1277  H   SER    95      42.440  20.780  32.930  1.00  0.00           H
ATOM   1278  CA  SER    95      42.430  19.860  34.690  1.00  0.00           C
ATOM   1279  HA  SER    95      42.990  19.170  34.050  1.00  0.00           H
ATOM   1280  CB  SER    95      43.500  20.580  35.600  1.00  0.00           C
ATOM   1281  HB1 SER    95      44.040  19.890  36.260  1.00  0.00           H
ATOM   1282  HB2 SER    95      42.970  21.260  36.260  1.00  0.00           H
ATOM   1283  OG  SER    95      44.350  21.330  34.730  1.00  0.00           O
ATOM   1284  HG  SER    95      44.900  20.770  34.190  1.00  0.00           H
ATOM   1285  C   SER    95      41.360  19.160  35.540  1.00  0.00           C
ATOM   1286  O   SER    95      41.370  19.100  36.790  1.00  0.00           O
ATOM   1287  N   LEU    96      40.350  18.660  34.830  1.00  0.00           N
ATOM   1288  H   LEU    96      40.500  18.870  33.860  1.00  0.00           H
ATOM   1289  CA  LEU    96      39.020  18.330  35.340  1.00  0.00           C
ATOM   1290  HA  LEU    96      38.600  19.130  35.960  1.00  0.00           H
ATOM   1291  CB  LEU    96      38.110  18.250  34.070  1.00  0.00           C
ATOM   1292  HB1 LEU    96      37.120  17.910  34.360  1.00  0.00           H
ATOM   1293  HB2 LEU    96      38.510  17.560  33.330  1.00  0.00           H
ATOM   1294  CG  LEU    96      37.840  19.580  33.340  1.00  0.00           C
ATOM   1295  HG  LEU    96      38.790  20.060  33.100  1.00  0.00           H
ATOM   1296  CD1 LEU    96      37.310  19.300  31.940  1.00  0.00           C
ATOM   1297 1HD1 LEU    96      37.800  18.540  31.320  1.00  0.00           H
ATOM   1298 2HD1 LEU    96      36.310  18.880  31.950  1.00  0.00           H
ATOM   1299 3HD1 LEU    96      37.180  20.280  31.470  1.00  0.00           H
ATOM   1300  CD2 LEU    96      36.900  20.590  34.070  1.00  0.00           C
ATOM   1301 1HD2 LEU    96      37.170  21.630  33.880  1.00  0.00           H
ATOM   1302 2HD2 LEU    96      35.920  20.320  33.670  1.00  0.00           H
ATOM   1303 3HD2 LEU    96      36.900  20.430  35.150  1.00  0.00           H
ATOM   1304  C   LEU    96      38.920  17.010  36.180  1.00  0.00           C
ATOM   1305  O   LEU    96      39.840  16.150  36.130  1.00  0.00           O
ATOM   1306  N   LYS    97      37.830  16.720  36.810  1.00  0.00           N
ATOM   1307  H   LYS    97      37.210  17.510  36.890  1.00  0.00           H
ATOM   1308  CA  LYS    97      37.600  15.530  37.670  1.00  0.00           C
ATOM   1309  HA  LYS    97      38.080  14.600  37.350  1.00  0.00           H
ATOM   1310  CB  LYS    97      38.140  15.830  39.060  1.00  0.00           C
ATOM   1311  HB1 LYS    97      39.220  15.670  39.020  1.00  0.00           H
ATOM   1312  HB2 LYS    97      37.750  15.080  39.740  1.00  0.00           H
ATOM   1313  CG  LYS    97      37.920  17.290  39.620  1.00  0.00           C
ATOM   1314  HG1 LYS    97      36.880  17.550  39.420  1.00  0.00           H
ATOM   1315  HG2 LYS    97      38.420  18.020  38.980  1.00  0.00           H
ATOM   1316  CD  LYS    97      38.360  17.490  41.110  1.00  0.00           C
ATOM   1317  HD1 LYS    97      39.440  17.610  41.180  1.00  0.00           H
ATOM   1318  HD2 LYS    97      38.240  16.580  41.690  1.00  0.00           H
ATOM   1319  CE  LYS    97      37.870  18.670  41.910  1.00  0.00           C
ATOM   1320  HE1 LYS    97      36.830  18.480  42.170  1.00  0.00           H
ATOM   1321  HE2 LYS    97      37.840  19.630  41.390  1.00  0.00           H
ATOM   1322  NZ  LYS    97      38.670  18.770  43.180  1.00  0.00           N
ATOM   1323  HZ1 LYS    97      39.610  19.080  42.980  1.00  0.00           H
ATOM   1324  HZ2 LYS    97      38.210  19.510  43.690  1.00  0.00           H
ATOM   1325  HZ3 LYS    97      38.690  17.930  43.750  1.00  0.00           H
ATOM   1326  C   LYS    97      36.040  15.280  37.680  1.00  0.00           C
ATOM   1327  O   LYS    97      35.300  16.140  37.140  1.00  0.00           O
ATOM   1328  N   PRO    98      35.520  14.130  38.150  1.00  0.00           N
ATOM   1329  CD  PRO    98      36.240  12.920  38.630  1.00  0.00           C
ATOM   1330  HD1 PRO    98      36.300  12.880  39.720  1.00  0.00           H
ATOM   1331  HD2 PRO    98      37.200  12.740  38.160  1.00  0.00           H
ATOM   1332  CG  PRO    98      35.270  11.840  38.180  1.00  0.00           C
ATOM   1333  HG1 PRO    98      35.540  10.950  38.750  1.00  0.00           H
ATOM   1334  HG2 PRO    98      35.180  11.640  37.120  1.00  0.00           H
ATOM   1335  CB  PRO    98      33.900  12.430  38.520  1.00  0.00           C
ATOM   1336  HB1 PRO    98      33.650  12.480  39.580  1.00  0.00           H
ATOM   1337  HB2 PRO    98      33.130  11.900  37.970  1.00  0.00           H
ATOM   1338  CA  PRO    98      34.070  13.850  37.970  1.00  0.00           C
ATOM   1339  HA  PRO    98      33.830  13.780  36.910  1.00  0.00           H
ATOM   1340  C   PRO    98      33.130  14.810  38.690  1.00  0.00           C
ATOM   1341  O   PRO    98      32.030  15.050  38.250  1.00  0.00           O
ATOM   1342  N   GLU    99      33.590  15.450  39.780  1.00  0.00           N
ATOM   1343  H   GLU    99      34.490  15.160  40.150  1.00  0.00           H
ATOM   1344  CA  GLU    99      32.920  16.440  40.600  1.00  0.00           C
ATOM   1345  HA  GLU    99      31.900  16.060  40.730  1.00  0.00           H
ATOM   1346  CB  GLU    99      33.690  16.690  41.910  1.00  0.00           C
ATOM   1347  HB1 GLU    99      33.340  17.530  42.530  1.00  0.00           H
ATOM   1348  HB2 GLU    99      34.740  16.920  41.740  1.00  0.00           H
ATOM   1349  CG  GLU    99      33.710  15.390  42.730  1.00  0.00           C
ATOM   1350  HG1 GLU    99      34.320  14.690  42.160  1.00  0.00           H
ATOM   1351  HG2 GLU    99      32.700  14.990  42.790  1.00  0.00           H
ATOM   1352  CD  GLU    99      34.380  15.540  44.080  1.00  0.00           C
ATOM   1353  OE1 GLU    99      35.600  15.750  44.120  1.00  0.00           O
ATOM   1354  OE2 GLU    99      33.670  15.380  45.070  1.00  0.00           O
ATOM   1355  C   GLU    99      32.600  17.800  39.900  1.00  0.00           C
ATOM   1356  O   GLU    99      31.860  18.620  40.410  1.00  0.00           O
ATOM   1357  N   ASP   100      33.140  17.960  38.660  1.00  0.00           N
ATOM   1358  H   ASP   100      33.670  17.170  38.320  1.00  0.00           H
ATOM   1359  CA  ASP   100      32.880  19.010  37.710  1.00  0.00           C
ATOM   1360  HA  ASP   100      32.540  19.880  38.280  1.00  0.00           H
ATOM   1361  CB  ASP   100      34.160  19.270  36.910  1.00  0.00           C
ATOM   1362  HB1 ASP   100      33.980  20.000  36.120  1.00  0.00           H
ATOM   1363  HB2 ASP   100      34.240  18.330  36.360  1.00  0.00           H
ATOM   1364  CG  ASP   100      35.390  19.630  37.680  1.00  0.00           C
ATOM   1365  OD1 ASP   100      35.210  20.470  38.600  1.00  0.00           O
ATOM   1366  OD2 ASP   100      36.560  19.370  37.270  1.00  0.00           O
ATOM   1367  C   ASP   100      31.640  18.870  36.800  1.00  0.00           C
ATOM   1368  O   ASP   100      31.170  19.740  36.120  1.00  0.00           O
ATOM   1369  N   THR   101      31.300  17.600  36.570  1.00  0.00           N
ATOM   1370  H   THR   101      31.820  16.820  36.940  1.00  0.00           H
ATOM   1371  CA  THR   101      30.170  17.200  35.750  1.00  0.00           C
ATOM   1372  HA  THR   101      30.400  17.280  34.690  1.00  0.00           H
ATOM   1373  CB  THR   101      29.790  15.750  36.150  1.00  0.00           C
ATOM   1374  HB  THR   101      29.890  15.650  37.230  1.00  0.00           H
ATOM   1375  CG2 THR   101      28.490  15.200  35.560  1.00  0.00           C
ATOM   1376 1HG2 THR   101      28.480  15.380  34.480  1.00  0.00           H
ATOM   1377 2HG2 THR   101      28.330  14.160  35.840  1.00  0.00           H
ATOM   1378 3HG2 THR   101      27.690  15.740  36.070  1.00  0.00           H
ATOM   1379  OG1 THR   101      30.830  15.090  35.500  1.00  0.00           O
ATOM   1380  HG1 THR   101      31.050  14.380  36.110  1.00  0.00           H
ATOM   1381  C   THR   101      28.950  18.030  36.160  1.00  0.00           C
ATOM   1382  O   THR   101      28.670  18.140  37.360  1.00  0.00           O
ATOM   1383  N   ALA   102      28.260  18.560  35.190  1.00  0.00           N
ATOM   1384  H   ALA   102      28.670  18.490  34.270  1.00  0.00           H
ATOM   1385  CA  ALA   102      27.140  19.450  35.340  1.00  0.00           C
ATOM   1386  HA  ALA   102      26.500  18.970  36.080  1.00  0.00           H
ATOM   1387  CB  ALA   102      27.530  20.840  35.940  1.00  0.00           C
ATOM   1388  HB1 ALA   102      28.040  21.550  35.300  1.00  0.00           H
ATOM   1389  HB2 ALA   102      26.610  21.390  36.140  1.00  0.00           H
ATOM   1390  HB3 ALA   102      28.040  20.650  36.890  1.00  0.00           H
ATOM   1391  C   ALA   102      26.440  19.720  33.980  1.00  0.00           C
ATOM   1392  O   ALA   102      26.930  19.370  32.950  1.00  0.00           O
ATOM   1393  N   VAL   103      25.300  20.400  34.010  1.00  0.00           N
ATOM   1394  H   VAL   103      24.910  20.630  34.920  1.00  0.00           H
ATOM   1395  CA  VAL   103      24.690  21.190  32.880  1.00  0.00           C
ATOM   1396  HA  VAL   103      25.180  20.760  32.010  1.00  0.00           H
ATOM   1397  CB  VAL   103      23.140  21.030  32.750  1.00  0.00           C
ATOM   1398  HB  VAL   103      22.690  21.110  33.740  1.00  0.00           H
ATOM   1399  CG1 VAL   103      22.550  22.060  31.710  1.00  0.00           C
ATOM   1400 1HG1 VAL   103      21.460  22.030  31.830  1.00  0.00           H
ATOM   1401 2HG1 VAL   103      22.930  23.070  31.880  1.00  0.00           H
ATOM   1402 3HG1 VAL   103      22.830  21.870  30.680  1.00  0.00           H
ATOM   1403  CG2 VAL   103      22.860  19.590  32.260  1.00  0.00           C
ATOM   1404 1HG2 VAL   103      23.300  19.500  31.270  1.00  0.00           H
ATOM   1405 2HG2 VAL   103      23.300  18.850  32.920  1.00  0.00           H
ATOM   1406 3HG2 VAL   103      21.800  19.350  32.240  1.00  0.00           H
ATOM   1407  C   VAL   103      25.180  22.630  33.180  1.00  0.00           C
ATOM   1408  O   VAL   103      24.900  23.280  34.210  1.00  0.00           O
ATOM   1409  N   TYR   104      25.890  23.220  32.230  1.00  0.00           N
ATOM   1410  H   TYR   104      26.040  22.670  31.400  1.00  0.00           H
ATOM   1411  CA  TYR   104      26.450  24.640  32.180  1.00  0.00           C
ATOM   1412  HA  TYR   104      26.500  25.020  33.200  1.00  0.00           H
ATOM   1413  CB  TYR   104      27.890  24.570  31.540  1.00  0.00           C
ATOM   1414  HB1 TYR   104      28.230  25.460  31.010  1.00  0.00           H
ATOM   1415  HB2 TYR   104      27.940  23.860  30.710  1.00  0.00           H
ATOM   1416  CG  TYR   104      28.960  24.230  32.470  1.00  0.00           C
ATOM   1417  CD1 TYR   104      29.210  22.830  32.650  1.00  0.00           C
ATOM   1418  HD1 TYR   104      28.770  22.080  32.010  1.00  0.00           H
ATOM   1419  CE1 TYR   104      30.090  22.370  33.690  1.00  0.00           C
ATOM   1420  HE1 TYR   104      30.280  21.320  33.830  1.00  0.00           H
ATOM   1421  CZ  TYR   104      30.750  23.290  34.540  1.00  0.00           C
ATOM   1422  OH  TYR   104      31.640  22.850  35.440  1.00  0.00           O
ATOM   1423  HH  TYR   104      31.490  21.910  35.540  1.00  0.00           H
ATOM   1424  CE2 TYR   104      30.450  24.680  34.400  1.00  0.00           C
ATOM   1425  HE2 TYR   104      31.020  25.390  34.990  1.00  0.00           H
ATOM   1426  CD2 TYR   104      29.470  25.090  33.440  1.00  0.00           C
ATOM   1427  HD2 TYR   104      29.150  26.120  33.350  1.00  0.00           H
ATOM   1428  C   TYR   104      25.510  25.550  31.360  1.00  0.00           C
ATOM   1429  O   TYR   104      25.180  25.160  30.290  1.00  0.00           O
ATOM   1430  N   TYR   105      25.100  26.650  31.920  1.00  0.00           N
ATOM   1431  H   TYR   105      25.470  26.970  32.800  1.00  0.00           H
ATOM   1432  CA  TYR   105      24.030  27.510  31.430  1.00  0.00           C
ATOM   1433  HA  TYR   105      23.560  27.260  30.480  1.00  0.00           H
ATOM   1434  CB  TYR   105      22.970  27.510  32.590  1.00  0.00           C
ATOM   1435  HB1 TYR   105      22.200  28.190  32.210  1.00  0.00           H
ATOM   1436  HB2 TYR   105      23.360  28.090  33.430  1.00  0.00           H
ATOM   1437  CG  TYR   105      22.120  26.380  33.010  1.00  0.00           C
ATOM   1438  CD1 TYR   105      22.510  25.610  34.130  1.00  0.00           C
ATOM   1439  HD1 TYR   105      23.450  25.770  34.640  1.00  0.00           H
ATOM   1440  CE1 TYR   105      21.710  24.490  34.490  1.00  0.00           C
ATOM   1441  HE1 TYR   105      22.090  23.840  35.260  1.00  0.00           H
ATOM   1442  CZ  TYR   105      20.510  24.230  33.740  1.00  0.00           C
ATOM   1443  OH  TYR   105      19.660  23.280  34.240  1.00  0.00           O
ATOM   1444  HH  TYR   105      18.900  23.220  33.660  1.00  0.00           H
ATOM   1445  CE2 TYR   105      20.100  25.060  32.690  1.00  0.00           C
ATOM   1446  HE2 TYR   105      19.180  24.890  32.160  1.00  0.00           H
ATOM   1447  CD2 TYR   105      20.930  26.110  32.290  1.00  0.00           C
ATOM   1448  HD2 TYR   105      20.650  26.720  31.440  1.00  0.00           H
ATOM   1449  C   TYR   105      24.540  28.950  31.210  1.00  0.00           C
ATOM   1450  O   TYR   105      25.320  29.390  32.060  1.00  0.00           O
ATOM   1451  N   CYS   106      24.180  29.590  30.100  1.00  0.00           N
ATOM   1452  H   CYS   106      23.490  29.220  29.470  1.00  0.00           H
ATOM   1453  CA  CYS   106      24.550  30.980  29.850  1.00  0.00           C
ATOM   1454  HA  CYS   106      25.530  31.300  30.210  1.00  0.00           H
ATOM   1455  CB  CYS   106      24.770  31.120  28.340  1.00  0.00           C
ATOM   1456  HB1 CYS   106      23.940  30.800  27.720  1.00  0.00           H
ATOM   1457  HB2 CYS   106      25.530  30.350  28.240  1.00  0.00           H
ATOM   1458  SG  CYS   106      25.470  32.690  27.680  1.00  0.00           S
ATOM   1459  C   CYS   106      23.530  32.030  30.220  1.00  0.00           C
ATOM   1460  O   CYS   106      22.340  31.870  30.140  1.00  0.00           O
ATOM   1461  N   ALA   107      24.050  33.180  30.640  1.00  0.00           N
ATOM   1462  H   ALA   107      25.050  33.230  30.800  1.00  0.00           H
ATOM   1463  CA  ALA   107      23.220  34.260  31.210  1.00  0.00           C
ATOM   1464  HA  ALA   107      22.220  34.230  30.770  1.00  0.00           H
ATOM   1465  CB  ALA   107      22.940  33.830  32.650  1.00  0.00           C
ATOM   1466  HB1 ALA   107      22.380  34.590  33.180  1.00  0.00           H
ATOM   1467  HB2 ALA   107      22.480  32.840  32.580  1.00  0.00           H
ATOM   1468  HB3 ALA   107      23.850  33.640  33.230  1.00  0.00           H
ATOM   1469  C   ALA   107      23.680  35.770  31.050  1.00  0.00           C
ATOM   1470  O   ALA   107      24.850  36.030  30.810  1.00  0.00           O
ATOM   1471  N   ALA   108      22.750  36.780  31.230  1.00  0.00           N
ATOM   1472  H   ALA   108      21.790  36.520  31.410  1.00  0.00           H
ATOM   1473  CA  ALA   108      23.170  38.180  31.320  1.00  0.00           C
ATOM   1474  HA  ALA   108      24.160  38.350  31.750  1.00  0.00           H
ATOM   1475  CB  ALA   108      23.260  38.810  29.860  1.00  0.00           C
ATOM   1476  HB1 ALA   108      22.350  38.830  29.250  1.00  0.00           H
ATOM   1477  HB2 ALA   108      23.750  39.780  29.870  1.00  0.00           H
ATOM   1478  HB3 ALA   108      23.870  38.160  29.220  1.00  0.00           H
ATOM   1479  C   ALA   108      22.270  39.060  32.210  1.00  0.00           C
ATOM   1480  O   ALA   108      21.100  38.720  32.410  1.00  0.00           O
ATOM   1481  N   ASP   109      22.800  40.210  32.710  1.00  0.00           N
ATOM   1482  H   ASP   109      23.790  40.370  32.550  1.00  0.00           H
ATOM   1483  CA  ASP   109      22.190  41.230  33.570  1.00  0.00           C
ATOM   1484  HA  ASP   109      21.160  41.300  33.200  1.00  0.00           H
ATOM   1485  CB  ASP   109      22.180  40.810  35.050  1.00  0.00           C
ATOM   1486  HB1 ASP   109      23.160  41.100  35.420  1.00  0.00           H
ATOM   1487  HB2 ASP   109      21.870  39.770  35.110  1.00  0.00           H
ATOM   1488  CG  ASP   109      21.200  41.610  35.890  1.00  0.00           C
ATOM   1489  OD1 ASP   109      20.010  41.270  35.870  1.00  0.00           O
ATOM   1490  OD2 ASP   109      21.510  42.630  36.530  1.00  0.00           O
ATOM   1491  C   ASP   109      22.780  42.610  33.380  1.00  0.00           C
ATOM   1492  O   ASP   109      23.870  42.810  32.830  1.00  0.00           O
ATOM   1493  N   ARG   110      22.020  43.680  33.680  1.00  0.00           N
ATOM   1494  H   ARG   110      21.050  43.610  33.950  1.00  0.00           H
ATOM   1495  CA  ARG   110      22.540  45.070  33.630  1.00  0.00           C
ATOM   1496  HA  ARG   110      23.220  45.040  32.780  1.00  0.00           H
ATOM   1497  CB  ARG   110      21.370  46.050  33.330  1.00  0.00           C
ATOM   1498  HB1 ARG   110      20.780  46.120  34.240  1.00  0.00           H
ATOM   1499  HB2 ARG   110      20.740  45.550  32.590  1.00  0.00           H
ATOM   1500  CG  ARG   110      21.700  47.480  32.900  1.00  0.00           C
ATOM   1501  HG1 ARG   110      22.000  47.570  31.850  1.00  0.00           H
ATOM   1502  HG2 ARG   110      22.500  47.890  33.520  1.00  0.00           H
ATOM   1503  CD  ARG   110      20.580  48.490  33.020  1.00  0.00           C
ATOM   1504  HD1 ARG   110      21.040  49.480  32.950  1.00  0.00           H
ATOM   1505  HD2 ARG   110      20.060  48.400  33.980  1.00  0.00           H
ATOM   1506  NE  ARG   110      19.510  48.310  31.950  1.00  0.00           N
ATOM   1507  HE  ARG   110      18.600  48.060  32.310  1.00  0.00           H
ATOM   1508  CZ  ARG   110      19.520  48.670  30.700  1.00  0.00           C
ATOM   1509  NH1 ARG   110      20.640  49.170  30.200  1.00  0.00           N
ATOM   1510 1HH1 ARG   110      21.510  49.180  30.710  1.00  0.00           H
ATOM   1511 2HH1 ARG   110      20.710  49.270  29.200  1.00  0.00           H
ATOM   1512  NH2 ARG   110      18.450  48.860  29.990  1.00  0.00           N
ATOM   1513 1HH2 ARG   110      17.620  48.450  30.420  1.00  0.00           H
ATOM   1514 2HH2 ARG   110      18.320  49.540  29.260  1.00  0.00           H
ATOM   1515  C   ARG   110      23.300  45.490  34.930  1.00  0.00           C
ATOM   1516  O   ARG   110      24.090  46.450  34.830  1.00  0.00           O
ATOM   1517  N   PHE   111      23.230  44.800  36.060  1.00  0.00           N
ATOM   1518  H   PHE   111      22.480  44.130  36.100  1.00  0.00           H
ATOM   1519  CA  PHE   111      23.770  45.160  37.370  1.00  0.00           C
ATOM   1520  HA  PHE   111      24.680  45.740  37.200  1.00  0.00           H
ATOM   1521  CB  PHE   111      22.690  45.890  38.150  1.00  0.00           C
ATOM   1522  HB1 PHE   111      23.070  46.200  39.130  1.00  0.00           H
ATOM   1523  HB2 PHE   111      22.000  45.080  38.390  1.00  0.00           H
ATOM   1524  CG  PHE   111      22.020  47.020  37.490  1.00  0.00           C
ATOM   1525  CD1 PHE   111      20.670  46.900  37.080  1.00  0.00           C
ATOM   1526  HD1 PHE   111      20.170  45.950  37.200  1.00  0.00           H
ATOM   1527  CE1 PHE   111      20.040  47.960  36.400  1.00  0.00           C
ATOM   1528  HE1 PHE   111      19.000  47.910  36.130  1.00  0.00           H
ATOM   1529  CZ  PHE   111      20.660  49.180  36.390  1.00  0.00           C
ATOM   1530  HZ  PHE   111      20.060  50.020  36.040  1.00  0.00           H
ATOM   1531  CE2 PHE   111      21.940  49.370  37.000  1.00  0.00           C
ATOM   1532  HE2 PHE   111      22.450  50.300  36.820  1.00  0.00           H
ATOM   1533  CD2 PHE   111      22.650  48.250  37.480  1.00  0.00           C
ATOM   1534  HD2 PHE   111      23.620  48.340  37.940  1.00  0.00           H
ATOM   1535  C   PHE   111      24.280  43.980  38.310  1.00  0.00           C
ATOM   1536  O   PHE   111      25.050  44.310  39.210  1.00  0.00           O
ATOM   1537  N   LEU   112      23.790  42.750  38.240  1.00  0.00           N
ATOM   1538  H   LEU   112      23.000  42.610  37.630  1.00  0.00           H
ATOM   1539  CA  LEU   112      24.170  41.610  39.020  1.00  0.00           C
ATOM   1540  HA  LEU   112      24.250  41.920  40.060  1.00  0.00           H
ATOM   1541  CB  LEU   112      23.040  40.560  39.230  1.00  0.00           C
ATOM   1542  HB1 LEU   112      23.480  39.790  39.860  1.00  0.00           H
ATOM   1543  HB2 LEU   112      22.850  40.000  38.310  1.00  0.00           H
ATOM   1544  CG  LEU   112      21.700  41.070  39.840  1.00  0.00           C
ATOM   1545  HG  LEU   112      21.540  41.940  39.210  1.00  0.00           H
ATOM   1546  CD1 LEU   112      20.660  40.050  39.630  1.00  0.00           C
ATOM   1547 1HD1 LEU   112      20.960  39.070  40.010  1.00  0.00           H
ATOM   1548 2HD1 LEU   112      19.700  40.230  40.110  1.00  0.00           H
ATOM   1549 3HD1 LEU   112      20.530  39.720  38.600  1.00  0.00           H
ATOM   1550  CD2 LEU   112      21.890  41.360  41.360  1.00  0.00           C
ATOM   1551 1HD2 LEU   112      22.410  42.310  41.430  1.00  0.00           H
ATOM   1552 2HD2 LEU   112      20.900  41.410  41.810  1.00  0.00           H
ATOM   1553 3HD2 LEU   112      22.320  40.480  41.850  1.00  0.00           H
ATOM   1554  C   LEU   112      25.570  41.020  38.590  1.00  0.00           C
ATOM   1555  O   LEU   112      25.850  40.740  37.440  1.00  0.00           O
ATOM   1556  N   THR   113      26.440  40.840  39.540  1.00  0.00           N
ATOM   1557  H   THR   113      26.290  41.290  40.440  1.00  0.00           H
ATOM   1558  CA  THR   113      27.650  40.080  39.480  1.00  0.00           C
ATOM   1559  HA  THR   113      28.140  40.310  38.530  1.00  0.00           H
ATOM   1560  CB  THR   113      28.650  40.470  40.620  1.00  0.00           C
ATOM   1561  HB  THR   113      29.460  39.740  40.590  1.00  0.00           H
ATOM   1562  CG2 THR   113      29.150  41.980  40.600  1.00  0.00           C
ATOM   1563 1HG2 THR   113      30.120  42.050  41.100  1.00  0.00           H
ATOM   1564 2HG2 THR   113      29.080  42.390  39.590  1.00  0.00           H
ATOM   1565 3HG2 THR   113      28.530  42.710  41.120  1.00  0.00           H
ATOM   1566  OG1 THR   113      27.870  40.520  41.830  1.00  0.00           O
ATOM   1567  HG1 THR   113      28.430  40.430  42.600  1.00  0.00           H
ATOM   1568  C   THR   113      27.510  38.540  39.530  1.00  0.00           C
ATOM   1569  O   THR   113      28.020  37.840  38.620  1.00  0.00           O
ATOM   1570  N   ARG   132      26.810  38.010  40.540  1.00  0.00           N
ATOM   1571  H   ARG   132      26.520  38.690  41.230  1.00  0.00           H
ATOM   1572  CA  ARG   132      26.660  36.560  40.730  1.00  0.00           C
ATOM   1573  HA  ARG   132      26.980  36.120  39.790  1.00  0.00           H
ATOM   1574  CB  ARG   132      27.730  36.140  41.780  1.00  0.00           C
ATOM   1575  HB1 ARG   132      28.620  36.310  41.170  1.00  0.00           H
ATOM   1576  HB2 ARG   132      27.620  35.080  41.990  1.00  0.00           H
ATOM   1577  CG  ARG   132      27.790  37.000  43.020  1.00  0.00           C
ATOM   1578  HG1 ARG   132      27.080  36.560  43.730  1.00  0.00           H
ATOM   1579  HG2 ARG   132      27.590  38.040  42.760  1.00  0.00           H
ATOM   1580  CD  ARG   132      29.200  37.010  43.780  1.00  0.00           C
ATOM   1581  HD1 ARG   132      29.840  37.690  43.220  1.00  0.00           H
ATOM   1582  HD2 ARG   132      29.630  36.010  43.830  1.00  0.00           H
ATOM   1583  NE  ARG   132      28.940  37.650  45.100  1.00  0.00           N
ATOM   1584  HE  ARG   132      28.220  38.340  45.250  1.00  0.00           H
ATOM   1585  CZ  ARG   132      29.470  37.340  46.270  1.00  0.00           C
ATOM   1586  NH1 ARG   132      30.510  36.630  46.360  1.00  0.00           N
ATOM   1587 1HH1 ARG   132      30.900  36.230  45.520  1.00  0.00           H
ATOM   1588 2HH1 ARG   132      30.660  36.290  47.300  1.00  0.00           H
ATOM   1589  NH2 ARG   132      28.860  37.570  47.370  1.00  0.00           N
ATOM   1590 1HH2 ARG   132      27.880  37.800  47.400  1.00  0.00           H
ATOM   1591 2HH2 ARG   132      29.140  37.220  48.270  1.00  0.00           H
ATOM   1592  C   ARG   132      25.340  36.020  41.180  1.00  0.00           C
ATOM   1593  O   ARG   132      25.130  34.840  41.140  1.00  0.00           O
ATOM   1594  N   SER   133      24.530  36.900  41.750  1.00  0.00           N
ATOM   1595  H   SER   133      24.800  37.860  41.830  1.00  0.00           H
ATOM   1596  CA  SER   133      23.170  36.620  42.310  1.00  0.00           C
ATOM   1597  HA  SER   133      23.320  35.810  43.030  1.00  0.00           H
ATOM   1598  CB  SER   133      22.470  37.730  43.050  1.00  0.00           C
ATOM   1599  HB1 SER   133      22.100  38.390  42.260  1.00  0.00           H
ATOM   1600  HB2 SER   133      23.090  38.390  43.660  1.00  0.00           H
ATOM   1601  OG  SER   133      21.370  37.290  43.830  1.00  0.00           O
ATOM   1602  HG  SER   133      21.060  38.090  44.250  1.00  0.00           H
ATOM   1603  C   SER   133      22.250  36.020  41.200  1.00  0.00           C
ATOM   1604  O   SER   133      22.230  36.630  40.100  1.00  0.00           O
ATOM   1605  N   VAL   134      21.500  34.920  41.520  1.00  0.00           N
ATOM   1606  H   VAL   134      21.620  34.540  42.450  1.00  0.00           H
ATOM   1607  CA  VAL   134      20.800  34.040  40.570  1.00  0.00           C
ATOM   1608  HA  VAL   134      21.540  33.800  39.800  1.00  0.00           H
ATOM   1609  CB  VAL   134      20.280  32.690  41.170  1.00  0.00           C
ATOM   1610  HB  VAL   134      19.920  32.050  40.370  1.00  0.00           H
ATOM   1611  CG1 VAL   134      21.390  31.860  41.970  1.00  0.00           C
ATOM   1612 1HG1 VAL   134      22.270  31.690  41.350  1.00  0.00           H
ATOM   1613 2HG1 VAL   134      21.630  32.320  42.940  1.00  0.00           H
ATOM   1614 3HG1 VAL   134      21.060  30.850  42.210  1.00  0.00           H
ATOM   1615  CG2 VAL   134      19.070  32.960  42.150  1.00  0.00           C
ATOM   1616 1HG2 VAL   134      19.260  33.510  43.070  1.00  0.00           H
ATOM   1617 2HG2 VAL   134      18.280  33.420  41.560  1.00  0.00           H
ATOM   1618 3HG2 VAL   134      18.780  32.000  42.600  1.00  0.00           H
ATOM   1619  C   VAL   134      19.680  34.720  39.820  1.00  0.00           C
ATOM   1620  O   VAL   134      19.220  34.230  38.760  1.00  0.00           O
ATOM   1621  N   LYS   135      19.340  35.910  40.240  1.00  0.00           N
ATOM   1622  H   LYS   135      19.740  36.160  41.140  1.00  0.00           H
ATOM   1623  CA  LYS   135      18.330  36.780  39.720  1.00  0.00           C
ATOM   1624  HA  LYS   135      17.600  36.070  39.330  1.00  0.00           H
ATOM   1625  CB  LYS   135      17.820  37.710  40.820  1.00  0.00           C
ATOM   1626  HB1 LYS   135      16.890  38.110  40.420  1.00  0.00           H
ATOM   1627  HB2 LYS   135      18.500  38.540  40.990  1.00  0.00           H
ATOM   1628  CG  LYS   135      17.490  37.080  42.140  1.00  0.00           C
ATOM   1629  HG1 LYS   135      18.360  36.540  42.490  1.00  0.00           H
ATOM   1630  HG2 LYS   135      16.740  36.330  41.880  1.00  0.00           H
ATOM   1631  CD  LYS   135      17.040  38.090  43.230  1.00  0.00           C
ATOM   1632  HD1 LYS   135      16.460  38.860  42.720  1.00  0.00           H
ATOM   1633  HD2 LYS   135      17.900  38.530  43.730  1.00  0.00           H
ATOM   1634  CE  LYS   135      16.170  37.260  44.180  1.00  0.00           C
ATOM   1635  HE1 LYS   135      16.770  36.550  44.740  1.00  0.00           H
ATOM   1636  HE2 LYS   135      15.500  36.600  43.620  1.00  0.00           H
ATOM   1637  NZ  LYS   135      15.070  38.010  44.920  1.00  0.00           N
ATOM   1638  HZ1 LYS   135      14.380  38.390  44.290  1.00  0.00           H
ATOM   1639  HZ2 LYS   135      14.540  37.380  45.500  1.00  0.00           H
ATOM   1640  HZ3 LYS   135      15.420  38.760  45.500  1.00  0.00           H
ATOM   1641  C   LYS   135      18.720  37.480  38.400  1.00  0.00           C
ATOM   1642  O   LYS   135      18.320  38.590  38.170  1.00  0.00           O
ATOM   1643  N   TYR   136      19.610  36.910  37.640  1.00  0.00           N
ATOM   1644  H   TYR   136      19.690  35.950  37.930  1.00  0.00           H
ATOM   1645  CA  TYR   136      20.020  37.270  36.250  1.00  0.00           C
ATOM   1646  HA  TYR   136      20.410  38.290  36.250  1.00  0.00           H
ATOM   1647  CB  TYR   136      21.100  36.340  35.760  1.00  0.00           C
ATOM   1648  HB1 TYR   136      20.840  35.860  34.820  1.00  0.00           H
ATOM   1649  HB2 TYR   136      21.190  35.460  36.410  1.00  0.00           H
ATOM   1650  CG  TYR   136      22.450  36.970  35.720  1.00  0.00           C
ATOM   1651  CD1 TYR   136      23.080  37.460  36.890  1.00  0.00           C
ATOM   1652  HD1 TYR   136      22.510  37.490  37.800  1.00  0.00           H
ATOM   1653  CE1 TYR   136      24.360  38.120  36.870  1.00  0.00           C
ATOM   1654  HE1 TYR   136      24.840  38.360  37.800  1.00  0.00           H
ATOM   1655  CZ  TYR   136      25.080  38.040  35.710  1.00  0.00           C
ATOM   1656  OH  TYR   136      26.360  38.430  35.590  1.00  0.00           O
ATOM   1657  HH  TYR   136      26.600  39.050  36.290  1.00  0.00           H
ATOM   1658  CE2 TYR   136      24.460  37.500  34.570  1.00  0.00           C
ATOM   1659  HE2 TYR   136      25.050  37.460  33.670  1.00  0.00           H
ATOM   1660  CD2 TYR   136      23.170  36.950  34.580  1.00  0.00           C
ATOM   1661  HD2 TYR   136      22.740  36.670  33.630  1.00  0.00           H
ATOM   1662  C   TYR   136      18.800  37.220  35.330  1.00  0.00           C
ATOM   1663  O   TYR   136      17.920  36.390  35.620  1.00  0.00           O
ATOM   1664  N   ASP   137      18.710  38.160  34.440  1.00  0.00           N
ATOM   1665  H   ASP   137      19.520  38.750  34.510  1.00  0.00           H
ATOM   1666  CA  ASP   137      17.480  38.590  33.730  1.00  0.00           C
ATOM   1667  HA  ASP   137      16.620  38.110  34.200  1.00  0.00           H
ATOM   1668  CB  ASP   137      17.300  40.160  33.860  1.00  0.00           C
ATOM   1669  HB1 ASP   137      18.090  40.610  33.250  1.00  0.00           H
ATOM   1670  HB2 ASP   137      17.420  40.460  34.900  1.00  0.00           H
ATOM   1671  CG  ASP   137      15.950  40.600  33.370  1.00  0.00           C
ATOM   1672  OD1 ASP   137      14.950  40.120  33.900  1.00  0.00           O
ATOM   1673  OD2 ASP   137      15.990  41.510  32.510  1.00  0.00           O
ATOM   1674  C   ASP   137      17.400  38.090  32.270  1.00  0.00           C
ATOM   1675  O   ASP   137      16.410  38.200  31.590  1.00  0.00           O
ATOM   1676  N   TYR   138      18.510  37.540  31.780  1.00  0.00           N
ATOM   1677  H   TYR   138      19.410  37.610  32.240  1.00  0.00           H
ATOM   1678  CA  TYR   138      18.640  36.870  30.470  1.00  0.00           C
ATOM   1679  HA  TYR   138      17.660  36.560  30.120  1.00  0.00           H
ATOM   1680  CB  TYR   138      19.460  37.670  29.490  1.00  0.00           C
ATOM   1681  HB1 TYR   138      19.790  36.950  28.750  1.00  0.00           H
ATOM   1682  HB2 TYR   138      20.380  38.050  29.960  1.00  0.00           H
ATOM   1683  CG  TYR   138      18.790  38.820  28.760  1.00  0.00           C
ATOM   1684  CD1 TYR   138      18.340  39.970  29.520  1.00  0.00           C
ATOM   1685  HD1 TYR   138      18.420  40.070  30.590  1.00  0.00           H
ATOM   1686  CE1 TYR   138      17.790  41.080  28.810  1.00  0.00           C
ATOM   1687  HE1 TYR   138      17.300  41.870  29.350  1.00  0.00           H
ATOM   1688  CZ  TYR   138      17.750  41.090  27.400  1.00  0.00           C
ATOM   1689  OH  TYR   138      17.310  42.140  26.690  1.00  0.00           O
ATOM   1690  HH  TYR   138      17.460  42.030  25.750  1.00  0.00           H
ATOM   1691  CE2 TYR   138      18.240  40.010  26.680  1.00  0.00           C
ATOM   1692  HE2 TYR   138      18.430  40.050  25.620  1.00  0.00           H
ATOM   1693  CD2 TYR   138      18.750  38.860  27.360  1.00  0.00           C
ATOM   1694  HD2 TYR   138      19.160  38.050  26.770  1.00  0.00           H
ATOM   1695  C   TYR   138      19.340  35.460  30.740  1.00  0.00           C
ATOM   1696  O   TYR   138      20.270  35.330  31.530  1.00  0.00           O
ATOM   1697  N   TRP   139      18.900  34.430  30.030  1.00  0.00           N
ATOM   1698  H   TRP   139      18.150  34.630  29.380  1.00  0.00           H
ATOM   1699  CA  TRP   139      19.390  33.020  30.190  1.00  0.00           C
ATOM   1700  HA  TRP   139      20.420  33.090  30.530  1.00  0.00           H
ATOM   1701  CB  TRP   139      18.430  32.260  31.170  1.00  0.00           C
ATOM   1702  HB1 TRP   139      18.480  31.190  30.920  1.00  0.00           H
ATOM   1703  HB2 TRP   139      17.420  32.510  30.830  1.00  0.00           H
ATOM   1704  CG  TRP   139      18.680  32.500  32.700  1.00  0.00           C
ATOM   1705  CD1 TRP   139      18.120  33.580  33.360  1.00  0.00           C
ATOM   1706  HD1 TRP   139      17.430  34.290  32.940  1.00  0.00           H
ATOM   1707  NE1 TRP   139      18.620  33.690  34.640  1.00  0.00           N
ATOM   1708  HE1 TRP   139      18.280  34.370  35.300  1.00  0.00           H
ATOM   1709  CE2 TRP   139      19.460  32.610  34.910  1.00  0.00           C
ATOM   1710  CZ2 TRP   139      20.260  32.190  36.000  1.00  0.00           C
ATOM   1711  HZ2 TRP   139      20.170  32.620  36.990  1.00  0.00           H
ATOM   1712  CH2 TRP   139      20.950  30.990  35.960  1.00  0.00           C
ATOM   1713  HH2 TRP   139      21.400  30.620  36.880  1.00  0.00           H
ATOM   1714  CZ3 TRP   139      21.060  30.300  34.740  1.00  0.00           C
ATOM   1715  HZ3 TRP   139      21.600  29.370  34.730  1.00  0.00           H
ATOM   1716  CE3 TRP   139      20.410  30.750  33.590  1.00  0.00           C
ATOM   1717  HE3 TRP   139      20.420  30.100  32.730  1.00  0.00           H
ATOM   1718  CD2 TRP   139      19.590  31.910  33.650  1.00  0.00           C
ATOM   1719  C   TRP   139      19.400  32.360  28.790  1.00  0.00           C
ATOM   1720  O   TRP   139      18.610  32.750  27.910  1.00  0.00           O
ATOM   1721  N   GLY   140      20.180  31.340  28.630  1.00  0.00           N
ATOM   1722  H   GLY   140      20.770  31.100  29.410  1.00  0.00           H
ATOM   1723  CA  GLY   140      20.070  30.410  27.490  1.00  0.00           C
ATOM   1724  HA1 GLY   140      20.990  30.120  26.980  1.00  0.00           H
ATOM   1725  HA2 GLY   140      19.400  30.930  26.810  1.00  0.00           H
ATOM   1726  C   GLY   140      19.430  29.040  27.860  1.00  0.00           C
ATOM   1727  O   GLY   140      18.510  29.010  28.710  1.00  0.00           O
ATOM   1728  N   GLN   141      19.560  27.980  27.080  1.00  0.00           N
ATOM   1729  H   GLN   141      20.360  28.110  26.480  1.00  0.00           H
ATOM   1730  CA  GLN   141      18.980  26.610  27.040  1.00  0.00           C
ATOM   1731  HA  GLN   141      18.030  26.760  27.550  1.00  0.00           H
ATOM   1732  CB  GLN   141      18.730  26.180  25.550  1.00  0.00           C
ATOM   1733  HB1 GLN   141      17.930  25.450  25.470  1.00  0.00           H
ATOM   1734  HB2 GLN   141      19.690  25.760  25.250  1.00  0.00           H
ATOM   1735  CG  GLN   141      18.510  27.250  24.490  1.00  0.00           C
ATOM   1736  HG1 GLN   141      18.370  26.730  23.540  1.00  0.00           H
ATOM   1737  HG2 GLN   141      19.300  27.990  24.490  1.00  0.00           H
ATOM   1738  CD  GLN   141      17.310  28.140  24.830  1.00  0.00           C
ATOM   1739  OE1 GLN   141      16.250  27.720  25.260  1.00  0.00           O
ATOM   1740  NE2 GLN   141      17.320  29.410  24.620  1.00  0.00           N
ATOM   1741 1HE2 GLN   141      18.170  29.930  24.460  1.00  0.00           H
ATOM   1742 2HE2 GLN   141      16.400  29.830  24.730  1.00  0.00           H
ATOM   1743  C   GLN   141      19.740  25.500  27.950  1.00  0.00           C
ATOM   1744  O   GLN   141      19.280  24.340  28.070  1.00  0.00           O
ATOM   1745  N   GLY   142      20.960  25.850  28.420  1.00  0.00           N
ATOM   1746  H   GLY   142      21.320  26.780  28.300  1.00  0.00           H
ATOM   1747  CA  GLY   142      21.920  24.990  29.100  1.00  0.00           C
ATOM   1748  HA1 GLY   142      21.340  24.500  29.890  1.00  0.00           H
ATOM   1749  HA2 GLY   142      22.830  25.430  29.490  1.00  0.00           H
ATOM   1750  C   GLY   142      22.530  23.870  28.290  1.00  0.00           C
ATOM   1751  O   GLY   142      21.840  23.320  27.420  1.00  0.00           O
ATOM   1752  N   THR   143      23.810  23.620  28.390  1.00  0.00           N
ATOM   1753  H   THR   143      24.350  24.170  29.050  1.00  0.00           H
ATOM   1754  CA  THR   143      24.450  22.470  27.730  1.00  0.00           C
ATOM   1755  HA  THR   143      23.690  21.930  27.170  1.00  0.00           H
ATOM   1756  CB  THR   143      25.360  22.930  26.610  1.00  0.00           C
ATOM   1757  HB  THR   143      24.820  23.570  25.910  1.00  0.00           H
ATOM   1758  CG2 THR   143      26.620  23.740  27.000  1.00  0.00           C
ATOM   1759 1HG2 THR   143      26.320  24.360  27.850  1.00  0.00           H
ATOM   1760 2HG2 THR   143      27.450  23.100  27.290  1.00  0.00           H
ATOM   1761 3HG2 THR   143      27.040  24.390  26.230  1.00  0.00           H
ATOM   1762  OG1 THR   143      25.820  21.720  25.990  1.00  0.00           O
ATOM   1763  HG1 THR   143      25.660  21.940  25.070  1.00  0.00           H
ATOM   1764  C   THR   143      25.080  21.460  28.720  1.00  0.00           C
ATOM   1765  O   THR   143      25.370  21.860  29.830  1.00  0.00           O
ATOM   1766  N   GLN   144      25.290  20.190  28.360  1.00  0.00           N
ATOM   1767  H   GLN   144      25.000  20.060  27.410  1.00  0.00           H
ATOM   1768  CA  GLN   144      25.690  19.130  29.200  1.00  0.00           C
ATOM   1769  HA  GLN   144      25.640  19.260  30.280  1.00  0.00           H
ATOM   1770  CB  GLN   144      24.810  17.860  28.770  1.00  0.00           C
ATOM   1771  HB1 GLN   144      24.850  17.560  27.720  1.00  0.00           H
ATOM   1772  HB2 GLN   144      23.760  18.130  28.870  1.00  0.00           H
ATOM   1773  CG  GLN   144      25.130  16.650  29.580  1.00  0.00           C
ATOM   1774  HG1 GLN   144      24.840  16.870  30.600  1.00  0.00           H
ATOM   1775  HG2 GLN   144      26.190  16.390  29.500  1.00  0.00           H
ATOM   1776  CD  GLN   144      24.410  15.430  29.060  1.00  0.00           C
ATOM   1777  OE1 GLN   144      24.650  14.800  28.030  1.00  0.00           O
ATOM   1778  NE2 GLN   144      23.260  15.120  29.680  1.00  0.00           N
ATOM   1779 1HE2 GLN   144      22.870  15.710  30.400  1.00  0.00           H
ATOM   1780 2HE2 GLN   144      22.720  14.430  29.190  1.00  0.00           H
ATOM   1781  C   GLN   144      27.180  18.890  29.090  1.00  0.00           C
ATOM   1782  O   GLN   144      27.690  18.610  28.050  1.00  0.00           O
ATOM   1783  N   VAL   145      27.900  18.750  30.260  1.00  0.00           N
ATOM   1784  H   VAL   145      27.430  18.860  31.150  1.00  0.00           H
ATOM   1785  CA  VAL   145      29.300  18.250  30.350  1.00  0.00           C
ATOM   1786  HA  VAL   145      29.530  17.840  29.360  1.00  0.00           H
ATOM   1787  CB  VAL   145      30.210  19.370  30.650  1.00  0.00           C
ATOM   1788  HB  VAL   145      29.910  19.830  31.600  1.00  0.00           H
ATOM   1789  CG1 VAL   145      31.640  18.880  31.090  1.00  0.00           C
ATOM   1790 1HG1 VAL   145      31.990  18.180  30.330  1.00  0.00           H
ATOM   1791 2HG1 VAL   145      32.340  19.720  31.200  1.00  0.00           H
ATOM   1792 3HG1 VAL   145      31.680  18.440  32.080  1.00  0.00           H
ATOM   1793  CG2 VAL   145      30.330  20.470  29.580  1.00  0.00           C
ATOM   1794 1HG2 VAL   145      30.670  20.060  28.630  1.00  0.00           H
ATOM   1795 2HG2 VAL   145      29.370  20.980  29.530  1.00  0.00           H
ATOM   1796 3HG2 VAL   145      31.130  21.100  29.990  1.00  0.00           H
ATOM   1797  C   VAL   145      29.460  17.190  31.410  1.00  0.00           C
ATOM   1798  O   VAL   145      29.040  17.420  32.540  1.00  0.00           O
ATOM   1799  N   THR   146      30.050  16.040  31.060  1.00  0.00           N
ATOM   1800  H   THR   146      30.480  15.990  30.150  1.00  0.00           H
ATOM   1801  CA  THR   146      30.290  14.890  31.920  1.00  0.00           C
ATOM   1802  HA  THR   146      30.000  15.150  32.940  1.00  0.00           H
ATOM   1803  CB  THR   146      29.440  13.780  31.430  1.00  0.00           C
ATOM   1804  HB  THR   146      29.670  13.690  30.370  1.00  0.00           H
ATOM   1805  CG2 THR   146      29.770  12.380  32.100  1.00  0.00           C
ATOM   1806 1HG2 THR   146      29.550  12.320  33.160  1.00  0.00           H
ATOM   1807 2HG2 THR   146      29.130  11.660  31.580  1.00  0.00           H
ATOM   1808 3HG2 THR   146      30.810  12.100  31.930  1.00  0.00           H
ATOM   1809  OG1 THR   146      28.050  14.170  31.630  1.00  0.00           O
ATOM   1810  HG1 THR   146      27.600  13.580  31.020  1.00  0.00           H
ATOM   1811  C   THR   146      31.790  14.490  31.840  1.00  0.00           C
ATOM   1812  O   THR   146      32.310  14.110  30.790  1.00  0.00           O
ATOM   1813  N   VAL   147      32.430  14.590  33.000  1.00  0.00           N
ATOM   1814  H   VAL   147      31.940  15.060  33.750  1.00  0.00           H
ATOM   1815  CA  VAL   147      33.790  14.020  33.290  1.00  0.00           C
ATOM   1816  HA  VAL   147      34.380  14.050  32.380  1.00  0.00           H
ATOM   1817  CB  VAL   147      34.520  14.970  34.250  1.00  0.00           C
ATOM   1818  HB  VAL   147      34.020  14.860  35.210  1.00  0.00           H
ATOM   1819  CG1 VAL   147      35.980  14.690  34.350  1.00  0.00           C
ATOM   1820 1HG1 VAL   147      36.330  14.590  33.320  1.00  0.00           H
ATOM   1821 2HG1 VAL   147      36.500  15.530  34.820  1.00  0.00           H
ATOM   1822 3HG1 VAL   147      36.220  13.770  34.880  1.00  0.00           H
ATOM   1823  CG2 VAL   147      34.420  16.410  33.790  1.00  0.00           C
ATOM   1824 1HG2 VAL   147      34.980  17.040  34.480  1.00  0.00           H
ATOM   1825 2HG2 VAL   147      34.790  16.560  32.780  1.00  0.00           H
ATOM   1826 3HG2 VAL   147      33.440  16.830  34.010  1.00  0.00           H
ATOM   1827  C   VAL   147      33.700  12.580  33.860  1.00  0.00           C
ATOM   1828  O   VAL   147      32.880  12.370  34.780  1.00  0.00           O
ATOM   1829  N   SER   148      34.520  11.600  33.410  1.00  0.00           N
ATOM   1830  H   SER   148      35.000  11.820  32.550  1.00  0.00           H
ATOM   1831  CA  SER   148      34.510  10.150  33.870  1.00  0.00           C
ATOM   1832  HA  SER   148      33.590   9.920  34.410  1.00  0.00           H
ATOM   1833  CB  SER   148      34.500   9.330  32.580  1.00  0.00           C
ATOM   1834  HB1 SER   148      35.520   9.310  32.200  1.00  0.00           H
ATOM   1835  HB2 SER   148      33.900   9.840  31.830  1.00  0.00           H
ATOM   1836  OG  SER   148      33.910   8.140  32.850  1.00  0.00           O
ATOM   1837  HG  SER   148      34.260   7.530  32.180  1.00  0.00           H
ATOM   1838  C   SER   148      35.690   9.870  34.800  1.00  0.00           C
ATOM   1839  O   SER   148      36.450  10.790  35.100  1.00  0.00           O
ATOM   1840  N   SER   149      35.750   8.630  35.390  1.00  0.00           N
ATOM   1841  H   SER   149      35.200   7.910  34.950  1.00  0.00           H
ATOM   1842  CA  SER   149      36.640   8.160  36.480  1.00  0.00           C
ATOM   1843  HA  SER   149      37.240   9.000  36.820  1.00  0.00           H
ATOM   1844  CB  SER   149      35.760   7.720  37.680  1.00  0.00           C
ATOM   1845  HB1 SER   149      36.360   7.720  38.580  1.00  0.00           H
ATOM   1846  HB2 SER   149      35.360   6.730  37.460  1.00  0.00           H
ATOM   1847  OG  SER   149      34.700   8.600  37.780  1.00  0.00           O
ATOM   1848  HG  SER   149      34.310   8.710  36.910  1.00  0.00           H
ATOM   1849  C   SER   149      37.560   6.990  36.060  1.00  0.00           C
ATOM   1850  OC1 SER   149      38.530   6.800  36.750  1.00  0.00           O
ATOM   1851  OC2 SER   149      37.330   6.250  35.110  1.00  0.00           O
TER
ENDMDL
