# Supplementary material for: Targeting Ras-binding domain of ELMO1 by computational nanobody design
Source: Commun Biol. 2023 Mar 17;6:284. doi: 10.1038/s42003-023-04657-w (PMC10023680; doi:10.1038/s42003-023-04657-w)
Supplement: Supplementary file 4 — Supplementary Data 2 [file 42003_2023_4657_MOESM4_ESM.zip › MD_input_output/Nb01_snapshot/snapshot_092000_CDR2.pdb]

ATOM    724  N   SER    57      37.650  26.380  45.440  1.00  0.00           N
ATOM    725  H   SER    57      38.590  26.200  45.770  1.00  0.00           H
ATOM    726  CA  SER    57      37.450  27.740  44.910  1.00  0.00           C
ATOM    727  HA  SER    57      36.580  27.660  44.250  1.00  0.00           H
ATOM    728  CB  SER    57      37.120  28.760  45.970  1.00  0.00           C
ATOM    729  HB1 SER    57      36.160  28.590  46.460  1.00  0.00           H
ATOM    730  HB2 SER    57      36.970  29.760  45.550  1.00  0.00           H
ATOM    731  OG  SER    57      38.170  28.810  46.930  1.00  0.00           O
ATOM    732  HG  SER    57      37.820  29.180  47.750  1.00  0.00           H
ATOM    733  C   SER    57      38.580  28.260  44.000  1.00  0.00           C
ATOM    734  O   SER    57      39.740  27.910  44.170  1.00  0.00           O
ATOM    735  N   ILE    58      38.240  29.090  42.980  1.00  0.00           N
ATOM    736  H   ILE    58      37.280  29.300  42.760  1.00  0.00           H
ATOM    737  CA  ILE    58      39.190  29.730  42.100  1.00  0.00           C
ATOM    738  HA  ILE    58      40.210  29.710  42.490  1.00  0.00           H
ATOM    739  CB  ILE    58      39.270  29.030  40.730  1.00  0.00           C
ATOM    740  HB  ILE    58      39.330  27.950  40.810  1.00  0.00           H
ATOM    741  CG2 ILE    58      37.960  29.240  39.920  1.00  0.00           C
ATOM    742 1HG2 ILE    58      37.920  30.290  39.630  1.00  0.00           H
ATOM    743 2HG2 ILE    58      37.930  28.620  39.020  1.00  0.00           H
ATOM    744 3HG2 ILE    58      37.100  28.970  40.540  1.00  0.00           H
ATOM    745  CG1 ILE    58      40.340  29.610  39.770  1.00  0.00           C
ATOM    746 1HG1 ILE    58      41.280  29.710  40.320  1.00  0.00           H
ATOM    747 2HG1 ILE    58      40.020  30.640  39.610  1.00  0.00           H
ATOM    748  CD  ILE    58      40.670  28.920  38.440  1.00  0.00           C
ATOM    749  HD1 ILE    58      41.210  29.600  37.770  1.00  0.00           H
ATOM    750  HD2 ILE    58      41.360  28.140  38.730  1.00  0.00           H
ATOM    751  HD3 ILE    58      39.750  28.560  37.980  1.00  0.00           H
ATOM    752  C   ILE    58      38.990  31.240  42.030  1.00  0.00           C
ATOM    753  O   ILE    58      37.930  31.780  41.930  1.00  0.00           O
ATOM    754  N   LYS    59      40.090  31.980  42.290  1.00  0.00           N
ATOM    755  H   LYS    59      40.910  31.420  42.500  1.00  0.00           H
ATOM    756  CA  LYS    59      40.250  33.480  42.310  1.00  0.00           C
ATOM    757  HA  LYS    59      39.300  33.880  42.670  1.00  0.00           H
ATOM    758  CB  LYS    59      41.340  33.790  43.260  1.00  0.00           C
ATOM    759  HB1 LYS    59      41.480  34.870  43.320  1.00  0.00           H
ATOM    760  HB2 LYS    59      42.300  33.420  42.880  1.00  0.00           H
ATOM    761  CG  LYS    59      41.040  33.310  44.740  1.00  0.00           C
ATOM    762  HG1 LYS    59      40.470  32.380  44.770  1.00  0.00           H
ATOM    763  HG2 LYS    59      40.420  34.040  45.260  1.00  0.00           H
ATOM    764  CD  LYS    59      42.310  33.290  45.570  1.00  0.00           C
ATOM    765  HD1 LYS    59      42.950  32.660  44.960  1.00  0.00           H
ATOM    766  HD2 LYS    59      42.020  32.890  46.550  1.00  0.00           H
ATOM    767  CE  LYS    59      42.900  34.680  45.640  1.00  0.00           C
ATOM    768  HE1 LYS    59      42.020  35.300  45.850  1.00  0.00           H
ATOM    769  HE2 LYS    59      43.250  34.900  44.640  1.00  0.00           H
ATOM    770  NZ  LYS    59      43.960  34.830  46.670  1.00  0.00           N
ATOM    771  HZ1 LYS    59      44.500  35.680  46.510  1.00  0.00           H
ATOM    772  HZ2 LYS    59      43.500  34.830  47.560  1.00  0.00           H
ATOM    773  HZ3 LYS    59      44.610  34.050  46.720  1.00  0.00           H
ATOM    774  C   LYS    59      40.530  34.040  40.930  1.00  0.00           C
ATOM    775  O   LYS    59      40.950  33.430  40.010  1.00  0.00           O
ATOM    776  N   TRP    60      40.250  35.340  40.810  1.00  0.00           N
ATOM    777  H   TRP    60      40.000  35.790  41.680  1.00  0.00           H
ATOM    778  CA  TRP    60      40.340  36.060  39.580  1.00  0.00           C
ATOM    779  HA  TRP    60      39.910  35.380  38.840  1.00  0.00           H
ATOM    780  CB  TRP    60      39.400  37.300  39.690  1.00  0.00           C
ATOM    781  HB1 TRP    60      38.370  37.000  39.860  1.00  0.00           H
ATOM    782  HB2 TRP    60      39.480  37.910  38.790  1.00  0.00           H
ATOM    783  CG  TRP    60      39.720  38.290  40.730  1.00  0.00           C
ATOM    784  CD1 TRP    60      39.060  38.480  41.880  1.00  0.00           C
ATOM    785  HD1 TRP    60      38.190  37.930  42.210  1.00  0.00           H
ATOM    786  NE1 TRP    60      39.550  39.580  42.460  1.00  0.00           N
ATOM    787  HE1 TRP    60      39.180  39.980  43.320  1.00  0.00           H
ATOM    788  CE2 TRP    60      40.640  40.070  41.780  1.00  0.00           C
ATOM    789  CZ2 TRP    60      41.430  41.180  41.990  1.00  0.00           C
ATOM    790  HZ2 TRP    60      41.330  41.760  42.900  1.00  0.00           H
ATOM    791  CH2 TRP    60      42.530  41.350  41.180  1.00  0.00           C
ATOM    792  HH2 TRP    60      43.330  42.060  41.360  1.00  0.00           H
ATOM    793  CZ3 TRP    60      42.760  40.560  40.030  1.00  0.00           C
ATOM    794  HZ3 TRP    60      43.580  40.670  39.330  1.00  0.00           H
ATOM    795  CE3 TRP    60      41.760  39.570  39.740  1.00  0.00           C
ATOM    796  HE3 TRP    60      41.810  38.940  38.870  1.00  0.00           H
ATOM    797  CD2 TRP    60      40.770  39.260  40.650  1.00  0.00           C
ATOM    798  C   TRP    60      41.780  36.340  39.050  1.00  0.00           C
ATOM    799  O   TRP    60      42.000  36.370  37.830  1.00  0.00           O
ATOM    800  N   ALA    61      42.720  36.450  39.960  1.00  0.00           N
ATOM    801  H   ALA    61      42.400  36.440  40.920  1.00  0.00           H
ATOM    802  CA  ALA    61      44.140  36.380  39.590  1.00  0.00           C
ATOM    803  HA  ALA    61      44.170  36.890  38.630  1.00  0.00           H
ATOM    804  CB  ALA    61      44.820  37.340  40.580  1.00  0.00           C
ATOM    805  HB1 ALA    61      45.890  37.390  40.380  1.00  0.00           H
ATOM    806  HB2 ALA    61      44.330  38.310  40.500  1.00  0.00           H
ATOM    807  HB3 ALA    61      44.780  37.040  41.630  1.00  0.00           H
ATOM    808  C   ALA    61      44.770  35.030  39.490  1.00  0.00           C
ATOM    809  O   ALA    61      46.000  34.820  39.570  1.00  0.00           O
ATOM    810  N   GLY    65      43.970  34.000  39.250  1.00  0.00           N
ATOM    811  H   GLY    65      42.970  34.170  39.250  1.00  0.00           H
ATOM    812  CA  GLY    65      44.380  32.650  38.880  1.00  0.00           C
ATOM    813  HA1 GLY    65      45.280  32.720  38.270  1.00  0.00           H
ATOM    814  HA2 GLY    65      43.720  32.160  38.170  1.00  0.00           H
ATOM    815  C   GLY    65      44.520  31.720  40.070  1.00  0.00           C
ATOM    816  O   GLY    65      44.580  30.510  39.870  1.00  0.00           O
ATOM    817  N   ASP    66      44.650  32.190  41.300  1.00  0.00           N
ATOM    818  H   ASP    66      44.780  33.190  41.300  1.00  0.00           H
ATOM    819  CA  ASP    66      44.790  31.440  42.570  1.00  0.00           C
ATOM    820  HA  ASP    66      45.540  30.650  42.470  1.00  0.00           H
ATOM    821  CB  ASP    66      45.400  32.410  43.560  1.00  0.00           C
ATOM    822  HB1 ASP    66      44.580  33.130  43.570  1.00  0.00           H
ATOM    823  HB2 ASP    66      46.230  32.960  43.120  1.00  0.00           H
ATOM    824  CG  ASP    66      45.690  31.910  44.970  1.00  0.00           C
ATOM    825  OD1 ASP    66      45.520  32.640  45.970  1.00  0.00           O
ATOM    826  OD2 ASP    66      46.100  30.730  45.100  1.00  0.00           O
ATOM    827  C   ASP    66      43.520  30.800  43.150  1.00  0.00           C
ATOM    828  O   ASP    66      42.550  30.880  42.450  1.00  0.00           O
ATOM    829  N   ARG    67      43.710  29.990  44.180  1.00  0.00           N
ATOM    830  H   ARG    67      44.600  30.010  44.670  1.00  0.00           H
ATOM    831  CA  ARG    67      42.810  28.950  44.610  1.00  0.00           C
ATOM    832  HA  ARG    67      41.780  29.050  44.280  1.00  0.00           H
ATOM    833  CB  ARG    67      43.220  27.580  44.050  1.00  0.00           C
ATOM    834  HB1 ARG    67      42.580  26.840  44.530  1.00  0.00           H
ATOM    835  HB2 ARG    67      44.290  27.430  44.220  1.00  0.00           H
ATOM    836  CG  ARG    67      42.920  27.380  42.600  1.00  0.00           C
ATOM    837  HG1 ARG    67      43.250  28.240  42.010  1.00  0.00           H
ATOM    838  HG2 ARG    67      41.850  27.280  42.430  1.00  0.00           H
ATOM    839  CD  ARG    67      43.500  26.140  41.970  1.00  0.00           C
ATOM    840  HD1 ARG    67      43.020  25.290  42.460  1.00  0.00           H
ATOM    841  HD2 ARG    67      44.580  26.050  42.110  1.00  0.00           H
ATOM    842  NE  ARG    67      43.140  26.010  40.540  1.00  0.00           N
ATOM    843  HE  ARG    67      42.160  25.880  40.350  1.00  0.00           H
ATOM    844  CZ  ARG    67      43.870  26.000  39.430  1.00  0.00           C
ATOM    845  NH1 ARG    67      45.050  26.470  39.450  1.00  0.00           N
ATOM    846 1HH1 ARG    67      45.610  26.440  40.300  1.00  0.00           H
ATOM    847 2HH1 ARG    67      45.480  26.500  38.540  1.00  0.00           H
ATOM    848  NH2 ARG    67      43.460  25.580  38.230  1.00  0.00           N
ATOM    849 1HH2 ARG    67      42.500  25.300  38.160  1.00  0.00           H
ATOM    850 2HH2 ARG    67      44.150  25.610  37.490  1.00  0.00           H
ATOM    851  C   ARG    67      42.810  28.800  46.170  1.00  0.00           C
ATOM    852  O   ARG    67      43.910  29.020  46.840  1.00  0.00           O
ATOM    853  N   THR    68      41.730  28.250  46.740  1.00  0.00           N
ATOM    854  H   THR    68      40.960  28.090  46.110  1.00  0.00           H
ATOM    855  CA  THR    68      41.760  27.400  47.910  1.00  0.00           C
ATOM    856  HA  THR    68      42.800  27.130  48.110  1.00  0.00           H
ATOM    857  CB  THR    68      41.320  28.150  49.200  1.00  0.00           C
ATOM    858  HB  THR    68      41.100  27.450  50.010  1.00  0.00           H
ATOM    859  CG2 THR    68      42.380  29.120  49.780  1.00  0.00           C
ATOM    860 1HG2 THR    68      41.890  29.580  50.640  1.00  0.00           H
ATOM    861 2HG2 THR    68      43.280  28.560  50.030  1.00  0.00           H
ATOM    862 3HG2 THR    68      42.540  29.890  49.020  1.00  0.00           H
ATOM    863  OG1 THR    68      40.200  28.990  49.050  1.00  0.00           O
ATOM    864  HG1 THR    68      39.760  28.920  48.200  1.00  0.00           H
ATOM    865  C   THR    68      40.920  26.160  47.680  1.00  0.00           C
ATOM    866  O   THR    68      40.260  25.890  46.670  1.00  0.00           O
ATOM    867  N   TYR    69      41.160  25.250  48.630  1.00  0.00           N
ATOM    868  H   TYR    69      41.890  25.510  49.280  1.00  0.00           H
ATOM    869  CA  TYR    69      40.600  23.870  48.640  1.00  0.00           C
ATOM    870  HA  TYR    69      39.820  23.770  47.890  1.00  0.00           H
ATOM    871  CB  TYR    69      41.780  22.970  48.240  1.00  0.00           C
ATOM    872  HB1 TYR    69      41.540  21.980  48.650  1.00  0.00           H
ATOM    873  HB2 TYR    69      42.650  23.400  48.730  1.00  0.00           H
ATOM    874  CG  TYR    69      42.010  22.830  46.760  1.00  0.00           C
ATOM    875  CD1 TYR    69      43.040  23.550  46.140  1.00  0.00           C
ATOM    876  HD1 TYR    69      43.770  24.100  46.710  1.00  0.00           H
ATOM    877  CE1 TYR    69      43.340  23.400  44.760  1.00  0.00           C
ATOM    878  HE1 TYR    69      44.160  23.930  44.310  1.00  0.00           H
ATOM    879  CZ  TYR    69      42.390  22.600  44.050  1.00  0.00           C
ATOM    880  OH  TYR    69      42.580  22.460  42.710  1.00  0.00           O
ATOM    881  HH  TYR    69      43.450  22.820  42.530  1.00  0.00           H
ATOM    882  CE2 TYR    69      41.320  21.960  44.680  1.00  0.00           C
ATOM    883  HE2 TYR    69      40.730  21.270  44.100  1.00  0.00           H
ATOM    884  CD2 TYR    69      41.090  22.080  46.000  1.00  0.00           C
ATOM    885  HD2 TYR    69      40.320  21.490  46.460  1.00  0.00           H
ATOM    886  C   TYR    69      40.090  23.490  49.990  1.00  0.00           C
ATOM    887  O   TYR    69      40.640  23.970  50.920  1.00  0.00           O
