# Supplementary material for: Targeting Ras-binding domain of ELMO1 by computational nanobody design
Source: Commun Biol. 2023 Mar 17;6:284. doi: 10.1038/s42003-023-04657-w (PMC10023680; doi:10.1038/s42003-023-04657-w)
Supplement: Supplementary file 4 — Supplementary Data 2 [file 42003_2023_4657_MOESM4_ESM.zip › MD_input_output/Nb01_snapshot/snapshot_057000.pdb]

REMARK    GENERATED BY TRJCONV
TITLE     Protein in water t= 5700.00000 step= 2850000
REMARK    THIS IS A SIMULATION BOX
CRYST1   67.425   67.425   67.425  90.00  90.00  90.00 P 1           1
MODEL        1
ATOM      1  N   VAL     2      24.890  46.570  29.690  1.00  0.00           N
ATOM      2  H1  VAL     2      24.720  47.310  29.020  1.00  0.00           H
ATOM      3  H2  VAL     2      24.080  46.050  29.990  1.00  0.00           H
ATOM      4  H3  VAL     2      25.240  47.050  30.510  1.00  0.00           H
ATOM      5  CA  VAL     2      25.900  45.640  29.190  1.00  0.00           C
ATOM      6  HA  VAL     2      25.600  45.410  28.170  1.00  0.00           H
ATOM      7  CB  VAL     2      27.360  46.290  29.150  1.00  0.00           C
ATOM      8  HB  VAL     2      27.260  47.170  28.530  1.00  0.00           H
ATOM      9  CG1 VAL     2      27.970  46.700  30.490  1.00  0.00           C
ATOM     10 1HG1 VAL     2      27.140  46.830  31.190  1.00  0.00           H
ATOM     11 2HG1 VAL     2      28.750  45.970  30.710  1.00  0.00           H
ATOM     12 3HG1 VAL     2      28.540  47.610  30.330  1.00  0.00           H
ATOM     13  CG2 VAL     2      28.320  45.400  28.340  1.00  0.00           C
ATOM     14 1HG2 VAL     2      29.260  45.940  28.200  1.00  0.00           H
ATOM     15 2HG2 VAL     2      28.580  44.520  28.920  1.00  0.00           H
ATOM     16 3HG2 VAL     2      27.940  45.190  27.330  1.00  0.00           H
ATOM     17  C   VAL     2      25.940  44.380  29.980  1.00  0.00           C
ATOM     18  O   VAL     2      26.050  44.340  31.200  1.00  0.00           O
ATOM     19  N   GLN     3      25.680  43.240  29.280  1.00  0.00           N
ATOM     20  H   GLN     3      25.400  43.340  28.320  1.00  0.00           H
ATOM     21  CA  GLN     3      25.610  41.910  29.950  1.00  0.00           C
ATOM     22  HA  GLN     3      26.040  41.860  30.950  1.00  0.00           H
ATOM     23  CB  GLN     3      24.100  41.550  30.090  1.00  0.00           C
ATOM     24  HB1 GLN     3      23.600  42.390  30.570  1.00  0.00           H
ATOM     25  HB2 GLN     3      24.090  40.760  30.840  1.00  0.00           H
ATOM     26  CG  GLN     3      23.390  41.200  28.780  1.00  0.00           C
ATOM     27  HG1 GLN     3      23.710  40.190  28.520  1.00  0.00           H
ATOM     28  HG2 GLN     3      23.710  41.900  28.010  1.00  0.00           H
ATOM     29  CD  GLN     3      21.860  41.370  28.830  1.00  0.00           C
ATOM     30  OE1 GLN     3      21.280  42.290  28.290  1.00  0.00           O
ATOM     31  NE2 GLN     3      21.140  40.470  29.410  1.00  0.00           N
ATOM     32 1HE2 GLN     3      21.590  39.630  29.730  1.00  0.00           H
ATOM     33 2HE2 GLN     3      20.140  40.600  29.330  1.00  0.00           H
ATOM     34  C   GLN     3      26.450  40.910  29.100  1.00  0.00           C
ATOM     35  O   GLN     3      26.290  40.900  27.910  1.00  0.00           O
ATOM     36  N   LEU     4      27.280  40.110  29.790  1.00  0.00           N
ATOM     37  H   LEU     4      27.380  40.210  30.790  1.00  0.00           H
ATOM     38  CA  LEU     4      28.090  39.130  29.090  1.00  0.00           C
ATOM     39  HA  LEU     4      28.520  39.520  28.170  1.00  0.00           H
ATOM     40  CB  LEU     4      29.310  38.760  30.010  1.00  0.00           C
ATOM     41  HB1 LEU     4      30.000  38.270  29.330  1.00  0.00           H
ATOM     42  HB2 LEU     4      29.090  37.910  30.660  1.00  0.00           H
ATOM     43  CG  LEU     4      30.020  39.900  30.790  1.00  0.00           C
ATOM     44  HG  LEU     4      29.220  40.390  31.330  1.00  0.00           H
ATOM     45  CD1 LEU     4      30.940  39.290  31.900  1.00  0.00           C
ATOM     46 1HD1 LEU     4      31.710  38.710  31.380  1.00  0.00           H
ATOM     47 2HD1 LEU     4      31.360  40.160  32.390  1.00  0.00           H
ATOM     48 3HD1 LEU     4      30.360  38.680  32.590  1.00  0.00           H
ATOM     49  CD2 LEU     4      30.660  40.930  29.850  1.00  0.00           C
ATOM     50 1HD2 LEU     4      31.020  41.730  30.490  1.00  0.00           H
ATOM     51 2HD2 LEU     4      31.460  40.390  29.350  1.00  0.00           H
ATOM     52 3HD2 LEU     4      29.900  41.340  29.190  1.00  0.00           H
ATOM     53  C   LEU     4      27.220  37.950  28.560  1.00  0.00           C
ATOM     54  O   LEU     4      26.150  37.620  29.060  1.00  0.00           O
ATOM     55  N   VAL     5      27.820  37.200  27.640  1.00  0.00           N
ATOM     56  H   VAL     5      28.750  37.420  27.310  1.00  0.00           H
ATOM     57  CA  VAL     5      27.170  36.000  27.080  1.00  0.00           C
ATOM     58  HA  VAL     5      26.330  35.680  27.700  1.00  0.00           H
ATOM     59  CB  VAL     5      26.570  36.480  25.720  1.00  0.00           C
ATOM     60  HB  VAL     5      27.360  36.810  25.050  1.00  0.00           H
ATOM     61  CG1 VAL     5      25.830  35.320  24.960  1.00  0.00           C
ATOM     62 1HG1 VAL     5      26.520  34.490  24.850  1.00  0.00           H
ATOM     63 2HG1 VAL     5      24.960  34.930  25.490  1.00  0.00           H
ATOM     64 3HG1 VAL     5      25.590  35.660  23.960  1.00  0.00           H
ATOM     65  CG2 VAL     5      25.480  37.550  25.930  1.00  0.00           C
ATOM     66 1HG2 VAL     5      25.880  38.460  26.370  1.00  0.00           H
ATOM     67 2HG2 VAL     5      25.080  37.840  24.960  1.00  0.00           H
ATOM     68 3HG2 VAL     5      24.610  37.220  26.510  1.00  0.00           H
ATOM     69  C   VAL     5      28.070  34.840  26.920  1.00  0.00           C
ATOM     70  O   VAL     5      29.040  34.870  26.180  1.00  0.00           O
ATOM     71  N   GLU     6      27.690  33.670  27.450  1.00  0.00           N
ATOM     72  H   GLU     6      26.830  33.710  27.990  1.00  0.00           H
ATOM     73  CA  GLU     6      28.480  32.420  27.670  1.00  0.00           C
ATOM     74  HA  GLU     6      29.500  32.550  27.330  1.00  0.00           H
ATOM     75  CB  GLU     6      28.660  31.940  29.050  1.00  0.00           C
ATOM     76  HB1 GLU     6      29.440  31.180  29.030  1.00  0.00           H
ATOM     77  HB2 GLU     6      27.780  31.420  29.440  1.00  0.00           H
ATOM     78  CG  GLU     6      29.110  33.060  29.970  1.00  0.00           C
ATOM     79  HG1 GLU     6      29.550  33.880  29.400  1.00  0.00           H
ATOM     80  HG2 GLU     6      29.820  32.710  30.720  1.00  0.00           H
ATOM     81  CD  GLU     6      27.980  33.650  30.790  1.00  0.00           C
ATOM     82  OE1 GLU     6      26.950  34.010  30.210  1.00  0.00           O
ATOM     83  OE2 GLU     6      28.140  33.810  32.010  1.00  0.00           O
ATOM     84  C   GLU     6      27.980  31.310  26.740  1.00  0.00           C
ATOM     85  O   GLU     6      26.820  31.260  26.490  1.00  0.00           O
ATOM     86  N   SER     7      28.890  30.450  26.270  1.00  0.00           N
ATOM     87  H   SER     7      29.890  30.620  26.320  1.00  0.00           H
ATOM     88  CA  SER     7      28.530  29.320  25.340  1.00  0.00           C
ATOM     89  HA  SER     7      27.690  28.740  25.740  1.00  0.00           H
ATOM     90  CB  SER     7      28.190  29.720  23.920  1.00  0.00           C
ATOM     91  HB1 SER     7      27.230  30.220  23.940  1.00  0.00           H
ATOM     92  HB2 SER     7      28.090  28.830  23.290  1.00  0.00           H
ATOM     93  OG  SER     7      29.220  30.550  23.420  1.00  0.00           O
ATOM     94  HG  SER     7      29.020  31.450  23.690  1.00  0.00           H
ATOM     95  C   SER     7      29.610  28.240  25.420  1.00  0.00           C
ATOM     96  O   SER     7      30.700  28.460  26.070  1.00  0.00           O
ATOM     97  N   GLY     9      29.480  27.110  24.660  1.00  0.00           N
ATOM     98  H   GLY     9      28.590  26.940  24.220  1.00  0.00           H
ATOM     99  CA  GLY     9      30.500  26.000  24.470  1.00  0.00           C
ATOM    100  HA1 GLY     9      31.390  26.620  24.400  1.00  0.00           H
ATOM    101  HA2 GLY     9      30.360  25.500  23.510  1.00  0.00           H
ATOM    102  C   GLY     9      30.570  24.980  25.620  1.00  0.00           C
ATOM    103  O   GLY     9      31.440  24.060  25.480  1.00  0.00           O
ATOM    104  N   GLY    10      29.800  25.140  26.700  1.00  0.00           N
ATOM    105  H   GLY    10      29.200  25.950  26.770  1.00  0.00           H
ATOM    106  CA  GLY    10      29.610  24.110  27.670  1.00  0.00           C
ATOM    107  HA1 GLY    10      28.850  24.530  28.320  1.00  0.00           H
ATOM    108  HA2 GLY    10      30.530  23.930  28.230  1.00  0.00           H
ATOM    109  C   GLY    10      29.070  22.780  27.130  1.00  0.00           C
ATOM    110  O   GLY    10      28.480  22.850  26.040  1.00  0.00           O
ATOM    111  N   GLY    11      29.100  21.670  27.830  1.00  0.00           N
ATOM    112  H   GLY    11      29.590  21.610  28.710  1.00  0.00           H
ATOM    113  CA  GLY    11      28.530  20.420  27.280  1.00  0.00           C
ATOM    114  HA1 GLY    11      29.200  20.080  26.500  1.00  0.00           H
ATOM    115  HA2 GLY    11      27.560  20.540  26.780  1.00  0.00           H
ATOM    116  C   GLY    11      28.360  19.260  28.200  1.00  0.00           C
ATOM    117  O   GLY    11      28.640  19.360  29.380  1.00  0.00           O
ATOM    118  N   LEU    12      27.780  18.180  27.630  1.00  0.00           N
ATOM    119  H   LEU    12      27.650  18.210  26.630  1.00  0.00           H
ATOM    120  CA  LEU    12      27.690  16.880  28.370  1.00  0.00           C
ATOM    121  HA  LEU    12      27.900  17.030  29.430  1.00  0.00           H
ATOM    122  CB  LEU    12      26.320  16.260  28.170  1.00  0.00           C
ATOM    123  HB1 LEU    12      26.040  16.310  27.120  1.00  0.00           H
ATOM    124  HB2 LEU    12      25.620  16.840  28.770  1.00  0.00           H
ATOM    125  CG  LEU    12      26.300  14.810  28.630  1.00  0.00           C
ATOM    126  HG  LEU    12      27.070  14.230  28.120  1.00  0.00           H
ATOM    127  CD1 LEU    12      26.540  14.650  30.110  1.00  0.00           C
ATOM    128 1HD1 LEU    12      26.390  13.590  30.330  1.00  0.00           H
ATOM    129 2HD1 LEU    12      27.560  14.870  30.450  1.00  0.00           H
ATOM    130 3HD1 LEU    12      25.850  15.220  30.730  1.00  0.00           H
ATOM    131  CD2 LEU    12      24.980  14.210  28.260  1.00  0.00           C
ATOM    132 1HD2 LEU    12      25.080  13.120  28.290  1.00  0.00           H
ATOM    133 2HD2 LEU    12      24.130  14.620  28.800  1.00  0.00           H
ATOM    134 3HD2 LEU    12      24.760  14.290  27.200  1.00  0.00           H
ATOM    135  C   LEU    12      28.840  15.960  27.900  1.00  0.00           C
ATOM    136  O   LEU    12      29.070  15.780  26.710  1.00  0.00           O
ATOM    137  N   VAL    13      29.640  15.510  28.860  1.00  0.00           N
ATOM    138  H   VAL    13      29.420  15.810  29.790  1.00  0.00           H
ATOM    139  CA  VAL    13      30.950  14.770  28.630  1.00  0.00           C
ATOM    140  HA  VAL    13      30.810  14.340  27.640  1.00  0.00           H
ATOM    141  CB  VAL    13      32.190  15.710  28.600  1.00  0.00           C
ATOM    142  HB  VAL    13      33.100  15.110  28.470  1.00  0.00           H
ATOM    143  CG1 VAL    13      31.950  16.550  27.340  1.00  0.00           C
ATOM    144 1HG1 VAL    13      32.830  17.190  27.290  1.00  0.00           H
ATOM    145 2HG1 VAL    13      31.860  15.870  26.490  1.00  0.00           H
ATOM    146 3HG1 VAL    13      31.060  17.180  27.340  1.00  0.00           H
ATOM    147  CG2 VAL    13      32.290  16.610  29.880  1.00  0.00           C
ATOM    148 1HG2 VAL    13      31.460  17.310  29.970  1.00  0.00           H
ATOM    149 2HG2 VAL    13      32.120  15.970  30.750  1.00  0.00           H
ATOM    150 3HG2 VAL    13      33.310  16.960  29.960  1.00  0.00           H
ATOM    151  C   VAL    13      31.190  13.610  29.560  1.00  0.00           C
ATOM    152  O   VAL    13      30.390  13.340  30.410  1.00  0.00           O
ATOM    153  N   GLN    14      32.330  12.910  29.440  1.00  0.00           N
ATOM    154  H   GLN    14      32.960  13.130  28.690  1.00  0.00           H
ATOM    155  CA  GLN    14      32.800  11.920  30.450  1.00  0.00           C
ATOM    156  HA  GLN    14      32.110  11.800  31.290  1.00  0.00           H
ATOM    157  CB  GLN    14      32.910  10.520  29.840  1.00  0.00           C
ATOM    158  HB1 GLN    14      33.220   9.800  30.600  1.00  0.00           H
ATOM    159  HB2 GLN    14      33.690  10.640  29.090  1.00  0.00           H
ATOM    160  CG  GLN    14      31.710   9.970  29.120  1.00  0.00           C
ATOM    161  HG1 GLN    14      31.230  10.710  28.470  1.00  0.00           H
ATOM    162  HG2 GLN    14      31.020   9.770  29.930  1.00  0.00           H
ATOM    163  CD  GLN    14      32.070   8.670  28.300  1.00  0.00           C
ATOM    164  OE1 GLN    14      32.980   7.890  28.540  1.00  0.00           O
ATOM    165  NE2 GLN    14      31.220   8.340  27.370  1.00  0.00           N
ATOM    166 1HE2 GLN    14      30.380   8.880  27.200  1.00  0.00           H
ATOM    167 2HE2 GLN    14      31.390   7.550  26.770  1.00  0.00           H
ATOM    168  C   GLN    14      34.140  12.210  31.100  1.00  0.00           C
ATOM    169  O   GLN    14      34.890  13.100  30.660  1.00  0.00           O
ATOM    170  N   ALA    15      34.450  11.520  32.180  1.00  0.00           N
ATOM    171  H   ALA    15      33.780  10.840  32.510  1.00  0.00           H
ATOM    172  CA  ALA    15      35.840  11.370  32.610  1.00  0.00           C
ATOM    173  HA  ALA    15      36.110  12.350  32.990  1.00  0.00           H
ATOM    174  CB  ALA    15      36.050  10.380  33.750  1.00  0.00           C
ATOM    175  HB1 ALA    15      35.490  10.630  34.650  1.00  0.00           H
ATOM    176  HB2 ALA    15      35.780   9.340  33.560  1.00  0.00           H
ATOM    177  HB3 ALA    15      37.090  10.460  34.050  1.00  0.00           H
ATOM    178  C   ALA    15      36.740  11.110  31.370  1.00  0.00           C
ATOM    179  O   ALA    15      36.490  10.210  30.620  1.00  0.00           O
ATOM    180  N   GLY    16      37.800  11.950  31.300  1.00  0.00           N
ATOM    181  H   GLY    16      37.850  12.560  32.100  1.00  0.00           H
ATOM    182  CA  GLY    16      39.010  11.990  30.440  1.00  0.00           C
ATOM    183  HA1 GLY    16      39.360  11.010  30.130  1.00  0.00           H
ATOM    184  HA2 GLY    16      39.850  12.410  31.000  1.00  0.00           H
ATOM    185  C   GLY    16      38.910  12.910  29.140  1.00  0.00           C
ATOM    186  O   GLY    16      39.910  13.240  28.460  1.00  0.00           O
ATOM    187  N   ASP    17      37.720  13.400  28.850  1.00  0.00           N
ATOM    188  H   ASP    17      36.980  13.330  29.540  1.00  0.00           H
ATOM    189  CA  ASP    17      37.570  14.410  27.730  1.00  0.00           C
ATOM    190  HA  ASP    17      38.230  14.170  26.900  1.00  0.00           H
ATOM    191  CB  ASP    17      36.150  14.260  27.190  1.00  0.00           C
ATOM    192  HB1 ASP    17      35.300  14.670  27.730  1.00  0.00           H
ATOM    193  HB2 ASP    17      35.870  13.210  27.090  1.00  0.00           H
ATOM    194  CG  ASP    17      35.970  14.700  25.730  1.00  0.00           C
ATOM    195  OD1 ASP    17      36.900  15.270  25.090  1.00  0.00           O
ATOM    196  OD2 ASP    17      34.870  14.460  25.160  1.00  0.00           O
ATOM    197  C   ASP    17      37.900  15.890  28.140  1.00  0.00           C
ATOM    198  O   ASP    17      38.140  16.160  29.290  1.00  0.00           O
ATOM    199  N   SER    18      37.850  16.810  27.210  1.00  0.00           N
ATOM    200  H   SER    18      37.600  16.530  26.270  1.00  0.00           H
ATOM    201  CA  SER    18      38.090  18.250  27.430  1.00  0.00           C
ATOM    202  HA  SER    18      38.210  18.430  28.500  1.00  0.00           H
ATOM    203  CB  SER    18      39.440  18.540  26.770  1.00  0.00           C
ATOM    204  HB1 SER    18      39.620  19.620  26.850  1.00  0.00           H
ATOM    205  HB2 SER    18      39.550  18.200  25.740  1.00  0.00           H
ATOM    206  OG  SER    18      40.620  17.980  27.390  1.00  0.00           O
ATOM    207  HG  SER    18      40.760  17.080  27.070  1.00  0.00           H
ATOM    208  C   SER    18      36.950  19.080  26.890  1.00  0.00           C
ATOM    209  O   SER    18      36.350  18.680  25.920  1.00  0.00           O
ATOM    210  N   LEU    19      36.740  20.330  27.300  1.00  0.00           N
ATOM    211  H   LEU    19      37.230  20.620  28.140  1.00  0.00           H
ATOM    212  CA  LEU    19      35.940  21.350  26.670  1.00  0.00           C
ATOM    213  HA  LEU    19      35.710  21.050  25.640  1.00  0.00           H
ATOM    214  CB  LEU    19      34.570  21.430  27.400  1.00  0.00           C
ATOM    215  HB1 LEU    19      34.110  22.370  27.090  1.00  0.00           H
ATOM    216  HB2 LEU    19      34.740  21.490  28.480  1.00  0.00           H
ATOM    217  CG  LEU    19      33.650  20.210  27.130  1.00  0.00           C
ATOM    218  HG  LEU    19      34.070  19.300  27.560  1.00  0.00           H
ATOM    219  CD1 LEU    19      32.490  20.530  28.070  1.00  0.00           C
ATOM    220 1HD1 LEU    19      31.910  19.630  28.280  1.00  0.00           H
ATOM    221 2HD1 LEU    19      32.740  20.900  29.070  1.00  0.00           H
ATOM    222 3HD1 LEU    19      31.850  21.320  27.670  1.00  0.00           H
ATOM    223  CD2 LEU    19      33.210  19.920  25.690  1.00  0.00           C
ATOM    224 1HD2 LEU    19      34.070  19.710  25.060  1.00  0.00           H
ATOM    225 2HD2 LEU    19      32.570  19.040  25.660  1.00  0.00           H
ATOM    226 3HD2 LEU    19      32.640  20.740  25.260  1.00  0.00           H
ATOM    227  C   LEU    19      36.550  22.760  26.590  1.00  0.00           C
ATOM    228  O   LEU    19      37.500  23.060  27.380  1.00  0.00           O
ATOM    229  N   ARG    20      36.090  23.620  25.720  1.00  0.00           N
ATOM    230  H   ARG    20      35.350  23.300  25.110  1.00  0.00           H
ATOM    231  CA  ARG    20      36.470  25.000  25.800  1.00  0.00           C
ATOM    232  HA  ARG    20      36.970  25.260  26.730  1.00  0.00           H
ATOM    233  CB  ARG    20      37.430  25.350  24.690  1.00  0.00           C
ATOM    234  HB1 ARG    20      36.980  25.240  23.700  1.00  0.00           H
ATOM    235  HB2 ARG    20      38.210  24.590  24.660  1.00  0.00           H
ATOM    236  CG  ARG    20      37.940  26.780  24.820  1.00  0.00           C
ATOM    237  HG1 ARG    20      38.410  26.910  25.790  1.00  0.00           H
ATOM    238  HG2 ARG    20      37.150  27.540  24.830  1.00  0.00           H
ATOM    239  CD  ARG    20      38.990  27.170  23.710  1.00  0.00           C
ATOM    240  HD1 ARG    20      39.670  26.320  23.610  1.00  0.00           H
ATOM    241  HD2 ARG    20      39.510  28.010  24.170  1.00  0.00           H
ATOM    242  NE  ARG    20      38.480  27.730  22.450  1.00  0.00           N
ATOM    243  HE  ARG    20      37.580  27.390  22.150  1.00  0.00           H
ATOM    244  CZ  ARG    20      38.950  28.690  21.620  1.00  0.00           C
ATOM    245  NH1 ARG    20      40.010  29.400  21.960  1.00  0.00           N
ATOM    246 1HH1 ARG    20      40.440  29.210  22.860  1.00  0.00           H
ATOM    247 2HH1 ARG    20      40.150  30.230  21.410  1.00  0.00           H
ATOM    248  NH2 ARG    20      38.330  29.090  20.520  1.00  0.00           N
ATOM    249 1HH2 ARG    20      37.560  28.580  20.120  1.00  0.00           H
ATOM    250 2HH2 ARG    20      38.800  29.740  19.910  1.00  0.00           H
ATOM    251  C   ARG    20      35.270  25.850  25.960  1.00  0.00           C
ATOM    252  O   ARG    20      34.380  25.860  25.110  1.00  0.00           O
ATOM    253  N   LEU    21      35.110  26.630  26.990  1.00  0.00           N
ATOM    254  H   LEU    21      35.790  26.620  27.730  1.00  0.00           H
ATOM    255  CA  LEU    21      34.060  27.580  27.100  1.00  0.00           C
ATOM    256  HA  LEU    21      33.220  27.160  26.550  1.00  0.00           H
ATOM    257  CB  LEU    21      33.670  27.770  28.540  1.00  0.00           C
ATOM    258  HB1 LEU    21      32.740  28.350  28.470  1.00  0.00           H
ATOM    259  HB2 LEU    21      34.320  28.460  29.080  1.00  0.00           H
ATOM    260  CG  LEU    21      33.500  26.550  29.440  1.00  0.00           C
ATOM    261  HG  LEU    21      34.430  26.060  29.760  1.00  0.00           H
ATOM    262  CD1 LEU    21      32.930  26.930  30.820  1.00  0.00           C
ATOM    263 1HD1 LEU    21      31.920  27.290  30.610  1.00  0.00           H
ATOM    264 2HD1 LEU    21      32.960  26.010  31.420  1.00  0.00           H
ATOM    265 3HD1 LEU    21      33.520  27.730  31.250  1.00  0.00           H
ATOM    266  CD2 LEU    21      32.530  25.570  28.730  1.00  0.00           C
ATOM    267 1HD2 LEU    21      32.950  25.180  27.800  1.00  0.00           H
ATOM    268 2HD2 LEU    21      32.350  24.710  29.370  1.00  0.00           H
ATOM    269 3HD2 LEU    21      31.670  26.140  28.370  1.00  0.00           H
ATOM    270  C   LEU    21      34.440  28.910  26.420  1.00  0.00           C
ATOM    271  O   LEU    21      35.560  29.440  26.510  1.00  0.00           O
ATOM    272  N   SER    22      33.410  29.510  25.830  1.00  0.00           N
ATOM    273  H   SER    22      32.480  29.150  25.990  1.00  0.00           H
ATOM    274  CA  SER    22      33.440  30.800  25.170  1.00  0.00           C
ATOM    275  HA  SER    22      34.480  31.140  25.170  1.00  0.00           H
ATOM    276  CB  SER    22      32.870  30.720  23.740  1.00  0.00           C
ATOM    277  HB1 SER    22      32.660  31.740  23.410  1.00  0.00           H
ATOM    278  HB2 SER    22      31.940  30.170  23.830  1.00  0.00           H
ATOM    279  OG  SER    22      33.710  30.050  22.870  1.00  0.00           O
ATOM    280  HG  SER    22      33.430  29.150  23.060  1.00  0.00           H
ATOM    281  C   SER    22      32.610  31.850  25.950  1.00  0.00           C
ATOM    282  O   SER    22      31.510  31.490  26.370  1.00  0.00           O
ATOM    283  N   CYS    23      33.100  33.050  26.140  1.00  0.00           N
ATOM    284  H   CYS    23      34.060  33.230  25.860  1.00  0.00           H
ATOM    285  CA  CYS    23      32.400  34.170  26.600  1.00  0.00           C
ATOM    286  HA  CYS    23      31.330  34.020  26.730  1.00  0.00           H
ATOM    287  CB  CYS    23      32.790  34.500  28.020  1.00  0.00           C
ATOM    288  HB1 CYS    23      33.860  34.720  28.040  1.00  0.00           H
ATOM    289  HB2 CYS    23      32.700  33.620  28.660  1.00  0.00           H
ATOM    290  SG  CYS    23      31.850  35.810  28.790  1.00  0.00           S
ATOM    291  C   CYS    23      32.600  35.320  25.600  1.00  0.00           C
ATOM    292  O   CYS    23      33.690  35.400  25.030  1.00  0.00           O
ATOM    293  N   ALA    24      31.560  36.110  25.360  1.00  0.00           N
ATOM    294  H   ALA    24      30.660  35.810  25.680  1.00  0.00           H
ATOM    295  CA  ALA    24      31.580  37.260  24.340  1.00  0.00           C
ATOM    296  HA  ALA    24      32.510  37.180  23.770  1.00  0.00           H
ATOM    297  CB  ALA    24      30.380  37.000  23.450  1.00  0.00           C
ATOM    298  HB1 ALA    24      30.450  37.830  22.750  1.00  0.00           H
ATOM    299  HB2 ALA    24      30.420  36.050  22.930  1.00  0.00           H
ATOM    300  HB3 ALA    24      29.440  37.030  24.000  1.00  0.00           H
ATOM    301  C   ALA    24      31.480  38.570  25.090  1.00  0.00           C
ATOM    302  O   ALA    24      30.610  38.730  25.910  1.00  0.00           O
ATOM    303  N   ALA    25      32.370  39.560  24.740  1.00  0.00           N
ATOM    304  H   ALA    25      32.980  39.350  23.960  1.00  0.00           H
ATOM    305  CA  ALA    25      32.400  40.850  25.370  1.00  0.00           C
ATOM    306  HA  ALA    25      32.630  40.690  26.420  1.00  0.00           H
ATOM    307  CB  ALA    25      33.630  41.600  24.790  1.00  0.00           C
ATOM    308  HB1 ALA    25      33.800  42.480  25.410  1.00  0.00           H
ATOM    309  HB2 ALA    25      34.560  41.040  24.920  1.00  0.00           H
ATOM    310  HB3 ALA    25      33.420  41.980  23.790  1.00  0.00           H
ATOM    311  C   ALA    25      31.110  41.620  25.250  1.00  0.00           C
ATOM    312  O   ALA    25      30.800  42.320  26.190  1.00  0.00           O
ATOM    313  N   SER    26      30.200  41.330  24.300  1.00  0.00           N
ATOM    314  H   SER    26      30.430  40.640  23.590  1.00  0.00           H
ATOM    315  CA  SER    26      28.850  41.860  24.180  1.00  0.00           C
ATOM    316  HA  SER    26      28.520  41.790  23.140  1.00  0.00           H
ATOM    317  CB  SER    26      27.850  40.990  24.870  1.00  0.00           C
ATOM    318  HB1 SER    26      26.830  41.210  24.580  1.00  0.00           H
ATOM    319  HB2 SER    26      28.030  41.110  25.940  1.00  0.00           H
ATOM    320  OG  SER    26      28.100  39.610  24.570  1.00  0.00           O
ATOM    321  HG  SER    26      28.810  39.370  25.180  1.00  0.00           H
ATOM    322  C   SER    26      28.700  43.360  24.450  1.00  0.00           C
ATOM    323  O   SER    26      27.760  43.830  25.180  1.00  0.00           O
ATOM    324  N   GLY    27      29.580  44.100  23.710  1.00  0.00           N
ATOM    325  H   GLY    27      30.260  43.590  23.160  1.00  0.00           H
ATOM    326  CA  GLY    27      29.820  45.490  23.830  1.00  0.00           C
ATOM    327  HA1 GLY    27      28.910  46.080  23.790  1.00  0.00           H
ATOM    328  HA2 GLY    27      30.300  45.800  22.900  1.00  0.00           H
ATOM    329  C   GLY    27      30.610  45.980  25.060  1.00  0.00           C
ATOM    330  O   GLY    27      30.780  47.230  25.200  1.00  0.00           O
ATOM    331  N   LEU    28      31.140  45.170  25.970  1.00  0.00           N
ATOM    332  H   LEU    28      31.080  44.180  25.790  1.00  0.00           H
ATOM    333  CA  LEU    28      32.130  45.580  26.990  1.00  0.00           C
ATOM    334  HA  LEU    28      31.610  46.320  27.610  1.00  0.00           H
ATOM    335  CB  LEU    28      32.550  44.350  27.780  1.00  0.00           C
ATOM    336  HB1 LEU    28      33.040  43.640  27.120  1.00  0.00           H
ATOM    337  HB2 LEU    28      31.620  43.900  28.140  1.00  0.00           H
ATOM    338  CG  LEU    28      33.500  44.620  28.950  1.00  0.00           C
ATOM    339  HG  LEU    28      34.480  45.000  28.690  1.00  0.00           H
ATOM    340  CD1 LEU    28      32.860  45.430  30.050  1.00  0.00           C
ATOM    341 1HD1 LEU    28      32.090  44.880  30.600  1.00  0.00           H
ATOM    342 2HD1 LEU    28      33.660  45.700  30.750  1.00  0.00           H
ATOM    343 3HD1 LEU    28      32.430  46.300  29.560  1.00  0.00           H
ATOM    344  CD2 LEU    28      33.780  43.230  29.580  1.00  0.00           C
ATOM    345 1HD2 LEU    28      34.140  42.500  28.850  1.00  0.00           H
ATOM    346 2HD2 LEU    28      34.430  43.310  30.450  1.00  0.00           H
ATOM    347 3HD2 LEU    28      32.850  42.830  29.990  1.00  0.00           H
ATOM    348  C   LEU    28      33.380  46.330  26.420  1.00  0.00           C
ATOM    349  O   LEU    28      33.720  46.190  25.250  1.00  0.00           O
ATOM    350  N   LEU    29      34.040  47.070  27.300  1.00  0.00           N
ATOM    351  H   LEU    29      33.680  47.110  28.240  1.00  0.00           H
ATOM    352  CA  LEU    29      35.300  47.740  27.150  1.00  0.00           C
ATOM    353  HA  LEU    29      35.350  48.090  26.120  1.00  0.00           H
ATOM    354  CB  LEU    29      35.400  48.880  28.230  1.00  0.00           C
ATOM    355  HB1 LEU    29      36.370  49.370  28.340  1.00  0.00           H
ATOM    356  HB2 LEU    29      35.260  48.480  29.240  1.00  0.00           H
ATOM    357  CG  LEU    29      34.510  50.090  28.110  1.00  0.00           C
ATOM    358  HG  LEU    29      34.870  50.670  28.960  1.00  0.00           H
ATOM    359  CD1 LEU    29      34.850  50.860  26.820  1.00  0.00           C
ATOM    360 1HD1 LEU    29      34.710  51.930  26.970  1.00  0.00           H
ATOM    361 2HD1 LEU    29      35.890  50.680  26.580  1.00  0.00           H
ATOM    362 3HD1 LEU    29      34.230  50.510  25.990  1.00  0.00           H
ATOM    363  CD2 LEU    29      33.030  49.840  28.380  1.00  0.00           C
ATOM    364 1HD2 LEU    29      32.660  50.860  28.500  1.00  0.00           H
ATOM    365 2HD2 LEU    29      32.490  49.330  27.590  1.00  0.00           H
ATOM    366 3HD2 LEU    29      32.990  49.210  29.270  1.00  0.00           H
ATOM    367  C   LEU    29      36.480  46.730  27.250  1.00  0.00           C
ATOM    368  O   LEU    29      37.260  46.700  28.190  1.00  0.00           O
ATOM    369  N   PHE    30      36.600  45.850  26.200  1.00  0.00           N
ATOM    370  H   PHE    30      35.870  45.960  25.510  1.00  0.00           H
ATOM    371  CA  PHE    30      37.440  44.670  26.100  1.00  0.00           C
ATOM    372  HA  PHE    30      37.350  44.040  26.980  1.00  0.00           H
ATOM    373  CB  PHE    30      37.010  43.900  24.850  1.00  0.00           C
ATOM    374  HB1 PHE    30      37.310  44.400  23.930  1.00  0.00           H
ATOM    375  HB2 PHE    30      35.930  43.830  24.900  1.00  0.00           H
ATOM    376  CG  PHE    30      37.630  42.490  24.860  1.00  0.00           C
ATOM    377  CD1 PHE    30      37.370  41.590  25.900  1.00  0.00           C
ATOM    378  HD1 PHE    30      36.610  41.840  26.630  1.00  0.00           H
ATOM    379  CE1 PHE    30      37.870  40.320  25.880  1.00  0.00           C
ATOM    380  HE1 PHE    30      37.510  39.660  26.660  1.00  0.00           H
ATOM    381  CZ  PHE    30      38.670  39.840  24.860  1.00  0.00           C
ATOM    382  HZ  PHE    30      38.990  38.830  24.690  1.00  0.00           H
ATOM    383  CE2 PHE    30      38.910  40.700  23.790  1.00  0.00           C
ATOM    384  HE2 PHE    30      39.660  40.370  23.090  1.00  0.00           H
ATOM    385  CD2 PHE    30      38.440  42.030  23.790  1.00  0.00           C
ATOM    386  HD2 PHE    30      38.830  42.780  23.120  1.00  0.00           H
ATOM    387  C   PHE    30      38.940  44.830  26.190  1.00  0.00           C
ATOM    388  O   PHE    30      39.740  44.110  26.820  1.00  0.00           O
ATOM    389  N   SER    37      39.380  46.000  25.670  1.00  0.00           N
ATOM    390  H   SER    37      38.780  46.610  25.140  1.00  0.00           H
ATOM    391  CA  SER    37      40.780  46.410  25.870  1.00  0.00           C
ATOM    392  HA  SER    37      41.480  45.590  25.700  1.00  0.00           H
ATOM    393  CB  SER    37      41.150  47.560  24.890  1.00  0.00           C
ATOM    394  HB1 SER    37      42.180  47.890  25.030  1.00  0.00           H
ATOM    395  HB2 SER    37      40.450  48.350  25.160  1.00  0.00           H
ATOM    396  OG  SER    37      40.870  47.190  23.600  1.00  0.00           O
ATOM    397  HG  SER    37      41.540  47.400  22.950  1.00  0.00           H
ATOM    398  C   SER    37      41.160  46.940  27.200  1.00  0.00           C
ATOM    399  O   SER    37      42.320  47.350  27.370  1.00  0.00           O
ATOM    400  N   PHE    38      40.190  47.010  28.130  1.00  0.00           N
ATOM    401  H   PHE    38      39.300  46.700  27.770  1.00  0.00           H
ATOM    402  CA  PHE    38      40.360  47.930  29.300  1.00  0.00           C
ATOM    403  HA  PHE    38      41.420  48.110  29.430  1.00  0.00           H
ATOM    404  CB  PHE    38      39.580  49.250  28.940  1.00  0.00           C
ATOM    405  HB1 PHE    38      39.780  49.870  29.820  1.00  0.00           H
ATOM    406  HB2 PHE    38      38.500  49.110  28.980  1.00  0.00           H
ATOM    407  CG  PHE    38      39.980  49.960  27.650  1.00  0.00           C
ATOM    408  CD1 PHE    38      39.080  50.250  26.630  1.00  0.00           C
ATOM    409  HD1 PHE    38      38.050  49.990  26.820  1.00  0.00           H
ATOM    410  CE1 PHE    38      39.440  51.020  25.510  1.00  0.00           C
ATOM    411  HE1 PHE    38      38.730  51.340  24.760  1.00  0.00           H
ATOM    412  CZ  PHE    38      40.740  51.570  25.440  1.00  0.00           C
ATOM    413  HZ  PHE    38      40.980  52.260  24.650  1.00  0.00           H
ATOM    414  CE2 PHE    38      41.690  51.240  26.450  1.00  0.00           C
ATOM    415  HE2 PHE    38      42.710  51.570  26.330  1.00  0.00           H
ATOM    416  CD2 PHE    38      41.270  50.520  27.570  1.00  0.00           C
ATOM    417  HD2 PHE    38      42.030  50.220  28.280  1.00  0.00           H
ATOM    418  C   PHE    38      39.910  47.270  30.590  1.00  0.00           C
ATOM    419  O   PHE    38      40.290  47.790  31.650  1.00  0.00           O
ATOM    420  N   TYR    39      39.220  46.070  30.530  1.00  0.00           N
ATOM    421  H   TYR    39      39.140  45.670  29.600  1.00  0.00           H
ATOM    422  CA  TYR    39      38.650  45.360  31.670  1.00  0.00           C
ATOM    423  HA  TYR    39      38.890  45.950  32.560  1.00  0.00           H
ATOM    424  CB  TYR    39      37.100  45.100  31.530  1.00  0.00           C
ATOM    425  HB1 TYR    39      36.950  44.330  32.280  1.00  0.00           H
ATOM    426  HB2 TYR    39      36.900  44.790  30.500  1.00  0.00           H
ATOM    427  CG  TYR    39      36.210  46.250  31.970  1.00  0.00           C
ATOM    428  CD1 TYR    39      36.490  47.530  31.500  1.00  0.00           C
ATOM    429  HD1 TYR    39      37.210  47.640  30.700  1.00  0.00           H
ATOM    430  CE1 TYR    39      35.960  48.680  32.090  1.00  0.00           C
ATOM    431  HE1 TYR    39      36.250  49.690  31.820  1.00  0.00           H
ATOM    432  CZ  TYR    39      35.110  48.550  33.190  1.00  0.00           C
ATOM    433  OH  TYR    39      34.660  49.740  33.620  1.00  0.00           O
ATOM    434  HH  TYR    39      34.170  49.620  34.440  1.00  0.00           H
ATOM    435  CE2 TYR    39      34.730  47.230  33.610  1.00  0.00           C
ATOM    436  HE2 TYR    39      34.190  47.210  34.540  1.00  0.00           H
ATOM    437  CD2 TYR    39      35.250  46.050  32.980  1.00  0.00           C
ATOM    438  HD2 TYR    39      35.170  45.050  33.390  1.00  0.00           H
ATOM    439  C   TYR    39      39.400  44.040  31.890  1.00  0.00           C
ATOM    440  O   TYR    39      39.710  43.310  30.980  1.00  0.00           O
ATOM    441  N   ILE    40      39.570  43.710  33.210  1.00  0.00           N
ATOM    442  H   ILE    40      39.200  44.360  33.880  1.00  0.00           H
ATOM    443  CA  ILE    40      39.930  42.340  33.610  1.00  0.00           C
ATOM    444  HA  ILE    40      40.630  41.960  32.870  1.00  0.00           H
ATOM    445  CB  ILE    40      40.480  42.500  35.060  1.00  0.00           C
ATOM    446  HB  ILE    40      39.620  42.750  35.690  1.00  0.00           H
ATOM    447  CG2 ILE    40      41.100  41.170  35.530  1.00  0.00           C
ATOM    448 1HG2 ILE    40      41.390  41.220  36.580  1.00  0.00           H
ATOM    449 2HG2 ILE    40      40.370  40.360  35.500  1.00  0.00           H
ATOM    450 3HG2 ILE    40      41.880  40.830  34.850  1.00  0.00           H
ATOM    451  CG1 ILE    40      41.600  43.570  35.170  1.00  0.00           C
ATOM    452 1HG1 ILE    40      41.320  44.540  34.750  1.00  0.00           H
ATOM    453 2HG1 ILE    40      42.420  43.300  34.510  1.00  0.00           H
ATOM    454  CD  ILE    40      42.280  43.850  36.520  1.00  0.00           C
ATOM    455  HD1 ILE    40      42.710  42.990  37.030  1.00  0.00           H
ATOM    456  HD2 ILE    40      43.100  44.560  36.420  1.00  0.00           H
ATOM    457  HD3 ILE    40      41.480  44.300  37.090  1.00  0.00           H
ATOM    458  C   ILE    40      38.650  41.450  33.480  1.00  0.00           C
ATOM    459  O   ILE    40      37.520  41.880  33.820  1.00  0.00           O
ATOM    460  N   MET    41      38.820  40.230  32.980  1.00  0.00           N
ATOM    461  H   MET    41      39.760  39.860  32.990  1.00  0.00           H
ATOM    462  CA  MET    41      37.700  39.400  32.560  1.00  0.00           C
ATOM    463  HA  MET    41      36.790  39.720  33.090  1.00  0.00           H
ATOM    464  CB  MET    41      37.410  39.570  31.100  1.00  0.00           C
ATOM    465  HB1 MET    41      38.180  39.060  30.530  1.00  0.00           H
ATOM    466  HB2 MET    41      37.520  40.620  30.800  1.00  0.00           H
ATOM    467  CG  MET    41      36.030  39.130  30.660  1.00  0.00           C
ATOM    468  HG1 MET    41      35.230  39.520  31.290  1.00  0.00           H
ATOM    469  HG2 MET    41      35.970  38.050  30.700  1.00  0.00           H
ATOM    470  SD  MET    41      35.510  39.570  28.920  1.00  0.00           S
ATOM    471  CE  MET    41      33.800  39.000  29.110  1.00  0.00           C
ATOM    472  HE1 MET    41      33.820  37.910  29.130  1.00  0.00           H
ATOM    473  HE2 MET    41      33.300  39.400  29.990  1.00  0.00           H
ATOM    474  HE3 MET    41      33.270  39.380  28.230  1.00  0.00           H
ATOM    475  C   MET    41      37.960  38.000  33.040  1.00  0.00           C
ATOM    476  O   MET    41      39.100  37.560  32.950  1.00  0.00           O
ATOM    477  N   GLY    42      36.990  37.240  33.500  1.00  0.00           N
ATOM    478  H   GLY    42      36.060  37.630  33.570  1.00  0.00           H
ATOM    479  CA  GLY    42      37.220  35.960  34.220  1.00  0.00           C
ATOM    480  HA1 GLY    42      37.510  36.150  35.250  1.00  0.00           H
ATOM    481  HA2 GLY    42      37.920  35.370  33.640  1.00  0.00           H
ATOM    482  C   GLY    42      36.010  35.080  34.420  1.00  0.00           C
ATOM    483  O   GLY    42      34.910  35.410  33.980  1.00  0.00           O
ATOM    484  N   TRP    43      36.160  34.000  35.140  1.00  0.00           N
ATOM    485  H   TRP    43      37.010  33.820  35.650  1.00  0.00           H
ATOM    486  CA  TRP    43      35.030  33.060  35.420  1.00  0.00           C
ATOM    487  HA  TRP    43      34.070  33.540  35.210  1.00  0.00           H
ATOM    488  CB  TRP    43      35.150  31.830  34.540  1.00  0.00           C
ATOM    489  HB1 TRP    43      34.300  31.180  34.760  1.00  0.00           H
ATOM    490  HB2 TRP    43      36.120  31.400  34.760  1.00  0.00           H
ATOM    491  CG  TRP    43      35.080  31.990  33.020  1.00  0.00           C
ATOM    492  CD1 TRP    43      36.010  32.570  32.210  1.00  0.00           C
ATOM    493  HD1 TRP    43      36.910  33.040  32.580  1.00  0.00           H
ATOM    494  NE1 TRP    43      35.620  32.520  30.880  1.00  0.00           N
ATOM    495  HE1 TRP    43      36.250  32.850  30.170  1.00  0.00           H
ATOM    496  CE2 TRP    43      34.390  31.860  30.740  1.00  0.00           C
ATOM    497  CZ2 TRP    43      33.550  31.600  29.630  1.00  0.00           C
ATOM    498  HZ2 TRP    43      33.920  31.850  28.640  1.00  0.00           H
ATOM    499  CH2 TRP    43      32.340  30.910  29.840  1.00  0.00           C
ATOM    500  HH2 TRP    43      31.680  30.840  28.990  1.00  0.00           H
ATOM    501  CZ3 TRP    43      31.870  30.680  31.170  1.00  0.00           C
ATOM    502  HZ3 TRP    43      30.860  30.310  31.300  1.00  0.00           H
ATOM    503  CE3 TRP    43      32.710  31.080  32.270  1.00  0.00           C
ATOM    504  HE3 TRP    43      32.360  30.830  33.260  1.00  0.00           H
ATOM    505  CD2 TRP    43      33.990  31.560  32.060  1.00  0.00           C
ATOM    506  C   TRP    43      35.010  32.550  36.890  1.00  0.00           C
ATOM    507  O   TRP    43      35.970  32.740  37.660  1.00  0.00           O
ATOM    508  N   PHE    44      33.810  32.150  37.310  1.00  0.00           N
ATOM    509  H   PHE    44      33.090  32.230  36.610  1.00  0.00           H
ATOM    510  CA  PHE    44      33.430  31.500  38.610  1.00  0.00           C
ATOM    511  HA  PHE    44      34.340  31.370  39.180  1.00  0.00           H
ATOM    512  CB  PHE    44      32.600  32.510  39.390  1.00  0.00           C
ATOM    513  HB1 PHE    44      32.320  32.020  40.330  1.00  0.00           H
ATOM    514  HB2 PHE    44      31.650  32.680  38.870  1.00  0.00           H
ATOM    515  CG  PHE    44      33.330  33.800  39.770  1.00  0.00           C
ATOM    516  CD1 PHE    44      33.270  34.830  38.800  1.00  0.00           C
ATOM    517  HD1 PHE    44      32.730  34.710  37.870  1.00  0.00           H
ATOM    518  CE1 PHE    44      34.050  35.980  39.010  1.00  0.00           C
ATOM    519  HE1 PHE    44      34.020  36.870  38.400  1.00  0.00           H
ATOM    520  CZ  PHE    44      34.910  35.990  40.170  1.00  0.00           C
ATOM    521  HZ  PHE    44      35.400  36.940  40.310  1.00  0.00           H
ATOM    522  CE2 PHE    44      35.040  34.950  41.080  1.00  0.00           C
ATOM    523  HE2 PHE    44      35.710  34.970  41.930  1.00  0.00           H
ATOM    524  CD2 PHE    44      34.170  33.840  40.910  1.00  0.00           C
ATOM    525  HD2 PHE    44      34.130  33.020  41.610  1.00  0.00           H
ATOM    526  C   PHE    44      32.570  30.270  38.280  1.00  0.00           C
ATOM    527  O   PHE    44      31.850  30.300  37.270  1.00  0.00           O
ATOM    528  N   ARG    45      32.630  29.190  39.040  1.00  0.00           N
ATOM    529  H   ARG    45      33.210  29.290  39.860  1.00  0.00           H
ATOM    530  CA  ARG    45      31.720  28.010  38.850  1.00  0.00           C
ATOM    531  HA  ARG    45      30.930  28.080  38.100  1.00  0.00           H
ATOM    532  CB  ARG    45      32.600  26.850  38.190  1.00  0.00           C
ATOM    533  HB1 ARG    45      33.290  27.180  37.420  1.00  0.00           H
ATOM    534  HB2 ARG    45      31.940  26.160  37.660  1.00  0.00           H
ATOM    535  CG  ARG    45      33.340  25.970  39.230  1.00  0.00           C
ATOM    536  HG1 ARG    45      32.630  25.540  39.940  1.00  0.00           H
ATOM    537  HG2 ARG    45      34.110  26.570  39.720  1.00  0.00           H
ATOM    538  CD  ARG    45      33.990  24.730  38.650  1.00  0.00           C
ATOM    539  HD1 ARG    45      34.390  24.930  37.660  1.00  0.00           H
ATOM    540  HD2 ARG    45      33.290  23.900  38.620  1.00  0.00           H
ATOM    541  NE  ARG    45      35.070  24.190  39.530  1.00  0.00           N
ATOM    542  HE  ARG    45      35.340  24.670  40.380  1.00  0.00           H
ATOM    543  CZ  ARG    45      35.710  23.090  39.330  1.00  0.00           C
ATOM    544  NH1 ARG    45      35.470  22.430  38.290  1.00  0.00           N
ATOM    545 1HH1 ARG    45      34.780  22.740  37.620  1.00  0.00           H
ATOM    546 2HH1 ARG    45      35.960  21.560  38.120  1.00  0.00           H
ATOM    547  NH2 ARG    45      36.550  22.750  40.220  1.00  0.00           N
ATOM    548 1HH2 ARG    45      36.520  23.220  41.120  1.00  0.00           H
ATOM    549 2HH2 ARG    45      37.060  21.880  40.100  1.00  0.00           H
ATOM    550  C   ARG    45      30.990  27.630  40.150  1.00  0.00           C
ATOM    551  O   ARG    45      31.370  28.000  41.290  1.00  0.00           O
ATOM    552  N   GLN    46      29.970  26.730  39.940  1.00  0.00           N
ATOM    553  H   GLN    46      29.610  26.630  39.000  1.00  0.00           H
ATOM    554  CA  GLN    46      29.120  26.210  41.010  1.00  0.00           C
ATOM    555  HA  GLN    46      29.770  26.220  41.890  1.00  0.00           H
ATOM    556  CB  GLN    46      28.020  27.230  41.320  1.00  0.00           C
ATOM    557  HB1 GLN    46      27.320  27.330  40.490  1.00  0.00           H
ATOM    558  HB2 GLN    46      28.400  28.250  41.420  1.00  0.00           H
ATOM    559  CG  GLN    46      27.200  26.780  42.540  1.00  0.00           C
ATOM    560  HG1 GLN    46      27.900  26.560  43.350  1.00  0.00           H
ATOM    561  HG2 GLN    46      26.680  25.860  42.270  1.00  0.00           H
ATOM    562  CD  GLN    46      26.230  27.860  42.970  1.00  0.00           C
ATOM    563  OE1 GLN    46      26.470  29.060  42.800  1.00  0.00           O
ATOM    564  NE2 GLN    46      25.190  27.480  43.650  1.00  0.00           N
ATOM    565 1HE2 GLN    46      24.970  26.490  43.710  1.00  0.00           H
ATOM    566 2HE2 GLN    46      24.550  28.220  43.910  1.00  0.00           H
ATOM    567  C   GLN    46      28.630  24.700  40.810  1.00  0.00           C
ATOM    568  O   GLN    46      27.890  24.400  39.860  1.00  0.00           O
ATOM    569  N   ALA    47      29.100  23.870  41.750  1.00  0.00           N
ATOM    570  H   ALA    47      29.800  24.210  42.390  1.00  0.00           H
ATOM    571  CA  ALA    47      28.800  22.450  41.880  1.00  0.00           C
ATOM    572  HA  ALA    47      28.800  21.950  40.900  1.00  0.00           H
ATOM    573  CB  ALA    47      29.940  21.850  42.700  1.00  0.00           C
ATOM    574  HB1 ALA    47      29.920  20.760  42.680  1.00  0.00           H
ATOM    575  HB2 ALA    47      30.920  22.150  42.320  1.00  0.00           H
ATOM    576  HB3 ALA    47      29.750  22.100  43.750  1.00  0.00           H
ATOM    577  C   ALA    47      27.440  22.220  42.580  1.00  0.00           C
ATOM    578  O   ALA    47      27.070  23.070  43.450  1.00  0.00           O
ATOM    579  N   PRO    48      26.700  21.090  42.340  1.00  0.00           N
ATOM    580  CD  PRO    48      27.080  20.150  41.320  1.00  0.00           C
ATOM    581  HD1 PRO    48      27.930  19.590  41.700  1.00  0.00           H
ATOM    582  HD2 PRO    48      27.290  20.730  40.420  1.00  0.00           H
ATOM    583  CG  PRO    48      25.970  19.100  41.190  1.00  0.00           C
ATOM    584  HG1 PRO    48      26.330  18.140  40.840  1.00  0.00           H
ATOM    585  HG2 PRO    48      25.260  19.380  40.410  1.00  0.00           H
ATOM    586  CB  PRO    48      25.170  19.290  42.530  1.00  0.00           C
ATOM    587  HB1 PRO    48      25.580  18.600  43.270  1.00  0.00           H
ATOM    588  HB2 PRO    48      24.090  19.100  42.520  1.00  0.00           H
ATOM    589  CA  PRO    48      25.490  20.700  42.970  1.00  0.00           C
ATOM    590  HA  PRO    48      24.760  21.430  42.630  1.00  0.00           H
ATOM    591  C   PRO    48      25.650  20.780  44.540  1.00  0.00           C
ATOM    592  O   PRO    48      26.510  20.100  45.150  1.00  0.00           O
ATOM    593  N   GLY    49      24.840  21.570  45.220  1.00  0.00           N
ATOM    594  H   GLY    49      24.040  22.010  44.790  1.00  0.00           H
ATOM    595  CA  GLY    49      24.710  21.790  46.660  1.00  0.00           C
ATOM    596  HA1 GLY    49      24.360  20.870  47.130  1.00  0.00           H
ATOM    597  HA2 GLY    49      24.060  22.580  47.040  1.00  0.00           H
ATOM    598  C   GLY    49      25.940  22.340  47.410  1.00  0.00           C
ATOM    599  O   GLY    49      25.970  22.190  48.620  1.00  0.00           O
ATOM    600  N   ARG    50      26.990  22.730  46.700  1.00  0.00           N
ATOM    601  H   ARG    50      26.880  22.770  45.690  1.00  0.00           H
ATOM    602  CA  ARG    50      28.160  23.310  47.290  1.00  0.00           C
ATOM    603  HA  ARG    50      28.080  23.280  48.380  1.00  0.00           H
ATOM    604  CB  ARG    50      29.460  22.590  46.970  1.00  0.00           C
ATOM    605  HB1 ARG    50      30.270  23.020  47.550  1.00  0.00           H
ATOM    606  HB2 ARG    50      29.720  22.660  45.920  1.00  0.00           H
ATOM    607  CG  ARG    50      29.320  21.030  47.270  1.00  0.00           C
ATOM    608  HG1 ARG    50      28.690  20.610  46.480  1.00  0.00           H
ATOM    609  HG2 ARG    50      28.700  20.950  48.160  1.00  0.00           H
ATOM    610  CD  ARG    50      30.550  20.230  47.460  1.00  0.00           C
ATOM    611  HD1 ARG    50      30.310  19.210  47.750  1.00  0.00           H
ATOM    612  HD2 ARG    50      31.080  20.770  48.240  1.00  0.00           H
ATOM    613  NE  ARG    50      31.360  20.300  46.190  1.00  0.00           N
ATOM    614  HE  ARG    50      31.850  21.150  45.970  1.00  0.00           H
ATOM    615  CZ  ARG    50      31.670  19.340  45.370  1.00  0.00           C
ATOM    616  NH1 ARG    50      31.100  18.180  45.460  1.00  0.00           N
ATOM    617 1HH1 ARG    50      30.220  18.130  45.950  1.00  0.00           H
ATOM    618 2HH1 ARG    50      31.430  17.480  44.810  1.00  0.00           H
ATOM    619  NH2 ARG    50      32.650  19.520  44.540  1.00  0.00           N
ATOM    620 1HH2 ARG    50      33.240  20.330  44.560  1.00  0.00           H
ATOM    621 2HH2 ARG    50      33.000  18.720  44.040  1.00  0.00           H
ATOM    622  C   ARG    50      28.300  24.820  46.780  1.00  0.00           C
ATOM    623  O   ARG    50      27.540  25.230  45.950  1.00  0.00           O
ATOM    624  N   GLU    51      29.180  25.590  47.310  1.00  0.00           N
ATOM    625  H   GLU    51      29.780  25.220  48.040  1.00  0.00           H
ATOM    626  CA  GLU    51      29.170  27.050  47.130  1.00  0.00           C
ATOM    627  HA  GLU    51      28.200  27.490  46.940  1.00  0.00           H
ATOM    628  CB  GLU    51      29.590  27.720  48.470  1.00  0.00           C
ATOM    629  HB1 GLU    51      29.790  28.750  48.180  1.00  0.00           H
ATOM    630  HB2 GLU    51      30.490  27.240  48.870  1.00  0.00           H
ATOM    631  CG  GLU    51      28.460  27.750  49.420  1.00  0.00           C
ATOM    632  HG1 GLU    51      28.330  26.710  49.720  1.00  0.00           H
ATOM    633  HG2 GLU    51      27.590  28.160  48.910  1.00  0.00           H
ATOM    634  CD  GLU    51      28.690  28.590  50.710  1.00  0.00           C
ATOM    635  OE1 GLU    51      29.350  29.610  50.640  1.00  0.00           O
ATOM    636  OE2 GLU    51      28.260  28.180  51.830  1.00  0.00           O
ATOM    637  C   GLU    51      30.050  27.570  45.970  1.00  0.00           C
ATOM    638  O   GLU    51      30.880  26.790  45.500  1.00  0.00           O
ATOM    639  N   ARG    52      29.810  28.820  45.500  1.00  0.00           N
ATOM    640  H   ARG    52      28.950  29.250  45.800  1.00  0.00           H
ATOM    641  CA  ARG    52      30.430  29.390  44.220  1.00  0.00           C
ATOM    642  HA  ARG    52      30.300  28.620  43.460  1.00  0.00           H
ATOM    643  CB  ARG    52      29.600  30.640  43.820  1.00  0.00           C
ATOM    644  HB1 ARG    52      29.780  31.460  44.510  1.00  0.00           H
ATOM    645  HB2 ARG    52      28.530  30.430  43.790  1.00  0.00           H
ATOM    646  CG  ARG    52      29.970  31.100  42.380  1.00  0.00           C
ATOM    647  HG1 ARG    52      29.760  30.260  41.720  1.00  0.00           H
ATOM    648  HG2 ARG    52      31.000  31.450  42.380  1.00  0.00           H
ATOM    649  CD  ARG    52      29.100  32.410  42.160  1.00  0.00           C
ATOM    650  HD1 ARG    52      28.170  32.230  42.690  1.00  0.00           H
ATOM    651  HD2 ARG    52      28.990  32.540  41.080  1.00  0.00           H
ATOM    652  NE  ARG    52      29.640  33.690  42.760  1.00  0.00           N
ATOM    653  HE  ARG    52      30.500  33.650  43.290  1.00  0.00           H
ATOM    654  CZ  ARG    52      29.150  34.850  42.640  1.00  0.00           C
ATOM    655  NH1 ARG    52      27.990  35.040  42.150  1.00  0.00           N
ATOM    656 1HH1 ARG    52      27.310  34.320  41.980  1.00  0.00           H
ATOM    657 2HH1 ARG    52      27.750  35.980  41.880  1.00  0.00           H
ATOM    658  NH2 ARG    52      29.850  35.840  43.140  1.00  0.00           N
ATOM    659 1HH2 ARG    52      30.700  35.690  43.670  1.00  0.00           H
ATOM    660 2HH2 ARG    52      29.600  36.780  42.890  1.00  0.00           H
ATOM    661  C   ARG    52      31.900  29.700  44.440  1.00  0.00           C
ATOM    662  O   ARG    52      32.320  30.180  45.500  1.00  0.00           O
ATOM    663  N   GLU    53      32.690  29.300  43.470  1.00  0.00           N
ATOM    664  H   GLU    53      32.250  28.880  42.660  1.00  0.00           H
ATOM    665  CA  GLU    53      34.170  29.350  43.530  1.00  0.00           C
ATOM    666  HA  GLU    53      34.350  29.830  44.490  1.00  0.00           H
ATOM    667  CB  GLU    53      34.690  27.920  43.690  1.00  0.00           C
ATOM    668  HB1 GLU    53      34.090  27.400  44.440  1.00  0.00           H
ATOM    669  HB2 GLU    53      35.720  27.980  44.020  1.00  0.00           H
ATOM    670  CG  GLU    53      34.660  27.130  42.390  1.00  0.00           C
ATOM    671  HG1 GLU    53      35.500  27.540  41.830  1.00  0.00           H
ATOM    672  HG2 GLU    53      33.730  27.260  41.840  1.00  0.00           H
ATOM    673  CD  GLU    53      34.880  25.700  42.590  1.00  0.00           C
ATOM    674  OE1 GLU    53      34.000  25.070  43.180  1.00  0.00           O
ATOM    675  OE2 GLU    53      35.930  25.180  42.120  1.00  0.00           O
ATOM    676  C   GLU    53      34.880  30.220  42.450  1.00  0.00           C
ATOM    677  O   GLU    53      34.380  30.320  41.320  1.00  0.00           O
ATOM    678  N   PHE    54      36.080  30.800  42.680  1.00  0.00           N
ATOM    679  H   PHE    54      36.450  30.820  43.620  1.00  0.00           H
ATOM    680  CA  PHE    54      36.930  31.440  41.720  1.00  0.00           C
ATOM    681  HA  PHE    54      36.270  32.110  41.170  1.00  0.00           H
ATOM    682  CB  PHE    54      38.010  32.260  42.320  1.00  0.00           C
ATOM    683  HB1 PHE    54      38.710  31.630  42.860  1.00  0.00           H
ATOM    684  HB2 PHE    54      37.750  33.070  43.010  1.00  0.00           H
ATOM    685  CG  PHE    54      38.840  32.960  41.250  1.00  0.00           C
ATOM    686  CD1 PHE    54      38.350  33.870  40.280  1.00  0.00           C
ATOM    687  HD1 PHE    54      37.280  33.930  40.110  1.00  0.00           H
ATOM    688  CE1 PHE    54      39.160  34.560  39.400  1.00  0.00           C
ATOM    689  HE1 PHE    54      38.740  35.130  38.580  1.00  0.00           H
ATOM    690  CZ  PHE    54      40.550  34.380  39.470  1.00  0.00           C
ATOM    691  HZ  PHE    54      41.280  35.000  38.960  1.00  0.00           H
ATOM    692  CE2 PHE    54      41.080  33.490  40.500  1.00  0.00           C
ATOM    693  HE2 PHE    54      42.140  33.350  40.600  1.00  0.00           H
ATOM    694  CD2 PHE    54      40.240  32.760  41.310  1.00  0.00           C
ATOM    695  HD2 PHE    54      40.680  32.060  42.000  1.00  0.00           H
ATOM    696  C   PHE    54      37.540  30.360  40.790  1.00  0.00           C
ATOM    697  O   PHE    54      37.980  29.310  41.260  1.00  0.00           O
ATOM    698  N   VAL    55      37.550  30.580  39.510  1.00  0.00           N
ATOM    699  H   VAL    55      37.030  31.310  39.030  1.00  0.00           H
ATOM    700  CA  VAL    55      38.200  29.540  38.570  1.00  0.00           C
ATOM    701  HA  VAL    55      38.690  28.680  39.030  1.00  0.00           H
ATOM    702  CB  VAL    55      37.160  28.870  37.650  1.00  0.00           C
ATOM    703  HB  VAL    55      36.610  29.710  37.220  1.00  0.00           H
ATOM    704  CG1 VAL    55      37.630  27.990  36.450  1.00  0.00           C
ATOM    705 1HG1 VAL    55      37.960  26.990  36.710  1.00  0.00           H
ATOM    706 2HG1 VAL    55      36.800  27.870  35.760  1.00  0.00           H
ATOM    707 3HG1 VAL    55      38.430  28.460  35.880  1.00  0.00           H
ATOM    708  CG2 VAL    55      36.120  28.170  38.510  1.00  0.00           C
ATOM    709 1HG2 VAL    55      36.440  27.170  38.790  1.00  0.00           H
ATOM    710 2HG2 VAL    55      35.840  28.730  39.400  1.00  0.00           H
ATOM    711 3HG2 VAL    55      35.180  28.050  37.960  1.00  0.00           H
ATOM    712  C   VAL    55      39.390  30.200  37.800  1.00  0.00           C
ATOM    713  O   VAL    55      40.520  29.660  37.780  1.00  0.00           O
ATOM    714  N   ALA    56      39.170  31.410  37.160  1.00  0.00           N
ATOM    715  H   ALA    56      38.240  31.770  37.310  1.00  0.00           H
ATOM    716  CA  ALA    56      40.100  31.930  36.210  1.00  0.00           C
ATOM    717  HA  ALA    56      41.110  31.700  36.540  1.00  0.00           H
ATOM    718  CB  ALA    56      39.890  31.280  34.820  1.00  0.00           C
ATOM    719  HB1 ALA    56      39.840  30.200  34.980  1.00  0.00           H
ATOM    720  HB2 ALA    56      38.920  31.600  34.450  1.00  0.00           H
ATOM    721  HB3 ALA    56      40.670  31.470  34.090  1.00  0.00           H
ATOM    722  C   ALA    56      39.880  33.480  36.060  1.00  0.00           C
ATOM    723  O   ALA    56      38.780  34.000  36.150  1.00  0.00           O
ATOM    724  N   SER    57      40.920  34.240  35.690  1.00  0.00           N
ATOM    725  H   SER    57      41.820  33.820  35.890  1.00  0.00           H
ATOM    726  CA  SER    57      40.880  35.620  35.190  1.00  0.00           C
ATOM    727  HA  SER    57      39.990  35.700  34.560  1.00  0.00           H
ATOM    728  CB  SER    57      40.670  36.690  36.240  1.00  0.00           C
ATOM    729  HB1 SER    57      39.810  36.560  36.890  1.00  0.00           H
ATOM    730  HB2 SER    57      40.420  37.650  35.770  1.00  0.00           H
ATOM    731  OG  SER    57      41.800  36.870  37.070  1.00  0.00           O
ATOM    732  HG  SER    57      41.510  36.970  37.980  1.00  0.00           H
ATOM    733  C   SER    57      42.060  35.970  34.290  1.00  0.00           C
ATOM    734  O   SER    57      43.120  35.430  34.510  1.00  0.00           O
ATOM    735  N   ILE    58      41.890  37.010  33.460  1.00  0.00           N
ATOM    736  H   ILE    58      40.970  37.300  33.170  1.00  0.00           H
ATOM    737  CA  ILE    58      42.890  37.590  32.630  1.00  0.00           C
ATOM    738  HA  ILE    58      43.880  37.440  33.070  1.00  0.00           H
ATOM    739  CB  ILE    58      42.920  36.900  31.230  1.00  0.00           C
ATOM    740  HB  ILE    58      42.830  35.830  31.410  1.00  0.00           H
ATOM    741  CG2 ILE    58      41.670  37.230  30.380  1.00  0.00           C
ATOM    742 1HG2 ILE    58      41.870  38.250  30.040  1.00  0.00           H
ATOM    743 2HG2 ILE    58      41.630  36.570  29.520  1.00  0.00           H
ATOM    744 3HG2 ILE    58      40.830  37.200  31.070  1.00  0.00           H
ATOM    745  CG1 ILE    58      44.290  37.120  30.420  1.00  0.00           C
ATOM    746 1HG1 ILE    58      45.130  37.210  31.120  1.00  0.00           H
ATOM    747 2HG1 ILE    58      44.210  38.050  29.870  1.00  0.00           H
ATOM    748  CD  ILE    58      44.620  35.990  29.470  1.00  0.00           C
ATOM    749  HD1 ILE    58      43.970  36.140  28.610  1.00  0.00           H
ATOM    750  HD2 ILE    58      45.640  36.100  29.080  1.00  0.00           H
ATOM    751  HD3 ILE    58      44.580  35.020  29.950  1.00  0.00           H
ATOM    752  C   ILE    58      42.820  39.140  32.570  1.00  0.00           C
ATOM    753  O   ILE    58      41.750  39.700  32.350  1.00  0.00           O
ATOM    754  N   LYS    59      43.900  39.800  32.640  1.00  0.00           N
ATOM    755  H   LYS    59      44.780  39.330  32.790  1.00  0.00           H
ATOM    756  CA  LYS    59      43.950  41.230  32.540  1.00  0.00           C
ATOM    757  HA  LYS    59      43.040  41.590  33.020  1.00  0.00           H
ATOM    758  CB  LYS    59      45.180  41.690  33.360  1.00  0.00           C
ATOM    759  HB1 LYS    59      45.180  42.780  33.280  1.00  0.00           H
ATOM    760  HB2 LYS    59      46.110  41.280  32.960  1.00  0.00           H
ATOM    761  CG  LYS    59      45.030  41.380  34.840  1.00  0.00           C
ATOM    762  HG1 LYS    59      45.370  40.360  34.980  1.00  0.00           H
ATOM    763  HG2 LYS    59      43.980  41.330  35.100  1.00  0.00           H
ATOM    764  CD  LYS    59      45.630  42.420  35.820  1.00  0.00           C
ATOM    765  HD1 LYS    59      45.390  42.050  36.820  1.00  0.00           H
ATOM    766  HD2 LYS    59      45.070  43.350  35.690  1.00  0.00           H
ATOM    767  CE  LYS    59      47.120  42.620  35.730  1.00  0.00           C
ATOM    768  HE1 LYS    59      47.390  43.200  34.850  1.00  0.00           H
ATOM    769  HE2 LYS    59      47.430  41.570  35.710  1.00  0.00           H
ATOM    770  NZ  LYS    59      47.660  43.340  36.960  1.00  0.00           N
ATOM    771  HZ1 LYS    59      47.460  42.830  37.810  1.00  0.00           H
ATOM    772  HZ2 LYS    59      48.650  43.540  36.870  1.00  0.00           H
ATOM    773  HZ3 LYS    59      47.160  44.210  37.100  1.00  0.00           H
ATOM    774  C   LYS    59      44.110  41.590  31.060  1.00  0.00           C
ATOM    775  O   LYS    59      44.340  40.720  30.150  1.00  0.00           O
ATOM    776  N   TRP    60      43.840  42.860  30.790  1.00  0.00           N
ATOM    777  H   TRP    60      43.450  43.440  31.520  1.00  0.00           H
ATOM    778  CA  TRP    60      43.870  43.430  29.410  1.00  0.00           C
ATOM    779  HA  TRP    60      43.140  42.870  28.830  1.00  0.00           H
ATOM    780  CB  TRP    60      43.220  44.850  29.380  1.00  0.00           C
ATOM    781  HB1 TRP    60      42.160  44.800  29.600  1.00  0.00           H
ATOM    782  HB2 TRP    60      43.300  45.250  28.370  1.00  0.00           H
ATOM    783  CG  TRP    60      43.870  45.820  30.320  1.00  0.00           C
ATOM    784  CD1 TRP    60      43.460  46.040  31.610  1.00  0.00           C
ATOM    785  HD1 TRP    60      42.580  45.630  32.090  1.00  0.00           H
ATOM    786  NE1 TRP    60      44.250  46.950  32.200  1.00  0.00           N
ATOM    787  HE1 TRP    60      44.080  47.420  33.080  1.00  0.00           H
ATOM    788  CE2 TRP    60      45.350  47.220  31.430  1.00  0.00           C
ATOM    789  CZ2 TRP    60      46.480  47.940  31.740  1.00  0.00           C
ATOM    790  HZ2 TRP    60      46.650  48.450  32.670  1.00  0.00           H
ATOM    791  CH2 TRP    60      47.510  48.040  30.770  1.00  0.00           C
ATOM    792  HH2 TRP    60      48.450  48.550  30.950  1.00  0.00           H
ATOM    793  CZ3 TRP    60      47.350  47.400  29.530  1.00  0.00           C
ATOM    794  HZ3 TRP    60      48.050  47.610  28.740  1.00  0.00           H
ATOM    795  CE3 TRP    60      46.160  46.710  29.240  1.00  0.00           C
ATOM    796  HE3 TRP    60      46.060  46.310  28.230  1.00  0.00           H
ATOM    797  CD2 TRP    60      45.140  46.540  30.180  1.00  0.00           C
ATOM    798  C   TRP    60      45.190  43.300  28.680  1.00  0.00           C
ATOM    799  O   TRP    60      45.260  43.320  27.420  1.00  0.00           O
ATOM    800  N   ALA    61      46.290  43.040  29.370  1.00  0.00           N
ATOM    801  H   ALA    61      46.340  43.170  30.370  1.00  0.00           H
ATOM    802  CA  ALA    61      47.600  42.860  28.740  1.00  0.00           C
ATOM    803  HA  ALA    61      47.560  42.850  27.650  1.00  0.00           H
ATOM    804  CB  ALA    61      48.550  43.990  29.110  1.00  0.00           C
ATOM    805  HB1 ALA    61      47.970  44.920  29.060  1.00  0.00           H
ATOM    806  HB2 ALA    61      48.850  43.980  30.160  1.00  0.00           H
ATOM    807  HB3 ALA    61      49.460  44.010  28.520  1.00  0.00           H
ATOM    808  C   ALA    61      48.220  41.410  29.020  1.00  0.00           C
ATOM    809  O   ALA    61      49.430  41.140  29.080  1.00  0.00           O
ATOM    810  N   GLY    65      47.240  40.450  29.190  1.00  0.00           N
ATOM    811  H   GLY    65      46.290  40.800  29.270  1.00  0.00           H
ATOM    812  CA  GLY    65      47.470  39.020  29.260  1.00  0.00           C
ATOM    813  HA1 GLY    65      48.270  38.860  28.530  1.00  0.00           H
ATOM    814  HA2 GLY    65      46.540  38.550  28.960  1.00  0.00           H
ATOM    815  C   GLY    65      47.870  38.410  30.630  1.00  0.00           C
ATOM    816  O   GLY    65      48.190  37.190  30.650  1.00  0.00           O
ATOM    817  N   ASP    66      47.880  39.110  31.780  1.00  0.00           N
ATOM    818  H   ASP    66      47.910  40.120  31.750  1.00  0.00           H
ATOM    819  CA  ASP    66      48.300  38.450  33.040  1.00  0.00           C
ATOM    820  HA  ASP    66      49.030  37.690  32.750  1.00  0.00           H
ATOM    821  CB  ASP    66      48.900  39.430  34.000  1.00  0.00           C
ATOM    822  HB1 ASP    66      48.230  40.220  34.320  1.00  0.00           H
ATOM    823  HB2 ASP    66      49.690  39.940  33.440  1.00  0.00           H
ATOM    824  CG  ASP    66      49.500  38.740  35.250  1.00  0.00           C
ATOM    825  OD1 ASP    66      50.560  38.100  35.270  1.00  0.00           O
ATOM    826  OD2 ASP    66      48.870  38.790  36.310  1.00  0.00           O
ATOM    827  C   ASP    66      47.100  37.710  33.670  1.00  0.00           C
ATOM    828  O   ASP    66      45.960  38.210  33.760  1.00  0.00           O
ATOM    829  N   ARG    67      47.410  36.550  34.260  1.00  0.00           N
ATOM    830  H   ARG    67      48.390  36.290  34.330  1.00  0.00           H
ATOM    831  CA  ARG    67      46.530  35.470  34.710  1.00  0.00           C
ATOM    832  HA  ARG    67      45.490  35.750  34.540  1.00  0.00           H
ATOM    833  CB  ARG    67      46.830  34.210  33.920  1.00  0.00           C
ATOM    834  HB1 ARG    67      46.370  33.330  34.350  1.00  0.00           H
ATOM    835  HB2 ARG    67      47.900  33.970  33.950  1.00  0.00           H
ATOM    836  CG  ARG    67      46.300  34.270  32.460  1.00  0.00           C
ATOM    837  HG1 ARG    67      46.670  35.210  32.030  1.00  0.00           H
ATOM    838  HG2 ARG    67      45.210  34.270  32.420  1.00  0.00           H
ATOM    839  CD  ARG    67      46.770  33.120  31.580  1.00  0.00           C
ATOM    840  HD1 ARG    67      46.380  32.230  32.060  1.00  0.00           H
ATOM    841  HD2 ARG    67      47.830  32.940  31.760  1.00  0.00           H
ATOM    842  NE  ARG    67      46.530  33.210  30.110  1.00  0.00           N
ATOM    843  HE  ARG    67      45.650  32.790  29.840  1.00  0.00           H
ATOM    844  CZ  ARG    67      47.430  33.410  29.140  1.00  0.00           C
ATOM    845  NH1 ARG    67      48.720  33.650  29.320  1.00  0.00           N
ATOM    846 1HH1 ARG    67      49.050  33.920  30.240  1.00  0.00           H
ATOM    847 2HH1 ARG    67      49.260  33.910  28.510  1.00  0.00           H
ATOM    848  NH2 ARG    67      47.030  33.110  27.960  1.00  0.00           N
ATOM    849 1HH2 ARG    67      46.090  32.800  27.730  1.00  0.00           H
ATOM    850 2HH2 ARG    67      47.640  33.150  27.160  1.00  0.00           H
ATOM    851  C   ARG    67      46.740  35.100  36.170  1.00  0.00           C
ATOM    852  O   ARG    67      47.760  35.170  36.840  1.00  0.00           O
ATOM    853  N   THR    68      45.570  34.690  36.740  1.00  0.00           N
ATOM    854  H   THR    68      44.800  34.550  36.110  1.00  0.00           H
ATOM    855  CA  THR    68      45.410  34.090  38.070  1.00  0.00           C
ATOM    856  HA  THR    68      46.280  33.450  38.280  1.00  0.00           H
ATOM    857  CB  THR    68      45.390  35.170  39.190  1.00  0.00           C
ATOM    858  HB  THR    68      46.090  35.970  38.980  1.00  0.00           H
ATOM    859  CG2 THR    68      44.070  35.760  39.540  1.00  0.00           C
ATOM    860 1HG2 THR    68      43.600  36.030  38.600  1.00  0.00           H
ATOM    861 2HG2 THR    68      43.500  35.050  40.140  1.00  0.00           H
ATOM    862 3HG2 THR    68      44.240  36.630  40.170  1.00  0.00           H
ATOM    863  OG1 THR    68      45.930  34.600  40.380  1.00  0.00           O
ATOM    864  HG1 THR    68      46.570  33.940  40.100  1.00  0.00           H
ATOM    865  C   THR    68      44.190  33.130  38.120  1.00  0.00           C
ATOM    866  O   THR    68      43.290  33.190  37.260  1.00  0.00           O
ATOM    867  N   TYR    69      44.380  32.030  38.920  1.00  0.00           N
ATOM    868  H   TYR    69      45.200  31.950  39.500  1.00  0.00           H
ATOM    869  CA  TYR    69      43.500  30.880  38.820  1.00  0.00           C
ATOM    870  HA  TYR    69      42.600  31.150  38.260  1.00  0.00           H
ATOM    871  CB  TYR    69      44.240  29.660  38.180  1.00  0.00           C
ATOM    872  HB1 TYR    69      43.690  28.720  38.180  1.00  0.00           H
ATOM    873  HB2 TYR    69      45.130  29.470  38.790  1.00  0.00           H
ATOM    874  CG  TYR    69      44.530  29.980  36.700  1.00  0.00           C
ATOM    875  CD1 TYR    69      45.850  30.300  36.210  1.00  0.00           C
ATOM    876  HD1 TYR    69      46.650  30.380  36.930  1.00  0.00           H
ATOM    877  CE1 TYR    69      46.120  30.420  34.860  1.00  0.00           C
ATOM    878  HE1 TYR    69      47.110  30.670  34.510  1.00  0.00           H
ATOM    879  CZ  TYR    69      45.100  30.090  33.940  1.00  0.00           C
ATOM    880  OH  TYR    69      45.460  30.190  32.620  1.00  0.00           O
ATOM    881  HH  TYR    69      46.410  30.290  32.530  1.00  0.00           H
ATOM    882  CE2 TYR    69      43.790  29.780  34.370  1.00  0.00           C
ATOM    883  HE2 TYR    69      43.100  29.450  33.600  1.00  0.00           H
ATOM    884  CD2 TYR    69      43.570  29.660  35.730  1.00  0.00           C
ATOM    885  HD2 TYR    69      42.600  29.330  36.080  1.00  0.00           H
ATOM    886  C   TYR    69      42.940  30.420  40.190  1.00  0.00           C
ATOM    887  O   TYR    69      43.410  30.890  41.220  1.00  0.00           O
ATOM    888  N   GLY    70      41.980  29.460  40.110  1.00  0.00           N
ATOM    889  H   GLY    70      41.700  29.180  39.180  1.00  0.00           H
ATOM    890  CA  GLY    70      41.190  28.830  41.170  1.00  0.00           C
ATOM    891  HA1 GLY    70      40.380  28.250  40.710  1.00  0.00           H
ATOM    892  HA2 GLY    70      40.790  29.620  41.790  1.00  0.00           H
ATOM    893  C   GLY    70      42.010  27.820  42.020  1.00  0.00           C
ATOM    894  O   GLY    70      43.150  28.090  42.460  1.00  0.00           O
ATOM    895  N   THR    71      41.450  26.680  42.340  1.00  0.00           N
ATOM    896  H   THR    71      40.490  26.630  42.020  1.00  0.00           H
ATOM    897  CA  THR    71      42.040  25.700  43.180  1.00  0.00           C
ATOM    898  HA  THR    71      42.550  26.250  43.970  1.00  0.00           H
ATOM    899  CB  THR    71      40.910  24.800  43.800  1.00  0.00           C
ATOM    900  HB  THR    71      41.270  23.880  44.270  1.00  0.00           H
ATOM    901  CG2 THR    71      40.120  25.520  44.870  1.00  0.00           C
ATOM    902 1HG2 THR    71      39.610  24.750  45.450  1.00  0.00           H
ATOM    903 2HG2 THR    71      40.780  26.010  45.590  1.00  0.00           H
ATOM    904 3HG2 THR    71      39.400  26.220  44.450  1.00  0.00           H
ATOM    905  OG1 THR    71      39.960  24.440  42.880  1.00  0.00           O
ATOM    906  HG1 THR    71      39.490  25.250  42.680  1.00  0.00           H
ATOM    907  C   THR    71      42.990  24.760  42.530  1.00  0.00           C
ATOM    908  O   THR    71      43.510  25.010  41.390  1.00  0.00           O
ATOM    909  N   ASP    72      43.540  23.820  43.290  1.00  0.00           N
ATOM    910  H   ASP    72      43.120  23.680  44.200  1.00  0.00           H
ATOM    911  CA  ASP    72      44.770  23.100  42.920  1.00  0.00           C
ATOM    912  HA  ASP    72      45.540  23.830  42.700  1.00  0.00           H
ATOM    913  CB  ASP    72      45.010  22.120  44.010  1.00  0.00           C
ATOM    914  HB1 ASP    72      44.170  21.430  44.100  1.00  0.00           H
ATOM    915  HB2 ASP    72      45.040  22.740  44.900  1.00  0.00           H
ATOM    916  CG  ASP    72      46.390  21.520  43.880  1.00  0.00           C
ATOM    917  OD1 ASP    72      47.410  22.260  43.940  1.00  0.00           O
ATOM    918  OD2 ASP    72      46.440  20.260  43.780  1.00  0.00           O
ATOM    919  C   ASP    72      44.600  22.370  41.550  1.00  0.00           C
ATOM    920  O   ASP    72      45.530  22.310  40.750  1.00  0.00           O
ATOM    921  N   SER    73      43.480  21.790  41.370  1.00  0.00           N
ATOM    922  H   SER    73      42.800  22.000  42.080  1.00  0.00           H
ATOM    923  CA  SER    73      42.920  21.110  40.230  1.00  0.00           C
ATOM    924  HA  SER    73      43.520  20.230  40.010  1.00  0.00           H
ATOM    925  CB  SER    73      41.480  20.650  40.530  1.00  0.00           C
ATOM    926  HB1 SER    73      41.510  19.840  41.260  1.00  0.00           H
ATOM    927  HB2 SER    73      41.170  20.190  39.590  1.00  0.00           H
ATOM    928  OG  SER    73      40.610  21.680  40.970  1.00  0.00           O
ATOM    929  HG  SER    73      39.820  21.540  40.450  1.00  0.00           H
ATOM    930  C   SER    73      42.800  22.120  39.050  1.00  0.00           C
ATOM    931  O   SER    73      43.300  21.700  37.990  1.00  0.00           O
ATOM    932  N   VAL    74      42.290  23.350  39.250  1.00  0.00           N
ATOM    933  H   VAL    74      41.800  23.500  40.130  1.00  0.00           H
ATOM    934  CA  VAL    74      42.310  24.330  38.220  1.00  0.00           C
ATOM    935  HA  VAL    74      41.800  23.900  37.350  1.00  0.00           H
ATOM    936  CB  VAL    74      41.410  25.430  38.700  1.00  0.00           C
ATOM    937  HB  VAL    74      41.800  25.800  39.650  1.00  0.00           H
ATOM    938  CG1 VAL    74      41.500  26.590  37.640  1.00  0.00           C
ATOM    939 1HG1 VAL    74      41.150  26.200  36.680  1.00  0.00           H
ATOM    940 2HG1 VAL    74      40.750  27.370  37.740  1.00  0.00           H
ATOM    941 3HG1 VAL    74      42.520  26.960  37.520  1.00  0.00           H
ATOM    942  CG2 VAL    74      39.940  25.140  39.020  1.00  0.00           C
ATOM    943 1HG2 VAL    74      39.430  24.900  38.090  1.00  0.00           H
ATOM    944 2HG2 VAL    74      39.830  24.300  39.710  1.00  0.00           H
ATOM    945 3HG2 VAL    74      39.460  26.000  39.490  1.00  0.00           H
ATOM    946  C   VAL    74      43.750  24.800  37.820  1.00  0.00           C
ATOM    947  O   VAL    74      44.060  24.840  36.600  1.00  0.00           O
ATOM    948  N   LYS    75      44.600  24.990  38.820  1.00  0.00           N
ATOM    949  H   LYS    75      44.270  24.790  39.760  1.00  0.00           H
ATOM    950  CA  LYS    75      46.050  25.330  38.630  1.00  0.00           C
ATOM    951  HA  LYS    75      45.890  26.170  37.950  1.00  0.00           H
ATOM    952  CB  LYS    75      46.660  25.760  39.930  1.00  0.00           C
ATOM    953  HB1 LYS    75      47.750  25.650  39.890  1.00  0.00           H
ATOM    954  HB2 LYS    75      46.430  25.120  40.790  1.00  0.00           H
ATOM    955  CG  LYS    75      46.320  27.210  40.390  1.00  0.00           C
ATOM    956  HG1 LYS    75      45.250  27.250  40.630  1.00  0.00           H
ATOM    957  HG2 LYS    75      46.510  27.940  39.610  1.00  0.00           H
ATOM    958  CD  LYS    75      47.040  27.780  41.670  1.00  0.00           C
ATOM    959  HD1 LYS    75      48.130  27.780  41.640  1.00  0.00           H
ATOM    960  HD2 LYS    75      46.850  27.080  42.480  1.00  0.00           H
ATOM    961  CE  LYS    75      46.590  29.200  42.130  1.00  0.00           C
ATOM    962  HE1 LYS    75      46.360  29.850  41.280  1.00  0.00           H
ATOM    963  HE2 LYS    75      47.510  29.600  42.570  1.00  0.00           H
ATOM    964  NZ  LYS    75      45.500  29.230  43.080  1.00  0.00           N
ATOM    965  HZ1 LYS    75      44.970  28.430  42.760  1.00  0.00           H
ATOM    966  HZ2 LYS    75      45.730  29.120  44.060  1.00  0.00           H
ATOM    967  HZ3 LYS    75      45.030  30.120  43.010  1.00  0.00           H
ATOM    968  C   LYS    75      46.730  24.210  37.790  1.00  0.00           C
ATOM    969  O   LYS    75      47.570  24.650  36.960  1.00  0.00           O
ATOM    970  N   GLY    76      46.360  22.880  37.890  1.00  0.00           N
ATOM    971  H   GLY    76      45.750  22.620  38.650  1.00  0.00           H
ATOM    972  CA  GLY    76      46.770  21.800  37.060  1.00  0.00           C
ATOM    973  HA1 GLY    76      46.500  20.860  37.530  1.00  0.00           H
ATOM    974  HA2 GLY    76      47.850  21.740  36.920  1.00  0.00           H
ATOM    975  C   GLY    76      46.170  21.630  35.610  1.00  0.00           C
ATOM    976  O   GLY    76      46.980  21.390  34.690  1.00  0.00           O
ATOM    977  N   ARG    77      44.810  21.800  35.460  1.00  0.00           N
ATOM    978  H   ARG    77      44.290  21.940  36.320  1.00  0.00           H
ATOM    979  CA  ARG    77      44.010  21.390  34.310  1.00  0.00           C
ATOM    980  HA  ARG    77      44.700  21.020  33.550  1.00  0.00           H
ATOM    981  CB  ARG    77      43.110  20.220  34.760  1.00  0.00           C
ATOM    982  HB1 ARG    77      42.630  19.800  33.870  1.00  0.00           H
ATOM    983  HB2 ARG    77      42.310  20.620  35.400  1.00  0.00           H
ATOM    984  CG  ARG    77      43.750  19.030  35.450  1.00  0.00           C
ATOM    985  HG1 ARG    77      44.210  19.370  36.380  1.00  0.00           H
ATOM    986  HG2 ARG    77      44.630  18.730  34.870  1.00  0.00           H
ATOM    987  CD  ARG    77      42.820  17.840  35.630  1.00  0.00           C
ATOM    988  HD1 ARG    77      43.450  17.020  35.980  1.00  0.00           H
ATOM    989  HD2 ARG    77      42.300  17.640  34.690  1.00  0.00           H
ATOM    990  NE  ARG    77      41.760  18.080  36.620  1.00  0.00           N
ATOM    991  HE  ARG    77      42.080  18.000  37.580  1.00  0.00           H
ATOM    992  CZ  ARG    77      40.470  18.190  36.340  1.00  0.00           C
ATOM    993  NH1 ARG    77      39.980  18.460  35.180  1.00  0.00           N
ATOM    994 1HH1 ARG    77      40.550  18.440  34.340  1.00  0.00           H
ATOM    995 2HH1 ARG    77      38.980  18.410  35.150  1.00  0.00           H
ATOM    996  NH2 ARG    77      39.650  18.140  37.310  1.00  0.00           N
ATOM    997 1HH2 ARG    77      39.980  17.880  38.240  1.00  0.00           H
ATOM    998 2HH2 ARG    77      38.660  18.140  37.160  1.00  0.00           H
ATOM    999  C   ARG    77      43.160  22.360  33.500  1.00  0.00           C
ATOM   1000  O   ARG    77      42.520  21.850  32.550  1.00  0.00           O
ATOM   1001  N   PHE    78      43.130  23.640  33.740  1.00  0.00           N
ATOM   1002  H   PHE    78      43.610  24.000  34.550  1.00  0.00           H
ATOM   1003  CA  PHE    78      42.390  24.670  32.940  1.00  0.00           C
ATOM   1004  HA  PHE    78      41.910  24.270  32.060  1.00  0.00           H
ATOM   1005  CB  PHE    78      41.360  25.350  33.890  1.00  0.00           C
ATOM   1006  HB1 PHE    78      41.070  26.330  33.520  1.00  0.00           H
ATOM   1007  HB2 PHE    78      41.960  25.730  34.720  1.00  0.00           H
ATOM   1008  CG  PHE    78      40.150  24.530  34.420  1.00  0.00           C
ATOM   1009  CD1 PHE    78      40.360  23.350  35.140  1.00  0.00           C
ATOM   1010  HD1 PHE    78      41.380  23.070  35.380  1.00  0.00           H
ATOM   1011  CE1 PHE    78      39.260  22.670  35.640  1.00  0.00           C
ATOM   1012  HE1 PHE    78      39.380  21.750  36.190  1.00  0.00           H
ATOM   1013  CZ  PHE    78      37.940  23.170  35.480  1.00  0.00           C
ATOM   1014  HZ  PHE    78      37.130  22.520  35.780  1.00  0.00           H
ATOM   1015  CE2 PHE    78      37.740  24.370  34.830  1.00  0.00           C
ATOM   1016  HE2 PHE    78      36.780  24.860  34.810  1.00  0.00           H
ATOM   1017  CD2 PHE    78      38.830  25.090  34.310  1.00  0.00           C
ATOM   1018  HD2 PHE    78      38.630  26.030  33.810  1.00  0.00           H
ATOM   1019  C   PHE    78      43.400  25.710  32.450  1.00  0.00           C
ATOM   1020  O   PHE    78      44.490  25.910  32.990  1.00  0.00           O
ATOM   1021  N   ALA    79      43.010  26.510  31.420  1.00  0.00           N
ATOM   1022  H   ALA    79      42.170  26.230  30.930  1.00  0.00           H
ATOM   1023  CA  ALA    79      43.620  27.800  31.150  1.00  0.00           C
ATOM   1024  HA  ALA    79      43.870  28.250  32.110  1.00  0.00           H
ATOM   1025  CB  ALA    79      44.930  27.550  30.400  1.00  0.00           C
ATOM   1026  HB1 ALA    79      44.620  27.320  29.390  1.00  0.00           H
ATOM   1027  HB2 ALA    79      45.660  28.360  30.460  1.00  0.00           H
ATOM   1028  HB3 ALA    79      45.400  26.640  30.770  1.00  0.00           H
ATOM   1029  C   ALA    79      42.720  28.860  30.410  1.00  0.00           C
ATOM   1030  O   ALA    79      41.850  28.480  29.600  1.00  0.00           O
ATOM   1031  N   ILE    80      42.980  30.170  30.670  1.00  0.00           N
ATOM   1032  H   ILE    80      43.830  30.330  31.190  1.00  0.00           H
ATOM   1033  CA  ILE    80      42.140  31.270  30.110  1.00  0.00           C
ATOM   1034  HA  ILE    80      41.360  30.840  29.500  1.00  0.00           H
ATOM   1035  CB  ILE    80      41.570  32.200  31.250  1.00  0.00           C
ATOM   1036  HB  ILE    80      41.080  31.550  31.970  1.00  0.00           H
ATOM   1037  CG2 ILE    80      42.660  32.960  32.010  1.00  0.00           C
ATOM   1038 1HG2 ILE    80      43.110  33.800  31.470  1.00  0.00           H
ATOM   1039 2HG2 ILE    80      42.300  33.400  32.930  1.00  0.00           H
ATOM   1040 3HG2 ILE    80      43.470  32.300  32.300  1.00  0.00           H
ATOM   1041  CG1 ILE    80      40.480  33.130  30.670  1.00  0.00           C
ATOM   1042 1HG1 ILE    80      39.800  32.430  30.200  1.00  0.00           H
ATOM   1043 2HG1 ILE    80      40.990  33.720  29.910  1.00  0.00           H
ATOM   1044  CD  ILE    80      39.830  33.970  31.800  1.00  0.00           C
ATOM   1045  HD1 ILE    80      39.020  34.600  31.430  1.00  0.00           H
ATOM   1046  HD2 ILE    80      39.460  33.330  32.600  1.00  0.00           H
ATOM   1047  HD3 ILE    80      40.540  34.700  32.160  1.00  0.00           H
ATOM   1048  C   ILE    80      42.920  32.090  29.070  1.00  0.00           C
ATOM   1049  O   ILE    80      44.130  32.360  29.250  1.00  0.00           O
ATOM   1050  N   SER    81      42.190  32.580  28.050  1.00  0.00           N
ATOM   1051  H   SER    81      41.200  32.420  28.070  1.00  0.00           H
ATOM   1052  CA  SER    81      42.820  33.500  27.000  1.00  0.00           C
ATOM   1053  HA  SER    81      43.630  34.080  27.440  1.00  0.00           H
ATOM   1054  CB  SER    81      43.400  32.580  25.880  1.00  0.00           C
ATOM   1055  HB1 SER    81      43.520  33.130  24.940  1.00  0.00           H
ATOM   1056  HB2 SER    81      42.670  31.830  25.590  1.00  0.00           H
ATOM   1057  OG  SER    81      44.640  32.100  26.400  1.00  0.00           O
ATOM   1058  HG  SER    81      44.880  31.440  25.750  1.00  0.00           H
ATOM   1059  C   SER    81      41.760  34.330  26.340  1.00  0.00           C
ATOM   1060  O   SER    81      40.590  34.090  26.470  1.00  0.00           O
ATOM   1061  N   ARG    82      42.240  35.320  25.560  1.00  0.00           N
ATOM   1062  H   ARG    82      43.250  35.370  25.560  1.00  0.00           H
ATOM   1063  CA  ARG    82      41.470  36.340  24.930  1.00  0.00           C
ATOM   1064  HA  ARG    82      40.450  35.970  24.810  1.00  0.00           H
ATOM   1065  CB  ARG    82      41.520  37.600  25.850  1.00  0.00           C
ATOM   1066  HB1 ARG    82      41.020  37.460  26.810  1.00  0.00           H
ATOM   1067  HB2 ARG    82      41.110  38.460  25.320  1.00  0.00           H
ATOM   1068  CG  ARG    82      43.020  38.230  26.130  1.00  0.00           C
ATOM   1069  HG1 ARG    82      43.610  38.330  25.220  1.00  0.00           H
ATOM   1070  HG2 ARG    82      43.550  37.480  26.710  1.00  0.00           H
ATOM   1071  CD  ARG    82      42.900  39.520  26.910  1.00  0.00           C
ATOM   1072  HD1 ARG    82      43.890  39.860  27.240  1.00  0.00           H
ATOM   1073  HD2 ARG    82      42.200  39.430  27.740  1.00  0.00           H
ATOM   1074  NE  ARG    82      42.500  40.520  25.990  1.00  0.00           N
ATOM   1075  HE  ARG    82      43.190  40.700  25.270  1.00  0.00           H
ATOM   1076  CZ  ARG    82      41.500  41.400  26.110  1.00  0.00           C
ATOM   1077  NH1 ARG    82      40.920  41.530  27.260  1.00  0.00           N
ATOM   1078 1HH1 ARG    82      41.350  41.070  28.060  1.00  0.00           H
ATOM   1079 2HH1 ARG    82      40.270  42.250  27.520  1.00  0.00           H
ATOM   1080  NH2 ARG    82      41.320  42.350  25.250  1.00  0.00           N
ATOM   1081 1HH2 ARG    82      41.760  42.190  24.360  1.00  0.00           H
ATOM   1082 2HH2 ARG    82      40.820  43.210  25.460  1.00  0.00           H
ATOM   1083  C   ARG    82      41.850  36.620  23.440  1.00  0.00           C
ATOM   1084  O   ARG    82      42.980  36.440  23.000  1.00  0.00           O
ATOM   1085  N   ASP    83      40.830  36.980  22.620  1.00  0.00           N
ATOM   1086  H   ASP    83      39.920  36.930  23.050  1.00  0.00           H
ATOM   1087  CA  ASP    83      40.960  37.340  21.220  1.00  0.00           C
ATOM   1088  HA  ASP    83      41.990  37.240  20.880  1.00  0.00           H
ATOM   1089  CB  ASP    83      40.270  36.300  20.250  1.00  0.00           C
ATOM   1090  HB1 ASP    83      39.200  36.170  20.430  1.00  0.00           H
ATOM   1091  HB2 ASP    83      40.710  35.340  20.520  1.00  0.00           H
ATOM   1092  CG  ASP    83      40.520  36.550  18.710  1.00  0.00           C
ATOM   1093  OD1 ASP    83      41.080  35.640  18.090  1.00  0.00           O
ATOM   1094  OD2 ASP    83      40.370  37.660  18.300  1.00  0.00           O
ATOM   1095  C   ASP    83      40.520  38.790  20.950  1.00  0.00           C
ATOM   1096  O   ASP    83      39.330  39.120  20.990  1.00  0.00           O
ATOM   1097  N   ASN    84      41.470  39.490  20.460  1.00  0.00           N
ATOM   1098  H   ASN    84      42.390  39.080  20.400  1.00  0.00           H
ATOM   1099  CA  ASN    84      41.340  40.920  20.380  1.00  0.00           C
ATOM   1100  HA  ASN    84      40.800  41.230  21.270  1.00  0.00           H
ATOM   1101  CB  ASN    84      42.740  41.570  20.530  1.00  0.00           C
ATOM   1102  HB1 ASN    84      42.540  42.620  20.350  1.00  0.00           H
ATOM   1103  HB2 ASN    84      43.550  41.250  19.880  1.00  0.00           H
ATOM   1104  CG  ASN    84      43.320  41.390  21.930  1.00  0.00           C
ATOM   1105  OD1 ASN    84      42.870  41.980  22.910  1.00  0.00           O
ATOM   1106  ND2 ASN    84      44.280  40.510  22.120  1.00  0.00           N
ATOM   1107 1HD2 ASN    84      44.600  39.940  21.350  1.00  0.00           H
ATOM   1108 2HD2 ASN    84      44.640  40.480  23.060  1.00  0.00           H
ATOM   1109  C   ASN    84      40.550  41.350  19.150  1.00  0.00           C
ATOM   1110  O   ASN    84      40.120  42.500  19.140  1.00  0.00           O
ATOM   1111  N   ALA    85      40.350  40.500  18.120  1.00  0.00           N
ATOM   1112  H   ALA    85      40.720  39.560  18.260  1.00  0.00           H
ATOM   1113  CA  ALA    85      39.570  40.730  16.830  1.00  0.00           C
ATOM   1114  HA  ALA    85      39.410  41.810  16.750  1.00  0.00           H
ATOM   1115  CB  ALA    85      40.410  40.450  15.630  1.00  0.00           C
ATOM   1116  HB1 ALA    85      39.940  40.430  14.650  1.00  0.00           H
ATOM   1117  HB2 ALA    85      41.240  41.150  15.690  1.00  0.00           H
ATOM   1118  HB3 ALA    85      40.800  39.430  15.690  1.00  0.00           H
ATOM   1119  C   ALA    85      38.210  40.060  16.790  1.00  0.00           C
ATOM   1120  O   ALA    85      37.430  40.460  15.980  1.00  0.00           O
ATOM   1121  N   LYS    86      37.930  39.010  17.660  1.00  0.00           N
ATOM   1122  H   LYS    86      38.720  38.620  18.160  1.00  0.00           H
ATOM   1123  CA  LYS    86      36.590  38.430  17.650  1.00  0.00           C
ATOM   1124  HA  LYS    86      36.030  38.670  16.750  1.00  0.00           H
ATOM   1125  CB  LYS    86      36.780  36.910  17.700  1.00  0.00           C
ATOM   1126  HB1 LYS    86      35.810  36.420  17.810  1.00  0.00           H
ATOM   1127  HB2 LYS    86      37.550  36.700  18.440  1.00  0.00           H
ATOM   1128  CG  LYS    86      37.440  36.330  16.460  1.00  0.00           C
ATOM   1129  HG1 LYS    86      38.520  36.430  16.510  1.00  0.00           H
ATOM   1130  HG2 LYS    86      37.090  36.890  15.590  1.00  0.00           H
ATOM   1131  CD  LYS    86      37.070  34.850  16.250  1.00  0.00           C
ATOM   1132  HD1 LYS    86      36.010  34.770  16.040  1.00  0.00           H
ATOM   1133  HD2 LYS    86      37.380  34.320  17.150  1.00  0.00           H
ATOM   1134  CE  LYS    86      37.590  34.230  15.040  1.00  0.00           C
ATOM   1135  HE1 LYS    86      37.260  34.740  14.140  1.00  0.00           H
ATOM   1136  HE2 LYS    86      37.140  33.240  14.970  1.00  0.00           H
ATOM   1137  NZ  LYS    86      39.060  34.120  15.100  1.00  0.00           N
ATOM   1138  HZ1 LYS    86      39.500  33.690  14.300  1.00  0.00           H
ATOM   1139  HZ2 LYS    86      39.580  34.990  15.090  1.00  0.00           H
ATOM   1140  HZ3 LYS    86      39.410  33.590  15.890  1.00  0.00           H
ATOM   1141  C   LYS    86      35.830  38.960  18.880  1.00  0.00           C
ATOM   1142  O   LYS    86      34.680  38.540  18.980  1.00  0.00           O
ATOM   1143  N   ASN    87      36.390  39.820  19.780  1.00  0.00           N
ATOM   1144  H   ASN    87      37.230  40.310  19.520  1.00  0.00           H
ATOM   1145  CA  ASN    87      35.730  40.250  21.030  1.00  0.00           C
ATOM   1146  HA  ASN    87      36.550  40.620  21.650  1.00  0.00           H
ATOM   1147  CB  ASN    87      34.750  41.420  20.740  1.00  0.00           C
ATOM   1148  HB1 ASN    87      34.340  41.700  21.710  1.00  0.00           H
ATOM   1149  HB2 ASN    87      34.010  41.070  20.010  1.00  0.00           H
ATOM   1150  CG  ASN    87      35.500  42.610  20.260  1.00  0.00           C
ATOM   1151  OD1 ASN    87      36.370  43.170  20.950  1.00  0.00           O
ATOM   1152  ND2 ASN    87      35.130  43.030  19.080  1.00  0.00           N
ATOM   1153 1HD2 ASN    87      34.430  42.470  18.620  1.00  0.00           H
ATOM   1154 2HD2 ASN    87      35.570  43.830  18.650  1.00  0.00           H
ATOM   1155  C   ASN    87      35.170  39.120  21.860  1.00  0.00           C
ATOM   1156  O   ASN    87      34.040  39.170  22.330  1.00  0.00           O
ATOM   1157  N   THR    88      35.970  38.080  21.980  1.00  0.00           N
ATOM   1158  H   THR    88      36.840  38.030  21.470  1.00  0.00           H
ATOM   1159  CA  THR    88      35.680  36.810  22.670  1.00  0.00           C
ATOM   1160  HA  THR    88      34.840  36.990  23.340  1.00  0.00           H
ATOM   1161  CB  THR    88      35.300  35.660  21.730  1.00  0.00           C
ATOM   1162  HB  THR    88      35.590  34.650  22.040  1.00  0.00           H
ATOM   1163  CG2 THR    88      33.850  35.740  21.320  1.00  0.00           C
ATOM   1164 1HG2 THR    88      33.570  36.600  20.700  1.00  0.00           H
ATOM   1165 2HG2 THR    88      33.480  34.860  20.800  1.00  0.00           H
ATOM   1166 3HG2 THR    88      33.340  35.870  22.270  1.00  0.00           H
ATOM   1167  OG1 THR    88      36.070  35.790  20.580  1.00  0.00           O
ATOM   1168  HG1 THR    88      35.670  35.150  19.980  1.00  0.00           H
ATOM   1169  C   THR    88      36.830  36.380  23.560  1.00  0.00           C
ATOM   1170  O   THR    88      38.010  36.760  23.340  1.00  0.00           O
ATOM   1171  N   MET    89      36.430  35.670  24.640  1.00  0.00           N
ATOM   1172  H   MET    89      35.470  35.440  24.830  1.00  0.00           H
ATOM   1173  CA  MET    89      37.390  35.280  25.650  1.00  0.00           C
ATOM   1174  HA  MET    89      38.360  35.250  25.170  1.00  0.00           H
ATOM   1175  CB  MET    89      37.460  36.220  26.860  1.00  0.00           C
ATOM   1176  HB1 MET    89      36.450  36.590  27.040  1.00  0.00           H
ATOM   1177  HB2 MET    89      38.140  37.020  26.580  1.00  0.00           H
ATOM   1178  CG  MET    89      38.170  35.680  28.170  1.00  0.00           C
ATOM   1179  HG1 MET    89      38.470  36.460  28.860  1.00  0.00           H
ATOM   1180  HG2 MET    89      39.060  35.150  27.820  1.00  0.00           H
ATOM   1181  SD  MET    89      37.160  34.450  29.130  1.00  0.00           S
ATOM   1182  CE  MET    89      36.050  35.560  30.080  1.00  0.00           C
ATOM   1183  HE1 MET    89      35.520  34.960  30.820  1.00  0.00           H
ATOM   1184  HE2 MET    89      36.700  36.320  30.520  1.00  0.00           H
ATOM   1185  HE3 MET    89      35.260  36.020  29.480  1.00  0.00           H
ATOM   1186  C   MET    89      37.060  33.780  25.990  1.00  0.00           C
ATOM   1187  O   MET    89      35.900  33.410  26.230  1.00  0.00           O
ATOM   1188  N   TYR    90      38.070  32.920  26.030  1.00  0.00           N
ATOM   1189  H   TYR    90      39.010  33.300  26.070  1.00  0.00           H
ATOM   1190  CA  TYR    90      37.940  31.500  26.240  1.00  0.00           C
ATOM   1191  HA  TYR    90      36.870  31.350  26.360  1.00  0.00           H
ATOM   1192  CB  TYR    90      38.440  30.750  24.970  1.00  0.00           C
ATOM   1193  HB1 TYR    90      38.020  29.750  24.970  1.00  0.00           H
ATOM   1194  HB2 TYR    90      39.510  30.540  24.990  1.00  0.00           H
ATOM   1195  CG  TYR    90      38.250  31.500  23.620  1.00  0.00           C
ATOM   1196  CD1 TYR    90      39.260  32.230  22.990  1.00  0.00           C
ATOM   1197  HD1 TYR    90      40.210  32.320  23.510  1.00  0.00           H
ATOM   1198  CE1 TYR    90      39.060  32.830  21.750  1.00  0.00           C
ATOM   1199  HE1 TYR    90      39.880  33.330  21.250  1.00  0.00           H
ATOM   1200  CZ  TYR    90      37.870  32.690  21.040  1.00  0.00           C
ATOM   1201  OH  TYR    90      37.740  33.150  19.780  1.00  0.00           O
ATOM   1202  HH  TYR    90      36.780  33.100  19.680  1.00  0.00           H
ATOM   1203  CE2 TYR    90      36.770  31.950  21.660  1.00  0.00           C
ATOM   1204  HE2 TYR    90      35.840  31.750  21.160  1.00  0.00           H
ATOM   1205  CD2 TYR    90      36.990  31.380  22.950  1.00  0.00           C
ATOM   1206  HD2 TYR    90      36.180  30.870  23.450  1.00  0.00           H
ATOM   1207  C   TYR    90      38.570  30.920  27.510  1.00  0.00           C
ATOM   1208  O   TYR    90      39.660  31.310  27.920  1.00  0.00           O
ATOM   1209  N   LEU    91      37.920  29.920  28.080  1.00  0.00           N
ATOM   1210  H   LEU    91      37.070  29.620  27.630  1.00  0.00           H
ATOM   1211  CA  LEU    91      38.350  29.120  29.180  1.00  0.00           C
ATOM   1212  HA  LEU    91      39.380  29.440  29.370  1.00  0.00           H
ATOM   1213  CB  LEU    91      37.540  29.390  30.470  1.00  0.00           C
ATOM   1214  HB1 LEU    91      36.460  29.420  30.320  1.00  0.00           H
ATOM   1215  HB2 LEU    91      37.810  30.410  30.740  1.00  0.00           H
ATOM   1216  CG  LEU    91      37.880  28.530  31.640  1.00  0.00           C
ATOM   1217  HG  LEU    91      37.780  27.480  31.360  1.00  0.00           H
ATOM   1218  CD1 LEU    91      39.360  28.720  32.100  1.00  0.00           C
ATOM   1219 1HD1 LEU    91      39.520  27.970  32.870  1.00  0.00           H
ATOM   1220 2HD1 LEU    91      39.890  28.460  31.190  1.00  0.00           H
ATOM   1221 3HD1 LEU    91      39.520  29.760  32.390  1.00  0.00           H
ATOM   1222  CD2 LEU    91      36.900  28.810  32.820  1.00  0.00           C
ATOM   1223 1HD2 LEU    91      37.020  28.030  33.570  1.00  0.00           H
ATOM   1224 2HD2 LEU    91      36.880  29.850  33.130  1.00  0.00           H
ATOM   1225 3HD2 LEU    91      35.910  28.590  32.410  1.00  0.00           H
ATOM   1226  C   LEU    91      38.350  27.640  28.770  1.00  0.00           C
ATOM   1227  O   LEU    91      37.370  26.900  28.540  1.00  0.00           O
ATOM   1228  N   GLN    92      39.560  27.140  28.600  1.00  0.00           N
ATOM   1229  H   GLN    92      40.330  27.740  28.850  1.00  0.00           H
ATOM   1230  CA  GLN    92      39.920  25.740  28.360  1.00  0.00           C
ATOM   1231  HA  GLN    92      39.130  25.270  27.780  1.00  0.00           H
ATOM   1232  CB  GLN    92      41.250  25.560  27.730  1.00  0.00           C
ATOM   1233  HB1 GLN    92      41.540  24.500  27.730  1.00  0.00           H
ATOM   1234  HB2 GLN    92      42.050  26.120  28.220  1.00  0.00           H
ATOM   1235  CG  GLN    92      41.290  25.890  26.250  1.00  0.00           C
ATOM   1236  HG1 GLN    92      41.260  26.960  26.040  1.00  0.00           H
ATOM   1237  HG2 GLN    92      40.450  25.390  25.750  1.00  0.00           H
ATOM   1238  CD  GLN    92      42.600  25.410  25.570  1.00  0.00           C
ATOM   1239  OE1 GLN    92      43.690  25.480  26.130  1.00  0.00           O
ATOM   1240  NE2 GLN    92      42.590  24.960  24.350  1.00  0.00           N
ATOM   1241 1HE2 GLN    92      41.780  24.550  23.910  1.00  0.00           H
ATOM   1242 2HE2 GLN    92      43.500  24.620  24.060  1.00  0.00           H
ATOM   1243  C   GLN    92      39.940  24.970  29.710  1.00  0.00           C
ATOM   1244  O   GLN    92      40.460  25.490  30.670  1.00  0.00           O
ATOM   1245  N   MET    93      39.230  23.890  29.760  1.00  0.00           N
ATOM   1246  H   MET    93      38.940  23.610  28.840  1.00  0.00           H
ATOM   1247  CA  MET    93      39.180  22.950  30.870  1.00  0.00           C
ATOM   1248  HA  MET    93      40.020  23.160  31.540  1.00  0.00           H
ATOM   1249  CB  MET    93      37.840  23.190  31.580  1.00  0.00           C
ATOM   1250  HB1 MET    93      37.850  24.220  31.940  1.00  0.00           H
ATOM   1251  HB2 MET    93      37.820  22.540  32.460  1.00  0.00           H
ATOM   1252  CG  MET    93      36.580  22.890  30.680  1.00  0.00           C
ATOM   1253  HG1 MET    93      36.620  21.860  30.330  1.00  0.00           H
ATOM   1254  HG2 MET    93      36.560  23.610  29.870  1.00  0.00           H
ATOM   1255  SD  MET    93      35.010  23.280  31.580  1.00  0.00           S
ATOM   1256  CE  MET    93      34.840  22.080  32.970  1.00  0.00           C
ATOM   1257  HE1 MET    93      33.830  22.140  33.370  1.00  0.00           H
ATOM   1258  HE2 MET    93      35.070  21.080  32.580  1.00  0.00           H
ATOM   1259  HE3 MET    93      35.500  22.310  33.800  1.00  0.00           H
ATOM   1260  C   MET    93      39.420  21.520  30.400  1.00  0.00           C
ATOM   1261  O   MET    93      38.710  21.100  29.460  1.00  0.00           O
ATOM   1262  N   ASN    94      40.460  20.850  30.920  1.00  0.00           N
ATOM   1263  H   ASN    94      41.030  21.210  31.680  1.00  0.00           H
ATOM   1264  CA  ASN    94      40.960  19.640  30.290  1.00  0.00           C
ATOM   1265  HA  ASN    94      40.330  19.300  29.470  1.00  0.00           H
ATOM   1266  CB  ASN    94      42.360  20.010  29.700  1.00  0.00           C
ATOM   1267  HB1 ASN    94      42.770  19.230  29.050  1.00  0.00           H
ATOM   1268  HB2 ASN    94      43.050  20.200  30.530  1.00  0.00           H
ATOM   1269  CG  ASN    94      42.550  21.090  28.660  1.00  0.00           C
ATOM   1270  OD1 ASN    94      41.670  21.420  27.850  1.00  0.00           O
ATOM   1271  ND2 ASN    94      43.700  21.640  28.650  1.00  0.00           N
ATOM   1272 1HD2 ASN    94      44.340  21.560  29.430  1.00  0.00           H
ATOM   1273 2HD2 ASN    94      43.930  22.390  28.010  1.00  0.00           H
ATOM   1274  C   ASN    94      41.030  18.440  31.240  1.00  0.00           C
ATOM   1275  O   ASN    94      40.940  18.480  32.460  1.00  0.00           O
ATOM   1276  N   SER    95      41.200  17.250  30.610  1.00  0.00           N
ATOM   1277  H   SER    95      41.460  17.300  29.640  1.00  0.00           H
ATOM   1278  CA  SER    95      41.310  15.940  31.200  1.00  0.00           C
ATOM   1279  HA  SER    95      41.080  15.150  30.490  1.00  0.00           H
ATOM   1280  CB  SER    95      42.800  15.690  31.570  1.00  0.00           C
ATOM   1281  HB1 SER    95      42.840  14.660  31.930  1.00  0.00           H
ATOM   1282  HB2 SER    95      43.100  16.350  32.390  1.00  0.00           H
ATOM   1283  OG  SER    95      43.670  15.860  30.440  1.00  0.00           O
ATOM   1284  HG  SER    95      44.550  16.050  30.790  1.00  0.00           H
ATOM   1285  C   SER    95      40.390  15.780  32.360  1.00  0.00           C
ATOM   1286  O   SER    95      40.890  15.590  33.490  1.00  0.00           O
ATOM   1287  N   LEU    96      39.080  15.910  32.100  1.00  0.00           N
ATOM   1288  H   LEU    96      38.850  16.140  31.140  1.00  0.00           H
ATOM   1289  CA  LEU    96      37.970  16.280  33.150  1.00  0.00           C
ATOM   1290  HA  LEU    96      38.470  17.010  33.780  1.00  0.00           H
ATOM   1291  CB  LEU    96      36.840  16.850  32.390  1.00  0.00           C
ATOM   1292  HB1 LEU    96      36.060  17.090  33.120  1.00  0.00           H
ATOM   1293  HB2 LEU    96      36.450  16.230  31.570  1.00  0.00           H
ATOM   1294  CG  LEU    96      37.080  18.210  31.630  1.00  0.00           C
ATOM   1295  HG  LEU    96      37.980  18.060  31.030  1.00  0.00           H
ATOM   1296  CD1 LEU    96      35.880  18.600  30.750  1.00  0.00           C
ATOM   1297 1HD1 LEU    96      35.870  17.940  29.890  1.00  0.00           H
ATOM   1298 2HD1 LEU    96      35.010  18.570  31.410  1.00  0.00           H
ATOM   1299 3HD1 LEU    96      36.010  19.620  30.380  1.00  0.00           H
ATOM   1300  CD2 LEU    96      37.470  19.290  32.580  1.00  0.00           C
ATOM   1301 1HD2 LEU    96      38.400  19.080  33.110  1.00  0.00           H
ATOM   1302 2HD2 LEU    96      37.640  20.160  31.950  1.00  0.00           H
ATOM   1303 3HD2 LEU    96      36.610  19.370  33.260  1.00  0.00           H
ATOM   1304  C   LEU    96      37.660  15.020  33.980  1.00  0.00           C
ATOM   1305  O   LEU    96      37.870  13.840  33.560  1.00  0.00           O
ATOM   1306  N   LYS    97      37.110  15.350  35.190  1.00  0.00           N
ATOM   1307  H   LYS    97      37.190  16.350  35.330  1.00  0.00           H
ATOM   1308  CA  LYS    97      36.730  14.410  36.270  1.00  0.00           C
ATOM   1309  HA  LYS    97      36.720  13.380  35.900  1.00  0.00           H
ATOM   1310  CB  LYS    97      37.800  14.490  37.400  1.00  0.00           C
ATOM   1311  HB1 LYS    97      37.600  13.770  38.200  1.00  0.00           H
ATOM   1312  HB2 LYS    97      37.850  15.550  37.670  1.00  0.00           H
ATOM   1313  CG  LYS    97      39.170  14.080  36.910  1.00  0.00           C
ATOM   1314  HG1 LYS    97      39.510  14.780  36.150  1.00  0.00           H
ATOM   1315  HG2 LYS    97      39.250  13.070  36.510  1.00  0.00           H
ATOM   1316  CD  LYS    97      40.190  14.120  38.020  1.00  0.00           C
ATOM   1317  HD1 LYS    97      40.080  13.250  38.660  1.00  0.00           H
ATOM   1318  HD2 LYS    97      40.070  15.060  38.560  1.00  0.00           H
ATOM   1319  CE  LYS    97      41.640  13.980  37.410  1.00  0.00           C
ATOM   1320  HE1 LYS    97      42.460  14.080  38.110  1.00  0.00           H
ATOM   1321  HE2 LYS    97      41.770  14.780  36.680  1.00  0.00           H
ATOM   1322  NZ  LYS    97      41.860  12.660  36.790  1.00  0.00           N
ATOM   1323  HZ1 LYS    97      41.160  12.480  36.080  1.00  0.00           H
ATOM   1324  HZ2 LYS    97      42.710  12.660  36.240  1.00  0.00           H
ATOM   1325  HZ3 LYS    97      41.820  11.960  37.510  1.00  0.00           H
ATOM   1326  C   LYS    97      35.290  14.760  36.710  1.00  0.00           C
ATOM   1327  O   LYS    97      34.870  15.890  36.570  1.00  0.00           O
ATOM   1328  N   PRO    98      34.520  13.810  37.280  1.00  0.00           N
ATOM   1329  CD  PRO    98      34.840  12.400  37.460  1.00  0.00           C
ATOM   1330  HD1 PRO    98      35.520  12.360  38.310  1.00  0.00           H
ATOM   1331  HD2 PRO    98      35.350  12.060  36.550  1.00  0.00           H
ATOM   1332  CG  PRO    98      33.600  11.670  37.840  1.00  0.00           C
ATOM   1333  HG1 PRO    98      33.810  10.810  38.470  1.00  0.00           H
ATOM   1334  HG2 PRO    98      32.880  11.490  37.040  1.00  0.00           H
ATOM   1335  CB  PRO    98      32.850  12.820  38.530  1.00  0.00           C
ATOM   1336  HB1 PRO    98      33.310  12.880  39.520  1.00  0.00           H
ATOM   1337  HB2 PRO    98      31.770  12.680  38.560  1.00  0.00           H
ATOM   1338  CA  PRO    98      33.190  14.110  37.820  1.00  0.00           C
ATOM   1339  HA  PRO    98      32.450  14.380  37.060  1.00  0.00           H
ATOM   1340  C   PRO    98      33.180  15.320  38.790  1.00  0.00           C
ATOM   1341  O   PRO    98      32.150  15.990  38.750  1.00  0.00           O
ATOM   1342  N   GLU    99      34.310  15.700  39.450  1.00  0.00           N
ATOM   1343  H   GLU    99      35.100  15.070  39.490  1.00  0.00           H
ATOM   1344  CA  GLU    99      34.490  17.040  40.160  1.00  0.00           C
ATOM   1345  HA  GLU    99      33.620  17.050  40.820  1.00  0.00           H
ATOM   1346  CB  GLU    99      35.740  17.040  41.090  1.00  0.00           C
ATOM   1347  HB1 GLU    99      35.760  16.190  41.770  1.00  0.00           H
ATOM   1348  HB2 GLU    99      35.690  17.910  41.730  1.00  0.00           H
ATOM   1349  CG  GLU    99      37.030  17.020  40.240  1.00  0.00           C
ATOM   1350  HG1 GLU    99      36.910  17.810  39.490  1.00  0.00           H
ATOM   1351  HG2 GLU    99      37.130  16.040  39.760  1.00  0.00           H
ATOM   1352  CD  GLU    99      38.280  17.360  41.030  1.00  0.00           C
ATOM   1353  OE1 GLU    99      38.960  18.320  40.600  1.00  0.00           O
ATOM   1354  OE2 GLU    99      38.590  16.680  42.040  1.00  0.00           O
ATOM   1355  C   GLU    99      34.250  18.370  39.280  1.00  0.00           C
ATOM   1356  O   GLU    99      34.110  19.420  39.930  1.00  0.00           O
ATOM   1357  N   ASP   100      34.280  18.390  37.970  1.00  0.00           N
ATOM   1358  H   ASP   100      34.580  17.560  37.490  1.00  0.00           H
ATOM   1359  CA  ASP   100      34.080  19.510  37.120  1.00  0.00           C
ATOM   1360  HA  ASP   100      34.230  20.430  37.670  1.00  0.00           H
ATOM   1361  CB  ASP   100      35.190  19.590  36.000  1.00  0.00           C
ATOM   1362  HB1 ASP   100      35.220  20.620  35.650  1.00  0.00           H
ATOM   1363  HB2 ASP   100      34.970  19.130  35.040  1.00  0.00           H
ATOM   1364  CG  ASP   100      36.590  19.190  36.440  1.00  0.00           C
ATOM   1365  OD1 ASP   100      37.260  19.930  37.210  1.00  0.00           O
ATOM   1366  OD2 ASP   100      37.160  18.270  35.840  1.00  0.00           O
ATOM   1367  C   ASP   100      32.650  19.630  36.480  1.00  0.00           C
ATOM   1368  O   ASP   100      32.370  20.630  35.840  1.00  0.00           O
ATOM   1369  N   THR   101      31.770  18.730  36.840  1.00  0.00           N
ATOM   1370  H   THR   101      32.080  17.940  37.390  1.00  0.00           H
ATOM   1371  CA  THR   101      30.350  18.960  36.700  1.00  0.00           C
ATOM   1372  HA  THR   101      30.090  19.060  35.640  1.00  0.00           H
ATOM   1373  CB  THR   101      29.740  17.650  37.170  1.00  0.00           C
ATOM   1374  HB  THR   101      30.060  17.420  38.190  1.00  0.00           H
ATOM   1375  CG2 THR   101      28.200  17.630  37.280  1.00  0.00           C
ATOM   1376 1HG2 THR   101      27.980  16.600  37.560  1.00  0.00           H
ATOM   1377 2HG2 THR   101      27.900  18.240  38.130  1.00  0.00           H
ATOM   1378 3HG2 THR   101      27.670  18.050  36.430  1.00  0.00           H
ATOM   1379  OG1 THR   101      30.140  16.600  36.380  1.00  0.00           O
ATOM   1380  HG1 THR   101      30.090  15.780  36.880  1.00  0.00           H
ATOM   1381  C   THR   101      29.760  20.120  37.480  1.00  0.00           C
ATOM   1382  O   THR   101      29.510  20.110  38.720  1.00  0.00           O
ATOM   1383  N   ALA   102      29.330  21.200  36.830  1.00  0.00           N
ATOM   1384  H   ALA   102      29.240  21.120  35.830  1.00  0.00           H
ATOM   1385  CA  ALA   102      28.930  22.480  37.450  1.00  0.00           C
ATOM   1386  HA  ALA   102      28.250  22.290  38.280  1.00  0.00           H
ATOM   1387  CB  ALA   102      30.260  23.120  38.050  1.00  0.00           C
ATOM   1388  HB1 ALA   102      30.460  22.820  39.080  1.00  0.00           H
ATOM   1389  HB2 ALA   102      31.070  22.830  37.380  1.00  0.00           H
ATOM   1390  HB3 ALA   102      30.260  24.210  38.110  1.00  0.00           H
ATOM   1391  C   ALA   102      28.250  23.370  36.420  1.00  0.00           C
ATOM   1392  O   ALA   102      28.300  23.120  35.240  1.00  0.00           O
ATOM   1393  N   VAL   103      27.760  24.500  36.860  1.00  0.00           N
ATOM   1394  H   VAL   103      27.840  24.660  37.860  1.00  0.00           H
ATOM   1395  CA  VAL   103      27.370  25.630  35.990  1.00  0.00           C
ATOM   1396  HA  VAL   103      27.430  25.340  34.950  1.00  0.00           H
ATOM   1397  CB  VAL   103      26.010  26.290  36.160  1.00  0.00           C
ATOM   1398  HB  VAL   103      25.860  26.700  37.160  1.00  0.00           H
ATOM   1399  CG1 VAL   103      25.750  27.430  35.200  1.00  0.00           C
ATOM   1400 1HG1 VAL   103      26.190  27.270  34.210  1.00  0.00           H
ATOM   1401 2HG1 VAL   103      24.680  27.600  35.150  1.00  0.00           H
ATOM   1402 3HG1 VAL   103      26.250  28.320  35.570  1.00  0.00           H
ATOM   1403  CG2 VAL   103      25.020  25.200  36.030  1.00  0.00           C
ATOM   1404 1HG2 VAL   103      24.000  25.590  36.040  1.00  0.00           H
ATOM   1405 2HG2 VAL   103      25.150  24.670  35.090  1.00  0.00           H
ATOM   1406 3HG2 VAL   103      25.000  24.430  36.810  1.00  0.00           H
ATOM   1407  C   VAL   103      28.460  26.700  36.130  1.00  0.00           C
ATOM   1408  O   VAL   103      28.800  27.060  37.290  1.00  0.00           O
ATOM   1409  N   TYR   104      29.010  27.120  35.000  1.00  0.00           N
ATOM   1410  H   TYR   104      28.700  26.680  34.150  1.00  0.00           H
ATOM   1411  CA  TYR   104      30.110  28.030  34.960  1.00  0.00           C
ATOM   1412  HA  TYR   104      30.500  28.240  35.950  1.00  0.00           H
ATOM   1413  CB  TYR   104      31.210  27.600  33.950  1.00  0.00           C
ATOM   1414  HB1 TYR   104      31.930  28.410  33.830  1.00  0.00           H
ATOM   1415  HB2 TYR   104      30.790  27.550  32.940  1.00  0.00           H
ATOM   1416  CG  TYR   104      31.940  26.360  34.250  1.00  0.00           C
ATOM   1417  CD1 TYR   104      31.320  25.060  34.200  1.00  0.00           C
ATOM   1418  HD1 TYR   104      30.340  25.040  33.750  1.00  0.00           H
ATOM   1419  CE1 TYR   104      31.890  23.890  34.770  1.00  0.00           C
ATOM   1420  HE1 TYR   104      31.460  22.900  34.740  1.00  0.00           H
ATOM   1421  CZ  TYR   104      33.160  24.010  35.280  1.00  0.00           C
ATOM   1422  OH  TYR   104      33.730  23.010  36.030  1.00  0.00           O
ATOM   1423  HH  TYR   104      33.370  22.150  35.830  1.00  0.00           H
ATOM   1424  CE2 TYR   104      33.870  25.270  35.270  1.00  0.00           C
ATOM   1425  HE2 TYR   104      34.890  25.260  35.620  1.00  0.00           H
ATOM   1426  CD2 TYR   104      33.260  26.470  34.770  1.00  0.00           C
ATOM   1427  HD2 TYR   104      33.810  27.380  34.610  1.00  0.00           H
ATOM   1428  C   TYR   104      29.710  29.500  34.440  1.00  0.00           C
ATOM   1429  O   TYR   104      28.920  29.570  33.520  1.00  0.00           O
ATOM   1430  N   TYR   105      30.130  30.540  35.090  1.00  0.00           N
ATOM   1431  H   TYR   105      30.850  30.380  35.780  1.00  0.00           H
ATOM   1432  CA  TYR   105      29.680  31.920  34.920  1.00  0.00           C
ATOM   1433  HA  TYR   105      29.010  32.030  34.070  1.00  0.00           H
ATOM   1434  CB  TYR   105      29.120  32.270  36.260  1.00  0.00           C
ATOM   1435  HB1 TYR   105      28.920  33.340  36.300  1.00  0.00           H
ATOM   1436  HB2 TYR   105      29.930  32.050  36.950  1.00  0.00           H
ATOM   1437  CG  TYR   105      27.920  31.510  36.800  1.00  0.00           C
ATOM   1438  CD1 TYR   105      28.090  30.370  37.620  1.00  0.00           C
ATOM   1439  HD1 TYR   105      29.090  30.090  37.910  1.00  0.00           H
ATOM   1440  CE1 TYR   105      26.980  29.600  38.110  1.00  0.00           C
ATOM   1441  HE1 TYR   105      27.070  28.770  38.790  1.00  0.00           H
ATOM   1442  CZ  TYR   105      25.700  29.850  37.670  1.00  0.00           C
ATOM   1443  OH  TYR   105      24.640  29.100  38.120  1.00  0.00           O
ATOM   1444  HH  TYR   105      23.820  29.520  37.830  1.00  0.00           H
ATOM   1445  CE2 TYR   105      25.550  30.800  36.650  1.00  0.00           C
ATOM   1446  HE2 TYR   105      24.590  30.840  36.170  1.00  0.00           H
ATOM   1447  CD2 TYR   105      26.650  31.620  36.160  1.00  0.00           C
ATOM   1448  HD2 TYR   105      26.450  32.210  35.290  1.00  0.00           H
ATOM   1449  C   TYR   105      30.890  32.870  34.590  1.00  0.00           C
ATOM   1450  O   TYR   105      31.910  32.870  35.280  1.00  0.00           O
ATOM   1451  N   CYS   106      30.680  33.690  33.610  1.00  0.00           N
ATOM   1452  H   CYS   106      29.740  33.690  33.240  1.00  0.00           H
ATOM   1453  CA  CYS   106      31.690  34.750  33.140  1.00  0.00           C
ATOM   1454  HA  CYS   106      32.700  34.480  33.440  1.00  0.00           H
ATOM   1455  CB  CYS   106      31.650  34.780  31.560  1.00  0.00           C
ATOM   1456  HB1 CYS   106      30.600  34.800  31.270  1.00  0.00           H
ATOM   1457  HB2 CYS   106      32.050  33.840  31.190  1.00  0.00           H
ATOM   1458  SG  CYS   106      32.600  36.050  30.710  1.00  0.00           S
ATOM   1459  C   CYS   106      31.340  36.120  33.720  1.00  0.00           C
ATOM   1460  O   CYS   106      30.130  36.450  33.960  1.00  0.00           O
ATOM   1461  N   ALA   107      32.370  36.910  34.010  1.00  0.00           N
ATOM   1462  H   ALA   107      33.280  36.520  33.820  1.00  0.00           H
ATOM   1463  CA  ALA   107      32.350  38.220  34.620  1.00  0.00           C
ATOM   1464  HA  ALA   107      31.470  38.790  34.330  1.00  0.00           H
ATOM   1465  CB  ALA   107      32.330  37.970  36.130  1.00  0.00           C
ATOM   1466  HB1 ALA   107      33.330  37.590  36.370  1.00  0.00           H
ATOM   1467  HB2 ALA   107      32.290  38.870  36.750  1.00  0.00           H
ATOM   1468  HB3 ALA   107      31.560  37.240  36.370  1.00  0.00           H
ATOM   1469  C   ALA   107      33.530  39.120  34.300  1.00  0.00           C
ATOM   1470  O   ALA   107      34.550  38.660  33.800  1.00  0.00           O
ATOM   1471  N   ALA   108      33.440  40.380  34.560  1.00  0.00           N
ATOM   1472  H   ALA   108      32.570  40.720  34.960  1.00  0.00           H
ATOM   1473  CA  ALA   108      34.460  41.400  34.290  1.00  0.00           C
ATOM   1474  HA  ALA   108      35.380  40.830  34.430  1.00  0.00           H
ATOM   1475  CB  ALA   108      34.260  42.010  32.900  1.00  0.00           C
ATOM   1476  HB1 ALA   108      34.920  42.840  32.660  1.00  0.00           H
ATOM   1477  HB2 ALA   108      34.390  41.270  32.110  1.00  0.00           H
ATOM   1478  HB3 ALA   108      33.270  42.450  32.800  1.00  0.00           H
ATOM   1479  C   ALA   108      34.510  42.560  35.280  1.00  0.00           C
ATOM   1480  O   ALA   108      33.490  42.940  35.880  1.00  0.00           O
ATOM   1481  N   ASP   109      35.580  43.350  35.410  1.00  0.00           N
ATOM   1482  H   ASP   109      36.320  43.170  34.750  1.00  0.00           H
ATOM   1483  CA  ASP   109      35.800  44.540  36.210  1.00  0.00           C
ATOM   1484  HA  ASP   109      34.910  45.160  36.230  1.00  0.00           H
ATOM   1485  CB  ASP   109      36.190  44.110  37.620  1.00  0.00           C
ATOM   1486  HB1 ASP   109      37.270  43.950  37.630  1.00  0.00           H
ATOM   1487  HB2 ASP   109      35.560  43.340  38.050  1.00  0.00           H
ATOM   1488  CG  ASP   109      35.990  45.330  38.580  1.00  0.00           C
ATOM   1489  OD1 ASP   109      34.850  45.630  38.980  1.00  0.00           O
ATOM   1490  OD2 ASP   109      36.980  46.010  38.950  1.00  0.00           O
ATOM   1491  C   ASP   109      36.950  45.450  35.670  1.00  0.00           C
ATOM   1492  O   ASP   109      37.890  44.950  35.020  1.00  0.00           O
ATOM   1493  N   ARG   110      37.000  46.710  36.060  1.00  0.00           N
ATOM   1494  H   ARG   110      36.390  47.140  36.730  1.00  0.00           H
ATOM   1495  CA  ARG   110      38.160  47.560  35.720  1.00  0.00           C
ATOM   1496  HA  ARG   110      38.260  47.420  34.650  1.00  0.00           H
ATOM   1497  CB  ARG   110      37.780  48.980  36.080  1.00  0.00           C
ATOM   1498  HB1 ARG   110      37.850  49.130  37.160  1.00  0.00           H
ATOM   1499  HB2 ARG   110      36.790  49.200  35.690  1.00  0.00           H
ATOM   1500  CG  ARG   110      38.770  50.040  35.470  1.00  0.00           C
ATOM   1501  HG1 ARG   110      39.820  49.750  35.590  1.00  0.00           H
ATOM   1502  HG2 ARG   110      38.560  50.830  36.180  1.00  0.00           H
ATOM   1503  CD  ARG   110      38.570  50.440  34.000  1.00  0.00           C
ATOM   1504  HD1 ARG   110      37.540  50.780  33.880  1.00  0.00           H
ATOM   1505  HD2 ARG   110      38.770  49.550  33.410  1.00  0.00           H
ATOM   1506  NE  ARG   110      39.400  51.600  33.700  1.00  0.00           N
ATOM   1507  HE  ARG   110      39.190  52.480  34.150  1.00  0.00           H
ATOM   1508  CZ  ARG   110      40.380  51.650  32.770  1.00  0.00           C
ATOM   1509  NH1 ARG   110      40.920  50.660  32.150  1.00  0.00           N
ATOM   1510 1HH1 ARG   110      40.780  49.720  32.490  1.00  0.00           H
ATOM   1511 2HH1 ARG   110      41.600  50.830  31.420  1.00  0.00           H
ATOM   1512  NH2 ARG   110      40.750  52.830  32.370  1.00  0.00           N
ATOM   1513 1HH2 ARG   110      40.130  53.570  32.690  1.00  0.00           H
ATOM   1514 2HH2 ARG   110      41.300  53.040  31.550  1.00  0.00           H
ATOM   1515  C   ARG   110      39.480  47.100  36.390  1.00  0.00           C
ATOM   1516  O   ARG   110      40.550  47.320  35.850  1.00  0.00           O
ATOM   1517  N   PHE   111      39.440  46.570  37.640  1.00  0.00           N
ATOM   1518  H   PHE   111      38.600  46.270  38.120  1.00  0.00           H
ATOM   1519  CA  PHE   111      40.630  46.470  38.520  1.00  0.00           C
ATOM   1520  HA  PHE   111      41.560  46.570  37.970  1.00  0.00           H
ATOM   1521  CB  PHE   111      40.630  47.650  39.470  1.00  0.00           C
ATOM   1522  HB1 PHE   111      41.560  47.650  40.040  1.00  0.00           H
ATOM   1523  HB2 PHE   111      39.870  47.620  40.250  1.00  0.00           H
ATOM   1524  CG  PHE   111      40.520  49.030  38.920  1.00  0.00           C
ATOM   1525  CD1 PHE   111      39.590  49.890  39.440  1.00  0.00           C
ATOM   1526  HD1 PHE   111      38.780  49.480  40.040  1.00  0.00           H
ATOM   1527  CE1 PHE   111      39.530  51.260  39.060  1.00  0.00           C
ATOM   1528  HE1 PHE   111      38.740  51.870  39.460  1.00  0.00           H
ATOM   1529  CZ  PHE   111      40.340  51.740  38.030  1.00  0.00           C
ATOM   1530  HZ  PHE   111      40.280  52.790  37.790  1.00  0.00           H
ATOM   1531  CE2 PHE   111      41.370  50.900  37.560  1.00  0.00           C
ATOM   1532  HE2 PHE   111      42.100  51.210  36.820  1.00  0.00           H
ATOM   1533  CD2 PHE   111      41.410  49.560  37.940  1.00  0.00           C
ATOM   1534  HD2 PHE   111      42.210  49.030  37.440  1.00  0.00           H
ATOM   1535  C   PHE   111      40.730  45.190  39.390  1.00  0.00           C
ATOM   1536  O   PHE   111      41.790  44.930  39.910  1.00  0.00           O
ATOM   1537  N   LEU   112      39.670  44.320  39.460  1.00  0.00           N
ATOM   1538  H   LEU   112      38.760  44.500  39.080  1.00  0.00           H
ATOM   1539  CA  LEU   112      39.610  43.080  40.290  1.00  0.00           C
ATOM   1540  HA  LEU   112      40.300  43.220  41.120  1.00  0.00           H
ATOM   1541  CB  LEU   112      38.170  43.030  40.830  1.00  0.00           C
ATOM   1542  HB1 LEU   112      38.030  42.080  41.340  1.00  0.00           H
ATOM   1543  HB2 LEU   112      37.500  43.060  39.960  1.00  0.00           H
ATOM   1544  CG  LEU   112      37.740  44.120  41.790  1.00  0.00           C
ATOM   1545  HG  LEU   112      37.850  45.100  41.310  1.00  0.00           H
ATOM   1546  CD1 LEU   112      36.230  43.930  42.090  1.00  0.00           C
ATOM   1547 1HD1 LEU   112      35.950  44.890  42.530  1.00  0.00           H
ATOM   1548 2HD1 LEU   112      35.570  43.870  41.220  1.00  0.00           H
ATOM   1549 3HD1 LEU   112      36.110  43.010  42.660  1.00  0.00           H
ATOM   1550  CD2 LEU   112      38.550  44.110  43.060  1.00  0.00           C
ATOM   1551 1HD2 LEU   112      38.540  43.160  43.600  1.00  0.00           H
ATOM   1552 2HD2 LEU   112      39.620  44.190  42.860  1.00  0.00           H
ATOM   1553 3HD2 LEU   112      38.160  44.900  43.700  1.00  0.00           H
ATOM   1554  C   LEU   112      40.140  41.820  39.580  1.00  0.00           C
ATOM   1555  O   LEU   112      39.770  41.510  38.470  1.00  0.00           O
ATOM   1556  N   THR   113      41.020  41.010  40.150  1.00  0.00           N
ATOM   1557  H   THR   113      41.220  41.270  41.100  1.00  0.00           H
ATOM   1558  CA  THR   113      41.500  39.730  39.700  1.00  0.00           C
ATOM   1559  HA  THR   113      41.100  39.480  38.710  1.00  0.00           H
ATOM   1560  CB  THR   113      43.030  39.750  39.640  1.00  0.00           C
ATOM   1561  HB  THR   113      43.380  38.760  39.350  1.00  0.00           H
ATOM   1562  CG2 THR   113      43.660  40.730  38.650  1.00  0.00           C
ATOM   1563 1HG2 THR   113      43.430  40.500  37.610  1.00  0.00           H
ATOM   1564 2HG2 THR   113      43.350  41.750  38.870  1.00  0.00           H
ATOM   1565 3HG2 THR   113      44.740  40.810  38.750  1.00  0.00           H
ATOM   1566  OG1 THR   113      43.540  40.130  40.920  1.00  0.00           O
ATOM   1567  HG1 THR   113      43.430  41.080  41.010  1.00  0.00           H
ATOM   1568  C   THR   113      40.950  38.500  40.470  1.00  0.00           C
ATOM   1569  O   THR   113      40.620  37.560  39.750  1.00  0.00           O
ATOM   1570  N   ARG   132      40.950  38.490  41.770  1.00  0.00           N
ATOM   1571  H   ARG   132      41.270  39.300  42.290  1.00  0.00           H
ATOM   1572  CA  ARG   132      40.530  37.360  42.580  1.00  0.00           C
ATOM   1573  HA  ARG   132      40.410  36.480  41.950  1.00  0.00           H
ATOM   1574  CB  ARG   132      41.660  37.070  43.560  1.00  0.00           C
ATOM   1575  HB1 ARG   132      41.340  36.280  44.240  1.00  0.00           H
ATOM   1576  HB2 ARG   132      41.980  37.920  44.150  1.00  0.00           H
ATOM   1577  CG  ARG   132      42.950  36.640  42.810  1.00  0.00           C
ATOM   1578  HG1 ARG   132      43.240  37.340  42.020  1.00  0.00           H
ATOM   1579  HG2 ARG   132      42.710  35.720  42.280  1.00  0.00           H
ATOM   1580  CD  ARG   132      44.170  36.560  43.740  1.00  0.00           C
ATOM   1581  HD1 ARG   132      44.000  35.950  44.630  1.00  0.00           H
ATOM   1582  HD2 ARG   132      44.300  37.620  43.950  1.00  0.00           H
ATOM   1583  NE  ARG   132      45.400  36.230  42.980  1.00  0.00           N
ATOM   1584  HE  ARG   132      45.400  35.470  42.310  1.00  0.00           H
ATOM   1585  CZ  ARG   132      46.520  36.970  42.910  1.00  0.00           C
ATOM   1586  NH1 ARG   132      46.750  38.000  43.760  1.00  0.00           N
ATOM   1587 1HH1 ARG   132      46.200  38.160  44.590  1.00  0.00           H
ATOM   1588 2HH1 ARG   132      47.550  38.590  43.560  1.00  0.00           H
ATOM   1589  NH2 ARG   132      47.460  36.640  42.030  1.00  0.00           N
ATOM   1590 1HH2 ARG   132      47.320  35.880  41.370  1.00  0.00           H
ATOM   1591 2HH2 ARG   132      48.300  37.200  42.080  1.00  0.00           H
ATOM   1592  C   ARG   132      39.240  37.580  43.450  1.00  0.00           C
ATOM   1593  O   ARG   132      38.440  36.630  43.570  1.00  0.00           O
ATOM   1594  N   SER   133      38.980  38.830  43.930  1.00  0.00           N
ATOM   1595  H   SER   133      39.650  39.550  43.710  1.00  0.00           H
ATOM   1596  CA  SER   133      37.890  39.160  44.800  1.00  0.00           C
ATOM   1597  HA  SER   133      37.880  38.490  45.660  1.00  0.00           H
ATOM   1598  CB  SER   133      38.040  40.580  45.370  1.00  0.00           C
ATOM   1599  HB1 SER   133      37.330  40.730  46.180  1.00  0.00           H
ATOM   1600  HB2 SER   133      37.960  41.430  44.700  1.00  0.00           H
ATOM   1601  OG  SER   133      39.310  40.660  46.060  1.00  0.00           O
ATOM   1602  HG  SER   133      39.550  41.590  46.040  1.00  0.00           H
ATOM   1603  C   SER   133      36.520  39.130  44.180  1.00  0.00           C
ATOM   1604  O   SER   133      36.420  39.340  43.000  1.00  0.00           O
ATOM   1605  N   VAL   134      35.400  38.780  44.860  1.00  0.00           N
ATOM   1606  H   VAL   134      35.450  38.640  45.860  1.00  0.00           H
ATOM   1607  CA  VAL   134      34.140  38.240  44.190  1.00  0.00           C
ATOM   1608  HA  VAL   134      34.390  37.640  43.310  1.00  0.00           H
ATOM   1609  CB  VAL   134      33.390  37.300  45.180  1.00  0.00           C
ATOM   1610  HB  VAL   134      32.570  36.920  44.570  1.00  0.00           H
ATOM   1611  CG1 VAL   134      34.210  36.060  45.720  1.00  0.00           C
ATOM   1612 1HG1 VAL   134      34.700  35.620  44.860  1.00  0.00           H
ATOM   1613 2HG1 VAL   134      35.050  36.280  46.380  1.00  0.00           H
ATOM   1614 3HG1 VAL   134      33.570  35.290  46.160  1.00  0.00           H
ATOM   1615  CG2 VAL   134      32.900  38.080  46.430  1.00  0.00           C
ATOM   1616 1HG2 VAL   134      32.060  38.730  46.180  1.00  0.00           H
ATOM   1617 2HG2 VAL   134      32.430  37.340  47.080  1.00  0.00           H
ATOM   1618 3HG2 VAL   134      33.710  38.590  46.950  1.00  0.00           H
ATOM   1619  C   VAL   134      33.240  39.300  43.550  1.00  0.00           C
ATOM   1620  O   VAL   134      32.500  39.030  42.600  1.00  0.00           O
ATOM   1621  N   LYS   135      33.460  40.550  44.030  1.00  0.00           N
ATOM   1622  H   LYS   135      34.120  40.750  44.770  1.00  0.00           H
ATOM   1623  CA  LYS   135      32.550  41.670  43.580  1.00  0.00           C
ATOM   1624  HA  LYS   135      31.650  41.180  43.230  1.00  0.00           H
ATOM   1625  CB  LYS   135      32.250  42.640  44.760  1.00  0.00           C
ATOM   1626  HB1 LYS   135      31.640  43.470  44.380  1.00  0.00           H
ATOM   1627  HB2 LYS   135      33.170  43.060  45.150  1.00  0.00           H
ATOM   1628  CG  LYS   135      31.610  42.130  46.020  1.00  0.00           C
ATOM   1629  HG1 LYS   135      31.800  42.930  46.740  1.00  0.00           H
ATOM   1630  HG2 LYS   135      32.200  41.260  46.330  1.00  0.00           H
ATOM   1631  CD  LYS   135      30.100  41.970  45.970  1.00  0.00           C
ATOM   1632  HD1 LYS   135      29.680  42.800  45.390  1.00  0.00           H
ATOM   1633  HD2 LYS   135      29.710  42.090  46.980  1.00  0.00           H
ATOM   1634  CE  LYS   135      29.600  40.670  45.400  1.00  0.00           C
ATOM   1635  HE1 LYS   135      30.010  39.880  46.020  1.00  0.00           H
ATOM   1636  HE2 LYS   135      29.930  40.470  44.380  1.00  0.00           H
ATOM   1637  NZ  LYS   135      28.130  40.620  45.400  1.00  0.00           N
ATOM   1638  HZ1 LYS   135      27.790  41.370  44.830  1.00  0.00           H
ATOM   1639  HZ2 LYS   135      27.740  39.790  44.970  1.00  0.00           H
ATOM   1640  HZ3 LYS   135      27.770  40.620  46.350  1.00  0.00           H
ATOM   1641  C   LYS   135      33.020  42.450  42.340  1.00  0.00           C
ATOM   1642  O   LYS   135      33.090  43.690  42.300  1.00  0.00           O
ATOM   1643  N   TYR   136      33.350  41.700  41.350  1.00  0.00           N
ATOM   1644  H   TYR   136      33.310  40.700  41.470  1.00  0.00           H
ATOM   1645  CA  TYR   136      33.410  42.270  39.980  1.00  0.00           C
ATOM   1646  HA  TYR   136      34.220  43.000  39.970  1.00  0.00           H
ATOM   1647  CB  TYR   136      33.540  41.130  38.930  1.00  0.00           C
ATOM   1648  HB1 TYR   136      33.400  41.580  37.950  1.00  0.00           H
ATOM   1649  HB2 TYR   136      32.660  40.500  39.080  1.00  0.00           H
ATOM   1650  CG  TYR   136      34.820  40.330  38.730  1.00  0.00           C
ATOM   1651  CD1 TYR   136      35.770  40.300  39.780  1.00  0.00           C
ATOM   1652  HD1 TYR   136      35.630  40.950  40.630  1.00  0.00           H
ATOM   1653  CE1 TYR   136      36.970  39.530  39.600  1.00  0.00           C
ATOM   1654  HE1 TYR   136      37.730  39.540  40.360  1.00  0.00           H
ATOM   1655  CZ  TYR   136      37.210  38.840  38.420  1.00  0.00           C
ATOM   1656  OH  TYR   136      38.430  38.220  38.260  1.00  0.00           O
ATOM   1657  HH  TYR   136      39.020  38.130  39.020  1.00  0.00           H
ATOM   1658  CE2 TYR   136      36.310  38.920  37.350  1.00  0.00           C
ATOM   1659  HE2 TYR   136      36.510  38.330  36.470  1.00  0.00           H
ATOM   1660  CD2 TYR   136      35.130  39.650  37.540  1.00  0.00           C
ATOM   1661  HD2 TYR   136      34.500  39.820  36.670  1.00  0.00           H
ATOM   1662  C   TYR   136      32.050  42.930  39.550  1.00  0.00           C
ATOM   1663  O   TYR   136      30.980  42.460  40.000  1.00  0.00           O
ATOM   1664  N   ASP   137      32.070  44.010  38.780  1.00  0.00           N
ATOM   1665  H   ASP   137      32.960  44.430  38.570  1.00  0.00           H
ATOM   1666  CA  ASP   137      30.900  44.790  38.340  1.00  0.00           C
ATOM   1667  HA  ASP   137      30.250  44.840  39.210  1.00  0.00           H
ATOM   1668  CB  ASP   137      31.220  46.250  38.040  1.00  0.00           C
ATOM   1669  HB1 ASP   137      31.710  46.350  37.070  1.00  0.00           H
ATOM   1670  HB2 ASP   137      32.060  46.530  38.690  1.00  0.00           H
ATOM   1671  CG  ASP   137      30.120  47.250  38.100  1.00  0.00           C
ATOM   1672  OD1 ASP   137      30.290  48.350  37.560  1.00  0.00           O
ATOM   1673  OD2 ASP   137      29.060  47.010  38.720  1.00  0.00           O
ATOM   1674  C   ASP   137      30.120  44.130  37.210  1.00  0.00           C
ATOM   1675  O   ASP   137      28.900  44.080  37.350  1.00  0.00           O
ATOM   1676  N   TYR   138      30.700  43.580  36.100  1.00  0.00           N
ATOM   1677  H   TYR   138      31.710  43.480  36.090  1.00  0.00           H
ATOM   1678  CA  TYR   138      29.980  43.130  34.900  1.00  0.00           C
ATOM   1679  HA  TYR   138      28.960  43.510  35.040  1.00  0.00           H
ATOM   1680  CB  TYR   138      30.370  43.630  33.570  1.00  0.00           C
ATOM   1681  HB1 TYR   138      29.640  43.350  32.810  1.00  0.00           H
ATOM   1682  HB2 TYR   138      31.430  43.380  33.480  1.00  0.00           H
ATOM   1683  CG  TYR   138      30.300  45.150  33.560  1.00  0.00           C
ATOM   1684  CD1 TYR   138      31.430  45.960  33.360  1.00  0.00           C
ATOM   1685  HD1 TYR   138      32.450  45.610  33.400  1.00  0.00           H
ATOM   1686  CE1 TYR   138      31.340  47.350  33.320  1.00  0.00           C
ATOM   1687  HE1 TYR   138      32.250  47.930  33.220  1.00  0.00           H
ATOM   1688  CZ  TYR   138      30.070  47.980  33.490  1.00  0.00           C
ATOM   1689  OH  TYR   138      30.000  49.330  33.480  1.00  0.00           O
ATOM   1690  HH  TYR   138      29.100  49.570  33.710  1.00  0.00           H
ATOM   1691  CE2 TYR   138      28.980  47.190  33.720  1.00  0.00           C
ATOM   1692  HE2 TYR   138      27.970  47.560  33.790  1.00  0.00           H
ATOM   1693  CD2 TYR   138      29.130  45.820  33.820  1.00  0.00           C
ATOM   1694  HD2 TYR   138      28.170  45.310  33.910  1.00  0.00           H
ATOM   1695  C   TYR   138      29.920  41.560  34.800  1.00  0.00           C
ATOM   1696  O   TYR   138      30.800  40.860  35.200  1.00  0.00           O
ATOM   1697  N   TRP   139      28.770  41.010  34.360  1.00  0.00           N
ATOM   1698  H   TRP   139      28.000  41.640  34.170  1.00  0.00           H
ATOM   1699  CA  TRP   139      28.470  39.620  34.460  1.00  0.00           C
ATOM   1700  HA  TRP   139      29.380  39.010  34.360  1.00  0.00           H
ATOM   1701  CB  TRP   139      27.840  39.350  35.860  1.00  0.00           C
ATOM   1702  HB1 TRP   139      27.340  38.380  35.860  1.00  0.00           H
ATOM   1703  HB2 TRP   139      27.090  40.130  35.950  1.00  0.00           H
ATOM   1704  CG  TRP   139      28.720  39.270  37.080  1.00  0.00           C
ATOM   1705  CD1 TRP   139      29.190  40.360  37.720  1.00  0.00           C
ATOM   1706  HD1 TRP   139      28.950  41.360  37.400  1.00  0.00           H
ATOM   1707  NE1 TRP   139      29.950  40.040  38.850  1.00  0.00           N
ATOM   1708  HE1 TRP   139      30.300  40.670  39.560  1.00  0.00           H
ATOM   1709  CE2 TRP   139      30.100  38.680  38.870  1.00  0.00           C
ATOM   1710  CZ2 TRP   139      30.690  37.850  39.810  1.00  0.00           C
ATOM   1711  HZ2 TRP   139      31.270  38.200  40.650  1.00  0.00           H
ATOM   1712  CH2 TRP   139      30.610  36.440  39.690  1.00  0.00           C
ATOM   1713  HH2 TRP   139      31.060  35.740  40.380  1.00  0.00           H
ATOM   1714  CZ3 TRP   139      29.950  35.860  38.600  1.00  0.00           C
ATOM   1715  HZ3 TRP   139      29.880  34.790  38.470  1.00  0.00           H
ATOM   1716  CE3 TRP   139      29.240  36.700  37.690  1.00  0.00           C
ATOM   1717  HE3 TRP   139      28.670  36.300  36.860  1.00  0.00           H
ATOM   1718  CD2 TRP   139      29.330  38.120  37.790  1.00  0.00           C
ATOM   1719  C   TRP   139      27.620  39.140  33.260  1.00  0.00           C
ATOM   1720  O   TRP   139      26.870  39.980  32.660  1.00  0.00           O
ATOM   1721  N   GLY   140      27.550  37.840  33.040  1.00  0.00           N
ATOM   1722  H   GLY   140      28.190  37.240  33.540  1.00  0.00           H
ATOM   1723  CA  GLY   140      26.550  37.120  32.210  1.00  0.00           C
ATOM   1724  HA1 GLY   140      27.060  36.420  31.550  1.00  0.00           H
ATOM   1725  HA2 GLY   140      25.980  37.820  31.600  1.00  0.00           H
ATOM   1726  C   GLY   140      25.500  36.370  33.030  1.00  0.00           C
ATOM   1727  O   GLY   140      24.870  36.900  33.900  1.00  0.00           O
ATOM   1728  N   GLN   141      25.280  35.080  32.700  1.00  0.00           N
ATOM   1729  H   GLN   141      25.900  34.660  32.020  1.00  0.00           H
ATOM   1730  CA  GLN   141      24.270  34.170  33.240  1.00  0.00           C
ATOM   1731  HA  GLN   141      24.060  34.400  34.280  1.00  0.00           H
ATOM   1732  CB  GLN   141      22.990  34.360  32.360  1.00  0.00           C
ATOM   1733  HB1 GLN   141      23.090  33.840  31.400  1.00  0.00           H
ATOM   1734  HB2 GLN   141      22.860  35.430  32.240  1.00  0.00           H
ATOM   1735  CG  GLN   141      21.690  33.930  33.090  1.00  0.00           C
ATOM   1736  HG1 GLN   141      21.730  34.210  34.140  1.00  0.00           H
ATOM   1737  HG2 GLN   141      21.650  32.840  33.100  1.00  0.00           H
ATOM   1738  CD  GLN   141      20.470  34.500  32.510  1.00  0.00           C
ATOM   1739  OE1 GLN   141      19.820  35.320  33.160  1.00  0.00           O
ATOM   1740  NE2 GLN   141      20.130  34.170  31.380  1.00  0.00           N
ATOM   1741 1HE2 GLN   141      20.650  33.460  30.890  1.00  0.00           H
ATOM   1742 2HE2 GLN   141      19.230  34.500  31.060  1.00  0.00           H
ATOM   1743  C   GLN   141      24.720  32.690  33.160  1.00  0.00           C
ATOM   1744  O   GLN   141      24.080  31.840  33.730  1.00  0.00           O
ATOM   1745  N   GLY   142      25.770  32.270  32.440  1.00  0.00           N
ATOM   1746  H   GLY   142      26.280  32.920  31.860  1.00  0.00           H
ATOM   1747  CA  GLY   142      26.380  30.950  32.610  1.00  0.00           C
ATOM   1748  HA1 GLY   142      26.240  30.440  33.560  1.00  0.00           H
ATOM   1749  HA2 GLY   142      27.460  31.130  32.580  1.00  0.00           H
ATOM   1750  C   GLY   142      26.090  29.880  31.500  1.00  0.00           C
ATOM   1751  O   GLY   142      25.270  30.070  30.640  1.00  0.00           O
ATOM   1752  N   THR   143      26.940  28.820  31.590  1.00  0.00           N
ATOM   1753  H   THR   143      27.640  28.710  32.300  1.00  0.00           H
ATOM   1754  CA  THR   143      26.800  27.670  30.740  1.00  0.00           C
ATOM   1755  HA  THR   143      25.770  27.610  30.400  1.00  0.00           H
ATOM   1756  CB  THR   143      27.570  27.740  29.440  1.00  0.00           C
ATOM   1757  HB  THR   143      27.160  28.610  28.940  1.00  0.00           H
ATOM   1758  CG2 THR   143      29.070  27.850  29.690  1.00  0.00           C
ATOM   1759 1HG2 THR   143      29.700  27.960  28.800  1.00  0.00           H
ATOM   1760 2HG2 THR   143      29.290  28.730  30.300  1.00  0.00           H
ATOM   1761 3HG2 THR   143      29.300  26.930  30.220  1.00  0.00           H
ATOM   1762  OG1 THR   143      27.400  26.480  28.740  1.00  0.00           O
ATOM   1763  HG1 THR   143      26.580  26.480  28.240  1.00  0.00           H
ATOM   1764  C   THR   143      27.080  26.400  31.560  1.00  0.00           C
ATOM   1765  O   THR   143      27.830  26.460  32.540  1.00  0.00           O
ATOM   1766  N   GLN   144      26.210  25.370  31.350  1.00  0.00           N
ATOM   1767  H   GLN   144      25.580  25.380  30.560  1.00  0.00           H
ATOM   1768  CA  GLN   144      26.220  24.170  32.180  1.00  0.00           C
ATOM   1769  HA  GLN   144      26.460  24.460  33.200  1.00  0.00           H
ATOM   1770  CB  GLN   144      24.820  23.560  32.210  1.00  0.00           C
ATOM   1771  HB1 GLN   144      24.490  23.280  31.210  1.00  0.00           H
ATOM   1772  HB2 GLN   144      24.150  24.330  32.580  1.00  0.00           H
ATOM   1773  CG  GLN   144      24.790  22.270  33.050  1.00  0.00           C
ATOM   1774  HG1 GLN   144      25.390  22.380  33.960  1.00  0.00           H
ATOM   1775  HG2 GLN   144      25.180  21.480  32.410  1.00  0.00           H
ATOM   1776  CD  GLN   144      23.350  21.940  33.540  1.00  0.00           C
ATOM   1777  OE1 GLN   144      22.650  22.620  34.320  1.00  0.00           O
ATOM   1778  NE2 GLN   144      22.740  21.050  32.760  1.00  0.00           N
ATOM   1779 1HE2 GLN   144      23.230  20.600  32.000  1.00  0.00           H
ATOM   1780 2HE2 GLN   144      21.730  21.120  32.780  1.00  0.00           H
ATOM   1781  C   GLN   144      27.190  23.100  31.680  1.00  0.00           C
ATOM   1782  O   GLN   144      27.160  22.830  30.490  1.00  0.00           O
ATOM   1783  N   VAL   145      27.940  22.470  32.560  1.00  0.00           N
ATOM   1784  H   VAL   145      27.940  22.730  33.530  1.00  0.00           H
ATOM   1785  CA  VAL   145      28.780  21.330  32.200  1.00  0.00           C
ATOM   1786  HA  VAL   145      28.470  21.030  31.190  1.00  0.00           H
ATOM   1787  CB  VAL   145      30.260  21.740  32.140  1.00  0.00           C
ATOM   1788  HB  VAL   145      30.640  21.790  33.160  1.00  0.00           H
ATOM   1789  CG1 VAL   145      31.030  20.710  31.340  1.00  0.00           C
ATOM   1790 1HG1 VAL   145      30.800  20.780  30.280  1.00  0.00           H
ATOM   1791 2HG1 VAL   145      32.070  21.030  31.380  1.00  0.00           H
ATOM   1792 3HG1 VAL   145      30.960  19.700  31.740  1.00  0.00           H
ATOM   1793  CG2 VAL   145      30.540  23.040  31.510  1.00  0.00           C
ATOM   1794 1HG2 VAL   145      30.070  23.890  32.000  1.00  0.00           H
ATOM   1795 2HG2 VAL   145      31.590  23.340  31.570  1.00  0.00           H
ATOM   1796 3HG2 VAL   145      30.380  23.050  30.430  1.00  0.00           H
ATOM   1797  C   VAL   145      28.530  20.150  33.120  1.00  0.00           C
ATOM   1798  O   VAL   145      28.340  20.260  34.340  1.00  0.00           O
ATOM   1799  N   THR   146      28.560  18.970  32.470  1.00  0.00           N
ATOM   1800  H   THR   146      28.570  18.980  31.460  1.00  0.00           H
ATOM   1801  CA  THR   146      28.190  17.660  33.150  1.00  0.00           C
ATOM   1802  HA  THR   146      28.320  17.760  34.230  1.00  0.00           H
ATOM   1803  CB  THR   146      26.750  17.200  32.890  1.00  0.00           C
ATOM   1804  HB  THR   146      26.690  16.710  31.920  1.00  0.00           H
ATOM   1805  CG2 THR   146      26.160  16.290  33.950  1.00  0.00           C
ATOM   1806 1HG2 THR   146      25.070  16.270  33.950  1.00  0.00           H
ATOM   1807 2HG2 THR   146      26.560  15.280  33.970  1.00  0.00           H
ATOM   1808 3HG2 THR   146      26.420  16.600  34.960  1.00  0.00           H
ATOM   1809  OG1 THR   146      25.920  18.320  32.790  1.00  0.00           O
ATOM   1810  HG1 THR   146      25.270  18.340  33.490  1.00  0.00           H
ATOM   1811  C   THR   146      29.120  16.580  32.590  1.00  0.00           C
ATOM   1812  O   THR   146      29.170  16.360  31.400  1.00  0.00           O
ATOM   1813  N   VAL   147      29.850  16.020  33.570  1.00  0.00           N
ATOM   1814  H   VAL   147      29.610  16.260  34.530  1.00  0.00           H
ATOM   1815  CA  VAL   147      30.890  15.040  33.330  1.00  0.00           C
ATOM   1816  HA  VAL   147      30.960  14.880  32.250  1.00  0.00           H
ATOM   1817  CB  VAL   147      32.290  15.560  33.900  1.00  0.00           C
ATOM   1818  HB  VAL   147      32.230  15.310  34.960  1.00  0.00           H
ATOM   1819  CG1 VAL   147      33.550  14.900  33.310  1.00  0.00           C
ATOM   1820 1HG1 VAL   147      33.530  13.830  33.500  1.00  0.00           H
ATOM   1821 2HG1 VAL   147      33.430  15.040  32.240  1.00  0.00           H
ATOM   1822 3HG1 VAL   147      34.490  15.230  33.760  1.00  0.00           H
ATOM   1823  CG2 VAL   147      32.440  17.140  33.750  1.00  0.00           C
ATOM   1824 1HG2 VAL   147      31.620  17.600  34.300  1.00  0.00           H
ATOM   1825 2HG2 VAL   147      33.420  17.330  34.190  1.00  0.00           H
ATOM   1826 3HG2 VAL   147      32.510  17.410  32.690  1.00  0.00           H
ATOM   1827  C   VAL   147      30.360  13.690  33.970  1.00  0.00           C
ATOM   1828  O   VAL   147      30.300  13.550  35.200  1.00  0.00           O
ATOM   1829  N   SER   148      29.830  12.810  33.140  1.00  0.00           N
ATOM   1830  H   SER   148      29.770  12.970  32.140  1.00  0.00           H
ATOM   1831  CA  SER   148      29.360  11.480  33.480  1.00  0.00           C
ATOM   1832  HA  SER   148      28.840  11.500  34.440  1.00  0.00           H
ATOM   1833  CB  SER   148      28.380  10.910  32.420  1.00  0.00           C
ATOM   1834  HB1 SER   148      27.920  10.090  32.970  1.00  0.00           H
ATOM   1835  HB2 SER   148      28.880  10.490  31.540  1.00  0.00           H
ATOM   1836  OG  SER   148      27.350  11.860  31.980  1.00  0.00           O
ATOM   1837  HG  SER   148      26.620  11.950  32.590  1.00  0.00           H
ATOM   1838  C   SER   148      30.500  10.450  33.720  1.00  0.00           C
ATOM   1839  O   SER   148      31.680  10.730  33.330  1.00  0.00           O
ATOM   1840  N   SER   149      30.220   9.290  34.320  1.00  0.00           N
ATOM   1841  H   SER   149      29.280   9.040  34.570  1.00  0.00           H
ATOM   1842  CA  SER   149      31.180   8.190  34.500  1.00  0.00           C
ATOM   1843  HA  SER   149      31.810   8.050  33.630  1.00  0.00           H
ATOM   1844  CB  SER   149      32.190   8.550  35.640  1.00  0.00           C
ATOM   1845  HB1 SER   149      32.740   7.710  36.040  1.00  0.00           H
ATOM   1846  HB2 SER   149      31.670   9.070  36.440  1.00  0.00           H
ATOM   1847  OG  SER   149      33.140   9.440  35.050  1.00  0.00           O
ATOM   1848  HG  SER   149      32.740   9.960  34.350  1.00  0.00           H
ATOM   1849  C   SER   149      30.650   6.830  34.790  1.00  0.00           C
ATOM   1850  OC1 SER   149      30.570   6.420  35.960  1.00  0.00           O
ATOM   1851  OC2 SER   149      30.310   6.220  33.760  1.00  0.00           O
TER
ENDMDL
