# Supplementary material for: Targeting Ras-binding domain of ELMO1 by computational nanobody design
Source: Commun Biol. 2023 Mar 17;6:284. doi: 10.1038/s42003-023-04657-w (PMC10023680; doi:10.1038/s42003-023-04657-w)
Supplement: Supplementary file 4 — Supplementary Data 2 [file 42003_2023_4657_MOESM4_ESM.zip › MD_input_output/Nb01_snapshot/snapshot_073000_CDR3.pdb]

ATOM   1461  N   ALA   107      33.150  40.870  37.300  1.00  0.00           N
ATOM   1462  H   ALA   107      34.140  40.660  37.330  1.00  0.00           H
ATOM   1463  CA  ALA   107      32.540  42.030  37.960  1.00  0.00           C
ATOM   1464  HA  ALA   107      31.570  42.120  37.490  1.00  0.00           H
ATOM   1465  CB  ALA   107      32.270  41.700  39.400  1.00  0.00           C
ATOM   1466  HB1 ALA   107      33.160  41.590  40.010  1.00  0.00           H
ATOM   1467  HB2 ALA   107      31.490  42.390  39.710  1.00  0.00           H
ATOM   1468  HB3 ALA   107      31.830  40.710  39.490  1.00  0.00           H
ATOM   1469  C   ALA   107      33.260  43.380  37.740  1.00  0.00           C
ATOM   1470  O   ALA   107      34.480  43.360  37.500  1.00  0.00           O
ATOM   1471  N   ALA   108      32.630  44.520  37.860  1.00  0.00           N
ATOM   1472  H   ALA   108      31.670  44.540  38.160  1.00  0.00           H
ATOM   1473  CA  ALA   108      33.340  45.810  37.850  1.00  0.00           C
ATOM   1474  HA  ALA   108      34.410  45.650  37.970  1.00  0.00           H
ATOM   1475  CB  ALA   108      33.180  46.300  36.390  1.00  0.00           C
ATOM   1476  HB1 ALA   108      33.640  47.280  36.280  1.00  0.00           H
ATOM   1477  HB2 ALA   108      33.750  45.650  35.730  1.00  0.00           H
ATOM   1478  HB3 ALA   108      32.170  46.300  36.000  1.00  0.00           H
ATOM   1479  C   ALA   108      32.890  46.800  38.930  1.00  0.00           C
ATOM   1480  O   ALA   108      31.760  46.780  39.350  1.00  0.00           O
ATOM   1481  N   ASP   109      33.820  47.630  39.520  1.00  0.00           N
ATOM   1482  H   ASP   109      34.730  47.680  39.080  1.00  0.00           H
ATOM   1483  CA  ASP   109      33.550  48.580  40.500  1.00  0.00           C
ATOM   1484  HA  ASP   109      32.550  48.970  40.280  1.00  0.00           H
ATOM   1485  CB  ASP   109      33.560  48.010  41.980  1.00  0.00           C
ATOM   1486  HB1 ASP   109      34.550  47.730  42.330  1.00  0.00           H
ATOM   1487  HB2 ASP   109      32.950  47.110  42.060  1.00  0.00           H
ATOM   1488  CG  ASP   109      32.990  49.030  42.920  1.00  0.00           C
ATOM   1489  OD1 ASP   109      31.730  49.270  43.000  1.00  0.00           O
ATOM   1490  OD2 ASP   109      33.790  49.830  43.450  1.00  0.00           O
ATOM   1491  C   ASP   109      34.600  49.750  40.400  1.00  0.00           C
ATOM   1492  O   ASP   109      35.780  49.570  40.020  1.00  0.00           O
ATOM   1493  N   ARG   110      34.250  50.970  40.760  1.00  0.00           N
ATOM   1494  H   ARG   110      33.290  51.180  40.970  1.00  0.00           H
ATOM   1495  CA  ARG   110      35.270  52.010  40.780  1.00  0.00           C
ATOM   1496  HA  ARG   110      35.780  52.030  39.830  1.00  0.00           H
ATOM   1497  CB  ARG   110      34.550  53.420  40.860  1.00  0.00           C
ATOM   1498  HB1 ARG   110      33.850  53.370  41.690  1.00  0.00           H
ATOM   1499  HB2 ARG   110      33.920  53.480  39.980  1.00  0.00           H
ATOM   1500  CG  ARG   110      35.280  54.780  40.790  1.00  0.00           C
ATOM   1501  HG1 ARG   110      35.820  54.980  41.720  1.00  0.00           H
ATOM   1502  HG2 ARG   110      34.510  55.560  40.770  1.00  0.00           H
ATOM   1503  CD  ARG   110      36.240  54.920  39.570  1.00  0.00           C
ATOM   1504  HD1 ARG   110      35.640  54.850  38.660  1.00  0.00           H
ATOM   1505  HD2 ARG   110      36.880  54.040  39.630  1.00  0.00           H
ATOM   1506  NE  ARG   110      37.110  56.050  39.570  1.00  0.00           N
ATOM   1507  HE  ARG   110      36.860  56.920  39.120  1.00  0.00           H
ATOM   1508  CZ  ARG   110      38.300  56.150  40.210  1.00  0.00           C
ATOM   1509  NH1 ARG   110      38.690  55.240  41.080  1.00  0.00           N
ATOM   1510 1HH1 ARG   110      38.120  54.400  41.060  1.00  0.00           H
ATOM   1511 2HH1 ARG   110      39.620  55.210  41.460  1.00  0.00           H
ATOM   1512  NH2 ARG   110      39.120  57.170  40.090  1.00  0.00           N
ATOM   1513 1HH2 ARG   110      38.830  57.990  39.570  1.00  0.00           H
ATOM   1514 2HH2 ARG   110      40.030  57.080  40.530  1.00  0.00           H
ATOM   1515  C   ARG   110      36.450  51.830  41.810  1.00  0.00           C
ATOM   1516  O   ARG   110      37.450  52.510  41.610  1.00  0.00           O
ATOM   1517  N   PHE   111      36.280  51.060  42.860  1.00  0.00           N
ATOM   1518  H   PHE   111      35.460  50.470  42.820  1.00  0.00           H
ATOM   1519  CA  PHE   111      37.000  51.250  44.150  1.00  0.00           C
ATOM   1520  HA  PHE   111      38.040  51.430  43.870  1.00  0.00           H
ATOM   1521  CB  PHE   111      36.340  52.320  45.010  1.00  0.00           C
ATOM   1522  HB1 PHE   111      37.000  52.310  45.880  1.00  0.00           H
ATOM   1523  HB2 PHE   111      35.380  51.960  45.370  1.00  0.00           H
ATOM   1524  CG  PHE   111      36.180  53.860  44.680  1.00  0.00           C
ATOM   1525  CD1 PHE   111      34.940  54.520  44.790  1.00  0.00           C
ATOM   1526  HD1 PHE   111      34.060  53.960  45.050  1.00  0.00           H
ATOM   1527  CE1 PHE   111      34.880  55.920  44.610  1.00  0.00           C
ATOM   1528  HE1 PHE   111      33.960  56.420  44.870  1.00  0.00           H
ATOM   1529  CZ  PHE   111      36.070  56.650  44.350  1.00  0.00           C
ATOM   1530  HZ  PHE   111      35.960  57.730  44.280  1.00  0.00           H
ATOM   1531  CE2 PHE   111      37.270  55.960  44.090  1.00  0.00           C
ATOM   1532  HE2 PHE   111      38.150  56.540  43.850  1.00  0.00           H
ATOM   1533  CD2 PHE   111      37.390  54.570  44.330  1.00  0.00           C
ATOM   1534  HD2 PHE   111      38.340  54.090  44.140  1.00  0.00           H
ATOM   1535  C   PHE   111      36.970  49.910  44.940  1.00  0.00           C
ATOM   1536  O   PHE   111      37.800  49.840  45.810  1.00  0.00           O
ATOM   1537  N   LEU   112      36.090  48.870  44.600  1.00  0.00           N
ATOM   1538  H   LEU   112      35.360  49.090  43.930  1.00  0.00           H
ATOM   1539  CA  LEU   112      36.040  47.630  45.370  1.00  0.00           C
ATOM   1540  HA  LEU   112      36.430  47.880  46.360  1.00  0.00           H
ATOM   1541  CB  LEU   112      34.570  47.090  45.400  1.00  0.00           C
ATOM   1542  HB1 LEU   112      34.570  46.080  45.800  1.00  0.00           H
ATOM   1543  HB2 LEU   112      34.130  47.000  44.410  1.00  0.00           H
ATOM   1544  CG  LEU   112      33.660  47.940  46.320  1.00  0.00           C
ATOM   1545  HG  LEU   112      33.600  48.940  45.880  1.00  0.00           H
ATOM   1546  CD1 LEU   112      32.310  47.350  46.240  1.00  0.00           C
ATOM   1547 1HD1 LEU   112      32.170  47.100  45.190  1.00  0.00           H
ATOM   1548 2HD1 LEU   112      32.270  46.440  46.850  1.00  0.00           H
ATOM   1549 3HD1 LEU   112      31.650  48.160  46.570  1.00  0.00           H
ATOM   1550  CD2 LEU   112      34.060  48.100  47.810  1.00  0.00           C
ATOM   1551 1HD2 LEU   112      33.190  48.500  48.310  1.00  0.00           H
ATOM   1552 2HD2 LEU   112      34.270  47.120  48.230  1.00  0.00           H
ATOM   1553 3HD2 LEU   112      34.930  48.740  47.970  1.00  0.00           H
ATOM   1554  C   LEU   112      37.060  46.630  44.800  1.00  0.00           C
ATOM   1555  O   LEU   112      37.190  46.460  43.570  1.00  0.00           O
ATOM   1556  N   THR   113      37.710  45.930  45.700  1.00  0.00           N
ATOM   1557  H   THR   113      37.650  46.160  46.680  1.00  0.00           H
ATOM   1558  CA  THR   113      38.780  45.010  45.360  1.00  0.00           C
ATOM   1559  HA  THR   113      38.980  45.020  44.290  1.00  0.00           H
ATOM   1560  CB  THR   113      40.080  45.300  46.090  1.00  0.00           C
ATOM   1561  HB  THR   113      40.590  44.340  46.150  1.00  0.00           H
ATOM   1562  CG2 THR   113      40.880  46.370  45.380  1.00  0.00           C
ATOM   1563 1HG2 THR   113      41.800  46.600  45.910  1.00  0.00           H
ATOM   1564 2HG2 THR   113      41.160  45.990  44.400  1.00  0.00           H
ATOM   1565 3HG2 THR   113      40.260  47.260  45.200  1.00  0.00           H
ATOM   1566  OG1 THR   113      39.870  45.670  47.420  1.00  0.00           O
ATOM   1567  HG1 THR   113      39.500  46.560  47.470  1.00  0.00           H
ATOM   1568  C   THR   113      38.430  43.540  45.660  1.00  0.00           C
ATOM   1569  O   THR   113      38.630  42.710  44.720  1.00  0.00           O
ATOM   1570  N   ARG   132      37.780  43.240  46.780  1.00  0.00           N
ATOM   1571  H   ARG   132      37.600  44.040  47.370  1.00  0.00           H
ATOM   1572  CA  ARG   132      37.270  41.880  47.000  1.00  0.00           C
ATOM   1573  HA  ARG   132      37.450  41.300  46.090  1.00  0.00           H
ATOM   1574  CB  ARG   132      38.080  41.260  48.140  1.00  0.00           C
ATOM   1575  HB1 ARG   132      37.800  40.210  48.100  1.00  0.00           H
ATOM   1576  HB2 ARG   132      37.800  41.760  49.070  1.00  0.00           H
ATOM   1577  CG  ARG   132      39.550  41.450  48.090  1.00  0.00           C
ATOM   1578  HG1 ARG   132      39.840  42.500  48.100  1.00  0.00           H
ATOM   1579  HG2 ARG   132      39.900  41.040  47.140  1.00  0.00           H
ATOM   1580  CD  ARG   132      40.170  40.760  49.310  1.00  0.00           C
ATOM   1581  HD1 ARG   132      39.920  39.700  49.270  1.00  0.00           H
ATOM   1582  HD2 ARG   132      39.870  41.220  50.250  1.00  0.00           H
ATOM   1583  NE  ARG   132      41.650  41.020  49.200  1.00  0.00           N
ATOM   1584  HE  ARG   132      41.940  41.980  49.280  1.00  0.00           H
ATOM   1585  CZ  ARG   132      42.570  40.130  49.460  1.00  0.00           C
ATOM   1586  NH1 ARG   132      42.420  38.830  49.400  1.00  0.00           N
ATOM   1587 1HH1 ARG   132      41.500  38.420  49.340  1.00  0.00           H
ATOM   1588 2HH1 ARG   132      43.150  38.270  49.810  1.00  0.00           H
ATOM   1589  NH2 ARG   132      43.750  40.490  49.570  1.00  0.00           N
ATOM   1590 1HH2 ARG   132      43.970  41.470  49.600  1.00  0.00           H
ATOM   1591 2HH2 ARG   132      44.530  39.840  49.580  1.00  0.00           H
ATOM   1592  C   ARG   132      35.730  41.790  47.180  1.00  0.00           C
ATOM   1593  O   ARG   132      35.170  40.760  46.920  1.00  0.00           O
ATOM   1594  N   SER   133      35.100  42.800  47.720  1.00  0.00           N
ATOM   1595  H   SER   133      35.630  43.640  47.890  1.00  0.00           H
ATOM   1596  CA  SER   133      33.770  42.780  48.240  1.00  0.00           C
ATOM   1597  HA  SER   133      33.820  42.010  49.010  1.00  0.00           H
ATOM   1598  CB  SER   133      33.440  44.080  48.970  1.00  0.00           C
ATOM   1599  HB1 SER   133      33.500  44.890  48.240  1.00  0.00           H
ATOM   1600  HB2 SER   133      34.120  44.240  49.810  1.00  0.00           H
ATOM   1601  OG  SER   133      32.120  44.080  49.400  1.00  0.00           O
ATOM   1602  HG  SER   133      32.180  44.710  50.120  1.00  0.00           H
ATOM   1603  C   SER   133      32.710  42.390  47.150  1.00  0.00           C
ATOM   1604  O   SER   133      32.850  42.780  46.020  1.00  0.00           O
ATOM   1605  N   VAL   134      31.630  41.730  47.560  1.00  0.00           N
ATOM   1606  H   VAL   134      31.550  41.720  48.560  1.00  0.00           H
ATOM   1607  CA  VAL   134      30.480  41.520  46.640  1.00  0.00           C
ATOM   1608  HA  VAL   134      30.860  41.190  45.670  1.00  0.00           H
ATOM   1609  CB  VAL   134      29.560  40.420  47.240  1.00  0.00           C
ATOM   1610  HB  VAL   134      28.640  40.360  46.660  1.00  0.00           H
ATOM   1611  CG1 VAL   134      30.220  39.050  47.490  1.00  0.00           C
ATOM   1612 1HG1 VAL   134      30.600  38.690  46.540  1.00  0.00           H
ATOM   1613 2HG1 VAL   134      30.970  39.160  48.270  1.00  0.00           H
ATOM   1614 3HG1 VAL   134      29.390  38.430  47.830  1.00  0.00           H
ATOM   1615  CG2 VAL   134      29.060  40.990  48.570  1.00  0.00           C
ATOM   1616 1HG2 VAL   134      28.290  40.270  48.860  1.00  0.00           H
ATOM   1617 2HG2 VAL   134      29.850  40.980  49.320  1.00  0.00           H
ATOM   1618 3HG2 VAL   134      28.430  41.880  48.470  1.00  0.00           H
ATOM   1619  C   VAL   134      29.560  42.830  46.410  1.00  0.00           C
ATOM   1620  O   VAL   134      28.600  42.740  45.740  1.00  0.00           O
ATOM   1621  N   LYS   135      29.990  43.980  46.920  1.00  0.00           N
ATOM   1622  H   LYS   135      30.840  43.990  47.470  1.00  0.00           H
ATOM   1623  CA  LYS   135      29.260  45.200  46.700  1.00  0.00           C
ATOM   1624  HA  LYS   135      28.200  45.050  46.480  1.00  0.00           H
ATOM   1625  CB  LYS   135      29.270  46.060  47.960  1.00  0.00           C
ATOM   1626  HB1 LYS   135      28.600  46.900  47.760  1.00  0.00           H
ATOM   1627  HB2 LYS   135      30.230  46.520  48.190  1.00  0.00           H
ATOM   1628  CG  LYS   135      28.620  45.420  49.100  1.00  0.00           C
ATOM   1629  HG1 LYS   135      29.250  44.610  49.470  1.00  0.00           H
ATOM   1630  HG2 LYS   135      27.720  44.860  48.840  1.00  0.00           H
ATOM   1631  CD  LYS   135      28.360  46.330  50.320  1.00  0.00           C
ATOM   1632  HD1 LYS   135      27.560  47.050  50.130  1.00  0.00           H
ATOM   1633  HD2 LYS   135      29.260  46.860  50.610  1.00  0.00           H
ATOM   1634  CE  LYS   135      27.970  45.520  51.510  1.00  0.00           C
ATOM   1635  HE1 LYS   135      28.050  46.080  52.440  1.00  0.00           H
ATOM   1636  HE2 LYS   135      28.770  44.800  51.660  1.00  0.00           H
ATOM   1637  NZ  LYS   135      26.680  44.870  51.280  1.00  0.00           N
ATOM   1638  HZ1 LYS   135      26.540  44.660  50.300  1.00  0.00           H
ATOM   1639  HZ2 LYS   135      26.450  44.030  51.780  1.00  0.00           H
ATOM   1640  HZ3 LYS   135      25.930  45.550  51.380  1.00  0.00           H
ATOM   1641  C   LYS   135      29.670  45.920  45.430  1.00  0.00           C
ATOM   1642  O   LYS   135      29.240  47.040  45.290  1.00  0.00           O
ATOM   1643  N   TYR   136      30.290  45.270  44.440  1.00  0.00           N
ATOM   1644  H   TYR   136      30.680  44.360  44.640  1.00  0.00           H
ATOM   1645  CA  TYR   136      30.510  45.860  43.090  1.00  0.00           C
ATOM   1646  HA  TYR   136      31.130  46.760  43.110  1.00  0.00           H
ATOM   1647  CB  TYR   136      31.130  44.750  42.220  1.00  0.00           C
ATOM   1648  HB1 TYR   136      30.940  44.940  41.160  1.00  0.00           H
ATOM   1649  HB2 TYR   136      30.580  43.850  42.480  1.00  0.00           H
ATOM   1650  CG  TYR   136      32.640  44.460  42.390  1.00  0.00           C
ATOM   1651  CD1 TYR   136      33.360  44.450  43.610  1.00  0.00           C
ATOM   1652  HD1 TYR   136      32.870  44.570  44.560  1.00  0.00           H
ATOM   1653  CE1 TYR   136      34.780  44.180  43.610  1.00  0.00           C
ATOM   1654  HE1 TYR   136      35.280  44.030  44.560  1.00  0.00           H
ATOM   1655  CZ  TYR   136      35.510  43.990  42.420  1.00  0.00           C
ATOM   1656  OH  TYR   136      36.740  43.470  42.390  1.00  0.00           O
ATOM   1657  HH  TYR   136      37.200  43.350  43.230  1.00  0.00           H
ATOM   1658  CE2 TYR   136      34.800  44.190  41.250  1.00  0.00           C
ATOM   1659  HE2 TYR   136      35.290  44.170  40.290  1.00  0.00           H
ATOM   1660  CD2 TYR   136      33.370  44.400  41.260  1.00  0.00           C
ATOM   1661  HD2 TYR   136      32.800  44.440  40.340  1.00  0.00           H
ATOM   1662  C   TYR   136      29.200  46.260  42.330  1.00  0.00           C
ATOM   1663  O   TYR   136      28.220  45.490  42.380  1.00  0.00           O
ATOM   1664  N   ASP   137      29.290  47.410  41.610  1.00  0.00           N
ATOM   1665  H   ASP   137      30.220  47.820  41.590  1.00  0.00           H
ATOM   1666  CA  ASP   137      28.180  48.090  40.910  1.00  0.00           C
ATOM   1667  HA  ASP   137      27.320  48.090  41.590  1.00  0.00           H
ATOM   1668  CB  ASP   137      28.530  49.610  40.750  1.00  0.00           C
ATOM   1669  HB1 ASP   137      29.380  49.840  40.100  1.00  0.00           H
ATOM   1670  HB2 ASP   137      28.890  49.920  41.730  1.00  0.00           H
ATOM   1671  CG  ASP   137      27.370  50.630  40.490  1.00  0.00           C
ATOM   1672  OD1 ASP   137      27.510  51.620  39.800  1.00  0.00           O
ATOM   1673  OD2 ASP   137      26.340  50.450  41.130  1.00  0.00           O
ATOM   1674  C   ASP   137      27.750  47.430  39.620  1.00  0.00           C
ATOM   1675  O   ASP   137      26.590  47.680  39.170  1.00  0.00           O
ATOM   1676  N   TYR   138      28.580  46.600  38.980  1.00  0.00           N
ATOM   1677  H   TYR   138      29.530  46.510  39.310  1.00  0.00           H
ATOM   1678  CA  TYR   138      28.350  45.960  37.650  1.00  0.00           C
ATOM   1679  HA  TYR   138      27.300  46.110  37.400  1.00  0.00           H
ATOM   1680  CB  TYR   138      29.180  46.820  36.710  1.00  0.00           C
ATOM   1681  HB1 TYR   138      29.050  46.310  35.750  1.00  0.00           H
ATOM   1682  HB2 TYR   138      30.230  46.730  36.980  1.00  0.00           H
ATOM   1683  CG  TYR   138      28.790  48.270  36.680  1.00  0.00           C
ATOM   1684  CD1 TYR   138      29.680  49.240  37.210  1.00  0.00           C
ATOM   1685  HD1 TYR   138      30.600  49.010  37.730  1.00  0.00           H
ATOM   1686  CE1 TYR   138      29.360  50.590  36.900  1.00  0.00           C
ATOM   1687  HE1 TYR   138      29.990  51.390  37.240  1.00  0.00           H
ATOM   1688  CZ  TYR   138      28.170  51.040  36.280  1.00  0.00           C
ATOM   1689  OH  TYR   138      27.970  52.340  36.050  1.00  0.00           O
ATOM   1690  HH  TYR   138      27.120  52.440  35.600  1.00  0.00           H
ATOM   1691  CE2 TYR   138      27.490  50.030  35.590  1.00  0.00           C
ATOM   1692  HE2 TYR   138      26.710  50.390  34.930  1.00  0.00           H
ATOM   1693  CD2 TYR   138      27.700  48.630  35.860  1.00  0.00           C
ATOM   1694  HD2 TYR   138      27.130  47.840  35.390  1.00  0.00           H
ATOM   1695  C   TYR   138      28.730  44.480  37.600  1.00  0.00           C
ATOM   1696  O   TYR   138      29.800  44.070  38.110  1.00  0.00           O
