# Supplementary material for: Targeting Ras-binding domain of ELMO1 by computational nanobody design
Source: Commun Biol. 2023 Mar 17;6:284. doi: 10.1038/s42003-023-04657-w (PMC10023680; doi:10.1038/s42003-023-04657-w)
Supplement: Supplementary file 4 — Supplementary Data 2 [file 42003_2023_4657_MOESM4_ESM.zip › MD_input_output/Nb01_snapshot/snapshot_034000.pdb]

REMARK    GENERATED BY TRJCONV
TITLE     Protein in water t= 3400.00000 step= 1700000
REMARK    THIS IS A SIMULATION BOX
CRYST1   67.440   67.440   67.440  90.00  90.00  90.00 P 1           1
MODEL        1
ATOM      1  N   VAL     2      23.850  43.790  21.760  1.00  0.00           N
ATOM      2  H1  VAL     2      23.740  43.500  20.800  1.00  0.00           H
ATOM      3  H2  VAL     2      23.020  43.370  22.160  1.00  0.00           H
ATOM      4  H3  VAL     2      23.750  44.780  21.930  1.00  0.00           H
ATOM      5  CA  VAL     2      25.070  43.320  22.390  1.00  0.00           C
ATOM      6  HA  VAL     2      25.800  43.270  21.580  1.00  0.00           H
ATOM      7  CB  VAL     2      25.710  44.420  23.300  1.00  0.00           C
ATOM      8  HB  VAL     2      24.960  44.710  24.040  1.00  0.00           H
ATOM      9  CG1 VAL     2      26.950  43.900  24.070  1.00  0.00           C
ATOM     10 1HG1 VAL     2      27.510  43.280  23.360  1.00  0.00           H
ATOM     11 2HG1 VAL     2      27.470  44.820  24.320  1.00  0.00           H
ATOM     12 3HG1 VAL     2      26.570  43.450  24.990  1.00  0.00           H
ATOM     13  CG2 VAL     2      26.170  45.600  22.400  1.00  0.00           C
ATOM     14 1HG2 VAL     2      25.360  46.100  21.890  1.00  0.00           H
ATOM     15 2HG2 VAL     2      26.780  46.340  22.920  1.00  0.00           H
ATOM     16 3HG2 VAL     2      26.800  45.220  21.590  1.00  0.00           H
ATOM     17  C   VAL     2      24.810  42.040  23.220  1.00  0.00           C
ATOM     18  O   VAL     2      24.060  42.050  24.200  1.00  0.00           O
ATOM     19  N   GLN     3      25.390  40.990  22.760  1.00  0.00           N
ATOM     20  H   GLN     3      25.900  41.030  21.900  1.00  0.00           H
ATOM     21  CA  GLN     3      25.410  39.620  23.340  1.00  0.00           C
ATOM     22  HA  GLN     3      25.240  39.700  24.410  1.00  0.00           H
ATOM     23  CB  GLN     3      24.070  38.930  22.860  1.00  0.00           C
ATOM     24  HB1 GLN     3      23.870  39.120  21.810  1.00  0.00           H
ATOM     25  HB2 GLN     3      23.270  39.430  23.410  1.00  0.00           H
ATOM     26  CG  GLN     3      24.150  37.390  22.940  1.00  0.00           C
ATOM     27  HG1 GLN     3      24.580  37.040  23.880  1.00  0.00           H
ATOM     28  HG2 GLN     3      24.870  37.000  22.220  1.00  0.00           H
ATOM     29  CD  GLN     3      22.780  36.750  22.550  1.00  0.00           C
ATOM     30  OE1 GLN     3      21.780  37.410  22.250  1.00  0.00           O
ATOM     31  NE2 GLN     3      22.750  35.480  22.390  1.00  0.00           N
ATOM     32 1HE2 GLN     3      23.520  34.860  22.580  1.00  0.00           H
ATOM     33 2HE2 GLN     3      21.870  35.080  22.090  1.00  0.00           H
ATOM     34  C   GLN     3      26.780  38.920  23.150  1.00  0.00           C
ATOM     35  O   GLN     3      27.220  38.780  22.000  1.00  0.00           O
ATOM     36  N   LEU     4      27.370  38.460  24.200  1.00  0.00           N
ATOM     37  H   LEU     4      26.790  38.520  25.030  1.00  0.00           H
ATOM     38  CA  LEU     4      28.640  37.770  24.190  1.00  0.00           C
ATOM     39  HA  LEU     4      29.320  38.230  23.470  1.00  0.00           H
ATOM     40  CB  LEU     4      29.290  37.690  25.590  1.00  0.00           C
ATOM     41  HB1 LEU     4      30.290  37.310  25.370  1.00  0.00           H
ATOM     42  HB2 LEU     4      28.750  36.910  26.120  1.00  0.00           H
ATOM     43  CG  LEU     4      29.380  39.100  26.320  1.00  0.00           C
ATOM     44  HG  LEU     4      28.380  39.540  26.330  1.00  0.00           H
ATOM     45  CD1 LEU     4      30.000  39.030  27.680  1.00  0.00           C
ATOM     46 1HD1 LEU     4      31.080  38.930  27.580  1.00  0.00           H
ATOM     47 2HD1 LEU     4      29.910  39.990  28.210  1.00  0.00           H
ATOM     48 3HD1 LEU     4      29.690  38.170  28.280  1.00  0.00           H
ATOM     49  CD2 LEU     4      30.120  40.130  25.370  1.00  0.00           C
ATOM     50 1HD2 LEU     4      30.080  41.140  25.790  1.00  0.00           H
ATOM     51 2HD2 LEU     4      31.190  39.940  25.290  1.00  0.00           H
ATOM     52 3HD2 LEU     4      29.590  40.130  24.420  1.00  0.00           H
ATOM     53  C   LEU     4      28.450  36.300  23.670  1.00  0.00           C
ATOM     54  O   LEU     4      27.440  35.670  24.000  1.00  0.00           O
ATOM     55  N   VAL     5      29.480  35.740  22.980  1.00  0.00           N
ATOM     56  H   VAL     5      30.360  36.230  22.900  1.00  0.00           H
ATOM     57  CA  VAL     5      29.290  34.410  22.310  1.00  0.00           C
ATOM     58  HA  VAL     5      28.340  33.930  22.550  1.00  0.00           H
ATOM     59  CB  VAL     5      29.510  34.560  20.740  1.00  0.00           C
ATOM     60  HB  VAL     5      30.570  34.770  20.630  1.00  0.00           H
ATOM     61  CG1 VAL     5      29.190  33.210  20.110  1.00  0.00           C
ATOM     62 1HG1 VAL     5      29.790  32.380  20.490  1.00  0.00           H
ATOM     63 2HG1 VAL     5      28.130  33.020  20.250  1.00  0.00           H
ATOM     64 3HG1 VAL     5      29.300  33.330  19.030  1.00  0.00           H
ATOM     65  CG2 VAL     5      28.580  35.620  20.130  1.00  0.00           C
ATOM     66 1HG2 VAL     5      27.570  35.360  20.440  1.00  0.00           H
ATOM     67 2HG2 VAL     5      28.940  36.610  20.410  1.00  0.00           H
ATOM     68 3HG2 VAL     5      28.530  35.470  19.050  1.00  0.00           H
ATOM     69  C   VAL     5      30.280  33.400  22.870  1.00  0.00           C
ATOM     70  O   VAL     5      31.330  33.230  22.310  1.00  0.00           O
ATOM     71  N   GLU     6      29.880  32.630  23.860  1.00  0.00           N
ATOM     72  H   GLU     6      28.950  32.740  24.230  1.00  0.00           H
ATOM     73  CA  GLU     6      30.600  31.470  24.370  1.00  0.00           C
ATOM     74  HA  GLU     6      31.600  31.810  24.650  1.00  0.00           H
ATOM     75  CB  GLU     6      29.930  30.900  25.640  1.00  0.00           C
ATOM     76  HB1 GLU     6      30.600  30.150  26.070  1.00  0.00           H
ATOM     77  HB2 GLU     6      29.000  30.340  25.490  1.00  0.00           H
ATOM     78  CG  GLU     6      29.730  31.880  26.790  1.00  0.00           C
ATOM     79  HG1 GLU     6      30.560  32.570  26.660  1.00  0.00           H
ATOM     80  HG2 GLU     6      29.880  31.350  27.730  1.00  0.00           H
ATOM     81  CD  GLU     6      28.380  32.610  26.730  1.00  0.00           C
ATOM     82  OE1 GLU     6      27.700  32.580  25.660  1.00  0.00           O
ATOM     83  OE2 GLU     6      28.030  33.230  27.750  1.00  0.00           O
ATOM     84  C   GLU     6      30.740  30.440  23.270  1.00  0.00           C
ATOM     85  O   GLU     6      29.770  30.160  22.570  1.00  0.00           O
ATOM     86  N   SER     7      31.870  29.790  23.080  1.00  0.00           N
ATOM     87  H   SER     7      32.660  30.100  23.630  1.00  0.00           H
ATOM     88  CA  SER     7      32.140  28.530  22.310  1.00  0.00           C
ATOM     89  HA  SER     7      31.200  27.970  22.350  1.00  0.00           H
ATOM     90  CB  SER     7      32.310  28.790  20.790  1.00  0.00           C
ATOM     91  HB1 SER     7      32.770  27.910  20.340  1.00  0.00           H
ATOM     92  HB2 SER     7      33.020  29.610  20.670  1.00  0.00           H
ATOM     93  OG  SER     7      31.120  29.060  20.170  1.00  0.00           O
ATOM     94  HG  SER     7      30.540  29.510  20.790  1.00  0.00           H
ATOM     95  C   SER     7      33.150  27.620  22.950  1.00  0.00           C
ATOM     96  O   SER     7      33.840  28.060  23.860  1.00  0.00           O
ATOM     97  N   GLY     9      33.400  26.380  22.410  1.00  0.00           N
ATOM     98  H   GLY     9      32.800  26.040  21.670  1.00  0.00           H
ATOM     99  CA  GLY     9      34.520  25.500  22.920  1.00  0.00           C
ATOM    100  HA1 GLY     9      35.340  26.080  23.350  1.00  0.00           H
ATOM    101  HA2 GLY     9      35.050  25.120  22.040  1.00  0.00           H
ATOM    102  C   GLY     9      34.160  24.250  23.740  1.00  0.00           C
ATOM    103  O   GLY     9      34.980  23.350  23.920  1.00  0.00           O
ATOM    104  N   GLY    10      32.910  24.170  24.160  1.00  0.00           N
ATOM    105  H   GLY    10      32.320  24.940  23.920  1.00  0.00           H
ATOM    106  CA  GLY    10      32.330  23.080  24.970  1.00  0.00           C
ATOM    107  HA1 GLY    10      31.370  23.460  25.330  1.00  0.00           H
ATOM    108  HA2 GLY    10      32.940  23.050  25.870  1.00  0.00           H
ATOM    109  C   GLY    10      32.300  21.660  24.390  1.00  0.00           C
ATOM    110  O   GLY    10      32.090  21.410  23.220  1.00  0.00           O
ATOM    111  N   GLY    11      32.520  20.660  25.200  1.00  0.00           N
ATOM    112  H   GLY    11      32.930  20.800  26.120  1.00  0.00           H
ATOM    113  CA  GLY    11      32.370  19.240  24.710  1.00  0.00           C
ATOM    114  HA1 GLY    11      32.930  19.160  23.780  1.00  0.00           H
ATOM    115  HA2 GLY    11      31.300  19.050  24.580  1.00  0.00           H
ATOM    116  C   GLY    11      32.800  18.200  25.700  1.00  0.00           C
ATOM    117  O   GLY    11      32.990  18.480  26.870  1.00  0.00           O
ATOM    118  N   LEU    12      32.770  16.930  25.250  1.00  0.00           N
ATOM    119  H   LEU    12      32.580  16.790  24.270  1.00  0.00           H
ATOM    120  CA  LEU    12      33.140  15.750  26.000  1.00  0.00           C
ATOM    121  HA  LEU    12      32.740  15.850  27.010  1.00  0.00           H
ATOM    122  CB  LEU    12      32.420  14.540  25.340  1.00  0.00           C
ATOM    123  HB1 LEU    12      32.920  14.330  24.400  1.00  0.00           H
ATOM    124  HB2 LEU    12      31.430  14.890  25.040  1.00  0.00           H
ATOM    125  CG  LEU    12      32.410  13.160  26.020  1.00  0.00           C
ATOM    126  HG  LEU    12      33.430  12.790  26.020  1.00  0.00           H
ATOM    127  CD1 LEU    12      31.780  13.300  27.400  1.00  0.00           C
ATOM    128 1HD1 LEU    12      31.440  12.350  27.820  1.00  0.00           H
ATOM    129 2HD1 LEU    12      32.390  13.900  28.070  1.00  0.00           H
ATOM    130 3HD1 LEU    12      30.920  13.930  27.160  1.00  0.00           H
ATOM    131  CD2 LEU    12      31.540  12.210  25.210  1.00  0.00           C
ATOM    132 1HD2 LEU    12      31.980  11.910  24.260  1.00  0.00           H
ATOM    133 2HD2 LEU    12      31.320  11.290  25.750  1.00  0.00           H
ATOM    134 3HD2 LEU    12      30.560  12.610  24.960  1.00  0.00           H
ATOM    135  C   LEU    12      34.660  15.490  26.140  1.00  0.00           C
ATOM    136  O   LEU    12      35.410  15.320  25.180  1.00  0.00           O
ATOM    137  N   VAL    13      34.950  15.320  27.420  1.00  0.00           N
ATOM    138  H   VAL    13      34.260  15.400  28.150  1.00  0.00           H
ATOM    139  CA  VAL    13      36.360  14.860  27.820  1.00  0.00           C
ATOM    140  HA  VAL    13      36.900  14.560  26.930  1.00  0.00           H
ATOM    141  CB  VAL    13      37.110  16.090  28.420  1.00  0.00           C
ATOM    142  HB  VAL    13      38.170  15.880  28.350  1.00  0.00           H
ATOM    143  CG1 VAL    13      36.720  17.410  27.670  1.00  0.00           C
ATOM    144 1HG1 VAL    13      36.980  17.280  26.620  1.00  0.00           H
ATOM    145 2HG1 VAL    13      35.680  17.700  27.840  1.00  0.00           H
ATOM    146 3HG1 VAL    13      37.310  18.220  28.090  1.00  0.00           H
ATOM    147  CG2 VAL    13      36.680  16.470  29.880  1.00  0.00           C
ATOM    148 1HG2 VAL    13      36.890  15.630  30.540  1.00  0.00           H
ATOM    149 2HG2 VAL    13      37.160  17.400  30.180  1.00  0.00           H
ATOM    150 3HG2 VAL    13      35.590  16.510  29.840  1.00  0.00           H
ATOM    151  C   VAL    13      36.320  13.740  28.830  1.00  0.00           C
ATOM    152  O   VAL    13      35.400  13.470  29.590  1.00  0.00           O
ATOM    153  N   GLN    14      37.420  13.040  28.960  1.00  0.00           N
ATOM    154  H   GLN    14      38.150  13.240  28.290  1.00  0.00           H
ATOM    155  CA  GLN    14      37.550  11.900  29.920  1.00  0.00           C
ATOM    156  HA  GLN    14      36.560  11.540  30.200  1.00  0.00           H
ATOM    157  CB  GLN    14      38.280  10.700  29.240  1.00  0.00           C
ATOM    158  HB1 GLN    14      38.680  10.050  30.010  1.00  0.00           H
ATOM    159  HB2 GLN    14      39.140  11.100  28.710  1.00  0.00           H
ATOM    160  CG  GLN    14      37.360   9.840  28.470  1.00  0.00           C
ATOM    161  HG1 GLN    14      36.490   9.690  29.120  1.00  0.00           H
ATOM    162  HG2 GLN    14      37.860   8.870  28.370  1.00  0.00           H
ATOM    163  CD  GLN    14      36.860  10.390  27.150  1.00  0.00           C
ATOM    164  OE1 GLN    14      37.550  10.630  26.220  1.00  0.00           O
ATOM    165  NE2 GLN    14      35.590  10.630  26.990  1.00  0.00           N
ATOM    166 1HE2 GLN    14      34.940  10.470  27.740  1.00  0.00           H
ATOM    167 2HE2 GLN    14      35.230  10.940  26.090  1.00  0.00           H
ATOM    168  C   GLN    14      38.230  12.450  31.160  1.00  0.00           C
ATOM    169  O   GLN    14      39.310  13.120  31.000  1.00  0.00           O
ATOM    170  N   ALA    15      37.740  12.030  32.320  1.00  0.00           N
ATOM    171  H   ALA    15      37.080  11.270  32.260  1.00  0.00           H
ATOM    172  CA  ALA    15      38.260  12.340  33.600  1.00  0.00           C
ATOM    173  HA  ALA    15      38.110  13.390  33.850  1.00  0.00           H
ATOM    174  CB  ALA    15      37.490  11.530  34.590  1.00  0.00           C
ATOM    175  HB1 ALA    15      36.480  11.920  34.700  1.00  0.00           H
ATOM    176  HB2 ALA    15      37.390  10.480  34.310  1.00  0.00           H
ATOM    177  HB3 ALA    15      38.050  11.530  35.520  1.00  0.00           H
ATOM    178  C   ALA    15      39.790  12.310  33.670  1.00  0.00           C
ATOM    179  O   ALA    15      40.310  11.190  33.670  1.00  0.00           O
ATOM    180  N   GLY    16      40.520  13.430  33.640  1.00  0.00           N
ATOM    181  H   GLY    16      40.050  14.320  33.640  1.00  0.00           H
ATOM    182  CA  GLY    16      42.010  13.570  33.510  1.00  0.00           C
ATOM    183  HA1 GLY    16      42.470  12.590  33.360  1.00  0.00           H
ATOM    184  HA2 GLY    16      42.450  14.000  34.410  1.00  0.00           H
ATOM    185  C   GLY    16      42.550  14.420  32.310  1.00  0.00           C
ATOM    186  O   GLY    16      43.800  14.600  32.190  1.00  0.00           O
ATOM    187  N   ASP    17      41.740  14.850  31.330  1.00  0.00           N
ATOM    188  H   ASP    17      40.820  14.430  31.410  1.00  0.00           H
ATOM    189  CA  ASP    17      42.000  15.740  30.200  1.00  0.00           C
ATOM    190  HA  ASP    17      43.090  15.740  30.090  1.00  0.00           H
ATOM    191  CB  ASP    17      41.440  15.110  28.910  1.00  0.00           C
ATOM    192  HB1 ASP    17      41.750  15.820  28.140  1.00  0.00           H
ATOM    193  HB2 ASP    17      40.360  15.120  29.020  1.00  0.00           H
ATOM    194  CG  ASP    17      41.760  13.660  28.460  1.00  0.00           C
ATOM    195  OD1 ASP    17      42.690  12.950  28.960  1.00  0.00           O
ATOM    196  OD2 ASP    17      40.900  13.130  27.690  1.00  0.00           O
ATOM    197  C   ASP    17      41.600  17.210  30.430  1.00  0.00           C
ATOM    198  O   ASP    17      41.180  17.540  31.550  1.00  0.00           O
ATOM    199  N   SER    18      41.730  18.040  29.350  1.00  0.00           N
ATOM    200  H   SER    18      42.110  17.590  28.520  1.00  0.00           H
ATOM    201  CA  SER    18      41.850  19.510  29.550  1.00  0.00           C
ATOM    202  HA  SER    18      41.270  19.700  30.460  1.00  0.00           H
ATOM    203  CB  SER    18      43.290  19.820  29.720  1.00  0.00           C
ATOM    204  HB1 SER    18      43.360  20.900  29.850  1.00  0.00           H
ATOM    205  HB2 SER    18      43.830  19.520  28.820  1.00  0.00           H
ATOM    206  OG  SER    18      43.870  19.210  30.990  1.00  0.00           O
ATOM    207  HG  SER    18      44.410  18.480  30.690  1.00  0.00           H
ATOM    208  C   SER    18      41.300  20.140  28.260  1.00  0.00           C
ATOM    209  O   SER    18      41.440  19.520  27.260  1.00  0.00           O
ATOM    210  N   LEU    19      40.590  21.300  28.380  1.00  0.00           N
ATOM    211  H   LEU    19      40.610  21.700  29.310  1.00  0.00           H
ATOM    212  CA  LEU    19      39.900  22.100  27.380  1.00  0.00           C
ATOM    213  HA  LEU    19      40.180  21.860  26.350  1.00  0.00           H
ATOM    214  CB  LEU    19      38.350  21.820  27.660  1.00  0.00           C
ATOM    215  HB1 LEU    19      38.030  22.450  28.500  1.00  0.00           H
ATOM    216  HB2 LEU    19      38.230  20.800  28.020  1.00  0.00           H
ATOM    217  CG  LEU    19      37.280  22.010  26.550  1.00  0.00           C
ATOM    218  HG  LEU    19      37.210  23.070  26.340  1.00  0.00           H
ATOM    219  CD1 LEU    19      37.770  21.410  25.220  1.00  0.00           C
ATOM    220 1HD1 LEU    19      38.790  21.730  24.970  1.00  0.00           H
ATOM    221 2HD1 LEU    19      37.990  20.350  25.360  1.00  0.00           H
ATOM    222 3HD1 LEU    19      37.120  21.720  24.410  1.00  0.00           H
ATOM    223  CD2 LEU    19      35.890  21.750  27.080  1.00  0.00           C
ATOM    224 1HD2 LEU    19      35.130  22.200  26.450  1.00  0.00           H
ATOM    225 2HD2 LEU    19      35.590  20.700  27.050  1.00  0.00           H
ATOM    226 3HD2 LEU    19      35.840  22.150  28.090  1.00  0.00           H
ATOM    227  C   LEU    19      40.330  23.570  27.330  1.00  0.00           C
ATOM    228  O   LEU    19      40.870  24.120  28.290  1.00  0.00           O
ATOM    229  N   ARG    20      39.910  24.200  26.220  1.00  0.00           N
ATOM    230  H   ARG    20      39.750  23.700  25.360  1.00  0.00           H
ATOM    231  CA  ARG    20      39.840  25.640  26.200  1.00  0.00           C
ATOM    232  HA  ARG    20      39.940  26.040  27.210  1.00  0.00           H
ATOM    233  CB  ARG    20      41.100  26.170  25.400  1.00  0.00           C
ATOM    234  HB1 ARG    20      40.930  25.850  24.370  1.00  0.00           H
ATOM    235  HB2 ARG    20      41.990  25.720  25.850  1.00  0.00           H
ATOM    236  CG  ARG    20      41.230  27.710  25.500  1.00  0.00           C
ATOM    237  HG1 ARG    20      41.540  27.760  26.540  1.00  0.00           H
ATOM    238  HG2 ARG    20      40.260  28.200  25.460  1.00  0.00           H
ATOM    239  CD  ARG    20      42.390  28.190  24.570  1.00  0.00           C
ATOM    240  HD1 ARG    20      43.280  27.600  24.800  1.00  0.00           H
ATOM    241  HD2 ARG    20      42.580  29.250  24.760  1.00  0.00           H
ATOM    242  NE  ARG    20      42.200  28.030  23.150  1.00  0.00           N
ATOM    243  HE  ARG    20      41.530  27.310  22.890  1.00  0.00           H
ATOM    244  CZ  ARG    20      42.800  28.650  22.160  1.00  0.00           C
ATOM    245  NH1 ARG    20      43.790  29.490  22.510  1.00  0.00           N
ATOM    246 1HH1 ARG    20      43.910  29.650  23.500  1.00  0.00           H
ATOM    247 2HH1 ARG    20      44.180  30.220  21.930  1.00  0.00           H
ATOM    248  NH2 ARG    20      42.510  28.470  20.910  1.00  0.00           N
ATOM    249 1HH2 ARG    20      41.670  27.940  20.750  1.00  0.00           H
ATOM    250 2HH2 ARG    20      43.080  28.860  20.170  1.00  0.00           H
ATOM    251  C   ARG    20      38.550  26.180  25.630  1.00  0.00           C
ATOM    252  O   ARG    20      38.280  26.010  24.440  1.00  0.00           O
ATOM    253  N   LEU    21      37.820  26.920  26.440  1.00  0.00           N
ATOM    254  H   LEU    21      38.070  27.070  27.400  1.00  0.00           H
ATOM    255  CA  LEU    21      36.610  27.690  25.900  1.00  0.00           C
ATOM    256  HA  LEU    21      36.270  27.130  25.030  1.00  0.00           H
ATOM    257  CB  LEU    21      35.440  27.700  26.870  1.00  0.00           C
ATOM    258  HB1 LEU    21      34.520  27.950  26.350  1.00  0.00           H
ATOM    259  HB2 LEU    21      35.540  28.590  27.490  1.00  0.00           H
ATOM    260  CG  LEU    21      35.220  26.510  27.830  1.00  0.00           C
ATOM    261  HG  LEU    21      36.140  26.360  28.390  1.00  0.00           H
ATOM    262  CD1 LEU    21      34.020  26.720  28.700  1.00  0.00           C
ATOM    263 1HD1 LEU    21      33.200  27.120  28.100  1.00  0.00           H
ATOM    264 2HD1 LEU    21      33.810  25.830  29.290  1.00  0.00           H
ATOM    265 3HD1 LEU    21      34.200  27.530  29.410  1.00  0.00           H
ATOM    266  CD2 LEU    21      34.960  25.240  27.030  1.00  0.00           C
ATOM    267 1HD2 LEU    21      35.040  24.370  27.680  1.00  0.00           H
ATOM    268 2HD2 LEU    21      33.930  25.300  26.700  1.00  0.00           H
ATOM    269 3HD2 LEU    21      35.720  25.090  26.260  1.00  0.00           H
ATOM    270  C   LEU    21      37.020  29.100  25.480  1.00  0.00           C
ATOM    271  O   LEU    21      38.060  29.690  25.930  1.00  0.00           O
ATOM    272  N   SER    22      36.230  29.790  24.650  1.00  0.00           N
ATOM    273  H   SER    22      35.440  29.310  24.240  1.00  0.00           H
ATOM    274  CA  SER    22      36.430  31.180  24.210  1.00  0.00           C
ATOM    275  HA  SER    22      37.290  31.600  24.740  1.00  0.00           H
ATOM    276  CB  SER    22      36.750  31.240  22.730  1.00  0.00           C
ATOM    277  HB1 SER    22      37.580  30.550  22.540  1.00  0.00           H
ATOM    278  HB2 SER    22      37.100  32.230  22.460  1.00  0.00           H
ATOM    279  OG  SER    22      35.610  30.840  22.020  1.00  0.00           O
ATOM    280  HG  SER    22      35.670  29.890  21.910  1.00  0.00           H
ATOM    281  C   SER    22      35.070  31.970  24.370  1.00  0.00           C
ATOM    282  O   SER    22      33.960  31.430  24.530  1.00  0.00           O
ATOM    283  N   CYS    23      35.120  33.290  24.250  1.00  0.00           N
ATOM    284  H   CYS    23      36.020  33.750  24.200  1.00  0.00           H
ATOM    285  CA  CYS    23      34.010  34.260  24.330  1.00  0.00           C
ATOM    286  HA  CYS    23      33.110  33.770  23.960  1.00  0.00           H
ATOM    287  CB  CYS    23      33.860  34.530  25.810  1.00  0.00           C
ATOM    288  HB1 CYS    23      34.780  34.850  26.300  1.00  0.00           H
ATOM    289  HB2 CYS    23      33.550  33.570  26.240  1.00  0.00           H
ATOM    290  SG  CYS    23      32.500  35.750  26.070  1.00  0.00           S
ATOM    291  C   CYS    23      34.420  35.470  23.450  1.00  0.00           C
ATOM    292  O   CYS    23      35.330  36.210  23.790  1.00  0.00           O
ATOM    293  N   ALA    24      33.630  35.790  22.430  1.00  0.00           N
ATOM    294  H   ALA    24      33.030  35.050  22.080  1.00  0.00           H
ATOM    295  CA  ALA    24      33.830  36.990  21.610  1.00  0.00           C
ATOM    296  HA  ALA    24      34.870  37.220  21.400  1.00  0.00           H
ATOM    297  CB  ALA    24      33.250  36.850  20.240  1.00  0.00           C
ATOM    298  HB1 ALA    24      32.160  36.970  20.240  1.00  0.00           H
ATOM    299  HB2 ALA    24      33.640  37.660  19.630  1.00  0.00           H
ATOM    300  HB3 ALA    24      33.620  35.940  19.770  1.00  0.00           H
ATOM    301  C   ALA    24      33.280  38.250  22.310  1.00  0.00           C
ATOM    302  O   ALA    24      32.230  38.230  22.840  1.00  0.00           O
ATOM    303  N   ALA    25      34.040  39.330  22.290  1.00  0.00           N
ATOM    304  H   ALA    25      34.910  39.340  21.770  1.00  0.00           H
ATOM    305  CA  ALA    25      33.670  40.650  22.900  1.00  0.00           C
ATOM    306  HA  ALA    25      33.440  40.570  23.960  1.00  0.00           H
ATOM    307  CB  ALA    25      34.900  41.660  22.700  1.00  0.00           C
ATOM    308  HB1 ALA    25      34.670  42.500  23.340  1.00  0.00           H
ATOM    309  HB2 ALA    25      35.870  41.190  22.920  1.00  0.00           H
ATOM    310  HB3 ALA    25      34.780  41.980  21.660  1.00  0.00           H
ATOM    311  C   ALA    25      32.400  41.280  22.260  1.00  0.00           C
ATOM    312  O   ALA    25      31.670  42.160  22.850  1.00  0.00           O
ATOM    313  N   SER    26      32.060  40.820  21.040  1.00  0.00           N
ATOM    314  H   SER    26      32.650  40.100  20.630  1.00  0.00           H
ATOM    315  CA  SER    26      30.730  40.920  20.420  1.00  0.00           C
ATOM    316  HA  SER    26      30.810  40.650  19.370  1.00  0.00           H
ATOM    317  CB  SER    26      29.770  39.880  21.080  1.00  0.00           C
ATOM    318  HB1 SER    26      28.850  39.840  20.490  1.00  0.00           H
ATOM    319  HB2 SER    26      29.480  40.170  22.090  1.00  0.00           H
ATOM    320  OG  SER    26      30.340  38.600  20.980  1.00  0.00           O
ATOM    321  HG  SER    26      30.880  38.400  21.740  1.00  0.00           H
ATOM    322  C   SER    26      30.050  42.340  20.490  1.00  0.00           C
ATOM    323  O   SER    26      28.920  42.530  20.860  1.00  0.00           O
ATOM    324  N   GLY    27      30.850  43.380  20.200  1.00  0.00           N
ATOM    325  H   GLY    27      31.720  43.260  19.690  1.00  0.00           H
ATOM    326  CA  GLY    27      30.270  44.660  20.070  1.00  0.00           C
ATOM    327  HA1 GLY    27      29.200  44.600  19.860  1.00  0.00           H
ATOM    328  HA2 GLY    27      30.820  45.200  19.300  1.00  0.00           H
ATOM    329  C   GLY    27      30.320  45.510  21.390  1.00  0.00           C
ATOM    330  O   GLY    27      29.480  46.440  21.560  1.00  0.00           O
ATOM    331  N   LEU    28      31.260  45.170  22.260  1.00  0.00           N
ATOM    332  H   LEU    28      31.870  44.410  21.980  1.00  0.00           H
ATOM    333  CA  LEU    28      31.390  45.720  23.590  1.00  0.00           C
ATOM    334  HA  LEU    28      30.560  46.410  23.780  1.00  0.00           H
ATOM    335  CB  LEU    28      31.420  44.630  24.690  1.00  0.00           C
ATOM    336  HB1 LEU    28      32.370  44.140  24.500  1.00  0.00           H
ATOM    337  HB2 LEU    28      30.610  43.900  24.650  1.00  0.00           H
ATOM    338  CG  LEU    28      31.240  45.150  26.150  1.00  0.00           C
ATOM    339  HG  LEU    28      31.960  45.930  26.390  1.00  0.00           H
ATOM    340  CD1 LEU    28      29.790  45.780  26.310  1.00  0.00           C
ATOM    341 1HD1 LEU    28      28.980  45.130  25.980  1.00  0.00           H
ATOM    342 2HD1 LEU    28      29.630  46.180  27.310  1.00  0.00           H
ATOM    343 3HD1 LEU    28      29.590  46.720  25.800  1.00  0.00           H
ATOM    344  CD2 LEU    28      31.270  44.090  27.200  1.00  0.00           C
ATOM    345 1HD2 LEU    28      30.880  43.160  26.810  1.00  0.00           H
ATOM    346 2HD2 LEU    28      32.310  43.860  27.420  1.00  0.00           H
ATOM    347 3HD2 LEU    28      30.840  44.490  28.120  1.00  0.00           H
ATOM    348  C   LEU    28      32.740  46.430  23.730  1.00  0.00           C
ATOM    349  O   LEU    28      33.630  46.030  22.980  1.00  0.00           O
ATOM    350  N   LEU    29      32.920  47.470  24.600  1.00  0.00           N
ATOM    351  H   LEU    29      32.190  47.830  25.200  1.00  0.00           H
ATOM    352  CA  LEU    29      34.210  48.210  24.740  1.00  0.00           C
ATOM    353  HA  LEU    29      34.520  48.400  23.710  1.00  0.00           H
ATOM    354  CB  LEU    29      33.930  49.570  25.430  1.00  0.00           C
ATOM    355  HB1 LEU    29      33.610  49.410  26.460  1.00  0.00           H
ATOM    356  HB2 LEU    29      33.070  50.050  24.970  1.00  0.00           H
ATOM    357  CG  LEU    29      35.090  50.540  25.440  1.00  0.00           C
ATOM    358  HG  LEU    29      35.950  50.040  25.890  1.00  0.00           H
ATOM    359  CD1 LEU    29      35.340  51.020  24.020  1.00  0.00           C
ATOM    360 1HD1 LEU    29      35.700  50.190  23.410  1.00  0.00           H
ATOM    361 2HD1 LEU    29      34.420  51.360  23.540  1.00  0.00           H
ATOM    362 3HD1 LEU    29      35.970  51.920  23.990  1.00  0.00           H
ATOM    363  CD2 LEU    29      34.660  51.680  26.330  1.00  0.00           C
ATOM    364 1HD2 LEU    29      34.620  51.330  27.360  1.00  0.00           H
ATOM    365 2HD2 LEU    29      35.500  52.370  26.340  1.00  0.00           H
ATOM    366 3HD2 LEU    29      33.740  52.180  26.020  1.00  0.00           H
ATOM    367  C   LEU    29      35.320  47.350  25.390  1.00  0.00           C
ATOM    368  O   LEU    29      35.760  47.650  26.470  1.00  0.00           O
ATOM    369  N   PHE    30      35.820  46.350  24.730  1.00  0.00           N
ATOM    370  H   PHE    30      35.340  46.180  23.860  1.00  0.00           H
ATOM    371  CA  PHE    30      36.810  45.440  25.250  1.00  0.00           C
ATOM    372  HA  PHE    30      36.310  44.940  26.080  1.00  0.00           H
ATOM    373  CB  PHE    30      37.090  44.400  24.110  1.00  0.00           C
ATOM    374  HB1 PHE    30      37.490  44.910  23.230  1.00  0.00           H
ATOM    375  HB2 PHE    30      36.070  44.060  23.920  1.00  0.00           H
ATOM    376  CG  PHE    30      37.930  43.150  24.400  1.00  0.00           C
ATOM    377  CD1 PHE    30      37.290  42.050  24.970  1.00  0.00           C
ATOM    378  HD1 PHE    30      36.320  42.230  25.420  1.00  0.00           H
ATOM    379  CE1 PHE    30      38.010  40.880  25.320  1.00  0.00           C
ATOM    380  HE1 PHE    30      37.550  40.020  25.800  1.00  0.00           H
ATOM    381  CZ  PHE    30      39.310  40.750  24.930  1.00  0.00           C
ATOM    382  HZ  PHE    30      39.780  39.840  25.250  1.00  0.00           H
ATOM    383  CE2 PHE    30      39.950  41.780  24.220  1.00  0.00           C
ATOM    384  HE2 PHE    30      41.000  41.630  24.030  1.00  0.00           H
ATOM    385  CD2 PHE    30      39.270  42.960  23.920  1.00  0.00           C
ATOM    386  HD2 PHE    30      39.860  43.760  23.490  1.00  0.00           H
ATOM    387  C   PHE    30      38.150  46.040  25.770  1.00  0.00           C
ATOM    388  O   PHE    30      38.890  45.410  26.450  1.00  0.00           O
ATOM    389  N   SER    37      38.330  47.310  25.460  1.00  0.00           N
ATOM    390  H   SER    37      37.750  47.790  24.800  1.00  0.00           H
ATOM    391  CA  SER    37      39.530  48.020  25.950  1.00  0.00           C
ATOM    392  HA  SER    37      40.330  47.280  25.890  1.00  0.00           H
ATOM    393  CB  SER    37      39.830  49.230  25.050  1.00  0.00           C
ATOM    394  HB1 SER    37      40.320  48.750  24.200  1.00  0.00           H
ATOM    395  HB2 SER    37      40.480  49.980  25.490  1.00  0.00           H
ATOM    396  OG  SER    37      38.680  49.760  24.400  1.00  0.00           O
ATOM    397  HG  SER    37      39.080  50.380  23.780  1.00  0.00           H
ATOM    398  C   SER    37      39.430  48.560  27.380  1.00  0.00           C
ATOM    399  O   SER    37      40.430  48.850  28.030  1.00  0.00           O
ATOM    400  N   PHE    38      38.200  48.620  27.940  1.00  0.00           N
ATOM    401  H   PHE    38      37.440  48.200  27.430  1.00  0.00           H
ATOM    402  CA  PHE    38      37.920  49.320  29.150  1.00  0.00           C
ATOM    403  HA  PHE    38      38.890  49.450  29.640  1.00  0.00           H
ATOM    404  CB  PHE    38      37.480  50.730  28.870  1.00  0.00           C
ATOM    405  HB1 PHE    38      37.100  51.080  29.830  1.00  0.00           H
ATOM    406  HB2 PHE    38      36.590  50.640  28.260  1.00  0.00           H
ATOM    407  CG  PHE    38      38.550  51.640  28.150  1.00  0.00           C
ATOM    408  CD1 PHE    38      38.450  52.030  26.780  1.00  0.00           C
ATOM    409  HD1 PHE    38      37.730  51.530  26.150  1.00  0.00           H
ATOM    410  CE1 PHE    38      39.430  52.940  26.250  1.00  0.00           C
ATOM    411  HE1 PHE    38      39.310  53.350  25.260  1.00  0.00           H
ATOM    412  CZ  PHE    38      40.520  53.430  26.980  1.00  0.00           C
ATOM    413  HZ  PHE    38      41.200  54.160  26.560  1.00  0.00           H
ATOM    414  CE2 PHE    38      40.630  52.980  28.340  1.00  0.00           C
ATOM    415  HE2 PHE    38      41.490  53.310  28.900  1.00  0.00           H
ATOM    416  CD2 PHE    38      39.650  52.120  28.860  1.00  0.00           C
ATOM    417  HD2 PHE    38      39.850  51.940  29.900  1.00  0.00           H
ATOM    418  C   PHE    38      36.910  48.580  30.040  1.00  0.00           C
ATOM    419  O   PHE    38      36.420  49.040  31.070  1.00  0.00           O
ATOM    420  N   TYR    39      36.600  47.300  29.670  1.00  0.00           N
ATOM    421  H   TYR    39      37.140  46.930  28.900  1.00  0.00           H
ATOM    422  CA  TYR    39      35.690  46.400  30.330  1.00  0.00           C
ATOM    423  HA  TYR    39      35.240  47.040  31.080  1.00  0.00           H
ATOM    424  CB  TYR    39      34.670  45.900  29.280  1.00  0.00           C
ATOM    425  HB1 TYR    39      34.420  44.890  29.620  1.00  0.00           H
ATOM    426  HB2 TYR    39      35.070  45.730  28.280  1.00  0.00           H
ATOM    427  CG  TYR    39      33.470  46.790  29.220  1.00  0.00           C
ATOM    428  CD1 TYR    39      33.510  48.100  28.780  1.00  0.00           C
ATOM    429  HD1 TYR    39      34.410  48.640  28.550  1.00  0.00           H
ATOM    430  CE1 TYR    39      32.380  48.960  28.760  1.00  0.00           C
ATOM    431  HE1 TYR    39      32.470  50.010  28.540  1.00  0.00           H
ATOM    432  CZ  TYR    39      31.220  48.420  29.280  1.00  0.00           C
ATOM    433  OH  TYR    39      30.140  49.220  29.370  1.00  0.00           O
ATOM    434  HH  TYR    39      29.400  48.880  29.880  1.00  0.00           H
ATOM    435  CE2 TYR    39      31.110  47.100  29.730  1.00  0.00           C
ATOM    436  HE2 TYR    39      30.240  46.780  30.280  1.00  0.00           H
ATOM    437  CD2 TYR    39      32.250  46.290  29.710  1.00  0.00           C
ATOM    438  HD2 TYR    39      32.210  45.310  30.160  1.00  0.00           H
ATOM    439  C   TYR    39      36.380  45.230  31.050  1.00  0.00           C
ATOM    440  O   TYR    39      37.330  44.670  30.560  1.00  0.00           O
ATOM    441  N   ILE    40      35.880  44.840  32.230  1.00  0.00           N
ATOM    442  H   ILE    40      35.000  45.240  32.530  1.00  0.00           H
ATOM    443  CA  ILE    40      36.330  43.640  32.970  1.00  0.00           C
ATOM    444  HA  ILE    40      37.370  43.390  32.750  1.00  0.00           H
ATOM    445  CB  ILE    40      36.190  43.820  34.480  1.00  0.00           C
ATOM    446  HB  ILE    40      35.120  44.030  34.600  1.00  0.00           H
ATOM    447  CG2 ILE    40      36.610  42.500  35.150  1.00  0.00           C
ATOM    448 1HG2 ILE    40      36.390  42.520  36.210  1.00  0.00           H
ATOM    449 2HG2 ILE    40      36.000  41.690  34.750  1.00  0.00           H
ATOM    450 3HG2 ILE    40      37.660  42.230  35.010  1.00  0.00           H
ATOM    451  CG1 ILE    40      37.040  44.930  35.190  1.00  0.00           C
ATOM    452 1HG1 ILE    40      38.020  44.940  34.700  1.00  0.00           H
ATOM    453 2HG1 ILE    40      37.230  44.670  36.240  1.00  0.00           H
ATOM    454  CD  ILE    40      36.230  46.190  35.190  1.00  0.00           C
ATOM    455  HD1 ILE    40      35.790  46.370  34.210  1.00  0.00           H
ATOM    456  HD2 ILE    40      35.440  46.080  35.930  1.00  0.00           H
ATOM    457  HD3 ILE    40      36.890  47.010  35.440  1.00  0.00           H
ATOM    458  C   ILE    40      35.460  42.540  32.400  1.00  0.00           C
ATOM    459  O   ILE    40      34.280  42.770  32.160  1.00  0.00           O
ATOM    460  N   MET    41      36.130  41.410  32.060  1.00  0.00           N
ATOM    461  H   MET    41      37.120  41.220  32.220  1.00  0.00           H
ATOM    462  CA  MET    41      35.430  40.200  31.610  1.00  0.00           C
ATOM    463  HA  MET    41      34.360  40.390  31.630  1.00  0.00           H
ATOM    464  CB  MET    41      35.830  39.870  30.130  1.00  0.00           C
ATOM    465  HB1 MET    41      35.530  38.840  29.970  1.00  0.00           H
ATOM    466  HB2 MET    41      36.920  39.970  30.170  1.00  0.00           H
ATOM    467  CG  MET    41      35.230  40.770  29.110  1.00  0.00           C
ATOM    468  HG1 MET    41      35.570  41.800  29.210  1.00  0.00           H
ATOM    469  HG2 MET    41      34.180  40.740  29.400  1.00  0.00           H
ATOM    470  SD  MET    41      35.270  40.150  27.370  1.00  0.00           S
ATOM    471  CE  MET    41      34.180  41.500  26.740  1.00  0.00           C
ATOM    472  HE1 MET    41      34.550  42.480  27.020  1.00  0.00           H
ATOM    473  HE2 MET    41      34.100  41.500  25.650  1.00  0.00           H
ATOM    474  HE3 MET    41      33.170  41.460  27.160  1.00  0.00           H
ATOM    475  C   MET    41      35.770  39.060  32.550  1.00  0.00           C
ATOM    476  O   MET    41      36.880  38.920  33.060  1.00  0.00           O
ATOM    477  N   GLY    42      34.790  38.110  32.540  1.00  0.00           N
ATOM    478  H   GLY    42      33.870  38.310  32.160  1.00  0.00           H
ATOM    479  CA  GLY    42      34.930  36.900  33.310  1.00  0.00           C
ATOM    480  HA1 GLY    42      34.690  37.130  34.350  1.00  0.00           H
ATOM    481  HA2 GLY    42      35.970  36.580  33.250  1.00  0.00           H
ATOM    482  C   GLY    42      34.020  35.720  33.000  1.00  0.00           C
ATOM    483  O   GLY    42      33.130  35.890  32.150  1.00  0.00           O
ATOM    484  N   TRP    43      34.060  34.680  33.770  1.00  0.00           N
ATOM    485  H   TRP    43      34.650  34.670  34.590  1.00  0.00           H
ATOM    486  CA  TRP    43      33.250  33.440  33.620  1.00  0.00           C
ATOM    487  HA  TRP    43      32.610  33.510  32.740  1.00  0.00           H
ATOM    488  CB  TRP    43      34.140  32.260  33.300  1.00  0.00           C
ATOM    489  HB1 TRP    43      33.580  31.330  33.280  1.00  0.00           H
ATOM    490  HB2 TRP    43      34.900  32.160  34.070  1.00  0.00           H
ATOM    491  CG  TRP    43      34.770  32.340  31.900  1.00  0.00           C
ATOM    492  CD1 TRP    43      35.950  32.920  31.600  1.00  0.00           C
ATOM    493  HD1 TRP    43      36.540  33.430  32.350  1.00  0.00           H
ATOM    494  NE1 TRP    43      36.190  32.960  30.250  1.00  0.00           N
ATOM    495  HE1 TRP    43      36.870  33.500  29.740  1.00  0.00           H
ATOM    496  CE2 TRP    43      35.180  32.200  29.580  1.00  0.00           C
ATOM    497  CZ2 TRP    43      34.870  32.000  28.260  1.00  0.00           C
ATOM    498  HZ2 TRP    43      35.530  32.240  27.440  1.00  0.00           H
ATOM    499  CH2 TRP    43      33.630  31.420  27.860  1.00  0.00           C
ATOM    500  HH2 TRP    43      33.410  31.170  26.830  1.00  0.00           H
ATOM    501  CZ3 TRP    43      32.680  31.190  28.870  1.00  0.00           C
ATOM    502  HZ3 TRP    43      31.780  30.710  28.500  1.00  0.00           H
ATOM    503  CE3 TRP    43      33.050  31.240  30.230  1.00  0.00           C
ATOM    504  HE3 TRP    43      32.280  31.030  30.960  1.00  0.00           H
ATOM    505  CD2 TRP    43      34.240  31.860  30.620  1.00  0.00           C
ATOM    506  C   TRP    43      32.500  33.120  34.910  1.00  0.00           C
ATOM    507  O   TRP    43      33.050  33.210  36.010  1.00  0.00           O
ATOM    508  N   PHE    44      31.300  32.590  34.720  1.00  0.00           N
ATOM    509  H   PHE    44      30.890  32.380  33.820  1.00  0.00           H
ATOM    510  CA  PHE    44      30.560  31.890  35.780  1.00  0.00           C
ATOM    511  HA  PHE    44      31.180  31.750  36.660  1.00  0.00           H
ATOM    512  CB  PHE    44      29.360  32.740  36.220  1.00  0.00           C
ATOM    513  HB1 PHE    44      28.750  32.140  36.910  1.00  0.00           H
ATOM    514  HB2 PHE    44      28.690  32.980  35.400  1.00  0.00           H
ATOM    515  CG  PHE    44      29.620  34.100  36.830  1.00  0.00           C
ATOM    516  CD1 PHE    44      29.930  35.210  35.970  1.00  0.00           C
ATOM    517  HD1 PHE    44      30.020  35.010  34.920  1.00  0.00           H
ATOM    518  CE1 PHE    44      30.060  36.510  36.530  1.00  0.00           C
ATOM    519  HE1 PHE    44      30.430  37.330  35.930  1.00  0.00           H
ATOM    520  CZ  PHE    44      29.700  36.770  37.850  1.00  0.00           C
ATOM    521  HZ  PHE    44      29.730  37.800  38.160  1.00  0.00           H
ATOM    522  CE2 PHE    44      29.410  35.650  38.730  1.00  0.00           C
ATOM    523  HE2 PHE    44      29.150  35.790  39.770  1.00  0.00           H
ATOM    524  CD2 PHE    44      29.440  34.330  38.230  1.00  0.00           C
ATOM    525  HD2 PHE    44      29.250  33.480  38.870  1.00  0.00           H
ATOM    526  C   PHE    44      30.140  30.490  35.250  1.00  0.00           C
ATOM    527  O   PHE    44      29.970  30.230  34.050  1.00  0.00           O
ATOM    528  N   ARG    45      29.960  29.540  36.190  1.00  0.00           N
ATOM    529  H   ARG    45      30.020  29.810  37.160  1.00  0.00           H
ATOM    530  CA  ARG    45      29.530  28.140  35.820  1.00  0.00           C
ATOM    531  HA  ARG    45      29.200  28.140  34.780  1.00  0.00           H
ATOM    532  CB  ARG    45      30.740  27.150  35.850  1.00  0.00           C
ATOM    533  HB1 ARG    45      31.580  27.660  35.380  1.00  0.00           H
ATOM    534  HB2 ARG    45      30.450  26.360  35.160  1.00  0.00           H
ATOM    535  CG  ARG    45      31.010  26.540  37.250  1.00  0.00           C
ATOM    536  HG1 ARG    45      30.150  26.050  37.700  1.00  0.00           H
ATOM    537  HG2 ARG    45      31.300  27.400  37.870  1.00  0.00           H
ATOM    538  CD  ARG    45      32.080  25.440  37.110  1.00  0.00           C
ATOM    539  HD1 ARG    45      32.950  26.010  36.780  1.00  0.00           H
ATOM    540  HD2 ARG    45      31.640  24.740  36.400  1.00  0.00           H
ATOM    541  NE  ARG    45      32.400  24.870  38.460  1.00  0.00           N
ATOM    542  HE  ARG    45      31.810  25.090  39.250  1.00  0.00           H
ATOM    543  CZ  ARG    45      33.410  24.130  38.760  1.00  0.00           C
ATOM    544  NH1 ARG    45      34.260  23.770  37.890  1.00  0.00           N
ATOM    545 1HH1 ARG    45      34.030  23.930  36.920  1.00  0.00           H
ATOM    546 2HH1 ARG    45      35.020  23.170  38.160  1.00  0.00           H
ATOM    547  NH2 ARG    45      33.640  23.780  40.020  1.00  0.00           N
ATOM    548 1HH2 ARG    45      32.990  23.920  40.780  1.00  0.00           H
ATOM    549 2HH2 ARG    45      34.500  23.260  40.150  1.00  0.00           H
ATOM    550  C   ARG    45      28.310  27.670  36.660  1.00  0.00           C
ATOM    551  O   ARG    45      28.010  28.140  37.760  1.00  0.00           O
ATOM    552  N   GLN    46      27.530  26.720  36.120  1.00  0.00           N
ATOM    553  H   GLN    46      27.710  26.480  35.160  1.00  0.00           H
ATOM    554  CA  GLN    46      26.500  25.980  36.890  1.00  0.00           C
ATOM    555  HA  GLN    46      26.780  25.890  37.940  1.00  0.00           H
ATOM    556  CB  GLN    46      25.160  26.690  36.650  1.00  0.00           C
ATOM    557  HB1 GLN    46      24.750  26.530  35.650  1.00  0.00           H
ATOM    558  HB2 GLN    46      25.270  27.770  36.540  1.00  0.00           H
ATOM    559  CG  GLN    46      24.120  26.280  37.710  1.00  0.00           C
ATOM    560  HG1 GLN    46      24.480  26.520  38.710  1.00  0.00           H
ATOM    561  HG2 GLN    46      23.930  25.210  37.710  1.00  0.00           H
ATOM    562  CD  GLN    46      22.760  26.860  37.440  1.00  0.00           C
ATOM    563  OE1 GLN    46      22.590  28.060  37.700  1.00  0.00           O
ATOM    564  NE2 GLN    46      21.800  26.250  36.760  1.00  0.00           N
ATOM    565 1HE2 GLN    46      21.910  25.280  36.490  1.00  0.00           H
ATOM    566 2HE2 GLN    46      20.940  26.730  36.520  1.00  0.00           H
ATOM    567  C   GLN    46      26.570  24.520  36.500  1.00  0.00           C
ATOM    568  O   GLN    46      26.430  24.260  35.310  1.00  0.00           O
ATOM    569  N   ALA    47      26.870  23.640  37.460  1.00  0.00           N
ATOM    570  H   ALA    47      27.180  23.990  38.360  1.00  0.00           H
ATOM    571  CA  ALA    47      26.710  22.260  37.200  1.00  0.00           C
ATOM    572  HA  ALA    47      27.220  21.930  36.300  1.00  0.00           H
ATOM    573  CB  ALA    47      27.390  21.480  38.370  1.00  0.00           C
ATOM    574  HB1 ALA    47      28.420  21.810  38.470  1.00  0.00           H
ATOM    575  HB2 ALA    47      26.900  21.690  39.320  1.00  0.00           H
ATOM    576  HB3 ALA    47      27.360  20.420  38.140  1.00  0.00           H
ATOM    577  C   ALA    47      25.230  21.930  36.980  1.00  0.00           C
ATOM    578  O   ALA    47      24.340  22.760  37.220  1.00  0.00           O
ATOM    579  N   PRO    48      24.990  20.730  36.380  1.00  0.00           N
ATOM    580  CD  PRO    48      25.920  19.920  35.630  1.00  0.00           C
ATOM    581  HD1 PRO    48      26.450  19.210  36.260  1.00  0.00           H
ATOM    582  HD2 PRO    48      26.480  20.620  35.000  1.00  0.00           H
ATOM    583  CG  PRO    48      25.000  19.180  34.650  1.00  0.00           C
ATOM    584  HG1 PRO    48      25.560  18.320  34.300  1.00  0.00           H
ATOM    585  HG2 PRO    48      24.620  19.820  33.840  1.00  0.00           H
ATOM    586  CB  PRO    48      23.690  18.870  35.500  1.00  0.00           C
ATOM    587  HB1 PRO    48      23.910  17.950  36.040  1.00  0.00           H
ATOM    588  HB2 PRO    48      22.900  18.660  34.780  1.00  0.00           H
ATOM    589  CA  PRO    48      23.610  20.150  36.310  1.00  0.00           C
ATOM    590  HA  PRO    48      23.020  20.820  35.680  1.00  0.00           H
ATOM    591  C   PRO    48      22.960  19.930  37.680  1.00  0.00           C
ATOM    592  O   PRO    48      23.350  18.990  38.400  1.00  0.00           O
ATOM    593  N   GLY    49      21.870  20.650  37.980  1.00  0.00           N
ATOM    594  H   GLY    49      21.520  21.350  37.350  1.00  0.00           H
ATOM    595  CA  GLY    49      21.190  20.520  39.230  1.00  0.00           C
ATOM    596  HA1 GLY    49      21.040  19.480  39.520  1.00  0.00           H
ATOM    597  HA2 GLY    49      20.180  20.890  39.040  1.00  0.00           H
ATOM    598  C   GLY    49      21.720  21.290  40.460  1.00  0.00           C
ATOM    599  O   GLY    49      21.300  20.960  41.540  1.00  0.00           O
ATOM    600  N   ARG    50      22.640  22.280  40.330  1.00  0.00           N
ATOM    601  H   ARG    50      23.030  22.460  39.420  1.00  0.00           H
ATOM    602  CA  ARG    50      23.200  23.130  41.380  1.00  0.00           C
ATOM    603  HA  ARG    50      22.730  22.710  42.270  1.00  0.00           H
ATOM    604  CB  ARG    50      24.740  22.950  41.510  1.00  0.00           C
ATOM    605  HB1 ARG    50      25.190  23.730  42.110  1.00  0.00           H
ATOM    606  HB2 ARG    50      25.310  23.110  40.600  1.00  0.00           H
ATOM    607  CG  ARG    50      25.130  21.550  42.120  1.00  0.00           C
ATOM    608  HG1 ARG    50      25.360  20.830  41.340  1.00  0.00           H
ATOM    609  HG2 ARG    50      24.370  21.190  42.820  1.00  0.00           H
ATOM    610  CD  ARG    50      26.360  21.640  43.000  1.00  0.00           C
ATOM    611  HD1 ARG    50      26.370  20.650  43.470  1.00  0.00           H
ATOM    612  HD2 ARG    50      26.230  22.390  43.790  1.00  0.00           H
ATOM    613  NE  ARG    50      27.660  21.760  42.240  1.00  0.00           N
ATOM    614  HE  ARG    50      28.080  20.990  41.740  1.00  0.00           H
ATOM    615  CZ  ARG    50      28.360  22.870  42.080  1.00  0.00           C
ATOM    616  NH1 ARG    50      28.350  23.740  43.030  1.00  0.00           N
ATOM    617 1HH1 ARG    50      27.720  23.640  43.820  1.00  0.00           H
ATOM    618 2HH1 ARG    50      28.820  24.580  42.750  1.00  0.00           H
ATOM    619  NH2 ARG    50      29.250  23.000  41.140  1.00  0.00           N
ATOM    620 1HH2 ARG    50      29.490  22.230  40.520  1.00  0.00           H
ATOM    621 2HH2 ARG    50      29.940  23.720  41.210  1.00  0.00           H
ATOM    622  C   ARG    50      22.890  24.670  41.290  1.00  0.00           C
ATOM    623  O   ARG    50      22.360  25.130  40.260  1.00  0.00           O
ATOM    624  N   GLU    51      23.270  25.540  42.210  1.00  0.00           N
ATOM    625  H   GLU    51      23.740  25.220  43.050  1.00  0.00           H
ATOM    626  CA  GLU    51      23.310  26.990  42.100  1.00  0.00           C
ATOM    627  HA  GLU    51      22.440  27.390  41.600  1.00  0.00           H
ATOM    628  CB  GLU    51      23.370  27.450  43.550  1.00  0.00           C
ATOM    629  HB1 GLU    51      24.300  27.110  44.000  1.00  0.00           H
ATOM    630  HB2 GLU    51      22.540  26.990  44.080  1.00  0.00           H
ATOM    631  CG  GLU    51      23.530  28.940  43.690  1.00  0.00           C
ATOM    632  HG1 GLU    51      22.640  29.450  43.310  1.00  0.00           H
ATOM    633  HG2 GLU    51      24.380  29.260  43.080  1.00  0.00           H
ATOM    634  CD  GLU    51      23.780  29.370  45.110  1.00  0.00           C
ATOM    635  OE1 GLU    51      24.980  29.580  45.400  1.00  0.00           O
ATOM    636  OE2 GLU    51      22.910  29.540  45.960  1.00  0.00           O
ATOM    637  C   GLU    51      24.570  27.450  41.290  1.00  0.00           C
ATOM    638  O   GLU    51      25.570  26.770  41.340  1.00  0.00           O
ATOM    639  N   ARG    52      24.450  28.540  40.490  1.00  0.00           N
ATOM    640  H   ARG    52      23.630  29.120  40.560  1.00  0.00           H
ATOM    641  CA  ARG    52      25.560  29.240  39.800  1.00  0.00           C
ATOM    642  HA  ARG    52      26.060  28.480  39.190  1.00  0.00           H
ATOM    643  CB  ARG    52      25.020  30.300  38.790  1.00  0.00           C
ATOM    644  HB1 ARG    52      24.540  31.140  39.300  1.00  0.00           H
ATOM    645  HB2 ARG    52      24.240  29.790  38.230  1.00  0.00           H
ATOM    646  CG  ARG    52      26.200  30.780  37.920  1.00  0.00           C
ATOM    647  HG1 ARG    52      26.560  29.930  37.340  1.00  0.00           H
ATOM    648  HG2 ARG    52      26.940  31.290  38.540  1.00  0.00           H
ATOM    649  CD  ARG    52      25.710  31.770  36.910  1.00  0.00           C
ATOM    650  HD1 ARG    52      24.750  31.400  36.550  1.00  0.00           H
ATOM    651  HD2 ARG    52      26.460  31.940  36.140  1.00  0.00           H
ATOM    652  NE  ARG    52      25.460  33.060  37.550  1.00  0.00           N
ATOM    653  HE  ARG    52      25.630  33.170  38.540  1.00  0.00           H
ATOM    654  CZ  ARG    52      24.950  34.110  36.950  1.00  0.00           C
ATOM    655  NH1 ARG    52      24.710  34.160  35.660  1.00  0.00           N
ATOM    656 1HH1 ARG    52      24.780  33.320  35.090  1.00  0.00           H
ATOM    657 2HH1 ARG    52      24.510  35.040  35.200  1.00  0.00           H
ATOM    658  NH2 ARG    52      24.810  35.180  37.610  1.00  0.00           N
ATOM    659 1HH2 ARG    52      25.200  35.260  38.540  1.00  0.00           H
ATOM    660 2HH2 ARG    52      24.390  35.930  37.090  1.00  0.00           H
ATOM    661  C   ARG    52      26.670  29.730  40.790  1.00  0.00           C
ATOM    662  O   ARG    52      26.370  30.440  41.760  1.00  0.00           O
ATOM    663  N   GLU    53      27.960  29.590  40.390  1.00  0.00           N
ATOM    664  H   GLU    53      28.120  29.110  39.510  1.00  0.00           H
ATOM    665  CA  GLU    53      29.190  30.020  41.060  1.00  0.00           C
ATOM    666  HA  GLU    53      29.060  30.720  41.890  1.00  0.00           H
ATOM    667  CB  GLU    53      30.050  28.890  41.640  1.00  0.00           C
ATOM    668  HB1 GLU    53      29.450  28.420  42.420  1.00  0.00           H
ATOM    669  HB2 GLU    53      31.000  29.230  42.070  1.00  0.00           H
ATOM    670  CG  GLU    53      30.460  27.790  40.670  1.00  0.00           C
ATOM    671  HG1 GLU    53      31.490  27.950  40.370  1.00  0.00           H
ATOM    672  HG2 GLU    53      29.790  27.740  39.810  1.00  0.00           H
ATOM    673  CD  GLU    53      30.360  26.440  41.220  1.00  0.00           C
ATOM    674  OE1 GLU    53      31.080  25.580  40.730  1.00  0.00           O
ATOM    675  OE2 GLU    53      29.430  26.020  41.940  1.00  0.00           O
ATOM    676  C   GLU    53      30.040  30.810  40.020  1.00  0.00           C
ATOM    677  O   GLU    53      29.900  30.710  38.770  1.00  0.00           O
ATOM    678  N   PHE    54      31.050  31.540  40.580  1.00  0.00           N
ATOM    679  H   PHE    54      31.050  31.720  41.570  1.00  0.00           H
ATOM    680  CA  PHE    54      32.060  32.300  39.820  1.00  0.00           C
ATOM    681  HA  PHE    54      31.600  32.800  38.970  1.00  0.00           H
ATOM    682  CB  PHE    54      32.490  33.480  40.770  1.00  0.00           C
ATOM    683  HB1 PHE    54      32.690  33.080  41.760  1.00  0.00           H
ATOM    684  HB2 PHE    54      31.620  34.140  40.840  1.00  0.00           H
ATOM    685  CG  PHE    54      33.670  34.140  40.270  1.00  0.00           C
ATOM    686  CD1 PHE    54      33.580  35.000  39.170  1.00  0.00           C
ATOM    687  HD1 PHE    54      32.660  35.130  38.630  1.00  0.00           H
ATOM    688  CE1 PHE    54      34.720  35.800  38.870  1.00  0.00           C
ATOM    689  HE1 PHE    54      34.680  36.570  38.110  1.00  0.00           H
ATOM    690  CZ  PHE    54      35.960  35.590  39.570  1.00  0.00           C
ATOM    691  HZ  PHE    54      36.790  36.260  39.370  1.00  0.00           H
ATOM    692  CE2 PHE    54      36.050  34.760  40.650  1.00  0.00           C
ATOM    693  HE2 PHE    54      36.870  34.780  41.350  1.00  0.00           H
ATOM    694  CD2 PHE    54      34.940  34.030  40.930  1.00  0.00           C
ATOM    695  HD2 PHE    54      34.980  33.450  41.840  1.00  0.00           H
ATOM    696  C   PHE    54      33.180  31.350  39.430  1.00  0.00           C
ATOM    697  O   PHE    54      33.540  30.400  40.180  1.00  0.00           O
ATOM    698  N   VAL    55      33.720  31.480  38.220  1.00  0.00           N
ATOM    699  H   VAL    55      33.300  32.180  37.630  1.00  0.00           H
ATOM    700  CA  VAL    55      35.020  30.830  37.830  1.00  0.00           C
ATOM    701  HA  VAL    55      35.270  30.020  38.510  1.00  0.00           H
ATOM    702  CB  VAL    55      34.940  30.240  36.430  1.00  0.00           C
ATOM    703  HB  VAL    55      34.610  30.990  35.710  1.00  0.00           H
ATOM    704  CG1 VAL    55      36.260  29.650  35.980  1.00  0.00           C
ATOM    705 1HG1 VAL    55      36.060  29.160  35.020  1.00  0.00           H
ATOM    706 2HG1 VAL    55      36.990  30.440  35.790  1.00  0.00           H
ATOM    707 3HG1 VAL    55      36.670  28.890  36.640  1.00  0.00           H
ATOM    708  CG2 VAL    55      33.870  29.120  36.370  1.00  0.00           C
ATOM    709 1HG2 VAL    55      34.190  28.170  36.810  1.00  0.00           H
ATOM    710 2HG2 VAL    55      32.890  29.510  36.650  1.00  0.00           H
ATOM    711 3HG2 VAL    55      33.730  28.900  35.310  1.00  0.00           H
ATOM    712  C   VAL    55      36.220  31.820  38.020  1.00  0.00           C
ATOM    713  O   VAL    55      37.130  31.580  38.870  1.00  0.00           O
ATOM    714  N   ALA    56      36.310  32.910  37.220  1.00  0.00           N
ATOM    715  H   ALA    56      35.550  33.280  36.680  1.00  0.00           H
ATOM    716  CA  ALA    56      37.500  33.700  37.070  1.00  0.00           C
ATOM    717  HA  ALA    56      38.060  33.870  37.990  1.00  0.00           H
ATOM    718  CB  ALA    56      38.410  32.890  36.110  1.00  0.00           C
ATOM    719  HB1 ALA    56      39.350  33.430  35.960  1.00  0.00           H
ATOM    720  HB2 ALA    56      38.630  31.960  36.640  1.00  0.00           H
ATOM    721  HB3 ALA    56      37.860  32.590  35.220  1.00  0.00           H
ATOM    722  C   ALA    56      37.150  35.070  36.430  1.00  0.00           C
ATOM    723  O   ALA    56      36.230  35.200  35.590  1.00  0.00           O
ATOM    724  N   SER    57      37.920  36.170  36.660  1.00  0.00           N
ATOM    725  H   SER    57      38.680  36.170  37.320  1.00  0.00           H
ATOM    726  CA  SER    57      37.860  37.450  35.980  1.00  0.00           C
ATOM    727  HA  SER    57      37.270  37.330  35.070  1.00  0.00           H
ATOM    728  CB  SER    57      37.160  38.650  36.710  1.00  0.00           C
ATOM    729  HB1 SER    57      36.150  38.390  37.010  1.00  0.00           H
ATOM    730  HB2 SER    57      37.110  39.500  36.030  1.00  0.00           H
ATOM    731  OG  SER    57      37.830  39.050  37.870  1.00  0.00           O
ATOM    732  HG  SER    57      38.730  39.340  37.720  1.00  0.00           H
ATOM    733  C   SER    57      39.250  37.820  35.500  1.00  0.00           C
ATOM    734  O   SER    57      40.270  37.630  36.130  1.00  0.00           O
ATOM    735  N   ILE    58      39.350  38.620  34.420  1.00  0.00           N
ATOM    736  H   ILE    58      38.470  38.840  33.970  1.00  0.00           H
ATOM    737  CA  ILE    58      40.550  39.280  33.880  1.00  0.00           C
ATOM    738  HA  ILE    58      41.360  39.380  34.600  1.00  0.00           H
ATOM    739  CB  ILE    58      41.090  38.520  32.630  1.00  0.00           C
ATOM    740  HB  ILE    58      41.370  37.530  32.980  1.00  0.00           H
ATOM    741  CG2 ILE    58      40.070  38.290  31.510  1.00  0.00           C
ATOM    742 1HG2 ILE    58      39.910  39.300  31.140  1.00  0.00           H
ATOM    743 2HG2 ILE    58      40.330  37.520  30.800  1.00  0.00           H
ATOM    744 3HG2 ILE    58      39.130  38.100  32.030  1.00  0.00           H
ATOM    745  CG1 ILE    58      42.390  39.190  32.140  1.00  0.00           C
ATOM    746 1HG1 ILE    58      43.010  39.350  33.020  1.00  0.00           H
ATOM    747 2HG1 ILE    58      42.200  40.190  31.730  1.00  0.00           H
ATOM    748  CD  ILE    58      43.240  38.310  31.140  1.00  0.00           C
ATOM    749  HD1 ILE    58      42.820  38.350  30.140  1.00  0.00           H
ATOM    750  HD2 ILE    58      44.230  38.700  30.900  1.00  0.00           H
ATOM    751  HD3 ILE    58      43.390  37.280  31.490  1.00  0.00           H
ATOM    752  C   ILE    58      40.160  40.760  33.500  1.00  0.00           C
ATOM    753  O   ILE    58      39.180  41.000  32.770  1.00  0.00           O
ATOM    754  N   LYS    59      40.740  41.750  34.140  1.00  0.00           N
ATOM    755  H   LYS    59      41.570  41.520  34.670  1.00  0.00           H
ATOM    756  CA  LYS    59      40.530  43.180  34.010  1.00  0.00           C
ATOM    757  HA  LYS    59      39.440  43.260  33.990  1.00  0.00           H
ATOM    758  CB  LYS    59      41.210  43.920  35.230  1.00  0.00           C
ATOM    759  HB1 LYS    59      40.870  44.940  35.070  1.00  0.00           H
ATOM    760  HB2 LYS    59      42.300  43.880  35.220  1.00  0.00           H
ATOM    761  CG  LYS    59      40.660  43.560  36.610  1.00  0.00           C
ATOM    762  HG1 LYS    59      41.120  42.670  37.040  1.00  0.00           H
ATOM    763  HG2 LYS    59      39.570  43.530  36.610  1.00  0.00           H
ATOM    764  CD  LYS    59      41.050  44.790  37.480  1.00  0.00           C
ATOM    765  HD1 LYS    59      40.550  45.680  37.080  1.00  0.00           H
ATOM    766  HD2 LYS    59      42.120  44.970  37.420  1.00  0.00           H
ATOM    767  CE  LYS    59      40.490  44.650  38.910  1.00  0.00           C
ATOM    768  HE1 LYS    59      41.320  44.320  39.540  1.00  0.00           H
ATOM    769  HE2 LYS    59      39.760  43.840  38.960  1.00  0.00           H
ATOM    770  NZ  LYS    59      40.020  45.890  39.510  1.00  0.00           N
ATOM    771  HZ1 LYS    59      39.720  45.760  40.460  1.00  0.00           H
ATOM    772  HZ2 LYS    59      40.810  46.520  39.410  1.00  0.00           H
ATOM    773  HZ3 LYS    59      39.310  46.340  38.950  1.00  0.00           H
ATOM    774  C   LYS    59      40.950  43.780  32.650  1.00  0.00           C
ATOM    775  O   LYS    59      41.860  43.200  32.050  1.00  0.00           O
ATOM    776  N   TRP    60      40.530  45.030  32.260  1.00  0.00           N
ATOM    777  H   TRP    60      40.130  45.670  32.930  1.00  0.00           H
ATOM    778  CA  TRP    60      40.700  45.490  30.910  1.00  0.00           C
ATOM    779  HA  TRP    60      40.290  44.740  30.230  1.00  0.00           H
ATOM    780  CB  TRP    60      39.850  46.730  30.770  1.00  0.00           C
ATOM    781  HB1 TRP    60      38.810  46.390  30.780  1.00  0.00           H
ATOM    782  HB2 TRP    60      40.070  47.160  29.790  1.00  0.00           H
ATOM    783  CG  TRP    60      39.830  47.710  31.960  1.00  0.00           C
ATOM    784  CD1 TRP    60      38.940  47.780  32.960  1.00  0.00           C
ATOM    785  HD1 TRP    60      38.110  47.100  33.110  1.00  0.00           H
ATOM    786  NE1 TRP    60      39.260  48.900  33.700  1.00  0.00           N
ATOM    787  HE1 TRP    60      38.650  49.190  34.440  1.00  0.00           H
ATOM    788  CE2 TRP    60      40.320  49.630  33.240  1.00  0.00           C
ATOM    789  CZ2 TRP    60      40.920  50.770  33.700  1.00  0.00           C
ATOM    790  HZ2 TRP    60      40.620  51.270  34.600  1.00  0.00           H
ATOM    791  CH2 TRP    60      41.970  51.280  32.930  1.00  0.00           C
ATOM    792  HH2 TRP    60      42.460  52.180  33.270  1.00  0.00           H
ATOM    793  CZ3 TRP    60      42.340  50.680  31.730  1.00  0.00           C
ATOM    794  HZ3 TRP    60      43.030  51.150  31.060  1.00  0.00           H
ATOM    795  CE3 TRP    60      41.760  49.470  31.330  1.00  0.00           C
ATOM    796  HE3 TRP    60      42.060  49.040  30.380  1.00  0.00           H
ATOM    797  CD2 TRP    60      40.740  48.870  32.100  1.00  0.00           C
ATOM    798  C   TRP    60      42.140  45.690  30.460  1.00  0.00           C
ATOM    799  O   TRP    60      42.370  45.760  29.240  1.00  0.00           O
ATOM    800  N   ALA    61      43.110  45.670  31.380  1.00  0.00           N
ATOM    801  H   ALA    61      42.780  45.670  32.330  1.00  0.00           H
ATOM    802  CA  ALA    61      44.570  45.760  31.030  1.00  0.00           C
ATOM    803  HA  ALA    61      44.710  45.680  29.950  1.00  0.00           H
ATOM    804  CB  ALA    61      45.110  47.170  31.440  1.00  0.00           C
ATOM    805  HB1 ALA    61      46.140  47.250  31.080  1.00  0.00           H
ATOM    806  HB2 ALA    61      44.490  47.990  31.100  1.00  0.00           H
ATOM    807  HB3 ALA    61      45.050  47.070  32.530  1.00  0.00           H
ATOM    808  C   ALA    61      45.400  44.430  31.480  1.00  0.00           C
ATOM    809  O   ALA    61      46.550  44.250  31.100  1.00  0.00           O
ATOM    810  N   GLY    65      44.780  43.430  32.180  1.00  0.00           N
ATOM    811  H   GLY    65      43.800  43.550  32.370  1.00  0.00           H
ATOM    812  CA  GLY    65      45.330  42.110  32.440  1.00  0.00           C
ATOM    813  HA1 GLY    65      46.360  42.070  32.110  1.00  0.00           H
ATOM    814  HA2 GLY    65      44.810  41.360  31.840  1.00  0.00           H
ATOM    815  C   GLY    65      45.320  41.510  33.800  1.00  0.00           C
ATOM    816  O   GLY    65      45.760  40.370  34.020  1.00  0.00           O
ATOM    817  N   ASP    66      44.930  42.310  34.840  1.00  0.00           N
ATOM    818  H   ASP    66      44.560  43.220  34.640  1.00  0.00           H
ATOM    819  CA  ASP    66      44.870  41.770  36.260  1.00  0.00           C
ATOM    820  HA  ASP    66      45.840  41.350  36.510  1.00  0.00           H
ATOM    821  CB  ASP    66      44.750  43.010  37.140  1.00  0.00           C
ATOM    822  HB1 ASP    66      43.760  43.460  37.030  1.00  0.00           H
ATOM    823  HB2 ASP    66      45.490  43.760  36.870  1.00  0.00           H
ATOM    824  CG  ASP    66      45.010  42.600  38.590  1.00  0.00           C
ATOM    825  OD1 ASP    66      46.080  42.060  38.890  1.00  0.00           O
ATOM    826  OD2 ASP    66      44.120  42.940  39.440  1.00  0.00           O
ATOM    827  C   ASP    66      43.760  40.800  36.560  1.00  0.00           C
ATOM    828  O   ASP    66      42.620  40.990  36.120  1.00  0.00           O
ATOM    829  N   ARG    67      44.130  39.640  37.160  1.00  0.00           N
ATOM    830  H   ARG    67      45.120  39.500  37.290  1.00  0.00           H
ATOM    831  CA  ARG    67      43.290  38.440  37.320  1.00  0.00           C
ATOM    832  HA  ARG    67      42.450  38.620  36.650  1.00  0.00           H
ATOM    833  CB  ARG    67      44.140  37.200  36.970  1.00  0.00           C
ATOM    834  HB1 ARG    67      43.510  36.340  37.200  1.00  0.00           H
ATOM    835  HB2 ARG    67      45.010  37.050  37.610  1.00  0.00           H
ATOM    836  CG  ARG    67      44.430  37.090  35.470  1.00  0.00           C
ATOM    837  HG1 ARG    67      45.000  37.960  35.120  1.00  0.00           H
ATOM    838  HG2 ARG    67      43.470  37.110  34.960  1.00  0.00           H
ATOM    839  CD  ARG    67      45.210  35.810  35.120  1.00  0.00           C
ATOM    840  HD1 ARG    67      44.690  34.920  35.480  1.00  0.00           H
ATOM    841  HD2 ARG    67      46.170  35.600  35.580  1.00  0.00           H
ATOM    842  NE  ARG    67      45.440  35.740  33.640  1.00  0.00           N
ATOM    843  HE  ARG    67      44.800  35.190  33.100  1.00  0.00           H
ATOM    844  CZ  ARG    67      46.450  36.250  32.920  1.00  0.00           C
ATOM    845  NH1 ARG    67      47.220  37.080  33.490  1.00  0.00           N
ATOM    846 1HH1 ARG    67      47.200  37.250  34.490  1.00  0.00           H
ATOM    847 2HH1 ARG    67      48.070  37.490  33.120  1.00  0.00           H
ATOM    848  NH2 ARG    67      46.410  36.050  31.610  1.00  0.00           N
ATOM    849 1HH2 ARG    67      45.710  35.480  31.180  1.00  0.00           H
ATOM    850 2HH2 ARG    67      47.150  36.440  31.040  1.00  0.00           H
ATOM    851  C   ARG    67      42.560  38.220  38.700  1.00  0.00           C
ATOM    852  O   ARG    67      42.920  38.790  39.690  1.00  0.00           O
ATOM    853  N   THR    68      41.600  37.280  38.820  1.00  0.00           N
ATOM    854  H   THR    68      41.250  36.780  38.020  1.00  0.00           H
ATOM    855  CA  THR    68      41.000  36.860  40.120  1.00  0.00           C
ATOM    856  HA  THR    68      41.680  36.800  40.960  1.00  0.00           H
ATOM    857  CB  THR    68      39.910  37.860  40.560  1.00  0.00           C
ATOM    858  HB  THR    68      39.220  38.100  39.750  1.00  0.00           H
ATOM    859  CG2 THR    68      39.220  37.320  41.770  1.00  0.00           C
ATOM    860 1HG2 THR    68      39.930  37.170  42.570  1.00  0.00           H
ATOM    861 2HG2 THR    68      38.440  38.040  42.030  1.00  0.00           H
ATOM    862 3HG2 THR    68      38.750  36.350  41.600  1.00  0.00           H
ATOM    863  OG1 THR    68      40.450  39.070  41.030  1.00  0.00           O
ATOM    864  HG1 THR    68      41.080  39.290  40.350  1.00  0.00           H
ATOM    865  C   THR    68      40.420  35.420  39.840  1.00  0.00           C
ATOM    866  O   THR    68      39.970  35.160  38.670  1.00  0.00           O
ATOM    867  N   TYR    69      40.430  34.500  40.780  1.00  0.00           N
ATOM    868  H   TYR    69      40.800  34.780  41.680  1.00  0.00           H
ATOM    869  CA  TYR    69      39.820  33.140  40.660  1.00  0.00           C
ATOM    870  HA  TYR    69      39.090  33.080  39.850  1.00  0.00           H
ATOM    871  CB  TYR    69      40.880  32.070  40.480  1.00  0.00           C
ATOM    872  HB1 TYR    69      40.340  31.130  40.430  1.00  0.00           H
ATOM    873  HB2 TYR    69      41.490  32.180  41.370  1.00  0.00           H
ATOM    874  CG  TYR    69      41.760  32.200  39.250  1.00  0.00           C
ATOM    875  CD1 TYR    69      43.030  32.870  39.180  1.00  0.00           C
ATOM    876  HD1 TYR    69      43.390  33.330  40.090  1.00  0.00           H
ATOM    877  CE1 TYR    69      43.760  32.770  37.990  1.00  0.00           C
ATOM    878  HE1 TYR    69      44.700  33.310  37.910  1.00  0.00           H
ATOM    879  CZ  TYR    69      43.160  32.290  36.790  1.00  0.00           C
ATOM    880  OH  TYR    69      43.850  32.290  35.670  1.00  0.00           O
ATOM    881  HH  TYR    69      44.760  32.430  35.950  1.00  0.00           H
ATOM    882  CE2 TYR    69      41.930  31.730  36.840  1.00  0.00           C
ATOM    883  HE2 TYR    69      41.540  31.170  36.000  1.00  0.00           H
ATOM    884  CD2 TYR    69      41.180  31.690  38.060  1.00  0.00           C
ATOM    885  HD2 TYR    69      40.220  31.200  38.140  1.00  0.00           H
ATOM    886  C   TYR    69      39.040  32.800  41.920  1.00  0.00           C
ATOM    887  O   TYR    69      39.350  33.410  43.030  1.00  0.00           O
ATOM    888  N   GLY    70      37.860  32.160  41.760  1.00  0.00           N
ATOM    889  H   GLY    70      37.650  31.760  40.860  1.00  0.00           H
ATOM    890  CA  GLY    70      36.860  31.850  42.850  1.00  0.00           C
ATOM    891  HA1 GLY    70      36.040  31.200  42.530  1.00  0.00           H
ATOM    892  HA2 GLY    70      36.530  32.810  43.240  1.00  0.00           H
ATOM    893  C   GLY    70      37.400  31.120  44.080  1.00  0.00           C
ATOM    894  O   GLY    70      38.010  31.800  44.910  1.00  0.00           O
ATOM    895  N   THR    71      37.130  29.810  44.300  1.00  0.00           N
ATOM    896  H   THR    71      36.670  29.310  43.550  1.00  0.00           H
ATOM    897  CA  THR    71      37.660  28.970  45.460  1.00  0.00           C
ATOM    898  HA  THR    71      38.010  29.570  46.300  1.00  0.00           H
ATOM    899  CB  THR    71      36.510  28.060  45.850  1.00  0.00           C
ATOM    900  HB  THR    71      36.970  27.270  46.440  1.00  0.00           H
ATOM    901  CG2 THR    71      35.370  28.830  46.580  1.00  0.00           C
ATOM    902 1HG2 THR    71      34.710  28.080  47.020  1.00  0.00           H
ATOM    903 2HG2 THR    71      35.740  29.520  47.340  1.00  0.00           H
ATOM    904 3HG2 THR    71      34.770  29.440  45.900  1.00  0.00           H
ATOM    905  OG1 THR    71      36.050  27.310  44.740  1.00  0.00           O
ATOM    906  HG1 THR    71      35.900  26.410  45.020  1.00  0.00           H
ATOM    907  C   THR    71      38.870  28.090  45.120  1.00  0.00           C
ATOM    908  O   THR    71      39.250  28.000  43.970  1.00  0.00           O
ATOM    909  N   ASP    72      39.430  27.410  46.180  1.00  0.00           N
ATOM    910  H   ASP    72      39.020  27.620  47.080  1.00  0.00           H
ATOM    911  CA  ASP    72      40.670  26.590  46.180  1.00  0.00           C
ATOM    912  HA  ASP    72      41.450  27.200  45.740  1.00  0.00           H
ATOM    913  CB  ASP    72      41.140  26.230  47.630  1.00  0.00           C
ATOM    914  HB1 ASP    72      42.140  25.800  47.610  1.00  0.00           H
ATOM    915  HB2 ASP    72      40.470  25.530  48.130  1.00  0.00           H
ATOM    916  CG  ASP    72      41.300  27.350  48.610  1.00  0.00           C
ATOM    917  OD1 ASP    72      41.420  28.560  48.230  1.00  0.00           O
ATOM    918  OD2 ASP    72      41.150  27.100  49.820  1.00  0.00           O
ATOM    919  C   ASP    72      40.680  25.330  45.260  1.00  0.00           C
ATOM    920  O   ASP    72      41.740  24.810  44.920  1.00  0.00           O
ATOM    921  N   SER    73      39.550  24.940  44.700  1.00  0.00           N
ATOM    922  H   SER    73      38.690  25.290  45.100  1.00  0.00           H
ATOM    923  CA  SER    73      39.490  23.970  43.560  1.00  0.00           C
ATOM    924  HA  SER    73      40.260  23.230  43.790  1.00  0.00           H
ATOM    925  CB  SER    73      38.150  23.280  43.570  1.00  0.00           C
ATOM    926  HB1 SER    73      38.080  22.580  42.740  1.00  0.00           H
ATOM    927  HB2 SER    73      37.430  24.060  43.300  1.00  0.00           H
ATOM    928  OG  SER    73      37.890  22.630  44.790  1.00  0.00           O
ATOM    929  HG  SER    73      36.980  22.330  44.750  1.00  0.00           H
ATOM    930  C   SER    73      39.750  24.540  42.180  1.00  0.00           C
ATOM    931  O   SER    73      39.940  23.850  41.180  1.00  0.00           O
ATOM    932  N   VAL    74      39.440  25.830  42.100  1.00  0.00           N
ATOM    933  H   VAL    74      39.050  26.210  42.950  1.00  0.00           H
ATOM    934  CA  VAL    74      39.310  26.550  40.800  1.00  0.00           C
ATOM    935  HA  VAL    74      39.020  25.780  40.080  1.00  0.00           H
ATOM    936  CB  VAL    74      38.230  27.670  40.780  1.00  0.00           C
ATOM    937  HB  VAL    74      38.590  28.500  41.400  1.00  0.00           H
ATOM    938  CG1 VAL    74      37.850  28.200  39.480  1.00  0.00           C
ATOM    939 1HG1 VAL    74      37.000  28.880  39.490  1.00  0.00           H
ATOM    940 2HG1 VAL    74      38.700  28.750  39.070  1.00  0.00           H
ATOM    941 3HG1 VAL    74      37.620  27.410  38.770  1.00  0.00           H
ATOM    942  CG2 VAL    74      37.010  26.930  41.400  1.00  0.00           C
ATOM    943 1HG2 VAL    74      37.160  26.560  42.410  1.00  0.00           H
ATOM    944 2HG2 VAL    74      36.130  27.560  41.540  1.00  0.00           H
ATOM    945 3HG2 VAL    74      36.870  26.010  40.820  1.00  0.00           H
ATOM    946  C   VAL    74      40.690  27.190  40.380  1.00  0.00           C
ATOM    947  O   VAL    74      41.210  26.860  39.290  1.00  0.00           O
ATOM    948  N   LYS    75      41.380  27.930  41.340  1.00  0.00           N
ATOM    949  H   LYS    75      40.850  28.010  42.200  1.00  0.00           H
ATOM    950  CA  LYS    75      42.610  28.730  41.120  1.00  0.00           C
ATOM    951  HA  LYS    75      42.340  29.320  40.250  1.00  0.00           H
ATOM    952  CB  LYS    75      42.920  29.630  42.290  1.00  0.00           C
ATOM    953  HB1 LYS    75      42.130  30.290  42.630  1.00  0.00           H
ATOM    954  HB2 LYS    75      43.770  30.230  41.950  1.00  0.00           H
ATOM    955  CG  LYS    75      43.440  28.800  43.530  1.00  0.00           C
ATOM    956  HG1 LYS    75      44.270  28.160  43.260  1.00  0.00           H
ATOM    957  HG2 LYS    75      42.670  28.200  44.020  1.00  0.00           H
ATOM    958  CD  LYS    75      43.870  29.760  44.640  1.00  0.00           C
ATOM    959  HD1 LYS    75      43.050  30.430  44.880  1.00  0.00           H
ATOM    960  HD2 LYS    75      44.680  30.380  44.270  1.00  0.00           H
ATOM    961  CE  LYS    75      44.230  28.900  45.840  1.00  0.00           C
ATOM    962  HE1 LYS    75      44.780  28.030  45.470  1.00  0.00           H
ATOM    963  HE2 LYS    75      43.290  28.550  46.270  1.00  0.00           H
ATOM    964  NZ  LYS    75      44.930  29.750  46.770  1.00  0.00           N
ATOM    965  HZ1 LYS    75      44.610  30.710  46.840  1.00  0.00           H
ATOM    966  HZ2 LYS    75      44.860  29.390  47.710  1.00  0.00           H
ATOM    967  HZ3 LYS    75      45.880  29.930  46.480  1.00  0.00           H
ATOM    968  C   LYS    75      43.860  27.950  40.690  1.00  0.00           C
ATOM    969  O   LYS    75      44.790  28.580  40.210  1.00  0.00           O
ATOM    970  N   GLY    76      43.820  26.570  40.960  1.00  0.00           N
ATOM    971  H   GLY    76      43.020  26.080  41.350  1.00  0.00           H
ATOM    972  CA  GLY    76      44.890  25.700  40.510  1.00  0.00           C
ATOM    973  HA1 GLY    76      44.900  24.810  41.140  1.00  0.00           H
ATOM    974  HA2 GLY    76      45.860  26.200  40.580  1.00  0.00           H
ATOM    975  C   GLY    76      44.670  25.320  39.060  1.00  0.00           C
ATOM    976  O   GLY    76      45.640  25.390  38.270  1.00  0.00           O
ATOM    977  N   ARG    77      43.460  24.990  38.560  1.00  0.00           N
ATOM    978  H   ARG    77      42.690  25.190  39.190  1.00  0.00           H
ATOM    979  CA  ARG    77      43.170  24.250  37.320  1.00  0.00           C
ATOM    980  HA  ARG    77      44.070  23.980  36.780  1.00  0.00           H
ATOM    981  CB  ARG    77      42.360  22.950  37.720  1.00  0.00           C
ATOM    982  HB1 ARG    77      42.070  22.400  36.830  1.00  0.00           H
ATOM    983  HB2 ARG    77      41.430  23.190  38.230  1.00  0.00           H
ATOM    984  CG  ARG    77      43.190  21.970  38.560  1.00  0.00           C
ATOM    985  HG1 ARG    77      43.380  22.430  39.530  1.00  0.00           H
ATOM    986  HG2 ARG    77      44.150  21.940  38.050  1.00  0.00           H
ATOM    987  CD  ARG    77      42.540  20.620  38.710  1.00  0.00           C
ATOM    988  HD1 ARG    77      43.140  19.910  39.270  1.00  0.00           H
ATOM    989  HD2 ARG    77      42.510  20.180  37.710  1.00  0.00           H
ATOM    990  NE  ARG    77      41.180  20.620  39.290  1.00  0.00           N
ATOM    991  HE  ARG    77      41.160  20.670  40.300  1.00  0.00           H
ATOM    992  CZ  ARG    77      40.030  20.520  38.690  1.00  0.00           C
ATOM    993  NH1 ARG    77      39.860  20.420  37.380  1.00  0.00           N
ATOM    994 1HH1 ARG    77      40.710  20.460  36.830  1.00  0.00           H
ATOM    995 2HH1 ARG    77      38.970  20.260  36.930  1.00  0.00           H
ATOM    996  NH2 ARG    77      38.940  20.540  39.350  1.00  0.00           N
ATOM    997 1HH2 ARG    77      39.010  20.730  40.340  1.00  0.00           H
ATOM    998 2HH2 ARG    77      38.050  20.350  38.900  1.00  0.00           H
ATOM    999  C   ARG    77      42.410  25.030  36.250  1.00  0.00           C
ATOM   1000  O   ARG    77      42.450  24.620  35.100  1.00  0.00           O
ATOM   1001  N   PHE    78      41.880  26.180  36.610  1.00  0.00           N
ATOM   1002  H   PHE    78      41.910  26.460  37.570  1.00  0.00           H
ATOM   1003  CA  PHE    78      41.340  27.070  35.630  1.00  0.00           C
ATOM   1004  HA  PHE    78      41.270  26.530  34.680  1.00  0.00           H
ATOM   1005  CB  PHE    78      40.000  27.490  36.120  1.00  0.00           C
ATOM   1006  HB1 PHE    78      39.710  28.170  35.310  1.00  0.00           H
ATOM   1007  HB2 PHE    78      40.120  28.000  37.070  1.00  0.00           H
ATOM   1008  CG  PHE    78      39.020  26.340  36.150  1.00  0.00           C
ATOM   1009  CD1 PHE    78      38.940  25.410  37.210  1.00  0.00           C
ATOM   1010  HD1 PHE    78      39.580  25.540  38.080  1.00  0.00           H
ATOM   1011  CE1 PHE    78      38.030  24.350  37.230  1.00  0.00           C
ATOM   1012  HE1 PHE    78      38.050  23.730  38.110  1.00  0.00           H
ATOM   1013  CZ  PHE    78      37.170  24.180  36.160  1.00  0.00           C
ATOM   1014  HZ  PHE    78      36.490  23.340  36.270  1.00  0.00           H
ATOM   1015  CE2 PHE    78      37.220  25.070  35.070  1.00  0.00           C
ATOM   1016  HE2 PHE    78      36.650  24.950  34.160  1.00  0.00           H
ATOM   1017  CD2 PHE    78      38.070  26.240  35.130  1.00  0.00           C
ATOM   1018  HD2 PHE    78      38.120  26.930  34.300  1.00  0.00           H
ATOM   1019  C   PHE    78      42.350  28.190  35.340  1.00  0.00           C
ATOM   1020  O   PHE    78      43.050  28.640  36.210  1.00  0.00           O
ATOM   1021  N   ALA    79      42.470  28.540  34.070  1.00  0.00           N
ATOM   1022  H   ALA    79      41.880  28.100  33.370  1.00  0.00           H
ATOM   1023  CA  ALA    79      43.410  29.610  33.490  1.00  0.00           C
ATOM   1024  HA  ALA    79      43.630  30.190  34.390  1.00  0.00           H
ATOM   1025  CB  ALA    79      44.730  28.910  33.120  1.00  0.00           C
ATOM   1026  HB1 ALA    79      45.390  29.540  32.510  1.00  0.00           H
ATOM   1027  HB2 ALA    79      45.180  28.620  34.070  1.00  0.00           H
ATOM   1028  HB3 ALA    79      44.520  28.030  32.530  1.00  0.00           H
ATOM   1029  C   ALA    79      42.850  30.500  32.410  1.00  0.00           C
ATOM   1030  O   ALA    79      42.420  30.000  31.350  1.00  0.00           O
ATOM   1031  N   ILE    80      42.770  31.840  32.600  1.00  0.00           N
ATOM   1032  H   ILE    80      43.140  32.210  33.470  1.00  0.00           H
ATOM   1033  CA  ILE    80      42.170  32.890  31.810  1.00  0.00           C
ATOM   1034  HA  ILE    80      41.590  32.320  31.080  1.00  0.00           H
ATOM   1035  CB  ILE    80      41.100  33.530  32.740  1.00  0.00           C
ATOM   1036  HB  ILE    80      40.510  32.740  33.200  1.00  0.00           H
ATOM   1037  CG2 ILE    80      41.720  34.340  33.970  1.00  0.00           C
ATOM   1038 1HG2 ILE    80      42.480  35.030  33.610  1.00  0.00           H
ATOM   1039 2HG2 ILE    80      40.960  34.870  34.550  1.00  0.00           H
ATOM   1040 3HG2 ILE    80      42.250  33.740  34.710  1.00  0.00           H
ATOM   1041  CG1 ILE    80      40.110  34.370  31.880  1.00  0.00           C
ATOM   1042 1HG1 ILE    80      39.560  33.700  31.220  1.00  0.00           H
ATOM   1043 2HG1 ILE    80      40.660  35.120  31.310  1.00  0.00           H
ATOM   1044  CD  ILE    80      38.980  34.960  32.640  1.00  0.00           C
ATOM   1045  HD1 ILE    80      39.380  35.840  33.160  1.00  0.00           H
ATOM   1046  HD2 ILE    80      38.250  35.380  31.950  1.00  0.00           H
ATOM   1047  HD3 ILE    80      38.500  34.200  33.240  1.00  0.00           H
ATOM   1048  C   ILE    80      43.020  33.900  31.030  1.00  0.00           C
ATOM   1049  O   ILE    80      43.930  34.490  31.630  1.00  0.00           O
ATOM   1050  N   SER    81      42.690  34.170  29.770  1.00  0.00           N
ATOM   1051  H   SER    81      41.970  33.630  29.320  1.00  0.00           H
ATOM   1052  CA  SER    81      43.460  35.160  28.930  1.00  0.00           C
ATOM   1053  HA  SER    81      43.800  35.880  29.680  1.00  0.00           H
ATOM   1054  CB  SER    81      44.600  34.490  28.190  1.00  0.00           C
ATOM   1055  HB1 SER    81      45.220  35.170  27.610  1.00  0.00           H
ATOM   1056  HB2 SER    81      44.180  33.720  27.540  1.00  0.00           H
ATOM   1057  OG  SER    81      45.570  34.000  29.160  1.00  0.00           O
ATOM   1058  HG  SER    81      46.400  34.100  28.690  1.00  0.00           H
ATOM   1059  C   SER    81      42.630  35.930  27.920  1.00  0.00           C
ATOM   1060  O   SER    81      41.590  35.430  27.470  1.00  0.00           O
ATOM   1061  N   ARG    82      43.100  37.070  27.480  1.00  0.00           N
ATOM   1062  H   ARG    82      43.990  37.360  27.870  1.00  0.00           H
ATOM   1063  CA  ARG    82      42.450  37.940  26.400  1.00  0.00           C
ATOM   1064  HA  ARG    82      41.550  37.480  25.990  1.00  0.00           H
ATOM   1065  CB  ARG    82      42.190  39.330  26.960  1.00  0.00           C
ATOM   1066  HB1 ARG    82      42.050  39.970  26.090  1.00  0.00           H
ATOM   1067  HB2 ARG    82      43.150  39.650  27.380  1.00  0.00           H
ATOM   1068  CG  ARG    82      41.060  39.530  28.020  1.00  0.00           C
ATOM   1069  HG1 ARG    82      40.980  38.730  28.750  1.00  0.00           H
ATOM   1070  HG2 ARG    82      40.100  39.580  27.510  1.00  0.00           H
ATOM   1071  CD  ARG    82      41.430  40.850  28.800  1.00  0.00           C
ATOM   1072  HD1 ARG    82      42.180  40.510  29.510  1.00  0.00           H
ATOM   1073  HD2 ARG    82      40.520  41.180  29.310  1.00  0.00           H
ATOM   1074  NE  ARG    82      41.850  42.020  27.930  1.00  0.00           N
ATOM   1075  HE  ARG    82      42.720  41.910  27.430  1.00  0.00           H
ATOM   1076  CZ  ARG    82      41.040  42.980  27.550  1.00  0.00           C
ATOM   1077  NH1 ARG    82      39.860  43.150  27.960  1.00  0.00           N
ATOM   1078 1HH1 ARG    82      39.540  42.610  28.760  1.00  0.00           H
ATOM   1079 2HH1 ARG    82      39.310  43.930  27.630  1.00  0.00           H
ATOM   1080  NH2 ARG    82      41.350  43.750  26.510  1.00  0.00           N
ATOM   1081 1HH2 ARG    82      42.140  43.480  25.940  1.00  0.00           H
ATOM   1082 2HH2 ARG    82      40.820  44.590  26.340  1.00  0.00           H
ATOM   1083  C   ARG    82      43.380  38.130  25.180  1.00  0.00           C
ATOM   1084  O   ARG    82      44.590  38.080  25.230  1.00  0.00           O
ATOM   1085  N   ASP    83      42.750  38.200  23.990  1.00  0.00           N
ATOM   1086  H   ASP    83      41.820  37.800  23.980  1.00  0.00           H
ATOM   1087  CA  ASP    83      43.440  38.310  22.740  1.00  0.00           C
ATOM   1088  HA  ASP    83      44.440  38.680  22.950  1.00  0.00           H
ATOM   1089  CB  ASP    83      43.440  37.040  21.850  1.00  0.00           C
ATOM   1090  HB1 ASP    83      42.410  36.750  21.620  1.00  0.00           H
ATOM   1091  HB2 ASP    83      43.980  36.300  22.430  1.00  0.00           H
ATOM   1092  CG  ASP    83      44.240  37.190  20.610  1.00  0.00           C
ATOM   1093  OD1 ASP    83      44.370  38.330  20.080  1.00  0.00           O
ATOM   1094  OD2 ASP    83      44.900  36.180  20.170  1.00  0.00           O
ATOM   1095  C   ASP    83      42.670  39.450  22.060  1.00  0.00           C
ATOM   1096  O   ASP    83      41.460  39.330  21.660  1.00  0.00           O
ATOM   1097  N   ASN    84      43.300  40.590  22.040  1.00  0.00           N
ATOM   1098  H   ASN    84      44.290  40.550  22.230  1.00  0.00           H
ATOM   1099  CA  ASN    84      42.840  41.910  21.550  1.00  0.00           C
ATOM   1100  HA  ASN    84      41.820  42.090  21.870  1.00  0.00           H
ATOM   1101  CB  ASN    84      43.760  43.040  22.070  1.00  0.00           C
ATOM   1102  HB1 ASN    84      43.400  44.010  21.730  1.00  0.00           H
ATOM   1103  HB2 ASN    84      44.670  42.800  21.520  1.00  0.00           H
ATOM   1104  CG  ASN    84      43.940  43.070  23.550  1.00  0.00           C
ATOM   1105  OD1 ASN    84      42.980  43.280  24.230  1.00  0.00           O
ATOM   1106  ND2 ASN    84      45.070  42.590  24.060  1.00  0.00           N
ATOM   1107 1HD2 ASN    84      45.820  42.420  23.410  1.00  0.00           H
ATOM   1108 2HD2 ASN    84      45.130  42.450  25.060  1.00  0.00           H
ATOM   1109  C   ASN    84      42.630  41.980  20.040  1.00  0.00           C
ATOM   1110  O   ASN    84      41.580  42.430  19.540  1.00  0.00           O
ATOM   1111  N   ALA    85      43.570  41.410  19.210  1.00  0.00           N
ATOM   1112  H   ALA    85      44.390  40.920  19.540  1.00  0.00           H
ATOM   1113  CA  ALA    85      43.550  41.480  17.760  1.00  0.00           C
ATOM   1114  HA  ALA    85      43.440  42.440  17.260  1.00  0.00           H
ATOM   1115  CB  ALA    85      44.840  40.890  17.130  1.00  0.00           C
ATOM   1116  HB1 ALA    85      44.860  39.820  17.340  1.00  0.00           H
ATOM   1117  HB2 ALA    85      44.820  41.180  16.080  1.00  0.00           H
ATOM   1118  HB3 ALA    85      45.750  41.340  17.540  1.00  0.00           H
ATOM   1119  C   ALA    85      42.300  40.690  17.310  1.00  0.00           C
ATOM   1120  O   ALA    85      41.590  41.020  16.340  1.00  0.00           O
ATOM   1121  N   LYS    86      41.850  39.620  18.090  1.00  0.00           N
ATOM   1122  H   LYS    86      42.530  39.350  18.780  1.00  0.00           H
ATOM   1123  CA  LYS    86      40.650  38.790  17.860  1.00  0.00           C
ATOM   1124  HA  LYS    86      40.310  38.880  16.830  1.00  0.00           H
ATOM   1125  CB  LYS    86      41.160  37.360  18.250  1.00  0.00           C
ATOM   1126  HB1 LYS    86      40.310  36.690  18.160  1.00  0.00           H
ATOM   1127  HB2 LYS    86      41.540  37.310  19.270  1.00  0.00           H
ATOM   1128  CG  LYS    86      42.250  36.700  17.330  1.00  0.00           C
ATOM   1129  HG1 LYS    86      42.510  35.770  17.830  1.00  0.00           H
ATOM   1130  HG2 LYS    86      43.160  37.290  17.410  1.00  0.00           H
ATOM   1131  CD  LYS    86      41.790  36.610  15.820  1.00  0.00           C
ATOM   1132  HD1 LYS    86      41.430  37.600  15.550  1.00  0.00           H
ATOM   1133  HD2 LYS    86      41.040  35.830  15.660  1.00  0.00           H
ATOM   1134  CE  LYS    86      43.130  36.290  15.050  1.00  0.00           C
ATOM   1135  HE1 LYS    86      43.820  37.120  14.900  1.00  0.00           H
ATOM   1136  HE2 LYS    86      42.810  35.780  14.140  1.00  0.00           H
ATOM   1137  NZ  LYS    86      43.890  35.170  15.610  1.00  0.00           N
ATOM   1138  HZ1 LYS    86      44.700  34.950  15.050  1.00  0.00           H
ATOM   1139  HZ2 LYS    86      44.340  35.430  16.480  1.00  0.00           H
ATOM   1140  HZ3 LYS    86      43.260  34.400  15.810  1.00  0.00           H
ATOM   1141  C   LYS    86      39.440  39.170  18.740  1.00  0.00           C
ATOM   1142  O   LYS    86      38.510  38.400  18.740  1.00  0.00           O
ATOM   1143  N   ASN    87      39.560  40.280  19.470  1.00  0.00           N
ATOM   1144  H   ASN    87      40.250  40.970  19.200  1.00  0.00           H
ATOM   1145  CA  ASN    87      38.540  40.780  20.450  1.00  0.00           C
ATOM   1146  HA  ASN    87      39.080  41.290  21.260  1.00  0.00           H
ATOM   1147  CB  ASN    87      37.470  41.660  19.640  1.00  0.00           C
ATOM   1148  HB1 ASN    87      36.520  41.680  20.170  1.00  0.00           H
ATOM   1149  HB2 ASN    87      37.260  41.170  18.690  1.00  0.00           H
ATOM   1150  CG  ASN    87      37.860  43.080  19.340  1.00  0.00           C
ATOM   1151  OD1 ASN    87      38.320  43.750  20.170  1.00  0.00           O
ATOM   1152  ND2 ASN    87      37.690  43.610  18.160  1.00  0.00           N
ATOM   1153 1HD2 ASN    87      36.940  43.270  17.580  1.00  0.00           H
ATOM   1154 2HD2 ASN    87      38.090  44.540  18.150  1.00  0.00           H
ATOM   1155  C   ASN    87      37.830  39.570  21.120  1.00  0.00           C
ATOM   1156  O   ASN    87      36.610  39.360  21.110  1.00  0.00           O
ATOM   1157  N   THR    88      38.630  38.700  21.710  1.00  0.00           N
ATOM   1158  H   THR    88      39.630  38.820  21.820  1.00  0.00           H
ATOM   1159  CA  THR    88      38.100  37.360  22.270  1.00  0.00           C
ATOM   1160  HA  THR    88      37.050  37.340  22.560  1.00  0.00           H
ATOM   1161  CB  THR    88      38.330  36.210  21.240  1.00  0.00           C
ATOM   1162  HB  THR    88      39.350  36.290  20.870  1.00  0.00           H
ATOM   1163  CG2 THR    88      38.010  34.770  21.740  1.00  0.00           C
ATOM   1164 1HG2 THR    88      38.660  34.540  22.580  1.00  0.00           H
ATOM   1165 2HG2 THR    88      36.960  34.730  22.040  1.00  0.00           H
ATOM   1166 3HG2 THR    88      38.200  34.010  20.980  1.00  0.00           H
ATOM   1167  OG1 THR    88      37.460  36.470  20.160  1.00  0.00           O
ATOM   1168  HG1 THR    88      37.930  37.090  19.590  1.00  0.00           H
ATOM   1169  C   THR    88      38.940  37.090  23.530  1.00  0.00           C
ATOM   1170  O   THR    88      40.160  37.220  23.570  1.00  0.00           O
ATOM   1171  N   MET    89      38.250  36.580  24.540  1.00  0.00           N
ATOM   1172  H   MET    89      37.280  36.370  24.400  1.00  0.00           H
ATOM   1173  CA  MET    89      38.700  35.990  25.790  1.00  0.00           C
ATOM   1174  HA  MET    89      39.750  36.250  25.940  1.00  0.00           H
ATOM   1175  CB  MET    89      37.910  36.610  26.950  1.00  0.00           C
ATOM   1176  HB1 MET    89      36.870  36.390  26.690  1.00  0.00           H
ATOM   1177  HB2 MET    89      38.170  37.660  27.090  1.00  0.00           H
ATOM   1178  CG  MET    89      38.180  35.970  28.320  1.00  0.00           C
ATOM   1179  HG1 MET    89      39.220  36.170  28.570  1.00  0.00           H
ATOM   1180  HG2 MET    89      38.110  34.880  28.240  1.00  0.00           H
ATOM   1181  SD  MET    89      37.170  36.580  29.710  1.00  0.00           S
ATOM   1182  CE  MET    89      35.500  36.270  29.150  1.00  0.00           C
ATOM   1183  HE1 MET    89      34.790  36.250  29.980  1.00  0.00           H
ATOM   1184  HE2 MET    89      35.270  36.900  28.290  1.00  0.00           H
ATOM   1185  HE3 MET    89      35.480  35.250  28.770  1.00  0.00           H
ATOM   1186  C   MET    89      38.540  34.430  25.840  1.00  0.00           C
ATOM   1187  O   MET    89      37.600  33.900  25.300  1.00  0.00           O
ATOM   1188  N   TYR    90      39.590  33.800  26.350  1.00  0.00           N
ATOM   1189  H   TYR    90      40.260  34.420  26.790  1.00  0.00           H
ATOM   1190  CA  TYR    90      39.870  32.390  26.350  1.00  0.00           C
ATOM   1191  HA  TYR    90      38.950  31.960  25.970  1.00  0.00           H
ATOM   1192  CB  TYR    90      41.070  32.030  25.560  1.00  0.00           C
ATOM   1193  HB1 TYR    90      41.220  30.980  25.790  1.00  0.00           H
ATOM   1194  HB2 TYR    90      41.940  32.640  25.830  1.00  0.00           H
ATOM   1195  CG  TYR    90      41.000  32.200  24.060  1.00  0.00           C
ATOM   1196  CD1 TYR    90      41.450  33.440  23.460  1.00  0.00           C
ATOM   1197  HD1 TYR    90      41.930  34.230  24.020  1.00  0.00           H
ATOM   1198  CE1 TYR    90      41.350  33.570  22.090  1.00  0.00           C
ATOM   1199  HE1 TYR    90      41.830  34.420  21.630  1.00  0.00           H
ATOM   1200  CZ  TYR    90      40.820  32.560  21.300  1.00  0.00           C
ATOM   1201  OH  TYR    90      40.770  32.790  19.980  1.00  0.00           O
ATOM   1202  HH  TYR    90      40.490  31.970  19.570  1.00  0.00           H
ATOM   1203  CE2 TYR    90      40.420  31.300  21.800  1.00  0.00           C
ATOM   1204  HE2 TYR    90      39.890  30.620  21.140  1.00  0.00           H
ATOM   1205  CD2 TYR    90      40.450  31.160  23.260  1.00  0.00           C
ATOM   1206  HD2 TYR    90      39.980  30.300  23.710  1.00  0.00           H
ATOM   1207  C   TYR    90      39.900  31.850  27.790  1.00  0.00           C
ATOM   1208  O   TYR    90      40.330  32.600  28.670  1.00  0.00           O
ATOM   1209  N   LEU    91      39.500  30.580  28.020  1.00  0.00           N
ATOM   1210  H   LEU    91      38.960  30.110  27.310  1.00  0.00           H
ATOM   1211  CA  LEU    91      39.540  29.930  29.330  1.00  0.00           C
ATOM   1212  HA  LEU    91      40.170  30.610  29.910  1.00  0.00           H
ATOM   1213  CB  LEU    91      38.140  30.080  30.040  1.00  0.00           C
ATOM   1214  HB1 LEU    91      37.360  29.570  29.480  1.00  0.00           H
ATOM   1215  HB2 LEU    91      38.080  31.170  30.060  1.00  0.00           H
ATOM   1216  CG  LEU    91      38.110  29.500  31.450  1.00  0.00           C
ATOM   1217  HG  LEU    91      38.840  28.690  31.490  1.00  0.00           H
ATOM   1218  CD1 LEU    91      38.400  30.520  32.570  1.00  0.00           C
ATOM   1219 1HD1 LEU    91      37.690  31.350  32.540  1.00  0.00           H
ATOM   1220 2HD1 LEU    91      38.390  30.070  33.550  1.00  0.00           H
ATOM   1221 3HD1 LEU    91      39.260  31.130  32.280  1.00  0.00           H
ATOM   1222  CD2 LEU    91      36.690  29.000  31.670  1.00  0.00           C
ATOM   1223 1HD2 LEU    91      36.400  28.190  31.010  1.00  0.00           H
ATOM   1224 2HD2 LEU    91      36.570  28.590  32.680  1.00  0.00           H
ATOM   1225 3HD2 LEU    91      35.950  29.800  31.600  1.00  0.00           H
ATOM   1226  C   LEU    91      40.030  28.470  29.240  1.00  0.00           C
ATOM   1227  O   LEU    91      39.290  27.520  28.870  1.00  0.00           O
ATOM   1228  N   GLN    92      41.330  28.390  29.300  1.00  0.00           N
ATOM   1229  H   GLN    92      41.750  29.300  29.410  1.00  0.00           H
ATOM   1230  CA  GLN    92      42.020  27.160  29.440  1.00  0.00           C
ATOM   1231  HA  GLN    92      41.940  26.420  28.640  1.00  0.00           H
ATOM   1232  CB  GLN    92      43.570  27.330  29.450  1.00  0.00           C
ATOM   1233  HB1 GLN    92      43.850  27.890  30.340  1.00  0.00           H
ATOM   1234  HB2 GLN    92      43.890  27.970  28.630  1.00  0.00           H
ATOM   1235  CG  GLN    92      44.510  26.140  29.360  1.00  0.00           C
ATOM   1236  HG1 GLN    92      44.220  25.430  30.140  1.00  0.00           H
ATOM   1237  HG2 GLN    92      45.560  26.450  29.420  1.00  0.00           H
ATOM   1238  CD  GLN    92      44.280  25.260  28.130  1.00  0.00           C
ATOM   1239  OE1 GLN    92      44.460  25.660  26.960  1.00  0.00           O
ATOM   1240  NE2 GLN    92      44.020  23.960  28.330  1.00  0.00           N
ATOM   1241 1HE2 GLN    92      43.930  23.590  29.270  1.00  0.00           H
ATOM   1242 2HE2 GLN    92      43.790  23.340  27.560  1.00  0.00           H
ATOM   1243  C   GLN    92      41.570  26.480  30.750  1.00  0.00           C
ATOM   1244  O   GLN    92      41.350  27.150  31.730  1.00  0.00           O
ATOM   1245  N   MET    93      41.320  25.140  30.750  1.00  0.00           N
ATOM   1246  H   MET    93      41.370  24.650  29.870  1.00  0.00           H
ATOM   1247  CA  MET    93      40.880  24.410  31.980  1.00  0.00           C
ATOM   1248  HA  MET    93      41.270  24.890  32.880  1.00  0.00           H
ATOM   1249  CB  MET    93      39.400  24.450  32.150  1.00  0.00           C
ATOM   1250  HB1 MET    93      39.040  25.470  32.090  1.00  0.00           H
ATOM   1251  HB2 MET    93      39.080  23.990  33.090  1.00  0.00           H
ATOM   1252  CG  MET    93      38.640  23.680  31.080  1.00  0.00           C
ATOM   1253  HG1 MET    93      39.040  22.670  30.930  1.00  0.00           H
ATOM   1254  HG2 MET    93      38.630  24.210  30.130  1.00  0.00           H
ATOM   1255  SD  MET    93      36.850  23.570  31.460  1.00  0.00           S
ATOM   1256  CE  MET    93      36.140  25.260  31.320  1.00  0.00           C
ATOM   1257  HE1 MET    93      35.680  25.380  30.340  1.00  0.00           H
ATOM   1258  HE2 MET    93      35.370  25.300  32.090  1.00  0.00           H
ATOM   1259  HE3 MET    93      36.880  26.050  31.290  1.00  0.00           H
ATOM   1260  C   MET    93      41.440  22.940  32.010  1.00  0.00           C
ATOM   1261  O   MET    93      41.430  22.270  30.960  1.00  0.00           O
ATOM   1262  N   ASN    94      42.010  22.500  33.180  1.00  0.00           N
ATOM   1263  H   ASN    94      42.160  23.170  33.920  1.00  0.00           H
ATOM   1264  CA  ASN    94      43.040  21.490  33.180  1.00  0.00           C
ATOM   1265  HA  ASN    94      43.030  20.910  32.260  1.00  0.00           H
ATOM   1266  CB  ASN    94      44.390  22.150  33.440  1.00  0.00           C
ATOM   1267  HB1 ASN    94      45.160  21.380  33.450  1.00  0.00           H
ATOM   1268  HB2 ASN    94      44.440  22.600  34.430  1.00  0.00           H
ATOM   1269  CG  ASN    94      44.850  23.290  32.500  1.00  0.00           C
ATOM   1270  OD1 ASN    94      45.120  23.100  31.290  1.00  0.00           O
ATOM   1271  ND2 ASN    94      45.040  24.500  32.980  1.00  0.00           N
ATOM   1272 1HD2 ASN    94      45.040  24.680  33.980  1.00  0.00           H
ATOM   1273 2HD2 ASN    94      45.530  25.130  32.360  1.00  0.00           H
ATOM   1274  C   ASN    94      42.760  20.390  34.250  1.00  0.00           C
ATOM   1275  O   ASN    94      42.370  20.700  35.400  1.00  0.00           O
ATOM   1276  N   SER    95      43.160  19.180  33.810  1.00  0.00           N
ATOM   1277  H   SER    95      43.400  19.100  32.830  1.00  0.00           H
ATOM   1278  CA  SER    95      43.130  17.910  34.590  1.00  0.00           C
ATOM   1279  HA  SER    95      43.250  17.070  33.910  1.00  0.00           H
ATOM   1280  CB  SER    95      44.260  17.870  35.610  1.00  0.00           C
ATOM   1281  HB1 SER    95      44.200  16.960  36.210  1.00  0.00           H
ATOM   1282  HB2 SER    95      44.140  18.680  36.330  1.00  0.00           H
ATOM   1283  OG  SER    95      45.530  17.910  34.950  1.00  0.00           O
ATOM   1284  HG  SER    95      45.820  18.820  34.970  1.00  0.00           H
ATOM   1285  C   SER    95      41.770  17.680  35.260  1.00  0.00           C
ATOM   1286  O   SER    95      41.650  17.360  36.460  1.00  0.00           O
ATOM   1287  N   LEU    96      40.740  17.910  34.440  1.00  0.00           N
ATOM   1288  H   LEU    96      40.880  17.990  33.440  1.00  0.00           H
ATOM   1289  CA  LEU    96      39.330  17.880  34.760  1.00  0.00           C
ATOM   1290  HA  LEU    96      39.200  18.670  35.500  1.00  0.00           H
ATOM   1291  CB  LEU    96      38.640  18.320  33.450  1.00  0.00           C
ATOM   1292  HB1 LEU    96      37.550  18.280  33.440  1.00  0.00           H
ATOM   1293  HB2 LEU    96      38.780  17.560  32.670  1.00  0.00           H
ATOM   1294  CG  LEU    96      38.980  19.600  32.740  1.00  0.00           C
ATOM   1295  HG  LEU    96      40.060  19.680  32.590  1.00  0.00           H
ATOM   1296  CD1 LEU    96      38.410  19.780  31.340  1.00  0.00           C
ATOM   1297 1HD1 LEU    96      38.740  18.950  30.710  1.00  0.00           H
ATOM   1298 2HD1 LEU    96      37.330  19.750  31.460  1.00  0.00           H
ATOM   1299 3HD1 LEU    96      38.790  20.690  30.870  1.00  0.00           H
ATOM   1300  CD2 LEU    96      38.580  20.800  33.630  1.00  0.00           C
ATOM   1301 1HD2 LEU    96      39.230  20.730  34.510  1.00  0.00           H
ATOM   1302 2HD2 LEU    96      38.610  21.770  33.140  1.00  0.00           H
ATOM   1303 3HD2 LEU    96      37.570  20.760  34.020  1.00  0.00           H
ATOM   1304  C   LEU    96      38.840  16.610  35.350  1.00  0.00           C
ATOM   1305  O   LEU    96      39.450  15.520  35.120  1.00  0.00           O
ATOM   1306  N   LYS    97      37.870  16.740  36.220  1.00  0.00           N
ATOM   1307  H   LYS    97      37.580  17.690  36.400  1.00  0.00           H
ATOM   1308  CA  LYS    97      37.320  15.780  37.070  1.00  0.00           C
ATOM   1309  HA  LYS    97      37.700  14.790  36.810  1.00  0.00           H
ATOM   1310  CB  LYS    97      37.520  16.190  38.510  1.00  0.00           C
ATOM   1311  HB1 LYS    97      37.000  15.730  39.350  1.00  0.00           H
ATOM   1312  HB2 LYS    97      37.190  17.230  38.560  1.00  0.00           H
ATOM   1313  CG  LYS    97      39.010  16.140  38.900  1.00  0.00           C
ATOM   1314  HG1 LYS    97      39.620  16.610  38.130  1.00  0.00           H
ATOM   1315  HG2 LYS    97      39.360  15.110  38.960  1.00  0.00           H
ATOM   1316  CD  LYS    97      39.240  16.830  40.180  1.00  0.00           C
ATOM   1317  HD1 LYS    97      38.740  16.330  41.020  1.00  0.00           H
ATOM   1318  HD2 LYS    97      38.740  17.800  40.080  1.00  0.00           H
ATOM   1319  CE  LYS    97      40.760  16.890  40.520  1.00  0.00           C
ATOM   1320  HE1 LYS    97      40.840  17.580  41.360  1.00  0.00           H
ATOM   1321  HE2 LYS    97      41.150  17.330  39.610  1.00  0.00           H
ATOM   1322  NZ  LYS    97      41.360  15.580  40.810  1.00  0.00           N
ATOM   1323  HZ1 LYS    97      42.340  15.640  41.020  1.00  0.00           H
ATOM   1324  HZ2 LYS    97      40.910  15.200  41.640  1.00  0.00           H
ATOM   1325  HZ3 LYS    97      41.330  14.950  40.020  1.00  0.00           H
ATOM   1326  C   LYS    97      35.790  15.600  36.770  1.00  0.00           C
ATOM   1327  O   LYS    97      35.170  16.580  36.370  1.00  0.00           O
ATOM   1328  N   PRO    98      35.170  14.430  37.130  1.00  0.00           N
ATOM   1329  CD  PRO    98      35.780  13.170  37.610  1.00  0.00           C
ATOM   1330  HD1 PRO    98      35.930  13.170  38.690  1.00  0.00           H
ATOM   1331  HD2 PRO    98      36.610  12.860  36.980  1.00  0.00           H
ATOM   1332  CG  PRO    98      34.690  12.130  37.240  1.00  0.00           C
ATOM   1333  HG1 PRO    98      34.830  11.280  37.910  1.00  0.00           H
ATOM   1334  HG2 PRO    98      34.870  11.750  36.240  1.00  0.00           H
ATOM   1335  CB  PRO    98      33.400  12.860  37.500  1.00  0.00           C
ATOM   1336  HB1 PRO    98      33.200  12.820  38.570  1.00  0.00           H
ATOM   1337  HB2 PRO    98      32.500  12.470  37.010  1.00  0.00           H
ATOM   1338  CA  PRO    98      33.670  14.240  37.000  1.00  0.00           C
ATOM   1339  HA  PRO    98      33.380  14.370  35.960  1.00  0.00           H
ATOM   1340  C   PRO    98      32.800  15.240  37.690  1.00  0.00           C
ATOM   1341  O   PRO    98      31.650  15.420  37.360  1.00  0.00           O
ATOM   1342  N   GLU    99      33.360  16.030  38.570  1.00  0.00           N
ATOM   1343  H   GLU    99      34.330  15.930  38.830  1.00  0.00           H
ATOM   1344  CA  GLU    99      32.650  17.090  39.300  1.00  0.00           C
ATOM   1345  HA  GLU    99      31.600  16.800  39.330  1.00  0.00           H
ATOM   1346  CB  GLU    99      33.230  17.280  40.770  1.00  0.00           C
ATOM   1347  HB1 GLU    99      32.840  16.380  41.260  1.00  0.00           H
ATOM   1348  HB2 GLU    99      32.700  18.110  41.220  1.00  0.00           H
ATOM   1349  CG  GLU    99      34.710  17.510  40.930  1.00  0.00           C
ATOM   1350  HG1 GLU    99      34.820  18.570  40.740  1.00  0.00           H
ATOM   1351  HG2 GLU    99      35.260  16.950  40.170  1.00  0.00           H
ATOM   1352  CD  GLU    99      35.140  17.120  42.330  1.00  0.00           C
ATOM   1353  OE1 GLU    99      35.270  18.060  43.120  1.00  0.00           O
ATOM   1354  OE2 GLU    99      35.260  15.920  42.670  1.00  0.00           O
ATOM   1355  C   GLU    99      32.680  18.410  38.540  1.00  0.00           C
ATOM   1356  O   GLU    99      31.810  19.200  38.740  1.00  0.00           O
ATOM   1357  N   ASP   100      33.700  18.670  37.650  1.00  0.00           N
ATOM   1358  H   ASP   100      34.330  17.930  37.380  1.00  0.00           H
ATOM   1359  CA  ASP   100      33.750  19.850  36.870  1.00  0.00           C
ATOM   1360  HA  ASP   100      33.410  20.610  37.580  1.00  0.00           H
ATOM   1361  CB  ASP   100      35.050  20.320  36.220  1.00  0.00           C
ATOM   1362  HB1 ASP   100      35.010  21.400  36.100  1.00  0.00           H
ATOM   1363  HB2 ASP   100      35.200  19.850  35.240  1.00  0.00           H
ATOM   1364  CG  ASP   100      36.310  19.960  37.080  1.00  0.00           C
ATOM   1365  OD1 ASP   100      36.290  20.320  38.250  1.00  0.00           O
ATOM   1366  OD2 ASP   100      37.330  19.410  36.580  1.00  0.00           O
ATOM   1367  C   ASP   100      32.720  19.900  35.780  1.00  0.00           C
ATOM   1368  O   ASP   100      32.510  20.920  35.180  1.00  0.00           O
ATOM   1369  N   THR   101      31.970  18.800  35.550  1.00  0.00           N
ATOM   1370  H   THR   101      32.130  17.970  36.100  1.00  0.00           H
ATOM   1371  CA  THR   101      30.850  18.860  34.570  1.00  0.00           C
ATOM   1372  HA  THR   101      31.230  19.010  33.560  1.00  0.00           H
ATOM   1373  CB  THR   101      30.140  17.490  34.640  1.00  0.00           C
ATOM   1374  HB  THR   101      29.790  17.260  35.650  1.00  0.00           H
ATOM   1375  CG2 THR   101      29.040  17.350  33.590  1.00  0.00           C
ATOM   1376 1HG2 THR   101      28.090  17.700  33.980  1.00  0.00           H
ATOM   1377 2HG2 THR   101      29.260  18.000  32.740  1.00  0.00           H
ATOM   1378 3HG2 THR   101      29.120  16.290  33.340  1.00  0.00           H
ATOM   1379  OG1 THR   101      31.160  16.550  34.220  1.00  0.00           O
ATOM   1380  HG1 THR   101      30.880  15.660  34.430  1.00  0.00           H
ATOM   1381  C   THR   101      29.810  19.910  34.790  1.00  0.00           C
ATOM   1382  O   THR   101      29.150  19.920  35.810  1.00  0.00           O
ATOM   1383  N   ALA   102      29.680  20.920  33.870  1.00  0.00           N
ATOM   1384  H   ALA   102      30.330  20.850  33.090  1.00  0.00           H
ATOM   1385  CA  ALA   102      28.800  22.080  34.000  1.00  0.00           C
ATOM   1386  HA  ALA   102      27.850  21.810  34.470  1.00  0.00           H
ATOM   1387  CB  ALA   102      29.530  23.070  34.920  1.00  0.00           C
ATOM   1388  HB1 ALA   102      29.240  24.050  34.550  1.00  0.00           H
ATOM   1389  HB2 ALA   102      29.290  23.020  35.980  1.00  0.00           H
ATOM   1390  HB3 ALA   102      30.600  22.880  34.850  1.00  0.00           H
ATOM   1391  C   ALA   102      28.500  22.760  32.680  1.00  0.00           C
ATOM   1392  O   ALA   102      29.190  22.560  31.680  1.00  0.00           O
ATOM   1393  N   VAL   103      27.560  23.700  32.710  1.00  0.00           N
ATOM   1394  H   VAL   103      27.080  23.800  33.600  1.00  0.00           H
ATOM   1395  CA  VAL   103      27.440  24.770  31.690  1.00  0.00           C
ATOM   1396  HA  VAL   103      27.760  24.400  30.720  1.00  0.00           H
ATOM   1397  CB  VAL   103      26.000  25.130  31.430  1.00  0.00           C
ATOM   1398  HB  VAL   103      25.600  25.750  32.230  1.00  0.00           H
ATOM   1399  CG1 VAL   103      25.970  26.030  30.230  1.00  0.00           C
ATOM   1400 1HG1 VAL   103      26.610  25.620  29.450  1.00  0.00           H
ATOM   1401 2HG1 VAL   103      24.940  26.090  29.880  1.00  0.00           H
ATOM   1402 3HG1 VAL   103      26.360  27.010  30.500  1.00  0.00           H
ATOM   1403  CG2 VAL   103      25.150  23.900  31.100  1.00  0.00           C
ATOM   1404 1HG2 VAL   103      24.870  23.230  31.920  1.00  0.00           H
ATOM   1405 2HG2 VAL   103      24.160  24.100  30.720  1.00  0.00           H
ATOM   1406 3HG2 VAL   103      25.810  23.300  30.470  1.00  0.00           H
ATOM   1407  C   VAL   103      28.200  25.970  32.140  1.00  0.00           C
ATOM   1408  O   VAL   103      27.960  26.500  33.200  1.00  0.00           O
ATOM   1409  N   TYR   104      29.210  26.390  31.370  1.00  0.00           N
ATOM   1410  H   TYR   104      29.340  25.810  30.550  1.00  0.00           H
ATOM   1411  CA  TYR   104      30.090  27.560  31.550  1.00  0.00           C
ATOM   1412  HA  TYR   104      30.110  27.910  32.580  1.00  0.00           H
ATOM   1413  CB  TYR   104      31.510  27.110  31.280  1.00  0.00           C
ATOM   1414  HB1 TYR   104      32.180  27.970  31.230  1.00  0.00           H
ATOM   1415  HB2 TYR   104      31.620  26.710  30.270  1.00  0.00           H
ATOM   1416  CG  TYR   104      32.160  26.180  32.280  1.00  0.00           C
ATOM   1417  CD1 TYR   104      31.690  24.920  32.320  1.00  0.00           C
ATOM   1418  HD1 TYR   104      30.880  24.690  31.650  1.00  0.00           H
ATOM   1419  CE1 TYR   104      32.240  23.940  33.140  1.00  0.00           C
ATOM   1420  HE1 TYR   104      31.920  22.900  33.110  1.00  0.00           H
ATOM   1421  CZ  TYR   104      33.150  24.370  34.090  1.00  0.00           C
ATOM   1422  OH  TYR   104      33.580  23.560  35.060  1.00  0.00           O
ATOM   1423  HH  TYR   104      33.380  22.630  34.950  1.00  0.00           H
ATOM   1424  CE2 TYR   104      33.720  25.650  34.100  1.00  0.00           C
ATOM   1425  HE2 TYR   104      34.570  25.940  34.700  1.00  0.00           H
ATOM   1426  CD2 TYR   104      33.200  26.580  33.170  1.00  0.00           C
ATOM   1427  HD2 TYR   104      33.620  27.580  33.100  1.00  0.00           H
ATOM   1428  C   TYR   104      29.590  28.800  30.760  1.00  0.00           C
ATOM   1429  O   TYR   104      29.150  28.630  29.650  1.00  0.00           O
ATOM   1430  N   TYR   105      29.740  30.040  31.360  1.00  0.00           N
ATOM   1431  H   TYR   105      30.120  30.260  32.260  1.00  0.00           H
ATOM   1432  CA  TYR   105      29.150  31.220  30.790  1.00  0.00           C
ATOM   1433  HA  TYR   105      28.850  31.020  29.760  1.00  0.00           H
ATOM   1434  CB  TYR   105      27.840  31.620  31.550  1.00  0.00           C
ATOM   1435  HB1 TYR   105      27.420  32.420  30.940  1.00  0.00           H
ATOM   1436  HB2 TYR   105      28.150  31.890  32.560  1.00  0.00           H
ATOM   1437  CG  TYR   105      26.740  30.630  31.680  1.00  0.00           C
ATOM   1438  CD1 TYR   105      26.770  29.580  32.620  1.00  0.00           C
ATOM   1439  HD1 TYR   105      27.530  29.500  33.380  1.00  0.00           H
ATOM   1440  CE1 TYR   105      25.760  28.640  32.740  1.00  0.00           C
ATOM   1441  HE1 TYR   105      25.830  27.810  33.430  1.00  0.00           H
ATOM   1442  CZ  TYR   105      24.740  28.770  31.840  1.00  0.00           C
ATOM   1443  OH  TYR   105      23.810  27.790  31.760  1.00  0.00           O
ATOM   1444  HH  TYR   105      23.210  27.920  31.030  1.00  0.00           H
ATOM   1445  CE2 TYR   105      24.560  29.860  30.990  1.00  0.00           C
ATOM   1446  HE2 TYR   105      23.770  29.850  30.260  1.00  0.00           H
ATOM   1447  CD2 TYR   105      25.640  30.810  30.840  1.00  0.00           C
ATOM   1448  HD2 TYR   105      25.580  31.680  30.200  1.00  0.00           H
ATOM   1449  C   TYR   105      29.970  32.440  30.960  1.00  0.00           C
ATOM   1450  O   TYR   105      30.700  32.690  31.940  1.00  0.00           O
ATOM   1451  N   CYS   106      29.860  33.410  30.000  1.00  0.00           N
ATOM   1452  H   CYS   106      29.260  33.210  29.210  1.00  0.00           H
ATOM   1453  CA  CYS   106      30.690  34.590  29.920  1.00  0.00           C
ATOM   1454  HA  CYS   106      31.580  34.360  30.510  1.00  0.00           H
ATOM   1455  CB  CYS   106      31.130  34.740  28.480  1.00  0.00           C
ATOM   1456  HB1 CYS   106      30.300  34.730  27.770  1.00  0.00           H
ATOM   1457  HB2 CYS   106      31.600  33.770  28.290  1.00  0.00           H
ATOM   1458  SG  CYS   106      32.270  35.980  28.010  1.00  0.00           S
ATOM   1459  C   CYS   106      29.910  35.830  30.410  1.00  0.00           C
ATOM   1460  O   CYS   106      28.690  35.990  30.270  1.00  0.00           O
ATOM   1461  N   ALA   107      30.690  36.840  30.940  1.00  0.00           N
ATOM   1462  H   ALA   107      31.660  36.580  31.060  1.00  0.00           H
ATOM   1463  CA  ALA   107      30.090  38.100  31.360  1.00  0.00           C
ATOM   1464  HA  ALA   107      29.240  38.400  30.760  1.00  0.00           H
ATOM   1465  CB  ALA   107      29.640  38.110  32.770  1.00  0.00           C
ATOM   1466  HB1 ALA   107      30.460  38.060  33.490  1.00  0.00           H
ATOM   1467  HB2 ALA   107      28.900  38.900  32.900  1.00  0.00           H
ATOM   1468  HB3 ALA   107      29.090  37.190  32.960  1.00  0.00           H
ATOM   1469  C   ALA   107      31.070  39.280  31.290  1.00  0.00           C
ATOM   1470  O   ALA   107      32.290  39.100  31.180  1.00  0.00           O
ATOM   1471  N   ALA   108      30.440  40.470  31.200  1.00  0.00           N
ATOM   1472  H   ALA   108      29.440  40.560  31.140  1.00  0.00           H
ATOM   1473  CA  ALA   108      31.280  41.680  31.070  1.00  0.00           C
ATOM   1474  HA  ALA   108      32.280  41.410  31.430  1.00  0.00           H
ATOM   1475  CB  ALA   108      31.390  41.970  29.530  1.00  0.00           C
ATOM   1476  HB1 ALA   108      31.810  41.120  28.990  1.00  0.00           H
ATOM   1477  HB2 ALA   108      30.450  42.320  29.090  1.00  0.00           H
ATOM   1478  HB3 ALA   108      32.100  42.800  29.520  1.00  0.00           H
ATOM   1479  C   ALA   108      30.720  42.910  31.770  1.00  0.00           C
ATOM   1480  O   ALA   108      29.500  43.030  31.760  1.00  0.00           O
ATOM   1481  N   ASP   109      31.610  43.770  32.290  1.00  0.00           N
ATOM   1482  H   ASP   109      32.600  43.590  32.300  1.00  0.00           H
ATOM   1483  CA  ASP   109      31.110  44.900  33.170  1.00  0.00           C
ATOM   1484  HA  ASP   109      30.220  45.360  32.750  1.00  0.00           H
ATOM   1485  CB  ASP   109      30.710  44.310  34.540  1.00  0.00           C
ATOM   1486  HB1 ASP   109      31.520  43.920  35.150  1.00  0.00           H
ATOM   1487  HB2 ASP   109      29.860  43.650  34.360  1.00  0.00           H
ATOM   1488  CG  ASP   109      30.170  45.400  35.470  1.00  0.00           C
ATOM   1489  OD1 ASP   109      28.920  45.680  35.460  1.00  0.00           O
ATOM   1490  OD2 ASP   109      30.960  46.040  36.200  1.00  0.00           O
ATOM   1491  C   ASP   109      32.130  46.060  33.230  1.00  0.00           C
ATOM   1492  O   ASP   109      33.260  45.840  32.960  1.00  0.00           O
ATOM   1493  N   ARG   110      31.740  47.300  33.580  1.00  0.00           N
ATOM   1494  H   ARG   110      30.750  47.420  33.750  1.00  0.00           H
ATOM   1495  CA  ARG   110      32.590  48.500  33.720  1.00  0.00           C
ATOM   1496  HA  ARG   110      33.130  48.790  32.820  1.00  0.00           H
ATOM   1497  CB  ARG   110      31.620  49.690  33.930  1.00  0.00           C
ATOM   1498  HB1 ARG   110      32.240  50.480  34.350  1.00  0.00           H
ATOM   1499  HB2 ARG   110      30.890  49.410  34.690  1.00  0.00           H
ATOM   1500  CG  ARG   110      31.020  50.230  32.620  1.00  0.00           C
ATOM   1501  HG1 ARG   110      30.180  50.910  32.810  1.00  0.00           H
ATOM   1502  HG2 ARG   110      30.660  49.400  32.010  1.00  0.00           H
ATOM   1503  CD  ARG   110      31.940  51.000  31.620  1.00  0.00           C
ATOM   1504  HD1 ARG   110      32.790  50.460  31.200  1.00  0.00           H
ATOM   1505  HD2 ARG   110      32.460  51.760  32.210  1.00  0.00           H
ATOM   1506  NE  ARG   110      31.110  51.640  30.550  1.00  0.00           N
ATOM   1507  HE  ARG   110      30.150  51.380  30.380  1.00  0.00           H
ATOM   1508  CZ  ARG   110      31.660  52.380  29.600  1.00  0.00           C
ATOM   1509  NH1 ARG   110      32.860  52.710  29.410  1.00  0.00           N
ATOM   1510 1HH1 ARG   110      33.560  52.620  30.140  1.00  0.00           H
ATOM   1511 2HH1 ARG   110      33.100  53.230  28.580  1.00  0.00           H
ATOM   1512  NH2 ARG   110      30.810  52.640  28.680  1.00  0.00           N
ATOM   1513 1HH2 ARG   110      29.970  52.080  28.700  1.00  0.00           H
ATOM   1514 2HH2 ARG   110      31.150  53.140  27.880  1.00  0.00           H
ATOM   1515  C   ARG   110      33.490  48.480  35.000  1.00  0.00           C
ATOM   1516  O   ARG   110      34.520  49.160  34.930  1.00  0.00           O
ATOM   1517  N   PHE   111      33.060  47.850  36.130  1.00  0.00           N
ATOM   1518  H   PHE   111      32.160  47.400  36.040  1.00  0.00           H
ATOM   1519  CA  PHE   111      33.810  47.950  37.380  1.00  0.00           C
ATOM   1520  HA  PHE   111      34.810  48.310  37.140  1.00  0.00           H
ATOM   1521  CB  PHE   111      33.070  49.000  38.250  1.00  0.00           C
ATOM   1522  HB1 PHE   111      33.530  49.050  39.240  1.00  0.00           H
ATOM   1523  HB2 PHE   111      32.090  48.600  38.510  1.00  0.00           H
ATOM   1524  CG  PHE   111      32.810  50.410  37.610  1.00  0.00           C
ATOM   1525  CD1 PHE   111      31.530  50.720  37.220  1.00  0.00           C
ATOM   1526  HD1 PHE   111      30.700  50.040  37.250  1.00  0.00           H
ATOM   1527  CE1 PHE   111      31.360  52.030  36.720  1.00  0.00           C
ATOM   1528  HE1 PHE   111      30.340  52.220  36.440  1.00  0.00           H
ATOM   1529  CZ  PHE   111      32.400  52.920  36.550  1.00  0.00           C
ATOM   1530  HZ  PHE   111      32.260  53.900  36.100  1.00  0.00           H
ATOM   1531  CE2 PHE   111      33.700  52.530  36.860  1.00  0.00           C
ATOM   1532  HE2 PHE   111      34.460  53.290  36.750  1.00  0.00           H
ATOM   1533  CD2 PHE   111      33.880  51.290  37.460  1.00  0.00           C
ATOM   1534  HD2 PHE   111      34.900  50.980  37.620  1.00  0.00           H
ATOM   1535  C   PHE   111      33.980  46.620  38.160  1.00  0.00           C
ATOM   1536  O   PHE   111      35.000  46.400  38.810  1.00  0.00           O
ATOM   1537  N   LEU   112      33.030  45.680  38.080  1.00  0.00           N
ATOM   1538  H   LEU   112      32.270  45.810  37.430  1.00  0.00           H
ATOM   1539  CA  LEU   112      32.980  44.520  38.940  1.00  0.00           C
ATOM   1540  HA  LEU   112      33.090  44.800  39.980  1.00  0.00           H
ATOM   1541  CB  LEU   112      31.530  43.860  38.650  1.00  0.00           C
ATOM   1542  HB1 LEU   112      31.520  42.810  38.950  1.00  0.00           H
ATOM   1543  HB2 LEU   112      31.380  43.990  37.580  1.00  0.00           H
ATOM   1544  CG  LEU   112      30.430  44.570  39.400  1.00  0.00           C
ATOM   1545  HG  LEU   112      30.280  45.580  39.020  1.00  0.00           H
ATOM   1546  CD1 LEU   112      29.100  43.820  39.070  1.00  0.00           C
ATOM   1547 1HD1 LEU   112      28.970  42.820  39.480  1.00  0.00           H
ATOM   1548 2HD1 LEU   112      28.290  44.350  39.560  1.00  0.00           H
ATOM   1549 3HD1 LEU   112      28.890  43.790  38.000  1.00  0.00           H
ATOM   1550  CD2 LEU   112      30.670  44.820  40.920  1.00  0.00           C
ATOM   1551 1HD2 LEU   112      30.950  43.890  41.430  1.00  0.00           H
ATOM   1552 2HD2 LEU   112      31.360  45.650  41.050  1.00  0.00           H
ATOM   1553 3HD2 LEU   112      29.670  45.100  41.250  1.00  0.00           H
ATOM   1554  C   LEU   112      34.040  43.440  38.630  1.00  0.00           C
ATOM   1555  O   LEU   112      34.570  43.320  37.520  1.00  0.00           O
ATOM   1556  N   THR   113      34.330  42.550  39.610  1.00  0.00           N
ATOM   1557  H   THR   113      33.770  42.710  40.430  1.00  0.00           H
ATOM   1558  CA  THR   113      35.180  41.300  39.500  1.00  0.00           C
ATOM   1559  HA  THR   113      35.250  41.080  38.430  1.00  0.00           H
ATOM   1560  CB  THR   113      36.700  41.490  39.950  1.00  0.00           C
ATOM   1561  HB  THR   113      37.260  40.610  39.640  1.00  0.00           H
ATOM   1562  CG2 THR   113      37.390  42.680  39.390  1.00  0.00           C
ATOM   1563 1HG2 THR   113      37.680  42.550  38.350  1.00  0.00           H
ATOM   1564 2HG2 THR   113      36.710  43.530  39.500  1.00  0.00           H
ATOM   1565 3HG2 THR   113      38.250  43.030  39.960  1.00  0.00           H
ATOM   1566  OG1 THR   113      36.780  41.610  41.370  1.00  0.00           O
ATOM   1567  HG1 THR   113      37.620  41.300  41.700  1.00  0.00           H
ATOM   1568  C   THR   113      34.490  40.050  40.110  1.00  0.00           C
ATOM   1569  O   THR   113      34.430  39.050  39.370  1.00  0.00           O
ATOM   1570  N   ARG   132      33.900  40.070  41.340  1.00  0.00           N
ATOM   1571  H   ARG   132      33.910  40.950  41.840  1.00  0.00           H
ATOM   1572  CA  ARG   132      33.370  38.930  42.100  1.00  0.00           C
ATOM   1573  HA  ARG   132      33.480  38.050  41.470  1.00  0.00           H
ATOM   1574  CB  ARG   132      34.210  38.830  43.400  1.00  0.00           C
ATOM   1575  HB1 ARG   132      33.620  38.110  43.970  1.00  0.00           H
ATOM   1576  HB2 ARG   132      34.320  39.810  43.850  1.00  0.00           H
ATOM   1577  CG  ARG   132      35.590  38.170  43.060  1.00  0.00           C
ATOM   1578  HG1 ARG   132      36.090  38.790  42.320  1.00  0.00           H
ATOM   1579  HG2 ARG   132      35.570  37.130  42.740  1.00  0.00           H
ATOM   1580  CD  ARG   132      36.450  38.260  44.340  1.00  0.00           C
ATOM   1581  HD1 ARG   132      36.380  39.250  44.790  1.00  0.00           H
ATOM   1582  HD2 ARG   132      37.490  38.030  44.090  1.00  0.00           H
ATOM   1583  NE  ARG   132      36.170  37.300  45.450  1.00  0.00           N
ATOM   1584  HE  ARG   132      35.540  36.550  45.190  1.00  0.00           H
ATOM   1585  CZ  ARG   132      36.730  37.370  46.620  1.00  0.00           C
ATOM   1586  NH1 ARG   132      37.520  38.330  46.930  1.00  0.00           N
ATOM   1587 1HH1 ARG   132      37.740  39.020  46.220  1.00  0.00           H
ATOM   1588 2HH1 ARG   132      37.820  38.430  47.890  1.00  0.00           H
ATOM   1589  NH2 ARG   132      36.680  36.410  47.520  1.00  0.00           N
ATOM   1590 1HH2 ARG   132      36.000  35.670  47.380  1.00  0.00           H
ATOM   1591 2HH2 ARG   132      37.110  36.530  48.420  1.00  0.00           H
ATOM   1592  C   ARG   132      31.890  38.980  42.460  1.00  0.00           C
ATOM   1593  O   ARG   132      31.370  38.020  43.030  1.00  0.00           O
ATOM   1594  N   SER   133      31.230  40.110  42.180  1.00  0.00           N
ATOM   1595  H   SER   133      31.660  40.920  41.770  1.00  0.00           H
ATOM   1596  CA  SER   133      29.840  40.290  42.500  1.00  0.00           C
ATOM   1597  HA  SER   133      29.640  39.790  43.450  1.00  0.00           H
ATOM   1598  CB  SER   133      29.490  41.740  42.790  1.00  0.00           C
ATOM   1599  HB1 SER   133      29.840  42.390  41.990  1.00  0.00           H
ATOM   1600  HB2 SER   133      29.980  42.100  43.700  1.00  0.00           H
ATOM   1601  OG  SER   133      28.090  42.000  42.850  1.00  0.00           O
ATOM   1602  HG  SER   133      27.920  42.940  42.900  1.00  0.00           H
ATOM   1603  C   SER   133      28.890  39.660  41.410  1.00  0.00           C
ATOM   1604  O   SER   133      29.260  39.460  40.270  1.00  0.00           O
ATOM   1605  N   VAL   134      27.610  39.480  41.710  1.00  0.00           N
ATOM   1606  H   VAL   134      27.340  39.740  42.650  1.00  0.00           H
ATOM   1607  CA  VAL   134      26.780  38.720  40.810  1.00  0.00           C
ATOM   1608  HA  VAL   134      27.330  38.000  40.210  1.00  0.00           H
ATOM   1609  CB  VAL   134      25.710  37.890  41.510  1.00  0.00           C
ATOM   1610  HB  VAL   134      25.140  37.340  40.750  1.00  0.00           H
ATOM   1611  CG1 VAL   134      26.340  36.750  42.390  1.00  0.00           C
ATOM   1612 1HG1 VAL   134      25.590  36.110  42.850  1.00  0.00           H
ATOM   1613 2HG1 VAL   134      27.010  36.150  41.770  1.00  0.00           H
ATOM   1614 3HG1 VAL   134      26.910  37.180  43.220  1.00  0.00           H
ATOM   1615  CG2 VAL   134      24.600  38.660  42.260  1.00  0.00           C
ATOM   1616 1HG2 VAL   134      24.160  38.170  43.140  1.00  0.00           H
ATOM   1617 2HG2 VAL   134      25.100  39.610  42.460  1.00  0.00           H
ATOM   1618 3HG2 VAL   134      23.870  38.910  41.500  1.00  0.00           H
ATOM   1619  C   VAL   134      26.100  39.680  39.760  1.00  0.00           C
ATOM   1620  O   VAL   134      25.350  39.200  38.860  1.00  0.00           O
ATOM   1621  N   LYS   135      26.360  40.990  39.810  1.00  0.00           N
ATOM   1622  H   LYS   135      27.000  41.300  40.530  1.00  0.00           H
ATOM   1623  CA  LYS   135      25.600  41.990  39.020  1.00  0.00           C
ATOM   1624  HA  LYS   135      24.710  41.480  38.630  1.00  0.00           H
ATOM   1625  CB  LYS   135      25.040  43.060  39.990  1.00  0.00           C
ATOM   1626  HB1 LYS   135      24.550  43.860  39.430  1.00  0.00           H
ATOM   1627  HB2 LYS   135      25.880  43.590  40.440  1.00  0.00           H
ATOM   1628  CG  LYS   135      24.110  42.470  41.100  1.00  0.00           C
ATOM   1629  HG1 LYS   135      24.600  41.720  41.730  1.00  0.00           H
ATOM   1630  HG2 LYS   135      23.140  42.100  40.780  1.00  0.00           H
ATOM   1631  CD  LYS   135      23.700  43.600  42.030  1.00  0.00           C
ATOM   1632  HD1 LYS   135      23.210  44.400  41.470  1.00  0.00           H
ATOM   1633  HD2 LYS   135      24.650  43.960  42.430  1.00  0.00           H
ATOM   1634  CE  LYS   135      22.810  43.080  43.170  1.00  0.00           C
ATOM   1635  HE1 LYS   135      23.300  42.360  43.820  1.00  0.00           H
ATOM   1636  HE2 LYS   135      22.030  42.470  42.710  1.00  0.00           H
ATOM   1637  NZ  LYS   135      22.190  44.180  43.980  1.00  0.00           N
ATOM   1638  HZ1 LYS   135      22.880  44.830  44.330  1.00  0.00           H
ATOM   1639  HZ2 LYS   135      21.550  44.740  43.440  1.00  0.00           H
ATOM   1640  HZ3 LYS   135      21.690  43.900  44.810  1.00  0.00           H
ATOM   1641  C   LYS   135      26.260  42.550  37.770  1.00  0.00           C
ATOM   1642  O   LYS   135      26.130  43.680  37.370  1.00  0.00           O
ATOM   1643  N   TYR   136      27.020  41.700  37.040  1.00  0.00           N
ATOM   1644  H   TYR   136      27.170  40.780  37.440  1.00  0.00           H
ATOM   1645  CA  TYR   136      27.630  41.990  35.720  1.00  0.00           C
ATOM   1646  HA  TYR   136      28.380  42.770  35.840  1.00  0.00           H
ATOM   1647  CB  TYR   136      28.380  40.730  35.210  1.00  0.00           C
ATOM   1648  HB1 TYR   136      28.220  40.510  34.160  1.00  0.00           H
ATOM   1649  HB2 TYR   136      27.760  39.900  35.540  1.00  0.00           H
ATOM   1650  CG  TYR   136      29.790  40.580  35.660  1.00  0.00           C
ATOM   1651  CD1 TYR   136      30.140  40.320  37.010  1.00  0.00           C
ATOM   1652  HD1 TYR   136      29.400  40.200  37.790  1.00  0.00           H
ATOM   1653  CE1 TYR   136      31.450  40.000  37.320  1.00  0.00           C
ATOM   1654  HE1 TYR   136      31.700  39.650  38.310  1.00  0.00           H
ATOM   1655  CZ  TYR   136      32.410  40.120  36.270  1.00  0.00           C
ATOM   1656  OH  TYR   136      33.670  39.730  36.540  1.00  0.00           O
ATOM   1657  HH  TYR   136      33.740  39.450  37.450  1.00  0.00           H
ATOM   1658  CE2 TYR   136      32.040  40.440  35.000  1.00  0.00           C
ATOM   1659  HE2 TYR   136      32.810  40.500  34.230  1.00  0.00           H
ATOM   1660  CD2 TYR   136      30.710  40.700  34.690  1.00  0.00           C
ATOM   1661  HD2 TYR   136      30.410  40.770  33.660  1.00  0.00           H
ATOM   1662  C   TYR   136      26.510  42.470  34.710  1.00  0.00           C
ATOM   1663  O   TYR   136      25.420  41.900  34.570  1.00  0.00           O
ATOM   1664  N   ASP   137      26.910  43.610  34.080  1.00  0.00           N
ATOM   1665  H   ASP   137      27.810  44.020  34.280  1.00  0.00           H
ATOM   1666  CA  ASP   137      25.910  44.200  33.140  1.00  0.00           C
ATOM   1667  HA  ASP   137      25.000  44.280  33.740  1.00  0.00           H
ATOM   1668  CB  ASP   137      26.480  45.580  32.810  1.00  0.00           C
ATOM   1669  HB1 ASP   137      27.230  45.510  32.030  1.00  0.00           H
ATOM   1670  HB2 ASP   137      27.000  46.080  33.640  1.00  0.00           H
ATOM   1671  CG  ASP   137      25.440  46.610  32.310  1.00  0.00           C
ATOM   1672  OD1 ASP   137      24.240  46.400  32.560  1.00  0.00           O
ATOM   1673  OD2 ASP   137      25.910  47.670  31.760  1.00  0.00           O
ATOM   1674  C   ASP   137      25.590  43.410  31.850  1.00  0.00           C
ATOM   1675  O   ASP   137      24.470  43.420  31.320  1.00  0.00           O
ATOM   1676  N   TYR   138      26.560  42.650  31.300  1.00  0.00           N
ATOM   1677  H   TYR   138      27.470  42.590  31.730  1.00  0.00           H
ATOM   1678  CA  TYR   138      26.440  42.070  29.950  1.00  0.00           C
ATOM   1679  HA  TYR   138      25.430  42.160  29.540  1.00  0.00           H
ATOM   1680  CB  TYR   138      27.340  42.940  29.050  1.00  0.00           C
ATOM   1681  HB1 TYR   138      27.690  42.250  28.280  1.00  0.00           H
ATOM   1682  HB2 TYR   138      28.200  43.290  29.620  1.00  0.00           H
ATOM   1683  CG  TYR   138      26.760  44.240  28.530  1.00  0.00           C
ATOM   1684  CD1 TYR   138      27.300  45.450  28.920  1.00  0.00           C
ATOM   1685  HD1 TYR   138      28.250  45.510  29.410  1.00  0.00           H
ATOM   1686  CE1 TYR   138      26.630  46.640  28.640  1.00  0.00           C
ATOM   1687  HE1 TYR   138      27.070  47.580  28.940  1.00  0.00           H
ATOM   1688  CZ  TYR   138      25.420  46.680  27.920  1.00  0.00           C
ATOM   1689  OH  TYR   138      24.790  47.840  27.730  1.00  0.00           O
ATOM   1690  HH  TYR   138      24.020  47.700  27.190  1.00  0.00           H
ATOM   1691  CE2 TYR   138      24.930  45.440  27.400  1.00  0.00           C
ATOM   1692  HE2 TYR   138      24.030  45.420  26.800  1.00  0.00           H
ATOM   1693  CD2 TYR   138      25.570  44.210  27.740  1.00  0.00           C
ATOM   1694  HD2 TYR   138      25.150  43.280  27.400  1.00  0.00           H
ATOM   1695  C   TYR   138      26.780  40.600  29.900  1.00  0.00           C
ATOM   1696  O   TYR   138      27.670  40.050  30.590  1.00  0.00           O
ATOM   1697  N   TRP   139      26.090  39.890  29.000  1.00  0.00           N
ATOM   1698  H   TRP   139      25.430  40.410  28.450  1.00  0.00           H
ATOM   1699  CA  TRP   139      26.050  38.430  29.110  1.00  0.00           C
ATOM   1700  HA  TRP   139      26.930  38.000  29.580  1.00  0.00           H
ATOM   1701  CB  TRP   139      24.840  38.110  30.010  1.00  0.00           C
ATOM   1702  HB1 TRP   139      24.440  37.110  29.840  1.00  0.00           H
ATOM   1703  HB2 TRP   139      24.070  38.800  29.670  1.00  0.00           H
ATOM   1704  CG  TRP   139      24.840  38.340  31.490  1.00  0.00           C
ATOM   1705  CD1 TRP   139      24.290  39.350  32.140  1.00  0.00           C
ATOM   1706  HD1 TRP   139      23.760  40.100  31.590  1.00  0.00           H
ATOM   1707  NE1 TRP   139      24.600  39.250  33.500  1.00  0.00           N
ATOM   1708  HE1 TRP   139      24.440  39.930  34.230  1.00  0.00           H
ATOM   1709  CE2 TRP   139      25.370  38.170  33.790  1.00  0.00           C
ATOM   1710  CZ2 TRP   139      25.900  37.720  34.980  1.00  0.00           C
ATOM   1711  HZ2 TRP   139      25.700  38.330  35.850  1.00  0.00           H
ATOM   1712  CH2 TRP   139      26.670  36.530  34.960  1.00  0.00           C
ATOM   1713  HH2 TRP   139      27.160  36.250  35.880  1.00  0.00           H
ATOM   1714  CZ3 TRP   139      26.860  35.870  33.760  1.00  0.00           C
ATOM   1715  HZ3 TRP   139      27.370  34.930  33.820  1.00  0.00           H
ATOM   1716  CE3 TRP   139      26.380  36.360  32.540  1.00  0.00           C
ATOM   1717  HE3 TRP   139      26.680  35.790  31.670  1.00  0.00           H
ATOM   1718  CD2 TRP   139      25.590  37.520  32.490  1.00  0.00           C
ATOM   1719  C   TRP   139      25.920  37.840  27.750  1.00  0.00           C
ATOM   1720  O   TRP   139      25.620  38.560  26.760  1.00  0.00           O
ATOM   1721  N   GLY   140      26.020  36.510  27.720  1.00  0.00           N
ATOM   1722  H   GLY   140      26.180  36.050  28.600  1.00  0.00           H
ATOM   1723  CA  GLY   140      25.910  35.630  26.590  1.00  0.00           C
ATOM   1724  HA1 GLY   140      26.830  35.120  26.330  1.00  0.00           H
ATOM   1725  HA2 GLY   140      25.580  36.230  25.740  1.00  0.00           H
ATOM   1726  C   GLY   140      24.880  34.510  26.880  1.00  0.00           C
ATOM   1727  O   GLY   140      23.780  34.760  27.360  1.00  0.00           O
ATOM   1728  N   GLN   141      25.110  33.270  26.540  1.00  0.00           N
ATOM   1729  H   GLN   141      25.990  33.080  26.080  1.00  0.00           H
ATOM   1730  CA  GLN   141      24.110  32.190  26.810  1.00  0.00           C
ATOM   1731  HA  GLN   141      23.540  32.520  27.680  1.00  0.00           H
ATOM   1732  CB  GLN   141      23.220  32.040  25.540  1.00  0.00           C
ATOM   1733  HB1 GLN   141      23.560  31.360  24.760  1.00  0.00           H
ATOM   1734  HB2 GLN   141      23.140  33.080  25.200  1.00  0.00           H
ATOM   1735  CG  GLN   141      21.820  31.540  25.800  1.00  0.00           C
ATOM   1736  HG1 GLN   141      21.290  32.220  26.480  1.00  0.00           H
ATOM   1737  HG2 GLN   141      21.860  30.550  26.250  1.00  0.00           H
ATOM   1738  CD  GLN   141      20.910  31.510  24.590  1.00  0.00           C
ATOM   1739  OE1 GLN   141      21.280  31.740  23.470  1.00  0.00           O
ATOM   1740  NE2 GLN   141      19.600  31.370  24.750  1.00  0.00           N
ATOM   1741 1HE2 GLN   141      19.240  31.290  25.690  1.00  0.00           H
ATOM   1742 2HE2 GLN   141      18.980  31.290  23.950  1.00  0.00           H
ATOM   1743  C   GLN   141      24.690  30.800  27.220  1.00  0.00           C
ATOM   1744  O   GLN   141      23.920  29.810  27.260  1.00  0.00           O
ATOM   1745  N   GLY   142      26.030  30.770  27.380  1.00  0.00           N
ATOM   1746  H   GLY   142      26.570  31.590  27.140  1.00  0.00           H
ATOM   1747  CA  GLY   142      26.840  29.680  27.840  1.00  0.00           C
ATOM   1748  HA1 GLY   142      26.560  29.200  28.780  1.00  0.00           H
ATOM   1749  HA2 GLY   142      27.860  30.030  27.980  1.00  0.00           H
ATOM   1750  C   GLY   142      27.060  28.480  26.850  1.00  0.00           C
ATOM   1751  O   GLY   142      26.420  28.300  25.810  1.00  0.00           O
ATOM   1752  N   THR   143      28.050  27.680  27.150  1.00  0.00           N
ATOM   1753  H   THR   143      28.590  27.790  28.000  1.00  0.00           H
ATOM   1754  CA  THR   143      28.420  26.410  26.370  1.00  0.00           C
ATOM   1755  HA  THR   143      27.560  26.160  25.740  1.00  0.00           H
ATOM   1756  CB  THR   143      29.590  26.690  25.400  1.00  0.00           C
ATOM   1757  HB  THR   143      29.340  27.500  24.710  1.00  0.00           H
ATOM   1758  CG2 THR   143      30.870  26.960  26.170  1.00  0.00           C
ATOM   1759 1HG2 THR   143      31.710  27.190  25.510  1.00  0.00           H
ATOM   1760 2HG2 THR   143      30.760  27.820  26.830  1.00  0.00           H
ATOM   1761 3HG2 THR   143      31.230  26.130  26.780  1.00  0.00           H
ATOM   1762  OG1 THR   143      29.990  25.740  24.460  1.00  0.00           O
ATOM   1763  HG1 THR   143      29.360  25.770  23.730  1.00  0.00           H
ATOM   1764  C   THR   143      28.730  25.310  27.430  1.00  0.00           C
ATOM   1765  O   THR   143      29.000  25.600  28.610  1.00  0.00           O
ATOM   1766  N   GLN   144      28.510  24.050  27.080  1.00  0.00           N
ATOM   1767  H   GLN   144      28.560  23.840  26.100  1.00  0.00           H
ATOM   1768  CA  GLN   144      28.500  22.870  28.050  1.00  0.00           C
ATOM   1769  HA  GLN   144      28.530  23.220  29.080  1.00  0.00           H
ATOM   1770  CB  GLN   144      27.210  22.140  27.780  1.00  0.00           C
ATOM   1771  HB1 GLN   144      27.150  21.880  26.720  1.00  0.00           H
ATOM   1772  HB2 GLN   144      26.410  22.840  27.990  1.00  0.00           H
ATOM   1773  CG  GLN   144      26.990  20.810  28.610  1.00  0.00           C
ATOM   1774  HG1 GLN   144      27.160  20.990  29.670  1.00  0.00           H
ATOM   1775  HG2 GLN   144      27.730  20.090  28.270  1.00  0.00           H
ATOM   1776  CD  GLN   144      25.650  20.180  28.440  1.00  0.00           C
ATOM   1777  OE1 GLN   144      24.680  20.820  28.900  1.00  0.00           O
ATOM   1778  NE2 GLN   144      25.430  19.210  27.630  1.00  0.00           N
ATOM   1779 1HE2 GLN   144      26.160  18.800  27.050  1.00  0.00           H
ATOM   1780 2HE2 GLN   144      24.450  19.040  27.430  1.00  0.00           H
ATOM   1781  C   GLN   144      29.690  21.960  27.970  1.00  0.00           C
ATOM   1782  O   GLN   144      30.120  21.490  26.920  1.00  0.00           O
ATOM   1783  N   VAL   145      30.230  21.640  29.140  1.00  0.00           N
ATOM   1784  H   VAL   145      29.850  22.000  30.000  1.00  0.00           H
ATOM   1785  CA  VAL   145      31.470  20.790  29.290  1.00  0.00           C
ATOM   1786  HA  VAL   145      31.870  20.520  28.310  1.00  0.00           H
ATOM   1787  CB  VAL   145      32.600  21.650  29.880  1.00  0.00           C
ATOM   1788  HB  VAL   145      32.250  22.200  30.760  1.00  0.00           H
ATOM   1789  CG1 VAL   145      33.890  20.860  30.230  1.00  0.00           C
ATOM   1790 1HG1 VAL   145      34.370  20.590  29.290  1.00  0.00           H
ATOM   1791 2HG1 VAL   145      34.600  21.550  30.710  1.00  0.00           H
ATOM   1792 3HG1 VAL   145      33.610  20.050  30.900  1.00  0.00           H
ATOM   1793  CG2 VAL   145      32.970  22.710  28.820  1.00  0.00           C
ATOM   1794 1HG2 VAL   145      32.130  23.400  28.710  1.00  0.00           H
ATOM   1795 2HG2 VAL   145      33.700  23.390  29.260  1.00  0.00           H
ATOM   1796 3HG2 VAL   145      33.180  22.220  27.870  1.00  0.00           H
ATOM   1797  C   VAL   145      31.170  19.600  30.190  1.00  0.00           C
ATOM   1798  O   VAL   145      30.730  19.770  31.340  1.00  0.00           O
ATOM   1799  N   THR   146      31.440  18.410  29.660  1.00  0.00           N
ATOM   1800  H   THR   146      31.770  18.210  28.720  1.00  0.00           H
ATOM   1801  CA  THR   146      31.110  17.090  30.320  1.00  0.00           C
ATOM   1802  HA  THR   146      30.690  17.190  31.320  1.00  0.00           H
ATOM   1803  CB  THR   146      30.070  16.250  29.620  1.00  0.00           C
ATOM   1804  HB  THR   146      30.650  15.820  28.800  1.00  0.00           H
ATOM   1805  CG2 THR   146      29.510  15.120  30.480  1.00  0.00           C
ATOM   1806 1HG2 THR   146      28.810  14.550  29.860  1.00  0.00           H
ATOM   1807 2HG2 THR   146      30.260  14.440  30.870  1.00  0.00           H
ATOM   1808 3HG2 THR   146      28.950  15.560  31.310  1.00  0.00           H
ATOM   1809  OG1 THR   146      28.980  17.120  29.330  1.00  0.00           O
ATOM   1810  HG1 THR   146      29.360  17.840  28.820  1.00  0.00           H
ATOM   1811  C   THR   146      32.310  16.230  30.440  1.00  0.00           C
ATOM   1812  O   THR   146      32.930  15.880  29.440  1.00  0.00           O
ATOM   1813  N   VAL   147      32.560  15.800  31.690  1.00  0.00           N
ATOM   1814  H   VAL   147      32.030  16.300  32.390  1.00  0.00           H
ATOM   1815  CA  VAL   147      33.690  14.970  32.150  1.00  0.00           C
ATOM   1816  HA  VAL   147      34.320  14.970  31.260  1.00  0.00           H
ATOM   1817  CB  VAL   147      34.410  15.590  33.380  1.00  0.00           C
ATOM   1818  HB  VAL   147      33.830  15.540  34.310  1.00  0.00           H
ATOM   1819  CG1 VAL   147      35.780  14.840  33.610  1.00  0.00           C
ATOM   1820 1HG1 VAL   147      36.240  14.590  32.650  1.00  0.00           H
ATOM   1821 2HG1 VAL   147      36.480  15.460  34.170  1.00  0.00           H
ATOM   1822 3HG1 VAL   147      35.560  13.920  34.150  1.00  0.00           H
ATOM   1823  CG2 VAL   147      34.820  17.060  33.120  1.00  0.00           C
ATOM   1824 1HG2 VAL   147      35.640  17.220  32.430  1.00  0.00           H
ATOM   1825 2HG2 VAL   147      34.000  17.710  32.840  1.00  0.00           H
ATOM   1826 3HG2 VAL   147      35.140  17.450  34.090  1.00  0.00           H
ATOM   1827  C   VAL   147      33.170  13.540  32.430  1.00  0.00           C
ATOM   1828  O   VAL   147      32.460  13.240  33.380  1.00  0.00           O
ATOM   1829  N   SER   148      33.420  12.630  31.500  1.00  0.00           N
ATOM   1830  H   SER   148      34.030  12.870  30.730  1.00  0.00           H
ATOM   1831  CA  SER   148      32.950  11.200  31.530  1.00  0.00           C
ATOM   1832  HA  SER   148      32.100  11.250  32.210  1.00  0.00           H
ATOM   1833  CB  SER   148      32.570  10.810  30.140  1.00  0.00           C
ATOM   1834  HB1 SER   148      31.790  11.480  29.810  1.00  0.00           H
ATOM   1835  HB2 SER   148      32.190   9.810  29.940  1.00  0.00           H
ATOM   1836  OG  SER   148      33.700  11.030  29.270  1.00  0.00           O
ATOM   1837  HG  SER   148      34.230  11.690  29.730  1.00  0.00           H
ATOM   1838  C   SER   148      33.960  10.160  32.060  1.00  0.00           C
ATOM   1839  O   SER   148      35.160  10.560  32.030  1.00  0.00           O
ATOM   1840  N   SER   149      33.520   8.930  32.530  1.00  0.00           N
ATOM   1841  H   SER   149      32.520   8.820  32.490  1.00  0.00           H
ATOM   1842  CA  SER   149      34.290   7.750  33.060  1.00  0.00           C
ATOM   1843  HA  SER   149      35.330   7.790  32.730  1.00  0.00           H
ATOM   1844  CB  SER   149      34.260   7.870  34.630  1.00  0.00           C
ATOM   1845  HB1 SER   149      34.930   7.030  34.820  1.00  0.00           H
ATOM   1846  HB2 SER   149      33.270   7.730  35.060  1.00  0.00           H
ATOM   1847  OG  SER   149      34.870   9.050  35.140  1.00  0.00           O
ATOM   1848  HG  SER   149      34.320   9.810  34.920  1.00  0.00           H
ATOM   1849  C   SER   149      33.630   6.390  32.680  1.00  0.00           C
ATOM   1850  OC1 SER   149      32.360   6.340  32.580  1.00  0.00           O
ATOM   1851  OC2 SER   149      34.370   5.420  32.440  1.00  0.00           O
TER
ENDMDL
