# Supplementary material for: Targeting Ras-binding domain of ELMO1 by computational nanobody design
Source: Commun Biol. 2023 Mar 17;6:284. doi: 10.1038/s42003-023-04657-w (PMC10023680; doi:10.1038/s42003-023-04657-w)
Supplement: Supplementary file 4 — Supplementary Data 2 [file 42003_2023_4657_MOESM4_ESM.zip › MD_input_output/Nb01_snapshot/snapshot_003000_CDR3.pdb]

ATOM   1461  N   ALA   107      26.500  32.690  30.090  1.00  0.00           N
ATOM   1462  H   ALA   107      27.390  33.140  30.240  1.00  0.00           H
ATOM   1463  CA  ALA   107      25.370  33.550  29.710  1.00  0.00           C
ATOM   1464  HA  ALA   107      24.610  32.910  29.260  1.00  0.00           H
ATOM   1465  CB  ALA   107      24.790  34.220  30.910  1.00  0.00           C
ATOM   1466  HB1 ALA   107      23.830  34.690  30.700  1.00  0.00           H
ATOM   1467  HB2 ALA   107      24.580  33.550  31.750  1.00  0.00           H
ATOM   1468  HB3 ALA   107      25.430  35.020  31.290  1.00  0.00           H
ATOM   1469  C   ALA   107      25.740  34.470  28.580  1.00  0.00           C
ATOM   1470  O   ALA   107      26.940  34.790  28.450  1.00  0.00           O
ATOM   1471  N   ALA   108      24.750  35.090  27.900  1.00  0.00           N
ATOM   1472  H   ALA   108      23.810  34.720  27.960  1.00  0.00           H
ATOM   1473  CA  ALA   108      25.060  36.190  27.020  1.00  0.00           C
ATOM   1474  HA  ALA   108      25.800  36.750  27.580  1.00  0.00           H
ATOM   1475  CB  ALA   108      25.680  35.640  25.650  1.00  0.00           C
ATOM   1476  HB1 ALA   108      25.010  34.900  25.210  1.00  0.00           H
ATOM   1477  HB2 ALA   108      25.800  36.460  24.940  1.00  0.00           H
ATOM   1478  HB3 ALA   108      26.660  35.200  25.850  1.00  0.00           H
ATOM   1479  C   ALA   108      23.870  37.210  26.890  1.00  0.00           C
ATOM   1480  O   ALA   108      22.670  36.910  27.130  1.00  0.00           O
ATOM   1481  N   ASP   109      24.250  38.400  26.540  1.00  0.00           N
ATOM   1482  H   ASP   109      25.230  38.580  26.410  1.00  0.00           H
ATOM   1483  CA  ASP   109      23.440  39.590  26.550  1.00  0.00           C
ATOM   1484  HA  ASP   109      22.410  39.320  26.280  1.00  0.00           H
ATOM   1485  CB  ASP   109      23.340  40.240  27.960  1.00  0.00           C
ATOM   1486  HB1 ASP   109      24.280  40.790  28.000  1.00  0.00           H
ATOM   1487  HB2 ASP   109      23.240  39.500  28.750  1.00  0.00           H
ATOM   1488  CG  ASP   109      22.120  41.260  28.110  1.00  0.00           C
ATOM   1489  OD1 ASP   109      20.980  40.800  28.190  1.00  0.00           O
ATOM   1490  OD2 ASP   109      22.370  42.460  27.960  1.00  0.00           O
ATOM   1491  C   ASP   109      23.940  40.610  25.460  1.00  0.00           C
ATOM   1492  O   ASP   109      24.940  40.500  24.770  1.00  0.00           O
ATOM   1493  N   ARG   110      23.220  41.720  25.280  1.00  0.00           N
ATOM   1494  H   ARG   110      22.440  41.850  25.910  1.00  0.00           H
ATOM   1495  CA  ARG   110      23.600  42.830  24.390  1.00  0.00           C
ATOM   1496  HA  ARG   110      24.330  42.470  23.670  1.00  0.00           H
ATOM   1497  CB  ARG   110      22.390  43.280  23.560  1.00  0.00           C
ATOM   1498  HB1 ARG   110      22.500  44.280  23.130  1.00  0.00           H
ATOM   1499  HB2 ARG   110      21.590  43.480  24.270  1.00  0.00           H
ATOM   1500  CG  ARG   110      21.980  42.200  22.540  1.00  0.00           C
ATOM   1501  HG1 ARG   110      21.680  41.340  23.140  1.00  0.00           H
ATOM   1502  HG2 ARG   110      22.750  41.880  21.830  1.00  0.00           H
ATOM   1503  CD  ARG   110      20.680  42.620  21.880  1.00  0.00           C
ATOM   1504  HD1 ARG   110      20.070  43.100  22.640  1.00  0.00           H
ATOM   1505  HD2 ARG   110      20.110  41.810  21.430  1.00  0.00           H
ATOM   1506  NE  ARG   110      20.930  43.600  20.720  1.00  0.00           N
ATOM   1507  HE  ARG   110      21.770  43.380  20.200  1.00  0.00           H
ATOM   1508  CZ  ARG   110      20.080  44.490  20.240  1.00  0.00           C
ATOM   1509  NH1 ARG   110      18.820  44.660  20.550  1.00  0.00           N
ATOM   1510 1HH1 ARG   110      18.390  44.070  21.240  1.00  0.00           H
ATOM   1511 2HH1 ARG   110      18.270  45.460  20.260  1.00  0.00           H
ATOM   1512  NH2 ARG   110      20.450  45.360  19.370  1.00  0.00           N
ATOM   1513 1HH2 ARG   110      21.400  45.390  19.010  1.00  0.00           H
ATOM   1514 2HH2 ARG   110      19.910  46.210  19.410  1.00  0.00           H
ATOM   1515  C   ARG   110      24.210  44.050  25.030  1.00  0.00           C
ATOM   1516  O   ARG   110      24.920  44.800  24.360  1.00  0.00           O
ATOM   1517  N   PHE   111      23.950  44.350  26.330  1.00  0.00           N
ATOM   1518  H   PHE   111      23.340  43.760  26.870  1.00  0.00           H
ATOM   1519  CA  PHE   111      24.410  45.670  26.910  1.00  0.00           C
ATOM   1520  HA  PHE   111      25.310  45.970  26.380  1.00  0.00           H
ATOM   1521  CB  PHE   111      23.440  46.850  26.680  1.00  0.00           C
ATOM   1522  HB1 PHE   111      23.870  47.670  27.260  1.00  0.00           H
ATOM   1523  HB2 PHE   111      22.450  46.720  27.110  1.00  0.00           H
ATOM   1524  CG  PHE   111      23.190  47.200  25.220  1.00  0.00           C
ATOM   1525  CD1 PHE   111      21.980  46.830  24.570  1.00  0.00           C
ATOM   1526  HD1 PHE   111      21.180  46.340  25.110  1.00  0.00           H
ATOM   1527  CE1 PHE   111      21.820  47.170  23.210  1.00  0.00           C
ATOM   1528  HE1 PHE   111      20.960  46.800  22.680  1.00  0.00           H
ATOM   1529  CZ  PHE   111      22.830  47.880  22.540  1.00  0.00           C
ATOM   1530  HZ  PHE   111      22.730  47.970  21.470  1.00  0.00           H
ATOM   1531  CE2 PHE   111      23.990  48.320  23.180  1.00  0.00           C
ATOM   1532  HE2 PHE   111      24.720  48.920  22.660  1.00  0.00           H
ATOM   1533  CD2 PHE   111      24.110  47.960  24.490  1.00  0.00           C
ATOM   1534  HD2 PHE   111      24.910  48.290  25.150  1.00  0.00           H
ATOM   1535  C   PHE   111      24.600  45.570  28.430  1.00  0.00           C
ATOM   1536  O   PHE   111      25.230  46.420  29.000  1.00  0.00           O
ATOM   1537  N   LEU   112      24.020  44.560  29.140  1.00  0.00           N
ATOM   1538  H   LEU   112      23.570  43.830  28.620  1.00  0.00           H
ATOM   1539  CA  LEU   112      24.250  44.310  30.570  1.00  0.00           C
ATOM   1540  HA  LEU   112      24.120  45.190  31.210  1.00  0.00           H
ATOM   1541  CB  LEU   112      23.180  43.350  31.070  1.00  0.00           C
ATOM   1542  HB1 LEU   112      23.510  43.140  32.090  1.00  0.00           H
ATOM   1543  HB2 LEU   112      23.360  42.480  30.450  1.00  0.00           H
ATOM   1544  CG  LEU   112      21.670  43.790  30.990  1.00  0.00           C
ATOM   1545  HG  LEU   112      21.280  43.980  29.990  1.00  0.00           H
ATOM   1546  CD1 LEU   112      20.930  42.520  31.410  1.00  0.00           C
ATOM   1547 1HD1 LEU   112      19.930  42.850  31.700  1.00  0.00           H
ATOM   1548 2HD1 LEU   112      20.870  41.920  30.500  1.00  0.00           H
ATOM   1549 3HD1 LEU   112      21.300  41.890  32.220  1.00  0.00           H
ATOM   1550  CD2 LEU   112      21.430  45.020  31.950  1.00  0.00           C
ATOM   1551 1HD2 LEU   112      21.800  44.860  32.960  1.00  0.00           H
ATOM   1552 2HD2 LEU   112      21.900  45.890  31.490  1.00  0.00           H
ATOM   1553 3HD2 LEU   112      20.370  45.250  32.040  1.00  0.00           H
ATOM   1554  C   LEU   112      25.620  43.790  30.900  1.00  0.00           C
ATOM   1555  O   LEU   112      26.140  42.850  30.320  1.00  0.00           O
ATOM   1556  N   THR   113      26.310  44.390  31.850  1.00  0.00           N
ATOM   1557  H   THR   113      25.880  45.100  32.420  1.00  0.00           H
ATOM   1558  CA  THR   113      27.630  43.940  32.240  1.00  0.00           C
ATOM   1559  HA  THR   113      28.060  43.250  31.520  1.00  0.00           H
ATOM   1560  CB  THR   113      28.590  45.110  32.190  1.00  0.00           C
ATOM   1561  HB  THR   113      29.590  44.810  32.500  1.00  0.00           H
ATOM   1562  CG2 THR   113      28.720  45.660  30.780  1.00  0.00           C
ATOM   1563 1HG2 THR   113      27.770  46.160  30.620  1.00  0.00           H
ATOM   1564 2HG2 THR   113      29.570  46.330  30.670  1.00  0.00           H
ATOM   1565 3HG2 THR   113      28.990  44.850  30.090  1.00  0.00           H
ATOM   1566  OG1 THR   113      28.160  46.140  32.990  1.00  0.00           O
ATOM   1567  HG1 THR   113      28.630  46.940  32.750  1.00  0.00           H
ATOM   1568  C   THR   113      27.790  43.140  33.510  1.00  0.00           C
ATOM   1569  O   THR   113      28.770  42.390  33.550  1.00  0.00           O
ATOM   1570  N   ARG   132      26.870  43.200  34.480  1.00  0.00           N
ATOM   1571  H   ARG   132      26.100  43.850  34.390  1.00  0.00           H
ATOM   1572  CA  ARG   132      26.940  42.530  35.770  1.00  0.00           C
ATOM   1573  HA  ARG   132      27.360  41.550  35.570  1.00  0.00           H
ATOM   1574  CB  ARG   132      27.810  43.210  36.820  1.00  0.00           C
ATOM   1575  HB1 ARG   132      28.850  43.070  36.520  1.00  0.00           H
ATOM   1576  HB2 ARG   132      27.740  42.840  37.840  1.00  0.00           H
ATOM   1577  CG  ARG   132      27.550  44.730  36.930  1.00  0.00           C
ATOM   1578  HG1 ARG   132      26.520  44.820  37.280  1.00  0.00           H
ATOM   1579  HG2 ARG   132      27.800  45.120  35.950  1.00  0.00           H
ATOM   1580  CD  ARG   132      28.460  45.460  37.980  1.00  0.00           C
ATOM   1581  HD1 ARG   132      28.350  44.890  38.900  1.00  0.00           H
ATOM   1582  HD2 ARG   132      28.080  46.440  38.260  1.00  0.00           H
ATOM   1583  NE  ARG   132      29.820  45.690  37.510  1.00  0.00           N
ATOM   1584  HE  ARG   132      30.000  46.390  36.800  1.00  0.00           H
ATOM   1585  CZ  ARG   132      30.930  45.180  38.040  1.00  0.00           C
ATOM   1586  NH1 ARG   132      30.980  44.250  38.960  1.00  0.00           N
ATOM   1587 1HH1 ARG   132      30.160  44.100  39.530  1.00  0.00           H
ATOM   1588 2HH1 ARG   132      31.870  44.050  39.390  1.00  0.00           H
ATOM   1589  NH2 ARG   132      32.080  45.640  37.690  1.00  0.00           N
ATOM   1590 1HH2 ARG   132      32.140  46.480  37.130  1.00  0.00           H
ATOM   1591 2HH2 ARG   132      32.960  45.210  37.930  1.00  0.00           H
ATOM   1592  C   ARG   132      25.530  42.140  36.330  1.00  0.00           C
ATOM   1593  O   ARG   132      25.460  41.580  37.440  1.00  0.00           O
ATOM   1594  N   SER   133      24.400  42.620  35.720  1.00  0.00           N
ATOM   1595  H   SER   133      24.500  43.220  34.920  1.00  0.00           H
ATOM   1596  CA  SER   133      23.000  42.270  36.130  1.00  0.00           C
ATOM   1597  HA  SER   133      22.980  42.370  37.220  1.00  0.00           H
ATOM   1598  CB  SER   133      21.990  43.220  35.410  1.00  0.00           C
ATOM   1599  HB1 SER   133      22.020  43.110  34.330  1.00  0.00           H
ATOM   1600  HB2 SER   133      22.060  44.270  35.690  1.00  0.00           H
ATOM   1601  OG  SER   133      20.670  42.910  35.850  1.00  0.00           O
ATOM   1602  HG  SER   133      20.320  43.740  36.170  1.00  0.00           H
ATOM   1603  C   SER   133      22.730  40.750  35.810  1.00  0.00           C
ATOM   1604  O   SER   133      23.300  40.170  34.920  1.00  0.00           O
ATOM   1605  N   VAL   134      21.850  40.130  36.650  1.00  0.00           N
ATOM   1606  H   VAL   134      21.530  40.770  37.360  1.00  0.00           H
ATOM   1607  CA  VAL   134      21.340  38.780  36.560  1.00  0.00           C
ATOM   1608  HA  VAL   134      22.130  38.140  36.180  1.00  0.00           H
ATOM   1609  CB  VAL   134      20.910  38.270  37.910  1.00  0.00           C
ATOM   1610  HB  VAL   134      20.410  37.320  37.780  1.00  0.00           H
ATOM   1611  CG1 VAL   134      22.110  37.940  38.730  1.00  0.00           C
ATOM   1612 1HG1 VAL   134      22.730  37.240  38.170  1.00  0.00           H
ATOM   1613 2HG1 VAL   134      22.570  38.870  39.040  1.00  0.00           H
ATOM   1614 3HG1 VAL   134      21.770  37.320  39.570  1.00  0.00           H
ATOM   1615  CG2 VAL   134      19.880  39.100  38.620  1.00  0.00           C
ATOM   1616 1HG2 VAL   134      19.570  38.600  39.540  1.00  0.00           H
ATOM   1617 2HG2 VAL   134      20.280  40.080  38.850  1.00  0.00           H
ATOM   1618 3HG2 VAL   134      18.980  39.260  38.020  1.00  0.00           H
ATOM   1619  C   VAL   134      20.210  38.720  35.540  1.00  0.00           C
ATOM   1620  O   VAL   134      19.750  37.600  35.270  1.00  0.00           O
ATOM   1621  N   LYS   135      19.830  39.830  34.830  1.00  0.00           N
ATOM   1622  H   LYS   135      20.290  40.670  35.160  1.00  0.00           H
ATOM   1623  CA  LYS   135      18.890  39.940  33.690  1.00  0.00           C
ATOM   1624  HA  LYS   135      18.080  39.230  33.840  1.00  0.00           H
ATOM   1625  CB  LYS   135      18.240  41.380  33.700  1.00  0.00           C
ATOM   1626  HB1 LYS   135      17.920  41.630  32.690  1.00  0.00           H
ATOM   1627  HB2 LYS   135      18.950  42.140  34.020  1.00  0.00           H
ATOM   1628  CG  LYS   135      17.110  41.300  34.660  1.00  0.00           C
ATOM   1629  HG1 LYS   135      17.470  40.940  35.630  1.00  0.00           H
ATOM   1630  HG2 LYS   135      16.390  40.550  34.320  1.00  0.00           H
ATOM   1631  CD  LYS   135      16.530  42.660  34.910  1.00  0.00           C
ATOM   1632  HD1 LYS   135      17.270  43.460  34.990  1.00  0.00           H
ATOM   1633  HD2 LYS   135      15.890  42.580  35.790  1.00  0.00           H
ATOM   1634  CE  LYS   135      15.680  43.000  33.690  1.00  0.00           C
ATOM   1635  HE1 LYS   135      14.860  42.330  33.440  1.00  0.00           H
ATOM   1636  HE2 LYS   135      16.380  42.950  32.860  1.00  0.00           H
ATOM   1637  NZ  LYS   135      15.030  44.290  33.730  1.00  0.00           N
ATOM   1638  HZ1 LYS   135      15.660  45.070  33.840  1.00  0.00           H
ATOM   1639  HZ2 LYS   135      14.650  44.360  32.800  1.00  0.00           H
ATOM   1640  HZ3 LYS   135      14.260  44.440  34.360  1.00  0.00           H
ATOM   1641  C   LYS   135      19.480  39.570  32.310  1.00  0.00           C
ATOM   1642  O   LYS   135      18.990  40.130  31.300  1.00  0.00           O
ATOM   1643  N   TYR   136      20.480  38.670  32.210  1.00  0.00           N
ATOM   1644  H   TYR   136      20.680  38.120  33.040  1.00  0.00           H
ATOM   1645  CA  TYR   136      20.960  38.210  30.870  1.00  0.00           C
ATOM   1646  HA  TYR   136      21.240  39.050  30.230  1.00  0.00           H
ATOM   1647  CB  TYR   136      22.310  37.440  31.030  1.00  0.00           C
ATOM   1648  HB1 TYR   136      22.440  36.760  30.180  1.00  0.00           H
ATOM   1649  HB2 TYR   136      22.360  36.810  31.920  1.00  0.00           H
ATOM   1650  CG  TYR   136      23.620  38.210  30.980  1.00  0.00           C
ATOM   1651  CD1 TYR   136      23.800  39.320  31.780  1.00  0.00           C
ATOM   1652  HD1 TYR   136      22.990  39.630  32.420  1.00  0.00           H
ATOM   1653  CE1 TYR   136      24.940  40.080  31.550  1.00  0.00           C
ATOM   1654  HE1 TYR   136      25.010  41.010  32.100  1.00  0.00           H
ATOM   1655  CZ  TYR   136      26.020  39.640  30.740  1.00  0.00           C
ATOM   1656  OH  TYR   136      27.110  40.390  30.570  1.00  0.00           O
ATOM   1657  HH  TYR   136      26.790  41.290  30.440  1.00  0.00           H
ATOM   1658  CE2 TYR   136      25.880  38.440  30.080  1.00  0.00           C
ATOM   1659  HE2 TYR   136      26.640  38.080  29.390  1.00  0.00           H
ATOM   1660  CD2 TYR   136      24.690  37.710  30.220  1.00  0.00           C
ATOM   1661  HD2 TYR   136      24.610  36.860  29.560  1.00  0.00           H
ATOM   1662  C   TYR   136      19.860  37.390  30.100  1.00  0.00           C
ATOM   1663  O   TYR   136      18.930  36.800  30.620  1.00  0.00           O
ATOM   1664  N   ASP   137      20.090  37.290  28.800  1.00  0.00           N
ATOM   1665  H   ASP   137      20.860  37.810  28.400  1.00  0.00           H
ATOM   1666  CA  ASP   137      19.100  36.830  27.840  1.00  0.00           C
ATOM   1667  HA  ASP   137      18.150  36.860  28.380  1.00  0.00           H
ATOM   1668  CB  ASP   137      18.970  37.730  26.650  1.00  0.00           C
ATOM   1669  HB1 ASP   137      19.850  37.610  26.010  1.00  0.00           H
ATOM   1670  HB2 ASP   137      18.940  38.740  27.060  1.00  0.00           H
ATOM   1671  CG  ASP   137      17.640  37.690  25.860  1.00  0.00           C
ATOM   1672  OD1 ASP   137      16.780  36.920  26.240  1.00  0.00           O
ATOM   1673  OD2 ASP   137      17.460  38.540  24.950  1.00  0.00           O
ATOM   1674  C   ASP   137      19.230  35.300  27.440  1.00  0.00           C
ATOM   1675  O   ASP   137      18.270  34.630  27.450  1.00  0.00           O
ATOM   1676  N   TYR   138      20.410  34.870  26.970  1.00  0.00           N
ATOM   1677  H   TYR   138      21.180  35.510  26.820  1.00  0.00           H
ATOM   1678  CA  TYR   138      20.770  33.530  26.530  1.00  0.00           C
ATOM   1679  HA  TYR   138      19.840  33.000  26.340  1.00  0.00           H
ATOM   1680  CB  TYR   138      21.490  33.460  25.200  1.00  0.00           C
ATOM   1681  HB1 TYR   138      21.680  32.420  24.960  1.00  0.00           H
ATOM   1682  HB2 TYR   138      22.450  33.970  25.260  1.00  0.00           H
ATOM   1683  CG  TYR   138      20.810  34.030  23.990  1.00  0.00           C
ATOM   1684  CD1 TYR   138      21.380  35.050  23.270  1.00  0.00           C
ATOM   1685  HD1 TYR   138      22.330  35.480  23.540  1.00  0.00           H
ATOM   1686  CE1 TYR   138      20.770  35.380  22.030  1.00  0.00           C
ATOM   1687  HE1 TYR   138      21.140  36.140  21.360  1.00  0.00           H
ATOM   1688  CZ  TYR   138      19.510  34.760  21.620  1.00  0.00           C
ATOM   1689  OH  TYR   138      18.890  35.260  20.500  1.00  0.00           O
ATOM   1690  HH  TYR   138      18.100  34.730  20.360  1.00  0.00           H
ATOM   1691  CE2 TYR   138      18.840  33.840  22.510  1.00  0.00           C
ATOM   1692  HE2 TYR   138      17.890  33.360  22.320  1.00  0.00           H
ATOM   1693  CD2 TYR   138      19.600  33.460  23.630  1.00  0.00           C
ATOM   1694  HD2 TYR   138      19.130  32.620  24.120  1.00  0.00           H
ATOM   1695  C   TYR   138      21.600  32.860  27.660  1.00  0.00           C
ATOM   1696  O   TYR   138      22.470  33.500  28.220  1.00  0.00           O
