# Supplementary material for: Targeting Ras-binding domain of ELMO1 by computational nanobody design
Source: Commun Biol. 2023 Mar 17;6:284. doi: 10.1038/s42003-023-04657-w (PMC10023680; doi:10.1038/s42003-023-04657-w)
Supplement: Supplementary file 4 — Supplementary Data 2 [file 42003_2023_4657_MOESM4_ESM.zip › MD_input_output/Nb01_snapshot/snapshot_049000.pdb]

REMARK    GENERATED BY TRJCONV
TITLE     Protein in water t= 4900.00000 step= 2450000
REMARK    THIS IS A SIMULATION BOX
CRYST1   67.403   67.403   67.403  90.00  90.00  90.00 P 1           1
MODEL        1
ATOM      1  N   VAL     2      19.890  40.390  25.280  1.00  0.00           N
ATOM      2  H1  VAL     2      19.630  41.300  24.920  1.00  0.00           H
ATOM      3  H2  VAL     2      19.040  39.860  25.370  1.00  0.00           H
ATOM      4  H3  VAL     2      20.250  40.470  26.220  1.00  0.00           H
ATOM      5  CA  VAL     2      20.830  39.700  24.390  1.00  0.00           C
ATOM      6  HA  VAL     2      20.340  39.400  23.460  1.00  0.00           H
ATOM      7  CB  VAL     2      22.020  40.590  24.070  1.00  0.00           C
ATOM      8  HB  VAL     2      21.640  41.460  23.530  1.00  0.00           H
ATOM      9  CG1 VAL     2      22.810  41.040  25.340  1.00  0.00           C
ATOM     10 1HG1 VAL     2      23.770  40.520  25.400  1.00  0.00           H
ATOM     11 2HG1 VAL     2      22.990  42.110  25.250  1.00  0.00           H
ATOM     12 3HG1 VAL     2      22.260  40.860  26.260  1.00  0.00           H
ATOM     13  CG2 VAL     2      22.950  39.940  23.120  1.00  0.00           C
ATOM     14 1HG2 VAL     2      22.610  39.960  22.080  1.00  0.00           H
ATOM     15 2HG2 VAL     2      23.740  40.680  22.940  1.00  0.00           H
ATOM     16 3HG2 VAL     2      23.400  38.990  23.390  1.00  0.00           H
ATOM     17  C   VAL     2      21.230  38.370  25.020  1.00  0.00           C
ATOM     18  O   VAL     2      21.310  38.300  26.220  1.00  0.00           O
ATOM     19  N   GLN     3      21.280  37.240  24.270  1.00  0.00           N
ATOM     20  H   GLN     3      21.150  37.220  23.270  1.00  0.00           H
ATOM     21  CA  GLN     3      21.870  35.980  24.770  1.00  0.00           C
ATOM     22  HA  GLN     3      22.290  36.090  25.770  1.00  0.00           H
ATOM     23  CB  GLN     3      20.790  34.830  24.820  1.00  0.00           C
ATOM     24  HB1 GLN     3      20.510  34.490  23.820  1.00  0.00           H
ATOM     25  HB2 GLN     3      19.850  35.240  25.200  1.00  0.00           H
ATOM     26  CG  GLN     3      21.280  33.560  25.640  1.00  0.00           C
ATOM     27  HG1 GLN     3      21.300  33.770  26.710  1.00  0.00           H
ATOM     28  HG2 GLN     3      22.190  33.250  25.130  1.00  0.00           H
ATOM     29  CD  GLN     3      20.360  32.330  25.390  1.00  0.00           C
ATOM     30  OE1 GLN     3      20.320  31.640  24.360  1.00  0.00           O
ATOM     31  NE2 GLN     3      19.630  31.910  26.410  1.00  0.00           N
ATOM     32 1HE2 GLN     3      19.620  32.420  27.280  1.00  0.00           H
ATOM     33 2HE2 GLN     3      19.150  31.040  26.220  1.00  0.00           H
ATOM     34  C   GLN     3      23.030  35.570  23.860  1.00  0.00           C
ATOM     35  O   GLN     3      22.880  35.660  22.670  1.00  0.00           O
ATOM     36  N   LEU     4      24.140  35.080  24.430  1.00  0.00           N
ATOM     37  H   LEU     4      23.990  34.720  25.360  1.00  0.00           H
ATOM     38  CA  LEU     4      25.390  34.730  23.770  1.00  0.00           C
ATOM     39  HA  LEU     4      25.600  35.460  22.990  1.00  0.00           H
ATOM     40  CB  LEU     4      26.530  34.880  24.790  1.00  0.00           C
ATOM     41  HB1 LEU     4      27.460  34.670  24.260  1.00  0.00           H
ATOM     42  HB2 LEU     4      26.530  34.170  25.620  1.00  0.00           H
ATOM     43  CG  LEU     4      26.690  36.290  25.390  1.00  0.00           C
ATOM     44  HG  LEU     4      25.810  36.350  26.030  1.00  0.00           H
ATOM     45  CD1 LEU     4      27.780  36.120  26.410  1.00  0.00           C
ATOM     46 1HD1 LEU     4      27.450  35.340  27.110  1.00  0.00           H
ATOM     47 2HD1 LEU     4      28.740  35.810  25.990  1.00  0.00           H
ATOM     48 3HD1 LEU     4      27.910  37.070  26.910  1.00  0.00           H
ATOM     49  CD2 LEU     4      26.780  37.540  24.570  1.00  0.00           C
ATOM     50 1HD2 LEU     4      27.110  38.390  25.170  1.00  0.00           H
ATOM     51 2HD2 LEU     4      27.520  37.370  23.780  1.00  0.00           H
ATOM     52 3HD2 LEU     4      25.830  37.610  24.030  1.00  0.00           H
ATOM     53  C   LEU     4      25.450  33.330  23.080  1.00  0.00           C
ATOM     54  O   LEU     4      24.490  32.620  23.130  1.00  0.00           O
ATOM     55  N   VAL     5      26.550  32.920  22.420  1.00  0.00           N
ATOM     56  H   VAL     5      27.440  33.370  22.590  1.00  0.00           H
ATOM     57  CA  VAL     5      26.660  31.720  21.600  1.00  0.00           C
ATOM     58  HA  VAL     5      26.000  30.940  21.980  1.00  0.00           H
ATOM     59  CB  VAL     5      26.180  31.970  20.140  1.00  0.00           C
ATOM     60  HB  VAL     5      26.880  32.660  19.670  1.00  0.00           H
ATOM     61  CG1 VAL     5      26.180  30.710  19.270  1.00  0.00           C
ATOM     62 1HG1 VAL     5      25.960  30.870  18.210  1.00  0.00           H
ATOM     63 2HG1 VAL     5      27.170  30.260  19.320  1.00  0.00           H
ATOM     64 3HG1 VAL     5      25.460  30.080  19.790  1.00  0.00           H
ATOM     65  CG2 VAL     5      24.800  32.600  19.940  1.00  0.00           C
ATOM     66 1HG2 VAL     5      24.700  32.850  18.880  1.00  0.00           H
ATOM     67 2HG2 VAL     5      24.000  31.990  20.360  1.00  0.00           H
ATOM     68 3HG2 VAL     5      24.800  33.570  20.440  1.00  0.00           H
ATOM     69  C   VAL     5      28.030  31.130  21.620  1.00  0.00           C
ATOM     70  O   VAL     5      28.980  31.870  21.340  1.00  0.00           O
ATOM     71  N   GLU     6      28.260  29.880  21.960  1.00  0.00           N
ATOM     72  H   GLU     6      27.470  29.280  22.170  1.00  0.00           H
ATOM     73  CA  GLU     6      29.500  29.190  22.360  1.00  0.00           C
ATOM     74  HA  GLU     6      30.390  29.830  22.340  1.00  0.00           H
ATOM     75  CB  GLU     6      29.350  28.710  23.780  1.00  0.00           C
ATOM     76  HB1 GLU     6      30.240  28.090  23.920  1.00  0.00           H
ATOM     77  HB2 GLU     6      28.460  28.090  23.900  1.00  0.00           H
ATOM     78  CG  GLU     6      29.210  29.850  24.850  1.00  0.00           C
ATOM     79  HG1 GLU     6      29.210  30.810  24.330  1.00  0.00           H
ATOM     80  HG2 GLU     6      30.040  29.830  25.570  1.00  0.00           H
ATOM     81  CD  GLU     6      27.930  29.740  25.570  1.00  0.00           C
ATOM     82  OE1 GLU     6      26.900  29.650  24.850  1.00  0.00           O
ATOM     83  OE2 GLU     6      27.920  29.840  26.800  1.00  0.00           O
ATOM     84  C   GLU     6      29.750  28.090  21.310  1.00  0.00           C
ATOM     85  O   GLU     6      28.840  27.520  20.770  1.00  0.00           O
ATOM     86  N   SER     7      31.040  27.710  21.140  1.00  0.00           N
ATOM     87  H   SER     7      31.840  28.210  21.500  1.00  0.00           H
ATOM     88  CA  SER     7      31.430  26.470  20.400  1.00  0.00           C
ATOM     89  HA  SER     7      30.760  25.630  20.530  1.00  0.00           H
ATOM     90  CB  SER     7      31.660  26.660  18.950  1.00  0.00           C
ATOM     91  HB1 SER     7      32.050  25.840  18.350  1.00  0.00           H
ATOM     92  HB2 SER     7      32.280  27.550  18.820  1.00  0.00           H
ATOM     93  OG  SER     7      30.380  26.970  18.400  1.00  0.00           O
ATOM     94  HG  SER     7      29.980  27.370  19.180  1.00  0.00           H
ATOM     95  C   SER     7      32.730  25.880  20.960  1.00  0.00           C
ATOM     96  O   SER     7      33.610  26.550  21.560  1.00  0.00           O
ATOM     97  N   GLY     9      33.020  24.570  20.780  1.00  0.00           N
ATOM     98  H   GLY     9      32.220  24.090  20.400  1.00  0.00           H
ATOM     99  CA  GLY     9      34.370  23.880  20.810  1.00  0.00           C
ATOM    100  HA1 GLY     9      35.070  24.710  20.870  1.00  0.00           H
ATOM    101  HA2 GLY     9      34.470  23.340  19.870  1.00  0.00           H
ATOM    102  C   GLY     9      34.500  22.790  21.920  1.00  0.00           C
ATOM    103  O   GLY     9      35.650  22.240  22.050  1.00  0.00           O
ATOM    104  N   GLY    10      33.440  22.370  22.660  1.00  0.00           N
ATOM    105  H   GLY    10      32.530  22.780  22.450  1.00  0.00           H
ATOM    106  CA  GLY    10      33.470  21.270  23.630  1.00  0.00           C
ATOM    107  HA1 GLY    10      32.630  21.370  24.320  1.00  0.00           H
ATOM    108  HA2 GLY    10      34.370  21.390  24.230  1.00  0.00           H
ATOM    109  C   GLY    10      33.480  19.880  23.030  1.00  0.00           C
ATOM    110  O   GLY    10      33.220  19.500  21.820  1.00  0.00           O
ATOM    111  N   GLY    11      33.800  18.980  23.950  1.00  0.00           N
ATOM    112  H   GLY    11      33.750  19.300  24.910  1.00  0.00           H
ATOM    113  CA  GLY    11      33.820  17.580  23.730  1.00  0.00           C
ATOM    114  HA1 GLY    11      34.530  17.480  22.910  1.00  0.00           H
ATOM    115  HA2 GLY    11      32.820  17.250  23.460  1.00  0.00           H
ATOM    116  C   GLY    11      34.440  16.610  24.770  1.00  0.00           C
ATOM    117  O   GLY    11      34.750  16.970  25.930  1.00  0.00           O
ATOM    118  N   LEU    12      34.500  15.300  24.310  1.00  0.00           N
ATOM    119  H   LEU    12      34.120  15.020  23.420  1.00  0.00           H
ATOM    120  CA  LEU    12      35.340  14.340  25.040  1.00  0.00           C
ATOM    121  HA  LEU    12      35.070  14.490  26.080  1.00  0.00           H
ATOM    122  CB  LEU    12      34.860  12.940  24.600  1.00  0.00           C
ATOM    123  HB1 LEU    12      34.820  12.950  23.510  1.00  0.00           H
ATOM    124  HB2 LEU    12      33.850  12.850  25.000  1.00  0.00           H
ATOM    125  CG  LEU    12      35.610  11.700  25.130  1.00  0.00           C
ATOM    126  HG  LEU    12      36.660  11.790  24.890  1.00  0.00           H
ATOM    127  CD1 LEU    12      35.360  11.410  26.550  1.00  0.00           C
ATOM    128 1HD1 LEU    12      34.330  11.170  26.810  1.00  0.00           H
ATOM    129 2HD1 LEU    12      35.950  10.530  26.810  1.00  0.00           H
ATOM    130 3HD1 LEU    12      35.660  12.270  27.150  1.00  0.00           H
ATOM    131  CD2 LEU    12      35.040  10.530  24.320  1.00  0.00           C
ATOM    132 1HD2 LEU    12      35.410   9.570  24.680  1.00  0.00           H
ATOM    133 2HD2 LEU    12      33.950  10.570  24.310  1.00  0.00           H
ATOM    134 3HD2 LEU    12      35.300  10.550  23.260  1.00  0.00           H
ATOM    135  C   LEU    12      36.750  14.490  24.800  1.00  0.00           C
ATOM    136  O   LEU    12      37.200  14.370  23.650  1.00  0.00           O
ATOM    137  N   VAL    13      37.490  14.750  25.890  1.00  0.00           N
ATOM    138  H   VAL    13      37.010  14.700  26.770  1.00  0.00           H
ATOM    139  CA  VAL    13      38.950  14.990  25.870  1.00  0.00           C
ATOM    140  HA  VAL    13      39.430  14.850  24.900  1.00  0.00           H
ATOM    141  CB  VAL    13      39.280  16.410  26.370  1.00  0.00           C
ATOM    142  HB  VAL    13      40.300  16.320  26.740  1.00  0.00           H
ATOM    143  CG1 VAL    13      39.380  17.330  25.220  1.00  0.00           C
ATOM    144 1HG1 VAL    13      40.330  17.160  24.700  1.00  0.00           H
ATOM    145 2HG1 VAL    13      38.630  17.100  24.460  1.00  0.00           H
ATOM    146 3HG1 VAL    13      39.420  18.400  25.430  1.00  0.00           H
ATOM    147  CG2 VAL    13      38.320  16.930  27.440  1.00  0.00           C
ATOM    148 1HG2 VAL    13      38.210  16.150  28.200  1.00  0.00           H
ATOM    149 2HG2 VAL    13      38.600  17.870  27.910  1.00  0.00           H
ATOM    150 3HG2 VAL    13      37.320  17.040  27.030  1.00  0.00           H
ATOM    151  C   VAL    13      39.580  14.000  26.810  1.00  0.00           C
ATOM    152  O   VAL    13      38.870  13.370  27.600  1.00  0.00           O
ATOM    153  N   GLN    14      40.910  13.830  26.780  1.00  0.00           N
ATOM    154  H   GLN    14      41.380  14.520  26.210  1.00  0.00           H
ATOM    155  CA  GLN    14      41.680  12.910  27.550  1.00  0.00           C
ATOM    156  HA  GLN    14      41.030  12.230  28.100  1.00  0.00           H
ATOM    157  CB  GLN    14      42.460  11.940  26.660  1.00  0.00           C
ATOM    158  HB1 GLN    14      43.340  11.650  27.240  1.00  0.00           H
ATOM    159  HB2 GLN    14      42.800  12.530  25.810  1.00  0.00           H
ATOM    160  CG  GLN    14      41.630  10.700  26.400  1.00  0.00           C
ATOM    161  HG1 GLN    14      40.610  11.000  26.160  1.00  0.00           H
ATOM    162  HG2 GLN    14      41.660  10.120  27.320  1.00  0.00           H
ATOM    163  CD  GLN    14      42.320   9.820  25.240  1.00  0.00           C
ATOM    164  OE1 GLN    14      43.460   9.400  25.400  1.00  0.00           O
ATOM    165  NE2 GLN    14      41.690   9.490  24.180  1.00  0.00           N
ATOM    166 1HE2 GLN    14      40.750   9.760  23.920  1.00  0.00           H
ATOM    167 2HE2 GLN    14      42.110   8.760  23.620  1.00  0.00           H
ATOM    168  C   GLN    14      42.490  13.600  28.690  1.00  0.00           C
ATOM    169  O   GLN    14      42.840  14.760  28.530  1.00  0.00           O
ATOM    170  N   ALA    15      42.900  12.800  29.640  1.00  0.00           N
ATOM    171  H   ALA    15      42.460  11.900  29.780  1.00  0.00           H
ATOM    172  CA  ALA    15      43.970  13.130  30.540  1.00  0.00           C
ATOM    173  HA  ALA    15      43.570  13.820  31.280  1.00  0.00           H
ATOM    174  CB  ALA    15      44.280  11.890  31.420  1.00  0.00           C
ATOM    175  HB1 ALA    15      44.540  11.160  30.650  1.00  0.00           H
ATOM    176  HB2 ALA    15      45.060  12.020  32.160  1.00  0.00           H
ATOM    177  HB3 ALA    15      43.360  11.660  31.950  1.00  0.00           H
ATOM    178  C   ALA    15      45.270  13.740  29.980  1.00  0.00           C
ATOM    179  O   ALA    15      46.090  13.010  29.370  1.00  0.00           O
ATOM    180  N   GLY    16      45.460  15.050  30.180  1.00  0.00           N
ATOM    181  H   GLY    16      44.710  15.570  30.610  1.00  0.00           H
ATOM    182  CA  GLY    16      46.600  15.820  29.710  1.00  0.00           C
ATOM    183  HA1 GLY    16      47.430  15.160  29.470  1.00  0.00           H
ATOM    184  HA2 GLY    16      46.910  16.540  30.470  1.00  0.00           H
ATOM    185  C   GLY    16      46.270  16.570  28.430  1.00  0.00           C
ATOM    186  O   GLY    16      47.210  17.200  27.930  1.00  0.00           O
ATOM    187  N   ASP    17      45.070  16.480  27.830  1.00  0.00           N
ATOM    188  H   ASP    17      44.390  15.890  28.290  1.00  0.00           H
ATOM    189  CA  ASP    17      44.630  16.990  26.490  1.00  0.00           C
ATOM    190  HA  ASP    17      45.440  16.960  25.760  1.00  0.00           H
ATOM    191  CB  ASP    17      43.470  16.040  26.000  1.00  0.00           C
ATOM    192  HB1 ASP    17      42.560  16.270  26.540  1.00  0.00           H
ATOM    193  HB2 ASP    17      43.810  15.050  26.290  1.00  0.00           H
ATOM    194  CG  ASP    17      43.190  16.010  24.480  1.00  0.00           C
ATOM    195  OD1 ASP    17      43.870  16.730  23.690  1.00  0.00           O
ATOM    196  OD2 ASP    17      42.300  15.210  24.090  1.00  0.00           O
ATOM    197  C   ASP    17      44.160  18.480  26.650  1.00  0.00           C
ATOM    198  O   ASP    17      44.060  18.990  27.760  1.00  0.00           O
ATOM    199  N   SER    18      43.950  19.140  25.530  1.00  0.00           N
ATOM    200  H   SER    18      44.070  18.580  24.700  1.00  0.00           H
ATOM    201  CA  SER    18      43.900  20.610  25.370  1.00  0.00           C
ATOM    202  HA  SER    18      43.670  21.130  26.300  1.00  0.00           H
ATOM    203  CB  SER    18      45.260  21.120  24.860  1.00  0.00           C
ATOM    204  HB1 SER    18      45.150  22.160  24.560  1.00  0.00           H
ATOM    205  HB2 SER    18      45.540  20.450  24.050  1.00  0.00           H
ATOM    206  OG  SER    18      46.210  21.060  25.910  1.00  0.00           O
ATOM    207  HG  SER    18      46.760  20.290  25.750  1.00  0.00           H
ATOM    208  C   SER    18      42.850  21.050  24.320  1.00  0.00           C
ATOM    209  O   SER    18      42.640  20.230  23.390  1.00  0.00           O
ATOM    210  N   LEU    19      42.210  22.220  24.410  1.00  0.00           N
ATOM    211  H   LEU    19      42.440  22.780  25.220  1.00  0.00           H
ATOM    212  CA  LEU    19      41.120  22.760  23.600  1.00  0.00           C
ATOM    213  HA  LEU    19      41.150  22.270  22.630  1.00  0.00           H
ATOM    214  CB  LEU    19      39.780  22.390  24.270  1.00  0.00           C
ATOM    215  HB1 LEU    19      38.980  22.970  23.810  1.00  0.00           H
ATOM    216  HB2 LEU    19      39.730  22.860  25.260  1.00  0.00           H
ATOM    217  CG  LEU    19      39.390  20.880  24.360  1.00  0.00           C
ATOM    218  HG  LEU    19      40.160  20.340  24.910  1.00  0.00           H
ATOM    219  CD1 LEU    19      38.210  20.700  25.300  1.00  0.00           C
ATOM    220 1HD1 LEU    19      37.760  19.710  25.300  1.00  0.00           H
ATOM    221 2HD1 LEU    19      38.280  21.120  26.300  1.00  0.00           H
ATOM    222 3HD1 LEU    19      37.410  21.310  24.880  1.00  0.00           H
ATOM    223  CD2 LEU    19      39.080  20.360  22.980  1.00  0.00           C
ATOM    224 1HD2 LEU    19      38.370  21.000  22.450  1.00  0.00           H
ATOM    225 2HD2 LEU    19      40.040  20.250  22.480  1.00  0.00           H
ATOM    226 3HD2 LEU    19      38.640  19.370  23.070  1.00  0.00           H
ATOM    227  C   LEU    19      41.200  24.250  23.500  1.00  0.00           C
ATOM    228  O   LEU    19      41.900  24.910  24.240  1.00  0.00           O
ATOM    229  N   ARG    20      40.400  24.690  22.510  1.00  0.00           N
ATOM    230  H   ARG    20      39.900  24.080  21.870  1.00  0.00           H
ATOM    231  CA  ARG    20      40.080  26.180  22.480  1.00  0.00           C
ATOM    232  HA  ARG    20      40.380  26.590  23.450  1.00  0.00           H
ATOM    233  CB  ARG    20      40.790  26.970  21.390  1.00  0.00           C
ATOM    234  HB1 ARG    20      40.410  26.700  20.410  1.00  0.00           H
ATOM    235  HB2 ARG    20      41.860  26.760  21.310  1.00  0.00           H
ATOM    236  CG  ARG    20      40.570  28.540  21.440  1.00  0.00           C
ATOM    237  HG1 ARG    20      41.100  28.950  22.300  1.00  0.00           H
ATOM    238  HG2 ARG    20      39.510  28.780  21.500  1.00  0.00           H
ATOM    239  CD  ARG    20      41.280  29.110  20.080  1.00  0.00           C
ATOM    240  HD1 ARG    20      42.260  28.640  19.960  1.00  0.00           H
ATOM    241  HD2 ARG    20      41.510  30.170  20.150  1.00  0.00           H
ATOM    242  NE  ARG    20      40.420  28.890  18.840  1.00  0.00           N
ATOM    243  HE  ARG    20      39.630  28.260  18.910  1.00  0.00           H
ATOM    244  CZ  ARG    20      40.340  29.580  17.710  1.00  0.00           C
ATOM    245  NH1 ARG    20      41.180  30.560  17.480  1.00  0.00           N
ATOM    246 1HH1 ARG    20      41.940  30.610  18.140  1.00  0.00           H
ATOM    247 2HH1 ARG    20      41.100  31.270  16.770  1.00  0.00           H
ATOM    248  NH2 ARG    20      39.300  29.490  16.900  1.00  0.00           N
ATOM    249 1HH2 ARG    20      38.770  28.640  17.020  1.00  0.00           H
ATOM    250 2HH2 ARG    20      39.210  30.140  16.130  1.00  0.00           H
ATOM    251  C   ARG    20      38.590  26.430  22.370  1.00  0.00           C
ATOM    252  O   ARG    20      38.040  26.060  21.300  1.00  0.00           O
ATOM    253  N   LEU    21      37.930  27.030  23.310  1.00  0.00           N
ATOM    254  H   LEU    21      38.410  27.560  24.020  1.00  0.00           H
ATOM    255  CA  LEU    21      36.520  27.330  23.310  1.00  0.00           C
ATOM    256  HA  LEU    21      36.000  26.620  22.660  1.00  0.00           H
ATOM    257  CB  LEU    21      35.910  27.230  24.700  1.00  0.00           C
ATOM    258  HB1 LEU    21      34.850  27.410  24.530  1.00  0.00           H
ATOM    259  HB2 LEU    21      36.410  28.010  25.270  1.00  0.00           H
ATOM    260  CG  LEU    21      36.030  25.880  25.450  1.00  0.00           C
ATOM    261  HG  LEU    21      37.060  25.680  25.750  1.00  0.00           H
ATOM    262  CD1 LEU    21      35.090  25.950  26.630  1.00  0.00           C
ATOM    263 1HD1 LEU    21      34.090  26.270  26.340  1.00  0.00           H
ATOM    264 2HD1 LEU    21      35.110  24.990  27.150  1.00  0.00           H
ATOM    265 3HD1 LEU    21      35.480  26.660  27.350  1.00  0.00           H
ATOM    266  CD2 LEU    21      35.660  24.670  24.510  1.00  0.00           C
ATOM    267 1HD2 LEU    21      35.540  23.790  25.140  1.00  0.00           H
ATOM    268 2HD2 LEU    21      34.700  24.880  24.050  1.00  0.00           H
ATOM    269 3HD2 LEU    21      36.460  24.450  23.800  1.00  0.00           H
ATOM    270  C   LEU    21      36.390  28.790  22.790  1.00  0.00           C
ATOM    271  O   LEU    21      37.260  29.640  23.060  1.00  0.00           O
ATOM    272  N   SER    22      35.350  29.030  21.990  1.00  0.00           N
ATOM    273  H   SER    22      34.680  28.290  21.840  1.00  0.00           H
ATOM    274  CA  SER    22      35.040  30.310  21.270  1.00  0.00           C
ATOM    275  HA  SER    22      35.770  31.080  21.530  1.00  0.00           H
ATOM    276  CB  SER    22      35.240  30.120  19.740  1.00  0.00           C
ATOM    277  HB1 SER    22      36.290  29.930  19.560  1.00  0.00           H
ATOM    278  HB2 SER    22      35.070  31.070  19.230  1.00  0.00           H
ATOM    279  OG  SER    22      34.340  29.090  19.310  1.00  0.00           O
ATOM    280  HG  SER    22      33.600  29.560  18.920  1.00  0.00           H
ATOM    281  C   SER    22      33.570  30.790  21.700  1.00  0.00           C
ATOM    282  O   SER    22      32.650  30.050  21.830  1.00  0.00           O
ATOM    283  N   CYS    23      33.430  32.080  21.930  1.00  0.00           N
ATOM    284  H   CYS    23      34.230  32.640  21.640  1.00  0.00           H
ATOM    285  CA  CYS    23      32.230  32.770  22.360  1.00  0.00           C
ATOM    286  HA  CYS    23      31.360  32.160  22.110  1.00  0.00           H
ATOM    287  CB  CYS    23      32.260  32.930  23.870  1.00  0.00           C
ATOM    288  HB1 CYS    23      33.190  33.420  24.170  1.00  0.00           H
ATOM    289  HB2 CYS    23      32.160  31.970  24.380  1.00  0.00           H
ATOM    290  SG  CYS    23      30.950  34.010  24.540  1.00  0.00           S
ATOM    291  C   CYS    23      32.120  34.100  21.680  1.00  0.00           C
ATOM    292  O   CYS    23      33.030  34.920  21.710  1.00  0.00           O
ATOM    293  N   ALA    24      31.000  34.300  20.980  1.00  0.00           N
ATOM    294  H   ALA    24      30.290  33.590  20.990  1.00  0.00           H
ATOM    295  CA  ALA    24      30.770  35.530  20.230  1.00  0.00           C
ATOM    296  HA  ALA    24      31.740  36.000  20.020  1.00  0.00           H
ATOM    297  CB  ALA    24      30.040  35.110  18.910  1.00  0.00           C
ATOM    298  HB1 ALA    24      29.070  34.640  19.080  1.00  0.00           H
ATOM    299  HB2 ALA    24      30.030  35.980  18.260  1.00  0.00           H
ATOM    300  HB3 ALA    24      30.700  34.360  18.470  1.00  0.00           H
ATOM    301  C   ALA    24      29.930  36.620  20.860  1.00  0.00           C
ATOM    302  O   ALA    24      29.010  36.440  21.670  1.00  0.00           O
ATOM    303  N   ALA    25      30.210  37.850  20.520  1.00  0.00           N
ATOM    304  H   ALA    25      30.790  38.050  19.720  1.00  0.00           H
ATOM    305  CA  ALA    25      29.470  38.950  21.040  1.00  0.00           C
ATOM    306  HA  ALA    25      29.680  39.000  22.110  1.00  0.00           H
ATOM    307  CB  ALA    25      29.840  40.280  20.330  1.00  0.00           C
ATOM    308  HB1 ALA    25      29.520  40.380  19.290  1.00  0.00           H
ATOM    309  HB2 ALA    25      29.410  41.180  20.760  1.00  0.00           H
ATOM    310  HB3 ALA    25      30.920  40.470  20.260  1.00  0.00           H
ATOM    311  C   ALA    25      27.930  38.880  20.830  1.00  0.00           C
ATOM    312  O   ALA    25      27.250  39.370  21.710  1.00  0.00           O
ATOM    313  N   SER    26      27.360  38.270  19.760  1.00  0.00           N
ATOM    314  H   SER    26      27.980  38.140  18.970  1.00  0.00           H
ATOM    315  CA  SER    26      25.940  37.890  19.590  1.00  0.00           C
ATOM    316  HA  SER    26      25.850  37.540  18.560  1.00  0.00           H
ATOM    317  CB  SER    26      25.700  36.580  20.340  1.00  0.00           C
ATOM    318  HB1 SER    26      24.740  36.170  20.050  1.00  0.00           H
ATOM    319  HB2 SER    26      25.630  36.820  21.400  1.00  0.00           H
ATOM    320  OG  SER    26      26.790  35.710  19.990  1.00  0.00           O
ATOM    321  HG  SER    26      27.560  35.960  20.510  1.00  0.00           H
ATOM    322  C   SER    26      24.980  39.050  19.800  1.00  0.00           C
ATOM    323  O   SER    26      23.760  38.800  19.860  1.00  0.00           O
ATOM    324  N   GLY    27      25.440  40.280  19.670  1.00  0.00           N
ATOM    325  H   GLY    27      26.420  40.510  19.710  1.00  0.00           H
ATOM    326  CA  GLY    27      24.560  41.420  19.700  1.00  0.00           C
ATOM    327  HA1 GLY    27      23.530  41.070  19.700  1.00  0.00           H
ATOM    328  HA2 GLY    27      24.790  41.970  18.790  1.00  0.00           H
ATOM    329  C   GLY    27      24.780  42.390  20.860  1.00  0.00           C
ATOM    330  O   GLY    27      24.170  43.430  20.860  1.00  0.00           O
ATOM    331  N   LEU    28      25.590  42.050  21.800  1.00  0.00           N
ATOM    332  H   LEU    28      26.000  41.140  21.680  1.00  0.00           H
ATOM    333  CA  LEU    28      26.080  42.800  22.940  1.00  0.00           C
ATOM    334  HA  LEU    28      25.200  42.990  23.570  1.00  0.00           H
ATOM    335  CB  LEU    28      27.050  41.780  23.560  1.00  0.00           C
ATOM    336  HB1 LEU    28      27.920  41.660  22.920  1.00  0.00           H
ATOM    337  HB2 LEU    28      26.560  40.810  23.670  1.00  0.00           H
ATOM    338  CG  LEU    28      27.610  42.100  24.990  1.00  0.00           C
ATOM    339  HG  LEU    28      27.970  43.130  24.940  1.00  0.00           H
ATOM    340  CD1 LEU    28      26.580  41.870  26.070  1.00  0.00           C
ATOM    341 1HD1 LEU    28      25.740  42.530  25.840  1.00  0.00           H
ATOM    342 2HD1 LEU    28      26.360  40.820  26.280  1.00  0.00           H
ATOM    343 3HD1 LEU    28      27.070  42.330  26.920  1.00  0.00           H
ATOM    344  CD2 LEU    28      28.860  41.250  25.460  1.00  0.00           C
ATOM    345 1HD2 LEU    28      28.590  40.200  25.580  1.00  0.00           H
ATOM    346 2HD2 LEU    28      29.610  41.290  24.660  1.00  0.00           H
ATOM    347 3HD2 LEU    28      29.170  41.740  26.380  1.00  0.00           H
ATOM    348  C   LEU    28      26.780  44.120  22.640  1.00  0.00           C
ATOM    349  O   LEU    28      27.390  44.210  21.600  1.00  0.00           O
ATOM    350  N   LEU    29      26.940  44.970  23.680  1.00  0.00           N
ATOM    351  H   LEU    29      26.610  44.830  24.620  1.00  0.00           H
ATOM    352  CA  LEU    29      27.910  46.050  23.530  1.00  0.00           C
ATOM    353  HA  LEU    29      27.830  46.460  22.520  1.00  0.00           H
ATOM    354  CB  LEU    29      27.510  47.250  24.450  1.00  0.00           C
ATOM    355  HB1 LEU    29      28.270  48.020  24.560  1.00  0.00           H
ATOM    356  HB2 LEU    29      27.410  46.820  25.450  1.00  0.00           H
ATOM    357  CG  LEU    29      26.200  47.960  24.160  1.00  0.00           C
ATOM    358  HG  LEU    29      25.440  47.200  23.970  1.00  0.00           H
ATOM    359  CD1 LEU    29      25.820  48.800  25.360  1.00  0.00           C
ATOM    360 1HD1 LEU    29      26.610  49.450  25.730  1.00  0.00           H
ATOM    361 2HD1 LEU    29      25.010  49.480  25.120  1.00  0.00           H
ATOM    362 3HD1 LEU    29      25.440  48.080  26.090  1.00  0.00           H
ATOM    363  CD2 LEU    29      26.250  48.740  22.820  1.00  0.00           C
ATOM    364 1HD2 LEU    29      25.420  49.440  22.700  1.00  0.00           H
ATOM    365 2HD2 LEU    29      27.170  49.310  22.710  1.00  0.00           H
ATOM    366 3HD2 LEU    29      26.250  48.040  21.980  1.00  0.00           H
ATOM    367  C   LEU    29      29.370  45.640  23.740  1.00  0.00           C
ATOM    368  O   LEU    29      29.960  45.990  24.770  1.00  0.00           O
ATOM    369  N   PHE    30      29.890  44.930  22.740  1.00  0.00           N
ATOM    370  H   PHE    30      29.310  44.840  21.910  1.00  0.00           H
ATOM    371  CA  PHE    30      31.260  44.350  22.710  1.00  0.00           C
ATOM    372  HA  PHE    30      31.330  43.690  23.570  1.00  0.00           H
ATOM    373  CB  PHE    30      31.490  43.560  21.440  1.00  0.00           C
ATOM    374  HB1 PHE    30      31.610  44.200  20.560  1.00  0.00           H
ATOM    375  HB2 PHE    30      30.630  42.950  21.170  1.00  0.00           H
ATOM    376  CG  PHE    30      32.690  42.680  21.460  1.00  0.00           C
ATOM    377  CD1 PHE    30      32.550  41.370  21.970  1.00  0.00           C
ATOM    378  HD1 PHE    30      31.610  41.060  22.390  1.00  0.00           H
ATOM    379  CE1 PHE    30      33.570  40.450  21.930  1.00  0.00           C
ATOM    380  HE1 PHE    30      33.500  39.480  22.400  1.00  0.00           H
ATOM    381  CZ  PHE    30      34.830  40.920  21.540  1.00  0.00           C
ATOM    382  HZ  PHE    30      35.680  40.250  21.560  1.00  0.00           H
ATOM    383  CE2 PHE    30      34.980  42.210  20.990  1.00  0.00           C
ATOM    384  HE2 PHE    30      35.930  42.540  20.600  1.00  0.00           H
ATOM    385  CD2 PHE    30      33.880  43.050  20.820  1.00  0.00           C
ATOM    386  HD2 PHE    30      33.990  43.910  20.160  1.00  0.00           H
ATOM    387  C   PHE    30      32.450  45.330  22.940  1.00  0.00           C
ATOM    388  O   PHE    30      33.460  44.980  23.490  1.00  0.00           O
ATOM    389  N   SER    37      32.210  46.640  22.700  1.00  0.00           N
ATOM    390  H   SER    37      31.360  46.920  22.230  1.00  0.00           H
ATOM    391  CA  SER    37      33.180  47.710  23.030  1.00  0.00           C
ATOM    392  HA  SER    37      34.160  47.410  22.670  1.00  0.00           H
ATOM    393  CB  SER    37      32.890  48.980  22.230  1.00  0.00           C
ATOM    394  HB1 SER    37      33.660  49.710  22.480  1.00  0.00           H
ATOM    395  HB2 SER    37      31.980  49.480  22.570  1.00  0.00           H
ATOM    396  OG  SER    37      32.880  48.800  20.840  1.00  0.00           O
ATOM    397  HG  SER    37      32.960  49.680  20.460  1.00  0.00           H
ATOM    398  C   SER    37      33.390  48.110  24.520  1.00  0.00           C
ATOM    399  O   SER    37      34.370  48.760  24.780  1.00  0.00           O
ATOM    400  N   PHE    38      32.490  47.740  25.490  1.00  0.00           N
ATOM    401  H   PHE    38      31.660  47.250  25.210  1.00  0.00           H
ATOM    402  CA  PHE    38      32.470  48.170  26.880  1.00  0.00           C
ATOM    403  HA  PHE    38      33.360  48.750  27.140  1.00  0.00           H
ATOM    404  CB  PHE    38      31.390  49.190  26.990  1.00  0.00           C
ATOM    405  HB1 PHE    38      31.490  49.660  27.960  1.00  0.00           H
ATOM    406  HB2 PHE    38      30.390  48.780  26.980  1.00  0.00           H
ATOM    407  CG  PHE    38      31.470  50.320  25.880  1.00  0.00           C
ATOM    408  CD1 PHE    38      30.300  50.490  25.120  1.00  0.00           C
ATOM    409  HD1 PHE    38      29.410  49.950  25.400  1.00  0.00           H
ATOM    410  CE1 PHE    38      30.310  51.570  24.220  1.00  0.00           C
ATOM    411  HE1 PHE    38      29.450  51.780  23.610  1.00  0.00           H
ATOM    412  CZ  PHE    38      31.460  52.300  23.960  1.00  0.00           C
ATOM    413  HZ  PHE    38      31.370  53.070  23.200  1.00  0.00           H
ATOM    414  CE2 PHE    38      32.580  52.110  24.680  1.00  0.00           C
ATOM    415  HE2 PHE    38      33.480  52.690  24.560  1.00  0.00           H
ATOM    416  CD2 PHE    38      32.610  51.080  25.680  1.00  0.00           C
ATOM    417  HD2 PHE    38      33.480  50.820  26.270  1.00  0.00           H
ATOM    418  C   PHE    38      32.250  46.990  27.900  1.00  0.00           C
ATOM    419  O   PHE    38      32.630  47.090  29.060  1.00  0.00           O
ATOM    420  N   TYR    39      31.540  45.850  27.560  1.00  0.00           N
ATOM    421  H   TYR    39      31.260  45.670  26.610  1.00  0.00           H
ATOM    422  CA  TYR    39      31.360  44.680  28.530  1.00  0.00           C
ATOM    423  HA  TYR    39      31.050  45.090  29.490  1.00  0.00           H
ATOM    424  CB  TYR    39      30.190  43.780  28.070  1.00  0.00           C
ATOM    425  HB1 TYR    39      30.310  42.770  28.460  1.00  0.00           H
ATOM    426  HB2 TYR    39      30.240  43.620  27.000  1.00  0.00           H
ATOM    427  CG  TYR    39      28.820  44.340  28.370  1.00  0.00           C
ATOM    428  CD1 TYR    39      28.470  45.530  27.690  1.00  0.00           C
ATOM    429  HD1 TYR    39      29.150  45.970  26.980  1.00  0.00           H
ATOM    430  CE1 TYR    39      27.280  46.180  28.120  1.00  0.00           C
ATOM    431  HE1 TYR    39      27.070  47.170  27.750  1.00  0.00           H
ATOM    432  CZ  TYR    39      26.480  45.620  29.170  1.00  0.00           C
ATOM    433  OH  TYR    39      25.420  46.310  29.600  1.00  0.00           O
ATOM    434  HH  TYR    39      25.020  45.830  30.330  1.00  0.00           H
ATOM    435  CE2 TYR    39      26.760  44.330  29.710  1.00  0.00           C
ATOM    436  HE2 TYR    39      26.010  43.760  30.230  1.00  0.00           H
ATOM    437  CD2 TYR    39      27.940  43.710  29.260  1.00  0.00           C
ATOM    438  HD2 TYR    39      28.180  42.710  29.600  1.00  0.00           H
ATOM    439  C   TYR    39      32.670  43.980  28.800  1.00  0.00           C
ATOM    440  O   TYR    39      33.550  43.810  27.950  1.00  0.00           O
ATOM    441  N   ILE    40      32.670  43.460  30.010  1.00  0.00           N
ATOM    442  H   ILE    40      31.780  43.540  30.490  1.00  0.00           H
ATOM    443  CA  ILE    40      33.580  42.460  30.560  1.00  0.00           C
ATOM    444  HA  ILE    40      34.510  42.520  30.000  1.00  0.00           H
ATOM    445  CB  ILE    40      33.830  42.670  32.060  1.00  0.00           C
ATOM    446  HB  ILE    40      32.910  42.410  32.590  1.00  0.00           H
ATOM    447  CG2 ILE    40      34.990  41.830  32.680  1.00  0.00           C
ATOM    448 1HG2 ILE    40      35.970  42.160  32.320  1.00  0.00           H
ATOM    449 2HG2 ILE    40      35.060  42.020  33.750  1.00  0.00           H
ATOM    450 3HG2 ILE    40      34.760  40.790  32.450  1.00  0.00           H
ATOM    451  CG1 ILE    40      34.010  44.200  32.330  1.00  0.00           C
ATOM    452 1HG1 ILE    40      33.170  44.820  32.020  1.00  0.00           H
ATOM    453 2HG1 ILE    40      34.920  44.520  31.830  1.00  0.00           H
ATOM    454  CD  ILE    40      34.260  44.530  33.750  1.00  0.00           C
ATOM    455  HD1 ILE    40      33.440  44.360  34.450  1.00  0.00           H
ATOM    456  HD2 ILE    40      35.270  44.180  33.970  1.00  0.00           H
ATOM    457  HD3 ILE    40      34.530  45.580  33.830  1.00  0.00           H
ATOM    458  C   ILE    40      33.160  41.040  30.230  1.00  0.00           C
ATOM    459  O   ILE    40      32.010  40.800  30.460  1.00  0.00           O
ATOM    460  N   MET    41      33.930  40.150  29.590  1.00  0.00           N
ATOM    461  H   MET    41      34.910  40.280  29.350  1.00  0.00           H
ATOM    462  CA  MET    41      33.420  38.870  29.150  1.00  0.00           C
ATOM    463  HA  MET    41      32.380  38.760  29.450  1.00  0.00           H
ATOM    464  CB  MET    41      33.410  38.990  27.610  1.00  0.00           C
ATOM    465  HB1 MET    41      33.390  38.020  27.110  1.00  0.00           H
ATOM    466  HB2 MET    41      34.360  39.410  27.300  1.00  0.00           H
ATOM    467  CG  MET    41      32.380  39.910  26.970  1.00  0.00           C
ATOM    468  HG1 MET    41      32.760  40.930  27.040  1.00  0.00           H
ATOM    469  HG2 MET    41      31.450  39.790  27.520  1.00  0.00           H
ATOM    470  SD  MET    41      32.090  39.660  25.200  1.00  0.00           S
ATOM    471  CE  MET    41      31.830  37.860  25.020  1.00  0.00           C
ATOM    472  HE1 MET    41      32.800  37.390  25.210  1.00  0.00           H
ATOM    473  HE2 MET    41      31.250  37.460  25.840  1.00  0.00           H
ATOM    474  HE3 MET    41      31.490  37.500  24.050  1.00  0.00           H
ATOM    475  C   MET    41      34.210  37.710  29.690  1.00  0.00           C
ATOM    476  O   MET    41      35.420  37.790  29.780  1.00  0.00           O
ATOM    477  N   GLY    42      33.460  36.720  30.160  1.00  0.00           N
ATOM    478  H   GLY    42      32.450  36.730  30.160  1.00  0.00           H
ATOM    479  CA  GLY    42      34.090  35.620  30.940  1.00  0.00           C
ATOM    480  HA1 GLY    42      34.000  35.840  32.010  1.00  0.00           H
ATOM    481  HA2 GLY    42      35.100  35.490  30.560  1.00  0.00           H
ATOM    482  C   GLY    42      33.340  34.270  30.780  1.00  0.00           C
ATOM    483  O   GLY    42      32.270  34.180  30.190  1.00  0.00           O
ATOM    484  N   TRP    43      34.010  33.240  31.270  1.00  0.00           N
ATOM    485  H   TRP    43      34.910  33.360  31.700  1.00  0.00           H
ATOM    486  CA  TRP    43      33.560  31.790  31.350  1.00  0.00           C
ATOM    487  HA  TRP    43      32.560  31.680  30.940  1.00  0.00           H
ATOM    488  CB  TRP    43      34.490  30.830  30.600  1.00  0.00           C
ATOM    489  HB1 TRP    43      34.040  29.840  30.690  1.00  0.00           H
ATOM    490  HB2 TRP    43      35.500  30.880  31.000  1.00  0.00           H
ATOM    491  CG  TRP    43      34.610  31.000  29.100  1.00  0.00           C
ATOM    492  CD1 TRP    43      35.540  31.840  28.570  1.00  0.00           C
ATOM    493  HD1 TRP    43      36.140  32.570  29.110  1.00  0.00           H
ATOM    494  NE1 TRP    43      35.490  31.660  27.180  1.00  0.00           N
ATOM    495  HE1 TRP    43      36.050  32.150  26.500  1.00  0.00           H
ATOM    496  CE2 TRP    43      34.570  30.710  26.770  1.00  0.00           C
ATOM    497  CZ2 TRP    43      34.070  30.300  25.570  1.00  0.00           C
ATOM    498  HZ2 TRP    43      34.420  30.780  24.660  1.00  0.00           H
ATOM    499  CH2 TRP    43      33.120  29.310  25.550  1.00  0.00           C
ATOM    500  HH2 TRP    43      32.680  28.980  24.620  1.00  0.00           H
ATOM    501  CZ3 TRP    43      32.570  28.790  26.730  1.00  0.00           C
ATOM    502  HZ3 TRP    43      31.900  27.960  26.610  1.00  0.00           H
ATOM    503  CE3 TRP    43      32.940  29.360  28.000  1.00  0.00           C
ATOM    504  HE3 TRP    43      32.560  28.960  28.930  1.00  0.00           H
ATOM    505  CD2 TRP    43      34.000  30.300  28.010  1.00  0.00           C
ATOM    506  C   TRP    43      33.330  31.350  32.790  1.00  0.00           C
ATOM    507  O   TRP    43      34.020  31.830  33.730  1.00  0.00           O
ATOM    508  N   PHE    44      32.540  30.310  32.920  1.00  0.00           N
ATOM    509  H   PHE    44      31.950  30.090  32.130  1.00  0.00           H
ATOM    510  CA  PHE    44      32.190  29.640  34.090  1.00  0.00           C
ATOM    511  HA  PHE    44      33.070  29.730  34.730  1.00  0.00           H
ATOM    512  CB  PHE    44      30.900  30.210  34.750  1.00  0.00           C
ATOM    513  HB1 PHE    44      30.560  29.570  35.560  1.00  0.00           H
ATOM    514  HB2 PHE    44      30.030  30.090  34.100  1.00  0.00           H
ATOM    515  CG  PHE    44      31.130  31.650  35.320  1.00  0.00           C
ATOM    516  CD1 PHE    44      31.030  32.790  34.530  1.00  0.00           C
ATOM    517  HD1 PHE    44      30.830  32.640  33.480  1.00  0.00           H
ATOM    518  CE1 PHE    44      31.360  34.070  35.020  1.00  0.00           C
ATOM    519  HE1 PHE    44      31.320  34.890  34.320  1.00  0.00           H
ATOM    520  CZ  PHE    44      31.510  34.230  36.390  1.00  0.00           C
ATOM    521  HZ  PHE    44      31.530  35.240  36.770  1.00  0.00           H
ATOM    522  CE2 PHE    44      31.520  33.090  37.260  1.00  0.00           C
ATOM    523  HE2 PHE    44      31.540  33.250  38.330  1.00  0.00           H
ATOM    524  CD2 PHE    44      31.290  31.800  36.780  1.00  0.00           C
ATOM    525  HD2 PHE    44      31.280  30.930  37.420  1.00  0.00           H
ATOM    526  C   PHE    44      32.120  28.190  33.730  1.00  0.00           C
ATOM    527  O   PHE    44      31.740  27.870  32.600  1.00  0.00           O
ATOM    528  N   ARG    45      32.200  27.300  34.770  1.00  0.00           N
ATOM    529  H   ARG    45      32.440  27.670  35.680  1.00  0.00           H
ATOM    530  CA  ARG    45      32.030  25.850  34.590  1.00  0.00           C
ATOM    531  HA  ARG    45      31.390  25.820  33.710  1.00  0.00           H
ATOM    532  CB  ARG    45      33.290  25.080  34.300  1.00  0.00           C
ATOM    533  HB1 ARG    45      33.760  25.560  33.440  1.00  0.00           H
ATOM    534  HB2 ARG    45      32.970  24.080  33.990  1.00  0.00           H
ATOM    535  CG  ARG    45      34.200  25.030  35.480  1.00  0.00           C
ATOM    536  HG1 ARG    45      33.910  24.290  36.220  1.00  0.00           H
ATOM    537  HG2 ARG    45      34.200  26.010  35.940  1.00  0.00           H
ATOM    538  CD  ARG    45      35.540  24.500  35.040  1.00  0.00           C
ATOM    539  HD1 ARG    45      36.140  25.140  34.390  1.00  0.00           H
ATOM    540  HD2 ARG    45      35.290  23.530  34.620  1.00  0.00           H
ATOM    541  NE  ARG    45      36.430  24.200  36.160  1.00  0.00           N
ATOM    542  HE  ARG    45      36.100  24.440  37.090  1.00  0.00           H
ATOM    543  CZ  ARG    45      37.500  23.410  36.180  1.00  0.00           C
ATOM    544  NH1 ARG    45      38.080  22.940  35.180  1.00  0.00           N
ATOM    545 1HH1 ARG    45      37.580  22.930  34.300  1.00  0.00           H
ATOM    546 2HH1 ARG    45      38.820  22.260  35.320  1.00  0.00           H
ATOM    547  NH2 ARG    45      37.920  23.070  37.370  1.00  0.00           N
ATOM    548 1HH2 ARG    45      37.280  23.340  38.110  1.00  0.00           H
ATOM    549 2HH2 ARG    45      38.810  22.660  37.560  1.00  0.00           H
ATOM    550  C   ARG    45      31.170  25.180  35.670  1.00  0.00           C
ATOM    551  O   ARG    45      31.230  25.550  36.820  1.00  0.00           O
ATOM    552  N   GLN    46      30.350  24.170  35.210  1.00  0.00           N
ATOM    553  H   GLN    46      30.120  24.210  34.230  1.00  0.00           H
ATOM    554  CA  GLN    46      29.500  23.330  36.120  1.00  0.00           C
ATOM    555  HA  GLN    46      29.900  23.330  37.140  1.00  0.00           H
ATOM    556  CB  GLN    46      28.070  23.900  36.190  1.00  0.00           C
ATOM    557  HB1 GLN    46      27.650  23.890  35.180  1.00  0.00           H
ATOM    558  HB2 GLN    46      28.280  24.880  36.600  1.00  0.00           H
ATOM    559  CG  GLN    46      27.130  23.290  37.170  1.00  0.00           C
ATOM    560  HG1 GLN    46      27.710  23.140  38.070  1.00  0.00           H
ATOM    561  HG2 GLN    46      26.910  22.320  36.720  1.00  0.00           H
ATOM    562  CD  GLN    46      25.900  24.040  37.500  1.00  0.00           C
ATOM    563  OE1 GLN    46      25.590  25.040  36.920  1.00  0.00           O
ATOM    564  NE2 GLN    46      25.190  23.670  38.530  1.00  0.00           N
ATOM    565 1HE2 GLN    46      25.510  22.890  39.100  1.00  0.00           H
ATOM    566 2HE2 GLN    46      24.500  24.340  38.840  1.00  0.00           H
ATOM    567  C   GLN    46      29.520  21.820  35.770  1.00  0.00           C
ATOM    568  O   GLN    46      29.260  21.470  34.590  1.00  0.00           O
ATOM    569  N   ALA    47      29.780  20.990  36.810  1.00  0.00           N
ATOM    570  H   ALA    47      30.010  21.440  37.680  1.00  0.00           H
ATOM    571  CA  ALA    47      29.690  19.510  36.740  1.00  0.00           C
ATOM    572  HA  ALA    47      29.790  19.220  35.690  1.00  0.00           H
ATOM    573  CB  ALA    47      30.810  18.940  37.590  1.00  0.00           C
ATOM    574  HB1 ALA    47      30.510  18.900  38.640  1.00  0.00           H
ATOM    575  HB2 ALA    47      31.020  17.890  37.360  1.00  0.00           H
ATOM    576  HB3 ALA    47      31.770  19.400  37.410  1.00  0.00           H
ATOM    577  C   ALA    47      28.350  18.920  37.280  1.00  0.00           C
ATOM    578  O   ALA    47      27.560  19.670  37.880  1.00  0.00           O
ATOM    579  N   PRO    48      28.070  17.590  37.020  1.00  0.00           N
ATOM    580  CD  PRO    48      28.670  16.780  35.990  1.00  0.00           C
ATOM    581  HD1 PRO    48      29.750  16.930  35.870  1.00  0.00           H
ATOM    582  HD2 PRO    48      28.310  16.920  34.970  1.00  0.00           H
ATOM    583  CG  PRO    48      28.360  15.350  36.440  1.00  0.00           C
ATOM    584  HG1 PRO    48      29.100  15.010  37.160  1.00  0.00           H
ATOM    585  HG2 PRO    48      28.420  14.700  35.570  1.00  0.00           H
ATOM    586  CB  PRO    48      26.960  15.460  37.050  1.00  0.00           C
ATOM    587  HB1 PRO    48      26.810  14.620  37.730  1.00  0.00           H
ATOM    588  HB2 PRO    48      26.230  15.470  36.230  1.00  0.00           H
ATOM    589  CA  PRO    48      26.940  16.850  37.700  1.00  0.00           C
ATOM    590  HA  PRO    48      26.020  17.380  37.480  1.00  0.00           H
ATOM    591  C   PRO    48      27.250  16.820  39.180  1.00  0.00           C
ATOM    592  O   PRO    48      28.380  16.820  39.610  1.00  0.00           O
ATOM    593  N   GLY    49      26.140  16.770  39.940  1.00  0.00           N
ATOM    594  H   GLY    49      25.300  17.060  39.470  1.00  0.00           H
ATOM    595  CA  GLY    49      26.130  16.820  41.380  1.00  0.00           C
ATOM    596  HA1 GLY    49      26.510  15.890  41.810  1.00  0.00           H
ATOM    597  HA2 GLY    49      25.090  16.910  41.710  1.00  0.00           H
ATOM    598  C   GLY    49      26.870  17.970  42.000  1.00  0.00           C
ATOM    599  O   GLY    49      27.320  17.810  43.160  1.00  0.00           O
ATOM    600  N   ARG    50      27.080  19.150  41.350  1.00  0.00           N
ATOM    601  H   ARG    50      26.640  19.240  40.450  1.00  0.00           H
ATOM    602  CA  ARG    50      27.920  20.280  41.840  1.00  0.00           C
ATOM    603  HA  ARG    50      28.050  20.180  42.920  1.00  0.00           H
ATOM    604  CB  ARG    50      29.380  20.070  41.290  1.00  0.00           C
ATOM    605  HB1 ARG    50      29.910  20.960  41.620  1.00  0.00           H
ATOM    606  HB2 ARG    50      29.400  20.180  40.210  1.00  0.00           H
ATOM    607  CG  ARG    50      30.100  18.830  41.730  1.00  0.00           C
ATOM    608  HG1 ARG    50      31.020  18.830  41.140  1.00  0.00           H
ATOM    609  HG2 ARG    50      29.480  18.030  41.310  1.00  0.00           H
ATOM    610  CD  ARG    50      30.470  18.710  43.250  1.00  0.00           C
ATOM    611  HD1 ARG    50      29.610  18.860  43.900  1.00  0.00           H
ATOM    612  HD2 ARG    50      31.090  19.530  43.630  1.00  0.00           H
ATOM    613  NE  ARG    50      31.110  17.490  43.670  1.00  0.00           N
ATOM    614  HE  ARG    50      32.040  17.470  44.060  1.00  0.00           H
ATOM    615  CZ  ARG    50      30.570  16.270  43.820  1.00  0.00           C
ATOM    616  NH1 ARG    50      29.330  16.040  43.630  1.00  0.00           N
ATOM    617 1HH1 ARG    50      28.830  16.880  43.380  1.00  0.00           H
ATOM    618 2HH1 ARG    50      28.860  15.150  43.720  1.00  0.00           H
ATOM    619  NH2 ARG    50      31.200  15.330  44.360  1.00  0.00           N
ATOM    620 1HH2 ARG    50      32.160  15.490  44.650  1.00  0.00           H
ATOM    621 2HH2 ARG    50      30.630  14.560  44.680  1.00  0.00           H
ATOM    622  C   ARG    50      27.320  21.590  41.500  1.00  0.00           C
ATOM    623  O   ARG    50      26.550  21.750  40.550  1.00  0.00           O
ATOM    624  N   GLU    51      27.690  22.560  42.320  1.00  0.00           N
ATOM    625  H   GLU    51      28.320  22.400  43.090  1.00  0.00           H
ATOM    626  CA  GLU    51      27.550  23.960  41.850  1.00  0.00           C
ATOM    627  HA  GLU    51      26.610  24.000  41.300  1.00  0.00           H
ATOM    628  CB  GLU    51      27.370  24.880  43.120  1.00  0.00           C
ATOM    629  HB1 GLU    51      27.320  25.900  42.740  1.00  0.00           H
ATOM    630  HB2 GLU    51      28.300  24.810  43.690  1.00  0.00           H
ATOM    631  CG  GLU    51      26.280  24.480  44.130  1.00  0.00           C
ATOM    632  HG1 GLU    51      26.230  25.060  45.060  1.00  0.00           H
ATOM    633  HG2 GLU    51      26.450  23.440  44.420  1.00  0.00           H
ATOM    634  CD  GLU    51      24.920  24.570  43.480  1.00  0.00           C
ATOM    635  OE1 GLU    51      24.080  23.580  43.590  1.00  0.00           O
ATOM    636  OE2 GLU    51      24.690  25.580  42.790  1.00  0.00           O
ATOM    637  C   GLU    51      28.620  24.490  40.850  1.00  0.00           C
ATOM    638  O   GLU    51      29.660  23.880  40.740  1.00  0.00           O
ATOM    639  N   ARG    52      28.370  25.640  40.220  1.00  0.00           N
ATOM    640  H   ARG    52      27.520  26.090  40.540  1.00  0.00           H
ATOM    641  CA  ARG    52      29.140  26.330  39.230  1.00  0.00           C
ATOM    642  HA  ARG    52      29.590  25.620  38.540  1.00  0.00           H
ATOM    643  CB  ARG    52      28.180  27.250  38.450  1.00  0.00           C
ATOM    644  HB1 ARG    52      27.890  28.080  39.100  1.00  0.00           H
ATOM    645  HB2 ARG    52      27.300  26.670  38.170  1.00  0.00           H
ATOM    646  CG  ARG    52      28.780  27.840  37.130  1.00  0.00           C
ATOM    647  HG1 ARG    52      29.230  27.080  36.490  1.00  0.00           H
ATOM    648  HG2 ARG    52      29.460  28.650  37.400  1.00  0.00           H
ATOM    649  CD  ARG    52      27.570  28.500  36.420  1.00  0.00           C
ATOM    650  HD1 ARG    52      26.860  27.740  36.110  1.00  0.00           H
ATOM    651  HD2 ARG    52      27.970  29.080  35.590  1.00  0.00           H
ATOM    652  NE  ARG    52      26.810  29.410  37.300  1.00  0.00           N
ATOM    653  HE  ARG    52      27.080  29.460  38.270  1.00  0.00           H
ATOM    654  CZ  ARG    52      25.680  30.070  37.060  1.00  0.00           C
ATOM    655  NH1 ARG    52      25.150  30.120  35.880  1.00  0.00           N
ATOM    656 1HH1 ARG    52      25.490  29.530  35.140  1.00  0.00           H
ATOM    657 2HH1 ARG    52      24.310  30.670  35.740  1.00  0.00           H
ATOM    658  NH2 ARG    52      25.090  30.650  38.040  1.00  0.00           N
ATOM    659 1HH2 ARG    52      25.380  30.470  38.990  1.00  0.00           H
ATOM    660 2HH2 ARG    52      24.170  31.060  37.980  1.00  0.00           H
ATOM    661  C   ARG    52      30.240  27.050  39.910  1.00  0.00           C
ATOM    662  O   ARG    52      30.040  27.560  41.030  1.00  0.00           O
ATOM    663  N   GLU    53      31.420  27.080  39.290  1.00  0.00           N
ATOM    664  H   GLU    53      31.440  26.540  38.440  1.00  0.00           H
ATOM    665  CA  GLU    53      32.550  27.970  39.600  1.00  0.00           C
ATOM    666  HA  GLU    53      32.280  28.640  40.410  1.00  0.00           H
ATOM    667  CB  GLU    53      33.690  27.110  40.110  1.00  0.00           C
ATOM    668  HB1 GLU    53      33.210  26.450  40.840  1.00  0.00           H
ATOM    669  HB2 GLU    53      34.460  27.690  40.600  1.00  0.00           H
ATOM    670  CG  GLU    53      34.350  26.250  39.050  1.00  0.00           C
ATOM    671  HG1 GLU    53      34.950  26.940  38.460  1.00  0.00           H
ATOM    672  HG2 GLU    53      33.580  25.820  38.410  1.00  0.00           H
ATOM    673  CD  GLU    53      35.310  25.110  39.560  1.00  0.00           C
ATOM    674  OE1 GLU    53      35.790  25.200  40.710  1.00  0.00           O
ATOM    675  OE2 GLU    53      35.550  24.140  38.800  1.00  0.00           O
ATOM    676  C   GLU    53      33.000  28.880  38.450  1.00  0.00           C
ATOM    677  O   GLU    53      32.690  28.580  37.260  1.00  0.00           O
ATOM    678  N   PHE    54      33.680  29.970  38.690  1.00  0.00           N
ATOM    679  H   PHE    54      33.740  30.300  39.640  1.00  0.00           H
ATOM    680  CA  PHE    54      34.320  30.850  37.780  1.00  0.00           C
ATOM    681  HA  PHE    54      33.550  31.140  37.070  1.00  0.00           H
ATOM    682  CB  PHE    54      34.660  32.100  38.580  1.00  0.00           C
ATOM    683  HB1 PHE    54      35.210  31.810  39.470  1.00  0.00           H
ATOM    684  HB2 PHE    54      33.720  32.540  38.930  1.00  0.00           H
ATOM    685  CG  PHE    54      35.480  33.100  37.880  1.00  0.00           C
ATOM    686  CD1 PHE    54      34.980  33.690  36.710  1.00  0.00           C
ATOM    687  HD1 PHE    54      34.030  33.420  36.280  1.00  0.00           H
ATOM    688  CE1 PHE    54      35.790  34.580  36.030  1.00  0.00           C
ATOM    689  HE1 PHE    54      35.470  35.070  35.120  1.00  0.00           H
ATOM    690  CZ  PHE    54      37.090  34.930  36.390  1.00  0.00           C
ATOM    691  HZ  PHE    54      37.700  35.650  35.860  1.00  0.00           H
ATOM    692  CE2 PHE    54      37.590  34.330  37.580  1.00  0.00           C
ATOM    693  HE2 PHE    54      38.530  34.590  38.040  1.00  0.00           H
ATOM    694  CD2 PHE    54      36.720  33.470  38.310  1.00  0.00           C
ATOM    695  HD2 PHE    54      37.140  33.110  39.240  1.00  0.00           H
ATOM    696  C   PHE    54      35.600  30.230  37.120  1.00  0.00           C
ATOM    697  O   PHE    54      36.100  29.190  37.620  1.00  0.00           O
ATOM    698  N   VAL    55      35.860  30.740  35.910  1.00  0.00           N
ATOM    699  H   VAL    55      35.340  31.520  35.540  1.00  0.00           H
ATOM    700  CA  VAL    55      37.030  30.280  35.150  1.00  0.00           C
ATOM    701  HA  VAL    55      37.620  29.660  35.820  1.00  0.00           H
ATOM    702  CB  VAL    55      36.530  29.430  34.010  1.00  0.00           C
ATOM    703  HB  VAL    55      35.880  30.030  33.370  1.00  0.00           H
ATOM    704  CG1 VAL    55      37.690  29.120  33.080  1.00  0.00           C
ATOM    705 1HG1 VAL    55      37.320  28.420  32.330  1.00  0.00           H
ATOM    706 2HG1 VAL    55      38.140  29.970  32.560  1.00  0.00           H
ATOM    707 3HG1 VAL    55      38.530  28.620  33.550  1.00  0.00           H
ATOM    708  CG2 VAL    55      35.840  28.150  34.440  1.00  0.00           C
ATOM    709 1HG2 VAL    55      34.930  28.300  35.020  1.00  0.00           H
ATOM    710 2HG2 VAL    55      35.620  27.620  33.510  1.00  0.00           H
ATOM    711 3HG2 VAL    55      36.490  27.560  35.080  1.00  0.00           H
ATOM    712  C   VAL    55      37.970  31.460  34.770  1.00  0.00           C
ATOM    713  O   VAL    55      39.120  31.410  35.140  1.00  0.00           O
ATOM    714  N   ALA    56      37.470  32.540  34.130  1.00  0.00           N
ATOM    715  H   ALA    56      36.500  32.600  33.870  1.00  0.00           H
ATOM    716  CA  ALA    56      38.240  33.510  33.400  1.00  0.00           C
ATOM    717  HA  ALA    56      39.080  33.870  33.990  1.00  0.00           H
ATOM    718  CB  ALA    56      38.650  32.870  32.040  1.00  0.00           C
ATOM    719  HB1 ALA    56      39.220  33.660  31.540  1.00  0.00           H
ATOM    720  HB2 ALA    56      39.360  32.040  32.170  1.00  0.00           H
ATOM    721  HB3 ALA    56      37.850  32.590  31.360  1.00  0.00           H
ATOM    722  C   ALA    56      37.420  34.700  33.070  1.00  0.00           C
ATOM    723  O   ALA    56      36.190  34.540  32.840  1.00  0.00           O
ATOM    724  N   SER    57      38.000  35.940  32.940  1.00  0.00           N
ATOM    725  H   SER    57      38.970  36.090  33.180  1.00  0.00           H
ATOM    726  CA  SER    57      37.380  37.170  32.420  1.00  0.00           C
ATOM    727  HA  SER    57      36.800  36.840  31.560  1.00  0.00           H
ATOM    728  CB  SER    57      36.340  37.820  33.390  1.00  0.00           C
ATOM    729  HB1 SER    57      35.670  37.010  33.700  1.00  0.00           H
ATOM    730  HB2 SER    57      35.830  38.620  32.860  1.00  0.00           H
ATOM    731  OG  SER    57      37.090  38.290  34.490  1.00  0.00           O
ATOM    732  HG  SER    57      36.700  37.780  35.190  1.00  0.00           H
ATOM    733  C   SER    57      38.370  38.200  32.050  1.00  0.00           C
ATOM    734  O   SER    57      39.490  38.110  32.510  1.00  0.00           O
ATOM    735  N   ILE    58      37.970  39.080  31.100  1.00  0.00           N
ATOM    736  H   ILE    58      37.000  39.020  30.810  1.00  0.00           H
ATOM    737  CA  ILE    58      38.760  40.070  30.430  1.00  0.00           C
ATOM    738  HA  ILE    58      39.530  40.310  31.170  1.00  0.00           H
ATOM    739  CB  ILE    58      39.430  39.350  29.200  1.00  0.00           C
ATOM    740  HB  ILE    58      40.020  38.540  29.620  1.00  0.00           H
ATOM    741  CG2 ILE    58      38.470  38.850  28.050  1.00  0.00           C
ATOM    742 1HG2 ILE    58      37.880  39.680  27.670  1.00  0.00           H
ATOM    743 2HG2 ILE    58      39.000  38.440  27.200  1.00  0.00           H
ATOM    744 3HG2 ILE    58      37.860  38.030  28.430  1.00  0.00           H
ATOM    745  CG1 ILE    58      40.310  40.420  28.520  1.00  0.00           C
ATOM    746 1HG1 ILE    58      40.770  41.080  29.250  1.00  0.00           H
ATOM    747 2HG1 ILE    58      39.620  41.010  27.910  1.00  0.00           H
ATOM    748  CD  ILE    58      41.410  39.730  27.600  1.00  0.00           C
ATOM    749  HD1 ILE    58      41.840  38.880  28.130  1.00  0.00           H
ATOM    750  HD2 ILE    58      41.050  39.460  26.610  1.00  0.00           H
ATOM    751  HD3 ILE    58      42.220  40.460  27.500  1.00  0.00           H
ATOM    752  C   ILE    58      38.030  41.410  30.110  1.00  0.00           C
ATOM    753  O   ILE    58      36.900  41.330  29.620  1.00  0.00           O
ATOM    754  N   LYS    59      38.600  42.570  30.460  1.00  0.00           N
ATOM    755  H   LYS    59      39.540  42.610  30.840  1.00  0.00           H
ATOM    756  CA  LYS    59      38.040  43.860  30.180  1.00  0.00           C
ATOM    757  HA  LYS    59      36.980  43.770  30.420  1.00  0.00           H
ATOM    758  CB  LYS    59      38.510  44.960  31.210  1.00  0.00           C
ATOM    759  HB1 LYS    59      37.840  45.790  31.040  1.00  0.00           H
ATOM    760  HB2 LYS    59      39.540  45.170  30.930  1.00  0.00           H
ATOM    761  CG  LYS    59      38.400  44.570  32.690  1.00  0.00           C
ATOM    762  HG1 LYS    59      39.030  43.690  32.860  1.00  0.00           H
ATOM    763  HG2 LYS    59      37.470  44.060  32.950  1.00  0.00           H
ATOM    764  CD  LYS    59      38.720  45.660  33.690  1.00  0.00           C
ATOM    765  HD1 LYS    59      37.920  46.390  33.650  1.00  0.00           H
ATOM    766  HD2 LYS    59      39.630  46.200  33.440  1.00  0.00           H
ATOM    767  CE  LYS    59      38.940  45.060  35.040  1.00  0.00           C
ATOM    768  HE1 LYS    59      39.690  44.270  34.930  1.00  0.00           H
ATOM    769  HE2 LYS    59      37.970  44.630  35.300  1.00  0.00           H
ATOM    770  NZ  LYS    59      39.590  46.030  35.950  1.00  0.00           N
ATOM    771  HZ1 LYS    59      40.560  46.220  35.730  1.00  0.00           H
ATOM    772  HZ2 LYS    59      39.100  46.910  35.910  1.00  0.00           H
ATOM    773  HZ3 LYS    59      39.450  45.670  36.880  1.00  0.00           H
ATOM    774  C   LYS    59      38.220  44.250  28.680  1.00  0.00           C
ATOM    775  O   LYS    59      39.110  43.590  28.060  1.00  0.00           O
ATOM    776  N   TRP    60      37.420  45.160  28.090  1.00  0.00           N
ATOM    777  H   TRP    60      36.790  45.720  28.640  1.00  0.00           H
ATOM    778  CA  TRP    60      37.460  45.380  26.670  1.00  0.00           C
ATOM    779  HA  TRP    60      37.210  44.430  26.200  1.00  0.00           H
ATOM    780  CB  TRP    60      36.470  46.480  26.100  1.00  0.00           C
ATOM    781  HB1 TRP    60      35.410  46.220  26.180  1.00  0.00           H
ATOM    782  HB2 TRP    60      36.670  46.460  25.030  1.00  0.00           H
ATOM    783  CG  TRP    60      36.620  47.880  26.570  1.00  0.00           C
ATOM    784  CD1 TRP    60      35.910  48.420  27.600  1.00  0.00           C
ATOM    785  HD1 TRP    60      35.210  47.800  28.130  1.00  0.00           H
ATOM    786  NE1 TRP    60      36.230  49.750  27.760  1.00  0.00           N
ATOM    787  HE1 TRP    60      35.700  50.370  28.360  1.00  0.00           H
ATOM    788  CE2 TRP    60      37.120  50.200  26.840  1.00  0.00           C
ATOM    789  CZ2 TRP    60      37.590  51.510  26.620  1.00  0.00           C
ATOM    790  HZ2 TRP    60      37.300  52.360  27.220  1.00  0.00           H
ATOM    791  CH2 TRP    60      38.330  51.700  25.430  1.00  0.00           C
ATOM    792  HH2 TRP    60      38.690  52.690  25.170  1.00  0.00           H
ATOM    793  CZ3 TRP    60      38.590  50.630  24.560  1.00  0.00           C
ATOM    794  HZ3 TRP    60      39.130  50.800  23.640  1.00  0.00           H
ATOM    795  CE3 TRP    60      38.100  49.310  24.850  1.00  0.00           C
ATOM    796  HE3 TRP    60      38.130  48.560  24.070  1.00  0.00           H
ATOM    797  CD2 TRP    60      37.330  49.080  25.980  1.00  0.00           C
ATOM    798  C   TRP    60      38.880  45.740  26.220  1.00  0.00           C
ATOM    799  O   TRP    60      39.340  45.210  25.190  1.00  0.00           O
ATOM    800  N   ALA    61      39.700  46.390  26.960  1.00  0.00           N
ATOM    801  H   ALA    61      39.350  46.780  27.820  1.00  0.00           H
ATOM    802  CA  ALA    61      41.140  46.770  26.610  1.00  0.00           C
ATOM    803  HA  ALA    61      41.150  46.740  25.520  1.00  0.00           H
ATOM    804  CB  ALA    61      41.530  48.280  27.080  1.00  0.00           C
ATOM    805  HB1 ALA    61      41.430  48.340  28.160  1.00  0.00           H
ATOM    806  HB2 ALA    61      42.580  48.460  26.870  1.00  0.00           H
ATOM    807  HB3 ALA    61      41.000  49.080  26.560  1.00  0.00           H
ATOM    808  C   ALA    61      42.120  45.620  26.980  1.00  0.00           C
ATOM    809  O   ALA    61      43.300  45.710  26.830  1.00  0.00           O
ATOM    810  N   GLY    65      41.610  44.460  27.450  1.00  0.00           N
ATOM    811  H   GLY    65      40.600  44.460  27.470  1.00  0.00           H
ATOM    812  CA  GLY    65      42.450  43.240  27.630  1.00  0.00           C
ATOM    813  HA1 GLY    65      43.310  43.260  26.960  1.00  0.00           H
ATOM    814  HA2 GLY    65      41.830  42.440  27.230  1.00  0.00           H
ATOM    815  C   GLY    65      42.880  42.990  29.050  1.00  0.00           C
ATOM    816  O   GLY    65      43.950  42.500  29.310  1.00  0.00           O
ATOM    817  N   ASP    66      42.200  43.590  30.030  1.00  0.00           N
ATOM    818  H   ASP    66      41.280  43.970  29.860  1.00  0.00           H
ATOM    819  CA  ASP    66      42.660  43.530  31.480  1.00  0.00           C
ATOM    820  HA  ASP    66      43.730  43.320  31.550  1.00  0.00           H
ATOM    821  CB  ASP    66      42.380  44.890  32.250  1.00  0.00           C
ATOM    822  HB1 ASP    66      41.390  45.300  32.060  1.00  0.00           H
ATOM    823  HB2 ASP    66      42.960  45.720  31.870  1.00  0.00           H
ATOM    824  CG  ASP    66      42.610  44.880  33.770  1.00  0.00           C
ATOM    825  OD1 ASP    66      41.860  45.600  34.490  1.00  0.00           O
ATOM    826  OD2 ASP    66      43.590  44.180  34.130  1.00  0.00           O
ATOM    827  C   ASP    66      42.120  42.230  32.090  1.00  0.00           C
ATOM    828  O   ASP    66      40.870  42.100  32.130  1.00  0.00           O
ATOM    829  N   ARG    67      42.950  41.340  32.540  1.00  0.00           N
ATOM    830  H   ARG    67      43.940  41.490  32.540  1.00  0.00           H
ATOM    831  CA  ARG    67      42.630  39.960  32.830  1.00  0.00           C
ATOM    832  HA  ARG    67      41.720  39.640  32.310  1.00  0.00           H
ATOM    833  CB  ARG    67      43.860  39.150  32.190  1.00  0.00           C
ATOM    834  HB1 ARG    67      43.990  38.300  32.860  1.00  0.00           H
ATOM    835  HB2 ARG    67      44.780  39.740  32.180  1.00  0.00           H
ATOM    836  CG  ARG    67      43.520  38.760  30.730  1.00  0.00           C
ATOM    837  HG1 ARG    67      43.210  39.650  30.190  1.00  0.00           H
ATOM    838  HG2 ARG    67      42.750  37.980  30.710  1.00  0.00           H
ATOM    839  CD  ARG    67      44.740  38.150  30.030  1.00  0.00           C
ATOM    840  HD1 ARG    67      44.910  37.160  30.440  1.00  0.00           H
ATOM    841  HD2 ARG    67      45.550  38.830  30.280  1.00  0.00           H
ATOM    842  NE  ARG    67      44.500  38.010  28.540  1.00  0.00           N
ATOM    843  HE  ARG    67      44.000  37.190  28.240  1.00  0.00           H
ATOM    844  CZ  ARG    67      44.890  38.830  27.620  1.00  0.00           C
ATOM    845  NH1 ARG    67      45.610  39.860  27.900  1.00  0.00           N
ATOM    846 1HH1 ARG    67      45.780  40.080  28.870  1.00  0.00           H
ATOM    847 2HH1 ARG    67      45.940  40.500  27.190  1.00  0.00           H
ATOM    848  NH2 ARG    67      44.570  38.590  26.360  1.00  0.00           N
ATOM    849 1HH2 ARG    67      44.150  37.700  26.130  1.00  0.00           H
ATOM    850 2HH2 ARG    67      45.020  39.190  25.680  1.00  0.00           H
ATOM    851  C   ARG    67      42.350  39.540  34.260  1.00  0.00           C
ATOM    852  O   ARG    67      42.860  40.190  35.130  1.00  0.00           O
ATOM    853  N   THR    68      41.740  38.330  34.420  1.00  0.00           N
ATOM    854  H   THR    68      41.090  38.020  33.710  1.00  0.00           H
ATOM    855  CA  THR    68      41.830  37.530  35.670  1.00  0.00           C
ATOM    856  HA  THR    68      42.890  37.530  35.910  1.00  0.00           H
ATOM    857  CB  THR    68      40.970  38.280  36.750  1.00  0.00           C
ATOM    858  HB  THR    68      41.260  39.330  36.690  1.00  0.00           H
ATOM    859  CG2 THR    68      39.480  38.100  36.810  1.00  0.00           C
ATOM    860 1HG2 THR    68      39.240  37.100  37.170  1.00  0.00           H
ATOM    861 2HG2 THR    68      39.000  38.730  37.560  1.00  0.00           H
ATOM    862 3HG2 THR    68      39.010  38.470  35.890  1.00  0.00           H
ATOM    863  OG1 THR    68      41.390  37.940  38.050  1.00  0.00           O
ATOM    864  HG1 THR    68      42.330  37.770  38.030  1.00  0.00           H
ATOM    865  C   THR    68      41.300  36.100  35.400  1.00  0.00           C
ATOM    866  O   THR    68      40.700  35.810  34.340  1.00  0.00           O
ATOM    867  N   TYR    69      41.650  35.170  36.280  1.00  0.00           N
ATOM    868  H   TYR    69      42.300  35.420  37.000  1.00  0.00           H
ATOM    869  CA  TYR    69      41.350  33.800  36.350  1.00  0.00           C
ATOM    870  HA  TYR    69      40.510  33.640  35.670  1.00  0.00           H
ATOM    871  CB  TYR    69      42.510  33.030  35.730  1.00  0.00           C
ATOM    872  HB1 TYR    69      42.150  32.010  35.620  1.00  0.00           H
ATOM    873  HB2 TYR    69      43.330  33.080  36.440  1.00  0.00           H
ATOM    874  CG  TYR    69      42.960  33.580  34.350  1.00  0.00           C
ATOM    875  CD1 TYR    69      44.180  34.340  34.230  1.00  0.00           C
ATOM    876  HD1 TYR    69      44.680  34.660  35.130  1.00  0.00           H
ATOM    877  CE1 TYR    69      44.590  34.780  32.970  1.00  0.00           C
ATOM    878  HE1 TYR    69      45.440  35.440  32.880  1.00  0.00           H
ATOM    879  CZ  TYR    69      43.880  34.280  31.840  1.00  0.00           C
ATOM    880  OH  TYR    69      44.340  34.550  30.560  1.00  0.00           O
ATOM    881  HH  TYR    69      45.300  34.610  30.640  1.00  0.00           H
ATOM    882  CE2 TYR    69      42.790  33.430  31.960  1.00  0.00           C
ATOM    883  HE2 TYR    69      42.350  32.960  31.100  1.00  0.00           H
ATOM    884  CD2 TYR    69      42.220  33.140  33.280  1.00  0.00           C
ATOM    885  HD2 TYR    69      41.380  32.470  33.440  1.00  0.00           H
ATOM    886  C   TYR    69      40.960  33.160  37.720  1.00  0.00           C
ATOM    887  O   TYR    69      41.170  33.780  38.760  1.00  0.00           O
ATOM    888  N   GLY    70      40.430  31.920  37.650  1.00  0.00           N
ATOM    889  H   GLY    70      40.240  31.510  36.750  1.00  0.00           H
ATOM    890  CA  GLY    70      39.940  31.100  38.720  1.00  0.00           C
ATOM    891  HA1 GLY    70      39.500  30.180  38.340  1.00  0.00           H
ATOM    892  HA2 GLY    70      39.230  31.700  39.300  1.00  0.00           H
ATOM    893  C   GLY    70      41.020  30.670  39.750  1.00  0.00           C
ATOM    894  O   GLY    70      42.020  31.350  39.980  1.00  0.00           O
ATOM    895  N   THR    71      40.770  29.480  40.320  1.00  0.00           N
ATOM    896  H   THR    71      39.920  29.010  40.030  1.00  0.00           H
ATOM    897  CA  THR    71      41.660  28.710  41.290  1.00  0.00           C
ATOM    898  HA  THR    71      41.650  29.310  42.200  1.00  0.00           H
ATOM    899  CB  THR    71      41.190  27.250  41.600  1.00  0.00           C
ATOM    900  HB  THR    71      41.740  26.870  42.450  1.00  0.00           H
ATOM    901  CG2 THR    71      39.700  27.060  41.900  1.00  0.00           C
ATOM    902 1HG2 THR    71      39.100  27.480  41.100  1.00  0.00           H
ATOM    903 2HG2 THR    71      39.560  25.990  42.080  1.00  0.00           H
ATOM    904 3HG2 THR    71      39.460  27.650  42.790  1.00  0.00           H
ATOM    905  OG1 THR    71      41.550  26.480  40.490  1.00  0.00           O
ATOM    906  HG1 THR    71      41.310  25.600  40.790  1.00  0.00           H
ATOM    907  C   THR    71      43.090  28.630  40.830  1.00  0.00           C
ATOM    908  O   THR    71      43.400  28.790  39.640  1.00  0.00           O
ATOM    909  N   ASP    72      43.990  28.430  41.810  1.00  0.00           N
ATOM    910  H   ASP    72      43.680  28.340  42.770  1.00  0.00           H
ATOM    911  CA  ASP    72      45.370  28.250  41.600  1.00  0.00           C
ATOM    912  HA  ASP    72      45.800  29.150  41.160  1.00  0.00           H
ATOM    913  CB  ASP    72      46.130  28.050  42.970  1.00  0.00           C
ATOM    914  HB1 ASP    72      45.970  28.950  43.570  1.00  0.00           H
ATOM    915  HB2 ASP    72      47.190  27.980  42.730  1.00  0.00           H
ATOM    916  CG  ASP    72      45.660  26.800  43.820  1.00  0.00           C
ATOM    917  OD1 ASP    72      46.490  25.870  43.940  1.00  0.00           O
ATOM    918  OD2 ASP    72      44.430  26.730  44.190  1.00  0.00           O
ATOM    919  C   ASP    72      45.690  27.120  40.580  1.00  0.00           C
ATOM    920  O   ASP    72      46.820  27.080  40.050  1.00  0.00           O
ATOM    921  N   SER    73      44.830  26.180  40.360  1.00  0.00           N
ATOM    922  H   SER    73      43.990  26.210  40.920  1.00  0.00           H
ATOM    923  CA  SER    73      45.010  25.180  39.410  1.00  0.00           C
ATOM    924  HA  SER    73      46.050  24.860  39.320  1.00  0.00           H
ATOM    925  CB  SER    73      44.090  24.000  39.630  1.00  0.00           C
ATOM    926  HB1 SER    73      44.420  23.260  38.890  1.00  0.00           H
ATOM    927  HB2 SER    73      43.030  24.170  39.480  1.00  0.00           H
ATOM    928  OG  SER    73      44.370  23.410  40.920  1.00  0.00           O
ATOM    929  HG  SER    73      43.800  23.840  41.560  1.00  0.00           H
ATOM    930  C   SER    73      44.690  25.710  38.000  1.00  0.00           C
ATOM    931  O   SER    73      45.450  25.540  37.060  1.00  0.00           O
ATOM    932  N   VAL    74      43.610  26.500  37.920  1.00  0.00           N
ATOM    933  H   VAL    74      43.190  26.820  38.780  1.00  0.00           H
ATOM    934  CA  VAL    74      43.100  27.150  36.650  1.00  0.00           C
ATOM    935  HA  VAL    74      43.090  26.370  35.880  1.00  0.00           H
ATOM    936  CB  VAL    74      41.650  27.650  36.810  1.00  0.00           C
ATOM    937  HB  VAL    74      41.600  28.250  37.720  1.00  0.00           H
ATOM    938  CG1 VAL    74      41.030  28.520  35.720  1.00  0.00           C
ATOM    939 1HG1 VAL    74      40.040  28.730  36.140  1.00  0.00           H
ATOM    940 2HG1 VAL    74      41.580  29.450  35.580  1.00  0.00           H
ATOM    941 3HG1 VAL    74      40.720  27.980  34.830  1.00  0.00           H
ATOM    942  CG2 VAL    74      40.800  26.400  36.970  1.00  0.00           C
ATOM    943 1HG2 VAL    74      40.850  25.800  36.060  1.00  0.00           H
ATOM    944 2HG2 VAL    74      40.970  25.980  37.960  1.00  0.00           H
ATOM    945 3HG2 VAL    74      39.750  26.680  37.080  1.00  0.00           H
ATOM    946  C   VAL    74      44.040  28.230  36.090  1.00  0.00           C
ATOM    947  O   VAL    74      44.410  28.120  34.980  1.00  0.00           O
ATOM    948  N   LYS    75      44.460  29.180  36.960  1.00  0.00           N
ATOM    949  H   LYS    75      44.090  29.170  37.900  1.00  0.00           H
ATOM    950  CA  LYS    75      45.680  29.980  36.660  1.00  0.00           C
ATOM    951  HA  LYS    75      45.370  30.790  36.000  1.00  0.00           H
ATOM    952  CB  LYS    75      46.170  30.620  37.940  1.00  0.00           C
ATOM    953  HB1 LYS    75      47.220  30.910  37.860  1.00  0.00           H
ATOM    954  HB2 LYS    75      46.210  29.850  38.710  1.00  0.00           H
ATOM    955  CG  LYS    75      45.430  31.770  38.480  1.00  0.00           C
ATOM    956  HG1 LYS    75      44.380  31.530  38.660  1.00  0.00           H
ATOM    957  HG2 LYS    75      45.390  32.600  37.780  1.00  0.00           H
ATOM    958  CD  LYS    75      46.210  32.160  39.740  1.00  0.00           C
ATOM    959  HD1 LYS    75      47.220  32.520  39.520  1.00  0.00           H
ATOM    960  HD2 LYS    75      46.300  31.340  40.450  1.00  0.00           H
ATOM    961  CE  LYS    75      45.490  33.340  40.350  1.00  0.00           C
ATOM    962  HE1 LYS    75      45.470  34.230  39.710  1.00  0.00           H
ATOM    963  HE2 LYS    75      45.990  33.670  41.260  1.00  0.00           H
ATOM    964  NZ  LYS    75      44.150  32.990  40.940  1.00  0.00           N
ATOM    965  HZ1 LYS    75      43.640  33.840  41.150  1.00  0.00           H
ATOM    966  HZ2 LYS    75      43.610  32.440  40.290  1.00  0.00           H
ATOM    967  HZ3 LYS    75      44.300  32.420  41.760  1.00  0.00           H
ATOM    968  C   LYS    75      46.900  29.240  36.030  1.00  0.00           C
ATOM    969  O   LYS    75      47.670  29.800  35.270  1.00  0.00           O
ATOM    970  N   GLY    76      47.040  27.970  36.300  1.00  0.00           N
ATOM    971  H   GLY    76      46.320  27.520  36.850  1.00  0.00           H
ATOM    972  CA  GLY    76      48.120  27.210  35.690  1.00  0.00           C
ATOM    973  HA1 GLY    76      48.310  26.260  36.190  1.00  0.00           H
ATOM    974  HA2 GLY    76      48.980  27.870  35.820  1.00  0.00           H
ATOM    975  C   GLY    76      47.980  26.790  34.210  1.00  0.00           C
ATOM    976  O   GLY    76      49.030  26.490  33.570  1.00  0.00           O
ATOM    977  N   ARG    77      46.700  26.790  33.770  1.00  0.00           N
ATOM    978  H   ARG    77      45.980  27.230  34.310  1.00  0.00           H
ATOM    979  CA  ARG    77      46.220  25.910  32.630  1.00  0.00           C
ATOM    980  HA  ARG    77      47.130  25.730  32.040  1.00  0.00           H
ATOM    981  CB  ARG    77      45.650  24.590  33.290  1.00  0.00           C
ATOM    982  HB1 ARG    77      45.240  23.970  32.500  1.00  0.00           H
ATOM    983  HB2 ARG    77      44.810  24.930  33.910  1.00  0.00           H
ATOM    984  CG  ARG    77      46.750  23.800  33.980  1.00  0.00           C
ATOM    985  HG1 ARG    77      47.050  24.160  34.970  1.00  0.00           H
ATOM    986  HG2 ARG    77      47.640  23.990  33.390  1.00  0.00           H
ATOM    987  CD  ARG    77      46.510  22.270  34.110  1.00  0.00           C
ATOM    988  HD1 ARG    77      47.410  21.820  34.540  1.00  0.00           H
ATOM    989  HD2 ARG    77      46.430  21.860  33.100  1.00  0.00           H
ATOM    990  NE  ARG    77      45.400  21.930  35.000  1.00  0.00           N
ATOM    991  HE  ARG    77      45.600  21.840  35.990  1.00  0.00           H
ATOM    992  CZ  ARG    77      44.180  21.530  34.730  1.00  0.00           C
ATOM    993  NH1 ARG    77      43.720  21.510  33.520  1.00  0.00           N
ATOM    994 1HH1 ARG    77      44.240  21.760  32.690  1.00  0.00           H
ATOM    995 2HH1 ARG    77      42.820  21.050  33.520  1.00  0.00           H
ATOM    996  NH2 ARG    77      43.350  21.110  35.640  1.00  0.00           N
ATOM    997 1HH2 ARG    77      43.700  21.230  36.570  1.00  0.00           H
ATOM    998 2HH2 ARG    77      42.420  20.820  35.350  1.00  0.00           H
ATOM    999  C   ARG    77      45.180  26.490  31.650  1.00  0.00           C
ATOM   1000  O   ARG    77      44.710  25.820  30.780  1.00  0.00           O
ATOM   1001  N   PHE    78      44.850  27.800  31.850  1.00  0.00           N
ATOM   1002  H   PHE    78      45.130  28.230  32.720  1.00  0.00           H
ATOM   1003  CA  PHE    78      43.880  28.420  31.020  1.00  0.00           C
ATOM   1004  HA  PHE    78      43.710  27.780  30.160  1.00  0.00           H
ATOM   1005  CB  PHE    78      42.570  28.460  31.880  1.00  0.00           C
ATOM   1006  HB1 PHE    78      41.830  29.020  31.310  1.00  0.00           H
ATOM   1007  HB2 PHE    78      42.680  29.090  32.770  1.00  0.00           H
ATOM   1008  CG  PHE    78      41.970  27.130  32.270  1.00  0.00           C
ATOM   1009  CD1 PHE    78      42.390  26.250  33.280  1.00  0.00           C
ATOM   1010  HD1 PHE    78      43.320  26.530  33.760  1.00  0.00           H
ATOM   1011  CE1 PHE    78      41.770  25.050  33.610  1.00  0.00           C
ATOM   1012  HE1 PHE    78      42.140  24.410  34.410  1.00  0.00           H
ATOM   1013  CZ  PHE    78      40.620  24.630  32.940  1.00  0.00           C
ATOM   1014  HZ  PHE    78      40.080  23.730  33.210  1.00  0.00           H
ATOM   1015  CE2 PHE    78      40.140  25.520  31.960  1.00  0.00           C
ATOM   1016  HE2 PHE    78      39.150  25.350  31.570  1.00  0.00           H
ATOM   1017  CD2 PHE    78      40.780  26.740  31.660  1.00  0.00           C
ATOM   1018  HD2 PHE    78      40.210  27.400  31.010  1.00  0.00           H
ATOM   1019  C   PHE    78      44.320  29.830  30.640  1.00  0.00           C
ATOM   1020  O   PHE    78      44.710  30.580  31.520  1.00  0.00           O
ATOM   1021  N   ALA    79      44.090  30.310  29.380  1.00  0.00           N
ATOM   1022  H   ALA    79      43.790  29.680  28.640  1.00  0.00           H
ATOM   1023  CA  ALA    79      44.400  31.720  29.000  1.00  0.00           C
ATOM   1024  HA  ALA    79      44.680  32.320  29.860  1.00  0.00           H
ATOM   1025  CB  ALA    79      45.740  31.700  28.280  1.00  0.00           C
ATOM   1026  HB1 ALA    79      46.150  32.700  28.150  1.00  0.00           H
ATOM   1027  HB2 ALA    79      46.450  31.160  28.920  1.00  0.00           H
ATOM   1028  HB3 ALA    79      45.670  31.240  27.300  1.00  0.00           H
ATOM   1029  C   ALA    79      43.230  32.330  28.100  1.00  0.00           C
ATOM   1030  O   ALA    79      42.740  31.600  27.230  1.00  0.00           O
ATOM   1031  N   ILE    80      42.870  33.590  28.230  1.00  0.00           N
ATOM   1032  H   ILE    80      43.420  34.190  28.840  1.00  0.00           H
ATOM   1033  CA  ILE    80      41.770  34.190  27.590  1.00  0.00           C
ATOM   1034  HA  ILE    80      41.370  33.490  26.860  1.00  0.00           H
ATOM   1035  CB  ILE    80      40.620  34.410  28.570  1.00  0.00           C
ATOM   1036  HB  ILE    80      40.570  33.570  29.260  1.00  0.00           H
ATOM   1037  CG2 ILE    80      40.830  35.660  29.450  1.00  0.00           C
ATOM   1038 1HG2 ILE    80      40.570  36.610  28.990  1.00  0.00           H
ATOM   1039 2HG2 ILE    80      40.180  35.550  30.330  1.00  0.00           H
ATOM   1040 3HG2 ILE    80      41.830  35.650  29.890  1.00  0.00           H
ATOM   1041  CG1 ILE    80      39.270  34.550  27.870  1.00  0.00           C
ATOM   1042 1HG1 ILE    80      39.120  33.700  27.210  1.00  0.00           H
ATOM   1043 2HG1 ILE    80      39.340  35.500  27.340  1.00  0.00           H
ATOM   1044  CD  ILE    80      38.030  34.600  28.850  1.00  0.00           C
ATOM   1045  HD1 ILE    80      37.100  34.800  28.320  1.00  0.00           H
ATOM   1046  HD2 ILE    80      37.980  33.660  29.400  1.00  0.00           H
ATOM   1047  HD3 ILE    80      38.110  35.320  29.660  1.00  0.00           H
ATOM   1048  C   ILE    80      42.210  35.430  26.730  1.00  0.00           C
ATOM   1049  O   ILE    80      43.130  36.080  27.170  1.00  0.00           O
ATOM   1050  N   SER    81      41.580  35.670  25.590  1.00  0.00           N
ATOM   1051  H   SER    81      40.950  34.970  25.240  1.00  0.00           H
ATOM   1052  CA  SER    81      41.890  36.800  24.630  1.00  0.00           C
ATOM   1053  HA  SER    81      42.290  37.680  25.130  1.00  0.00           H
ATOM   1054  CB  SER    81      43.010  36.250  23.740  1.00  0.00           C
ATOM   1055  HB1 SER    81      43.020  36.870  22.840  1.00  0.00           H
ATOM   1056  HB2 SER    81      42.760  35.230  23.450  1.00  0.00           H
ATOM   1057  OG  SER    81      44.230  36.410  24.450  1.00  0.00           O
ATOM   1058  HG  SER    81      44.400  35.590  24.910  1.00  0.00           H
ATOM   1059  C   SER    81      40.630  37.200  23.830  1.00  0.00           C
ATOM   1060  O   SER    81      39.830  36.330  23.610  1.00  0.00           O
ATOM   1061  N   ARG    82      40.560  38.440  23.300  1.00  0.00           N
ATOM   1062  H   ARG    82      41.340  39.070  23.390  1.00  0.00           H
ATOM   1063  CA  ARG    82      39.410  38.960  22.590  1.00  0.00           C
ATOM   1064  HA  ARG    82      38.750  38.150  22.270  1.00  0.00           H
ATOM   1065  CB  ARG    82      38.560  39.780  23.510  1.00  0.00           C
ATOM   1066  HB1 ARG    82      38.070  39.100  24.210  1.00  0.00           H
ATOM   1067  HB2 ARG    82      37.720  40.040  22.870  1.00  0.00           H
ATOM   1068  CG  ARG    82      39.220  40.980  24.080  1.00  0.00           C
ATOM   1069  HG1 ARG    82      39.830  41.470  23.320  1.00  0.00           H
ATOM   1070  HG2 ARG    82      39.930  40.570  24.810  1.00  0.00           H
ATOM   1071  CD  ARG    82      38.140  41.960  24.650  1.00  0.00           C
ATOM   1072  HD1 ARG    82      38.570  42.560  25.450  1.00  0.00           H
ATOM   1073  HD2 ARG    82      37.300  41.360  25.020  1.00  0.00           H
ATOM   1074  NE  ARG    82      37.600  42.840  23.670  1.00  0.00           N
ATOM   1075  HE  ARG    82      38.280  43.130  22.980  1.00  0.00           H
ATOM   1076  CZ  ARG    82      36.470  43.510  23.640  1.00  0.00           C
ATOM   1077  NH1 ARG    82      35.440  43.180  24.400  1.00  0.00           N
ATOM   1078 1HH1 ARG    82      35.600  42.500  25.130  1.00  0.00           H
ATOM   1079 2HH1 ARG    82      34.560  43.670  24.310  1.00  0.00           H
ATOM   1080  NH2 ARG    82      36.310  44.420  22.780  1.00  0.00           N
ATOM   1081 1HH2 ARG    82      37.100  44.570  22.160  1.00  0.00           H
ATOM   1082 2HH2 ARG    82      35.450  44.940  22.690  1.00  0.00           H
ATOM   1083  C   ARG    82      39.800  39.630  21.310  1.00  0.00           C
ATOM   1084  O   ARG    82      40.900  40.150  21.190  1.00  0.00           O
ATOM   1085  N   ASP    83      39.040  39.420  20.190  1.00  0.00           N
ATOM   1086  H   ASP    83      38.200  38.880  20.280  1.00  0.00           H
ATOM   1087  CA  ASP    83      39.400  39.860  18.890  1.00  0.00           C
ATOM   1088  HA  ASP    83      40.390  40.300  18.990  1.00  0.00           H
ATOM   1089  CB  ASP    83      39.440  38.660  17.920  1.00  0.00           C
ATOM   1090  HB1 ASP    83      38.470  38.160  17.860  1.00  0.00           H
ATOM   1091  HB2 ASP    83      40.070  37.840  18.260  1.00  0.00           H
ATOM   1092  CG  ASP    83      39.740  39.100  16.400  1.00  0.00           C
ATOM   1093  OD1 ASP    83      39.470  40.190  15.880  1.00  0.00           O
ATOM   1094  OD2 ASP    83      40.370  38.310  15.630  1.00  0.00           O
ATOM   1095  C   ASP    83      38.420  40.920  18.400  1.00  0.00           C
ATOM   1096  O   ASP    83      37.190  40.720  18.250  1.00  0.00           O
ATOM   1097  N   ASN    84      38.970  42.120  18.280  1.00  0.00           N
ATOM   1098  H   ASN    84      39.960  42.300  18.330  1.00  0.00           H
ATOM   1099  CA  ASN    84      38.160  43.270  18.190  1.00  0.00           C
ATOM   1100  HA  ASN    84      37.190  43.030  18.630  1.00  0.00           H
ATOM   1101  CB  ASN    84      38.780  44.470  18.970  1.00  0.00           C
ATOM   1102  HB1 ASN    84      38.140  45.350  19.040  1.00  0.00           H
ATOM   1103  HB2 ASN    84      39.640  44.790  18.370  1.00  0.00           H
ATOM   1104  CG  ASN    84      39.250  44.170  20.310  1.00  0.00           C
ATOM   1105  OD1 ASN    84      38.520  43.980  21.270  1.00  0.00           O
ATOM   1106  ND2 ASN    84      40.540  44.300  20.470  1.00  0.00           N
ATOM   1107 1HD2 ASN    84      41.130  44.520  19.680  1.00  0.00           H
ATOM   1108 2HD2 ASN    84      40.980  44.250  21.370  1.00  0.00           H
ATOM   1109  C   ASN    84      37.810  43.580  16.710  1.00  0.00           C
ATOM   1110  O   ASN    84      36.940  44.470  16.480  1.00  0.00           O
ATOM   1111  N   ALA    85      38.390  42.920  15.700  1.00  0.00           N
ATOM   1112  H   ALA    85      38.910  42.080  15.920  1.00  0.00           H
ATOM   1113  CA  ALA    85      37.780  42.900  14.380  1.00  0.00           C
ATOM   1114  HA  ALA    85      37.580  43.920  14.040  1.00  0.00           H
ATOM   1115  CB  ALA    85      38.800  42.440  13.340  1.00  0.00           C
ATOM   1116  HB1 ALA    85      39.230  41.470  13.600  1.00  0.00           H
ATOM   1117  HB2 ALA    85      38.280  42.290  12.400  1.00  0.00           H
ATOM   1118  HB3 ALA    85      39.600  43.170  13.270  1.00  0.00           H
ATOM   1119  C   ALA    85      36.580  41.900  14.250  1.00  0.00           C
ATOM   1120  O   ALA    85      35.520  42.200  13.730  1.00  0.00           O
ATOM   1121  N   LYS    86      36.670  40.680  14.780  1.00  0.00           N
ATOM   1122  H   LYS    86      37.530  40.440  15.240  1.00  0.00           H
ATOM   1123  CA  LYS    86      35.710  39.580  14.650  1.00  0.00           C
ATOM   1124  HA  LYS    86      35.160  39.670  13.710  1.00  0.00           H
ATOM   1125  CB  LYS    86      36.380  38.230  14.710  1.00  0.00           C
ATOM   1126  HB1 LYS    86      35.580  37.520  14.890  1.00  0.00           H
ATOM   1127  HB2 LYS    86      37.070  38.200  15.550  1.00  0.00           H
ATOM   1128  CG  LYS    86      37.190  37.910  13.380  1.00  0.00           C
ATOM   1129  HG1 LYS    86      38.170  38.370  13.430  1.00  0.00           H
ATOM   1130  HG2 LYS    86      36.690  38.260  12.480  1.00  0.00           H
ATOM   1131  CD  LYS    86      37.350  36.430  13.210  1.00  0.00           C
ATOM   1132  HD1 LYS    86      37.690  36.300  12.180  1.00  0.00           H
ATOM   1133  HD2 LYS    86      36.350  36.030  13.290  1.00  0.00           H
ATOM   1134  CE  LYS    86      38.240  35.710  14.250  1.00  0.00           C
ATOM   1135  HE1 LYS    86      38.240  34.660  13.960  1.00  0.00           H
ATOM   1136  HE2 LYS    86      37.820  35.740  15.250  1.00  0.00           H
ATOM   1137  NZ  LYS    86      39.670  36.100  14.180  1.00  0.00           N
ATOM   1138  HZ1 LYS    86      40.230  35.490  14.760  1.00  0.00           H
ATOM   1139  HZ2 LYS    86      40.070  36.180  13.260  1.00  0.00           H
ATOM   1140  HZ3 LYS    86      39.780  36.980  14.660  1.00  0.00           H
ATOM   1141  C   LYS    86      34.560  39.630  15.720  1.00  0.00           C
ATOM   1142  O   LYS    86      33.480  39.030  15.530  1.00  0.00           O
ATOM   1143  N   ASN    87      34.770  40.490  16.720  1.00  0.00           N
ATOM   1144  H   ASN    87      35.680  40.930  16.840  1.00  0.00           H
ATOM   1145  CA  ASN    87      33.870  40.700  17.840  1.00  0.00           C
ATOM   1146  HA  ASN    87      34.310  41.400  18.550  1.00  0.00           H
ATOM   1147  CB  ASN    87      32.570  41.500  17.520  1.00  0.00           C
ATOM   1148  HB1 ASN    87      32.050  41.820  18.430  1.00  0.00           H
ATOM   1149  HB2 ASN    87      31.910  40.850  16.940  1.00  0.00           H
ATOM   1150  CG  ASN    87      32.810  42.770  16.770  1.00  0.00           C
ATOM   1151  OD1 ASN    87      33.770  43.470  17.010  1.00  0.00           O
ATOM   1152  ND2 ASN    87      31.930  43.140  15.900  1.00  0.00           N
ATOM   1153 1HD2 ASN    87      31.170  42.530  15.630  1.00  0.00           H
ATOM   1154 2HD2 ASN    87      31.850  44.080  15.550  1.00  0.00           H
ATOM   1155  C   ASN    87      33.530  39.430  18.560  1.00  0.00           C
ATOM   1156  O   ASN    87      32.370  39.000  18.700  1.00  0.00           O
ATOM   1157  N   THR    88      34.540  38.820  19.070  1.00  0.00           N
ATOM   1158  H   THR    88      35.420  39.300  19.020  1.00  0.00           H
ATOM   1159  CA  THR    88      34.590  37.500  19.610  1.00  0.00           C
ATOM   1160  HA  THR    88      33.670  37.180  20.110  1.00  0.00           H
ATOM   1161  CB  THR    88      35.010  36.400  18.570  1.00  0.00           C
ATOM   1162  HB  THR    88      35.420  35.590  19.170  1.00  0.00           H
ATOM   1163  CG2 THR    88      33.920  35.780  17.770  1.00  0.00           C
ATOM   1164 1HG2 THR    88      34.390  34.870  17.390  1.00  0.00           H
ATOM   1165 2HG2 THR    88      33.190  35.400  18.480  1.00  0.00           H
ATOM   1166 3HG2 THR    88      33.550  36.420  16.970  1.00  0.00           H
ATOM   1167  OG1 THR    88      35.960  36.820  17.660  1.00  0.00           O
ATOM   1168  HG1 THR    88      36.200  36.040  17.150  1.00  0.00           H
ATOM   1169  C   THR    88      35.620  37.320  20.760  1.00  0.00           C
ATOM   1170  O   THR    88      36.530  38.100  20.870  1.00  0.00           O
ATOM   1171  N   MET    89      35.480  36.270  21.640  1.00  0.00           N
ATOM   1172  H   MET    89      34.760  35.580  21.530  1.00  0.00           H
ATOM   1173  CA  MET    89      36.350  35.920  22.720  1.00  0.00           C
ATOM   1174  HA  MET    89      37.240  36.550  22.700  1.00  0.00           H
ATOM   1175  CB  MET    89      35.550  36.190  23.970  1.00  0.00           C
ATOM   1176  HB1 MET    89      34.760  35.440  24.020  1.00  0.00           H
ATOM   1177  HB2 MET    89      35.140  37.200  23.920  1.00  0.00           H
ATOM   1178  CG  MET    89      36.580  36.170  25.110  1.00  0.00           C
ATOM   1179  HG1 MET    89      37.340  36.900  24.830  1.00  0.00           H
ATOM   1180  HG2 MET    89      36.960  35.150  25.190  1.00  0.00           H
ATOM   1181  SD  MET    89      35.920  36.650  26.740  1.00  0.00           S
ATOM   1182  CE  MET    89      34.570  35.400  26.790  1.00  0.00           C
ATOM   1183  HE1 MET    89      33.690  35.930  26.460  1.00  0.00           H
ATOM   1184  HE2 MET    89      34.740  34.530  26.150  1.00  0.00           H
ATOM   1185  HE3 MET    89      34.430  35.060  27.810  1.00  0.00           H
ATOM   1186  C   MET    89      36.730  34.420  22.550  1.00  0.00           C
ATOM   1187  O   MET    89      35.920  33.680  22.080  1.00  0.00           O
ATOM   1188  N   TYR    90      37.940  34.040  23.010  1.00  0.00           N
ATOM   1189  H   TYR    90      38.500  34.700  23.520  1.00  0.00           H
ATOM   1190  CA  TYR    90      38.540  32.670  22.910  1.00  0.00           C
ATOM   1191  HA  TYR    90      37.690  32.030  22.710  1.00  0.00           H
ATOM   1192  CB  TYR    90      39.570  32.660  21.790  1.00  0.00           C
ATOM   1193  HB1 TYR    90      40.040  31.680  21.800  1.00  0.00           H
ATOM   1194  HB2 TYR    90      40.340  33.400  22.020  1.00  0.00           H
ATOM   1195  CG  TYR    90      38.980  33.010  20.430  1.00  0.00           C
ATOM   1196  CD1 TYR    90      38.940  34.340  20.010  1.00  0.00           C
ATOM   1197  HD1 TYR    90      39.240  35.080  20.740  1.00  0.00           H
ATOM   1198  CE1 TYR    90      38.380  34.650  18.750  1.00  0.00           C
ATOM   1199  HE1 TYR    90      38.240  35.700  18.520  1.00  0.00           H
ATOM   1200  CZ  TYR    90      37.890  33.580  17.930  1.00  0.00           C
ATOM   1201  OH  TYR    90      37.170  33.940  16.880  1.00  0.00           O
ATOM   1202  HH  TYR    90      36.750  33.210  16.420  1.00  0.00           H
ATOM   1203  CE2 TYR    90      37.920  32.280  18.370  1.00  0.00           C
ATOM   1204  HE2 TYR    90      37.480  31.510  17.750  1.00  0.00           H
ATOM   1205  CD2 TYR    90      38.500  31.980  19.600  1.00  0.00           C
ATOM   1206  HD2 TYR    90      38.600  30.950  19.910  1.00  0.00           H
ATOM   1207  C   TYR    90      39.100  32.380  24.300  1.00  0.00           C
ATOM   1208  O   TYR    90      39.630  33.240  24.950  1.00  0.00           O
ATOM   1209  N   LEU    91      39.080  31.130  24.620  1.00  0.00           N
ATOM   1210  H   LEU    91      38.620  30.470  24.010  1.00  0.00           H
ATOM   1211  CA  LEU    91      39.790  30.570  25.760  1.00  0.00           C
ATOM   1212  HA  LEU    91      40.560  31.240  26.150  1.00  0.00           H
ATOM   1213  CB  LEU    91      38.690  30.350  26.930  1.00  0.00           C
ATOM   1214  HB1 LEU    91      37.750  30.110  26.440  1.00  0.00           H
ATOM   1215  HB2 LEU    91      38.440  31.240  27.500  1.00  0.00           H
ATOM   1216  CG  LEU    91      39.060  29.320  28.020  1.00  0.00           C
ATOM   1217  HG  LEU    91      39.350  28.370  27.570  1.00  0.00           H
ATOM   1218  CD1 LEU    91      40.200  29.970  28.820  1.00  0.00           C
ATOM   1219 1HD1 LEU    91      41.000  30.230  28.120  1.00  0.00           H
ATOM   1220 2HD1 LEU    91      39.910  30.860  29.370  1.00  0.00           H
ATOM   1221 3HD1 LEU    91      40.610  29.320  29.590  1.00  0.00           H
ATOM   1222  CD2 LEU    91      37.800  29.060  28.900  1.00  0.00           C
ATOM   1223 1HD2 LEU    91      36.980  28.700  28.280  1.00  0.00           H
ATOM   1224 2HD2 LEU    91      38.100  28.300  29.610  1.00  0.00           H
ATOM   1225 3HD2 LEU    91      37.450  30.000  29.330  1.00  0.00           H
ATOM   1226  C   LEU    91      40.480  29.330  25.380  1.00  0.00           C
ATOM   1227  O   LEU    91      39.960  28.370  24.820  1.00  0.00           O
ATOM   1228  N   GLN    92      41.740  29.280  25.730  1.00  0.00           N
ATOM   1229  H   GLN    92      42.130  30.140  26.070  1.00  0.00           H
ATOM   1230  CA  GLN    92      42.620  28.110  25.520  1.00  0.00           C
ATOM   1231  HA  GLN    92      42.210  27.360  24.850  1.00  0.00           H
ATOM   1232  CB  GLN    92      43.910  28.670  24.960  1.00  0.00           C
ATOM   1233  HB1 GLN    92      44.640  27.860  24.990  1.00  0.00           H
ATOM   1234  HB2 GLN    92      44.150  29.500  25.620  1.00  0.00           H
ATOM   1235  CG  GLN    92      43.790  29.220  23.530  1.00  0.00           C
ATOM   1236  HG1 GLN    92      43.210  30.140  23.490  1.00  0.00           H
ATOM   1237  HG2 GLN    92      43.220  28.610  22.840  1.00  0.00           H
ATOM   1238  CD  GLN    92      45.130  29.440  22.940  1.00  0.00           C
ATOM   1239  OE1 GLN    92      45.950  28.540  23.020  1.00  0.00           O
ATOM   1240  NE2 GLN    92      45.430  30.540  22.300  1.00  0.00           N
ATOM   1241 1HE2 GLN    92      44.830  31.350  22.370  1.00  0.00           H
ATOM   1242 2HE2 GLN    92      46.300  30.580  21.780  1.00  0.00           H
ATOM   1243  C   GLN    92      42.690  27.360  26.880  1.00  0.00           C
ATOM   1244  O   GLN    92      43.150  28.010  27.890  1.00  0.00           O
ATOM   1245  N   MET    93      42.340  26.100  26.940  1.00  0.00           N
ATOM   1246  H   MET    93      41.950  25.730  26.090  1.00  0.00           H
ATOM   1247  CA  MET    93      42.260  25.250  28.140  1.00  0.00           C
ATOM   1248  HA  MET    93      42.730  25.800  28.950  1.00  0.00           H
ATOM   1249  CB  MET    93      40.750  25.030  28.490  1.00  0.00           C
ATOM   1250  HB1 MET    93      40.460  26.060  28.700  1.00  0.00           H
ATOM   1251  HB2 MET    93      40.580  24.460  29.410  1.00  0.00           H
ATOM   1252  CG  MET    93      39.860  24.340  27.380  1.00  0.00           C
ATOM   1253  HG1 MET    93      40.150  23.290  27.430  1.00  0.00           H
ATOM   1254  HG2 MET    93      40.080  24.710  26.380  1.00  0.00           H
ATOM   1255  SD  MET    93      38.070  24.240  27.700  1.00  0.00           S
ATOM   1256  CE  MET    93      37.920  23.190  29.170  1.00  0.00           C
ATOM   1257  HE1 MET    93      38.600  23.570  29.920  1.00  0.00           H
ATOM   1258  HE2 MET    93      36.910  23.310  29.560  1.00  0.00           H
ATOM   1259  HE3 MET    93      38.120  22.160  28.890  1.00  0.00           H
ATOM   1260  C   MET    93      43.050  23.970  27.940  1.00  0.00           C
ATOM   1261  O   MET    93      42.790  23.250  26.970  1.00  0.00           O
ATOM   1262  N   ASN    94      43.990  23.740  28.820  1.00  0.00           N
ATOM   1263  H   ASN    94      44.120  24.350  29.610  1.00  0.00           H
ATOM   1264  CA  ASN    94      45.140  22.820  28.620  1.00  0.00           C
ATOM   1265  HA  ASN    94      44.920  22.260  27.720  1.00  0.00           H
ATOM   1266  CB  ASN    94      46.470  23.680  28.430  1.00  0.00           C
ATOM   1267  HB1 ASN    94      47.330  23.010  28.480  1.00  0.00           H
ATOM   1268  HB2 ASN    94      46.510  24.480  29.180  1.00  0.00           H
ATOM   1269  CG  ASN    94      46.480  24.450  27.140  1.00  0.00           C
ATOM   1270  OD1 ASN    94      46.270  25.620  27.100  1.00  0.00           O
ATOM   1271  ND2 ASN    94      46.480  23.790  25.990  1.00  0.00           N
ATOM   1272 1HD2 ASN    94      46.650  22.800  25.900  1.00  0.00           H
ATOM   1273 2HD2 ASN    94      46.310  24.300  25.130  1.00  0.00           H
ATOM   1274  C   ASN    94      45.300  21.790  29.770  1.00  0.00           C
ATOM   1275  O   ASN    94      45.000  21.910  30.950  1.00  0.00           O
ATOM   1276  N   SER    95      45.990  20.750  29.360  1.00  0.00           N
ATOM   1277  H   SER    95      46.460  20.870  28.480  1.00  0.00           H
ATOM   1278  CA  SER    95      46.430  19.680  30.260  1.00  0.00           C
ATOM   1279  HA  SER    95      46.790  18.840  29.660  1.00  0.00           H
ATOM   1280  CB  SER    95      47.760  19.980  31.040  1.00  0.00           C
ATOM   1281  HB1 SER    95      48.270  19.070  31.370  1.00  0.00           H
ATOM   1282  HB2 SER    95      47.580  20.510  31.970  1.00  0.00           H
ATOM   1283  OG  SER    95      48.580  20.710  30.070  1.00  0.00           O
ATOM   1284  HG  SER    95      49.300  21.170  30.500  1.00  0.00           H
ATOM   1285  C   SER    95      45.370  19.130  31.240  1.00  0.00           C
ATOM   1286  O   SER    95      45.600  18.900  32.410  1.00  0.00           O
ATOM   1287  N   LEU    96      44.230  18.840  30.680  1.00  0.00           N
ATOM   1288  H   LEU    96      44.180  18.800  29.670  1.00  0.00           H
ATOM   1289  CA  LEU    96      42.960  18.670  31.510  1.00  0.00           C
ATOM   1290  HA  LEU    96      42.930  19.580  32.120  1.00  0.00           H
ATOM   1291  CB  LEU    96      41.680  18.750  30.580  1.00  0.00           C
ATOM   1292  HB1 LEU    96      40.800  18.560  31.190  1.00  0.00           H
ATOM   1293  HB2 LEU    96      41.740  17.950  29.840  1.00  0.00           H
ATOM   1294  CG  LEU    96      41.440  20.150  29.880  1.00  0.00           C
ATOM   1295  HG  LEU    96      42.420  20.630  29.860  1.00  0.00           H
ATOM   1296  CD1 LEU    96      40.860  20.050  28.440  1.00  0.00           C
ATOM   1297 1HD1 LEU    96      39.770  20.020  28.400  1.00  0.00           H
ATOM   1298 2HD1 LEU    96      41.220  20.890  27.850  1.00  0.00           H
ATOM   1299 3HD1 LEU    96      41.210  19.130  27.970  1.00  0.00           H
ATOM   1300  CD2 LEU    96      40.460  21.020  30.660  1.00  0.00           C
ATOM   1301 1HD2 LEU    96      39.510  20.540  30.880  1.00  0.00           H
ATOM   1302 2HD2 LEU    96      40.820  21.360  31.630  1.00  0.00           H
ATOM   1303 3HD2 LEU    96      40.220  21.920  30.080  1.00  0.00           H
ATOM   1304  C   LEU    96      43.020  17.370  32.340  1.00  0.00           C
ATOM   1305  O   LEU    96      43.640  16.370  31.950  1.00  0.00           O
ATOM   1306  N   LYS    97      42.420  17.400  33.520  1.00  0.00           N
ATOM   1307  H   LYS    97      42.070  18.270  33.920  1.00  0.00           H
ATOM   1308  CA  LYS    97      42.430  16.360  34.570  1.00  0.00           C
ATOM   1309  HA  LYS    97      43.110  15.560  34.280  1.00  0.00           H
ATOM   1310  CB  LYS    97      42.910  17.010  35.880  1.00  0.00           C
ATOM   1311  HB1 LYS    97      42.840  16.210  36.630  1.00  0.00           H
ATOM   1312  HB2 LYS    97      42.320  17.900  36.080  1.00  0.00           H
ATOM   1313  CG  LYS    97      44.410  17.430  35.810  1.00  0.00           C
ATOM   1314  HG1 LYS    97      44.530  18.260  35.110  1.00  0.00           H
ATOM   1315  HG2 LYS    97      45.060  16.630  35.490  1.00  0.00           H
ATOM   1316  CD  LYS    97      44.900  17.920  37.210  1.00  0.00           C
ATOM   1317  HD1 LYS    97      44.350  18.840  37.420  1.00  0.00           H
ATOM   1318  HD2 LYS    97      45.950  18.180  37.090  1.00  0.00           H
ATOM   1319  CE  LYS    97      44.800  16.840  38.300  1.00  0.00           C
ATOM   1320  HE1 LYS    97      45.680  16.210  38.180  1.00  0.00           H
ATOM   1321  HE2 LYS    97      43.920  16.240  38.070  1.00  0.00           H
ATOM   1322  NZ  LYS    97      44.740  17.460  39.650  1.00  0.00           N
ATOM   1323  HZ1 LYS    97      43.780  17.670  39.880  1.00  0.00           H
ATOM   1324  HZ2 LYS    97      44.880  16.710  40.320  1.00  0.00           H
ATOM   1325  HZ3 LYS    97      45.330  18.270  39.760  1.00  0.00           H
ATOM   1326  C   LYS    97      41.030  15.750  34.690  1.00  0.00           C
ATOM   1327  O   LYS    97      40.070  16.430  34.390  1.00  0.00           O
ATOM   1328  N   PRO    98      40.820  14.580  35.260  1.00  0.00           N
ATOM   1329  CD  PRO    98      41.850  13.570  35.600  1.00  0.00           C
ATOM   1330  HD1 PRO    98      42.530  13.870  36.390  1.00  0.00           H
ATOM   1331  HD2 PRO    98      42.430  13.500  34.670  1.00  0.00           H
ATOM   1332  CG  PRO    98      41.150  12.210  35.840  1.00  0.00           C
ATOM   1333  HG1 PRO    98      41.700  11.570  36.530  1.00  0.00           H
ATOM   1334  HG2 PRO    98      41.180  11.720  34.860  1.00  0.00           H
ATOM   1335  CB  PRO    98      39.690  12.630  36.180  1.00  0.00           C
ATOM   1336  HB1 PRO    98      39.630  12.800  37.260  1.00  0.00           H
ATOM   1337  HB2 PRO    98      39.000  11.830  35.920  1.00  0.00           H
ATOM   1338  CA  PRO    98      39.460  14.000  35.450  1.00  0.00           C
ATOM   1339  HA  PRO    98      38.940  13.700  34.540  1.00  0.00           H
ATOM   1340  C   PRO    98      38.420  14.960  36.090  1.00  0.00           C
ATOM   1341  O   PRO    98      37.200  14.820  35.890  1.00  0.00           O
ATOM   1342  N   GLU    99      38.810  15.930  36.920  1.00  0.00           N
ATOM   1343  H   GLU    99      39.780  16.030  37.180  1.00  0.00           H
ATOM   1344  CA  GLU    99      38.030  16.890  37.680  1.00  0.00           C
ATOM   1345  HA  GLU    99      37.080  16.450  37.990  1.00  0.00           H
ATOM   1346  CB  GLU    99      38.880  17.280  38.890  1.00  0.00           C
ATOM   1347  HB1 GLU    99      39.170  16.400  39.470  1.00  0.00           H
ATOM   1348  HB2 GLU    99      38.310  17.970  39.510  1.00  0.00           H
ATOM   1349  CG  GLU    99      40.240  18.030  38.510  1.00  0.00           C
ATOM   1350  HG1 GLU    99      40.140  19.090  38.290  1.00  0.00           H
ATOM   1351  HG2 GLU    99      40.680  17.530  37.640  1.00  0.00           H
ATOM   1352  CD  GLU    99      41.340  17.870  39.570  1.00  0.00           C
ATOM   1353  OE1 GLU    99      42.020  18.880  39.850  1.00  0.00           O
ATOM   1354  OE2 GLU    99      41.740  16.780  40.040  1.00  0.00           O
ATOM   1355  C   GLU    99      37.810  18.190  36.880  1.00  0.00           C
ATOM   1356  O   GLU    99      37.280  19.120  37.400  1.00  0.00           O
ATOM   1357  N   ASP   100      38.200  18.280  35.610  1.00  0.00           N
ATOM   1358  H   ASP   100      38.620  17.410  35.300  1.00  0.00           H
ATOM   1359  CA  ASP   100      37.810  19.320  34.650  1.00  0.00           C
ATOM   1360  HA  ASP   100      37.600  20.190  35.270  1.00  0.00           H
ATOM   1361  CB  ASP   100      38.990  19.720  33.710  1.00  0.00           C
ATOM   1362  HB1 ASP   100      38.620  20.530  33.080  1.00  0.00           H
ATOM   1363  HB2 ASP   100      39.170  18.950  32.960  1.00  0.00           H
ATOM   1364  CG  ASP   100      40.290  20.280  34.460  1.00  0.00           C
ATOM   1365  OD1 ASP   100      40.060  21.050  35.430  1.00  0.00           O
ATOM   1366  OD2 ASP   100      41.400  20.070  33.980  1.00  0.00           O
ATOM   1367  C   ASP   100      36.420  19.050  33.920  1.00  0.00           C
ATOM   1368  O   ASP   100      35.840  19.980  33.330  1.00  0.00           O
ATOM   1369  N   THR   101      35.840  17.880  34.070  1.00  0.00           N
ATOM   1370  H   THR   101      36.270  17.180  34.650  1.00  0.00           H
ATOM   1371  CA  THR   101      34.520  17.460  33.490  1.00  0.00           C
ATOM   1372  HA  THR   101      34.650  17.390  32.410  1.00  0.00           H
ATOM   1373  CB  THR   101      34.360  16.000  33.960  1.00  0.00           C
ATOM   1374  HB  THR   101      34.670  15.910  35.000  1.00  0.00           H
ATOM   1375  CG2 THR   101      32.880  15.520  33.610  1.00  0.00           C
ATOM   1376 1HG2 THR   101      32.810  15.730  32.540  1.00  0.00           H
ATOM   1377 2HG2 THR   101      32.760  14.450  33.780  1.00  0.00           H
ATOM   1378 3HG2 THR   101      32.180  16.080  34.230  1.00  0.00           H
ATOM   1379  OG1 THR   101      35.120  15.170  33.190  1.00  0.00           O
ATOM   1380  HG1 THR   101      34.930  14.320  33.590  1.00  0.00           H
ATOM   1381  C   THR   101      33.440  18.410  33.950  1.00  0.00           C
ATOM   1382  O   THR   101      33.130  18.590  35.130  1.00  0.00           O
ATOM   1383  N   ALA   102      32.860  19.160  33.050  1.00  0.00           N
ATOM   1384  H   ALA   102      33.190  19.100  32.100  1.00  0.00           H
ATOM   1385  CA  ALA   102      31.940  20.260  33.250  1.00  0.00           C
ATOM   1386  HA  ALA   102      31.030  19.980  33.790  1.00  0.00           H
ATOM   1387  CB  ALA   102      32.590  21.460  33.840  1.00  0.00           C
ATOM   1388  HB1 ALA   102      32.900  21.230  34.860  1.00  0.00           H
ATOM   1389  HB2 ALA   102      33.510  21.780  33.350  1.00  0.00           H
ATOM   1390  HB3 ALA   102      31.850  22.260  33.960  1.00  0.00           H
ATOM   1391  C   ALA   102      31.420  20.770  31.940  1.00  0.00           C
ATOM   1392  O   ALA   102      32.020  20.460  30.910  1.00  0.00           O
ATOM   1393  N   VAL   103      30.260  21.440  31.960  1.00  0.00           N
ATOM   1394  H   VAL   103      29.800  21.580  32.850  1.00  0.00           H
ATOM   1395  CA  VAL   103      29.890  22.330  30.870  1.00  0.00           C
ATOM   1396  HA  VAL   103      30.310  21.910  29.950  1.00  0.00           H
ATOM   1397  CB  VAL   103      28.400  22.440  30.840  1.00  0.00           C
ATOM   1398  HB  VAL   103      28.150  22.770  31.850  1.00  0.00           H
ATOM   1399  CG1 VAL   103      27.870  23.540  29.920  1.00  0.00           C
ATOM   1400 1HG1 VAL   103      28.140  24.450  30.440  1.00  0.00           H
ATOM   1401 2HG1 VAL   103      28.460  23.500  29.010  1.00  0.00           H
ATOM   1402 3HG1 VAL   103      26.790  23.400  29.870  1.00  0.00           H
ATOM   1403  CG2 VAL   103      27.740  21.090  30.510  1.00  0.00           C
ATOM   1404 1HG2 VAL   103      27.840  20.390  31.340  1.00  0.00           H
ATOM   1405 2HG2 VAL   103      26.670  21.280  30.370  1.00  0.00           H
ATOM   1406 3HG2 VAL   103      28.130  20.670  29.590  1.00  0.00           H
ATOM   1407  C   VAL   103      30.650  23.680  31.040  1.00  0.00           C
ATOM   1408  O   VAL   103      30.630  24.190  32.170  1.00  0.00           O
ATOM   1409  N   TYR   104      31.060  24.370  30.010  1.00  0.00           N
ATOM   1410  H   TYR   104      30.940  23.950  29.090  1.00  0.00           H
ATOM   1411  CA  TYR   104      31.660  25.650  30.170  1.00  0.00           C
ATOM   1412  HA  TYR   104      31.760  25.960  31.210  1.00  0.00           H
ATOM   1413  CB  TYR   104      33.090  25.630  29.650  1.00  0.00           C
ATOM   1414  HB1 TYR   104      33.570  26.610  29.600  1.00  0.00           H
ATOM   1415  HB2 TYR   104      33.090  25.250  28.630  1.00  0.00           H
ATOM   1416  CG  TYR   104      34.120  24.740  30.450  1.00  0.00           C
ATOM   1417  CD1 TYR   104      33.980  23.320  30.510  1.00  0.00           C
ATOM   1418  HD1 TYR   104      33.200  22.780  30.000  1.00  0.00           H
ATOM   1419  CE1 TYR   104      34.900  22.520  31.240  1.00  0.00           C
ATOM   1420  HE1 TYR   104      34.830  21.450  31.220  1.00  0.00           H
ATOM   1421  CZ  TYR   104      35.930  23.150  31.970  1.00  0.00           C
ATOM   1422  OH  TYR   104      36.770  22.330  32.660  1.00  0.00           O
ATOM   1423  HH  TYR   104      36.340  21.480  32.770  1.00  0.00           H
ATOM   1424  CE2 TYR   104      36.100  24.530  31.860  1.00  0.00           C
ATOM   1425  HE2 TYR   104      36.940  25.020  32.330  1.00  0.00           H
ATOM   1426  CD2 TYR   104      35.190  25.340  31.100  1.00  0.00           C
ATOM   1427  HD2 TYR   104      35.340  26.400  31.010  1.00  0.00           H
ATOM   1428  C   TYR   104      30.750  26.720  29.420  1.00  0.00           C
ATOM   1429  O   TYR   104      30.500  26.630  28.200  1.00  0.00           O
ATOM   1430  N   TYR   105      30.320  27.710  30.200  1.00  0.00           N
ATOM   1431  H   TYR   105      30.670  27.660  31.150  1.00  0.00           H
ATOM   1432  CA  TYR   105      29.390  28.840  29.920  1.00  0.00           C
ATOM   1433  HA  TYR   105      28.840  28.600  29.010  1.00  0.00           H
ATOM   1434  CB  TYR   105      28.370  28.830  31.010  1.00  0.00           C
ATOM   1435  HB1 TYR   105      27.630  29.590  30.790  1.00  0.00           H
ATOM   1436  HB2 TYR   105      28.840  29.170  31.930  1.00  0.00           H
ATOM   1437  CG  TYR   105      27.720  27.510  31.320  1.00  0.00           C
ATOM   1438  CD1 TYR   105      28.160  26.680  32.340  1.00  0.00           C
ATOM   1439  HD1 TYR   105      29.120  26.910  32.780  1.00  0.00           H
ATOM   1440  CE1 TYR   105      27.430  25.530  32.690  1.00  0.00           C
ATOM   1441  HE1 TYR   105      27.820  24.780  33.360  1.00  0.00           H
ATOM   1442  CZ  TYR   105      26.210  25.260  32.080  1.00  0.00           C
ATOM   1443  OH  TYR   105      25.450  24.150  32.330  1.00  0.00           O
ATOM   1444  HH  TYR   105      24.790  24.120  31.630  1.00  0.00           H
ATOM   1445  CE2 TYR   105      25.730  26.130  31.050  1.00  0.00           C
ATOM   1446  HE2 TYR   105      24.800  26.000  30.510  1.00  0.00           H
ATOM   1447  CD2 TYR   105      26.480  27.260  30.700  1.00  0.00           C
ATOM   1448  HD2 TYR   105      26.240  27.810  29.800  1.00  0.00           H
ATOM   1449  C   TYR   105      29.960  30.260  29.780  1.00  0.00           C
ATOM   1450  O   TYR   105      30.570  30.710  30.790  1.00  0.00           O
ATOM   1451  N   CYS   106      29.830  31.000  28.700  1.00  0.00           N
ATOM   1452  H   CYS   106      29.370  30.580  27.910  1.00  0.00           H
ATOM   1453  CA  CYS   106      30.320  32.350  28.430  1.00  0.00           C
ATOM   1454  HA  CYS   106      31.230  32.360  29.040  1.00  0.00           H
ATOM   1455  CB  CYS   106      30.710  32.470  27.010  1.00  0.00           C
ATOM   1456  HB1 CYS   106      29.910  32.200  26.320  1.00  0.00           H
ATOM   1457  HB2 CYS   106      31.570  31.810  26.860  1.00  0.00           H
ATOM   1458  SG  CYS   106      31.350  34.060  26.560  1.00  0.00           S
ATOM   1459  C   CYS   106      29.280  33.370  28.940  1.00  0.00           C
ATOM   1460  O   CYS   106      28.100  33.110  28.800  1.00  0.00           O
ATOM   1461  N   ALA   107      29.770  34.550  29.420  1.00  0.00           N
ATOM   1462  H   ALA   107      30.770  34.560  29.600  1.00  0.00           H
ATOM   1463  CA  ALA   107      28.890  35.540  29.860  1.00  0.00           C
ATOM   1464  HA  ALA   107      27.920  35.510  29.360  1.00  0.00           H
ATOM   1465  CB  ALA   107      28.730  35.260  31.380  1.00  0.00           C
ATOM   1466  HB1 ALA   107      28.310  34.280  31.610  1.00  0.00           H
ATOM   1467  HB2 ALA   107      29.740  35.350  31.780  1.00  0.00           H
ATOM   1468  HB3 ALA   107      28.000  36.000  31.690  1.00  0.00           H
ATOM   1469  C   ALA   107      29.480  36.920  29.620  1.00  0.00           C
ATOM   1470  O   ALA   107      30.680  37.080  29.300  1.00  0.00           O
ATOM   1471  N   ALA   108      28.630  37.980  29.810  1.00  0.00           N
ATOM   1472  H   ALA   108      27.680  37.780  30.100  1.00  0.00           H
ATOM   1473  CA  ALA   108      28.970  39.380  29.810  1.00  0.00           C
ATOM   1474  HA  ALA   108      30.040  39.470  30.030  1.00  0.00           H
ATOM   1475  CB  ALA   108      28.860  39.960  28.410  1.00  0.00           C
ATOM   1476  HB1 ALA   108      27.960  40.550  28.240  1.00  0.00           H
ATOM   1477  HB2 ALA   108      29.490  40.850  28.410  1.00  0.00           H
ATOM   1478  HB3 ALA   108      29.270  39.300  27.640  1.00  0.00           H
ATOM   1479  C   ALA   108      28.190  40.270  30.890  1.00  0.00           C
ATOM   1480  O   ALA   108      26.930  40.180  31.010  1.00  0.00           O
ATOM   1481  N   ASP   109      28.910  41.130  31.560  1.00  0.00           N
ATOM   1482  H   ASP   109      29.920  41.070  31.480  1.00  0.00           H
ATOM   1483  CA  ASP   109      28.490  42.030  32.530  1.00  0.00           C
ATOM   1484  HA  ASP   109      27.450  42.260  32.280  1.00  0.00           H
ATOM   1485  CB  ASP   109      28.670  41.440  33.900  1.00  0.00           C
ATOM   1486  HB1 ASP   109      29.730  41.240  34.090  1.00  0.00           H
ATOM   1487  HB2 ASP   109      28.120  40.500  33.870  1.00  0.00           H
ATOM   1488  CG  ASP   109      28.040  42.350  34.910  1.00  0.00           C
ATOM   1489  OD1 ASP   109      26.850  42.260  35.110  1.00  0.00           O
ATOM   1490  OD2 ASP   109      28.750  43.190  35.460  1.00  0.00           O
ATOM   1491  C   ASP   109      29.270  43.400  32.320  1.00  0.00           C
ATOM   1492  O   ASP   109      30.240  43.410  31.600  1.00  0.00           O
ATOM   1493  N   ARG   110      28.770  44.540  32.820  1.00  0.00           N
ATOM   1494  H   ARG   110      27.850  44.540  33.230  1.00  0.00           H
ATOM   1495  CA  ARG   110      29.410  45.830  32.710  1.00  0.00           C
ATOM   1496  HA  ARG   110      29.870  45.810  31.720  1.00  0.00           H
ATOM   1497  CB  ARG   110      28.300  46.910  32.860  1.00  0.00           C
ATOM   1498  HB1 ARG   110      28.090  46.950  33.930  1.00  0.00           H
ATOM   1499  HB2 ARG   110      27.320  46.690  32.440  1.00  0.00           H
ATOM   1500  CG  ARG   110      28.700  48.360  32.320  1.00  0.00           C
ATOM   1501  HG1 ARG   110      29.750  48.480  32.600  1.00  0.00           H
ATOM   1502  HG2 ARG   110      28.200  49.130  32.900  1.00  0.00           H
ATOM   1503  CD  ARG   110      28.550  48.640  30.920  1.00  0.00           C
ATOM   1504  HD1 ARG   110      29.040  47.810  30.410  1.00  0.00           H
ATOM   1505  HD2 ARG   110      28.960  49.630  30.740  1.00  0.00           H
ATOM   1506  NE  ARG   110      27.110  48.560  30.640  1.00  0.00           N
ATOM   1507  HE  ARG   110      26.730  47.630  30.640  1.00  0.00           H
ATOM   1508  CZ  ARG   110      26.310  49.520  30.140  1.00  0.00           C
ATOM   1509  NH1 ARG   110      26.720  50.690  29.860  1.00  0.00           N
ATOM   1510 1HH1 ARG   110      27.700  50.910  29.900  1.00  0.00           H
ATOM   1511 2HH1 ARG   110      26.130  51.300  29.320  1.00  0.00           H
ATOM   1512  NH2 ARG   110      25.040  49.320  29.920  1.00  0.00           N
ATOM   1513 1HH2 ARG   110      24.580  48.460  30.200  1.00  0.00           H
ATOM   1514 2HH2 ARG   110      24.540  50.190  29.780  1.00  0.00           H
ATOM   1515  C   ARG   110      30.500  46.020  33.760  1.00  0.00           C
ATOM   1516  O   ARG   110      31.470  46.750  33.380  1.00  0.00           O
ATOM   1517  N   PHE   111      30.560  45.380  34.920  1.00  0.00           N
ATOM   1518  H   PHE   111      29.890  44.630  35.040  1.00  0.00           H
ATOM   1519  CA  PHE   111      31.640  45.570  35.980  1.00  0.00           C
ATOM   1520  HA  PHE   111      32.500  45.930  35.420  1.00  0.00           H
ATOM   1521  CB  PHE   111      31.280  46.630  37.000  1.00  0.00           C
ATOM   1522  HB1 PHE   111      32.200  46.800  37.570  1.00  0.00           H
ATOM   1523  HB2 PHE   111      30.530  46.270  37.710  1.00  0.00           H
ATOM   1524  CG  PHE   111      30.800  47.870  36.400  1.00  0.00           C
ATOM   1525  CD1 PHE   111      29.420  48.000  36.360  1.00  0.00           C
ATOM   1526  HD1 PHE   111      28.770  47.280  36.830  1.00  0.00           H
ATOM   1527  CE1 PHE   111      28.880  49.180  35.850  1.00  0.00           C
ATOM   1528  HE1 PHE   111      27.810  49.320  35.870  1.00  0.00           H
ATOM   1529  CZ  PHE   111      29.710  50.190  35.430  1.00  0.00           C
ATOM   1530  HZ  PHE   111      29.330  51.110  35.030  1.00  0.00           H
ATOM   1531  CE2 PHE   111      31.100  50.090  35.480  1.00  0.00           C
ATOM   1532  HE2 PHE   111      31.720  50.900  35.120  1.00  0.00           H
ATOM   1533  CD2 PHE   111      31.680  48.890  36.000  1.00  0.00           C
ATOM   1534  HD2 PHE   111      32.750  48.760  35.980  1.00  0.00           H
ATOM   1535  C   PHE   111      32.190  44.310  36.720  1.00  0.00           C
ATOM   1536  O   PHE   111      33.210  44.360  37.480  1.00  0.00           O
ATOM   1537  N   LEU   112      31.420  43.210  36.680  1.00  0.00           N
ATOM   1538  H   LEU   112      30.630  43.080  36.060  1.00  0.00           H
ATOM   1539  CA  LEU   112      31.730  42.050  37.520  1.00  0.00           C
ATOM   1540  HA  LEU   112      32.080  42.380  38.490  1.00  0.00           H
ATOM   1541  CB  LEU   112      30.550  41.020  37.660  1.00  0.00           C
ATOM   1542  HB1 LEU   112      31.000  40.150  38.150  1.00  0.00           H
ATOM   1543  HB2 LEU   112      30.310  40.730  36.640  1.00  0.00           H
ATOM   1544  CG  LEU   112      29.370  41.520  38.490  1.00  0.00           C
ATOM   1545  HG  LEU   112      28.810  42.280  37.950  1.00  0.00           H
ATOM   1546  CD1 LEU   112      28.420  40.340  38.640  1.00  0.00           C
ATOM   1547 1HD1 LEU   112      27.530  40.700  39.150  1.00  0.00           H
ATOM   1548 2HD1 LEU   112      28.220  40.040  37.610  1.00  0.00           H
ATOM   1549 3HD1 LEU   112      28.930  39.490  39.070  1.00  0.00           H
ATOM   1550  CD2 LEU   112      29.660  42.050  39.930  1.00  0.00           C
ATOM   1551 1HD2 LEU   112      28.780  42.350  40.500  1.00  0.00           H
ATOM   1552 2HD2 LEU   112      30.280  41.360  40.510  1.00  0.00           H
ATOM   1553 3HD2 LEU   112      30.180  43.000  39.810  1.00  0.00           H
ATOM   1554  C   LEU   112      32.920  41.320  36.790  1.00  0.00           C
ATOM   1555  O   LEU   112      33.020  41.260  35.560  1.00  0.00           O
ATOM   1556  N   THR   113      33.820  40.730  37.600  1.00  0.00           N
ATOM   1557  H   THR   113      33.710  40.850  38.590  1.00  0.00           H
ATOM   1558  CA  THR   113      35.030  39.990  37.250  1.00  0.00           C
ATOM   1559  HA  THR   113      35.110  39.980  36.160  1.00  0.00           H
ATOM   1560  CB  THR   113      36.260  40.800  37.680  1.00  0.00           C
ATOM   1561  HB  THR   113      37.020  40.360  37.040  1.00  0.00           H
ATOM   1562  CG2 THR   113      36.290  42.340  37.290  1.00  0.00           C
ATOM   1563 1HG2 THR   113      37.320  42.680  37.310  1.00  0.00           H
ATOM   1564 2HG2 THR   113      35.960  42.340  36.250  1.00  0.00           H
ATOM   1565 3HG2 THR   113      35.540  42.930  37.810  1.00  0.00           H
ATOM   1566  OG1 THR   113      36.620  40.670  39.040  1.00  0.00           O
ATOM   1567  HG1 THR   113      37.370  41.270  39.030  1.00  0.00           H
ATOM   1568  C   THR   113      35.160  38.510  37.570  1.00  0.00           C
ATOM   1569  O   THR   113      35.870  37.770  36.870  1.00  0.00           O
ATOM   1570  N   ARG   132      34.450  38.030  38.640  1.00  0.00           N
ATOM   1571  H   ARG   132      34.030  38.750  39.210  1.00  0.00           H
ATOM   1572  CA  ARG   132      34.440  36.650  38.970  1.00  0.00           C
ATOM   1573  HA  ARG   132      34.620  36.020  38.100  1.00  0.00           H
ATOM   1574  CB  ARG   132      35.590  36.370  39.950  1.00  0.00           C
ATOM   1575  HB1 ARG   132      36.530  36.380  39.390  1.00  0.00           H
ATOM   1576  HB2 ARG   132      35.540  35.350  40.340  1.00  0.00           H
ATOM   1577  CG  ARG   132      35.750  37.360  41.150  1.00  0.00           C
ATOM   1578  HG1 ARG   132      35.250  36.850  41.980  1.00  0.00           H
ATOM   1579  HG2 ARG   132      35.330  38.330  40.890  1.00  0.00           H
ATOM   1580  CD  ARG   132      37.210  37.380  41.640  1.00  0.00           C
ATOM   1581  HD1 ARG   132      37.670  36.440  41.330  1.00  0.00           H
ATOM   1582  HD2 ARG   132      37.200  37.380  42.730  1.00  0.00           H
ATOM   1583  NE  ARG   132      37.960  38.500  41.080  1.00  0.00           N
ATOM   1584  HE  ARG   132      37.890  39.370  41.590  1.00  0.00           H
ATOM   1585  CZ  ARG   132      39.150  38.430  40.440  1.00  0.00           C
ATOM   1586  NH1 ARG   132      39.730  37.320  40.180  1.00  0.00           N
ATOM   1587 1HH1 ARG   132      39.440  36.420  40.530  1.00  0.00           H
ATOM   1588 2HH1 ARG   132      40.450  37.420  39.480  1.00  0.00           H
ATOM   1589  NH2 ARG   132      39.660  39.560  40.050  1.00  0.00           N
ATOM   1590 1HH2 ARG   132      39.200  40.450  40.150  1.00  0.00           H
ATOM   1591 2HH2 ARG   132      40.480  39.560  39.460  1.00  0.00           H
ATOM   1592  C   ARG   132      33.110  36.110  39.540  1.00  0.00           C
ATOM   1593  O   ARG   132      32.900  34.920  39.560  1.00  0.00           O
ATOM   1594  N   SER   133      32.300  36.950  40.120  1.00  0.00           N
ATOM   1595  H   SER   133      32.540  37.930  40.120  1.00  0.00           H
ATOM   1596  CA  SER   133      31.060  36.520  40.780  1.00  0.00           C
ATOM   1597  HA  SER   133      31.330  35.630  41.340  1.00  0.00           H
ATOM   1598  CB  SER   133      30.690  37.570  41.860  1.00  0.00           C
ATOM   1599  HB1 SER   133      30.100  37.050  42.620  1.00  0.00           H
ATOM   1600  HB2 SER   133      30.020  38.360  41.520  1.00  0.00           H
ATOM   1601  OG  SER   133      31.740  38.270  42.500  1.00  0.00           O
ATOM   1602  HG  SER   133      31.220  38.750  43.150  1.00  0.00           H
ATOM   1603  C   SER   133      29.960  36.200  39.780  1.00  0.00           C
ATOM   1604  O   SER   133      29.930  36.800  38.720  1.00  0.00           O
ATOM   1605  N   VAL   134      29.030  35.300  40.080  1.00  0.00           N
ATOM   1606  H   VAL   134      29.080  35.010  41.050  1.00  0.00           H
ATOM   1607  CA  VAL   134      28.040  34.780  39.100  1.00  0.00           C
ATOM   1608  HA  VAL   134      28.570  34.490  38.190  1.00  0.00           H
ATOM   1609  CB  VAL   134      27.470  33.450  39.690  1.00  0.00           C
ATOM   1610  HB  VAL   134      26.860  33.080  38.860  1.00  0.00           H
ATOM   1611  CG1 VAL   134      28.590  32.430  39.930  1.00  0.00           C
ATOM   1612 1HG1 VAL   134      29.050  32.580  40.900  1.00  0.00           H
ATOM   1613 2HG1 VAL   134      28.050  31.490  39.920  1.00  0.00           H
ATOM   1614 3HG1 VAL   134      29.240  32.480  39.050  1.00  0.00           H
ATOM   1615  CG2 VAL   134      26.610  33.630  40.960  1.00  0.00           C
ATOM   1616 1HG2 VAL   134      26.310  32.630  41.270  1.00  0.00           H
ATOM   1617 2HG2 VAL   134      27.090  34.110  41.810  1.00  0.00           H
ATOM   1618 3HG2 VAL   134      25.670  34.120  40.670  1.00  0.00           H
ATOM   1619  C   VAL   134      26.860  35.700  38.670  1.00  0.00           C
ATOM   1620  O   VAL   134      26.140  35.430  37.740  1.00  0.00           O
ATOM   1621  N   LYS   135      26.720  36.840  39.340  1.00  0.00           N
ATOM   1622  H   LYS   135      27.290  36.940  40.170  1.00  0.00           H
ATOM   1623  CA  LYS   135      25.660  37.860  39.120  1.00  0.00           C
ATOM   1624  HA  LYS   135      24.760  37.240  39.110  1.00  0.00           H
ATOM   1625  CB  LYS   135      25.550  38.690  40.390  1.00  0.00           C
ATOM   1626  HB1 LYS   135      25.440  39.750  40.160  1.00  0.00           H
ATOM   1627  HB2 LYS   135      26.430  38.540  41.020  1.00  0.00           H
ATOM   1628  CG  LYS   135      24.330  38.280  41.200  1.00  0.00           C
ATOM   1629  HG1 LYS   135      24.320  37.210  41.390  1.00  0.00           H
ATOM   1630  HG2 LYS   135      23.400  38.430  40.640  1.00  0.00           H
ATOM   1631  CD  LYS   135      24.360  39.030  42.470  1.00  0.00           C
ATOM   1632  HD1 LYS   135      24.100  40.080  42.350  1.00  0.00           H
ATOM   1633  HD2 LYS   135      25.260  39.080  43.070  1.00  0.00           H
ATOM   1634  CE  LYS   135      23.190  38.460  43.380  1.00  0.00           C
ATOM   1635  HE1 LYS   135      23.240  37.410  43.700  1.00  0.00           H
ATOM   1636  HE2 LYS   135      22.240  38.670  42.900  1.00  0.00           H
ATOM   1637  NZ  LYS   135      23.230  39.080  44.690  1.00  0.00           N
ATOM   1638  HZ1 LYS   135      23.550  40.040  44.730  1.00  0.00           H
ATOM   1639  HZ2 LYS   135      22.320  39.090  45.120  1.00  0.00           H
ATOM   1640  HZ3 LYS   135      23.890  38.480  45.170  1.00  0.00           H
ATOM   1641  C   LYS   135      25.700  38.620  37.710  1.00  0.00           C
ATOM   1642  O   LYS   135      25.290  39.800  37.610  1.00  0.00           O
ATOM   1643  N   TYR   136      26.300  37.930  36.690  1.00  0.00           N
ATOM   1644  H   TYR   136      26.300  36.920  36.730  1.00  0.00           H
ATOM   1645  CA  TYR   136      26.500  38.450  35.320  1.00  0.00           C
ATOM   1646  HA  TYR   136      26.940  39.450  35.380  1.00  0.00           H
ATOM   1647  CB  TYR   136      27.410  37.490  34.520  1.00  0.00           C
ATOM   1648  HB1 TYR   136      27.030  37.500  33.500  1.00  0.00           H
ATOM   1649  HB2 TYR   136      27.410  36.490  34.960  1.00  0.00           H
ATOM   1650  CG  TYR   136      28.900  37.800  34.420  1.00  0.00           C
ATOM   1651  CD1 TYR   136      29.750  38.000  35.580  1.00  0.00           C
ATOM   1652  HD1 TYR   136      29.290  37.850  36.550  1.00  0.00           H
ATOM   1653  CE1 TYR   136      31.130  38.240  35.370  1.00  0.00           C
ATOM   1654  HE1 TYR   136      31.710  38.400  36.260  1.00  0.00           H
ATOM   1655  CZ  TYR   136      31.610  38.590  34.100  1.00  0.00           C
ATOM   1656  OH  TYR   136      32.720  39.310  33.890  1.00  0.00           O
ATOM   1657  HH  TYR   136      33.100  39.600  34.720  1.00  0.00           H
ATOM   1658  CE2 TYR   136      30.780  38.370  32.960  1.00  0.00           C
ATOM   1659  HE2 TYR   136      31.160  38.730  32.020  1.00  0.00           H
ATOM   1660  CD2 TYR   136      29.510  37.880  33.150  1.00  0.00           C
ATOM   1661  HD2 TYR   136      28.920  37.690  32.270  1.00  0.00           H
ATOM   1662  C   TYR   136      25.150  38.730  34.690  1.00  0.00           C
ATOM   1663  O   TYR   136      24.300  37.860  34.670  1.00  0.00           O
ATOM   1664  N   ASP   137      24.860  39.900  34.040  1.00  0.00           N
ATOM   1665  H   ASP   137      25.520  40.670  34.050  1.00  0.00           H
ATOM   1666  CA  ASP   137      23.610  40.270  33.440  1.00  0.00           C
ATOM   1667  HA  ASP   137      22.880  40.150  34.240  1.00  0.00           H
ATOM   1668  CB  ASP   137      23.730  41.770  33.100  1.00  0.00           C
ATOM   1669  HB1 ASP   137      24.250  41.910  32.160  1.00  0.00           H
ATOM   1670  HB2 ASP   137      24.290  42.220  33.930  1.00  0.00           H
ATOM   1671  CG  ASP   137      22.480  42.570  33.270  1.00  0.00           C
ATOM   1672  OD1 ASP   137      22.550  43.780  33.020  1.00  0.00           O
ATOM   1673  OD2 ASP   137      21.450  42.070  33.690  1.00  0.00           O
ATOM   1674  C   ASP   137      23.160  39.380  32.260  1.00  0.00           C
ATOM   1675  O   ASP   137      22.010  39.010  32.120  1.00  0.00           O
ATOM   1676  N   TYR   138      24.100  38.910  31.450  1.00  0.00           N
ATOM   1677  H   TYR   138      25.020  39.280  31.660  1.00  0.00           H
ATOM   1678  CA  TYR   138      23.870  38.260  30.160  1.00  0.00           C
ATOM   1679  HA  TYR   138      22.840  37.930  30.110  1.00  0.00           H
ATOM   1680  CB  TYR   138      23.900  39.240  28.950  1.00  0.00           C
ATOM   1681  HB1 TYR   138      23.280  38.800  28.170  1.00  0.00           H
ATOM   1682  HB2 TYR   138      24.940  39.340  28.650  1.00  0.00           H
ATOM   1683  CG  TYR   138      23.490  40.710  29.180  1.00  0.00           C
ATOM   1684  CD1 TYR   138      24.210  41.760  28.610  1.00  0.00           C
ATOM   1685  HD1 TYR   138      25.160  41.550  28.130  1.00  0.00           H
ATOM   1686  CE1 TYR   138      23.700  43.080  28.770  1.00  0.00           C
ATOM   1687  HE1 TYR   138      24.130  43.960  28.300  1.00  0.00           H
ATOM   1688  CZ  TYR   138      22.550  43.280  29.570  1.00  0.00           C
ATOM   1689  OH  TYR   138      22.160  44.600  29.810  1.00  0.00           O
ATOM   1690  HH  TYR   138      21.510  44.660  30.520  1.00  0.00           H
ATOM   1691  CE2 TYR   138      21.780  42.250  30.050  1.00  0.00           C
ATOM   1692  HE2 TYR   138      20.820  42.460  30.500  1.00  0.00           H
ATOM   1693  CD2 TYR   138      22.250  40.960  29.790  1.00  0.00           C
ATOM   1694  HD2 TYR   138      21.620  40.130  30.070  1.00  0.00           H
ATOM   1695  C   TYR   138      24.760  37.010  29.940  1.00  0.00           C
ATOM   1696  O   TYR   138      25.950  37.050  30.030  1.00  0.00           O
ATOM   1697  N   TRP   139      24.100  35.830  29.670  1.00  0.00           N
ATOM   1698  H   TRP   139      23.100  35.810  29.500  1.00  0.00           H
ATOM   1699  CA  TRP   139      24.730  34.510  29.430  1.00  0.00           C
ATOM   1700  HA  TRP   139      25.810  34.540  29.450  1.00  0.00           H
ATOM   1701  CB  TRP   139      24.180  33.540  30.470  1.00  0.00           C
ATOM   1702  HB1 TRP   139      24.460  32.520  30.200  1.00  0.00           H
ATOM   1703  HB2 TRP   139      23.100  33.670  30.480  1.00  0.00           H
ATOM   1704  CG  TRP   139      24.630  33.830  31.850  1.00  0.00           C
ATOM   1705  CD1 TRP   139      24.020  34.720  32.630  1.00  0.00           C
ATOM   1706  HD1 TRP   139      23.290  35.410  32.260  1.00  0.00           H
ATOM   1707  NE1 TRP   139      24.580  34.760  33.850  1.00  0.00           N
ATOM   1708  HE1 TRP   139      24.430  35.510  34.510  1.00  0.00           H
ATOM   1709  CE2 TRP   139      25.500  33.740  33.990  1.00  0.00           C
ATOM   1710  CZ2 TRP   139      26.330  33.330  35.040  1.00  0.00           C
ATOM   1711  HZ2 TRP   139      26.330  33.760  36.040  1.00  0.00           H
ATOM   1712  CH2 TRP   139      27.200  32.250  34.810  1.00  0.00           C
ATOM   1713  HH2 TRP   139      27.900  31.970  35.590  1.00  0.00           H
ATOM   1714  CZ3 TRP   139      27.310  31.670  33.540  1.00  0.00           C
ATOM   1715  HZ3 TRP   139      28.160  31.050  33.300  1.00  0.00           H
ATOM   1716  CE3 TRP   139      26.460  32.150  32.510  1.00  0.00           C
ATOM   1717  HE3 TRP   139      26.630  31.820  31.490  1.00  0.00           H
ATOM   1718  CD2 TRP   139      25.550  33.150  32.710  1.00  0.00           C
ATOM   1719  C   TRP   139      24.410  33.960  28.050  1.00  0.00           C
ATOM   1720  O   TRP   139      23.550  34.480  27.350  1.00  0.00           O
ATOM   1721  N   GLY   140      25.160  32.900  27.650  1.00  0.00           N
ATOM   1722  H   GLY   140      25.900  32.530  28.220  1.00  0.00           H
ATOM   1723  CA  GLY   140      24.810  32.160  26.460  1.00  0.00           C
ATOM   1724  HA1 GLY   140      25.700  31.930  25.870  1.00  0.00           H
ATOM   1725  HA2 GLY   140      24.200  32.820  25.850  1.00  0.00           H
ATOM   1726  C   GLY   140      24.030  30.830  26.740  1.00  0.00           C
ATOM   1727  O   GLY   140      23.170  30.850  27.600  1.00  0.00           O
ATOM   1728  N   GLN   141      24.520  29.680  26.340  1.00  0.00           N
ATOM   1729  H   GLN   141      25.290  29.750  25.700  1.00  0.00           H
ATOM   1730  CA  GLN   141      23.900  28.340  26.510  1.00  0.00           C
ATOM   1731  HA  GLN   141      23.170  28.350  27.320  1.00  0.00           H
ATOM   1732  CB  GLN   141      23.070  27.990  25.280  1.00  0.00           C
ATOM   1733  HB1 GLN   141      22.710  26.970  25.360  1.00  0.00           H
ATOM   1734  HB2 GLN   141      23.700  27.930  24.390  1.00  0.00           H
ATOM   1735  CG  GLN   141      21.860  28.920  24.840  1.00  0.00           C
ATOM   1736  HG1 GLN   141      22.310  29.820  24.420  1.00  0.00           H
ATOM   1737  HG2 GLN   141      21.360  29.420  25.670  1.00  0.00           H
ATOM   1738  CD  GLN   141      20.790  28.220  24.050  1.00  0.00           C
ATOM   1739  OE1 GLN   141      20.850  27.050  23.730  1.00  0.00           O
ATOM   1740  NE2 GLN   141      19.820  28.980  23.640  1.00  0.00           N
ATOM   1741 1HE2 GLN   141      19.840  29.970  23.810  1.00  0.00           H
ATOM   1742 2HE2 GLN   141      19.290  28.560  22.880  1.00  0.00           H
ATOM   1743  C   GLN   141      24.970  27.160  26.790  1.00  0.00           C
ATOM   1744  O   GLN   141      24.600  26.010  27.000  1.00  0.00           O
ATOM   1745  N   GLY   142      26.250  27.430  26.880  1.00  0.00           N
ATOM   1746  H   GLY   142      26.550  28.380  26.740  1.00  0.00           H
ATOM   1747  CA  GLY   142      27.370  26.510  27.270  1.00  0.00           C
ATOM   1748  HA1 GLY   142      27.080  26.020  28.190  1.00  0.00           H
ATOM   1749  HA2 GLY   142      28.230  27.180  27.370  1.00  0.00           H
ATOM   1750  C   GLY   142      27.830  25.490  26.200  1.00  0.00           C
ATOM   1751  O   GLY   142      27.400  25.540  25.080  1.00  0.00           O
ATOM   1752  N   THR   143      28.770  24.650  26.600  1.00  0.00           N
ATOM   1753  H   THR   143      29.270  24.750  27.470  1.00  0.00           H
ATOM   1754  CA  THR   143      29.420  23.650  25.790  1.00  0.00           C
ATOM   1755  HA  THR   143      28.630  23.190  25.210  1.00  0.00           H
ATOM   1756  CB  THR   143      30.410  24.150  24.710  1.00  0.00           C
ATOM   1757  HB  THR   143      29.880  24.980  24.240  1.00  0.00           H
ATOM   1758  CG2 THR   143      31.770  24.650  25.220  1.00  0.00           C
ATOM   1759 1HG2 THR   143      32.110  25.600  24.800  1.00  0.00           H
ATOM   1760 2HG2 THR   143      31.750  24.730  26.300  1.00  0.00           H
ATOM   1761 3HG2 THR   143      32.500  23.950  24.810  1.00  0.00           H
ATOM   1762  OG1 THR   143      30.550  23.260  23.650  1.00  0.00           O
ATOM   1763  HG1 THR   143      30.060  23.590  22.890  1.00  0.00           H
ATOM   1764  C   THR   143      30.060  22.610  26.720  1.00  0.00           C
ATOM   1765  O   THR   143      30.760  22.950  27.670  1.00  0.00           O
ATOM   1766  N   GLN   144      29.780  21.360  26.500  1.00  0.00           N
ATOM   1767  H   GLN   144      29.180  21.070  25.730  1.00  0.00           H
ATOM   1768  CA  GLN   144      30.110  20.210  27.370  1.00  0.00           C
ATOM   1769  HA  GLN   144      30.070  20.460  28.420  1.00  0.00           H
ATOM   1770  CB  GLN   144      29.170  19.050  27.100  1.00  0.00           C
ATOM   1771  HB1 GLN   144      29.250  18.790  26.040  1.00  0.00           H
ATOM   1772  HB2 GLN   144      28.170  19.440  27.320  1.00  0.00           H
ATOM   1773  CG  GLN   144      29.370  17.770  27.860  1.00  0.00           C
ATOM   1774  HG1 GLN   144      29.260  17.990  28.920  1.00  0.00           H
ATOM   1775  HG2 GLN   144      30.400  17.400  27.870  1.00  0.00           H
ATOM   1776  CD  GLN   144      28.360  16.710  27.390  1.00  0.00           C
ATOM   1777  OE1 GLN   144      28.600  15.850  26.560  1.00  0.00           O
ATOM   1778  NE2 GLN   144      27.210  16.650  28.050  1.00  0.00           N
ATOM   1779 1HE2 GLN   144      27.020  17.410  28.690  1.00  0.00           H
ATOM   1780 2HE2 GLN   144      26.610  15.890  27.780  1.00  0.00           H
ATOM   1781  C   GLN   144      31.540  19.660  27.110  1.00  0.00           C
ATOM   1782  O   GLN   144      31.780  19.200  25.990  1.00  0.00           O
ATOM   1783  N   VAL   145      32.430  19.740  28.030  1.00  0.00           N
ATOM   1784  H   VAL   145      32.010  19.970  28.920  1.00  0.00           H
ATOM   1785  CA  VAL   145      33.740  19.080  28.040  1.00  0.00           C
ATOM   1786  HA  VAL   145      34.050  18.680  27.070  1.00  0.00           H
ATOM   1787  CB  VAL   145      34.860  20.110  28.340  1.00  0.00           C
ATOM   1788  HB  VAL   145      34.550  20.670  29.220  1.00  0.00           H
ATOM   1789  CG1 VAL   145      36.170  19.480  28.650  1.00  0.00           C
ATOM   1790 1HG1 VAL   145      36.620  19.070  27.740  1.00  0.00           H
ATOM   1791 2HG1 VAL   145      36.850  20.250  29.010  1.00  0.00           H
ATOM   1792 3HG1 VAL   145      36.170  18.670  29.380  1.00  0.00           H
ATOM   1793  CG2 VAL   145      34.960  21.140  27.160  1.00  0.00           C
ATOM   1794 1HG2 VAL   145      35.100  20.520  26.270  1.00  0.00           H
ATOM   1795 2HG2 VAL   145      34.070  21.760  27.090  1.00  0.00           H
ATOM   1796 3HG2 VAL   145      35.820  21.790  27.340  1.00  0.00           H
ATOM   1797  C   VAL   145      33.650  17.900  29.040  1.00  0.00           C
ATOM   1798  O   VAL   145      33.010  17.990  30.060  1.00  0.00           O
ATOM   1799  N   THR   146      34.310  16.800  28.690  1.00  0.00           N
ATOM   1800  H   THR   146      34.740  16.670  27.790  1.00  0.00           H
ATOM   1801  CA  THR   146      34.300  15.600  29.530  1.00  0.00           C
ATOM   1802  HA  THR   146      34.080  15.800  30.570  1.00  0.00           H
ATOM   1803  CB  THR   146      33.260  14.670  29.000  1.00  0.00           C
ATOM   1804  HB  THR   146      33.590  14.430  27.990  1.00  0.00           H
ATOM   1805  CG2 THR   146      32.880  13.430  29.800  1.00  0.00           C
ATOM   1806 1HG2 THR   146      31.950  13.050  29.360  1.00  0.00           H
ATOM   1807 2HG2 THR   146      33.690  12.710  29.770  1.00  0.00           H
ATOM   1808 3HG2 THR   146      32.650  13.650  30.840  1.00  0.00           H
ATOM   1809  OG1 THR   146      32.060  15.350  28.760  1.00  0.00           O
ATOM   1810  HG1 THR   146      31.710  14.920  27.970  1.00  0.00           H
ATOM   1811  C   THR   146      35.670  14.880  29.470  1.00  0.00           C
ATOM   1812  O   THR   146      36.030  14.380  28.420  1.00  0.00           O
ATOM   1813  N   VAL   147      36.430  14.850  30.550  1.00  0.00           N
ATOM   1814  H   VAL   147      35.980  15.260  31.360  1.00  0.00           H
ATOM   1815  CA  VAL   147      37.730  14.210  30.650  1.00  0.00           C
ATOM   1816  HA  VAL   147      38.120  14.460  29.660  1.00  0.00           H
ATOM   1817  CB  VAL   147      38.630  14.960  31.710  1.00  0.00           C
ATOM   1818  HB  VAL   147      38.230  14.810  32.710  1.00  0.00           H
ATOM   1819  CG1 VAL   147      40.030  14.280  31.620  1.00  0.00           C
ATOM   1820 1HG1 VAL   147      40.040  13.210  31.830  1.00  0.00           H
ATOM   1821 2HG1 VAL   147      40.630  14.560  30.750  1.00  0.00           H
ATOM   1822 3HG1 VAL   147      40.610  14.830  32.360  1.00  0.00           H
ATOM   1823  CG2 VAL   147      38.820  16.400  31.340  1.00  0.00           C
ATOM   1824 1HG2 VAL   147      37.870  16.890  31.590  1.00  0.00           H
ATOM   1825 2HG2 VAL   147      39.650  16.830  31.900  1.00  0.00           H
ATOM   1826 3HG2 VAL   147      39.050  16.610  30.290  1.00  0.00           H
ATOM   1827  C   VAL   147      37.730  12.760  30.850  1.00  0.00           C
ATOM   1828  O   VAL   147      36.970  12.320  31.720  1.00  0.00           O
ATOM   1829  N   SER   148      38.500  11.940  30.130  1.00  0.00           N
ATOM   1830  H   SER   148      38.920  12.420  29.340  1.00  0.00           H
ATOM   1831  CA  SER   148      38.460  10.430  30.090  1.00  0.00           C
ATOM   1832  HA  SER   148      37.880  10.000  30.910  1.00  0.00           H
ATOM   1833  CB  SER   148      37.800   9.850  28.830  1.00  0.00           C
ATOM   1834  HB1 SER   148      36.760  10.180  28.760  1.00  0.00           H
ATOM   1835  HB2 SER   148      37.690   8.770  28.940  1.00  0.00           H
ATOM   1836  OG  SER   148      38.490  10.270  27.630  1.00  0.00           O
ATOM   1837  HG  SER   148      38.440  11.220  27.690  1.00  0.00           H
ATOM   1838  C   SER   148      39.840   9.900  30.290  1.00  0.00           C
ATOM   1839  O   SER   148      40.850  10.580  30.050  1.00  0.00           O
ATOM   1840  N   SER   149      40.040   8.570  30.600  1.00  0.00           N
ATOM   1841  H   SER   149      39.200   8.040  30.730  1.00  0.00           H
ATOM   1842  CA  SER   149      41.300   7.810  30.870  1.00  0.00           C
ATOM   1843  HA  SER   149      42.050   7.940  30.100  1.00  0.00           H
ATOM   1844  CB  SER   149      41.910   8.190  32.240  1.00  0.00           C
ATOM   1845  HB1 SER   149      42.910   7.760  32.260  1.00  0.00           H
ATOM   1846  HB2 SER   149      41.370   7.710  33.050  1.00  0.00           H
ATOM   1847  OG  SER   149      41.880   9.580  32.300  1.00  0.00           O
ATOM   1848  HG  SER   149      41.500   9.830  31.450  1.00  0.00           H
ATOM   1849  C   SER   149      41.110   6.290  30.820  1.00  0.00           C
ATOM   1850  OC1 SER   149      42.130   5.530  30.790  1.00  0.00           O
ATOM   1851  OC2 SER   149      39.980   5.810  30.790  1.00  0.00           O
TER
ENDMDL
