# Supplementary material for: Targeting Ras-binding domain of ELMO1 by computational nanobody design
Source: Commun Biol. 2023 Mar 17;6:284. doi: 10.1038/s42003-023-04657-w (PMC10023680; doi:10.1038/s42003-023-04657-w)
Supplement: Supplementary file 4 — Supplementary Data 2 [file 42003_2023_4657_MOESM4_ESM.zip › MD_input_output/Nb01_snapshot/snapshot_087000_CDR2.pdb]

ATOM    724  N   SER    57      40.710  27.340  45.090  1.00  0.00           N
ATOM    725  H   SER    57      41.600  26.860  45.170  1.00  0.00           H
ATOM    726  CA  SER    57      40.670  28.850  45.090  1.00  0.00           C
ATOM    727  HA  SER    57      39.810  29.130  44.490  1.00  0.00           H
ATOM    728  CB  SER    57      40.490  29.390  46.540  1.00  0.00           C
ATOM    729  HB1 SER    57      39.750  28.670  46.890  1.00  0.00           H
ATOM    730  HB2 SER    57      40.020  30.370  46.540  1.00  0.00           H
ATOM    731  OG  SER    57      41.640  29.280  47.260  1.00  0.00           O
ATOM    732  HG  SER    57      41.450  29.240  48.200  1.00  0.00           H
ATOM    733  C   SER    57      41.980  29.450  44.460  1.00  0.00           C
ATOM    734  O   SER    57      43.040  28.850  44.480  1.00  0.00           O
ATOM    735  N   ILE    58      41.740  30.610  43.730  1.00  0.00           N
ATOM    736  H   ILE    58      40.770  30.890  43.720  1.00  0.00           H
ATOM    737  CA  ILE    58      42.670  31.390  42.870  1.00  0.00           C
ATOM    738  HA  ILE    58      43.670  31.030  43.130  1.00  0.00           H
ATOM    739  CB  ILE    58      42.430  30.990  41.410  1.00  0.00           C
ATOM    740  HB  ILE    58      42.270  29.910  41.370  1.00  0.00           H
ATOM    741  CG2 ILE    58      41.120  31.530  40.800  1.00  0.00           C
ATOM    742 1HG2 ILE    58      41.060  31.310  39.740  1.00  0.00           H
ATOM    743 2HG2 ILE    58      40.270  31.110  41.330  1.00  0.00           H
ATOM    744 3HG2 ILE    58      41.110  32.620  40.810  1.00  0.00           H
ATOM    745  CG1 ILE    58      43.740  31.290  40.570  1.00  0.00           C
ATOM    746 1HG1 ILE    58      44.630  30.840  40.990  1.00  0.00           H
ATOM    747 2HG1 ILE    58      43.890  32.360  40.410  1.00  0.00           H
ATOM    748  CD  ILE    58      43.560  30.690  39.190  1.00  0.00           C
ATOM    749  HD1 ILE    58      44.540  30.560  38.740  1.00  0.00           H
ATOM    750  HD2 ILE    58      43.210  29.660  39.260  1.00  0.00           H
ATOM    751  HD3 ILE    58      42.880  31.260  38.560  1.00  0.00           H
ATOM    752  C   ILE    58      42.620  32.820  43.160  1.00  0.00           C
ATOM    753  O   ILE    58      41.560  33.470  43.020  1.00  0.00           O
ATOM    754  N   LYS    59      43.810  33.470  43.310  1.00  0.00           N
ATOM    755  H   LYS    59      44.600  32.850  43.370  1.00  0.00           H
ATOM    756  CA  LYS    59      43.920  34.910  43.390  1.00  0.00           C
ATOM    757  HA  LYS    59      42.970  35.270  43.780  1.00  0.00           H
ATOM    758  CB  LYS    59      45.090  35.290  44.340  1.00  0.00           C
ATOM    759  HB1 LYS    59      44.820  36.310  44.620  1.00  0.00           H
ATOM    760  HB2 LYS    59      46.000  35.390  43.750  1.00  0.00           H
ATOM    761  CG  LYS    59      45.450  34.550  45.640  1.00  0.00           C
ATOM    762  HG1 LYS    59      45.610  33.480  45.510  1.00  0.00           H
ATOM    763  HG2 LYS    59      44.600  34.470  46.320  1.00  0.00           H
ATOM    764  CD  LYS    59      46.600  35.310  46.300  1.00  0.00           C
ATOM    765  HD1 LYS    59      46.530  36.400  46.290  1.00  0.00           H
ATOM    766  HD2 LYS    59      47.550  35.170  45.790  1.00  0.00           H
ATOM    767  CE  LYS    59      46.850  34.630  47.680  1.00  0.00           C
ATOM    768  HE1 LYS    59      45.980  34.560  48.330  1.00  0.00           H
ATOM    769  HE2 LYS    59      47.590  35.210  48.230  1.00  0.00           H
ATOM    770  NZ  LYS    59      47.370  33.200  47.590  1.00  0.00           N
ATOM    771  HZ1 LYS    59      48.280  33.120  47.140  1.00  0.00           H
ATOM    772  HZ2 LYS    59      47.560  32.890  48.530  1.00  0.00           H
ATOM    773  HZ3 LYS    59      46.680  32.570  47.210  1.00  0.00           H
ATOM    774  C   LYS    59      44.030  35.630  42.030  1.00  0.00           C
ATOM    775  O   LYS    59      44.410  35.060  41.050  1.00  0.00           O
ATOM    776  N   TRP    60      43.910  36.950  41.980  1.00  0.00           N
ATOM    777  H   TRP    60      43.640  37.500  42.790  1.00  0.00           H
ATOM    778  CA  TRP    60      43.940  37.710  40.710  1.00  0.00           C
ATOM    779  HA  TRP    60      43.120  37.430  40.050  1.00  0.00           H
ATOM    780  CB  TRP    60      43.550  39.210  41.030  1.00  0.00           C
ATOM    781  HB1 TRP    60      42.540  39.270  41.430  1.00  0.00           H
ATOM    782  HB2 TRP    60      43.530  39.790  40.100  1.00  0.00           H
ATOM    783  CG  TRP    60      44.470  39.890  41.930  1.00  0.00           C
ATOM    784  CD1 TRP    60      44.170  40.150  43.240  1.00  0.00           C
ATOM    785  HD1 TRP    60      43.190  39.950  43.650  1.00  0.00           H
ATOM    786  NE1 TRP    60      45.250  40.820  43.810  1.00  0.00           N
ATOM    787  HE1 TRP    60      45.310  41.030  44.800  1.00  0.00           H
ATOM    788  CE2 TRP    60      46.340  40.970  42.910  1.00  0.00           C
ATOM    789  CZ2 TRP    60      47.630  41.530  42.940  1.00  0.00           C
ATOM    790  HZ2 TRP    60      47.950  41.850  43.920  1.00  0.00           H
ATOM    791  CH2 TRP    60      48.370  41.510  41.770  1.00  0.00           C
ATOM    792  HH2 TRP    60      49.390  41.860  41.840  1.00  0.00           H
ATOM    793  CZ3 TRP    60      47.860  41.050  40.500  1.00  0.00           C
ATOM    794  HZ3 TRP    60      48.530  40.970  39.660  1.00  0.00           H
ATOM    795  CE3 TRP    60      46.530  40.680  40.500  1.00  0.00           C
ATOM    796  HE3 TRP    60      46.160  40.430  39.510  1.00  0.00           H
ATOM    797  CD2 TRP    60      45.770  40.560  41.670  1.00  0.00           C
ATOM    798  C   TRP    60      45.230  37.620  39.900  1.00  0.00           C
ATOM    799  O   TRP    60      45.270  37.730  38.630  1.00  0.00           O
ATOM    800  N   ALA    61      46.330  37.270  40.570  1.00  0.00           N
ATOM    801  H   ALA    61      46.270  37.120  41.570  1.00  0.00           H
ATOM    802  CA  ALA    61      47.640  37.070  40.010  1.00  0.00           C
ATOM    803  HA  ALA    61      47.780  37.840  39.250  1.00  0.00           H
ATOM    804  CB  ALA    61      48.760  37.410  41.000  1.00  0.00           C
ATOM    805  HB1 ALA    61      48.910  36.710  41.820  1.00  0.00           H
ATOM    806  HB2 ALA    61      49.700  37.440  40.440  1.00  0.00           H
ATOM    807  HB3 ALA    61      48.700  38.440  41.350  1.00  0.00           H
ATOM    808  C   ALA    61      47.870  35.650  39.500  1.00  0.00           C
ATOM    809  O   ALA    61      48.900  35.220  38.930  1.00  0.00           O
ATOM    810  N   GLY    65      46.860  34.730  39.620  1.00  0.00           N
ATOM    811  H   GLY    65      46.030  35.140  40.020  1.00  0.00           H
ATOM    812  CA  GLY    65      46.900  33.300  39.190  1.00  0.00           C
ATOM    813  HA1 GLY    65      47.500  33.120  38.310  1.00  0.00           H
ATOM    814  HA2 GLY    65      45.890  32.910  39.020  1.00  0.00           H
ATOM    815  C   GLY    65      47.440  32.270  40.230  1.00  0.00           C
ATOM    816  O   GLY    65      47.720  31.140  39.880  1.00  0.00           O
ATOM    817  N   ASP    66      47.710  32.700  41.470  1.00  0.00           N
ATOM    818  H   ASP    66      47.350  33.610  41.700  1.00  0.00           H
ATOM    819  CA  ASP    66      48.240  31.780  42.500  1.00  0.00           C
ATOM    820  HA  ASP    66      49.010  31.180  42.030  1.00  0.00           H
ATOM    821  CB  ASP    66      48.940  32.670  43.550  1.00  0.00           C
ATOM    822  HB1 ASP    66      48.210  33.280  44.080  1.00  0.00           H
ATOM    823  HB2 ASP    66      49.680  33.320  43.080  1.00  0.00           H
ATOM    824  CG  ASP    66      49.790  31.880  44.570  1.00  0.00           C
ATOM    825  OD1 ASP    66      50.060  32.470  45.610  1.00  0.00           O
ATOM    826  OD2 ASP    66      50.060  30.690  44.460  1.00  0.00           O
ATOM    827  C   ASP    66      47.140  30.910  43.060  1.00  0.00           C
ATOM    828  O   ASP    66      46.050  31.350  43.440  1.00  0.00           O
ATOM    829  N   ARG    67      47.480  29.590  43.260  1.00  0.00           N
ATOM    830  H   ARG    67      48.480  29.470  43.310  1.00  0.00           H
ATOM    831  CA  ARG    67      46.510  28.530  43.470  1.00  0.00           C
ATOM    832  HA  ARG    67      45.530  29.000  43.490  1.00  0.00           H
ATOM    833  CB  ARG    67      46.480  27.610  42.290  1.00  0.00           C
ATOM    834  HB1 ARG    67      45.890  26.710  42.500  1.00  0.00           H
ATOM    835  HB2 ARG    67      47.510  27.320  42.100  1.00  0.00           H
ATOM    836  CG  ARG    67      45.860  28.240  41.080  1.00  0.00           C
ATOM    837  HG1 ARG    67      46.330  29.220  40.960  1.00  0.00           H
ATOM    838  HG2 ARG    67      44.800  28.370  41.260  1.00  0.00           H
ATOM    839  CD  ARG    67      46.080  27.390  39.800  1.00  0.00           C
ATOM    840  HD1 ARG    67      45.570  26.440  39.950  1.00  0.00           H
ATOM    841  HD2 ARG    67      47.150  27.200  39.690  1.00  0.00           H
ATOM    842  NE  ARG    67      45.560  28.100  38.590  1.00  0.00           N
ATOM    843  HE  ARG    67      44.580  27.940  38.420  1.00  0.00           H
ATOM    844  CZ  ARG    67      46.310  28.630  37.640  1.00  0.00           C
ATOM    845  NH1 ARG    67      47.610  28.720  37.750  1.00  0.00           N
ATOM    846 1HH1 ARG    67      48.120  28.340  38.530  1.00  0.00           H
ATOM    847 2HH1 ARG    67      48.040  29.060  36.900  1.00  0.00           H
ATOM    848  NH2 ARG    67      45.760  28.980  36.510  1.00  0.00           N
ATOM    849 1HH2 ARG    67      44.780  28.860  36.290  1.00  0.00           H
ATOM    850 2HH2 ARG    67      46.420  29.180  35.770  1.00  0.00           H
ATOM    851  C   ARG    67      46.510  27.780  44.790  1.00  0.00           C
ATOM    852  O   ARG    67      47.600  27.500  45.300  1.00  0.00           O
ATOM    853  N   THR    68      45.370  27.400  45.290  1.00  0.00           N
ATOM    854  H   THR    68      44.500  27.700  44.880  1.00  0.00           H
ATOM    855  CA  THR    68      45.310  26.600  46.600  1.00  0.00           C
ATOM    856  HA  THR    68      46.230  26.050  46.790  1.00  0.00           H
ATOM    857  CB  THR    68      45.050  27.620  47.760  1.00  0.00           C
ATOM    858  HB  THR    68      44.440  27.160  48.530  1.00  0.00           H
ATOM    859  CG2 THR    68      46.340  28.030  48.470  1.00  0.00           C
ATOM    860 1HG2 THR    68      47.120  28.290  47.750  1.00  0.00           H
ATOM    861 2HG2 THR    68      46.280  28.890  49.140  1.00  0.00           H
ATOM    862 3HG2 THR    68      46.710  27.220  49.100  1.00  0.00           H
ATOM    863  OG1 THR    68      44.530  28.800  47.220  1.00  0.00           O
ATOM    864  HG1 THR    68      43.600  28.750  46.990  1.00  0.00           H
ATOM    865  C   THR    68      44.100  25.690  46.600  1.00  0.00           C
ATOM    866  O   THR    68      42.980  26.080  46.230  1.00  0.00           O
ATOM    867  N   TYR    69      44.300  24.440  47.150  1.00  0.00           N
ATOM    868  H   TYR    69      45.200  24.160  47.530  1.00  0.00           H
ATOM    869  CA  TYR    69      43.400  23.390  47.010  1.00  0.00           C
ATOM    870  HA  TYR    69      42.530  23.730  46.440  1.00  0.00           H
ATOM    871  CB  TYR    69      44.010  22.280  46.120  1.00  0.00           C
ATOM    872  HB1 TYR    69      43.340  21.410  46.090  1.00  0.00           H
ATOM    873  HB2 TYR    69      44.870  21.930  46.680  1.00  0.00           H
ATOM    874  CG  TYR    69      44.460  22.730  44.730  1.00  0.00           C
ATOM    875  CD1 TYR    69      45.740  23.220  44.440  1.00  0.00           C
ATOM    876  HD1 TYR    69      46.510  23.280  45.190  1.00  0.00           H
ATOM    877  CE1 TYR    69      46.000  23.820  43.180  1.00  0.00           C
ATOM    878  HE1 TYR    69      47.000  24.170  42.980  1.00  0.00           H
ATOM    879  CZ  TYR    69      45.020  23.750  42.170  1.00  0.00           C
ATOM    880  OH  TYR    69      45.260  24.070  40.870  1.00  0.00           O
ATOM    881  HH  TYR    69      46.150  24.290  40.610  1.00  0.00           H
ATOM    882  CE2 TYR    69      43.750  23.240  42.450  1.00  0.00           C
ATOM    883  HE2 TYR    69      42.970  23.130  41.710  1.00  0.00           H
ATOM    884  CD2 TYR    69      43.410  22.760  43.740  1.00  0.00           C
ATOM    885  HD2 TYR    69      42.450  22.340  44.010  1.00  0.00           H
ATOM    886  C   TYR    69      42.990  22.760  48.370  1.00  0.00           C
ATOM    887  O   TYR    69      43.730  22.960  49.300  1.00  0.00           O
