# Supplementary material for: Targeting Ras-binding domain of ELMO1 by computational nanobody design
Source: Commun Biol. 2023 Mar 17;6:284. doi: 10.1038/s42003-023-04657-w (PMC10023680; doi:10.1038/s42003-023-04657-w)
Supplement: Supplementary file 4 — Supplementary Data 2 [file 42003_2023_4657_MOESM4_ESM.zip › MD_input_output/Nb01_snapshot/snapshot_066000_CDR3.pdb]

ATOM   1461  N   ALA   107      32.340  46.220  35.460  1.00  0.00           N
ATOM   1462  H   ALA   107      33.290  46.010  35.740  1.00  0.00           H
ATOM   1463  CA  ALA   107      31.820  47.560  35.890  1.00  0.00           C
ATOM   1464  HA  ALA   107      30.890  47.810  35.370  1.00  0.00           H
ATOM   1465  CB  ALA   107      31.460  47.340  37.340  1.00  0.00           C
ATOM   1466  HB1 ALA   107      30.860  46.430  37.460  1.00  0.00           H
ATOM   1467  HB2 ALA   107      32.320  47.360  38.010  1.00  0.00           H
ATOM   1468  HB3 ALA   107      30.820  48.140  37.710  1.00  0.00           H
ATOM   1469  C   ALA   107      32.870  48.670  35.690  1.00  0.00           C
ATOM   1470  O   ALA   107      34.050  48.310  35.470  1.00  0.00           O
ATOM   1471  N   ALA   108      32.470  49.960  35.710  1.00  0.00           N
ATOM   1472  H   ALA   108      31.470  50.110  35.640  1.00  0.00           H
ATOM   1473  CA  ALA   108      33.270  51.160  35.590  1.00  0.00           C
ATOM   1474  HA  ALA   108      34.180  50.830  36.090  1.00  0.00           H
ATOM   1475  CB  ALA   108      33.560  51.430  34.170  1.00  0.00           C
ATOM   1476  HB1 ALA   108      33.970  50.520  33.720  1.00  0.00           H
ATOM   1477  HB2 ALA   108      32.610  51.650  33.680  1.00  0.00           H
ATOM   1478  HB3 ALA   108      34.280  52.240  34.150  1.00  0.00           H
ATOM   1479  C   ALA   108      32.850  52.290  36.520  1.00  0.00           C
ATOM   1480  O   ALA   108      31.660  52.670  36.690  1.00  0.00           O
ATOM   1481  N   ASP   109      33.800  53.060  37.140  1.00  0.00           N
ATOM   1482  H   ASP   109      34.760  52.810  37.000  1.00  0.00           H
ATOM   1483  CA  ASP   109      33.570  54.100  38.220  1.00  0.00           C
ATOM   1484  HA  ASP   109      32.710  54.650  37.820  1.00  0.00           H
ATOM   1485  CB  ASP   109      33.270  53.370  39.520  1.00  0.00           C
ATOM   1486  HB1 ASP   109      34.170  52.910  39.950  1.00  0.00           H
ATOM   1487  HB2 ASP   109      32.590  52.610  39.140  1.00  0.00           H
ATOM   1488  CG  ASP   109      32.620  54.360  40.490  1.00  0.00           C
ATOM   1489  OD1 ASP   109      31.430  54.770  40.370  1.00  0.00           O
ATOM   1490  OD2 ASP   109      33.490  54.990  41.220  1.00  0.00           O
ATOM   1491  C   ASP   109      34.770  55.040  38.310  1.00  0.00           C
ATOM   1492  O   ASP   109      35.760  54.760  37.650  1.00  0.00           O
ATOM   1493  N   ARG   110      34.710  56.170  38.980  1.00  0.00           N
ATOM   1494  H   ARG   110      33.920  56.320  39.600  1.00  0.00           H
ATOM   1495  CA  ARG   110      35.810  57.090  39.080  1.00  0.00           C
ATOM   1496  HA  ARG   110      36.510  56.850  38.280  1.00  0.00           H
ATOM   1497  CB  ARG   110      35.260  58.510  38.860  1.00  0.00           C
ATOM   1498  HB1 ARG   110      34.500  58.750  39.600  1.00  0.00           H
ATOM   1499  HB2 ARG   110      34.770  58.660  37.900  1.00  0.00           H
ATOM   1500  CG  ARG   110      36.400  59.490  39.100  1.00  0.00           C
ATOM   1501  HG1 ARG   110      36.770  59.470  40.120  1.00  0.00           H
ATOM   1502  HG2 ARG   110      35.920  60.460  39.100  1.00  0.00           H
ATOM   1503  CD  ARG   110      37.600  59.390  38.080  1.00  0.00           C
ATOM   1504  HD1 ARG   110      37.220  59.260  37.060  1.00  0.00           H
ATOM   1505  HD2 ARG   110      38.220  58.500  38.220  1.00  0.00           H
ATOM   1506  NE  ARG   110      38.400  60.620  38.080  1.00  0.00           N
ATOM   1507  HE  ARG   110      37.980  61.410  38.560  1.00  0.00           H
ATOM   1508  CZ  ARG   110      39.690  60.640  37.940  1.00  0.00           C
ATOM   1509  NH1 ARG   110      40.480  59.650  37.600  1.00  0.00           N
ATOM   1510 1HH1 ARG   110      40.250  58.690  37.390  1.00  0.00           H
ATOM   1511 2HH1 ARG   110      41.470  59.850  37.470  1.00  0.00           H
ATOM   1512  NH2 ARG   110      40.370  61.760  38.000  1.00  0.00           N
ATOM   1513 1HH2 ARG   110      39.720  62.520  38.120  1.00  0.00           H
ATOM   1514 2HH2 ARG   110      41.380  61.850  37.890  1.00  0.00           H
ATOM   1515  C   ARG   110      36.570  56.830  40.420  1.00  0.00           C
ATOM   1516  O   ARG   110      37.750  57.070  40.400  1.00  0.00           O
ATOM   1517  N   PHE   111      36.030  56.220  41.450  1.00  0.00           N
ATOM   1518  H   PHE   111      35.070  55.910  41.360  1.00  0.00           H
ATOM   1519  CA  PHE   111      36.680  56.130  42.740  1.00  0.00           C
ATOM   1520  HA  PHE   111      37.700  56.490  42.620  1.00  0.00           H
ATOM   1521  CB  PHE   111      36.040  57.200  43.790  1.00  0.00           C
ATOM   1522  HB1 PHE   111      36.720  57.240  44.640  1.00  0.00           H
ATOM   1523  HB2 PHE   111      35.070  56.850  44.140  1.00  0.00           H
ATOM   1524  CG  PHE   111      35.950  58.600  43.260  1.00  0.00           C
ATOM   1525  CD1 PHE   111      34.800  58.850  42.510  1.00  0.00           C
ATOM   1526  HD1 PHE   111      34.050  58.100  42.310  1.00  0.00           H
ATOM   1527  CE1 PHE   111      34.650  60.020  41.840  1.00  0.00           C
ATOM   1528  HE1 PHE   111      33.760  60.310  41.280  1.00  0.00           H
ATOM   1529  CZ  PHE   111      35.590  61.030  42.020  1.00  0.00           C
ATOM   1530  HZ  PHE   111      35.430  61.960  41.490  1.00  0.00           H
ATOM   1531  CE2 PHE   111      36.680  60.820  42.820  1.00  0.00           C
ATOM   1532  HE2 PHE   111      37.440  61.570  43.020  1.00  0.00           H
ATOM   1533  CD2 PHE   111      36.960  59.580  43.400  1.00  0.00           C
ATOM   1534  HD2 PHE   111      37.870  59.470  43.980  1.00  0.00           H
ATOM   1535  C   PHE   111      36.670  54.800  43.410  1.00  0.00           C
ATOM   1536  O   PHE   111      37.600  54.440  44.120  1.00  0.00           O
ATOM   1537  N   LEU   112      35.650  54.030  43.100  1.00  0.00           N
ATOM   1538  H   LEU   112      34.940  54.480  42.540  1.00  0.00           H
ATOM   1539  CA  LEU   112      35.490  52.750  43.800  1.00  0.00           C
ATOM   1540  HA  LEU   112      35.520  52.990  44.860  1.00  0.00           H
ATOM   1541  CB  LEU   112      34.150  52.170  43.360  1.00  0.00           C
ATOM   1542  HB1 LEU   112      34.050  51.140  43.690  1.00  0.00           H
ATOM   1543  HB2 LEU   112      34.130  52.260  42.270  1.00  0.00           H
ATOM   1544  CG  LEU   112      32.920  53.020  43.810  1.00  0.00           C
ATOM   1545  HG  LEU   112      33.010  54.070  43.520  1.00  0.00           H
ATOM   1546  CD1 LEU   112      31.620  52.360  43.320  1.00  0.00           C
ATOM   1547 1HD1 LEU   112      31.460  51.340  43.660  1.00  0.00           H
ATOM   1548 2HD1 LEU   112      30.760  52.950  43.650  1.00  0.00           H
ATOM   1549 3HD1 LEU   112      31.590  52.430  42.230  1.00  0.00           H
ATOM   1550  CD2 LEU   112      32.920  53.010  45.310  1.00  0.00           C
ATOM   1551 1HD2 LEU   112      31.970  53.400  45.700  1.00  0.00           H
ATOM   1552 2HD2 LEU   112      33.070  51.990  45.650  1.00  0.00           H
ATOM   1553 3HD2 LEU   112      33.590  53.720  45.800  1.00  0.00           H
ATOM   1554  C   LEU   112      36.440  51.570  43.440  1.00  0.00           C
ATOM   1555  O   LEU   112      36.780  51.420  42.270  1.00  0.00           O
ATOM   1556  N   THR   113      36.840  50.700  44.380  1.00  0.00           N
ATOM   1557  H   THR   113      36.480  50.870  45.310  1.00  0.00           H
ATOM   1558  CA  THR   113      37.640  49.450  44.310  1.00  0.00           C
ATOM   1559  HA  THR   113      38.180  49.350  43.370  1.00  0.00           H
ATOM   1560  CB  THR   113      38.880  49.560  45.220  1.00  0.00           C
ATOM   1561  HB  THR   113      39.560  48.710  45.200  1.00  0.00           H
ATOM   1562  CG2 THR   113      39.930  50.580  44.900  1.00  0.00           C
ATOM   1563 1HG2 THR   113      40.330  50.250  43.940  1.00  0.00           H
ATOM   1564 2HG2 THR   113      39.510  51.580  44.830  1.00  0.00           H
ATOM   1565 3HG2 THR   113      40.790  50.520  45.570  1.00  0.00           H
ATOM   1566  OG1 THR   113      38.450  49.850  46.540  1.00  0.00           O
ATOM   1567  HG1 THR   113      38.330  50.800  46.610  1.00  0.00           H
ATOM   1568  C   THR   113      36.960  48.120  44.550  1.00  0.00           C
ATOM   1569  O   THR   113      37.530  47.100  44.150  1.00  0.00           O
ATOM   1570  N   ARG   132      35.830  48.040  45.260  1.00  0.00           N
ATOM   1571  H   ARG   132      35.370  48.860  45.630  1.00  0.00           H
ATOM   1572  CA  ARG   132      35.200  46.720  45.620  1.00  0.00           C
ATOM   1573  HA  ARG   132      35.540  45.970  44.910  1.00  0.00           H
ATOM   1574  CB  ARG   132      35.640  46.310  47.000  1.00  0.00           C
ATOM   1575  HB1 ARG   132      35.120  45.400  47.280  1.00  0.00           H
ATOM   1576  HB2 ARG   132      35.410  47.100  47.720  1.00  0.00           H
ATOM   1577  CG  ARG   132      37.170  45.990  47.080  1.00  0.00           C
ATOM   1578  HG1 ARG   132      37.700  46.940  47.100  1.00  0.00           H
ATOM   1579  HG2 ARG   132      37.460  45.330  46.260  1.00  0.00           H
ATOM   1580  CD  ARG   132      37.480  45.250  48.400  1.00  0.00           C
ATOM   1581  HD1 ARG   132      36.750  44.450  48.410  1.00  0.00           H
ATOM   1582  HD2 ARG   132      37.350  45.970  49.210  1.00  0.00           H
ATOM   1583  NE  ARG   132      38.880  44.800  48.520  1.00  0.00           N
ATOM   1584  HE  ARG   132      39.540  45.400  48.980  1.00  0.00           H
ATOM   1585  CZ  ARG   132      39.310  43.580  48.210  1.00  0.00           C
ATOM   1586  NH1 ARG   132      38.500  42.680  47.850  1.00  0.00           N
ATOM   1587 1HH1 ARG   132      37.520  42.900  47.950  1.00  0.00           H
ATOM   1588 2HH1 ARG   132      38.840  41.730  47.950  1.00  0.00           H
ATOM   1589  NH2 ARG   132      40.570  43.240  48.080  1.00  0.00           N
ATOM   1590 1HH2 ARG   132      41.220  44.000  48.210  1.00  0.00           H
ATOM   1591 2HH2 ARG   132      40.770  42.410  47.540  1.00  0.00           H
ATOM   1592  C   ARG   132      33.690  46.790  45.620  1.00  0.00           C
ATOM   1593  O   ARG   132      33.120  45.860  44.950  1.00  0.00           O
ATOM   1594  N   SER   133      33.000  47.760  46.200  1.00  0.00           N
ATOM   1595  H   SER   133      33.390  48.600  46.610  1.00  0.00           H
ATOM   1596  CA  SER   133      31.550  47.670  46.510  1.00  0.00           C
ATOM   1597  HA  SER   133      31.360  46.760  47.070  1.00  0.00           H
ATOM   1598  CB  SER   133      31.150  48.830  47.360  1.00  0.00           C
ATOM   1599  HB1 SER   133      31.590  48.660  48.340  1.00  0.00           H
ATOM   1600  HB2 SER   133      30.080  48.990  47.510  1.00  0.00           H
ATOM   1601  OG  SER   133      31.670  49.990  46.680  1.00  0.00           O
ATOM   1602  HG  SER   133      31.410  50.790  47.150  1.00  0.00           H
ATOM   1603  C   SER   133      30.610  47.730  45.230  1.00  0.00           C
ATOM   1604  O   SER   133      30.950  48.140  44.120  1.00  0.00           O
ATOM   1605  N   VAL   134      29.360  47.350  45.470  1.00  0.00           N
ATOM   1606  H   VAL   134      29.150  47.030  46.400  1.00  0.00           H
ATOM   1607  CA  VAL   134      28.310  47.310  44.380  1.00  0.00           C
ATOM   1608  HA  VAL   134      28.870  46.860  43.560  1.00  0.00           H
ATOM   1609  CB  VAL   134      27.110  46.530  44.800  1.00  0.00           C
ATOM   1610  HB  VAL   134      26.440  46.510  43.940  1.00  0.00           H
ATOM   1611  CG1 VAL   134      27.520  45.120  45.110  1.00  0.00           C
ATOM   1612 1HG1 VAL   134      27.860  44.950  46.130  1.00  0.00           H
ATOM   1613 2HG1 VAL   134      26.600  44.540  45.020  1.00  0.00           H
ATOM   1614 3HG1 VAL   134      28.150  44.690  44.330  1.00  0.00           H
ATOM   1615  CG2 VAL   134      26.360  47.220  45.970  1.00  0.00           C
ATOM   1616 1HG2 VAL   134      26.460  48.290  45.770  1.00  0.00           H
ATOM   1617 2HG2 VAL   134      25.330  46.870  45.980  1.00  0.00           H
ATOM   1618 3HG2 VAL   134      26.860  46.980  46.910  1.00  0.00           H
ATOM   1619  C   VAL   134      27.910  48.660  43.750  1.00  0.00           C
ATOM   1620  O   VAL   134      27.080  48.700  42.870  1.00  0.00           O
ATOM   1621  N   LYS   135      28.410  49.740  44.290  1.00  0.00           N
ATOM   1622  H   LYS   135      29.120  49.720  45.010  1.00  0.00           H
ATOM   1623  CA  LYS   135      28.070  51.110  43.870  1.00  0.00           C
ATOM   1624  HA  LYS   135      26.980  51.090  43.760  1.00  0.00           H
ATOM   1625  CB  LYS   135      28.280  52.110  44.970  1.00  0.00           C
ATOM   1626  HB1 LYS   135      28.160  53.120  44.570  1.00  0.00           H
ATOM   1627  HB2 LYS   135      29.310  52.130  45.310  1.00  0.00           H
ATOM   1628  CG  LYS   135      27.360  51.920  46.220  1.00  0.00           C
ATOM   1629  HG1 LYS   135      27.640  50.990  46.720  1.00  0.00           H
ATOM   1630  HG2 LYS   135      26.320  51.670  46.020  1.00  0.00           H
ATOM   1631  CD  LYS   135      27.460  53.090  47.170  1.00  0.00           C
ATOM   1632  HD1 LYS   135      27.190  54.010  46.660  1.00  0.00           H
ATOM   1633  HD2 LYS   135      28.490  53.180  47.530  1.00  0.00           H
ATOM   1634  CE  LYS   135      26.620  52.960  48.440  1.00  0.00           C
ATOM   1635  HE1 LYS   135      27.190  52.250  49.040  1.00  0.00           H
ATOM   1636  HE2 LYS   135      25.670  52.470  48.280  1.00  0.00           H
ATOM   1637  NZ  LYS   135      26.380  54.250  49.250  1.00  0.00           N
ATOM   1638  HZ1 LYS   135      25.750  54.940  48.850  1.00  0.00           H
ATOM   1639  HZ2 LYS   135      25.990  53.900  50.110  1.00  0.00           H
ATOM   1640  HZ3 LYS   135      27.240  54.760  49.370  1.00  0.00           H
ATOM   1641  C   LYS   135      28.490  51.650  42.430  1.00  0.00           C
ATOM   1642  O   LYS   135      28.240  52.790  42.120  1.00  0.00           O
ATOM   1643  N   TYR   136      29.200  50.850  41.590  1.00  0.00           N
ATOM   1644  H   TYR   136      29.200  49.870  41.840  1.00  0.00           H
ATOM   1645  CA  TYR   136      29.830  51.270  40.320  1.00  0.00           C
ATOM   1646  HA  TYR   136      30.620  51.990  40.510  1.00  0.00           H
ATOM   1647  CB  TYR   136      30.430  50.130  39.550  1.00  0.00           C
ATOM   1648  HB1 TYR   136      30.400  50.490  38.530  1.00  0.00           H
ATOM   1649  HB2 TYR   136      29.850  49.210  39.480  1.00  0.00           H
ATOM   1650  CG  TYR   136      31.810  49.730  39.990  1.00  0.00           C
ATOM   1651  CD1 TYR   136      31.970  49.260  41.310  1.00  0.00           C
ATOM   1652  HD1 TYR   136      31.140  49.020  41.960  1.00  0.00           H
ATOM   1653  CE1 TYR   136      33.210  48.850  41.720  1.00  0.00           C
ATOM   1654  HE1 TYR   136      33.350  48.530  42.740  1.00  0.00           H
ATOM   1655  CZ  TYR   136      34.360  49.140  40.980  1.00  0.00           C
ATOM   1656  OH  TYR   136      35.630  48.780  41.340  1.00  0.00           O
ATOM   1657  HH  TYR   136      36.200  49.490  41.050  1.00  0.00           H
ATOM   1658  CE2 TYR   136      34.230  49.750  39.730  1.00  0.00           C
ATOM   1659  HE2 TYR   136      35.100  50.030  39.160  1.00  0.00           H
ATOM   1660  CD2 TYR   136      32.960  49.890  39.210  1.00  0.00           C
ATOM   1661  HD2 TYR   136      32.840  50.250  38.200  1.00  0.00           H
ATOM   1662  C   TYR   136      28.780  52.050  39.400  1.00  0.00           C
ATOM   1663  O   TYR   136      27.620  51.620  39.240  1.00  0.00           O
ATOM   1664  N   ASP   137      29.190  53.200  38.820  1.00  0.00           N
ATOM   1665  H   ASP   137      30.110  53.570  39.020  1.00  0.00           H
ATOM   1666  CA  ASP   137      28.280  54.050  38.030  1.00  0.00           C
ATOM   1667  HA  ASP   137      27.300  54.180  38.490  1.00  0.00           H
ATOM   1668  CB  ASP   137      28.830  55.420  37.930  1.00  0.00           C
ATOM   1669  HB1 ASP   137      29.850  55.460  37.530  1.00  0.00           H
ATOM   1670  HB2 ASP   137      29.040  55.800  38.930  1.00  0.00           H
ATOM   1671  CG  ASP   137      27.840  56.440  37.200  1.00  0.00           C
ATOM   1672  OD1 ASP   137      26.680  56.490  37.700  1.00  0.00           O
ATOM   1673  OD2 ASP   137      28.370  57.180  36.350  1.00  0.00           O
ATOM   1674  C   ASP   137      27.960  53.480  36.620  1.00  0.00           C
ATOM   1675  O   ASP   137      26.790  53.590  36.200  1.00  0.00           O
ATOM   1676  N   TYR   138      28.910  52.790  35.950  1.00  0.00           N
ATOM   1677  H   TYR   138      29.880  52.810  36.220  1.00  0.00           H
ATOM   1678  CA  TYR   138      28.670  52.230  34.630  1.00  0.00           C
ATOM   1679  HA  TYR   138      27.770  52.500  34.070  1.00  0.00           H
ATOM   1680  CB  TYR   138      29.800  52.750  33.800  1.00  0.00           C
ATOM   1681  HB1 TYR   138      30.010  52.020  33.020  1.00  0.00           H
ATOM   1682  HB2 TYR   138      30.740  52.930  34.310  1.00  0.00           H
ATOM   1683  CG  TYR   138      29.470  54.110  33.150  1.00  0.00           C
ATOM   1684  CD1 TYR   138      29.710  55.290  33.900  1.00  0.00           C
ATOM   1685  HD1 TYR   138      30.160  55.430  34.870  1.00  0.00           H
ATOM   1686  CE1 TYR   138      29.530  56.480  33.200  1.00  0.00           C
ATOM   1687  HE1 TYR   138      29.710  57.390  33.740  1.00  0.00           H
ATOM   1688  CZ  TYR   138      29.210  56.550  31.840  1.00  0.00           C
ATOM   1689  OH  TYR   138      28.960  57.720  31.240  1.00  0.00           O
ATOM   1690  HH  TYR   138      28.600  57.620  30.360  1.00  0.00           H
ATOM   1691  CE2 TYR   138      28.950  55.400  31.110  1.00  0.00           C
ATOM   1692  HE2 TYR   138      28.640  55.440  30.080  1.00  0.00           H
ATOM   1693  CD2 TYR   138      29.100  54.200  31.790  1.00  0.00           C
ATOM   1694  HD2 TYR   138      29.050  53.310  31.180  1.00  0.00           H
ATOM   1695  C   TYR   138      28.700  50.700  34.740  1.00  0.00           C
ATOM   1696  O   TYR   138      29.640  50.200  35.360  1.00  0.00           O
