# Supplementary material for: Targeting Ras-binding domain of ELMO1 by computational nanobody design
Source: Commun Biol. 2023 Mar 17;6:284. doi: 10.1038/s42003-023-04657-w (PMC10023680; doi:10.1038/s42003-023-04657-w)
Supplement: Supplementary file 4 — Supplementary Data 2 [file 42003_2023_4657_MOESM4_ESM.zip › MD_input_output/Nb01_snapshot/snapshot_080000.pdb]

REMARK    GENERATED BY TRJCONV
TITLE     Protein in water t= 8000.00000 step= 4000000
REMARK    THIS IS A SIMULATION BOX
CRYST1   67.372   67.372   67.372  90.00  90.00  90.00 P 1           1
MODEL        1
ATOM      1  N   VAL     2      23.540  44.280  38.740  1.00  0.00           N
ATOM      2  H1  VAL     2      22.760  43.650  38.870  1.00  0.00           H
ATOM      3  H2  VAL     2      23.970  44.330  39.660  1.00  0.00           H
ATOM      4  H3  VAL     2      23.180  45.130  38.350  1.00  0.00           H
ATOM      5  CA  VAL     2      24.500  43.750  37.700  1.00  0.00           C
ATOM      6  HA  VAL     2      24.010  43.700  36.730  1.00  0.00           H
ATOM      7  CB  VAL     2      25.640  44.770  37.450  1.00  0.00           C
ATOM      8  HB  VAL     2      25.230  45.690  37.040  1.00  0.00           H
ATOM      9  CG1 VAL     2      26.420  45.100  38.750  1.00  0.00           C
ATOM     10 1HG1 VAL     2      26.970  46.030  38.680  1.00  0.00           H
ATOM     11 2HG1 VAL     2      25.920  45.050  39.720  1.00  0.00           H
ATOM     12 3HG1 VAL     2      27.170  44.320  38.920  1.00  0.00           H
ATOM     13  CG2 VAL     2      26.700  44.230  36.470  1.00  0.00           C
ATOM     14 1HG2 VAL     2      26.360  44.370  35.450  1.00  0.00           H
ATOM     15 2HG2 VAL     2      27.590  44.860  36.540  1.00  0.00           H
ATOM     16 3HG2 VAL     2      27.130  43.260  36.750  1.00  0.00           H
ATOM     17  C   VAL     2      25.000  42.420  38.180  1.00  0.00           C
ATOM     18  O   VAL     2      25.110  42.190  39.370  1.00  0.00           O
ATOM     19  N   GLN     3      25.300  41.550  37.270  1.00  0.00           N
ATOM     20  H   GLN     3      25.310  41.960  36.350  1.00  0.00           H
ATOM     21  CA  GLN     3      25.810  40.210  37.460  1.00  0.00           C
ATOM     22  HA  GLN     3      26.270  40.080  38.440  1.00  0.00           H
ATOM     23  CB  GLN     3      24.690  39.200  37.330  1.00  0.00           C
ATOM     24  HB1 GLN     3      23.880  39.620  37.930  1.00  0.00           H
ATOM     25  HB2 GLN     3      24.940  38.220  37.730  1.00  0.00           H
ATOM     26  CG  GLN     3      24.420  38.930  35.810  1.00  0.00           C
ATOM     27  HG1 GLN     3      25.280  38.420  35.380  1.00  0.00           H
ATOM     28  HG2 GLN     3      24.350  39.910  35.350  1.00  0.00           H
ATOM     29  CD  GLN     3      23.050  38.300  35.410  1.00  0.00           C
ATOM     30  OE1 GLN     3      22.350  37.780  36.230  1.00  0.00           O
ATOM     31  NE2 GLN     3      22.560  38.500  34.200  1.00  0.00           N
ATOM     32 1HE2 GLN     3      23.090  38.940  33.470  1.00  0.00           H
ATOM     33 2HE2 GLN     3      21.750  37.970  33.920  1.00  0.00           H
ATOM     34  C   GLN     3      27.030  39.850  36.590  1.00  0.00           C
ATOM     35  O   GLN     3      27.170  40.340  35.490  1.00  0.00           O
ATOM     36  N   LEU     4      27.930  38.960  37.030  1.00  0.00           N
ATOM     37  H   LEU     4      27.730  38.390  37.840  1.00  0.00           H
ATOM     38  CA  LEU     4      28.920  38.360  36.190  1.00  0.00           C
ATOM     39  HA  LEU     4      29.480  39.160  35.700  1.00  0.00           H
ATOM     40  CB  LEU     4      29.970  37.600  37.060  1.00  0.00           C
ATOM     41  HB1 LEU     4      30.830  37.270  36.480  1.00  0.00           H
ATOM     42  HB2 LEU     4      29.460  36.710  37.430  1.00  0.00           H
ATOM     43  CG  LEU     4      30.560  38.440  38.320  1.00  0.00           C
ATOM     44  HG  LEU     4      29.840  38.740  39.090  1.00  0.00           H
ATOM     45  CD1 LEU     4      31.600  37.660  39.100  1.00  0.00           C
ATOM     46 1HD1 LEU     4      31.330  36.620  39.270  1.00  0.00           H
ATOM     47 2HD1 LEU     4      32.470  37.680  38.440  1.00  0.00           H
ATOM     48 3HD1 LEU     4      31.760  38.210  40.030  1.00  0.00           H
ATOM     49  CD2 LEU     4      31.290  39.690  37.880  1.00  0.00           C
ATOM     50 1HD2 LEU     4      31.840  39.510  36.950  1.00  0.00           H
ATOM     51 2HD2 LEU     4      30.520  40.430  37.640  1.00  0.00           H
ATOM     52 3HD2 LEU     4      31.890  40.110  38.680  1.00  0.00           H
ATOM     53  C   LEU     4      28.200  37.400  35.240  1.00  0.00           C
ATOM     54  O   LEU     4      27.170  36.830  35.610  1.00  0.00           O
ATOM     55  N   VAL     5      28.710  37.250  34.010  1.00  0.00           N
ATOM     56  H   VAL     5      29.650  37.590  33.830  1.00  0.00           H
ATOM     57  CA  VAL     5      28.060  36.260  33.080  1.00  0.00           C
ATOM     58  HA  VAL     5      27.150  35.870  33.530  1.00  0.00           H
ATOM     59  CB  VAL     5      27.600  36.850  31.730  1.00  0.00           C
ATOM     60  HB  VAL     5      28.440  36.950  31.040  1.00  0.00           H
ATOM     61  CG1 VAL     5      26.680  35.880  30.990  1.00  0.00           C
ATOM     62 1HG1 VAL     5      27.290  34.990  30.870  1.00  0.00           H
ATOM     63 2HG1 VAL     5      25.850  35.530  31.600  1.00  0.00           H
ATOM     64 3HG1 VAL     5      26.300  36.280  30.050  1.00  0.00           H
ATOM     65  CG2 VAL     5      26.970  38.270  31.890  1.00  0.00           C
ATOM     66 1HG2 VAL     5      26.230  38.210  32.680  1.00  0.00           H
ATOM     67 2HG2 VAL     5      27.730  39.020  32.130  1.00  0.00           H
ATOM     68 3HG2 VAL     5      26.460  38.490  30.950  1.00  0.00           H
ATOM     69  C   VAL     5      29.010  35.130  32.870  1.00  0.00           C
ATOM     70  O   VAL     5      30.130  35.470  32.520  1.00  0.00           O
ATOM     71  N   GLU     6      28.670  33.840  32.940  1.00  0.00           N
ATOM     72  H   GLU     6      27.690  33.570  32.990  1.00  0.00           H
ATOM     73  CA  GLU     6      29.600  32.670  32.810  1.00  0.00           C
ATOM     74  HA  GLU     6      30.590  33.080  32.590  1.00  0.00           H
ATOM     75  CB  GLU     6      29.830  31.890  34.070  1.00  0.00           C
ATOM     76  HB1 GLU     6      30.740  31.360  33.790  1.00  0.00           H
ATOM     77  HB2 GLU     6      29.070  31.120  34.200  1.00  0.00           H
ATOM     78  CG  GLU     6      30.030  32.630  35.450  1.00  0.00           C
ATOM     79  HG1 GLU     6      30.480  33.610  35.340  1.00  0.00           H
ATOM     80  HG2 GLU     6      30.780  32.050  35.990  1.00  0.00           H
ATOM     81  CD  GLU     6      28.810  32.860  36.320  1.00  0.00           C
ATOM     82  OE1 GLU     6      27.660  33.030  35.780  1.00  0.00           O
ATOM     83  OE2 GLU     6      28.920  32.740  37.520  1.00  0.00           O
ATOM     84  C   GLU     6      29.210  31.660  31.670  1.00  0.00           C
ATOM     85  O   GLU     6      28.040  31.340  31.450  1.00  0.00           O
ATOM     86  N   SER     7      30.190  31.140  30.960  1.00  0.00           N
ATOM     87  H   SER     7      31.050  31.660  31.060  1.00  0.00           H
ATOM     88  CA  SER     7      30.040  30.140  29.890  1.00  0.00           C
ATOM     89  HA  SER     7      29.150  29.550  30.130  1.00  0.00           H
ATOM     90  CB  SER     7      29.910  30.820  28.520  1.00  0.00           C
ATOM     91  HB1 SER     7      29.070  31.520  28.540  1.00  0.00           H
ATOM     92  HB2 SER     7      29.660  29.980  27.880  1.00  0.00           H
ATOM     93  OG  SER     7      31.110  31.420  28.160  1.00  0.00           O
ATOM     94  HG  SER     7      31.270  32.120  28.790  1.00  0.00           H
ATOM     95  C   SER     7      31.190  29.160  29.840  1.00  0.00           C
ATOM     96  O   SER     7      32.300  29.400  30.390  1.00  0.00           O
ATOM     97  N   GLY     9      30.990  28.090  29.070  1.00  0.00           N
ATOM     98  H   GLY     9      30.140  28.080  28.510  1.00  0.00           H
ATOM     99  CA  GLY     9      32.030  27.060  28.690  1.00  0.00           C
ATOM    100  HA1 GLY     9      33.000  27.390  29.050  1.00  0.00           H
ATOM    101  HA2 GLY     9      32.080  27.000  27.610  1.00  0.00           H
ATOM    102  C   GLY     9      31.800  25.620  29.250  1.00  0.00           C
ATOM    103  O   GLY     9      32.640  24.720  29.070  1.00  0.00           O
ATOM    104  N   GLY    10      30.650  25.360  29.970  1.00  0.00           N
ATOM    105  H   GLY    10      29.930  26.010  30.240  1.00  0.00           H
ATOM    106  CA  GLY    10      30.310  23.970  30.430  1.00  0.00           C
ATOM    107  HA1 GLY    10      29.620  24.150  31.260  1.00  0.00           H
ATOM    108  HA2 GLY    10      31.150  23.600  31.030  1.00  0.00           H
ATOM    109  C   GLY    10      29.760  22.880  29.510  1.00  0.00           C
ATOM    110  O   GLY    10      29.190  23.120  28.460  1.00  0.00           O
ATOM    111  N   GLY    11      29.930  21.560  29.890  1.00  0.00           N
ATOM    112  H   GLY    11      30.500  21.410  30.710  1.00  0.00           H
ATOM    113  CA  GLY    11      29.610  20.390  29.100  1.00  0.00           C
ATOM    114  HA1 GLY    11      30.220  20.410  28.190  1.00  0.00           H
ATOM    115  HA2 GLY    11      28.590  20.310  28.720  1.00  0.00           H
ATOM    116  C   GLY    11      29.910  18.990  29.700  1.00  0.00           C
ATOM    117  O   GLY    11      30.510  18.840  30.750  1.00  0.00           O
ATOM    118  N   LEU    12      29.490  17.950  28.940  1.00  0.00           N
ATOM    119  H   LEU    12      28.810  18.120  28.220  1.00  0.00           H
ATOM    120  CA  LEU    12      29.900  16.570  29.230  1.00  0.00           C
ATOM    121  HA  LEU    12      29.950  16.400  30.310  1.00  0.00           H
ATOM    122  CB  LEU    12      28.830  15.550  28.680  1.00  0.00           C
ATOM    123  HB1 LEU    12      28.840  15.540  27.590  1.00  0.00           H
ATOM    124  HB2 LEU    12      27.790  15.820  28.880  1.00  0.00           H
ATOM    125  CG  LEU    12      29.030  14.060  28.990  1.00  0.00           C
ATOM    126  HG  LEU    12      30.060  13.750  28.850  1.00  0.00           H
ATOM    127  CD1 LEU    12      28.780  13.850  30.500  1.00  0.00           C
ATOM    128 1HD1 LEU    12      29.530  14.450  31.020  1.00  0.00           H
ATOM    129 2HD1 LEU    12      27.750  14.040  30.800  1.00  0.00           H
ATOM    130 3HD1 LEU    12      29.070  12.820  30.660  1.00  0.00           H
ATOM    131  CD2 LEU    12      28.140  13.140  28.180  1.00  0.00           C
ATOM    132 1HD2 LEU    12      27.090  13.420  28.240  1.00  0.00           H
ATOM    133 2HD2 LEU    12      28.470  13.040  27.140  1.00  0.00           H
ATOM    134 3HD2 LEU    12      28.200  12.180  28.690  1.00  0.00           H
ATOM    135  C   LEU    12      31.290  16.290  28.590  1.00  0.00           C
ATOM    136  O   LEU    12      31.430  16.270  27.310  1.00  0.00           O
ATOM    137  N   VAL    13      32.300  15.980  29.380  1.00  0.00           N
ATOM    138  H   VAL    13      32.050  15.940  30.360  1.00  0.00           H
ATOM    139  CA  VAL    13      33.730  15.690  29.090  1.00  0.00           C
ATOM    140  HA  VAL    13      33.840  15.710  28.000  1.00  0.00           H
ATOM    141  CB  VAL    13      34.670  16.830  29.510  1.00  0.00           C
ATOM    142  HB  VAL    13      35.700  16.510  29.370  1.00  0.00           H
ATOM    143  CG1 VAL    13      34.400  18.100  28.720  1.00  0.00           C
ATOM    144 1HG1 VAL    13      34.450  17.840  27.660  1.00  0.00           H
ATOM    145 2HG1 VAL    13      33.460  18.600  28.940  1.00  0.00           H
ATOM    146 3HG1 VAL    13      35.260  18.700  28.990  1.00  0.00           H
ATOM    147  CG2 VAL    13      34.570  17.060  31.030  1.00  0.00           C
ATOM    148 1HG2 VAL    13      35.360  17.750  31.330  1.00  0.00           H
ATOM    149 2HG2 VAL    13      33.700  17.640  31.340  1.00  0.00           H
ATOM    150 3HG2 VAL    13      34.690  16.070  31.480  1.00  0.00           H
ATOM    151  C   VAL    13      34.160  14.300  29.600  1.00  0.00           C
ATOM    152  O   VAL    13      33.420  13.670  30.360  1.00  0.00           O
ATOM    153  N   GLN    14      35.320  13.820  29.210  1.00  0.00           N
ATOM    154  H   GLN    14      35.710  14.250  28.380  1.00  0.00           H
ATOM    155  CA  GLN    14      35.830  12.520  29.660  1.00  0.00           C
ATOM    156  HA  GLN    14      35.020  11.920  30.070  1.00  0.00           H
ATOM    157  CB  GLN    14      36.330  11.690  28.430  1.00  0.00           C
ATOM    158  HB1 GLN    14      36.600  10.700  28.800  1.00  0.00           H
ATOM    159  HB2 GLN    14      37.100  12.230  27.880  1.00  0.00           H
ATOM    160  CG  GLN    14      35.110  11.400  27.540  1.00  0.00           C
ATOM    161  HG1 GLN    14      34.880  12.360  27.070  1.00  0.00           H
ATOM    162  HG2 GLN    14      34.320  11.060  28.200  1.00  0.00           H
ATOM    163  CD  GLN    14      35.310  10.260  26.520  1.00  0.00           C
ATOM    164  OE1 GLN    14      35.970   9.270  26.710  1.00  0.00           O
ATOM    165  NE2 GLN    14      34.640  10.330  25.410  1.00  0.00           N
ATOM    166 1HE2 GLN    14      33.880  10.990  25.370  1.00  0.00           H
ATOM    167 2HE2 GLN    14      34.640   9.580  24.730  1.00  0.00           H
ATOM    168  C   GLN    14      36.900  12.650  30.780  1.00  0.00           C
ATOM    169  O   GLN    14      37.670  13.650  30.950  1.00  0.00           O
ATOM    170  N   ALA    15      37.110  11.580  31.570  1.00  0.00           N
ATOM    171  H   ALA    15      36.550  10.750  31.440  1.00  0.00           H
ATOM    172  CA  ALA    15      38.170  11.370  32.570  1.00  0.00           C
ATOM    173  HA  ALA    15      38.010  12.200  33.250  1.00  0.00           H
ATOM    174  CB  ALA    15      37.980  10.040  33.300  1.00  0.00           C
ATOM    175  HB1 ALA    15      37.240   9.420  32.800  1.00  0.00           H
ATOM    176  HB2 ALA    15      38.900   9.490  33.500  1.00  0.00           H
ATOM    177  HB3 ALA    15      37.620  10.260  34.300  1.00  0.00           H
ATOM    178  C   ALA    15      39.520  11.540  31.960  1.00  0.00           C
ATOM    179  O   ALA    15      39.730  10.860  30.930  1.00  0.00           O
ATOM    180  N   GLY    16      40.330  12.400  32.520  1.00  0.00           N
ATOM    181  H   GLY    16      39.910  12.910  33.290  1.00  0.00           H
ATOM    182  CA  GLY    16      41.630  12.760  32.120  1.00  0.00           C
ATOM    183  HA1 GLY    16      42.030  11.860  31.660  1.00  0.00           H
ATOM    184  HA2 GLY    16      42.280  13.000  32.960  1.00  0.00           H
ATOM    185  C   GLY    16      41.680  13.880  31.150  1.00  0.00           C
ATOM    186  O   GLY    16      42.730  14.380  30.820  1.00  0.00           O
ATOM    187  N   ASP    17      40.530  14.340  30.620  1.00  0.00           N
ATOM    188  H   ASP    17      39.650  13.870  30.740  1.00  0.00           H
ATOM    189  CA  ASP    17      40.530  15.450  29.720  1.00  0.00           C
ATOM    190  HA  ASP    17      41.420  15.320  29.100  1.00  0.00           H
ATOM    191  CB  ASP    17      39.300  15.340  28.780  1.00  0.00           C
ATOM    192  HB1 ASP    17      38.370  15.650  29.250  1.00  0.00           H
ATOM    193  HB2 ASP    17      39.220  14.330  28.390  1.00  0.00           H
ATOM    194  CG  ASP    17      39.320  16.190  27.470  1.00  0.00           C
ATOM    195  OD1 ASP    17      40.250  16.950  27.240  1.00  0.00           O
ATOM    196  OD2 ASP    17      38.550  15.800  26.580  1.00  0.00           O
ATOM    197  C   ASP    17      40.550  16.820  30.490  1.00  0.00           C
ATOM    198  O   ASP    17      40.660  16.780  31.760  1.00  0.00           O
ATOM    199  N   SER    18      40.580  17.940  29.820  1.00  0.00           N
ATOM    200  H   SER    18      40.580  17.920  28.810  1.00  0.00           H
ATOM    201  CA  SER    18      40.730  19.190  30.390  1.00  0.00           C
ATOM    202  HA  SER    18      40.490  19.190  31.450  1.00  0.00           H
ATOM    203  CB  SER    18      42.180  19.740  30.110  1.00  0.00           C
ATOM    204  HB1 SER    18      42.270  20.790  30.390  1.00  0.00           H
ATOM    205  HB2 SER    18      42.440  19.770  29.050  1.00  0.00           H
ATOM    206  OG  SER    18      43.230  19.050  30.750  1.00  0.00           O
ATOM    207  HG  SER    18      43.490  18.260  30.260  1.00  0.00           H
ATOM    208  C   SER    18      39.790  20.150  29.830  1.00  0.00           C
ATOM    209  O   SER    18      39.170  19.970  28.790  1.00  0.00           O
ATOM    210  N   LEU    19      39.630  21.280  30.490  1.00  0.00           N
ATOM    211  H   LEU    19      40.190  21.420  31.320  1.00  0.00           H
ATOM    212  CA  LEU    19      38.610  22.290  30.180  1.00  0.00           C
ATOM    213  HA  LEU    19      38.450  22.340  29.110  1.00  0.00           H
ATOM    214  CB  LEU    19      37.280  22.120  30.990  1.00  0.00           C
ATOM    215  HB1 LEU    19      36.780  23.070  31.210  1.00  0.00           H
ATOM    216  HB2 LEU    19      37.490  21.710  31.980  1.00  0.00           H
ATOM    217  CG  LEU    19      36.210  21.310  30.260  1.00  0.00           C
ATOM    218  HG  LEU    19      36.530  20.290  30.060  1.00  0.00           H
ATOM    219  CD1 LEU    19      34.930  21.330  31.110  1.00  0.00           C
ATOM    220 1HD1 LEU    19      34.680  22.350  31.420  1.00  0.00           H
ATOM    221 2HD1 LEU    19      34.130  20.890  30.510  1.00  0.00           H
ATOM    222 3HD1 LEU    19      35.040  20.700  31.990  1.00  0.00           H
ATOM    223  CD2 LEU    19      35.780  21.940  28.990  1.00  0.00           C
ATOM    224 1HD2 LEU    19      34.930  21.440  28.540  1.00  0.00           H
ATOM    225 2HD2 LEU    19      35.360  22.940  29.120  1.00  0.00           H
ATOM    226 3HD2 LEU    19      36.600  21.890  28.270  1.00  0.00           H
ATOM    227  C   LEU    19      39.260  23.660  30.360  1.00  0.00           C
ATOM    228  O   LEU    19      40.210  23.810  31.100  1.00  0.00           O
ATOM    229  N   ARG    20      38.530  24.650  29.850  1.00  0.00           N
ATOM    230  H   ARG    20      37.700  24.370  29.340  1.00  0.00           H
ATOM    231  CA  ARG    20      38.610  26.070  30.130  1.00  0.00           C
ATOM    232  HA  ARG    20      39.120  26.220  31.080  1.00  0.00           H
ATOM    233  CB  ARG    20      39.540  26.690  29.020  1.00  0.00           C
ATOM    234  HB1 ARG    20      39.070  26.530  28.050  1.00  0.00           H
ATOM    235  HB2 ARG    20      40.520  26.220  29.040  1.00  0.00           H
ATOM    236  CG  ARG    20      39.640  28.200  29.230  1.00  0.00           C
ATOM    237  HG1 ARG    20      39.620  28.500  30.280  1.00  0.00           H
ATOM    238  HG2 ARG    20      38.710  28.630  28.860  1.00  0.00           H
ATOM    239  CD  ARG    20      40.880  28.670  28.540  1.00  0.00           C
ATOM    240  HD1 ARG    20      41.140  28.040  27.700  1.00  0.00           H
ATOM    241  HD2 ARG    20      41.780  28.510  29.130  1.00  0.00           H
ATOM    242  NE  ARG    20      40.800  30.070  28.060  1.00  0.00           N
ATOM    243  HE  ARG    20      40.030  30.300  27.440  1.00  0.00           H
ATOM    244  CZ  ARG    20      41.650  31.000  28.300  1.00  0.00           C
ATOM    245  NH1 ARG    20      42.510  30.900  29.230  1.00  0.00           N
ATOM    246 1HH1 ARG    20      42.500  30.130  29.890  1.00  0.00           H
ATOM    247 2HH1 ARG    20      43.240  31.550  29.470  1.00  0.00           H
ATOM    248  NH2 ARG    20      41.730  32.120  27.650  1.00  0.00           N
ATOM    249 1HH2 ARG    20      41.260  32.130  26.750  1.00  0.00           H
ATOM    250 2HH2 ARG    20      42.470  32.770  27.850  1.00  0.00           H
ATOM    251  C   ARG    20      37.230  26.650  30.160  1.00  0.00           C
ATOM    252  O   ARG    20      36.460  26.360  29.240  1.00  0.00           O
ATOM    253  N   LEU    21      36.920  27.350  31.240  1.00  0.00           N
ATOM    254  H   LEU    21      37.590  27.490  31.990  1.00  0.00           H
ATOM    255  CA  LEU    21      35.610  28.040  31.360  1.00  0.00           C
ATOM    256  HA  LEU    21      35.030  27.700  30.500  1.00  0.00           H
ATOM    257  CB  LEU    21      34.980  27.720  32.770  1.00  0.00           C
ATOM    258  HB1 LEU    21      34.040  28.260  32.730  1.00  0.00           H
ATOM    259  HB2 LEU    21      35.620  28.100  33.560  1.00  0.00           H
ATOM    260  CG  LEU    21      34.640  26.200  33.110  1.00  0.00           C
ATOM    261  HG  LEU    21      35.610  25.700  33.140  1.00  0.00           H
ATOM    262  CD1 LEU    21      33.970  26.080  34.500  1.00  0.00           C
ATOM    263 1HD1 LEU    21      34.600  26.570  35.240  1.00  0.00           H
ATOM    264 2HD1 LEU    21      33.040  26.640  34.600  1.00  0.00           H
ATOM    265 3HD1 LEU    21      33.830  25.060  34.840  1.00  0.00           H
ATOM    266  CD2 LEU    21      33.770  25.470  32.100  1.00  0.00           C
ATOM    267 1HD2 LEU    21      32.810  25.980  31.990  1.00  0.00           H
ATOM    268 2HD2 LEU    21      34.270  25.490  31.130  1.00  0.00           H
ATOM    269 3HD2 LEU    21      33.570  24.430  32.370  1.00  0.00           H
ATOM    270  C   LEU    21      35.900  29.560  31.370  1.00  0.00           C
ATOM    271  O   LEU    21      37.000  30.010  31.740  1.00  0.00           O
ATOM    272  N   SER    22      34.920  30.430  30.980  1.00  0.00           N
ATOM    273  H   SER    22      33.970  30.100  30.900  1.00  0.00           H
ATOM    274  CA  SER    22      35.060  31.900  30.980  1.00  0.00           C
ATOM    275  HA  SER    22      36.020  32.200  31.400  1.00  0.00           H
ATOM    276  CB  SER    22      35.090  32.350  29.550  1.00  0.00           C
ATOM    277  HB1 SER    22      34.110  32.190  29.120  1.00  0.00           H
ATOM    278  HB2 SER    22      35.790  31.830  28.900  1.00  0.00           H
ATOM    279  OG  SER    22      35.340  33.750  29.660  1.00  0.00           O
ATOM    280  HG  SER    22      35.220  34.080  28.770  1.00  0.00           H
ATOM    281  C   SER    22      33.910  32.570  31.780  1.00  0.00           C
ATOM    282  O   SER    22      32.810  32.110  31.940  1.00  0.00           O
ATOM    283  N   CYS    23      34.240  33.740  32.380  1.00  0.00           N
ATOM    284  H   CYS    23      35.200  33.980  32.140  1.00  0.00           H
ATOM    285  CA  CYS    23      33.470  34.700  33.190  1.00  0.00           C
ATOM    286  HA  CYS    23      32.430  34.400  33.080  1.00  0.00           H
ATOM    287  CB  CYS    23      33.880  34.510  34.620  1.00  0.00           C
ATOM    288  HB1 CYS    23      34.930  34.800  34.770  1.00  0.00           H
ATOM    289  HB2 CYS    23      33.810  33.460  34.880  1.00  0.00           H
ATOM    290  SG  CYS    23      32.930  35.590  35.710  1.00  0.00           S
ATOM    291  C   CYS    23      33.640  36.160  32.610  1.00  0.00           C
ATOM    292  O   CYS    23      34.770  36.680  32.570  1.00  0.00           O
ATOM    293  N   ALA    24      32.520  36.820  32.330  1.00  0.00           N
ATOM    294  H   ALA    24      31.660  36.290  32.290  1.00  0.00           H
ATOM    295  CA  ALA    24      32.470  38.220  32.040  1.00  0.00           C
ATOM    296  HA  ALA    24      33.350  38.370  31.410  1.00  0.00           H
ATOM    297  CB  ALA    24      31.080  38.500  31.340  1.00  0.00           C
ATOM    298  HB1 ALA    24      30.290  38.390  32.070  1.00  0.00           H
ATOM    299  HB2 ALA    24      31.080  39.490  30.880  1.00  0.00           H
ATOM    300  HB3 ALA    24      30.980  37.750  30.550  1.00  0.00           H
ATOM    301  C   ALA    24      32.610  39.080  33.310  1.00  0.00           C
ATOM    302  O   ALA    24      31.760  38.940  34.220  1.00  0.00           O
ATOM    303  N   ALA    25      33.680  39.900  33.470  1.00  0.00           N
ATOM    304  H   ALA    25      34.380  39.970  32.750  1.00  0.00           H
ATOM    305  CA  ALA    25      33.910  40.830  34.630  1.00  0.00           C
ATOM    306  HA  ALA    25      33.910  40.260  35.550  1.00  0.00           H
ATOM    307  CB  ALA    25      35.380  41.300  34.510  1.00  0.00           C
ATOM    308  HB1 ALA    25      35.610  42.010  33.720  1.00  0.00           H
ATOM    309  HB2 ALA    25      35.640  41.880  35.390  1.00  0.00           H
ATOM    310  HB3 ALA    25      36.030  40.430  34.390  1.00  0.00           H
ATOM    311  C   ALA    25      32.910  42.000  34.800  1.00  0.00           C
ATOM    312  O   ALA    25      33.020  42.810  35.710  1.00  0.00           O
ATOM    313  N   SER    26      31.920  42.060  33.900  1.00  0.00           N
ATOM    314  H   SER    26      32.160  41.430  33.150  1.00  0.00           H
ATOM    315  CA  SER    26      30.700  42.830  33.860  1.00  0.00           C
ATOM    316  HA  SER    26      30.610  42.970  32.780  1.00  0.00           H
ATOM    317  CB  SER    26      29.420  42.180  34.400  1.00  0.00           C
ATOM    318  HB1 SER    26      28.590  42.880  34.530  1.00  0.00           H
ATOM    319  HB2 SER    26      29.600  41.670  35.340  1.00  0.00           H
ATOM    320  OG  SER    26      29.100  41.190  33.460  1.00  0.00           O
ATOM    321  HG  SER    26      28.200  40.910  33.650  1.00  0.00           H
ATOM    322  C   SER    26      30.880  44.320  34.350  1.00  0.00           C
ATOM    323  O   SER    26      29.950  44.890  34.980  1.00  0.00           O
ATOM    324  N   GLY    27      31.920  44.980  33.960  1.00  0.00           N
ATOM    325  H   GLY    27      32.630  44.390  33.540  1.00  0.00           H
ATOM    326  CA  GLY    27      32.080  46.440  33.930  1.00  0.00           C
ATOM    327  HA1 GLY    27      31.120  46.910  33.680  1.00  0.00           H
ATOM    328  HA2 GLY    27      32.820  46.630  33.150  1.00  0.00           H
ATOM    329  C   GLY    27      32.580  47.070  35.190  1.00  0.00           C
ATOM    330  O   GLY    27      32.450  48.280  35.420  1.00  0.00           O
ATOM    331  N   LEU    28      33.170  46.250  36.020  1.00  0.00           N
ATOM    332  H   LEU    28      33.230  45.310  35.660  1.00  0.00           H
ATOM    333  CA  LEU    28      33.830  46.670  37.350  1.00  0.00           C
ATOM    334  HA  LEU    28      33.170  47.340  37.910  1.00  0.00           H
ATOM    335  CB  LEU    28      34.100  45.510  38.270  1.00  0.00           C
ATOM    336  HB1 LEU    28      34.730  45.800  39.110  1.00  0.00           H
ATOM    337  HB2 LEU    28      34.710  44.780  37.730  1.00  0.00           H
ATOM    338  CG  LEU    28      32.850  44.760  38.600  1.00  0.00           C
ATOM    339  HG  LEU    28      32.230  44.530  37.740  1.00  0.00           H
ATOM    340  CD1 LEU    28      33.170  43.390  39.250  1.00  0.00           C
ATOM    341 1HD1 LEU    28      32.330  42.810  39.610  1.00  0.00           H
ATOM    342 2HD1 LEU    28      33.740  42.790  38.540  1.00  0.00           H
ATOM    343 3HD1 LEU    28      33.800  43.510  40.140  1.00  0.00           H
ATOM    344  CD2 LEU    28      31.970  45.530  39.570  1.00  0.00           C
ATOM    345 1HD2 LEU    28      31.770  46.570  39.270  1.00  0.00           H
ATOM    346 2HD2 LEU    28      30.960  45.120  39.640  1.00  0.00           H
ATOM    347 3HD2 LEU    28      32.470  45.540  40.530  1.00  0.00           H
ATOM    348  C   LEU    28      35.190  47.310  37.020  1.00  0.00           C
ATOM    349  O   LEU    28      35.780  46.990  36.010  1.00  0.00           O
ATOM    350  N   LEU    29      35.690  48.140  37.960  1.00  0.00           N
ATOM    351  H   LEU    29      35.160  48.330  38.800  1.00  0.00           H
ATOM    352  CA  LEU    29      37.080  48.610  37.980  1.00  0.00           C
ATOM    353  HA  LEU    29      37.340  49.060  37.020  1.00  0.00           H
ATOM    354  CB  LEU    29      37.240  49.710  39.090  1.00  0.00           C
ATOM    355  HB1 LEU    29      37.150  49.180  40.040  1.00  0.00           H
ATOM    356  HB2 LEU    29      36.440  50.440  39.010  1.00  0.00           H
ATOM    357  CG  LEU    29      38.560  50.530  39.050  1.00  0.00           C
ATOM    358  HG  LEU    29      39.450  49.900  39.090  1.00  0.00           H
ATOM    359  CD1 LEU    29      38.590  51.420  37.780  1.00  0.00           C
ATOM    360 1HD1 LEU    29      39.510  52.010  37.780  1.00  0.00           H
ATOM    361 2HD1 LEU    29      38.400  50.930  36.820  1.00  0.00           H
ATOM    362 3HD1 LEU    29      37.870  52.230  37.870  1.00  0.00           H
ATOM    363  CD2 LEU    29      38.580  51.390  40.350  1.00  0.00           C
ATOM    364 1HD2 LEU    29      38.450  50.800  41.260  1.00  0.00           H
ATOM    365 2HD2 LEU    29      39.520  51.930  40.440  1.00  0.00           H
ATOM    366 3HD2 LEU    29      37.700  52.040  40.340  1.00  0.00           H
ATOM    367  C   LEU    29      37.980  47.380  38.250  1.00  0.00           C
ATOM    368  O   LEU    29      38.470  47.130  39.310  1.00  0.00           O
ATOM    369  N   PHE    30      38.190  46.590  37.180  1.00  0.00           N
ATOM    370  H   PHE    30      37.660  46.850  36.370  1.00  0.00           H
ATOM    371  CA  PHE    30      38.770  45.270  37.200  1.00  0.00           C
ATOM    372  HA  PHE    30      38.550  44.770  38.140  1.00  0.00           H
ATOM    373  CB  PHE    30      38.070  44.500  36.040  1.00  0.00           C
ATOM    374  HB1 PHE    30      38.060  45.210  35.220  1.00  0.00           H
ATOM    375  HB2 PHE    30      37.010  44.300  36.160  1.00  0.00           H
ATOM    376  CG  PHE    30      38.570  43.120  35.600  1.00  0.00           C
ATOM    377  CD1 PHE    30      38.710  42.140  36.640  1.00  0.00           C
ATOM    378  HD1 PHE    30      38.330  42.350  37.630  1.00  0.00           H
ATOM    379  CE1 PHE    30      39.140  40.810  36.350  1.00  0.00           C
ATOM    380  HE1 PHE    30      39.260  40.080  37.140  1.00  0.00           H
ATOM    381  CZ  PHE    30      39.580  40.540  35.000  1.00  0.00           C
ATOM    382  HZ  PHE    30      39.740  39.560  34.580  1.00  0.00           H
ATOM    383  CE2 PHE    30      39.490  41.540  33.980  1.00  0.00           C
ATOM    384  HE2 PHE    30      39.740  41.280  32.970  1.00  0.00           H
ATOM    385  CD2 PHE    30      38.960  42.820  34.290  1.00  0.00           C
ATOM    386  HD2 PHE    30      38.870  43.490  33.450  1.00  0.00           H
ATOM    387  C   PHE    30      40.260  45.300  36.980  1.00  0.00           C
ATOM    388  O   PHE    30      41.010  44.350  37.350  1.00  0.00           O
ATOM    389  N   SER    37      40.850  46.510  36.740  1.00  0.00           N
ATOM    390  H   SER    37      40.290  47.250  36.340  1.00  0.00           H
ATOM    391  CA  SER    37      42.200  46.970  37.170  1.00  0.00           C
ATOM    392  HA  SER    37      42.990  46.280  36.880  1.00  0.00           H
ATOM    393  CB  SER    37      42.560  48.300  36.520  1.00  0.00           C
ATOM    394  HB1 SER    37      42.670  48.170  35.450  1.00  0.00           H
ATOM    395  HB2 SER    37      43.480  48.690  36.950  1.00  0.00           H
ATOM    396  OG  SER    37      41.610  49.290  36.820  1.00  0.00           O
ATOM    397  HG  SER    37      41.810  50.020  36.230  1.00  0.00           H
ATOM    398  C   SER    37      42.360  47.090  38.680  1.00  0.00           C
ATOM    399  O   SER    37      43.520  47.230  39.110  1.00  0.00           O
ATOM    400  N   PHE    38      41.330  47.000  39.490  1.00  0.00           N
ATOM    401  H   PHE    38      40.430  46.790  39.090  1.00  0.00           H
ATOM    402  CA  PHE    38      41.420  47.060  41.000  1.00  0.00           C
ATOM    403  HA  PHE    38      42.490  46.980  41.230  1.00  0.00           H
ATOM    404  CB  PHE    38      40.860  48.420  41.480  1.00  0.00           C
ATOM    405  HB1 PHE    38      40.650  48.390  42.550  1.00  0.00           H
ATOM    406  HB2 PHE    38      39.940  48.680  40.960  1.00  0.00           H
ATOM    407  CG  PHE    38      41.780  49.690  41.350  1.00  0.00           C
ATOM    408  CD1 PHE    38      42.030  50.260  40.090  1.00  0.00           C
ATOM    409  HD1 PHE    38      41.550  49.960  39.170  1.00  0.00           H
ATOM    410  CE1 PHE    38      42.950  51.300  40.010  1.00  0.00           C
ATOM    411  HE1 PHE    38      43.210  51.730  39.050  1.00  0.00           H
ATOM    412  CZ  PHE    38      43.610  51.830  41.110  1.00  0.00           C
ATOM    413  HZ  PHE    38      44.250  52.700  41.030  1.00  0.00           H
ATOM    414  CE2 PHE    38      43.210  51.390  42.360  1.00  0.00           C
ATOM    415  HE2 PHE    38      43.630  51.810  43.260  1.00  0.00           H
ATOM    416  CD2 PHE    38      42.340  50.290  42.540  1.00  0.00           C
ATOM    417  HD2 PHE    38      42.280  49.870  43.530  1.00  0.00           H
ATOM    418  C   PHE    38      40.570  46.000  41.790  1.00  0.00           C
ATOM    419  O   PHE    38      40.620  45.960  43.010  1.00  0.00           O
ATOM    420  N   TYR    39      39.820  45.130  41.130  1.00  0.00           N
ATOM    421  H   TYR    39      40.030  45.160  40.140  1.00  0.00           H
ATOM    422  CA  TYR    39      38.860  44.100  41.610  1.00  0.00           C
ATOM    423  HA  TYR    39      38.670  44.220  42.680  1.00  0.00           H
ATOM    424  CB  TYR    39      37.480  44.300  40.950  1.00  0.00           C
ATOM    425  HB1 TYR    39      36.970  43.370  40.700  1.00  0.00           H
ATOM    426  HB2 TYR    39      37.560  44.950  40.080  1.00  0.00           H
ATOM    427  CG  TYR    39      36.540  45.040  41.880  1.00  0.00           C
ATOM    428  CD1 TYR    39      36.690  46.430  42.030  1.00  0.00           C
ATOM    429  HD1 TYR    39      37.460  47.040  41.580  1.00  0.00           H
ATOM    430  CE1 TYR    39      35.770  47.120  42.880  1.00  0.00           C
ATOM    431  HE1 TYR    39      35.880  48.190  42.950  1.00  0.00           H
ATOM    432  CZ  TYR    39      34.730  46.440  43.530  1.00  0.00           C
ATOM    433  OH  TYR    39      33.900  47.060  44.450  1.00  0.00           O
ATOM    434  HH  TYR    39      33.380  46.410  44.930  1.00  0.00           H
ATOM    435  CE2 TYR    39      34.490  45.070  43.210  1.00  0.00           C
ATOM    436  HE2 TYR    39      33.580  44.640  43.600  1.00  0.00           H
ATOM    437  CD2 TYR    39      35.370  44.390  42.390  1.00  0.00           C
ATOM    438  HD2 TYR    39      35.240  43.330  42.240  1.00  0.00           H
ATOM    439  C   TYR    39      39.380  42.620  41.500  1.00  0.00           C
ATOM    440  O   TYR    39      39.750  42.180  40.490  1.00  0.00           O
ATOM    441  N   ILE    40      39.380  41.920  42.650  1.00  0.00           N
ATOM    442  H   ILE    40      38.800  42.210  43.420  1.00  0.00           H
ATOM    443  CA  ILE    40      39.800  40.490  42.800  1.00  0.00           C
ATOM    444  HA  ILE    40      40.690  40.310  42.200  1.00  0.00           H
ATOM    445  CB  ILE    40      40.190  40.150  44.290  1.00  0.00           C
ATOM    446  HB  ILE    40      39.390  40.410  44.980  1.00  0.00           H
ATOM    447  CG2 ILE    40      40.600  38.690  44.500  1.00  0.00           C
ATOM    448 1HG2 ILE    40      39.720  38.050  44.380  1.00  0.00           H
ATOM    449 2HG2 ILE    40      41.360  38.410  43.770  1.00  0.00           H
ATOM    450 3HG2 ILE    40      40.970  38.480  45.500  1.00  0.00           H
ATOM    451  CG1 ILE    40      41.420  41.020  44.840  1.00  0.00           C
ATOM    452 1HG1 ILE    40      41.200  41.990  44.400  1.00  0.00           H
ATOM    453 2HG1 ILE    40      42.410  40.750  44.480  1.00  0.00           H
ATOM    454  CD  ILE    40      41.470  41.170  46.310  1.00  0.00           C
ATOM    455  HD1 ILE    40      40.580  41.560  46.800  1.00  0.00           H
ATOM    456  HD2 ILE    40      41.500  40.190  46.790  1.00  0.00           H
ATOM    457  HD3 ILE    40      42.310  41.800  46.610  1.00  0.00           H
ATOM    458  C   ILE    40      38.570  39.630  42.310  1.00  0.00           C
ATOM    459  O   ILE    40      37.430  39.960  42.450  1.00  0.00           O
ATOM    460  N   MET    41      38.920  38.410  41.800  1.00  0.00           N
ATOM    461  H   MET    41      39.880  38.110  41.790  1.00  0.00           H
ATOM    462  CA  MET    41      37.840  37.560  41.230  1.00  0.00           C
ATOM    463  HA  MET    41      36.840  37.810  41.600  1.00  0.00           H
ATOM    464  CB  MET    41      37.760  37.750  39.690  1.00  0.00           C
ATOM    465  HB1 MET    41      37.000  37.060  39.330  1.00  0.00           H
ATOM    466  HB2 MET    41      38.720  37.660  39.180  1.00  0.00           H
ATOM    467  CG  MET    41      37.110  39.090  39.390  1.00  0.00           C
ATOM    468  HG1 MET    41      37.670  39.960  39.750  1.00  0.00           H
ATOM    469  HG2 MET    41      36.120  39.110  39.840  1.00  0.00           H
ATOM    470  SD  MET    41      36.660  39.210  37.630  1.00  0.00           S
ATOM    471  CE  MET    41      35.200  38.110  37.380  1.00  0.00           C
ATOM    472  HE1 MET    41      34.330  38.400  37.980  1.00  0.00           H
ATOM    473  HE2 MET    41      34.900  38.040  36.340  1.00  0.00           H
ATOM    474  HE3 MET    41      35.490  37.130  37.750  1.00  0.00           H
ATOM    475  C   MET    41      38.180  36.100  41.440  1.00  0.00           C
ATOM    476  O   MET    41      39.300  35.730  41.650  1.00  0.00           O
ATOM    477  N   GLY    42      37.190  35.190  41.350  1.00  0.00           N
ATOM    478  H   GLY    42      36.240  35.510  41.290  1.00  0.00           H
ATOM    479  CA  GLY    42      37.370  33.770  41.710  1.00  0.00           C
ATOM    480  HA1 GLY    42      37.440  33.660  42.790  1.00  0.00           H
ATOM    481  HA2 GLY    42      38.180  33.410  41.080  1.00  0.00           H
ATOM    482  C   GLY    42      36.160  32.910  41.400  1.00  0.00           C
ATOM    483  O   GLY    42      35.060  33.420  41.120  1.00  0.00           O
ATOM    484  N   TRP    43      36.330  31.570  41.550  1.00  0.00           N
ATOM    485  H   TRP    43      37.270  31.310  41.810  1.00  0.00           H
ATOM    486  CA  TRP    43      35.390  30.520  41.190  1.00  0.00           C
ATOM    487  HA  TRP    43      34.470  30.980  40.830  1.00  0.00           H
ATOM    488  CB  TRP    43      35.860  29.660  39.980  1.00  0.00           C
ATOM    489  HB1 TRP    43      35.230  28.770  39.920  1.00  0.00           H
ATOM    490  HB2 TRP    43      36.890  29.410  40.210  1.00  0.00           H
ATOM    491  CG  TRP    43      35.820  30.320  38.600  1.00  0.00           C
ATOM    492  CD1 TRP    43      36.810  31.120  38.180  1.00  0.00           C
ATOM    493  HD1 TRP    43      37.750  31.230  38.690  1.00  0.00           H
ATOM    494  NE1 TRP    43      36.600  31.410  36.810  1.00  0.00           N
ATOM    495  HE1 TRP    43      37.230  32.020  36.300  1.00  0.00           H
ATOM    496  CE2 TRP    43      35.380  30.960  36.380  1.00  0.00           C
ATOM    497  CZ2 TRP    43      34.700  31.200  35.190  1.00  0.00           C
ATOM    498  HZ2 TRP    43      35.180  31.770  34.410  1.00  0.00           H
ATOM    499  CH2 TRP    43      33.410  30.630  35.040  1.00  0.00           C
ATOM    500  HH2 TRP    43      33.020  30.730  34.040  1.00  0.00           H
ATOM    501  CZ3 TRP    43      32.800  29.800  35.980  1.00  0.00           C
ATOM    502  HZ3 TRP    43      31.790  29.430  35.870  1.00  0.00           H
ATOM    503  CE3 TRP    43      33.560  29.670  37.260  1.00  0.00           C
ATOM    504  HE3 TRP    43      33.160  28.990  37.990  1.00  0.00           H
ATOM    505  CD2 TRP    43      34.840  30.270  37.560  1.00  0.00           C
ATOM    506  C   TRP    43      35.080  29.610  42.350  1.00  0.00           C
ATOM    507  O   TRP    43      36.000  29.040  42.980  1.00  0.00           O
ATOM    508  N   PHE    44      33.800  29.360  42.620  1.00  0.00           N
ATOM    509  H   PHE    44      33.220  29.650  41.850  1.00  0.00           H
ATOM    510  CA  PHE    44      33.270  28.280  43.430  1.00  0.00           C
ATOM    511  HA  PHE    44      34.050  27.970  44.120  1.00  0.00           H
ATOM    512  CB  PHE    44      32.060  28.810  44.410  1.00  0.00           C
ATOM    513  HB1 PHE    44      31.780  27.930  44.990  1.00  0.00           H
ATOM    514  HB2 PHE    44      31.070  28.940  43.960  1.00  0.00           H
ATOM    515  CG  PHE    44      32.470  29.900  45.310  1.00  0.00           C
ATOM    516  CD1 PHE    44      32.560  31.210  44.820  1.00  0.00           C
ATOM    517  HD1 PHE    44      32.240  31.430  43.810  1.00  0.00           H
ATOM    518  CE1 PHE    44      32.920  32.240  45.680  1.00  0.00           C
ATOM    519  HE1 PHE    44      33.050  33.280  45.440  1.00  0.00           H
ATOM    520  CZ  PHE    44      33.170  31.980  47.040  1.00  0.00           C
ATOM    521  HZ  PHE    44      33.380  32.830  47.670  1.00  0.00           H
ATOM    522  CE2 PHE    44      33.050  30.670  47.580  1.00  0.00           C
ATOM    523  HE2 PHE    44      33.180  30.430  48.620  1.00  0.00           H
ATOM    524  CD2 PHE    44      32.740  29.630  46.700  1.00  0.00           C
ATOM    525  HD2 PHE    44      32.810  28.650  47.130  1.00  0.00           H
ATOM    526  C   PHE    44      32.870  27.100  42.530  1.00  0.00           C
ATOM    527  O   PHE    44      32.800  27.220  41.320  1.00  0.00           O
ATOM    528  N   ARG    45      32.540  25.990  43.180  1.00  0.00           N
ATOM    529  H   ARG    45      32.760  25.920  44.170  1.00  0.00           H
ATOM    530  CA  ARG    45      31.640  24.940  42.630  1.00  0.00           C
ATOM    531  HA  ARG    45      30.970  25.510  41.990  1.00  0.00           H
ATOM    532  CB  ARG    45      32.420  23.850  41.890  1.00  0.00           C
ATOM    533  HB1 ARG    45      32.960  24.410  41.130  1.00  0.00           H
ATOM    534  HB2 ARG    45      31.750  23.120  41.420  1.00  0.00           H
ATOM    535  CG  ARG    45      33.310  22.970  42.850  1.00  0.00           C
ATOM    536  HG1 ARG    45      32.740  22.500  43.650  1.00  0.00           H
ATOM    537  HG2 ARG    45      34.010  23.620  43.380  1.00  0.00           H
ATOM    538  CD  ARG    45      34.120  21.870  42.030  1.00  0.00           C
ATOM    539  HD1 ARG    45      34.510  22.170  41.050  1.00  0.00           H
ATOM    540  HD2 ARG    45      33.410  21.050  41.910  1.00  0.00           H
ATOM    541  NE  ARG    45      35.170  21.260  42.870  1.00  0.00           N
ATOM    542  HE  ARG    45      35.030  21.460  43.850  1.00  0.00           H
ATOM    543  CZ  ARG    45      36.120  20.390  42.560  1.00  0.00           C
ATOM    544  NH1 ARG    45      36.440  20.060  41.310  1.00  0.00           N
ATOM    545 1HH1 ARG    45      36.030  20.490  40.490  1.00  0.00           H
ATOM    546 2HH1 ARG    45      37.120  19.330  41.150  1.00  0.00           H
ATOM    547  NH2 ARG    45      36.710  19.770  43.550  1.00  0.00           N
ATOM    548 1HH2 ARG    45      36.410  19.930  44.500  1.00  0.00           H
ATOM    549 2HH2 ARG    45      37.440  19.110  43.350  1.00  0.00           H
ATOM    550  C   ARG    45      30.640  24.370  43.670  1.00  0.00           C
ATOM    551  O   ARG    45      30.900  24.410  44.900  1.00  0.00           O
ATOM    552  N   GLN    46      29.510  23.870  43.300  1.00  0.00           N
ATOM    553  H   GLN    46      29.150  23.870  42.350  1.00  0.00           H
ATOM    554  CA  GLN    46      28.640  23.080  44.180  1.00  0.00           C
ATOM    555  HA  GLN    46      29.160  22.610  45.010  1.00  0.00           H
ATOM    556  CB  GLN    46      27.620  24.000  44.920  1.00  0.00           C
ATOM    557  HB1 GLN    46      26.890  24.380  44.200  1.00  0.00           H
ATOM    558  HB2 GLN    46      28.130  24.790  45.470  1.00  0.00           H
ATOM    559  CG  GLN    46      26.850  23.250  45.970  1.00  0.00           C
ATOM    560  HG1 GLN    46      27.560  22.880  46.700  1.00  0.00           H
ATOM    561  HG2 GLN    46      26.430  22.340  45.550  1.00  0.00           H
ATOM    562  CD  GLN    46      25.730  24.110  46.670  1.00  0.00           C
ATOM    563  OE1 GLN    46      25.410  25.210  46.280  1.00  0.00           O
ATOM    564  NE2 GLN    46      25.190  23.690  47.730  1.00  0.00           N
ATOM    565 1HE2 GLN    46      25.240  22.680  47.800  1.00  0.00           H
ATOM    566 2HE2 GLN    46      24.410  24.190  48.130  1.00  0.00           H
ATOM    567  C   GLN    46      28.020  21.960  43.370  1.00  0.00           C
ATOM    568  O   GLN    46      27.590  22.190  42.220  1.00  0.00           O
ATOM    569  N   ALA    47      27.950  20.780  44.030  1.00  0.00           N
ATOM    570  H   ALA    47      28.420  20.650  44.920  1.00  0.00           H
ATOM    571  CA  ALA    47      27.350  19.610  43.380  1.00  0.00           C
ATOM    572  HA  ALA    47      27.130  19.870  42.350  1.00  0.00           H
ATOM    573  CB  ALA    47      28.410  18.470  43.390  1.00  0.00           C
ATOM    574  HB1 ALA    47      29.120  18.450  42.570  1.00  0.00           H
ATOM    575  HB2 ALA    47      28.960  18.590  44.320  1.00  0.00           H
ATOM    576  HB3 ALA    47      27.930  17.500  43.580  1.00  0.00           H
ATOM    577  C   ALA    47      26.030  19.210  44.140  1.00  0.00           C
ATOM    578  O   ALA    47      25.910  19.560  45.300  1.00  0.00           O
ATOM    579  N   PRO    48      25.050  18.630  43.440  1.00  0.00           N
ATOM    580  CD  PRO    48      25.000  18.470  41.990  1.00  0.00           C
ATOM    581  HD1 PRO    48      25.430  17.590  41.510  1.00  0.00           H
ATOM    582  HD2 PRO    48      25.420  19.290  41.410  1.00  0.00           H
ATOM    583  CG  PRO    48      23.520  18.420  41.640  1.00  0.00           C
ATOM    584  HG1 PRO    48      23.240  17.930  40.710  1.00  0.00           H
ATOM    585  HG2 PRO    48      23.170  19.450  41.580  1.00  0.00           H
ATOM    586  CB  PRO    48      22.840  17.770  42.880  1.00  0.00           C
ATOM    587  HB1 PRO    48      22.880  16.680  42.860  1.00  0.00           H
ATOM    588  HB2 PRO    48      21.810  18.090  43.040  1.00  0.00           H
ATOM    589  CA  PRO    48      23.720  18.340  44.070  1.00  0.00           C
ATOM    590  HA  PRO    48      23.350  19.320  44.390  1.00  0.00           H
ATOM    591  C   PRO    48      23.870  17.320  45.200  1.00  0.00           C
ATOM    592  O   PRO    48      24.590  16.290  45.170  1.00  0.00           O
ATOM    593  N   GLY    49      23.270  17.780  46.360  1.00  0.00           N
ATOM    594  H   GLY    49      22.750  18.640  46.330  1.00  0.00           H
ATOM    595  CA  GLY    49      23.370  17.190  47.650  1.00  0.00           C
ATOM    596  HA1 GLY    49      23.390  16.110  47.530  1.00  0.00           H
ATOM    597  HA2 GLY    49      22.510  17.460  48.270  1.00  0.00           H
ATOM    598  C   GLY    49      24.700  17.350  48.390  1.00  0.00           C
ATOM    599  O   GLY    49      24.910  16.600  49.410  1.00  0.00           O
ATOM    600  N   ARG    50      25.580  18.300  47.930  1.00  0.00           N
ATOM    601  H   ARG    50      25.340  18.760  47.070  1.00  0.00           H
ATOM    602  CA  ARG    50      26.820  18.530  48.540  1.00  0.00           C
ATOM    603  HA  ARG    50      26.680  18.070  49.520  1.00  0.00           H
ATOM    604  CB  ARG    50      27.880  17.770  47.730  1.00  0.00           C
ATOM    605  HB1 ARG    50      28.890  17.900  48.120  1.00  0.00           H
ATOM    606  HB2 ARG    50      27.900  18.070  46.690  1.00  0.00           H
ATOM    607  CG  ARG    50      27.590  16.250  47.710  1.00  0.00           C
ATOM    608  HG1 ARG    50      26.640  16.160  47.190  1.00  0.00           H
ATOM    609  HG2 ARG    50      27.580  15.750  48.680  1.00  0.00           H
ATOM    610  CD  ARG    50      28.740  15.640  46.940  1.00  0.00           C
ATOM    611  HD1 ARG    50      28.800  16.160  45.980  1.00  0.00           H
ATOM    612  HD2 ARG    50      28.500  14.610  46.650  1.00  0.00           H
ATOM    613  NE  ARG    50      30.040  15.780  47.650  1.00  0.00           N
ATOM    614  HE  ARG    50      30.010  15.740  48.660  1.00  0.00           H
ATOM    615  CZ  ARG    50      31.170  16.230  47.160  1.00  0.00           C
ATOM    616  NH1 ARG    50      31.460  16.310  45.860  1.00  0.00           N
ATOM    617 1HH1 ARG    50      30.690  16.110  45.230  1.00  0.00           H
ATOM    618 2HH1 ARG    50      32.410  16.480  45.580  1.00  0.00           H
ATOM    619  NH2 ARG    50      32.150  16.530  47.960  1.00  0.00           N
ATOM    620 1HH2 ARG    50      32.000  16.600  48.960  1.00  0.00           H
ATOM    621 2HH2 ARG    50      33.080  16.720  47.620  1.00  0.00           H
ATOM    622  C   ARG    50      27.100  20.000  48.810  1.00  0.00           C
ATOM    623  O   ARG    50      26.480  20.890  48.220  1.00  0.00           O
ATOM    624  N   GLU    51      27.990  20.290  49.730  1.00  0.00           N
ATOM    625  H   GLU    51      28.510  19.520  50.130  1.00  0.00           H
ATOM    626  CA  GLU    51      28.180  21.680  50.140  1.00  0.00           C
ATOM    627  HA  GLU    51      27.170  22.050  49.960  1.00  0.00           H
ATOM    628  CB  GLU    51      28.380  21.860  51.670  1.00  0.00           C
ATOM    629  HB1 GLU    51      28.360  22.920  51.910  1.00  0.00           H
ATOM    630  HB2 GLU    51      29.340  21.370  51.870  1.00  0.00           H
ATOM    631  CG  GLU    51      27.240  21.220  52.510  1.00  0.00           C
ATOM    632  HG1 GLU    51      27.080  20.180  52.220  1.00  0.00           H
ATOM    633  HG2 GLU    51      26.340  21.820  52.380  1.00  0.00           H
ATOM    634  CD  GLU    51      27.530  21.300  54.030  1.00  0.00           C
ATOM    635  OE1 GLU    51      28.300  20.500  54.510  1.00  0.00           O
ATOM    636  OE2 GLU    51      27.010  22.230  54.720  1.00  0.00           O
ATOM    637  C   GLU    51      29.120  22.460  49.260  1.00  0.00           C
ATOM    638  O   GLU    51      29.990  21.820  48.610  1.00  0.00           O
ATOM    639  N   ARG    52      29.020  23.790  49.170  1.00  0.00           N
ATOM    640  H   ARG    52      28.420  24.210  49.870  1.00  0.00           H
ATOM    641  CA  ARG    52      29.850  24.620  48.270  1.00  0.00           C
ATOM    642  HA  ARG    52      29.730  24.140  47.300  1.00  0.00           H
ATOM    643  CB  ARG    52      29.320  26.040  48.280  1.00  0.00           C
ATOM    644  HB1 ARG    52      29.290  26.340  49.330  1.00  0.00           H
ATOM    645  HB2 ARG    52      28.280  26.100  47.980  1.00  0.00           H
ATOM    646  CG  ARG    52      29.960  27.030  47.330  1.00  0.00           C
ATOM    647  HG1 ARG    52      30.120  26.680  46.310  1.00  0.00           H
ATOM    648  HG2 ARG    52      30.970  27.360  47.580  1.00  0.00           H
ATOM    649  CD  ARG    52      29.150  28.370  47.170  1.00  0.00           C
ATOM    650  HD1 ARG    52      28.090  28.130  47.270  1.00  0.00           H
ATOM    651  HD2 ARG    52      29.370  28.700  46.160  1.00  0.00           H
ATOM    652  NE  ARG    52      29.490  29.430  48.180  1.00  0.00           N
ATOM    653  HE  ARG    52      30.290  29.280  48.770  1.00  0.00           H
ATOM    654  CZ  ARG    52      28.810  30.570  48.420  1.00  0.00           C
ATOM    655  NH1 ARG    52      27.700  30.860  47.820  1.00  0.00           N
ATOM    656 1HH1 ARG    52      27.470  30.420  46.930  1.00  0.00           H
ATOM    657 2HH1 ARG    52      27.110  31.610  48.140  1.00  0.00           H
ATOM    658  NH2 ARG    52      29.170  31.500  49.270  1.00  0.00           N
ATOM    659 1HH2 ARG    52      29.890  31.350  49.960  1.00  0.00           H
ATOM    660 2HH2 ARG    52      28.670  32.370  49.370  1.00  0.00           H
ATOM    661  C   ARG    52      31.320  24.590  48.700  1.00  0.00           C
ATOM    662  O   ARG    52      31.680  24.760  49.840  1.00  0.00           O
ATOM    663  N   GLU    53      32.210  24.640  47.670  1.00  0.00           N
ATOM    664  H   GLU    53      31.800  24.610  46.750  1.00  0.00           H
ATOM    665  CA  GLU    53      33.660  24.790  47.770  1.00  0.00           C
ATOM    666  HA  GLU    53      33.860  25.240  48.740  1.00  0.00           H
ATOM    667  CB  GLU    53      34.470  23.460  47.790  1.00  0.00           C
ATOM    668  HB1 GLU    53      34.170  22.870  48.660  1.00  0.00           H
ATOM    669  HB2 GLU    53      35.540  23.670  47.860  1.00  0.00           H
ATOM    670  CG  GLU    53      34.140  22.550  46.630  1.00  0.00           C
ATOM    671  HG1 GLU    53      34.450  22.980  45.680  1.00  0.00           H
ATOM    672  HG2 GLU    53      33.060  22.420  46.650  1.00  0.00           H
ATOM    673  CD  GLU    53      34.750  21.180  46.770  1.00  0.00           C
ATOM    674  OE1 GLU    53      35.530  20.870  45.780  1.00  0.00           O
ATOM    675  OE2 GLU    53      34.570  20.430  47.780  1.00  0.00           O
ATOM    676  C   GLU    53      34.290  25.810  46.730  1.00  0.00           C
ATOM    677  O   GLU    53      34.050  25.770  45.550  1.00  0.00           O
ATOM    678  N   PHE    54      35.190  26.650  47.270  1.00  0.00           N
ATOM    679  H   PHE    54      35.280  26.650  48.280  1.00  0.00           H
ATOM    680  CA  PHE    54      36.170  27.310  46.500  1.00  0.00           C
ATOM    681  HA  PHE    54      35.600  27.970  45.840  1.00  0.00           H
ATOM    682  CB  PHE    54      36.960  28.150  47.540  1.00  0.00           C
ATOM    683  HB1 PHE    54      37.450  27.540  48.300  1.00  0.00           H
ATOM    684  HB2 PHE    54      36.290  28.750  48.150  1.00  0.00           H
ATOM    685  CG  PHE    54      38.080  28.980  46.920  1.00  0.00           C
ATOM    686  CD1 PHE    54      37.770  30.140  46.250  1.00  0.00           C
ATOM    687  HD1 PHE    54      36.730  30.360  46.030  1.00  0.00           H
ATOM    688  CE1 PHE    54      38.770  30.850  45.560  1.00  0.00           C
ATOM    689  HE1 PHE    54      38.430  31.670  44.960  1.00  0.00           H
ATOM    690  CZ  PHE    54      40.150  30.530  45.670  1.00  0.00           C
ATOM    691  HZ  PHE    54      40.850  31.150  45.130  1.00  0.00           H
ATOM    692  CE2 PHE    54      40.540  29.370  46.380  1.00  0.00           C
ATOM    693  HE2 PHE    54      41.600  29.220  46.530  1.00  0.00           H
ATOM    694  CD2 PHE    54      39.550  28.610  47.010  1.00  0.00           C
ATOM    695  HD2 PHE    54      39.760  27.640  47.420  1.00  0.00           H
ATOM    696  C   PHE    54      37.250  26.570  45.640  1.00  0.00           C
ATOM    697  O   PHE    54      37.690  25.470  45.990  1.00  0.00           O
ATOM    698  N   VAL    55      37.600  27.120  44.500  1.00  0.00           N
ATOM    699  H   VAL    55      37.190  28.010  44.280  1.00  0.00           H
ATOM    700  CA  VAL    55      38.550  26.500  43.530  1.00  0.00           C
ATOM    701  HA  VAL    55      38.740  25.500  43.920  1.00  0.00           H
ATOM    702  CB  VAL    55      37.870  26.310  42.140  1.00  0.00           C
ATOM    703  HB  VAL    55      37.580  27.300  41.800  1.00  0.00           H
ATOM    704  CG1 VAL    55      38.860  25.690  41.150  1.00  0.00           C
ATOM    705 1HG1 VAL    55      38.400  25.580  40.170  1.00  0.00           H
ATOM    706 2HG1 VAL    55      39.700  26.380  41.030  1.00  0.00           H
ATOM    707 3HG1 VAL    55      39.120  24.700  41.530  1.00  0.00           H
ATOM    708  CG2 VAL    55      36.690  25.380  42.280  1.00  0.00           C
ATOM    709 1HG2 VAL    55      35.910  25.960  42.790  1.00  0.00           H
ATOM    710 2HG2 VAL    55      36.290  25.270  41.270  1.00  0.00           H
ATOM    711 3HG2 VAL    55      36.960  24.470  42.810  1.00  0.00           H
ATOM    712  C   VAL    55      39.820  27.350  43.410  1.00  0.00           C
ATOM    713  O   VAL    55      40.930  26.890  43.680  1.00  0.00           O
ATOM    714  N   ALA    56      39.640  28.570  42.910  1.00  0.00           N
ATOM    715  H   ALA    56      38.710  28.850  42.640  1.00  0.00           H
ATOM    716  CA  ALA    56      40.720  29.370  42.380  1.00  0.00           C
ATOM    717  HA  ALA    56      41.560  29.390  43.070  1.00  0.00           H
ATOM    718  CB  ALA    56      41.290  28.810  40.980  1.00  0.00           C
ATOM    719  HB1 ALA    56      42.120  29.440  40.650  1.00  0.00           H
ATOM    720  HB2 ALA    56      41.550  27.750  40.990  1.00  0.00           H
ATOM    721  HB3 ALA    56      40.470  28.910  40.270  1.00  0.00           H
ATOM    722  C   ALA    56      40.260  30.840  42.260  1.00  0.00           C
ATOM    723  O   ALA    56      39.110  31.070  41.960  1.00  0.00           O
ATOM    724  N   SER    57      41.150  31.780  42.620  1.00  0.00           N
ATOM    725  H   SER    57      42.110  31.480  42.760  1.00  0.00           H
ATOM    726  CA  SER    57      40.950  33.210  42.540  1.00  0.00           C
ATOM    727  HA  SER    57      40.210  33.400  41.760  1.00  0.00           H
ATOM    728  CB  SER    57      40.470  33.840  43.840  1.00  0.00           C
ATOM    729  HB1 SER    57      39.410  33.640  43.980  1.00  0.00           H
ATOM    730  HB2 SER    57      40.560  34.920  43.690  1.00  0.00           H
ATOM    731  OG  SER    57      41.250  33.540  45.010  1.00  0.00           O
ATOM    732  HG  SER    57      40.620  33.670  45.720  1.00  0.00           H
ATOM    733  C   SER    57      42.220  33.970  42.030  1.00  0.00           C
ATOM    734  O   SER    57      43.310  33.410  42.180  1.00  0.00           O
ATOM    735  N   ILE    58      42.000  35.120  41.370  1.00  0.00           N
ATOM    736  H   ILE    58      41.030  35.390  41.280  1.00  0.00           H
ATOM    737  CA  ILE    58      43.080  35.880  40.740  1.00  0.00           C
ATOM    738  HA  ILE    58      44.020  35.560  41.190  1.00  0.00           H
ATOM    739  CB  ILE    58      43.150  35.620  39.220  1.00  0.00           C
ATOM    740  HB  ILE    58      43.400  34.570  39.060  1.00  0.00           H
ATOM    741  CG2 ILE    58      41.850  35.910  38.430  1.00  0.00           C
ATOM    742 1HG2 ILE    58      42.010  35.790  37.360  1.00  0.00           H
ATOM    743 2HG2 ILE    58      41.100  35.200  38.750  1.00  0.00           H
ATOM    744 3HG2 ILE    58      41.420  36.870  38.710  1.00  0.00           H
ATOM    745  CG1 ILE    58      44.310  36.410  38.600  1.00  0.00           C
ATOM    746 1HG1 ILE    58      45.190  36.500  39.230  1.00  0.00           H
ATOM    747 2HG1 ILE    58      44.020  37.440  38.400  1.00  0.00           H
ATOM    748  CD  ILE    58      44.840  35.780  37.290  1.00  0.00           C
ATOM    749  HD1 ILE    58      45.590  36.480  36.930  1.00  0.00           H
ATOM    750  HD2 ILE    58      45.150  34.760  37.520  1.00  0.00           H
ATOM    751  HD3 ILE    58      44.040  35.750  36.550  1.00  0.00           H
ATOM    752  C   ILE    58      42.970  37.350  41.140  1.00  0.00           C
ATOM    753  O   ILE    58      41.830  37.880  41.060  1.00  0.00           O
ATOM    754  N   LYS    59      44.080  38.040  41.500  1.00  0.00           N
ATOM    755  H   LYS    59      44.940  37.550  41.310  1.00  0.00           H
ATOM    756  CA  LYS    59      44.100  39.430  41.940  1.00  0.00           C
ATOM    757  HA  LYS    59      43.070  39.630  42.200  1.00  0.00           H
ATOM    758  CB  LYS    59      45.050  39.490  43.140  1.00  0.00           C
ATOM    759  HB1 LYS    59      44.890  40.450  43.630  1.00  0.00           H
ATOM    760  HB2 LYS    59      46.090  39.310  42.870  1.00  0.00           H
ATOM    761  CG  LYS    59      44.730  38.530  44.210  1.00  0.00           C
ATOM    762  HG1 LYS    59      44.780  37.480  43.930  1.00  0.00           H
ATOM    763  HG2 LYS    59      43.730  38.770  44.580  1.00  0.00           H
ATOM    764  CD  LYS    59      45.590  38.720  45.440  1.00  0.00           C
ATOM    765  HD1 LYS    59      45.430  39.690  45.910  1.00  0.00           H
ATOM    766  HD2 LYS    59      46.620  38.670  45.090  1.00  0.00           H
ATOM    767  CE  LYS    59      45.340  37.560  46.370  1.00  0.00           C
ATOM    768  HE1 LYS    59      45.550  36.610  45.870  1.00  0.00           H
ATOM    769  HE2 LYS    59      44.280  37.500  46.610  1.00  0.00           H
ATOM    770  NZ  LYS    59      46.210  37.640  47.550  1.00  0.00           N
ATOM    771  HZ1 LYS    59      47.190  37.660  47.280  1.00  0.00           H
ATOM    772  HZ2 LYS    59      45.880  38.330  48.210  1.00  0.00           H
ATOM    773  HZ3 LYS    59      46.150  36.800  48.100  1.00  0.00           H
ATOM    774  C   LYS    59      44.510  40.440  40.820  1.00  0.00           C
ATOM    775  O   LYS    59      44.840  39.990  39.720  1.00  0.00           O
ATOM    776  N   TRP    60      44.410  41.710  41.120  1.00  0.00           N
ATOM    777  H   TRP    60      44.170  42.070  42.030  1.00  0.00           H
ATOM    778  CA  TRP    60      44.180  42.670  40.010  1.00  0.00           C
ATOM    779  HA  TRP    60      43.690  42.120  39.210  1.00  0.00           H
ATOM    780  CB  TRP    60      43.310  43.820  40.540  1.00  0.00           C
ATOM    781  HB1 TRP    60      42.270  43.490  40.570  1.00  0.00           H
ATOM    782  HB2 TRP    60      43.430  44.710  39.930  1.00  0.00           H
ATOM    783  CG  TRP    60      43.420  44.130  41.990  1.00  0.00           C
ATOM    784  CD1 TRP    60      42.560  43.710  42.930  1.00  0.00           C
ATOM    785  HD1 TRP    60      41.600  43.220  42.850  1.00  0.00           H
ATOM    786  NE1 TRP    60      42.970  44.180  44.090  1.00  0.00           N
ATOM    787  HE1 TRP    60      42.570  44.050  45.010  1.00  0.00           H
ATOM    788  CE2 TRP    60      44.200  44.790  44.050  1.00  0.00           C
ATOM    789  CZ2 TRP    60      45.010  45.290  45.030  1.00  0.00           C
ATOM    790  HZ2 TRP    60      44.730  45.080  46.060  1.00  0.00           H
ATOM    791  CH2 TRP    60      46.150  45.970  44.660  1.00  0.00           C
ATOM    792  HH2 TRP    60      46.930  46.280  45.330  1.00  0.00           H
ATOM    793  CZ3 TRP    60      46.510  46.080  43.280  1.00  0.00           C
ATOM    794  HZ3 TRP    60      47.460  46.510  42.990  1.00  0.00           H
ATOM    795  CE3 TRP    60      45.690  45.500  42.320  1.00  0.00           C
ATOM    796  HE3 TRP    60      46.050  45.480  41.300  1.00  0.00           H
ATOM    797  CD2 TRP    60      44.550  44.820  42.660  1.00  0.00           C
ATOM    798  C   TRP    60      45.550  43.030  39.430  1.00  0.00           C
ATOM    799  O   TRP    60      45.480  43.650  38.360  1.00  0.00           O
ATOM    800  N   ALA    61      46.810  42.750  39.970  1.00  0.00           N
ATOM    801  H   ALA    61      46.850  42.430  40.930  1.00  0.00           H
ATOM    802  CA  ALA    61      48.020  42.870  39.220  1.00  0.00           C
ATOM    803  HA  ALA    61      47.980  43.520  38.350  1.00  0.00           H
ATOM    804  CB  ALA    61      49.010  43.650  40.000  1.00  0.00           C
ATOM    805  HB1 ALA    61      49.560  42.950  40.630  1.00  0.00           H
ATOM    806  HB2 ALA    61      49.720  44.120  39.320  1.00  0.00           H
ATOM    807  HB3 ALA    61      48.570  44.430  40.620  1.00  0.00           H
ATOM    808  C   ALA    61      48.580  41.510  38.760  1.00  0.00           C
ATOM    809  O   ALA    61      49.740  41.440  38.320  1.00  0.00           O
ATOM    810  N   GLY    65      47.820  40.400  38.740  1.00  0.00           N
ATOM    811  H   GLY    65      46.960  40.440  39.260  1.00  0.00           H
ATOM    812  CA  GLY    65      48.240  39.090  38.180  1.00  0.00           C
ATOM    813  HA1 GLY    65      49.070  39.210  37.490  1.00  0.00           H
ATOM    814  HA2 GLY    65      47.440  38.600  37.630  1.00  0.00           H
ATOM    815  C   GLY    65      48.690  38.030  39.170  1.00  0.00           C
ATOM    816  O   GLY    65      48.990  36.880  38.820  1.00  0.00           O
ATOM    817  N   ASP    66      48.670  38.310  40.550  1.00  0.00           N
ATOM    818  H   ASP    66      48.300  39.220  40.800  1.00  0.00           H
ATOM    819  CA  ASP    66      48.860  37.330  41.640  1.00  0.00           C
ATOM    820  HA  ASP    66      49.780  36.750  41.510  1.00  0.00           H
ATOM    821  CB  ASP    66      49.250  38.180  42.880  1.00  0.00           C
ATOM    822  HB1 ASP    66      48.320  38.690  43.110  1.00  0.00           H
ATOM    823  HB2 ASP    66      49.980  38.950  42.620  1.00  0.00           H
ATOM    824  CG  ASP    66      49.720  37.470  44.110  1.00  0.00           C
ATOM    825  OD1 ASP    66      48.980  37.320  45.110  1.00  0.00           O
ATOM    826  OD2 ASP    66      50.910  37.220  44.070  1.00  0.00           O
ATOM    827  C   ASP    66      47.670  36.340  41.820  1.00  0.00           C
ATOM    828  O   ASP    66      46.530  36.740  41.680  1.00  0.00           O
ATOM    829  N   ARG    67      47.900  35.050  42.040  1.00  0.00           N
ATOM    830  H   ARG    67      48.880  34.890  42.170  1.00  0.00           H
ATOM    831  CA  ARG    67      46.990  33.910  41.990  1.00  0.00           C
ATOM    832  HA  ARG    67      45.970  34.280  41.930  1.00  0.00           H
ATOM    833  CB  ARG    67      47.200  33.000  40.790  1.00  0.00           C
ATOM    834  HB1 ARG    67      46.370  32.300  40.680  1.00  0.00           H
ATOM    835  HB2 ARG    67      48.130  32.450  40.880  1.00  0.00           H
ATOM    836  CG  ARG    67      47.320  33.810  39.420  1.00  0.00           C
ATOM    837  HG1 ARG    67      48.290  34.300  39.450  1.00  0.00           H
ATOM    838  HG2 ARG    67      46.520  34.550  39.310  1.00  0.00           H
ATOM    839  CD  ARG    67      47.290  33.040  38.130  1.00  0.00           C
ATOM    840  HD1 ARG    67      47.440  33.650  37.250  1.00  0.00           H
ATOM    841  HD2 ARG    67      46.280  32.640  38.000  1.00  0.00           H
ATOM    842  NE  ARG    67      48.340  31.980  38.080  1.00  0.00           N
ATOM    843  HE  ARG    67      49.100  31.990  38.740  1.00  0.00           H
ATOM    844  CZ  ARG    67      48.450  31.140  37.080  1.00  0.00           C
ATOM    845  NH1 ARG    67      47.620  31.010  36.090  1.00  0.00           N
ATOM    846 1HH1 ARG    67      46.900  31.700  35.900  1.00  0.00           H
ATOM    847 2HH1 ARG    67      47.900  30.410  35.330  1.00  0.00           H
ATOM    848  NH2 ARG    67      49.430  30.290  37.150  1.00  0.00           N
ATOM    849 1HH2 ARG    67      50.140  30.420  37.860  1.00  0.00           H
ATOM    850 2HH2 ARG    67      49.420  29.710  36.330  1.00  0.00           H
ATOM    851  C   ARG    67      46.960  33.100  43.270  1.00  0.00           C
ATOM    852  O   ARG    67      47.910  33.270  44.080  1.00  0.00           O
ATOM    853  N   THR    68      45.860  32.410  43.480  1.00  0.00           N
ATOM    854  H   THR    68      45.180  32.440  42.730  1.00  0.00           H
ATOM    855  CA  THR    68      45.540  31.820  44.800  1.00  0.00           C
ATOM    856  HA  THR    68      46.470  31.550  45.290  1.00  0.00           H
ATOM    857  CB  THR    68      44.660  32.790  45.610  1.00  0.00           C
ATOM    858  HB  THR    68      43.700  32.930  45.120  1.00  0.00           H
ATOM    859  CG2 THR    68      44.370  32.260  46.990  1.00  0.00           C
ATOM    860 1HG2 THR    68      44.200  33.130  47.630  1.00  0.00           H
ATOM    861 2HG2 THR    68      43.520  31.600  46.860  1.00  0.00           H
ATOM    862 3HG2 THR    68      45.240  31.710  47.350  1.00  0.00           H
ATOM    863  OG1 THR    68      45.180  34.110  45.680  1.00  0.00           O
ATOM    864  HG1 THR    68      45.950  34.020  46.240  1.00  0.00           H
ATOM    865  C   THR    68      44.800  30.480  44.540  1.00  0.00           C
ATOM    866  O   THR    68      44.080  30.480  43.560  1.00  0.00           O
ATOM    867  N   TYR    69      44.910  29.390  45.350  1.00  0.00           N
ATOM    868  H   TYR    69      45.460  29.490  46.190  1.00  0.00           H
ATOM    869  CA  TYR    69      44.400  28.010  45.100  1.00  0.00           C
ATOM    870  HA  TYR    69      43.630  28.090  44.330  1.00  0.00           H
ATOM    871  CB  TYR    69      45.440  27.290  44.300  1.00  0.00           C
ATOM    872  HB1 TYR    69      45.090  26.300  44.010  1.00  0.00           H
ATOM    873  HB2 TYR    69      46.310  27.140  44.940  1.00  0.00           H
ATOM    874  CG  TYR    69      45.860  28.010  43.070  1.00  0.00           C
ATOM    875  CD1 TYR    69      47.030  28.810  43.010  1.00  0.00           C
ATOM    876  HD1 TYR    69      47.630  28.980  43.890  1.00  0.00           H
ATOM    877  CE1 TYR    69      47.440  29.330  41.750  1.00  0.00           C
ATOM    878  HE1 TYR    69      48.350  29.910  41.700  1.00  0.00           H
ATOM    879  CZ  TYR    69      46.560  29.240  40.640  1.00  0.00           C
ATOM    880  OH  TYR    69      46.870  29.750  39.480  1.00  0.00           O
ATOM    881  HH  TYR    69      47.670  30.280  39.500  1.00  0.00           H
ATOM    882  CE2 TYR    69      45.350  28.630  40.780  1.00  0.00           C
ATOM    883  HE2 TYR    69      44.700  28.440  39.940  1.00  0.00           H
ATOM    884  CD2 TYR    69      45.010  27.960  41.960  1.00  0.00           C
ATOM    885  HD2 TYR    69      44.110  27.360  41.980  1.00  0.00           H
ATOM    886  C   TYR    69      43.810  27.200  46.230  1.00  0.00           C
ATOM    887  O   TYR    69      44.070  27.430  47.430  1.00  0.00           O
ATOM    888  N   GLY    70      42.950  26.310  45.900  1.00  0.00           N
ATOM    889  H   GLY    70      42.770  26.180  44.920  1.00  0.00           H
ATOM    890  CA  GLY    70      42.050  25.570  46.850  1.00  0.00           C
ATOM    891  HA1 GLY    70      41.380  24.990  46.210  1.00  0.00           H
ATOM    892  HA2 GLY    70      41.520  26.310  47.460  1.00  0.00           H
ATOM    893  C   GLY    70      42.770  24.510  47.650  1.00  0.00           C
ATOM    894  O   GLY    70      43.960  24.620  47.990  1.00  0.00           O
ATOM    895  N   THR    71      42.060  23.420  47.960  1.00  0.00           N
ATOM    896  H   THR    71      41.060  23.500  47.860  1.00  0.00           H
ATOM    897  CA  THR    71      42.690  22.110  48.420  1.00  0.00           C
ATOM    898  HA  THR    71      43.070  22.230  49.430  1.00  0.00           H
ATOM    899  CB  THR    71      41.580  20.990  48.570  1.00  0.00           C
ATOM    900  HB  THR    71      42.000  20.100  49.020  1.00  0.00           H
ATOM    901  CG2 THR    71      40.480  21.410  49.460  1.00  0.00           C
ATOM    902 1HG2 THR    71      40.060  22.360  49.130  1.00  0.00           H
ATOM    903 2HG2 THR    71      39.710  20.640  49.480  1.00  0.00           H
ATOM    904 3HG2 THR    71      41.020  21.600  50.390  1.00  0.00           H
ATOM    905  OG1 THR    71      40.970  20.510  47.360  1.00  0.00           O
ATOM    906  HG1 THR    71      40.100  20.180  47.590  1.00  0.00           H
ATOM    907  C   THR    71      43.800  21.500  47.630  1.00  0.00           C
ATOM    908  O   THR    71      43.910  21.830  46.470  1.00  0.00           O
ATOM    909  N   ASP    72      44.550  20.590  48.180  1.00  0.00           N
ATOM    910  H   ASP    72      44.480  20.380  49.160  1.00  0.00           H
ATOM    911  CA  ASP    72      45.680  19.900  47.470  1.00  0.00           C
ATOM    912  HA  ASP    72      46.340  20.650  47.030  1.00  0.00           H
ATOM    913  CB  ASP    72      46.510  19.060  48.450  1.00  0.00           C
ATOM    914  HB1 ASP    72      45.820  18.370  48.940  1.00  0.00           H
ATOM    915  HB2 ASP    72      46.960  19.680  49.220  1.00  0.00           H
ATOM    916  CG  ASP    72      47.660  18.370  47.760  1.00  0.00           C
ATOM    917  OD1 ASP    72      48.640  19.030  47.370  1.00  0.00           O
ATOM    918  OD2 ASP    72      47.540  17.150  47.480  1.00  0.00           O
ATOM    919  C   ASP    72      45.000  18.960  46.390  1.00  0.00           C
ATOM    920  O   ASP    72      45.590  18.770  45.390  1.00  0.00           O
ATOM    921  N   SER    73      43.740  18.540  46.330  1.00  0.00           N
ATOM    922  H   SER    73      43.230  18.710  47.190  1.00  0.00           H
ATOM    923  CA  SER    73      43.080  17.870  45.150  1.00  0.00           C
ATOM    924  HA  SER    73      43.740  17.140  44.680  1.00  0.00           H
ATOM    925  CB  SER    73      41.750  17.140  45.560  1.00  0.00           C
ATOM    926  HB1 SER    73      41.050  16.970  44.740  1.00  0.00           H
ATOM    927  HB2 SER    73      41.330  17.800  46.320  1.00  0.00           H
ATOM    928  OG  SER    73      42.150  15.830  46.010  1.00  0.00           O
ATOM    929  HG  SER    73      41.390  15.270  45.840  1.00  0.00           H
ATOM    930  C   SER    73      42.700  18.950  44.080  1.00  0.00           C
ATOM    931  O   SER    73      42.180  18.500  43.080  1.00  0.00           O
ATOM    932  N   VAL    74      42.970  20.240  44.290  1.00  0.00           N
ATOM    933  H   VAL    74      43.280  20.500  45.220  1.00  0.00           H
ATOM    934  CA  VAL    74      42.760  21.310  43.260  1.00  0.00           C
ATOM    935  HA  VAL    74      42.500  20.810  42.320  1.00  0.00           H
ATOM    936  CB  VAL    74      41.610  22.250  43.710  1.00  0.00           C
ATOM    937  HB  VAL    74      41.720  22.400  44.790  1.00  0.00           H
ATOM    938  CG1 VAL    74      41.370  23.640  43.010  1.00  0.00           C
ATOM    939 1HG1 VAL    74      40.680  24.170  43.670  1.00  0.00           H
ATOM    940 2HG1 VAL    74      42.250  24.200  42.690  1.00  0.00           H
ATOM    941 3HG1 VAL    74      40.840  23.370  42.100  1.00  0.00           H
ATOM    942  CG2 VAL    74      40.300  21.410  43.570  1.00  0.00           C
ATOM    943 1HG2 VAL    74      40.110  21.320  42.500  1.00  0.00           H
ATOM    944 2HG2 VAL    74      40.430  20.430  44.020  1.00  0.00           H
ATOM    945 3HG2 VAL    74      39.420  21.980  43.860  1.00  0.00           H
ATOM    946  C   VAL    74      44.000  22.070  42.900  1.00  0.00           C
ATOM    947  O   VAL    74      44.180  22.490  41.760  1.00  0.00           O
ATOM    948  N   LYS    75      44.950  22.250  43.800  1.00  0.00           N
ATOM    949  H   LYS    75      44.750  22.000  44.760  1.00  0.00           H
ATOM    950  CA  LYS    75      46.010  23.290  43.670  1.00  0.00           C
ATOM    951  HA  LYS    75      45.620  24.300  43.750  1.00  0.00           H
ATOM    952  CB  LYS    75      46.920  23.200  44.910  1.00  0.00           C
ATOM    953  HB1 LYS    75      47.560  22.320  44.900  1.00  0.00           H
ATOM    954  HB2 LYS    75      46.260  23.090  45.770  1.00  0.00           H
ATOM    955  CG  LYS    75      47.830  24.440  45.140  1.00  0.00           C
ATOM    956  HG1 LYS    75      47.230  25.340  45.110  1.00  0.00           H
ATOM    957  HG2 LYS    75      48.510  24.540  44.300  1.00  0.00           H
ATOM    958  CD  LYS    75      48.700  24.400  46.450  1.00  0.00           C
ATOM    959  HD1 LYS    75      48.130  23.890  47.230  1.00  0.00           H
ATOM    960  HD2 LYS    75      48.880  25.370  46.910  1.00  0.00           H
ATOM    961  CE  LYS    75      49.920  23.590  46.450  1.00  0.00           C
ATOM    962  HE1 LYS    75      49.610  22.630  46.050  1.00  0.00           H
ATOM    963  HE2 LYS    75      50.330  23.470  47.460  1.00  0.00           H
ATOM    964  NZ  LYS    75      51.000  24.160  45.600  1.00  0.00           N
ATOM    965  HZ1 LYS    75      51.890  23.790  45.900  1.00  0.00           H
ATOM    966  HZ2 LYS    75      50.900  23.860  44.640  1.00  0.00           H
ATOM    967  HZ3 LYS    75      51.170  25.160  45.620  1.00  0.00           H
ATOM    968  C   LYS    75      46.860  23.250  42.340  1.00  0.00           C
ATOM    969  O   LYS    75      47.100  24.240  41.690  1.00  0.00           O
ATOM    970  N   GLY    76      47.190  22.050  41.920  1.00  0.00           N
ATOM    971  H   GLY    76      46.920  21.310  42.560  1.00  0.00           H
ATOM    972  CA  GLY    76      48.040  21.680  40.770  1.00  0.00           C
ATOM    973  HA1 GLY    76      48.570  20.760  41.030  1.00  0.00           H
ATOM    974  HA2 GLY    76      48.710  22.480  40.470  1.00  0.00           H
ATOM    975  C   GLY    76      47.220  21.550  39.480  1.00  0.00           C
ATOM    976  O   GLY    76      47.830  21.370  38.440  1.00  0.00           O
ATOM    977  N   ARG    77      45.900  21.530  39.540  1.00  0.00           N
ATOM    978  H   ARG    77      45.490  21.660  40.450  1.00  0.00           H
ATOM    979  CA  ARG    77      45.000  21.090  38.390  1.00  0.00           C
ATOM    980  HA  ARG    77      45.590  20.790  37.530  1.00  0.00           H
ATOM    981  CB  ARG    77      44.130  19.940  38.850  1.00  0.00           C
ATOM    982  HB1 ARG    77      43.430  19.790  38.030  1.00  0.00           H
ATOM    983  HB2 ARG    77      43.490  20.240  39.680  1.00  0.00           H
ATOM    984  CG  ARG    77      44.850  18.630  39.170  1.00  0.00           C
ATOM    985  HG1 ARG    77      45.620  18.870  39.910  1.00  0.00           H
ATOM    986  HG2 ARG    77      45.530  18.440  38.340  1.00  0.00           H
ATOM    987  CD  ARG    77      43.950  17.360  39.380  1.00  0.00           C
ATOM    988  HD1 ARG    77      44.560  16.550  39.790  1.00  0.00           H
ATOM    989  HD2 ARG    77      43.560  17.030  38.420  1.00  0.00           H
ATOM    990  NE  ARG    77      42.820  17.610  40.320  1.00  0.00           N
ATOM    991  HE  ARG    77      42.890  17.510  41.320  1.00  0.00           H
ATOM    992  CZ  ARG    77      41.570  17.780  39.960  1.00  0.00           C
ATOM    993  NH1 ARG    77      41.170  17.530  38.810  1.00  0.00           N
ATOM    994 1HH1 ARG    77      41.700  17.230  38.000  1.00  0.00           H
ATOM    995 2HH1 ARG    77      40.180  17.390  38.690  1.00  0.00           H
ATOM    996  NH2 ARG    77      40.610  18.100  40.770  1.00  0.00           N
ATOM    997 1HH2 ARG    77      40.830  18.300  41.740  1.00  0.00           H
ATOM    998 2HH2 ARG    77      39.660  17.900  40.470  1.00  0.00           H
ATOM    999  C   ARG    77      44.080  22.200  37.870  1.00  0.00           C
ATOM   1000  O   ARG    77      43.570  22.130  36.730  1.00  0.00           O
ATOM   1001  N   PHE    78      43.910  23.280  38.690  1.00  0.00           N
ATOM   1002  H   PHE    78      44.410  23.280  39.570  1.00  0.00           H
ATOM   1003  CA  PHE    78      43.110  24.520  38.340  1.00  0.00           C
ATOM   1004  HA  PHE    78      42.730  24.460  37.320  1.00  0.00           H
ATOM   1005  CB  PHE    78      41.890  24.700  39.240  1.00  0.00           C
ATOM   1006  HB1 PHE    78      41.450  25.670  39.030  1.00  0.00           H
ATOM   1007  HB2 PHE    78      42.160  24.730  40.300  1.00  0.00           H
ATOM   1008  CG  PHE    78      40.700  23.740  39.080  1.00  0.00           C
ATOM   1009  CD1 PHE    78      40.690  22.520  39.780  1.00  0.00           C
ATOM   1010  HD1 PHE    78      41.560  22.170  40.320  1.00  0.00           H
ATOM   1011  CE1 PHE    78      39.590  21.620  39.630  1.00  0.00           C
ATOM   1012  HE1 PHE    78      39.530  20.680  40.150  1.00  0.00           H
ATOM   1013  CZ  PHE    78      38.420  22.090  39.020  1.00  0.00           C
ATOM   1014  HZ  PHE    78      37.570  21.420  38.990  1.00  0.00           H
ATOM   1015  CE2 PHE    78      38.410  23.310  38.320  1.00  0.00           C
ATOM   1016  HE2 PHE    78      37.500  23.560  37.780  1.00  0.00           H
ATOM   1017  CD2 PHE    78      39.560  24.160  38.370  1.00  0.00           C
ATOM   1018  HD2 PHE    78      39.570  25.050  37.750  1.00  0.00           H
ATOM   1019  C   PHE    78      44.050  25.760  38.370  1.00  0.00           C
ATOM   1020  O   PHE    78      44.900  25.970  39.270  1.00  0.00           O
ATOM   1021  N   ALA    79      43.980  26.460  37.260  1.00  0.00           N
ATOM   1022  H   ALA    79      43.160  26.380  36.680  1.00  0.00           H
ATOM   1023  CA  ALA    79      44.800  27.640  37.030  1.00  0.00           C
ATOM   1024  HA  ALA    79      45.100  28.110  37.960  1.00  0.00           H
ATOM   1025  CB  ALA    79      46.020  27.350  36.160  1.00  0.00           C
ATOM   1026  HB1 ALA    79      45.840  26.420  35.630  1.00  0.00           H
ATOM   1027  HB2 ALA    79      46.190  28.210  35.510  1.00  0.00           H
ATOM   1028  HB3 ALA    79      46.900  27.130  36.780  1.00  0.00           H
ATOM   1029  C   ALA    79      43.950  28.740  36.480  1.00  0.00           C
ATOM   1030  O   ALA    79      42.890  28.500  35.900  1.00  0.00           O
ATOM   1031  N   ILE    80      44.310  29.970  36.780  1.00  0.00           N
ATOM   1032  H   ILE    80      45.190  30.050  37.260  1.00  0.00           H
ATOM   1033  CA  ILE    80      43.380  31.130  36.650  1.00  0.00           C
ATOM   1034  HA  ILE    80      42.530  30.780  36.070  1.00  0.00           H
ATOM   1035  CB  ILE    80      42.660  31.350  37.950  1.00  0.00           C
ATOM   1036  HB  ILE    80      42.100  30.450  38.220  1.00  0.00           H
ATOM   1037  CG2 ILE    80      43.520  31.510  39.190  1.00  0.00           C
ATOM   1038 1HG2 ILE    80      42.920  31.720  40.070  1.00  0.00           H
ATOM   1039 2HG2 ILE    80      44.030  30.580  39.460  1.00  0.00           H
ATOM   1040 3HG2 ILE    80      44.240  32.300  38.970  1.00  0.00           H
ATOM   1041  CG1 ILE    80      41.520  32.490  37.830  1.00  0.00           C
ATOM   1042 1HG1 ILE    80      40.910  32.190  36.980  1.00  0.00           H
ATOM   1043 2HG1 ILE    80      42.000  33.410  37.510  1.00  0.00           H
ATOM   1044  CD  ILE    80      40.640  32.540  39.050  1.00  0.00           C
ATOM   1045  HD1 ILE    80      40.420  31.530  39.390  1.00  0.00           H
ATOM   1046  HD2 ILE    80      41.090  33.050  39.900  1.00  0.00           H
ATOM   1047  HD3 ILE    80      39.670  33.010  38.860  1.00  0.00           H
ATOM   1048  C   ILE    80      43.950  32.300  35.840  1.00  0.00           C
ATOM   1049  O   ILE    80      45.170  32.550  35.920  1.00  0.00           O
ATOM   1050  N   SER    81      43.220  33.040  35.050  1.00  0.00           N
ATOM   1051  H   SER    81      42.230  32.890  34.910  1.00  0.00           H
ATOM   1052  CA  SER    81      43.790  34.080  34.120  1.00  0.00           C
ATOM   1053  HA  SER    81      44.650  34.450  34.670  1.00  0.00           H
ATOM   1054  CB  SER    81      44.060  33.550  32.720  1.00  0.00           C
ATOM   1055  HB1 SER    81      44.140  34.320  31.950  1.00  0.00           H
ATOM   1056  HB2 SER    81      43.310  32.830  32.370  1.00  0.00           H
ATOM   1057  OG  SER    81      45.360  32.850  32.680  1.00  0.00           O
ATOM   1058  HG  SER    81      45.490  32.550  31.770  1.00  0.00           H
ATOM   1059  C   SER    81      42.810  35.260  33.910  1.00  0.00           C
ATOM   1060  O   SER    81      41.600  35.130  33.980  1.00  0.00           O
ATOM   1061  N   ARG    82      43.310  36.520  33.770  1.00  0.00           N
ATOM   1062  H   ARG    82      44.310  36.600  33.670  1.00  0.00           H
ATOM   1063  CA  ARG    82      42.510  37.750  33.580  1.00  0.00           C
ATOM   1064  HA  ARG    82      41.440  37.580  33.460  1.00  0.00           H
ATOM   1065  CB  ARG    82      42.620  38.750  34.740  1.00  0.00           C
ATOM   1066  HB1 ARG    82      42.030  38.270  35.520  1.00  0.00           H
ATOM   1067  HB2 ARG    82      42.130  39.710  34.580  1.00  0.00           H
ATOM   1068  CG  ARG    82      44.090  38.910  35.290  1.00  0.00           C
ATOM   1069  HG1 ARG    82      44.740  39.440  34.610  1.00  0.00           H
ATOM   1070  HG2 ARG    82      44.580  37.940  35.390  1.00  0.00           H
ATOM   1071  CD  ARG    82      44.110  39.710  36.620  1.00  0.00           C
ATOM   1072  HD1 ARG    82      45.090  39.570  37.080  1.00  0.00           H
ATOM   1073  HD2 ARG    82      43.290  39.390  37.270  1.00  0.00           H
ATOM   1074  NE  ARG    82      43.980  41.160  36.210  1.00  0.00           N
ATOM   1075  HE  ARG    82      44.680  41.570  35.600  1.00  0.00           H
ATOM   1076  CZ  ARG    82      43.010  42.010  36.340  1.00  0.00           C
ATOM   1077  NH1 ARG    82      41.980  41.830  37.140  1.00  0.00           N
ATOM   1078 1HH1 ARG    82      42.040  41.060  37.780  1.00  0.00           H
ATOM   1079 2HH1 ARG    82      41.290  42.570  37.160  1.00  0.00           H
ATOM   1080  NH2 ARG    82      43.200  43.150  35.810  1.00  0.00           N
ATOM   1081 1HH2 ARG    82      44.170  43.400  35.700  1.00  0.00           H
ATOM   1082 2HH2 ARG    82      42.600  43.920  36.100  1.00  0.00           H
ATOM   1083  C   ARG    82      42.960  38.430  32.280  1.00  0.00           C
ATOM   1084  O   ARG    82      44.120  38.380  31.960  1.00  0.00           O
ATOM   1085  N   ASP    83      41.990  39.100  31.550  1.00  0.00           N
ATOM   1086  H   ASP    83      41.060  38.930  31.910  1.00  0.00           H
ATOM   1087  CA  ASP    83      42.170  40.030  30.460  1.00  0.00           C
ATOM   1088  HA  ASP    83      43.210  40.340  30.420  1.00  0.00           H
ATOM   1089  CB  ASP    83      41.890  39.310  29.130  1.00  0.00           C
ATOM   1090  HB1 ASP    83      40.830  39.090  28.980  1.00  0.00           H
ATOM   1091  HB2 ASP    83      42.370  38.350  29.320  1.00  0.00           H
ATOM   1092  CG  ASP    83      42.420  40.060  27.900  1.00  0.00           C
ATOM   1093  OD1 ASP    83      42.700  39.360  26.940  1.00  0.00           O
ATOM   1094  OD2 ASP    83      42.520  41.300  27.860  1.00  0.00           O
ATOM   1095  C   ASP    83      41.410  41.310  30.600  1.00  0.00           C
ATOM   1096  O   ASP    83      40.200  41.220  30.380  1.00  0.00           O
ATOM   1097  N   ASN    84      42.070  42.460  30.890  1.00  0.00           N
ATOM   1098  H   ASN    84      43.070  42.470  30.780  1.00  0.00           H
ATOM   1099  CA  ASN    84      41.350  43.720  31.160  1.00  0.00           C
ATOM   1100  HA  ASN    84      40.560  43.430  31.850  1.00  0.00           H
ATOM   1101  CB  ASN    84      42.340  44.550  31.920  1.00  0.00           C
ATOM   1102  HB1 ASN    84      43.080  44.790  31.160  1.00  0.00           H
ATOM   1103  HB2 ASN    84      42.880  43.970  32.670  1.00  0.00           H
ATOM   1104  CG  ASN    84      41.740  45.770  32.620  1.00  0.00           C
ATOM   1105  OD1 ASN    84      40.590  45.870  32.960  1.00  0.00           O
ATOM   1106  ND2 ASN    84      42.470  46.850  32.690  1.00  0.00           N
ATOM   1107 1HD2 ASN    84      43.460  46.750  32.530  1.00  0.00           H
ATOM   1108 2HD2 ASN    84      42.070  47.770  32.810  1.00  0.00           H
ATOM   1109  C   ASN    84      40.810  44.430  29.860  1.00  0.00           C
ATOM   1110  O   ASN    84      39.840  45.170  29.960  1.00  0.00           O
ATOM   1111  N   ALA    85      41.370  44.140  28.660  1.00  0.00           N
ATOM   1112  H   ALA    85      42.160  43.510  28.630  1.00  0.00           H
ATOM   1113  CA  ALA    85      40.940  44.830  27.440  1.00  0.00           C
ATOM   1114  HA  ALA    85      40.660  45.860  27.670  1.00  0.00           H
ATOM   1115  CB  ALA    85      42.100  45.170  26.480  1.00  0.00           C
ATOM   1116  HB1 ALA    85      42.690  44.290  26.220  1.00  0.00           H
ATOM   1117  HB2 ALA    85      41.700  45.650  25.590  1.00  0.00           H
ATOM   1118  HB3 ALA    85      42.760  45.870  26.990  1.00  0.00           H
ATOM   1119  C   ALA    85      39.720  44.120  26.770  1.00  0.00           C
ATOM   1120  O   ALA    85      39.000  44.760  26.020  1.00  0.00           O
ATOM   1121  N   LYS    86      39.430  42.830  27.080  1.00  0.00           N
ATOM   1122  H   LYS    86      40.150  42.280  27.530  1.00  0.00           H
ATOM   1123  CA  LYS    86      38.060  42.290  26.910  1.00  0.00           C
ATOM   1124  HA  LYS    86      37.590  42.740  26.050  1.00  0.00           H
ATOM   1125  CB  LYS    86      38.060  40.800  26.510  1.00  0.00           C
ATOM   1126  HB1 LYS    86      37.020  40.470  26.560  1.00  0.00           H
ATOM   1127  HB2 LYS    86      38.600  40.170  27.210  1.00  0.00           H
ATOM   1128  CG  LYS    86      38.660  40.550  25.130  1.00  0.00           C
ATOM   1129  HG1 LYS    86      39.720  40.780  25.130  1.00  0.00           H
ATOM   1130  HG2 LYS    86      38.280  41.290  24.410  1.00  0.00           H
ATOM   1131  CD  LYS    86      38.250  39.100  24.630  1.00  0.00           C
ATOM   1132  HD1 LYS    86      37.160  39.050  24.640  1.00  0.00           H
ATOM   1133  HD2 LYS    86      38.640  38.270  25.220  1.00  0.00           H
ATOM   1134  CE  LYS    86      38.590  38.910  23.180  1.00  0.00           C
ATOM   1135  HE1 LYS    86      38.160  39.640  22.490  1.00  0.00           H
ATOM   1136  HE2 LYS    86      38.190  37.940  22.870  1.00  0.00           H
ATOM   1137  NZ  LYS    86      40.030  39.020  22.990  1.00  0.00           N
ATOM   1138  HZ1 LYS    86      40.410  38.460  23.740  1.00  0.00           H
ATOM   1139  HZ2 LYS    86      40.430  38.710  22.110  1.00  0.00           H
ATOM   1140  HZ3 LYS    86      40.320  39.990  23.000  1.00  0.00           H
ATOM   1141  C   LYS    86      37.140  42.440  28.180  1.00  0.00           C
ATOM   1142  O   LYS    86      35.920  42.410  27.990  1.00  0.00           O
ATOM   1143  N   ASN    87      37.670  42.650  29.410  1.00  0.00           N
ATOM   1144  H   ASN    87      38.680  42.660  29.480  1.00  0.00           H
ATOM   1145  CA  ASN    87      36.960  42.710  30.700  1.00  0.00           C
ATOM   1146  HA  ASN    87      37.590  43.120  31.490  1.00  0.00           H
ATOM   1147  CB  ASN    87      35.840  43.820  30.660  1.00  0.00           C
ATOM   1148  HB1 ASN    87      34.950  43.460  30.130  1.00  0.00           H
ATOM   1149  HB2 ASN    87      36.270  44.690  30.170  1.00  0.00           H
ATOM   1150  CG  ASN    87      35.290  44.180  32.020  1.00  0.00           C
ATOM   1151  OD1 ASN    87      34.290  43.680  32.510  1.00  0.00           O
ATOM   1152  ND2 ASN    87      36.090  45.050  32.680  1.00  0.00           N
ATOM   1153 1HD2 ASN    87      36.790  45.600  32.200  1.00  0.00           H
ATOM   1154 2HD2 ASN    87      35.950  45.050  33.680  1.00  0.00           H
ATOM   1155  C   ASN    87      36.460  41.260  31.020  1.00  0.00           C
ATOM   1156  O   ASN    87      35.310  41.020  31.320  1.00  0.00           O
ATOM   1157  N   THR    88      37.360  40.250  31.030  1.00  0.00           N
ATOM   1158  H   THR    88      38.320  40.400  30.750  1.00  0.00           H
ATOM   1159  CA  THR    88      37.090  38.880  31.210  1.00  0.00           C
ATOM   1160  HA  THR    88      36.040  38.790  31.510  1.00  0.00           H
ATOM   1161  CB  THR    88      37.120  38.170  29.850  1.00  0.00           C
ATOM   1162  HB  THR    88      38.170  38.080  29.590  1.00  0.00           H
ATOM   1163  CG2 THR    88      36.470  36.780  29.760  1.00  0.00           C
ATOM   1164 1HG2 THR    88      35.500  36.850  30.260  1.00  0.00           H
ATOM   1165 2HG2 THR    88      36.350  36.590  28.700  1.00  0.00           H
ATOM   1166 3HG2 THR    88      37.110  35.930  30.010  1.00  0.00           H
ATOM   1167  OG1 THR    88      36.510  38.940  28.800  1.00  0.00           O
ATOM   1168  HG1 THR    88      35.560  38.810  28.740  1.00  0.00           H
ATOM   1169  C   THR    88      38.080  38.090  32.070  1.00  0.00           C
ATOM   1170  O   THR    88      39.220  38.560  32.310  1.00  0.00           O
ATOM   1171  N   MET    89      37.640  36.920  32.540  1.00  0.00           N
ATOM   1172  H   MET    89      36.740  36.560  32.260  1.00  0.00           H
ATOM   1173  CA  MET    89      38.350  36.080  33.470  1.00  0.00           C
ATOM   1174  HA  MET    89      39.390  36.220  33.170  1.00  0.00           H
ATOM   1175  CB  MET    89      38.140  36.640  34.830  1.00  0.00           C
ATOM   1176  HB1 MET    89      37.080  36.640  35.060  1.00  0.00           H
ATOM   1177  HB2 MET    89      38.480  37.670  34.860  1.00  0.00           H
ATOM   1178  CG  MET    89      38.960  35.880  35.860  1.00  0.00           C
ATOM   1179  HG1 MET    89      39.080  36.490  36.750  1.00  0.00           H
ATOM   1180  HG2 MET    89      40.000  35.770  35.540  1.00  0.00           H
ATOM   1181  SD  MET    89      38.460  34.210  36.320  1.00  0.00           S
ATOM   1182  CE  MET    89      36.850  34.740  37.190  1.00  0.00           C
ATOM   1183  HE1 MET    89      36.560  33.870  37.780  1.00  0.00           H
ATOM   1184  HE2 MET    89      37.020  35.480  37.970  1.00  0.00           H
ATOM   1185  HE3 MET    89      36.040  35.090  36.550  1.00  0.00           H
ATOM   1186  C   MET    89      38.110  34.620  33.210  1.00  0.00           C
ATOM   1187  O   MET    89      36.990  34.200  33.010  1.00  0.00           O
ATOM   1188  N   TYR    90      39.170  33.770  33.200  1.00  0.00           N
ATOM   1189  H   TYR    90      40.060  34.140  33.480  1.00  0.00           H
ATOM   1190  CA  TYR    90      39.240  32.370  32.640  1.00  0.00           C
ATOM   1191  HA  TYR    90      38.260  31.920  32.430  1.00  0.00           H
ATOM   1192  CB  TYR    90      40.030  32.320  31.310  1.00  0.00           C
ATOM   1193  HB1 TYR    90      39.680  31.370  30.900  1.00  0.00           H
ATOM   1194  HB2 TYR    90      41.110  32.310  31.430  1.00  0.00           H
ATOM   1195  CG  TYR    90      39.710  33.410  30.350  1.00  0.00           C
ATOM   1196  CD1 TYR    90      40.690  34.380  30.060  1.00  0.00           C
ATOM   1197  HD1 TYR    90      41.560  34.400  30.700  1.00  0.00           H
ATOM   1198  CE1 TYR    90      40.390  35.390  29.130  1.00  0.00           C
ATOM   1199  HE1 TYR    90      41.110  36.200  29.040  1.00  0.00           H
ATOM   1200  CZ  TYR    90      39.330  35.270  28.170  1.00  0.00           C
ATOM   1201  OH  TYR    90      39.290  36.020  27.050  1.00  0.00           O
ATOM   1202  HH  TYR    90      38.610  35.680  26.470  1.00  0.00           H
ATOM   1203  CE2 TYR    90      38.440  34.200  28.460  1.00  0.00           C
ATOM   1204  HE2 TYR    90      37.580  34.030  27.830  1.00  0.00           H
ATOM   1205  CD2 TYR    90      38.550  33.300  29.560  1.00  0.00           C
ATOM   1206  HD2 TYR    90      37.790  32.570  29.800  1.00  0.00           H
ATOM   1207  C   TYR    90      39.820  31.420  33.720  1.00  0.00           C
ATOM   1208  O   TYR    90      40.850  31.630  34.340  1.00  0.00           O
ATOM   1209  N   LEU    91      39.240  30.210  33.830  1.00  0.00           N
ATOM   1210  H   LEU    91      38.550  29.910  33.160  1.00  0.00           H
ATOM   1211  CA  LEU    91      39.650  29.120  34.740  1.00  0.00           C
ATOM   1212  HA  LEU    91      40.490  29.390  35.380  1.00  0.00           H
ATOM   1213  CB  LEU    91      38.420  28.790  35.520  1.00  0.00           C
ATOM   1214  HB1 LEU    91      37.510  28.740  34.920  1.00  0.00           H
ATOM   1215  HB2 LEU    91      38.220  29.660  36.140  1.00  0.00           H
ATOM   1216  CG  LEU    91      38.540  27.590  36.510  1.00  0.00           C
ATOM   1217  HG  LEU    91      38.890  26.730  35.950  1.00  0.00           H
ATOM   1218  CD1 LEU    91      39.410  27.940  37.710  1.00  0.00           C
ATOM   1219 1HD1 LEU    91      39.350  27.280  38.570  1.00  0.00           H
ATOM   1220 2HD1 LEU    91      40.450  27.950  37.390  1.00  0.00           H
ATOM   1221 3HD1 LEU    91      39.080  28.900  38.110  1.00  0.00           H
ATOM   1222  CD2 LEU    91      37.210  27.110  37.130  1.00  0.00           C
ATOM   1223 1HD2 LEU    91      36.750  26.460  36.380  1.00  0.00           H
ATOM   1224 2HD2 LEU    91      37.450  26.550  38.030  1.00  0.00           H
ATOM   1225 3HD2 LEU    91      36.580  27.960  37.360  1.00  0.00           H
ATOM   1226  C   LEU    91      40.030  27.940  33.860  1.00  0.00           C
ATOM   1227  O   LEU    91      39.150  27.370  33.180  1.00  0.00           O
ATOM   1228  N   GLN    92      41.330  27.660  33.710  1.00  0.00           N
ATOM   1229  H   GLN    92      41.850  28.190  34.410  1.00  0.00           H
ATOM   1230  CA  GLN    92      41.800  26.320  33.180  1.00  0.00           C
ATOM   1231  HA  GLN    92      41.140  26.070  32.350  1.00  0.00           H
ATOM   1232  CB  GLN    92      43.300  26.400  32.790  1.00  0.00           C
ATOM   1233  HB1 GLN    92      43.470  25.380  32.450  1.00  0.00           H
ATOM   1234  HB2 GLN    92      43.980  26.570  33.620  1.00  0.00           H
ATOM   1235  CG  GLN    92      43.640  27.260  31.620  1.00  0.00           C
ATOM   1236  HG1 GLN    92      42.980  26.990  30.800  1.00  0.00           H
ATOM   1237  HG2 GLN    92      44.650  27.040  31.280  1.00  0.00           H
ATOM   1238  CD  GLN    92      43.450  28.710  31.960  1.00  0.00           C
ATOM   1239  OE1 GLN    92      42.510  29.340  31.640  1.00  0.00           O
ATOM   1240  NE2 GLN    92      44.370  29.300  32.640  1.00  0.00           N
ATOM   1241 1HE2 GLN    92      45.210  28.830  32.930  1.00  0.00           H
ATOM   1242 2HE2 GLN    92      44.180  30.290  32.700  1.00  0.00           H
ATOM   1243  C   GLN    92      41.620  25.300  34.300  1.00  0.00           C
ATOM   1244  O   GLN    92      41.490  25.530  35.530  1.00  0.00           O
ATOM   1245  N   MET    93      41.390  24.020  33.850  1.00  0.00           N
ATOM   1246  H   MET    93      41.290  23.810  32.860  1.00  0.00           H
ATOM   1247  CA  MET    93      41.040  22.920  34.700  1.00  0.00           C
ATOM   1248  HA  MET    93      41.640  22.960  35.610  1.00  0.00           H
ATOM   1249  CB  MET    93      39.540  23.050  35.220  1.00  0.00           C
ATOM   1250  HB1 MET    93      39.500  24.050  35.660  1.00  0.00           H
ATOM   1251  HB2 MET    93      39.310  22.230  35.900  1.00  0.00           H
ATOM   1252  CG  MET    93      38.510  23.210  34.120  1.00  0.00           C
ATOM   1253  HG1 MET    93      38.570  22.230  33.650  1.00  0.00           H
ATOM   1254  HG2 MET    93      38.750  23.980  33.380  1.00  0.00           H
ATOM   1255  SD  MET    93      36.730  23.560  34.630  1.00  0.00           S
ATOM   1256  CE  MET    93      36.490  21.950  35.490  1.00  0.00           C
ATOM   1257  HE1 MET    93      36.850  21.110  34.900  1.00  0.00           H
ATOM   1258  HE2 MET    93      37.070  21.980  36.410  1.00  0.00           H
ATOM   1259  HE3 MET    93      35.440  21.900  35.810  1.00  0.00           H
ATOM   1260  C   MET    93      41.340  21.540  34.010  1.00  0.00           C
ATOM   1261  O   MET    93      41.020  21.380  32.810  1.00  0.00           O
ATOM   1262  N   ASN    94      42.070  20.700  34.770  1.00  0.00           N
ATOM   1263  H   ASN    94      42.380  21.110  35.640  1.00  0.00           H
ATOM   1264  CA  ASN    94      42.970  19.770  34.100  1.00  0.00           C
ATOM   1265  HA  ASN    94      42.530  19.590  33.110  1.00  0.00           H
ATOM   1266  CB  ASN    94      44.410  20.280  33.910  1.00  0.00           C
ATOM   1267  HB1 ASN    94      44.900  19.540  33.280  1.00  0.00           H
ATOM   1268  HB2 ASN    94      44.840  20.420  34.900  1.00  0.00           H
ATOM   1269  CG  ASN    94      44.520  21.630  33.200  1.00  0.00           C
ATOM   1270  OD1 ASN    94      44.920  22.660  33.720  1.00  0.00           O
ATOM   1271  ND2 ASN    94      44.090  21.710  31.960  1.00  0.00           N
ATOM   1272 1HD2 ASN    94      43.750  20.920  31.420  1.00  0.00           H
ATOM   1273 2HD2 ASN    94      44.070  22.670  31.660  1.00  0.00           H
ATOM   1274  C   ASN    94      43.040  18.410  34.800  1.00  0.00           C
ATOM   1275  O   ASN    94      43.010  18.290  36.010  1.00  0.00           O
ATOM   1276  N   SER    95      43.300  17.280  34.040  1.00  0.00           N
ATOM   1277  H   SER    95      43.460  17.390  33.050  1.00  0.00           H
ATOM   1278  CA  SER    95      43.450  15.940  34.670  1.00  0.00           C
ATOM   1279  HA  SER    95      43.630  15.190  33.910  1.00  0.00           H
ATOM   1280  CB  SER    95      44.770  15.910  35.530  1.00  0.00           C
ATOM   1281  HB1 SER    95      44.540  16.050  36.580  1.00  0.00           H
ATOM   1282  HB2 SER    95      45.460  16.680  35.160  1.00  0.00           H
ATOM   1283  OG  SER    95      45.370  14.650  35.400  1.00  0.00           O
ATOM   1284  HG  SER    95      45.990  14.550  36.130  1.00  0.00           H
ATOM   1285  C   SER    95      42.140  15.440  35.320  1.00  0.00           C
ATOM   1286  O   SER    95      42.220  14.790  36.390  1.00  0.00           O
ATOM   1287  N   LEU    96      40.990  15.770  34.780  1.00  0.00           N
ATOM   1288  H   LEU    96      40.950  16.360  33.960  1.00  0.00           H
ATOM   1289  CA  LEU    96      39.700  15.760  35.500  1.00  0.00           C
ATOM   1290  HA  LEU    96      39.750  16.170  36.510  1.00  0.00           H
ATOM   1291  CB  LEU    96      38.670  16.680  34.770  1.00  0.00           C
ATOM   1292  HB1 LEU    96      37.710  16.560  35.260  1.00  0.00           H
ATOM   1293  HB2 LEU    96      38.560  16.220  33.790  1.00  0.00           H
ATOM   1294  CG  LEU    96      39.050  18.100  34.680  1.00  0.00           C
ATOM   1295  HG  LEU    96      40.110  18.200  34.470  1.00  0.00           H
ATOM   1296  CD1 LEU    96      38.230  18.960  33.650  1.00  0.00           C
ATOM   1297 1HD1 LEU    96      37.160  19.080  33.810  1.00  0.00           H
ATOM   1298 2HD1 LEU    96      38.760  19.910  33.590  1.00  0.00           H
ATOM   1299 3HD1 LEU    96      38.310  18.460  32.680  1.00  0.00           H
ATOM   1300  CD2 LEU    96      38.800  18.830  36.020  1.00  0.00           C
ATOM   1301 1HD2 LEU    96      37.740  18.800  36.250  1.00  0.00           H
ATOM   1302 2HD2 LEU    96      39.350  18.350  36.830  1.00  0.00           H
ATOM   1303 3HD2 LEU    96      39.130  19.860  35.910  1.00  0.00           H
ATOM   1304  C   LEU    96      39.130  14.380  35.670  1.00  0.00           C
ATOM   1305  O   LEU    96      39.120  13.530  34.740  1.00  0.00           O
ATOM   1306  N   LYS    97      38.640  14.210  36.920  1.00  0.00           N
ATOM   1307  H   LYS    97      38.610  15.030  37.510  1.00  0.00           H
ATOM   1308  CA  LYS    97      37.940  12.920  37.350  1.00  0.00           C
ATOM   1309  HA  LYS    97      37.990  12.220  36.520  1.00  0.00           H
ATOM   1310  CB  LYS    97      38.750  12.340  38.490  1.00  0.00           C
ATOM   1311  HB1 LYS    97      38.230  11.550  39.040  1.00  0.00           H
ATOM   1312  HB2 LYS    97      39.050  13.060  39.250  1.00  0.00           H
ATOM   1313  CG  LYS    97      40.050  11.610  37.930  1.00  0.00           C
ATOM   1314  HG1 LYS    97      40.470  12.290  37.180  1.00  0.00           H
ATOM   1315  HG2 LYS    97      39.680  10.720  37.430  1.00  0.00           H
ATOM   1316  CD  LYS    97      41.040  11.160  39.000  1.00  0.00           C
ATOM   1317  HD1 LYS    97      41.600  12.050  39.270  1.00  0.00           H
ATOM   1318  HD2 LYS    97      41.830  10.540  38.580  1.00  0.00           H
ATOM   1319  CE  LYS    97      40.320  10.420  40.170  1.00  0.00           C
ATOM   1320  HE1 LYS    97      39.890   9.550  39.680  1.00  0.00           H
ATOM   1321  HE2 LYS    97      39.440  10.910  40.600  1.00  0.00           H
ATOM   1322  NZ  LYS    97      41.260   9.960  41.230  1.00  0.00           N
ATOM   1323  HZ1 LYS    97      40.900   9.090  41.590  1.00  0.00           H
ATOM   1324  HZ2 LYS    97      42.160   9.830  40.790  1.00  0.00           H
ATOM   1325  HZ3 LYS    97      41.310  10.660  41.960  1.00  0.00           H
ATOM   1326  C   LYS    97      36.500  13.230  37.710  1.00  0.00           C
ATOM   1327  O   LYS    97      36.320  14.420  38.130  1.00  0.00           O
ATOM   1328  N   PRO    98      35.470  12.290  37.690  1.00  0.00           N
ATOM   1329  CD  PRO    98      35.580  10.970  37.100  1.00  0.00           C
ATOM   1330  HD1 PRO    98      36.110  10.300  37.770  1.00  0.00           H
ATOM   1331  HD2 PRO    98      36.120  11.040  36.160  1.00  0.00           H
ATOM   1332  CG  PRO    98      34.060  10.560  36.960  1.00  0.00           C
ATOM   1333  HG1 PRO    98      34.010   9.480  37.080  1.00  0.00           H
ATOM   1334  HG2 PRO    98      33.710  10.760  35.950  1.00  0.00           H
ATOM   1335  CB  PRO    98      33.290  11.270  38.000  1.00  0.00           C
ATOM   1336  HB1 PRO    98      33.460  10.660  38.890  1.00  0.00           H
ATOM   1337  HB2 PRO    98      32.250  11.490  37.780  1.00  0.00           H
ATOM   1338  CA  PRO    98      34.080  12.570  38.080  1.00  0.00           C
ATOM   1339  HA  PRO    98      33.660  13.270  37.360  1.00  0.00           H
ATOM   1340  C   PRO    98      33.890  13.320  39.440  1.00  0.00           C
ATOM   1341  O   PRO    98      32.870  13.970  39.620  1.00  0.00           O
ATOM   1342  N   GLU    99      34.800  13.220  40.380  1.00  0.00           N
ATOM   1343  H   GLU    99      35.490  12.490  40.290  1.00  0.00           H
ATOM   1344  CA  GLU    99      34.720  14.050  41.620  1.00  0.00           C
ATOM   1345  HA  GLU    99      33.840  13.850  42.220  1.00  0.00           H
ATOM   1346  CB  GLU    99      35.970  13.910  42.520  1.00  0.00           C
ATOM   1347  HB1 GLU    99      35.950  12.910  42.970  1.00  0.00           H
ATOM   1348  HB2 GLU    99      35.970  14.690  43.280  1.00  0.00           H
ATOM   1349  CG  GLU    99      37.310  14.120  41.790  1.00  0.00           C
ATOM   1350  HG1 GLU    99      37.430  15.130  41.400  1.00  0.00           H
ATOM   1351  HG2 GLU    99      37.280  13.470  40.920  1.00  0.00           H
ATOM   1352  CD  GLU    99      38.470  13.740  42.740  1.00  0.00           C
ATOM   1353  OE1 GLU    99      39.250  14.550  43.320  1.00  0.00           O
ATOM   1354  OE2 GLU    99      38.680  12.500  42.850  1.00  0.00           O
ATOM   1355  C   GLU    99      34.580  15.570  41.310  1.00  0.00           C
ATOM   1356  O   GLU    99      34.040  16.280  42.160  1.00  0.00           O
ATOM   1357  N   ASP   100      34.950  16.000  40.130  1.00  0.00           N
ATOM   1358  H   ASP   100      35.470  15.370  39.530  1.00  0.00           H
ATOM   1359  CA  ASP   100      34.980  17.320  39.650  1.00  0.00           C
ATOM   1360  HA  ASP   100      35.090  18.030  40.470  1.00  0.00           H
ATOM   1361  CB  ASP   100      36.220  17.640  38.670  1.00  0.00           C
ATOM   1362  HB1 ASP   100      36.200  18.640  38.230  1.00  0.00           H
ATOM   1363  HB2 ASP   100      36.110  16.960  37.830  1.00  0.00           H
ATOM   1364  CG  ASP   100      37.620  17.420  39.350  1.00  0.00           C
ATOM   1365  OD1 ASP   100      37.930  17.970  40.470  1.00  0.00           O
ATOM   1366  OD2 ASP   100      38.530  16.900  38.620  1.00  0.00           O
ATOM   1367  C   ASP   100      33.640  17.710  38.960  1.00  0.00           C
ATOM   1368  O   ASP   100      33.500  18.940  38.840  1.00  0.00           O
ATOM   1369  N   THR   101      32.650  16.850  38.800  1.00  0.00           N
ATOM   1370  H   THR   101      32.890  15.870  38.900  1.00  0.00           H
ATOM   1371  CA  THR   101      31.300  17.130  38.330  1.00  0.00           C
ATOM   1372  HA  THR   101      31.390  17.580  37.340  1.00  0.00           H
ATOM   1373  CB  THR   101      30.450  15.950  38.090  1.00  0.00           C
ATOM   1374  HB  THR   101      30.490  15.360  39.010  1.00  0.00           H
ATOM   1375  CG2 THR   101      28.900  16.060  37.720  1.00  0.00           C
ATOM   1376 1HG2 THR   101      28.780  16.880  37.020  1.00  0.00           H
ATOM   1377 2HG2 THR   101      28.620  15.130  37.230  1.00  0.00           H
ATOM   1378 3HG2 THR   101      28.360  16.210  38.660  1.00  0.00           H
ATOM   1379  OG1 THR   101      30.970  15.060  37.120  1.00  0.00           O
ATOM   1380  HG1 THR   101      30.680  14.180  37.350  1.00  0.00           H
ATOM   1381  C   THR   101      30.610  18.130  39.180  1.00  0.00           C
ATOM   1382  O   THR   101      30.470  17.680  40.370  1.00  0.00           O
ATOM   1383  N   ALA   102      30.170  19.250  38.660  1.00  0.00           N
ATOM   1384  H   ALA   102      30.320  19.450  37.680  1.00  0.00           H
ATOM   1385  CA  ALA   102      29.410  20.250  39.470  1.00  0.00           C
ATOM   1386  HA  ALA   102      28.490  19.820  39.870  1.00  0.00           H
ATOM   1387  CB  ALA   102      30.400  20.720  40.550  1.00  0.00           C
ATOM   1388  HB1 ALA   102      29.820  21.280  41.280  1.00  0.00           H
ATOM   1389  HB2 ALA   102      30.790  19.890  41.140  1.00  0.00           H
ATOM   1390  HB3 ALA   102      31.180  21.350  40.110  1.00  0.00           H
ATOM   1391  C   ALA   102      28.920  21.460  38.580  1.00  0.00           C
ATOM   1392  O   ALA   102      29.140  21.570  37.370  1.00  0.00           O
ATOM   1393  N   VAL   103      28.210  22.400  39.270  1.00  0.00           N
ATOM   1394  H   VAL   103      27.900  22.220  40.220  1.00  0.00           H
ATOM   1395  CA  VAL   103      27.940  23.760  38.720  1.00  0.00           C
ATOM   1396  HA  VAL   103      28.030  23.800  37.630  1.00  0.00           H
ATOM   1397  CB  VAL   103      26.500  24.230  39.070  1.00  0.00           C
ATOM   1398  HB  VAL   103      26.460  24.290  40.160  1.00  0.00           H
ATOM   1399  CG1 VAL   103      25.990  25.590  38.510  1.00  0.00           C
ATOM   1400 1HG1 VAL   103      24.990  25.820  38.880  1.00  0.00           H
ATOM   1401 2HG1 VAL   103      26.690  26.390  38.720  1.00  0.00           H
ATOM   1402 3HG1 VAL   103      25.880  25.500  37.430  1.00  0.00           H
ATOM   1403  CG2 VAL   103      25.430  23.160  38.790  1.00  0.00           C
ATOM   1404 1HG2 VAL   103      25.430  22.970  37.720  1.00  0.00           H
ATOM   1405 2HG2 VAL   103      25.690  22.240  39.310  1.00  0.00           H
ATOM   1406 3HG2 VAL   103      24.450  23.500  39.120  1.00  0.00           H
ATOM   1407  C   VAL   103      29.050  24.640  39.300  1.00  0.00           C
ATOM   1408  O   VAL   103      29.240  24.750  40.500  1.00  0.00           O
ATOM   1409  N   TYR   104      29.860  25.190  38.360  1.00  0.00           N
ATOM   1410  H   TYR   104      29.630  25.070  37.390  1.00  0.00           H
ATOM   1411  CA  TYR   104      30.940  26.180  38.580  1.00  0.00           C
ATOM   1412  HA  TYR   104      31.320  25.960  39.580  1.00  0.00           H
ATOM   1413  CB  TYR   104      32.150  25.890  37.660  1.00  0.00           C
ATOM   1414  HB1 TYR   104      32.840  26.720  37.800  1.00  0.00           H
ATOM   1415  HB2 TYR   104      31.820  25.920  36.630  1.00  0.00           H
ATOM   1416  CG  TYR   104      32.910  24.600  37.990  1.00  0.00           C
ATOM   1417  CD1 TYR   104      32.470  23.380  37.520  1.00  0.00           C
ATOM   1418  HD1 TYR   104      31.570  23.350  36.920  1.00  0.00           H
ATOM   1419  CE1 TYR   104      33.150  22.160  37.710  1.00  0.00           C
ATOM   1420  HE1 TYR   104      32.770  21.200  37.380  1.00  0.00           H
ATOM   1421  CZ  TYR   104      34.320  22.180  38.480  1.00  0.00           C
ATOM   1422  OH  TYR   104      34.950  21.000  38.880  1.00  0.00           O
ATOM   1423  HH  TYR   104      34.410  20.230  38.660  1.00  0.00           H
ATOM   1424  CE2 TYR   104      34.860  23.390  39.000  1.00  0.00           C
ATOM   1425  HE2 TYR   104      35.740  23.340  39.620  1.00  0.00           H
ATOM   1426  CD2 TYR   104      34.150  24.600  38.700  1.00  0.00           C
ATOM   1427  HD2 TYR   104      34.600  25.490  39.100  1.00  0.00           H
ATOM   1428  C   TYR   104      30.380  27.540  38.630  1.00  0.00           C
ATOM   1429  O   TYR   104      29.920  27.980  37.570  1.00  0.00           O
ATOM   1430  N   TYR   105      30.640  28.340  39.700  1.00  0.00           N
ATOM   1431  H   TYR   105      31.170  27.900  40.440  1.00  0.00           H
ATOM   1432  CA  TYR   105      30.030  29.630  39.910  1.00  0.00           C
ATOM   1433  HA  TYR   105      29.340  29.880  39.110  1.00  0.00           H
ATOM   1434  CB  TYR   105      29.300  29.590  41.320  1.00  0.00           C
ATOM   1435  HB1 TYR   105      29.020  30.600  41.590  1.00  0.00           H
ATOM   1436  HB2 TYR   105      29.950  29.200  42.100  1.00  0.00           H
ATOM   1437  CG  TYR   105      27.980  28.730  41.330  1.00  0.00           C
ATOM   1438  CD1 TYR   105      28.000  27.440  41.870  1.00  0.00           C
ATOM   1439  HD1 TYR   105      28.930  27.060  42.250  1.00  0.00           H
ATOM   1440  CE1 TYR   105      26.840  26.670  41.910  1.00  0.00           C
ATOM   1441  HE1 TYR   105      26.970  25.660  42.260  1.00  0.00           H
ATOM   1442  CZ  TYR   105      25.640  27.210  41.370  1.00  0.00           C
ATOM   1443  OH  TYR   105      24.580  26.470  41.250  1.00  0.00           O
ATOM   1444  HH  TYR   105      23.830  26.970  40.910  1.00  0.00           H
ATOM   1445  CE2 TYR   105      25.600  28.580  40.880  1.00  0.00           C
ATOM   1446  HE2 TYR   105      24.690  28.950  40.430  1.00  0.00           H
ATOM   1447  CD2 TYR   105      26.780  29.300  40.850  1.00  0.00           C
ATOM   1448  HD2 TYR   105      26.790  30.270  40.370  1.00  0.00           H
ATOM   1449  C   TYR   105      31.170  30.690  39.950  1.00  0.00           C
ATOM   1450  O   TYR   105      32.220  30.410  40.560  1.00  0.00           O
ATOM   1451  N   CYS   106      31.020  31.870  39.290  1.00  0.00           N
ATOM   1452  H   CYS   106      30.130  31.980  38.830  1.00  0.00           H
ATOM   1453  CA  CYS   106      32.000  33.010  39.240  1.00  0.00           C
ATOM   1454  HA  CYS   106      32.980  32.650  39.560  1.00  0.00           H
ATOM   1455  CB  CYS   106      32.130  33.550  37.760  1.00  0.00           C
ATOM   1456  HB1 CYS   106      31.200  34.080  37.550  1.00  0.00           H
ATOM   1457  HB2 CYS   106      32.440  32.690  37.170  1.00  0.00           H
ATOM   1458  SG  CYS   106      33.410  34.780  37.570  1.00  0.00           S
ATOM   1459  C   CYS   106      31.690  34.110  40.280  1.00  0.00           C
ATOM   1460  O   CYS   106      30.510  34.370  40.600  1.00  0.00           O
ATOM   1461  N   ALA   107      32.700  34.700  40.880  1.00  0.00           N
ATOM   1462  H   ALA   107      33.610  34.490  40.500  1.00  0.00           H
ATOM   1463  CA  ALA   107      32.550  35.740  41.980  1.00  0.00           C
ATOM   1464  HA  ALA   107      31.560  36.190  41.880  1.00  0.00           H
ATOM   1465  CB  ALA   107      32.570  34.930  43.290  1.00  0.00           C
ATOM   1466  HB1 ALA   107      33.560  34.490  43.420  1.00  0.00           H
ATOM   1467  HB2 ALA   107      32.460  35.730  44.020  1.00  0.00           H
ATOM   1468  HB3 ALA   107      31.770  34.190  43.310  1.00  0.00           H
ATOM   1469  C   ALA   107      33.680  36.830  41.950  1.00  0.00           C
ATOM   1470  O   ALA   107      34.790  36.640  41.480  1.00  0.00           O
ATOM   1471  N   ALA   108      33.360  38.030  42.480  1.00  0.00           N
ATOM   1472  H   ALA   108      32.440  38.100  42.880  1.00  0.00           H
ATOM   1473  CA  ALA   108      34.250  39.200  42.530  1.00  0.00           C
ATOM   1474  HA  ALA   108      35.300  38.910  42.460  1.00  0.00           H
ATOM   1475  CB  ALA   108      33.970  40.000  41.220  1.00  0.00           C
ATOM   1476  HB1 ALA   108      32.920  40.290  41.200  1.00  0.00           H
ATOM   1477  HB2 ALA   108      34.630  40.840  40.980  1.00  0.00           H
ATOM   1478  HB3 ALA   108      34.000  39.240  40.440  1.00  0.00           H
ATOM   1479  C   ALA   108      34.010  40.120  43.770  1.00  0.00           C
ATOM   1480  O   ALA   108      32.870  40.200  44.310  1.00  0.00           O
ATOM   1481  N   ASP   109      35.110  40.780  44.180  1.00  0.00           N
ATOM   1482  H   ASP   109      35.990  40.660  43.700  1.00  0.00           H
ATOM   1483  CA  ASP   109      35.060  41.860  45.140  1.00  0.00           C
ATOM   1484  HA  ASP   109      34.200  42.520  45.010  1.00  0.00           H
ATOM   1485  CB  ASP   109      34.930  41.350  46.590  1.00  0.00           C
ATOM   1486  HB1 ASP   109      35.650  40.570  46.850  1.00  0.00           H
ATOM   1487  HB2 ASP   109      34.030  40.720  46.640  1.00  0.00           H
ATOM   1488  CG  ASP   109      34.740  42.360  47.690  1.00  0.00           C
ATOM   1489  OD1 ASP   109      33.940  43.310  47.550  1.00  0.00           O
ATOM   1490  OD2 ASP   109      35.530  42.270  48.680  1.00  0.00           O
ATOM   1491  C   ASP   109      36.300  42.770  45.080  1.00  0.00           C
ATOM   1492  O   ASP   109      37.250  42.550  44.380  1.00  0.00           O
ATOM   1493  N   ARG   110      36.280  43.930  45.830  1.00  0.00           N
ATOM   1494  H   ARG   110      35.370  44.220  46.150  1.00  0.00           H
ATOM   1495  CA  ARG   110      37.510  44.780  45.950  1.00  0.00           C
ATOM   1496  HA  ARG   110      37.940  44.830  44.950  1.00  0.00           H
ATOM   1497  CB  ARG   110      37.120  46.210  46.380  1.00  0.00           C
ATOM   1498  HB1 ARG   110      36.450  46.130  47.240  1.00  0.00           H
ATOM   1499  HB2 ARG   110      36.490  46.600  45.580  1.00  0.00           H
ATOM   1500  CG  ARG   110      38.200  47.240  46.700  1.00  0.00           C
ATOM   1501  HG1 ARG   110      38.720  46.850  47.580  1.00  0.00           H
ATOM   1502  HG2 ARG   110      37.790  48.220  46.950  1.00  0.00           H
ATOM   1503  CD  ARG   110      39.140  47.370  45.550  1.00  0.00           C
ATOM   1504  HD1 ARG   110      38.470  47.550  44.710  1.00  0.00           H
ATOM   1505  HD2 ARG   110      39.670  46.430  45.400  1.00  0.00           H
ATOM   1506  NE  ARG   110      40.120  48.350  45.910  1.00  0.00           N
ATOM   1507  HE  ARG   110      39.790  49.060  46.550  1.00  0.00           H
ATOM   1508  CZ  ARG   110      41.410  48.370  45.660  1.00  0.00           C
ATOM   1509  NH1 ARG   110      42.030  47.520  44.890  1.00  0.00           N
ATOM   1510 1HH1 ARG   110      41.480  46.780  44.490  1.00  0.00           H
ATOM   1511 2HH1 ARG   110      42.980  47.700  44.610  1.00  0.00           H
ATOM   1512  NH2 ARG   110      42.180  49.210  46.200  1.00  0.00           N
ATOM   1513 1HH2 ARG   110      41.820  50.020  46.680  1.00  0.00           H
ATOM   1514 2HH2 ARG   110      43.180  49.140  46.060  1.00  0.00           H
ATOM   1515  C   ARG   110      38.510  44.200  46.900  1.00  0.00           C
ATOM   1516  O   ARG   110      39.720  44.420  46.740  1.00  0.00           O
ATOM   1517  N   PHE   111      38.100  43.570  48.020  1.00  0.00           N
ATOM   1518  H   PHE   111      37.120  43.520  48.250  1.00  0.00           H
ATOM   1519  CA  PHE   111      39.070  43.250  49.090  1.00  0.00           C
ATOM   1520  HA  PHE   111      40.050  43.710  48.930  1.00  0.00           H
ATOM   1521  CB  PHE   111      38.520  43.780  50.360  1.00  0.00           C
ATOM   1522  HB1 PHE   111      39.310  43.620  51.100  1.00  0.00           H
ATOM   1523  HB2 PHE   111      37.600  43.260  50.600  1.00  0.00           H
ATOM   1524  CG  PHE   111      38.300  45.300  50.400  1.00  0.00           C
ATOM   1525  CD1 PHE   111      37.080  45.810  50.020  1.00  0.00           C
ATOM   1526  HD1 PHE   111      36.360  45.160  49.550  1.00  0.00           H
ATOM   1527  CE1 PHE   111      36.730  47.150  50.030  1.00  0.00           C
ATOM   1528  HE1 PHE   111      35.820  47.450  49.520  1.00  0.00           H
ATOM   1529  CZ  PHE   111      37.620  48.010  50.590  1.00  0.00           C
ATOM   1530  HZ  PHE   111      37.420  49.060  50.700  1.00  0.00           H
ATOM   1531  CE2 PHE   111      38.880  47.570  51.130  1.00  0.00           C
ATOM   1532  HE2 PHE   111      39.600  48.260  51.540  1.00  0.00           H
ATOM   1533  CD2 PHE   111      39.210  46.220  51.060  1.00  0.00           C
ATOM   1534  HD2 PHE   111      40.120  45.930  51.570  1.00  0.00           H
ATOM   1535  C   PHE   111      39.230  41.780  49.290  1.00  0.00           C
ATOM   1536  O   PHE   111      40.300  41.340  49.740  1.00  0.00           O
ATOM   1537  N   LEU   112      38.210  41.000  49.000  1.00  0.00           N
ATOM   1538  H   LEU   112      37.360  41.420  48.650  1.00  0.00           H
ATOM   1539  CA  LEU   112      38.180  39.550  49.440  1.00  0.00           C
ATOM   1540  HA  LEU   112      38.870  39.490  50.280  1.00  0.00           H
ATOM   1541  CB  LEU   112      36.770  39.190  50.000  1.00  0.00           C
ATOM   1542  HB1 LEU   112      36.680  38.120  50.160  1.00  0.00           H
ATOM   1543  HB2 LEU   112      36.150  39.440  49.130  1.00  0.00           H
ATOM   1544  CG  LEU   112      36.310  39.940  51.250  1.00  0.00           C
ATOM   1545  HG  LEU   112      36.570  40.990  51.070  1.00  0.00           H
ATOM   1546  CD1 LEU   112      34.770  39.860  51.360  1.00  0.00           C
ATOM   1547 1HD1 LEU   112      34.630  38.800  51.600  1.00  0.00           H
ATOM   1548 2HD1 LEU   112      34.430  40.550  52.130  1.00  0.00           H
ATOM   1549 3HD1 LEU   112      34.300  40.120  50.420  1.00  0.00           H
ATOM   1550  CD2 LEU   112      36.820  39.380  52.570  1.00  0.00           C
ATOM   1551 1HD2 LEU   112      37.900  39.270  52.550  1.00  0.00           H
ATOM   1552 2HD2 LEU   112      36.420  39.890  53.440  1.00  0.00           H
ATOM   1553 3HD2 LEU   112      36.470  38.360  52.730  1.00  0.00           H
ATOM   1554  C   LEU   112      38.730  38.570  48.360  1.00  0.00           C
ATOM   1555  O   LEU   112      38.700  38.900  47.120  1.00  0.00           O
ATOM   1556  N   THR   113      39.270  37.440  48.860  1.00  0.00           N
ATOM   1557  H   THR   113      39.410  37.360  49.860  1.00  0.00           H
ATOM   1558  CA  THR   113      39.950  36.410  48.090  1.00  0.00           C
ATOM   1559  HA  THR   113      40.000  36.650  47.030  1.00  0.00           H
ATOM   1560  CB  THR   113      41.370  36.230  48.570  1.00  0.00           C
ATOM   1561  HB  THR   113      41.860  35.470  47.970  1.00  0.00           H
ATOM   1562  CG2 THR   113      42.210  37.550  48.480  1.00  0.00           C
ATOM   1563 1HG2 THR   113      43.290  37.460  48.580  1.00  0.00           H
ATOM   1564 2HG2 THR   113      41.970  37.900  47.480  1.00  0.00           H
ATOM   1565 3HG2 THR   113      41.820  38.320  49.150  1.00  0.00           H
ATOM   1566  OG1 THR   113      41.360  35.710  49.880  1.00  0.00           O
ATOM   1567  HG1 THR   113      42.150  35.990  50.340  1.00  0.00           H
ATOM   1568  C   THR   113      39.340  34.970  48.010  1.00  0.00           C
ATOM   1569  O   THR   113      39.550  34.210  47.020  1.00  0.00           O
ATOM   1570  N   ARG   132      38.610  34.520  49.070  1.00  0.00           N
ATOM   1571  H   ARG   132      38.590  35.220  49.800  1.00  0.00           H
ATOM   1572  CA  ARG   132      38.000  33.180  49.330  1.00  0.00           C
ATOM   1573  HA  ARG   132      37.850  32.730  48.350  1.00  0.00           H
ATOM   1574  CB  ARG   132      38.960  32.220  50.110  1.00  0.00           C
ATOM   1575  HB1 ARG   132      38.510  31.230  50.160  1.00  0.00           H
ATOM   1576  HB2 ARG   132      38.870  32.400  51.190  1.00  0.00           H
ATOM   1577  CG  ARG   132      40.400  32.150  49.710  1.00  0.00           C
ATOM   1578  HG1 ARG   132      40.950  33.070  49.880  1.00  0.00           H
ATOM   1579  HG2 ARG   132      40.490  31.770  48.690  1.00  0.00           H
ATOM   1580  CD  ARG   132      41.160  31.000  50.480  1.00  0.00           C
ATOM   1581  HD1 ARG   132      40.770  30.010  50.230  1.00  0.00           H
ATOM   1582  HD2 ARG   132      41.110  31.160  51.560  1.00  0.00           H
ATOM   1583  NE  ARG   132      42.600  31.100  50.260  1.00  0.00           N
ATOM   1584  HE  ARG   132      42.890  32.060  50.250  1.00  0.00           H
ATOM   1585  CZ  ARG   132      43.570  30.160  49.910  1.00  0.00           C
ATOM   1586  NH1 ARG   132      43.220  29.000  49.530  1.00  0.00           N
ATOM   1587 1HH1 ARG   132      42.230  28.800  49.480  1.00  0.00           H
ATOM   1588 2HH1 ARG   132      43.860  28.380  49.060  1.00  0.00           H
ATOM   1589  NH2 ARG   132      44.820  30.530  50.010  1.00  0.00           N
ATOM   1590 1HH2 ARG   132      45.000  31.450  50.380  1.00  0.00           H
ATOM   1591 2HH2 ARG   132      45.590  29.940  49.720  1.00  0.00           H
ATOM   1592  C   ARG   132      36.590  33.200  50.090  1.00  0.00           C
ATOM   1593  O   ARG   132      35.850  32.170  50.010  1.00  0.00           O
ATOM   1594  N   SER   133      36.180  34.370  50.600  1.00  0.00           N
ATOM   1595  H   SER   133      36.870  35.100  50.640  1.00  0.00           H
ATOM   1596  CA  SER   133      35.090  34.520  51.550  1.00  0.00           C
ATOM   1597  HA  SER   133      35.250  33.800  52.350  1.00  0.00           H
ATOM   1598  CB  SER   133      35.210  35.860  52.210  1.00  0.00           C
ATOM   1599  HB1 SER   133      35.080  36.680  51.510  1.00  0.00           H
ATOM   1600  HB2 SER   133      36.180  35.870  52.720  1.00  0.00           H
ATOM   1601  OG  SER   133      34.290  35.870  53.210  1.00  0.00           O
ATOM   1602  HG  SER   133      34.680  35.590  54.040  1.00  0.00           H
ATOM   1603  C   SER   133      33.720  34.300  50.970  1.00  0.00           C
ATOM   1604  O   SER   133      33.460  34.700  49.840  1.00  0.00           O
ATOM   1605  N   VAL   134      32.810  33.690  51.690  1.00  0.00           N
ATOM   1606  H   VAL   134      33.150  33.350  52.580  1.00  0.00           H
ATOM   1607  CA  VAL   134      31.350  33.840  51.370  1.00  0.00           C
ATOM   1608  HA  VAL   134      31.260  33.400  50.380  1.00  0.00           H
ATOM   1609  CB  VAL   134      30.490  33.070  52.400  1.00  0.00           C
ATOM   1610  HB  VAL   134      29.450  33.180  52.070  1.00  0.00           H
ATOM   1611  CG1 VAL   134      30.860  31.560  52.400  1.00  0.00           C
ATOM   1612 1HG1 VAL   134      30.470  31.050  51.520  1.00  0.00           H
ATOM   1613 2HG1 VAL   134      31.920  31.310  52.470  1.00  0.00           H
ATOM   1614 3HG1 VAL   134      30.550  31.020  53.300  1.00  0.00           H
ATOM   1615  CG2 VAL   134      30.650  33.560  53.860  1.00  0.00           C
ATOM   1616 1HG2 VAL   134      30.010  33.030  54.560  1.00  0.00           H
ATOM   1617 2HG2 VAL   134      31.670  33.400  54.190  1.00  0.00           H
ATOM   1618 3HG2 VAL   134      30.340  34.600  54.010  1.00  0.00           H
ATOM   1619  C   VAL   134      30.840  35.290  51.240  1.00  0.00           C
ATOM   1620  O   VAL   134      29.880  35.570  50.540  1.00  0.00           O
ATOM   1621  N   LYS   135      31.550  36.260  51.820  1.00  0.00           N
ATOM   1622  H   LYS   135      32.460  36.060  52.230  1.00  0.00           H
ATOM   1623  CA  LYS   135      31.240  37.670  51.860  1.00  0.00           C
ATOM   1624  HA  LYS   135      30.160  37.740  52.000  1.00  0.00           H
ATOM   1625  CB  LYS   135      32.050  38.460  52.980  1.00  0.00           C
ATOM   1626  HB1 LYS   135      31.920  39.550  52.900  1.00  0.00           H
ATOM   1627  HB2 LYS   135      33.080  38.110  53.010  1.00  0.00           H
ATOM   1628  CG  LYS   135      31.300  38.120  54.330  1.00  0.00           C
ATOM   1629  HG1 LYS   135      31.370  37.050  54.510  1.00  0.00           H
ATOM   1630  HG2 LYS   135      30.250  38.430  54.280  1.00  0.00           H
ATOM   1631  CD  LYS   135      31.910  38.990  55.400  1.00  0.00           C
ATOM   1632  HD1 LYS   135      31.520  40.010  55.410  1.00  0.00           H
ATOM   1633  HD2 LYS   135      32.990  38.910  55.250  1.00  0.00           H
ATOM   1634  CE  LYS   135      31.560  38.320  56.730  1.00  0.00           C
ATOM   1635  HE1 LYS   135      32.010  37.320  56.770  1.00  0.00           H
ATOM   1636  HE2 LYS   135      30.480  38.330  56.820  1.00  0.00           H
ATOM   1637  NZ  LYS   135      32.200  39.080  57.900  1.00  0.00           N
ATOM   1638  HZ1 LYS   135      33.200  38.940  57.940  1.00  0.00           H
ATOM   1639  HZ2 LYS   135      31.910  40.050  57.890  1.00  0.00           H
ATOM   1640  HZ3 LYS   135      31.830  38.780  58.790  1.00  0.00           H
ATOM   1641  C   LYS   135      31.440  38.400  50.490  1.00  0.00           C
ATOM   1642  O   LYS   135      31.350  39.640  50.520  1.00  0.00           O
ATOM   1643  N   TYR   136      31.670  37.650  49.380  1.00  0.00           N
ATOM   1644  H   TYR   136      31.740  36.650  49.510  1.00  0.00           H
ATOM   1645  CA  TYR   136      31.830  38.220  48.050  1.00  0.00           C
ATOM   1646  HA  TYR   136      32.680  38.900  48.090  1.00  0.00           H
ATOM   1647  CB  TYR   136      31.990  37.160  46.920  1.00  0.00           C
ATOM   1648  HB1 TYR   136      31.510  37.590  46.040  1.00  0.00           H
ATOM   1649  HB2 TYR   136      31.400  36.280  47.170  1.00  0.00           H
ATOM   1650  CG  TYR   136      33.410  36.890  46.560  1.00  0.00           C
ATOM   1651  CD1 TYR   136      33.910  35.520  46.770  1.00  0.00           C
ATOM   1652  HD1 TYR   136      33.330  34.770  47.290  1.00  0.00           H
ATOM   1653  CE1 TYR   136      35.240  35.190  46.300  1.00  0.00           C
ATOM   1654  HE1 TYR   136      35.600  34.170  46.390  1.00  0.00           H
ATOM   1655  CZ  TYR   136      36.090  36.200  45.720  1.00  0.00           C
ATOM   1656  OH  TYR   136      37.380  35.910  45.410  1.00  0.00           O
ATOM   1657  HH  TYR   136      37.630  35.000  45.570  1.00  0.00           H
ATOM   1658  CE2 TYR   136      35.550  37.510  45.490  1.00  0.00           C
ATOM   1659  HE2 TYR   136      36.180  38.290  45.070  1.00  0.00           H
ATOM   1660  CD2 TYR   136      34.250  37.800  45.910  1.00  0.00           C
ATOM   1661  HD2 TYR   136      33.910  38.810  45.730  1.00  0.00           H
ATOM   1662  C   TYR   136      30.660  39.150  47.750  1.00  0.00           C
ATOM   1663  O   TYR   136      29.480  38.880  48.130  1.00  0.00           O
ATOM   1664  N   ASP   137      30.910  40.240  46.930  1.00  0.00           N
ATOM   1665  H   ASP   137      31.800  40.500  46.530  1.00  0.00           H
ATOM   1666  CA  ASP   137      29.830  41.190  46.590  1.00  0.00           C
ATOM   1667  HA  ASP   137      29.050  41.210  47.350  1.00  0.00           H
ATOM   1668  CB  ASP   137      30.540  42.520  46.620  1.00  0.00           C
ATOM   1669  HB1 ASP   137      31.240  42.520  45.780  1.00  0.00           H
ATOM   1670  HB2 ASP   137      31.210  42.580  47.480  1.00  0.00           H
ATOM   1671  CG  ASP   137      29.660  43.800  46.520  1.00  0.00           C
ATOM   1672  OD1 ASP   137      30.150  44.970  46.410  1.00  0.00           O
ATOM   1673  OD2 ASP   137      28.430  43.820  46.870  1.00  0.00           O
ATOM   1674  C   ASP   137      29.120  40.930  45.170  1.00  0.00           C
ATOM   1675  O   ASP   137      27.910  40.860  45.130  1.00  0.00           O
ATOM   1676  N   TYR   138      29.930  40.520  44.160  1.00  0.00           N
ATOM   1677  H   TYR   138      30.930  40.480  44.250  1.00  0.00           H
ATOM   1678  CA  TYR   138      29.400  40.240  42.860  1.00  0.00           C
ATOM   1679  HA  TYR   138      28.380  40.580  42.720  1.00  0.00           H
ATOM   1680  CB  TYR   138      30.230  41.090  41.840  1.00  0.00           C
ATOM   1681  HB1 TYR   138      30.020  40.810  40.810  1.00  0.00           H
ATOM   1682  HB2 TYR   138      31.270  40.920  42.100  1.00  0.00           H
ATOM   1683  CG  TYR   138      29.900  42.520  41.960  1.00  0.00           C
ATOM   1684  CD1 TYR   138      30.910  43.390  42.470  1.00  0.00           C
ATOM   1685  HD1 TYR   138      31.920  43.130  42.740  1.00  0.00           H
ATOM   1686  CE1 TYR   138      30.570  44.760  42.600  1.00  0.00           C
ATOM   1687  HE1 TYR   138      31.230  45.500  43.030  1.00  0.00           H
ATOM   1688  CZ  TYR   138      29.240  45.190  42.340  1.00  0.00           C
ATOM   1689  OH  TYR   138      29.060  46.550  42.440  1.00  0.00           O
ATOM   1690  HH  TYR   138      28.380  46.780  41.810  1.00  0.00           H
ATOM   1691  CE2 TYR   138      28.310  44.340  41.820  1.00  0.00           C
ATOM   1692  HE2 TYR   138      27.310  44.640  41.550  1.00  0.00           H
ATOM   1693  CD2 TYR   138      28.670  43.000  41.670  1.00  0.00           C
ATOM   1694  HD2 TYR   138      27.900  42.300  41.370  1.00  0.00           H
ATOM   1695  C   TYR   138      29.430  38.750  42.490  1.00  0.00           C
ATOM   1696  O   TYR   138      30.400  38.060  42.790  1.00  0.00           O
ATOM   1697  N   TRP   139      28.320  38.260  41.930  1.00  0.00           N
ATOM   1698  H   TRP   139      27.600  38.880  41.580  1.00  0.00           H
ATOM   1699  CA  TRP   139      28.020  36.830  41.670  1.00  0.00           C
ATOM   1700  HA  TRP   139      28.870  36.150  41.710  1.00  0.00           H
ATOM   1701  CB  TRP   139      27.010  36.310  42.750  1.00  0.00           C
ATOM   1702  HB1 TRP   139      26.680  35.350  42.350  1.00  0.00           H
ATOM   1703  HB2 TRP   139      26.130  36.950  42.800  1.00  0.00           H
ATOM   1704  CG  TRP   139      27.640  36.150  44.120  1.00  0.00           C
ATOM   1705  CD1 TRP   139      27.670  37.080  45.130  1.00  0.00           C
ATOM   1706  HD1 TRP   139      27.190  38.050  45.090  1.00  0.00           H
ATOM   1707  NE1 TRP   139      28.300  36.600  46.270  1.00  0.00           N
ATOM   1708  HE1 TRP   139      28.370  37.130  47.130  1.00  0.00           H
ATOM   1709  CE2 TRP   139      28.740  35.300  46.010  1.00  0.00           C
ATOM   1710  CZ2 TRP   139      29.470  34.360  46.710  1.00  0.00           C
ATOM   1711  HZ2 TRP   139      29.770  34.590  47.720  1.00  0.00           H
ATOM   1712  CH2 TRP   139      29.850  33.190  46.120  1.00  0.00           C
ATOM   1713  HH2 TRP   139      30.330  32.450  46.740  1.00  0.00           H
ATOM   1714  CZ3 TRP   139      29.500  32.880  44.800  1.00  0.00           C
ATOM   1715  HZ3 TRP   139      29.810  31.910  44.440  1.00  0.00           H
ATOM   1716  CE3 TRP   139      28.850  33.850  44.000  1.00  0.00           C
ATOM   1717  HE3 TRP   139      28.530  33.640  42.990  1.00  0.00           H
ATOM   1718  CD2 TRP   139      28.470  35.070  44.640  1.00  0.00           C
ATOM   1719  C   TRP   139      27.380  36.790  40.280  1.00  0.00           C
ATOM   1720  O   TRP   139      26.800  37.790  39.750  1.00  0.00           O
ATOM   1721  N   GLY   140      27.440  35.640  39.630  1.00  0.00           N
ATOM   1722  H   GLY   140      27.930  34.870  40.060  1.00  0.00           H
ATOM   1723  CA  GLY   140      26.770  35.400  38.340  1.00  0.00           C
ATOM   1724  HA1 GLY   140      27.400  34.850  37.650  1.00  0.00           H
ATOM   1725  HA2 GLY   140      26.540  36.340  37.830  1.00  0.00           H
ATOM   1726  C   GLY   140      25.540  34.480  38.430  1.00  0.00           C
ATOM   1727  O   GLY   140      24.740  34.620  39.450  1.00  0.00           O
ATOM   1728  N   GLN   141      25.400  33.520  37.550  1.00  0.00           N
ATOM   1729  H   GLN   141      26.180  33.320  36.930  1.00  0.00           H
ATOM   1730  CA  GLN   141      24.500  32.440  37.750  1.00  0.00           C
ATOM   1731  HA  GLN   141      24.050  32.410  38.750  1.00  0.00           H
ATOM   1732  CB  GLN   141      23.330  32.520  36.800  1.00  0.00           C
ATOM   1733  HB1 GLN   141      22.620  31.720  37.000  1.00  0.00           H
ATOM   1734  HB2 GLN   141      23.720  32.310  35.810  1.00  0.00           H
ATOM   1735  CG  GLN   141      22.550  33.860  36.800  1.00  0.00           C
ATOM   1736  HG1 GLN   141      23.260  34.620  36.470  1.00  0.00           H
ATOM   1737  HG2 GLN   141      22.250  34.180  37.800  1.00  0.00           H
ATOM   1738  CD  GLN   141      21.330  33.980  35.970  1.00  0.00           C
ATOM   1739  OE1 GLN   141      20.810  33.070  35.320  1.00  0.00           O
ATOM   1740  NE2 GLN   141      20.840  35.180  35.900  1.00  0.00           N
ATOM   1741 1HE2 GLN   141      21.260  36.000  36.320  1.00  0.00           H
ATOM   1742 2HE2 GLN   141      20.010  35.330  35.350  1.00  0.00           H
ATOM   1743  C   GLN   141      25.160  31.060  37.590  1.00  0.00           C
ATOM   1744  O   GLN   141      24.470  30.070  37.860  1.00  0.00           O
ATOM   1745  N   GLY   142      26.350  30.920  37.050  1.00  0.00           N
ATOM   1746  H   GLY   142      26.750  31.730  36.590  1.00  0.00           H
ATOM   1747  CA  GLY   142      27.190  29.690  36.860  1.00  0.00           C
ATOM   1748  HA1 GLY   142      27.130  28.950  37.660  1.00  0.00           H
ATOM   1749  HA2 GLY   142      28.230  30.000  36.860  1.00  0.00           H
ATOM   1750  C   GLY   142      26.940  28.900  35.610  1.00  0.00           C
ATOM   1751  O   GLY   142      26.100  29.210  34.780  1.00  0.00           O
ATOM   1752  N   THR   143      27.810  27.940  35.460  1.00  0.00           N
ATOM   1753  H   THR   143      28.470  27.930  36.230  1.00  0.00           H
ATOM   1754  CA  THR   143      27.930  27.120  34.250  1.00  0.00           C
ATOM   1755  HA  THR   143      27.010  27.170  33.670  1.00  0.00           H
ATOM   1756  CB  THR   143      29.010  27.600  33.240  1.00  0.00           C
ATOM   1757  HB  THR   143      28.840  28.670  33.110  1.00  0.00           H
ATOM   1758  CG2 THR   143      30.470  27.310  33.500  1.00  0.00           C
ATOM   1759 1HG2 THR   143      30.760  27.630  34.500  1.00  0.00           H
ATOM   1760 2HG2 THR   143      30.640  26.280  33.200  1.00  0.00           H
ATOM   1761 3HG2 THR   143      31.030  27.860  32.740  1.00  0.00           H
ATOM   1762  OG1 THR   143      28.730  27.080  31.980  1.00  0.00           O
ATOM   1763  HG1 THR   143      28.060  27.680  31.630  1.00  0.00           H
ATOM   1764  C   THR   143      28.130  25.640  34.640  1.00  0.00           C
ATOM   1765  O   THR   143      28.950  25.390  35.600  1.00  0.00           O
ATOM   1766  N   GLN   144      27.550  24.610  34.020  1.00  0.00           N
ATOM   1767  H   GLN   144      26.970  24.890  33.230  1.00  0.00           H
ATOM   1768  CA  GLN   144      27.490  23.240  34.430  1.00  0.00           C
ATOM   1769  HA  GLN   144      27.710  23.220  35.500  1.00  0.00           H
ATOM   1770  CB  GLN   144      26.050  22.690  34.200  1.00  0.00           C
ATOM   1771  HB1 GLN   144      25.940  21.750  34.750  1.00  0.00           H
ATOM   1772  HB2 GLN   144      26.090  22.540  33.120  1.00  0.00           H
ATOM   1773  CG  GLN   144      24.850  23.620  34.560  1.00  0.00           C
ATOM   1774  HG1 GLN   144      25.030  24.490  33.920  1.00  0.00           H
ATOM   1775  HG2 GLN   144      24.980  23.970  35.580  1.00  0.00           H
ATOM   1776  CD  GLN   144      23.520  23.100  34.180  1.00  0.00           C
ATOM   1777  OE1 GLN   144      23.260  21.960  33.910  1.00  0.00           O
ATOM   1778  NE2 GLN   144      22.520  23.910  34.290  1.00  0.00           N
ATOM   1779 1HE2 GLN   144      22.630  24.890  34.500  1.00  0.00           H
ATOM   1780 2HE2 GLN   144      21.620  23.560  33.990  1.00  0.00           H
ATOM   1781  C   GLN   144      28.500  22.370  33.750  1.00  0.00           C
ATOM   1782  O   GLN   144      28.620  22.420  32.490  1.00  0.00           O
ATOM   1783  N   VAL   145      29.170  21.450  34.520  1.00  0.00           N
ATOM   1784  H   VAL   145      29.010  21.540  35.510  1.00  0.00           H
ATOM   1785  CA  VAL   145      30.120  20.470  33.960  1.00  0.00           C
ATOM   1786  HA  VAL   145      30.090  20.350  32.880  1.00  0.00           H
ATOM   1787  CB  VAL   145      31.570  20.900  34.240  1.00  0.00           C
ATOM   1788  HB  VAL   145      31.600  21.290  35.260  1.00  0.00           H
ATOM   1789  CG1 VAL   145      32.500  19.650  34.000  1.00  0.00           C
ATOM   1790 1HG1 VAL   145      32.270  19.250  33.010  1.00  0.00           H
ATOM   1791 2HG1 VAL   145      33.530  19.960  33.860  1.00  0.00           H
ATOM   1792 3HG1 VAL   145      32.470  18.890  34.780  1.00  0.00           H
ATOM   1793  CG2 VAL   145      31.950  22.030  33.250  1.00  0.00           C
ATOM   1794 1HG2 VAL   145      31.740  21.620  32.260  1.00  0.00           H
ATOM   1795 2HG2 VAL   145      31.270  22.860  33.400  1.00  0.00           H
ATOM   1796 3HG2 VAL   145      32.980  22.270  33.530  1.00  0.00           H
ATOM   1797  C   VAL   145      29.820  19.050  34.560  1.00  0.00           C
ATOM   1798  O   VAL   145      29.550  18.880  35.730  1.00  0.00           O
ATOM   1799  N   THR   146      29.900  18.050  33.680  1.00  0.00           N
ATOM   1800  H   THR   146      30.060  18.250  32.710  1.00  0.00           H
ATOM   1801  CA  THR   146      30.050  16.650  34.010  1.00  0.00           C
ATOM   1802  HA  THR   146      30.270  16.470  35.060  1.00  0.00           H
ATOM   1803  CB  THR   146      28.770  15.840  33.700  1.00  0.00           C
ATOM   1804  HB  THR   146      28.620  15.970  32.630  1.00  0.00           H
ATOM   1805  CG2 THR   146      28.730  14.430  34.210  1.00  0.00           C
ATOM   1806 1HG2 THR   146      27.720  14.050  34.360  1.00  0.00           H
ATOM   1807 2HG2 THR   146      29.230  13.870  33.420  1.00  0.00           H
ATOM   1808 3HG2 THR   146      29.270  14.320  35.150  1.00  0.00           H
ATOM   1809  OG1 THR   146      27.750  16.560  34.320  1.00  0.00           O
ATOM   1810  HG1 THR   146      27.720  17.400  33.840  1.00  0.00           H
ATOM   1811  C   THR   146      31.320  16.040  33.340  1.00  0.00           C
ATOM   1812  O   THR   146      31.550  16.300  32.170  1.00  0.00           O
ATOM   1813  N   VAL   147      32.010  15.200  34.110  1.00  0.00           N
ATOM   1814  H   VAL   147      31.690  15.080  35.070  1.00  0.00           H
ATOM   1815  CA  VAL   147      33.150  14.360  33.740  1.00  0.00           C
ATOM   1816  HA  VAL   147      33.430  14.550  32.700  1.00  0.00           H
ATOM   1817  CB  VAL   147      34.420  14.630  34.590  1.00  0.00           C
ATOM   1818  HB  VAL   147      34.270  14.330  35.630  1.00  0.00           H
ATOM   1819  CG1 VAL   147      35.580  13.820  33.970  1.00  0.00           C
ATOM   1820 1HG1 VAL   147      36.480  14.190  34.460  1.00  0.00           H
ATOM   1821 2HG1 VAL   147      35.480  12.740  34.050  1.00  0.00           H
ATOM   1822 3HG1 VAL   147      35.600  13.970  32.890  1.00  0.00           H
ATOM   1823  CG2 VAL   147      34.840  16.100  34.620  1.00  0.00           C
ATOM   1824 1HG2 VAL   147      35.520  16.380  35.430  1.00  0.00           H
ATOM   1825 2HG2 VAL   147      35.370  16.310  33.680  1.00  0.00           H
ATOM   1826 3HG2 VAL   147      34.030  16.830  34.720  1.00  0.00           H
ATOM   1827  C   VAL   147      32.710  12.860  33.820  1.00  0.00           C
ATOM   1828  O   VAL   147      31.950  12.470  34.690  1.00  0.00           O
ATOM   1829  N   SER   148      33.110  12.120  32.770  1.00  0.00           N
ATOM   1830  H   SER   148      33.710  12.550  32.080  1.00  0.00           H
ATOM   1831  CA  SER   148      32.490  10.770  32.490  1.00  0.00           C
ATOM   1832  HA  SER   148      31.660  10.550  33.160  1.00  0.00           H
ATOM   1833  CB  SER   148      31.910  10.880  31.110  1.00  0.00           C
ATOM   1834  HB1 SER   148      32.610  11.020  30.300  1.00  0.00           H
ATOM   1835  HB2 SER   148      31.280  11.770  31.050  1.00  0.00           H
ATOM   1836  OG  SER   148      31.160   9.730  30.820  1.00  0.00           O
ATOM   1837  HG  SER   148      30.730   9.890  29.970  1.00  0.00           H
ATOM   1838  C   SER   148      33.450   9.670  32.660  1.00  0.00           C
ATOM   1839  O   SER   148      34.640   9.900  32.800  1.00  0.00           O
ATOM   1840  N   SER   149      33.010   8.420  32.710  1.00  0.00           N
ATOM   1841  H   SER   149      32.040   8.300  32.430  1.00  0.00           H
ATOM   1842  CA  SER   149      33.790   7.190  32.860  1.00  0.00           C
ATOM   1843  HA  SER   149      34.650   7.250  32.190  1.00  0.00           H
ATOM   1844  CB  SER   149      34.180   7.090  34.300  1.00  0.00           C
ATOM   1845  HB1 SER   149      34.400   6.080  34.620  1.00  0.00           H
ATOM   1846  HB2 SER   149      33.340   7.310  34.960  1.00  0.00           H
ATOM   1847  OG  SER   149      35.300   7.970  34.570  1.00  0.00           O
ATOM   1848  HG  SER   149      35.260   8.720  33.970  1.00  0.00           H
ATOM   1849  C   SER   149      33.120   5.830  32.550  1.00  0.00           C
ATOM   1850  OC1 SER   149      31.910   5.710  32.740  1.00  0.00           O
ATOM   1851  OC2 SER   149      33.820   4.880  32.160  1.00  0.00           O
TER
ENDMDL
