# Supplementary material for: Targeting Ras-binding domain of ELMO1 by computational nanobody design
Source: Commun Biol. 2023 Mar 17;6:284. doi: 10.1038/s42003-023-04657-w (PMC10023680; doi:10.1038/s42003-023-04657-w)
Supplement: Supplementary file 4 — Supplementary Data 2 [file 42003_2023_4657_MOESM4_ESM.zip › MD_input_output/Nb01_snapshot/snapshot_016000_CDR3.pdb]

ATOM   1461  N   ALA   107      25.400  28.000  30.230  1.00  0.00           N
ATOM   1462  H   ALA   107      26.350  28.360  30.170  1.00  0.00           H
ATOM   1463  CA  ALA   107      24.180  28.850  29.960  1.00  0.00           C
ATOM   1464  HA  ALA   107      23.330  28.230  29.690  1.00  0.00           H
ATOM   1465  CB  ALA   107      23.910  29.620  31.220  1.00  0.00           C
ATOM   1466  HB1 ALA   107      23.000  30.220  31.280  1.00  0.00           H
ATOM   1467  HB2 ALA   107      23.950  29.010  32.120  1.00  0.00           H
ATOM   1468  HB3 ALA   107      24.710  30.330  31.450  1.00  0.00           H
ATOM   1469  C   ALA   107      24.330  29.800  28.780  1.00  0.00           C
ATOM   1470  O   ALA   107      25.470  30.010  28.230  1.00  0.00           O
ATOM   1471  N   ALA   108      23.260  30.490  28.340  1.00  0.00           N
ATOM   1472  H   ALA   108      22.360  30.400  28.780  1.00  0.00           H
ATOM   1473  CA  ALA   108      23.330  31.530  27.330  1.00  0.00           C
ATOM   1474  HA  ALA   108      24.360  31.870  27.300  1.00  0.00           H
ATOM   1475  CB  ALA   108      22.960  30.910  25.960  1.00  0.00           C
ATOM   1476  HB1 ALA   108      23.000  31.650  25.150  1.00  0.00           H
ATOM   1477  HB2 ALA   108      23.580  30.090  25.620  1.00  0.00           H
ATOM   1478  HB3 ALA   108      21.940  30.510  25.990  1.00  0.00           H
ATOM   1479  C   ALA   108      22.380  32.700  27.640  1.00  0.00           C
ATOM   1480  O   ALA   108      21.460  32.550  28.410  1.00  0.00           O
ATOM   1481  N   ASP   109      22.640  33.880  27.120  1.00  0.00           N
ATOM   1482  H   ASP   109      23.480  34.090  26.590  1.00  0.00           H
ATOM   1483  CA  ASP   109      21.760  35.100  27.270  1.00  0.00           C
ATOM   1484  HA  ASP   109      20.720  34.790  27.220  1.00  0.00           H
ATOM   1485  CB  ASP   109      22.060  35.700  28.690  1.00  0.00           C
ATOM   1486  HB1 ASP   109      23.100  36.000  28.790  1.00  0.00           H
ATOM   1487  HB2 ASP   109      21.830  34.930  29.420  1.00  0.00           H
ATOM   1488  CG  ASP   109      21.140  36.880  28.920  1.00  0.00           C
ATOM   1489  OD1 ASP   109      19.930  36.700  29.300  1.00  0.00           O
ATOM   1490  OD2 ASP   109      21.540  38.000  28.620  1.00  0.00           O
ATOM   1491  C   ASP   109      21.970  36.130  26.140  1.00  0.00           C
ATOM   1492  O   ASP   109      22.900  35.960  25.340  1.00  0.00           O
ATOM   1493  N   ARG   110      21.150  37.190  26.040  1.00  0.00           N
ATOM   1494  H   ARG   110      20.410  37.320  26.720  1.00  0.00           H
ATOM   1495  CA  ARG   110      21.430  38.290  25.050  1.00  0.00           C
ATOM   1496  HA  ARG   110      21.740  37.860  24.100  1.00  0.00           H
ATOM   1497  CB  ARG   110      20.090  38.990  24.760  1.00  0.00           C
ATOM   1498  HB1 ARG   110      20.370  39.830  24.120  1.00  0.00           H
ATOM   1499  HB2 ARG   110      19.490  39.280  25.630  1.00  0.00           H
ATOM   1500  CG  ARG   110      19.150  38.100  23.890  1.00  0.00           C
ATOM   1501  HG1 ARG   110      18.680  37.440  24.620  1.00  0.00           H
ATOM   1502  HG2 ARG   110      19.720  37.650  23.070  1.00  0.00           H
ATOM   1503  CD  ARG   110      17.940  38.970  23.410  1.00  0.00           C
ATOM   1504  HD1 ARG   110      18.370  39.610  22.640  1.00  0.00           H
ATOM   1505  HD2 ARG   110      17.570  39.560  24.250  1.00  0.00           H
ATOM   1506  NE  ARG   110      16.830  38.080  23.000  1.00  0.00           N
ATOM   1507  HE  ARG   110      16.820  37.170  23.430  1.00  0.00           H
ATOM   1508  CZ  ARG   110      15.950  38.290  22.070  1.00  0.00           C
ATOM   1509  NH1 ARG   110      15.850  39.460  21.540  1.00  0.00           N
ATOM   1510 1HH1 ARG   110      16.310  40.210  22.020  1.00  0.00           H
ATOM   1511 2HH1 ARG   110      15.180  39.530  20.780  1.00  0.00           H
ATOM   1512  NH2 ARG   110      15.080  37.410  21.810  1.00  0.00           N
ATOM   1513 1HH2 ARG   110      15.040  36.640  22.470  1.00  0.00           H
ATOM   1514 2HH2 ARG   110      14.360  37.590  21.140  1.00  0.00           H
ATOM   1515  C   ARG   110      22.530  39.270  25.460  1.00  0.00           C
ATOM   1516  O   ARG   110      23.350  39.550  24.590  1.00  0.00           O
ATOM   1517  N   PHE   111      22.550  39.780  26.740  1.00  0.00           N
ATOM   1518  H   PHE   111      22.090  39.220  27.450  1.00  0.00           H
ATOM   1519  CA  PHE   111      23.300  40.970  27.190  1.00  0.00           C
ATOM   1520  HA  PHE   111      24.090  41.180  26.470  1.00  0.00           H
ATOM   1521  CB  PHE   111      22.340  42.160  27.090  1.00  0.00           C
ATOM   1522  HB1 PHE   111      22.860  43.060  27.410  1.00  0.00           H
ATOM   1523  HB2 PHE   111      21.530  42.060  27.810  1.00  0.00           H
ATOM   1524  CG  PHE   111      21.600  42.430  25.760  1.00  0.00           C
ATOM   1525  CD1 PHE   111      20.180  42.340  25.770  1.00  0.00           C
ATOM   1526  HD1 PHE   111      19.740  41.980  26.690  1.00  0.00           H
ATOM   1527  CE1 PHE   111      19.420  42.690  24.690  1.00  0.00           C
ATOM   1528  HE1 PHE   111      18.340  42.690  24.770  1.00  0.00           H
ATOM   1529  CZ  PHE   111      20.080  43.180  23.570  1.00  0.00           C
ATOM   1530  HZ  PHE   111      19.470  43.360  22.690  1.00  0.00           H
ATOM   1531  CE2 PHE   111      21.490  43.390  23.520  1.00  0.00           C
ATOM   1532  HE2 PHE   111      22.060  43.720  22.660  1.00  0.00           H
ATOM   1533  CD2 PHE   111      22.300  42.960  24.610  1.00  0.00           C
ATOM   1534  HD2 PHE   111      23.380  42.890  24.530  1.00  0.00           H
ATOM   1535  C   PHE   111      23.970  40.910  28.590  1.00  0.00           C
ATOM   1536  O   PHE   111      24.780  41.820  28.950  1.00  0.00           O
ATOM   1537  N   LEU   112      23.570  40.010  29.490  1.00  0.00           N
ATOM   1538  H   LEU   112      22.920  39.360  29.060  1.00  0.00           H
ATOM   1539  CA  LEU   112      24.030  40.020  30.850  1.00  0.00           C
ATOM   1540  HA  LEU   112      23.880  40.980  31.350  1.00  0.00           H
ATOM   1541  CB  LEU   112      23.170  39.020  31.640  1.00  0.00           C
ATOM   1542  HB1 LEU   112      23.550  38.850  32.650  1.00  0.00           H
ATOM   1543  HB2 LEU   112      23.130  38.120  31.030  1.00  0.00           H
ATOM   1544  CG  LEU   112      21.700  39.400  31.790  1.00  0.00           C
ATOM   1545  HG  LEU   112      21.200  39.450  30.830  1.00  0.00           H
ATOM   1546  CD1 LEU   112      20.950  38.270  32.530  1.00  0.00           C
ATOM   1547 1HD1 LEU   112      21.320  38.100  33.540  1.00  0.00           H
ATOM   1548 2HD1 LEU   112      19.910  38.560  32.690  1.00  0.00           H
ATOM   1549 3HD1 LEU   112      21.030  37.300  32.030  1.00  0.00           H
ATOM   1550  CD2 LEU   112      21.600  40.720  32.630  1.00  0.00           C
ATOM   1551 1HD2 LEU   112      21.760  41.590  32.010  1.00  0.00           H
ATOM   1552 2HD2 LEU   112      20.580  40.730  33.020  1.00  0.00           H
ATOM   1553 3HD2 LEU   112      22.350  40.660  33.430  1.00  0.00           H
ATOM   1554  C   LEU   112      25.510  39.630  30.910  1.00  0.00           C
ATOM   1555  O   LEU   112      25.870  38.550  30.490  1.00  0.00           O
ATOM   1556  N   THR   113      26.350  40.400  31.600  1.00  0.00           N
ATOM   1557  H   THR   113      25.980  41.290  31.870  1.00  0.00           H
ATOM   1558  CA  THR   113      27.850  40.040  31.730  1.00  0.00           C
ATOM   1559  HA  THR   113      28.150  39.660  30.760  1.00  0.00           H
ATOM   1560  CB  THR   113      28.630  41.340  31.790  1.00  0.00           C
ATOM   1561  HB  THR   113      29.710  41.220  31.900  1.00  0.00           H
ATOM   1562  CG2 THR   113      28.420  42.310  30.680  1.00  0.00           C
ATOM   1563 1HG2 THR   113      29.140  43.120  30.770  1.00  0.00           H
ATOM   1564 2HG2 THR   113      28.770  41.740  29.820  1.00  0.00           H
ATOM   1565 3HG2 THR   113      27.380  42.630  30.660  1.00  0.00           H
ATOM   1566  OG1 THR   113      28.210  41.930  32.990  1.00  0.00           O
ATOM   1567  HG1 THR   113      28.990  42.420  33.240  1.00  0.00           H
ATOM   1568  C   THR   113      28.140  39.030  32.790  1.00  0.00           C
ATOM   1569  O   THR   113      28.870  38.110  32.480  1.00  0.00           O
ATOM   1570  N   ARG   132      27.630  39.180  34.040  1.00  0.00           N
ATOM   1571  H   ARG   132      26.920  39.890  34.130  1.00  0.00           H
ATOM   1572  CA  ARG   132      27.880  38.320  35.210  1.00  0.00           C
ATOM   1573  HA  ARG   132      28.300  37.390  34.840  1.00  0.00           H
ATOM   1574  CB  ARG   132      28.890  39.080  36.090  1.00  0.00           C
ATOM   1575  HB1 ARG   132      29.790  39.120  35.490  1.00  0.00           H
ATOM   1576  HB2 ARG   132      29.060  38.370  36.900  1.00  0.00           H
ATOM   1577  CG  ARG   132      28.330  40.480  36.570  1.00  0.00           C
ATOM   1578  HG1 ARG   132      27.300  40.300  36.870  1.00  0.00           H
ATOM   1579  HG2 ARG   132      28.350  41.070  35.650  1.00  0.00           H
ATOM   1580  CD  ARG   132      29.210  41.110  37.610  1.00  0.00           C
ATOM   1581  HD1 ARG   132      29.200  40.460  38.490  1.00  0.00           H
ATOM   1582  HD2 ARG   132      28.720  41.960  38.070  1.00  0.00           H
ATOM   1583  NE  ARG   132      30.580  41.500  37.220  1.00  0.00           N
ATOM   1584  HE  ARG   132      30.810  42.480  37.060  1.00  0.00           H
ATOM   1585  CZ  ARG   132      31.630  40.720  37.180  1.00  0.00           C
ATOM   1586  NH1 ARG   132      31.710  39.410  37.350  1.00  0.00           N
ATOM   1587 1HH1 ARG   132      30.990  39.030  37.950  1.00  0.00           H
ATOM   1588 2HH1 ARG   132      32.570  38.880  37.310  1.00  0.00           H
ATOM   1589  NH2 ARG   132      32.800  41.100  36.790  1.00  0.00           N
ATOM   1590 1HH2 ARG   132      33.020  42.080  36.710  1.00  0.00           H
ATOM   1591 2HH2 ARG   132      33.510  40.390  36.680  1.00  0.00           H
ATOM   1592  C   ARG   132      26.610  37.900  36.000  1.00  0.00           C
ATOM   1593  O   ARG   132      26.690  37.270  37.050  1.00  0.00           O
ATOM   1594  N   SER   133      25.420  38.450  35.650  1.00  0.00           N
ATOM   1595  H   SER   133      25.340  39.150  34.920  1.00  0.00           H
ATOM   1596  CA  SER   133      24.200  38.180  36.410  1.00  0.00           C
ATOM   1597  HA  SER   133      24.350  38.380  37.470  1.00  0.00           H
ATOM   1598  CB  SER   133      23.040  39.100  36.000  1.00  0.00           C
ATOM   1599  HB1 SER   133      22.980  39.270  34.920  1.00  0.00           H
ATOM   1600  HB2 SER   133      23.170  40.090  36.440  1.00  0.00           H
ATOM   1601  OG  SER   133      21.800  38.640  36.400  1.00  0.00           O
ATOM   1602  HG  SER   133      21.260  39.430  36.340  1.00  0.00           H
ATOM   1603  C   SER   133      23.730  36.690  36.310  1.00  0.00           C
ATOM   1604  O   SER   133      23.710  36.170  35.230  1.00  0.00           O
ATOM   1605  N   VAL   134      23.220  36.070  37.360  1.00  0.00           N
ATOM   1606  H   VAL   134      23.180  36.520  38.260  1.00  0.00           H
ATOM   1607  CA  VAL   134      22.510  34.760  37.330  1.00  0.00           C
ATOM   1608  HA  VAL   134      23.220  34.090  36.850  1.00  0.00           H
ATOM   1609  CB  VAL   134      22.340  34.220  38.780  1.00  0.00           C
ATOM   1610  HB  VAL   134      21.920  33.210  38.800  1.00  0.00           H
ATOM   1611  CG1 VAL   134      23.730  34.020  39.400  1.00  0.00           C
ATOM   1612 1HG1 VAL   134      24.370  33.440  38.730  1.00  0.00           H
ATOM   1613 2HG1 VAL   134      24.280  34.950  39.570  1.00  0.00           H
ATOM   1614 3HG1 VAL   134      23.740  33.540  40.370  1.00  0.00           H
ATOM   1615  CG2 VAL   134      21.520  35.200  39.640  1.00  0.00           C
ATOM   1616 1HG2 VAL   134      20.650  35.500  39.050  1.00  0.00           H
ATOM   1617 2HG2 VAL   134      21.260  34.680  40.560  1.00  0.00           H
ATOM   1618 3HG2 VAL   134      22.140  35.960  40.100  1.00  0.00           H
ATOM   1619  C   VAL   134      21.210  34.750  36.520  1.00  0.00           C
ATOM   1620  O   VAL   134      20.630  33.650  36.350  1.00  0.00           O
ATOM   1621  N   LYS   135      20.680  35.840  36.030  1.00  0.00           N
ATOM   1622  H   LYS   135      21.170  36.700  36.240  1.00  0.00           H
ATOM   1623  CA  LYS   135      19.360  35.990  35.320  1.00  0.00           C
ATOM   1624  HA  LYS   135      18.790  35.170  35.760  1.00  0.00           H
ATOM   1625  CB  LYS   135      18.670  37.310  35.710  1.00  0.00           C
ATOM   1626  HB1 LYS   135      17.800  37.440  35.060  1.00  0.00           H
ATOM   1627  HB2 LYS   135      19.320  38.130  35.420  1.00  0.00           H
ATOM   1628  CG  LYS   135      18.320  37.490  37.210  1.00  0.00           C
ATOM   1629  HG1 LYS   135      19.250  37.430  37.790  1.00  0.00           H
ATOM   1630  HG2 LYS   135      17.690  36.670  37.560  1.00  0.00           H
ATOM   1631  CD  LYS   135      17.620  38.820  37.460  1.00  0.00           C
ATOM   1632  HD1 LYS   135      16.610  38.900  37.060  1.00  0.00           H
ATOM   1633  HD2 LYS   135      18.160  39.630  36.970  1.00  0.00           H
ATOM   1634  CE  LYS   135      17.670  39.090  38.950  1.00  0.00           C
ATOM   1635  HE1 LYS   135      18.680  38.950  39.330  1.00  0.00           H
ATOM   1636  HE2 LYS   135      17.060  38.320  39.430  1.00  0.00           H
ATOM   1637  NZ  LYS   135      17.360  40.470  39.350  1.00  0.00           N
ATOM   1638  HZ1 LYS   135      17.850  40.660  40.210  1.00  0.00           H
ATOM   1639  HZ2 LYS   135      17.750  41.040  38.620  1.00  0.00           H
ATOM   1640  HZ3 LYS   135      16.360  40.620  39.400  1.00  0.00           H
ATOM   1641  C   LYS   135      19.450  35.550  33.880  1.00  0.00           C
ATOM   1642  O   LYS   135      18.540  35.920  33.070  1.00  0.00           O
ATOM   1643  N   TYR   136      20.410  34.700  33.490  1.00  0.00           N
ATOM   1644  H   TYR   136      21.010  34.430  34.250  1.00  0.00           H
ATOM   1645  CA  TYR   136      20.670  34.130  32.130  1.00  0.00           C
ATOM   1646  HA  TYR   136      20.960  34.950  31.470  1.00  0.00           H
ATOM   1647  CB  TYR   136      21.950  33.210  32.050  1.00  0.00           C
ATOM   1648  HB1 TYR   136      21.860  32.400  31.330  1.00  0.00           H
ATOM   1649  HB2 TYR   136      22.050  32.780  33.050  1.00  0.00           H
ATOM   1650  CG  TYR   136      23.250  33.970  31.740  1.00  0.00           C
ATOM   1651  CD1 TYR   136      23.520  35.210  32.390  1.00  0.00           C
ATOM   1652  HD1 TYR   136      22.820  35.440  33.170  1.00  0.00           H
ATOM   1653  CE1 TYR   136      24.760  35.870  32.160  1.00  0.00           C
ATOM   1654  HE1 TYR   136      25.040  36.730  32.750  1.00  0.00           H
ATOM   1655  CZ  TYR   136      25.630  35.350  31.150  1.00  0.00           C
ATOM   1656  OH  TYR   136      26.780  36.060  30.860  1.00  0.00           O
ATOM   1657  HH  TYR   136      26.770  36.990  31.120  1.00  0.00           H
ATOM   1658  CE2 TYR   136      25.380  34.130  30.550  1.00  0.00           C
ATOM   1659  HE2 TYR   136      26.080  33.690  29.860  1.00  0.00           H
ATOM   1660  CD2 TYR   136      24.160  33.480  30.750  1.00  0.00           C
ATOM   1661  HD2 TYR   136      23.930  32.570  30.220  1.00  0.00           H
ATOM   1662  C   TYR   136      19.380  33.580  31.450  1.00  0.00           C
ATOM   1663  O   TYR   136      18.420  33.100  32.100  1.00  0.00           O
ATOM   1664  N   ASP   137      19.330  33.470  30.090  1.00  0.00           N
ATOM   1665  H   ASP   137      20.150  33.570  29.500  1.00  0.00           H
ATOM   1666  CA  ASP   137      18.110  33.260  29.280  1.00  0.00           C
ATOM   1667  HA  ASP   137      17.320  33.660  29.910  1.00  0.00           H
ATOM   1668  CB  ASP   137      18.120  34.070  27.960  1.00  0.00           C
ATOM   1669  HB1 ASP   137      18.660  33.640  27.120  1.00  0.00           H
ATOM   1670  HB2 ASP   137      18.780  34.910  28.200  1.00  0.00           H
ATOM   1671  CG  ASP   137      16.710  34.500  27.520  1.00  0.00           C
ATOM   1672  OD1 ASP   137      15.740  34.310  28.310  1.00  0.00           O
ATOM   1673  OD2 ASP   137      16.610  35.300  26.530  1.00  0.00           O
ATOM   1674  C   ASP   137      17.880  31.750  29.030  1.00  0.00           C
ATOM   1675  O   ASP   137      16.790  31.260  29.130  1.00  0.00           O
ATOM   1676  N   TYR   138      18.980  30.980  28.820  1.00  0.00           N
ATOM   1677  H   TYR   138      19.790  31.580  28.770  1.00  0.00           H
ATOM   1678  CA  TYR   138      18.940  29.550  28.440  1.00  0.00           C
ATOM   1679  HA  TYR   138      17.960  29.110  28.630  1.00  0.00           H
ATOM   1680  CB  TYR   138      19.160  29.370  26.990  1.00  0.00           C
ATOM   1681  HB1 TYR   138      19.130  28.290  26.800  1.00  0.00           H
ATOM   1682  HB2 TYR   138      20.230  29.530  26.800  1.00  0.00           H
ATOM   1683  CG  TYR   138      18.360  30.140  25.990  1.00  0.00           C
ATOM   1684  CD1 TYR   138      19.070  31.010  25.140  1.00  0.00           C
ATOM   1685  HD1 TYR   138      20.140  31.180  25.120  1.00  0.00           H
ATOM   1686  CE1 TYR   138      18.360  31.730  24.100  1.00  0.00           C
ATOM   1687  HE1 TYR   138      18.800  32.420  23.400  1.00  0.00           H
ATOM   1688  CZ  TYR   138      16.940  31.620  24.070  1.00  0.00           C
ATOM   1689  OH  TYR   138      16.130  32.310  23.190  1.00  0.00           O
ATOM   1690  HH  TYR   138      15.240  31.970  23.310  1.00  0.00           H
ATOM   1691  CE2 TYR   138      16.260  30.740  24.960  1.00  0.00           C
ATOM   1692  HE2 TYR   138      15.200  30.540  24.900  1.00  0.00           H
ATOM   1693  CD2 TYR   138      16.940  30.010  25.860  1.00  0.00           C
ATOM   1694  HD2 TYR   138      16.330  29.300  26.390  1.00  0.00           H
ATOM   1695  C   TYR   138      19.960  28.670  29.230  1.00  0.00           C
ATOM   1696  O   TYR   138      20.970  29.180  29.570  1.00  0.00           O
