# Supplementary material for: Targeting Ras-binding domain of ELMO1 by computational nanobody design
Source: Commun Biol. 2023 Mar 17;6:284. doi: 10.1038/s42003-023-04657-w (PMC10023680; doi:10.1038/s42003-023-04657-w)
Supplement: Supplementary file 4 — Supplementary Data 2 [file 42003_2023_4657_MOESM4_ESM.zip › MD_input_output/Nb01_snapshot/snapshot_054000_CDR2.pdb]

ATOM    724  N   SER    57      41.360  35.570  32.510  1.00  0.00           N
ATOM    725  H   SER    57      42.340  35.640  32.730  1.00  0.00           H
ATOM    726  CA  SER    57      40.750  36.770  31.880  1.00  0.00           C
ATOM    727  HA  SER    57      40.040  36.440  31.120  1.00  0.00           H
ATOM    728  CB  SER    57      39.940  37.590  32.910  1.00  0.00           C
ATOM    729  HB1 SER    57      39.310  36.990  33.560  1.00  0.00           H
ATOM    730  HB2 SER    57      39.370  38.370  32.400  1.00  0.00           H
ATOM    731  OG  SER    57      40.870  38.290  33.750  1.00  0.00           O
ATOM    732  HG  SER    57      40.500  38.300  34.630  1.00  0.00           H
ATOM    733  C   SER    57      41.830  37.510  31.050  1.00  0.00           C
ATOM    734  O   SER    57      42.980  37.250  31.170  1.00  0.00           O
ATOM    735  N   ILE    58      41.400  38.400  30.150  1.00  0.00           N
ATOM    736  H   ILE    58      40.400  38.500  30.070  1.00  0.00           H
ATOM    737  CA  ILE    58      42.310  39.240  29.310  1.00  0.00           C
ATOM    738  HA  ILE    58      43.170  39.460  29.940  1.00  0.00           H
ATOM    739  CB  ILE    58      42.630  38.570  27.940  1.00  0.00           C
ATOM    740  HB  ILE    58      42.910  37.530  28.100  1.00  0.00           H
ATOM    741  CG2 ILE    58      41.350  38.530  27.050  1.00  0.00           C
ATOM    742 1HG2 ILE    58      40.490  37.970  27.440  1.00  0.00           H
ATOM    743 2HG2 ILE    58      41.060  39.550  26.820  1.00  0.00           H
ATOM    744 3HG2 ILE    58      41.530  37.990  26.120  1.00  0.00           H
ATOM    745  CG1 ILE    58      43.770  39.320  27.180  1.00  0.00           C
ATOM    746 1HG1 ILE    58      44.530  39.660  27.880  1.00  0.00           H
ATOM    747 2HG1 ILE    58      43.400  40.180  26.620  1.00  0.00           H
ATOM    748  CD  ILE    58      44.330  38.470  26.100  1.00  0.00           C
ATOM    749  HD1 ILE    58      45.160  38.970  25.600  1.00  0.00           H
ATOM    750  HD2 ILE    58      44.740  37.550  26.520  1.00  0.00           H
ATOM    751  HD3 ILE    58      43.650  38.160  25.300  1.00  0.00           H
ATOM    752  C   ILE    58      41.640  40.610  29.240  1.00  0.00           C
ATOM    753  O   ILE    58      40.400  40.750  29.190  1.00  0.00           O
ATOM    754  N   LYS    59      42.450  41.640  29.240  1.00  0.00           N
ATOM    755  H   LYS    59      43.440  41.440  29.310  1.00  0.00           H
ATOM    756  CA  LYS    59      41.990  43.040  29.260  1.00  0.00           C
ATOM    757  HA  LYS    59      40.960  43.060  29.620  1.00  0.00           H
ATOM    758  CB  LYS    59      42.800  43.940  30.180  1.00  0.00           C
ATOM    759  HB1 LYS    59      42.310  44.910  30.260  1.00  0.00           H
ATOM    760  HB2 LYS    59      43.800  44.120  29.800  1.00  0.00           H
ATOM    761  CG  LYS    59      43.090  43.450  31.610  1.00  0.00           C
ATOM    762  HG1 LYS    59      43.640  42.510  31.710  1.00  0.00           H
ATOM    763  HG2 LYS    59      42.110  43.130  31.950  1.00  0.00           H
ATOM    764  CD  LYS    59      43.720  44.560  32.480  1.00  0.00           C
ATOM    765  HD1 LYS    59      42.950  45.310  32.660  1.00  0.00           H
ATOM    766  HD2 LYS    59      44.570  44.940  31.930  1.00  0.00           H
ATOM    767  CE  LYS    59      44.160  44.050  33.850  1.00  0.00           C
ATOM    768  HE1 LYS    59      44.670  43.110  33.660  1.00  0.00           H
ATOM    769  HE2 LYS    59      43.220  43.840  34.370  1.00  0.00           H
ATOM    770  NZ  LYS    59      45.090  45.110  34.480  1.00  0.00           N
ATOM    771  HZ1 LYS    59      45.550  44.770  35.310  1.00  0.00           H
ATOM    772  HZ2 LYS    59      45.800  45.300  33.790  1.00  0.00           H
ATOM    773  HZ3 LYS    59      44.600  45.950  34.780  1.00  0.00           H
ATOM    774  C   LYS    59      41.900  43.600  27.790  1.00  0.00           C
ATOM    775  O   LYS    59      42.430  42.910  26.900  1.00  0.00           O
ATOM    776  N   TRP    60      41.320  44.800  27.600  1.00  0.00           N
ATOM    777  H   TRP    60      40.960  45.270  28.420  1.00  0.00           H
ATOM    778  CA  TRP    60      40.950  45.390  26.340  1.00  0.00           C
ATOM    779  HA  TRP    60      40.300  44.670  25.850  1.00  0.00           H
ATOM    780  CB  TRP    60      40.090  46.620  26.660  1.00  0.00           C
ATOM    781  HB1 TRP    60      39.070  46.240  26.630  1.00  0.00           H
ATOM    782  HB2 TRP    60      40.180  47.370  25.880  1.00  0.00           H
ATOM    783  CG  TRP    60      40.370  47.380  27.940  1.00  0.00           C
ATOM    784  CD1 TRP    60      39.780  47.100  29.140  1.00  0.00           C
ATOM    785  HD1 TRP    60      39.020  46.360  29.290  1.00  0.00           H
ATOM    786  NE1 TRP    60      40.210  48.180  29.980  1.00  0.00           N
ATOM    787  HE1 TRP    60      39.940  48.190  30.950  1.00  0.00           H
ATOM    788  CE2 TRP    60      41.270  48.910  29.380  1.00  0.00           C
ATOM    789  CZ2 TRP    60      41.970  50.020  29.830  1.00  0.00           C
ATOM    790  HZ2 TRP    60      41.730  50.420  30.800  1.00  0.00           H
ATOM    791  CH2 TRP    60      42.930  50.600  29.000  1.00  0.00           C
ATOM    792  HH2 TRP    60      43.570  51.400  29.330  1.00  0.00           H
ATOM    793  CZ3 TRP    60      43.110  50.080  27.730  1.00  0.00           C
ATOM    794  HZ3 TRP    60      43.920  50.470  27.140  1.00  0.00           H
ATOM    795  CE3 TRP    60      42.180  49.150  27.210  1.00  0.00           C
ATOM    796  HE3 TRP    60      42.340  48.780  26.210  1.00  0.00           H
ATOM    797  CD2 TRP    60      41.320  48.480  28.080  1.00  0.00           C
ATOM    798  C   TRP    60      42.210  45.700  25.430  1.00  0.00           C
ATOM    799  O   TRP    60      41.980  46.100  24.320  1.00  0.00           O
ATOM    800  N   ALA    61      43.450  45.500  25.910  1.00  0.00           N
ATOM    801  H   ALA    61      43.580  45.290  26.890  1.00  0.00           H
ATOM    802  CA  ALA    61      44.690  45.630  25.070  1.00  0.00           C
ATOM    803  HA  ALA    61      44.480  45.700  24.000  1.00  0.00           H
ATOM    804  CB  ALA    61      45.410  46.930  25.460  1.00  0.00           C
ATOM    805  HB1 ALA    61      44.810  47.830  25.290  1.00  0.00           H
ATOM    806  HB2 ALA    61      45.650  46.930  26.520  1.00  0.00           H
ATOM    807  HB3 ALA    61      46.330  46.990  24.880  1.00  0.00           H
ATOM    808  C   ALA    61      45.600  44.310  25.170  1.00  0.00           C
ATOM    809  O   ALA    61      46.700  44.230  24.620  1.00  0.00           O
ATOM    810  N   GLY    65      45.190  43.210  25.830  1.00  0.00           N
ATOM    811  H   GLY    65      44.250  43.140  26.200  1.00  0.00           H
ATOM    812  CA  GLY    65      45.900  41.970  25.830  1.00  0.00           C
ATOM    813  HA1 GLY    65      46.700  41.970  25.090  1.00  0.00           H
ATOM    814  HA2 GLY    65      45.090  41.260  25.660  1.00  0.00           H
ATOM    815  C   GLY    65      46.640  41.650  27.110  1.00  0.00           C
ATOM    816  O   GLY    65      47.160  40.570  27.180  1.00  0.00           O
ATOM    817  N   ASP    66      46.720  42.470  28.180  1.00  0.00           N
ATOM    818  H   ASP    66      46.160  43.310  28.160  1.00  0.00           H
ATOM    819  CA  ASP    66      47.160  42.100  29.560  1.00  0.00           C
ATOM    820  HA  ASP    66      48.190  41.730  29.590  1.00  0.00           H
ATOM    821  CB  ASP    66      47.250  43.360  30.470  1.00  0.00           C
ATOM    822  HB1 ASP    66      46.330  43.920  30.360  1.00  0.00           H
ATOM    823  HB2 ASP    66      48.030  44.010  30.080  1.00  0.00           H
ATOM    824  CG  ASP    66      47.600  43.170  31.940  1.00  0.00           C
ATOM    825  OD1 ASP    66      48.120  42.090  32.270  1.00  0.00           O
ATOM    826  OD2 ASP    66      47.360  44.060  32.780  1.00  0.00           O
ATOM    827  C   ASP    66      46.330  40.910  30.160  1.00  0.00           C
ATOM    828  O   ASP    66      45.100  41.060  30.360  1.00  0.00           O
ATOM    829  N   ARG    67      46.950  39.800  30.590  1.00  0.00           N
ATOM    830  H   ARG    67      47.960  39.790  30.520  1.00  0.00           H
ATOM    831  CA  ARG    67      46.350  38.420  30.950  1.00  0.00           C
ATOM    832  HA  ARG    67      45.300  38.410  30.680  1.00  0.00           H
ATOM    833  CB  ARG    67      47.130  37.330  30.100  1.00  0.00           C
ATOM    834  HB1 ARG    67      46.750  36.350  30.380  1.00  0.00           H
ATOM    835  HB2 ARG    67      48.170  37.260  30.420  1.00  0.00           H
ATOM    836  CG  ARG    67      47.060  37.400  28.550  1.00  0.00           C
ATOM    837  HG1 ARG    67      47.400  38.380  28.200  1.00  0.00           H
ATOM    838  HG2 ARG    67      46.040  37.310  28.180  1.00  0.00           H
ATOM    839  CD  ARG    67      47.910  36.220  27.970  1.00  0.00           C
ATOM    840  HD1 ARG    67      47.860  35.300  28.530  1.00  0.00           H
ATOM    841  HD2 ARG    67      48.920  36.580  28.150  1.00  0.00           H
ATOM    842  NE  ARG    67      47.550  36.000  26.580  1.00  0.00           N
ATOM    843  HE  ARG    67      46.790  35.370  26.380  1.00  0.00           H
ATOM    844  CZ  ARG    67      48.020  36.560  25.510  1.00  0.00           C
ATOM    845  NH1 ARG    67      48.990  37.380  25.460  1.00  0.00           N
ATOM    846 1HH1 ARG    67      49.690  37.470  26.170  1.00  0.00           H
ATOM    847 2HH1 ARG    67      49.320  37.780  24.590  1.00  0.00           H
ATOM    848  NH2 ARG    67      47.420  36.250  24.380  1.00  0.00           N
ATOM    849 1HH2 ARG    67      46.570  35.700  24.480  1.00  0.00           H
ATOM    850 2HH2 ARG    67      47.460  36.770  23.520  1.00  0.00           H
ATOM    851  C   ARG    67      46.520  38.050  32.410  1.00  0.00           C
ATOM    852  O   ARG    67      47.500  38.430  33.050  1.00  0.00           O
ATOM    853  N   THR    68      45.700  37.160  32.980  1.00  0.00           N
ATOM    854  H   THR    68      44.900  36.770  32.500  1.00  0.00           H
ATOM    855  CA  THR    68      45.990  36.640  34.350  1.00  0.00           C
ATOM    856  HA  THR    68      47.070  36.520  34.460  1.00  0.00           H
ATOM    857  CB  THR    68      45.360  37.640  35.370  1.00  0.00           C
ATOM    858  HB  THR    68      45.740  38.630  35.130  1.00  0.00           H
ATOM    859  CG2 THR    68      43.790  37.750  35.430  1.00  0.00           C
ATOM    860 1HG2 THR    68      43.470  37.730  34.380  1.00  0.00           H
ATOM    861 2HG2 THR    68      43.470  36.830  35.930  1.00  0.00           H
ATOM    862 3HG2 THR    68      43.560  38.600  36.060  1.00  0.00           H
ATOM    863  OG1 THR    68      45.750  37.230  36.610  1.00  0.00           O
ATOM    864  HG1 THR    68      45.730  38.010  37.170  1.00  0.00           H
ATOM    865  C   THR    68      45.330  35.270  34.470  1.00  0.00           C
ATOM    866  O   THR    68      44.300  35.020  33.780  1.00  0.00           O
ATOM    867  N   TYR    69      45.880  34.400  35.360  1.00  0.00           N
ATOM    868  H   TYR    69      46.780  34.680  35.740  1.00  0.00           H
ATOM    869  CA  TYR    69      45.460  32.960  35.580  1.00  0.00           C
ATOM    870  HA  TYR    69      44.610  32.710  34.940  1.00  0.00           H
ATOM    871  CB  TYR    69      46.650  32.010  35.230  1.00  0.00           C
ATOM    872  HB1 TYR    69      46.380  30.990  35.490  1.00  0.00           H
ATOM    873  HB2 TYR    69      47.480  32.390  35.830  1.00  0.00           H
ATOM    874  CG  TYR    69      47.000  32.020  33.730  1.00  0.00           C
ATOM    875  CD1 TYR    69      48.150  32.640  33.290  1.00  0.00           C
ATOM    876  HD1 TYR    69      48.880  32.950  34.010  1.00  0.00           H
ATOM    877  CE1 TYR    69      48.340  32.760  31.880  1.00  0.00           C
ATOM    878  HE1 TYR    69      49.280  33.160  31.520  1.00  0.00           H
ATOM    879  CZ  TYR    69      47.360  32.410  30.970  1.00  0.00           C
ATOM    880  OH  TYR    69      47.560  32.670  29.650  1.00  0.00           O
ATOM    881  HH  TYR    69      48.490  32.830  29.450  1.00  0.00           H
ATOM    882  CE2 TYR    69      46.120  31.980  31.490  1.00  0.00           C
ATOM    883  HE2 TYR    69      45.350  31.690  30.790  1.00  0.00           H
ATOM    884  CD2 TYR    69      45.920  31.750  32.860  1.00  0.00           C
ATOM    885  HD2 TYR    69      44.940  31.430  33.170  1.00  0.00           H
ATOM    886  C   TYR    69      44.940  32.700  37.040  1.00  0.00           C
ATOM    887  O   TYR    69      45.090  33.550  37.940  1.00  0.00           O
