# Supplementary material for: Targeting Ras-binding domain of ELMO1 by computational nanobody design
Source: Commun Biol. 2023 Mar 17;6:284. doi: 10.1038/s42003-023-04657-w (PMC10023680; doi:10.1038/s42003-023-04657-w)
Supplement: Supplementary file 4 — Supplementary Data 2 [file 42003_2023_4657_MOESM4_ESM.zip › MD_input_output/Nb01_snapshot/snapshot_048000_CDR3.pdb]

ATOM   1461  N   ALA   107      30.910  34.010  29.630  1.00  0.00           N
ATOM   1462  H   ALA   107      31.880  34.070  29.340  1.00  0.00           H
ATOM   1463  CA  ALA   107      30.240  35.170  30.150  1.00  0.00           C
ATOM   1464  HA  ALA   107      29.280  35.200  29.640  1.00  0.00           H
ATOM   1465  CB  ALA   107      30.110  35.110  31.700  1.00  0.00           C
ATOM   1466  HB1 ALA   107      29.560  34.220  32.000  1.00  0.00           H
ATOM   1467  HB2 ALA   107      31.090  35.250  32.160  1.00  0.00           H
ATOM   1468  HB3 ALA   107      29.400  35.920  31.870  1.00  0.00           H
ATOM   1469  C   ALA   107      31.020  36.470  29.670  1.00  0.00           C
ATOM   1470  O   ALA   107      32.160  36.520  29.190  1.00  0.00           O
ATOM   1471  N   ALA   108      30.330  37.600  29.890  1.00  0.00           N
ATOM   1472  H   ALA   108      29.420  37.500  30.320  1.00  0.00           H
ATOM   1473  CA  ALA   108      30.910  39.010  29.640  1.00  0.00           C
ATOM   1474  HA  ALA   108      31.910  39.000  30.060  1.00  0.00           H
ATOM   1475  CB  ALA   108      30.850  39.260  28.090  1.00  0.00           C
ATOM   1476  HB1 ALA   108      29.810  39.460  27.840  1.00  0.00           H
ATOM   1477  HB2 ALA   108      31.470  40.130  27.840  1.00  0.00           H
ATOM   1478  HB3 ALA   108      31.290  38.390  27.600  1.00  0.00           H
ATOM   1479  C   ALA   108      30.330  40.190  30.470  1.00  0.00           C
ATOM   1480  O   ALA   108      29.190  40.160  30.880  1.00  0.00           O
ATOM   1481  N   ASP   109      31.200  41.150  30.680  1.00  0.00           N
ATOM   1482  H   ASP   109      32.130  41.040  30.290  1.00  0.00           H
ATOM   1483  CA  ASP   109      31.020  42.340  31.450  1.00  0.00           C
ATOM   1484  HA  ASP   109      30.000  42.710  31.460  1.00  0.00           H
ATOM   1485  CB  ASP   109      31.440  42.130  32.920  1.00  0.00           C
ATOM   1486  HB1 ASP   109      32.480  41.830  33.020  1.00  0.00           H
ATOM   1487  HB2 ASP   109      30.900  41.260  33.270  1.00  0.00           H
ATOM   1488  CG  ASP   109      30.890  43.280  33.760  1.00  0.00           C
ATOM   1489  OD1 ASP   109      29.630  43.410  33.970  1.00  0.00           O
ATOM   1490  OD2 ASP   109      31.630  44.220  34.020  1.00  0.00           O
ATOM   1491  C   ASP   109      31.930  43.370  30.860  1.00  0.00           C
ATOM   1492  O   ASP   109      32.890  43.070  30.210  1.00  0.00           O
ATOM   1493  N   ARG   110      31.740  44.700  31.130  1.00  0.00           N
ATOM   1494  H   ARG   110      30.950  45.090  31.640  1.00  0.00           H
ATOM   1495  CA  ARG   110      32.590  45.730  30.490  1.00  0.00           C
ATOM   1496  HA  ARG   110      33.050  45.350  29.580  1.00  0.00           H
ATOM   1497  CB  ARG   110      31.720  46.930  30.110  1.00  0.00           C
ATOM   1498  HB1 ARG   110      31.630  47.600  30.970  1.00  0.00           H
ATOM   1499  HB2 ARG   110      30.710  46.580  29.890  1.00  0.00           H
ATOM   1500  CG  ARG   110      32.160  47.770  28.940  1.00  0.00           C
ATOM   1501  HG1 ARG   110      32.280  47.030  28.150  1.00  0.00           H
ATOM   1502  HG2 ARG   110      33.140  48.130  29.260  1.00  0.00           H
ATOM   1503  CD  ARG   110      31.320  49.020  28.570  1.00  0.00           C
ATOM   1504  HD1 ARG   110      31.920  49.610  27.880  1.00  0.00           H
ATOM   1505  HD2 ARG   110      31.070  49.550  29.490  1.00  0.00           H
ATOM   1506  NE  ARG   110      30.080  48.640  27.970  1.00  0.00           N
ATOM   1507  HE  ARG   110      29.550  47.940  28.480  1.00  0.00           H
ATOM   1508  CZ  ARG   110      29.480  49.270  26.960  1.00  0.00           C
ATOM   1509  NH1 ARG   110      30.010  50.260  26.230  1.00  0.00           N
ATOM   1510 1HH1 ARG   110      31.000  50.450  26.220  1.00  0.00           H
ATOM   1511 2HH1 ARG   110      29.530  50.710  25.460  1.00  0.00           H
ATOM   1512  NH2 ARG   110      28.180  49.010  26.710  1.00  0.00           N
ATOM   1513 1HH2 ARG   110      27.680  48.290  27.220  1.00  0.00           H
ATOM   1514 2HH2 ARG   110      27.680  49.410  25.930  1.00  0.00           H
ATOM   1515  C   ARG   110      33.850  45.940  31.360  1.00  0.00           C
ATOM   1516  O   ARG   110      34.790  46.510  30.790  1.00  0.00           O
ATOM   1517  N   PHE   111      33.860  45.510  32.590  1.00  0.00           N
ATOM   1518  H   PHE   111      32.990  45.120  32.940  1.00  0.00           H
ATOM   1519  CA  PHE   111      34.840  45.970  33.560  1.00  0.00           C
ATOM   1520  HA  PHE   111      35.800  46.190  33.080  1.00  0.00           H
ATOM   1521  CB  PHE   111      34.260  47.350  34.130  1.00  0.00           C
ATOM   1522  HB1 PHE   111      35.010  47.810  34.760  1.00  0.00           H
ATOM   1523  HB2 PHE   111      33.310  47.120  34.620  1.00  0.00           H
ATOM   1524  CG  PHE   111      34.000  48.460  33.160  1.00  0.00           C
ATOM   1525  CD1 PHE   111      32.720  49.170  33.040  1.00  0.00           C
ATOM   1526  HD1 PHE   111      31.850  48.940  33.640  1.00  0.00           H
ATOM   1527  CE1 PHE   111      32.640  50.380  32.270  1.00  0.00           C
ATOM   1528  HE1 PHE   111      31.700  50.920  32.210  1.00  0.00           H
ATOM   1529  CZ  PHE   111      33.730  50.860  31.520  1.00  0.00           C
ATOM   1530  HZ  PHE   111      33.550  51.810  31.030  1.00  0.00           H
ATOM   1531  CE2 PHE   111      34.950  50.160  31.710  1.00  0.00           C
ATOM   1532  HE2 PHE   111      35.800  50.560  31.170  1.00  0.00           H
ATOM   1533  CD2 PHE   111      35.100  49.060  32.530  1.00  0.00           C
ATOM   1534  HD2 PHE   111      36.070  48.610  32.700  1.00  0.00           H
ATOM   1535  C   PHE   111      35.160  45.050  34.790  1.00  0.00           C
ATOM   1536  O   PHE   111      36.240  45.120  35.350  1.00  0.00           O
ATOM   1537  N   LEU   112      34.260  44.110  35.100  1.00  0.00           N
ATOM   1538  H   LEU   112      33.370  44.190  34.630  1.00  0.00           H
ATOM   1539  CA  LEU   112      34.450  43.110  36.090  1.00  0.00           C
ATOM   1540  HA  LEU   112      34.850  43.550  37.000  1.00  0.00           H
ATOM   1541  CB  LEU   112      33.140  42.400  36.420  1.00  0.00           C
ATOM   1542  HB1 LEU   112      33.460  41.640  37.130  1.00  0.00           H
ATOM   1543  HB2 LEU   112      32.760  42.010  35.480  1.00  0.00           H
ATOM   1544  CG  LEU   112      32.120  43.350  37.060  1.00  0.00           C
ATOM   1545  HG  LEU   112      31.710  44.180  36.480  1.00  0.00           H
ATOM   1546  CD1 LEU   112      30.940  42.410  37.400  1.00  0.00           C
ATOM   1547 1HD1 LEU   112      30.530  42.070  36.460  1.00  0.00           H
ATOM   1548 2HD1 LEU   112      31.230  41.610  38.080  1.00  0.00           H
ATOM   1549 3HD1 LEU   112      30.170  42.970  37.940  1.00  0.00           H
ATOM   1550  CD2 LEU   112      32.740  44.020  38.340  1.00  0.00           C
ATOM   1551 1HD2 LEU   112      32.030  44.520  39.000  1.00  0.00           H
ATOM   1552 2HD2 LEU   112      33.290  43.260  38.890  1.00  0.00           H
ATOM   1553 3HD2 LEU   112      33.380  44.870  38.100  1.00  0.00           H
ATOM   1554  C   LEU   112      35.570  42.130  35.540  1.00  0.00           C
ATOM   1555  O   LEU   112      35.590  41.810  34.360  1.00  0.00           O
ATOM   1556  N   THR   113      36.380  41.510  36.430  1.00  0.00           N
ATOM   1557  H   THR   113      36.230  41.620  37.420  1.00  0.00           H
ATOM   1558  CA  THR   113      37.470  40.590  35.970  1.00  0.00           C
ATOM   1559  HA  THR   113      37.570  40.710  34.890  1.00  0.00           H
ATOM   1560  CB  THR   113      38.880  40.980  36.410  1.00  0.00           C
ATOM   1561  HB  THR   113      39.510  40.110  36.250  1.00  0.00           H
ATOM   1562  CG2 THR   113      39.410  42.350  35.880  1.00  0.00           C
ATOM   1563 1HG2 THR   113      39.370  42.340  34.800  1.00  0.00           H
ATOM   1564 2HG2 THR   113      38.900  43.210  36.320  1.00  0.00           H
ATOM   1565 3HG2 THR   113      40.460  42.460  36.140  1.00  0.00           H
ATOM   1566  OG1 THR   113      38.780  41.220  37.790  1.00  0.00           O
ATOM   1567  HG1 THR   113      38.270  42.020  37.890  1.00  0.00           H
ATOM   1568  C   THR   113      37.190  39.110  36.280  1.00  0.00           C
ATOM   1569  O   THR   113      37.550  38.340  35.420  1.00  0.00           O
ATOM   1570  N   ARG   132      36.700  38.730  37.440  1.00  0.00           N
ATOM   1571  H   ARG   132      36.360  39.460  38.050  1.00  0.00           H
ATOM   1572  CA  ARG   132      36.420  37.280  37.660  1.00  0.00           C
ATOM   1573  HA  ARG   132      36.220  36.800  36.710  1.00  0.00           H
ATOM   1574  CB  ARG   132      37.720  36.600  38.270  1.00  0.00           C
ATOM   1575  HB1 ARG   132      38.600  36.840  37.670  1.00  0.00           H
ATOM   1576  HB2 ARG   132      37.550  35.530  38.170  1.00  0.00           H
ATOM   1577  CG  ARG   132      37.840  36.860  39.840  1.00  0.00           C
ATOM   1578  HG1 ARG   132      37.240  36.120  40.370  1.00  0.00           H
ATOM   1579  HG2 ARG   132      37.470  37.850  40.100  1.00  0.00           H
ATOM   1580  CD  ARG   132      39.350  36.700  40.210  1.00  0.00           C
ATOM   1581  HD1 ARG   132      39.680  35.750  39.780  1.00  0.00           H
ATOM   1582  HD2 ARG   132      39.330  36.590  41.290  1.00  0.00           H
ATOM   1583  NE  ARG   132      40.170  37.890  39.880  1.00  0.00           N
ATOM   1584  HE  ARG   132      39.800  38.780  40.190  1.00  0.00           H
ATOM   1585  CZ  ARG   132      41.270  37.860  39.170  1.00  0.00           C
ATOM   1586  NH1 ARG   132      41.870  36.730  38.770  1.00  0.00           N
ATOM   1587 1HH1 ARG   132      41.770  35.810  39.170  1.00  0.00           H
ATOM   1588 2HH1 ARG   132      42.580  36.820  38.050  1.00  0.00           H
ATOM   1589  NH2 ARG   132      41.780  39.000  38.770  1.00  0.00           N
ATOM   1590 1HH2 ARG   132      41.340  39.840  39.140  1.00  0.00           H
ATOM   1591 2HH2 ARG   132      42.480  39.050  38.050  1.00  0.00           H
ATOM   1592  C   ARG   132      35.250  37.010  38.590  1.00  0.00           C
ATOM   1593  O   ARG   132      35.010  35.800  38.790  1.00  0.00           O
ATOM   1594  N   SER   133      34.470  37.930  39.140  1.00  0.00           N
ATOM   1595  H   SER   133      34.580  38.900  38.920  1.00  0.00           H
ATOM   1596  CA  SER   133      33.340  37.620  40.050  1.00  0.00           C
ATOM   1597  HA  SER   133      33.620  36.750  40.660  1.00  0.00           H
ATOM   1598  CB  SER   133      33.220  38.730  41.070  1.00  0.00           C
ATOM   1599  HB1 SER   133      34.170  38.700  41.600  1.00  0.00           H
ATOM   1600  HB2 SER   133      32.340  38.560  41.680  1.00  0.00           H
ATOM   1601  OG  SER   133      33.130  40.080  40.530  1.00  0.00           O
ATOM   1602  HG  SER   133      33.020  40.640  41.300  1.00  0.00           H
ATOM   1603  C   SER   133      32.010  37.350  39.330  1.00  0.00           C
ATOM   1604  O   SER   133      31.830  37.840  38.270  1.00  0.00           O
ATOM   1605  N   VAL   134      31.130  36.540  39.880  1.00  0.00           N
ATOM   1606  H   VAL   134      31.420  36.180  40.780  1.00  0.00           H
ATOM   1607  CA  VAL   134      29.770  36.170  39.390  1.00  0.00           C
ATOM   1608  HA  VAL   134      29.950  35.760  38.390  1.00  0.00           H
ATOM   1609  CB  VAL   134      29.150  34.930  40.180  1.00  0.00           C
ATOM   1610  HB  VAL   134      28.290  34.640  39.580  1.00  0.00           H
ATOM   1611  CG1 VAL   134      30.060  33.760  40.240  1.00  0.00           C
ATOM   1612 1HG1 VAL   134      31.110  34.060  40.360  1.00  0.00           H
ATOM   1613 2HG1 VAL   134      29.830  33.050  41.030  1.00  0.00           H
ATOM   1614 3HG1 VAL   134      30.030  33.260  39.270  1.00  0.00           H
ATOM   1615  CG2 VAL   134      28.690  35.230  41.630  1.00  0.00           C
ATOM   1616 1HG2 VAL   134      29.560  35.500  42.220  1.00  0.00           H
ATOM   1617 2HG2 VAL   134      27.950  36.020  41.700  1.00  0.00           H
ATOM   1618 3HG2 VAL   134      28.200  34.360  42.080  1.00  0.00           H
ATOM   1619  C   VAL   134      28.660  37.280  39.270  1.00  0.00           C
ATOM   1620  O   VAL   134      27.470  37.080  39.070  1.00  0.00           O
ATOM   1621  N   LYS   135      29.230  38.550  39.240  1.00  0.00           N
ATOM   1622  H   LYS   135      30.230  38.650  39.120  1.00  0.00           H
ATOM   1623  CA  LYS   135      28.430  39.680  39.030  1.00  0.00           C
ATOM   1624  HA  LYS   135      27.370  39.450  39.160  1.00  0.00           H
ATOM   1625  CB  LYS   135      28.830  40.890  39.930  1.00  0.00           C
ATOM   1626  HB1 LYS   135      28.280  41.760  39.560  1.00  0.00           H
ATOM   1627  HB2 LYS   135      29.900  41.050  39.790  1.00  0.00           H
ATOM   1628  CG  LYS   135      28.470  40.630  41.370  1.00  0.00           C
ATOM   1629  HG1 LYS   135      29.170  41.190  41.980  1.00  0.00           H
ATOM   1630  HG2 LYS   135      28.530  39.590  41.680  1.00  0.00           H
ATOM   1631  CD  LYS   135      27.090  41.180  41.750  1.00  0.00           C
ATOM   1632  HD1 LYS   135      26.900  40.750  42.730  1.00  0.00           H
ATOM   1633  HD2 LYS   135      26.320  40.920  41.020  1.00  0.00           H
ATOM   1634  CE  LYS   135      27.300  42.690  41.870  1.00  0.00           C
ATOM   1635  HE1 LYS   135      27.380  43.110  40.860  1.00  0.00           H
ATOM   1636  HE2 LYS   135      28.190  43.010  42.410  1.00  0.00           H
ATOM   1637  NZ  LYS   135      26.130  43.380  42.490  1.00  0.00           N
ATOM   1638  HZ1 LYS   135      26.180  44.390  42.490  1.00  0.00           H
ATOM   1639  HZ2 LYS   135      25.270  43.100  42.030  1.00  0.00           H
ATOM   1640  HZ3 LYS   135      26.060  43.220  43.490  1.00  0.00           H
ATOM   1641  C   LYS   135      28.320  40.090  37.490  1.00  0.00           C
ATOM   1642  O   LYS   135      27.740  41.140  37.220  1.00  0.00           O
ATOM   1643  N   TYR   136      28.930  39.300  36.590  1.00  0.00           N
ATOM   1644  H   TYR   136      29.590  38.570  36.820  1.00  0.00           H
ATOM   1645  CA  TYR   136      29.020  39.570  35.120  1.00  0.00           C
ATOM   1646  HA  TYR   136      29.620  40.460  34.910  1.00  0.00           H
ATOM   1647  CB  TYR   136      29.630  38.280  34.490  1.00  0.00           C
ATOM   1648  HB1 TYR   136      29.320  38.190  33.450  1.00  0.00           H
ATOM   1649  HB2 TYR   136      29.420  37.320  34.960  1.00  0.00           H
ATOM   1650  CG  TYR   136      31.150  38.340  34.340  1.00  0.00           C
ATOM   1651  CD1 TYR   136      32.080  38.890  35.320  1.00  0.00           C
ATOM   1652  HD1 TYR   136      31.690  39.400  36.200  1.00  0.00           H
ATOM   1653  CE1 TYR   136      33.500  38.810  35.120  1.00  0.00           C
ATOM   1654  HE1 TYR   136      34.180  39.210  35.850  1.00  0.00           H
ATOM   1655  CZ  TYR   136      34.000  38.350  33.930  1.00  0.00           C
ATOM   1656  OH  TYR   136      35.330  38.540  33.620  1.00  0.00           O
ATOM   1657  HH  TYR   136      35.770  38.880  34.400  1.00  0.00           H
ATOM   1658  CE2 TYR   136      33.100  37.910  32.940  1.00  0.00           C
ATOM   1659  HE2 TYR   136      33.450  37.650  31.950  1.00  0.00           H
ATOM   1660  CD2 TYR   136      31.680  37.800  33.240  1.00  0.00           C
ATOM   1661  HD2 TYR   136      31.000  37.450  32.480  1.00  0.00           H
ATOM   1662  C   TYR   136      27.620  39.810  34.570  1.00  0.00           C
ATOM   1663  O   TYR   136      26.610  39.130  34.850  1.00  0.00           O
ATOM   1664  N   ASP   137      27.530  40.820  33.690  1.00  0.00           N
ATOM   1665  H   ASP   137      28.350  41.300  33.350  1.00  0.00           H
ATOM   1666  CA  ASP   137      26.210  41.190  33.090  1.00  0.00           C
ATOM   1667  HA  ASP   137      25.480  41.300  33.890  1.00  0.00           H
ATOM   1668  CB  ASP   137      26.390  42.630  32.400  1.00  0.00           C
ATOM   1669  HB1 ASP   137      27.080  42.530  31.560  1.00  0.00           H
ATOM   1670  HB2 ASP   137      26.810  43.360  33.100  1.00  0.00           H
ATOM   1671  CG  ASP   137      25.050  43.260  32.010  1.00  0.00           C
ATOM   1672  OD1 ASP   137      25.120  44.370  31.420  1.00  0.00           O
ATOM   1673  OD2 ASP   137      23.940  42.770  32.350  1.00  0.00           O
ATOM   1674  C   ASP   137      25.590  40.190  32.070  1.00  0.00           C
ATOM   1675  O   ASP   137      24.420  39.820  32.250  1.00  0.00           O
ATOM   1676  N   TYR   138      26.320  39.660  31.110  1.00  0.00           N
ATOM   1677  H   TYR   138      27.280  40.000  31.100  1.00  0.00           H
ATOM   1678  CA  TYR   138      25.770  38.780  30.070  1.00  0.00           C
ATOM   1679  HA  TYR   138      24.690  38.790  30.200  1.00  0.00           H
ATOM   1680  CB  TYR   138      26.170  39.340  28.650  1.00  0.00           C
ATOM   1681  HB1 TYR   138      25.770  38.660  27.900  1.00  0.00           H
ATOM   1682  HB2 TYR   138      27.230  39.250  28.430  1.00  0.00           H
ATOM   1683  CG  TYR   138      25.780  40.750  28.400  1.00  0.00           C
ATOM   1684  CD1 TYR   138      26.790  41.590  27.830  1.00  0.00           C
ATOM   1685  HD1 TYR   138      27.800  41.240  27.730  1.00  0.00           H
ATOM   1686  CE1 TYR   138      26.390  42.890  27.490  1.00  0.00           C
ATOM   1687  HE1 TYR   138      27.130  43.550  27.080  1.00  0.00           H
ATOM   1688  CZ  TYR   138      25.050  43.280  27.610  1.00  0.00           C
ATOM   1689  OH  TYR   138      24.700  44.570  27.340  1.00  0.00           O
ATOM   1690  HH  TYR   138      23.800  44.750  27.610  1.00  0.00           H
ATOM   1691  CE2 TYR   138      24.110  42.380  28.110  1.00  0.00           C
ATOM   1692  HE2 TYR   138      23.100  42.730  28.220  1.00  0.00           H
ATOM   1693  CD2 TYR   138      24.410  41.050  28.400  1.00  0.00           C
ATOM   1694  HD2 TYR   138      23.690  40.330  28.750  1.00  0.00           H
ATOM   1695  C   TYR   138      26.300  37.290  30.190  1.00  0.00           C
ATOM   1696  O   TYR   138      27.460  37.040  30.500  1.00  0.00           O
