# Supplementary material for: Targeting Ras-binding domain of ELMO1 by computational nanobody design
Source: Commun Biol. 2023 Mar 17;6:284. doi: 10.1038/s42003-023-04657-w (PMC10023680; doi:10.1038/s42003-023-04657-w)
Supplement: Supplementary file 4 — Supplementary Data 2 [file 42003_2023_4657_MOESM4_ESM.zip › MD_input_output/Nb01_snapshot/snapshot_024000_CDR2.pdb]

ATOM    724  N   SER    57      30.640  35.140  35.020  1.00  0.00           N
ATOM    725  H   SER    57      31.350  35.570  35.590  1.00  0.00           H
ATOM    726  CA  SER    57      30.280  35.950  33.860  1.00  0.00           C
ATOM    727  HA  SER    57      29.980  35.370  32.980  1.00  0.00           H
ATOM    728  CB  SER    57      29.040  36.750  34.200  1.00  0.00           C
ATOM    729  HB1 SER    57      28.300  36.020  34.550  1.00  0.00           H
ATOM    730  HB2 SER    57      28.670  37.230  33.300  1.00  0.00           H
ATOM    731  OG  SER    57      29.370  37.650  35.190  1.00  0.00           O
ATOM    732  HG  SER    57      28.580  38.180  35.340  1.00  0.00           H
ATOM    733  C   SER    57      31.430  36.840  33.330  1.00  0.00           C
ATOM    734  O   SER    57      32.330  37.170  34.130  1.00  0.00           O
ATOM    735  N   ILE    58      31.330  37.190  32.060  1.00  0.00           N
ATOM    736  H   ILE    58      30.530  36.910  31.520  1.00  0.00           H
ATOM    737  CA  ILE    58      32.400  38.030  31.410  1.00  0.00           C
ATOM    738  HA  ILE    58      33.010  38.560  32.140  1.00  0.00           H
ATOM    739  CB  ILE    58      33.330  37.180  30.560  1.00  0.00           C
ATOM    740  HB  ILE    58      33.830  36.520  31.270  1.00  0.00           H
ATOM    741  CG2 ILE    58      32.560  36.280  29.490  1.00  0.00           C
ATOM    742 1HG2 ILE    58      31.750  35.770  30.010  1.00  0.00           H
ATOM    743 2HG2 ILE    58      32.200  36.800  28.610  1.00  0.00           H
ATOM    744 3HG2 ILE    58      33.250  35.520  29.110  1.00  0.00           H
ATOM    745  CG1 ILE    58      34.400  38.060  29.810  1.00  0.00           C
ATOM    746 1HG1 ILE    58      35.010  38.590  30.540  1.00  0.00           H
ATOM    747 2HG1 ILE    58      33.890  38.690  29.080  1.00  0.00           H
ATOM    748  CD  ILE    58      35.330  37.240  28.970  1.00  0.00           C
ATOM    749  HD1 ILE    58      35.940  36.540  29.550  1.00  0.00           H
ATOM    750  HD2 ILE    58      34.800  36.540  28.330  1.00  0.00           H
ATOM    751  HD3 ILE    58      35.930  37.960  28.410  1.00  0.00           H
ATOM    752  C   ILE    58      31.730  39.100  30.600  1.00  0.00           C
ATOM    753  O   ILE    58      30.730  38.970  29.940  1.00  0.00           O
ATOM    754  N   LYS    59      32.220  40.360  30.780  1.00  0.00           N
ATOM    755  H   LYS    59      33.110  40.460  31.240  1.00  0.00           H
ATOM    756  CA  LYS    59      31.690  41.520  30.110  1.00  0.00           C
ATOM    757  HA  LYS    59      30.660  41.430  29.790  1.00  0.00           H
ATOM    758  CB  LYS    59      31.980  42.750  31.010  1.00  0.00           C
ATOM    759  HB1 LYS    59      32.050  43.600  30.330  1.00  0.00           H
ATOM    760  HB2 LYS    59      32.940  42.610  31.500  1.00  0.00           H
ATOM    761  CG  LYS    59      30.930  43.110  32.100  1.00  0.00           C
ATOM    762  HG1 LYS    59      30.790  42.250  32.760  1.00  0.00           H
ATOM    763  HG2 LYS    59      29.950  43.130  31.620  1.00  0.00           H
ATOM    764  CD  LYS    59      31.250  44.430  32.810  1.00  0.00           C
ATOM    765  HD1 LYS    59      30.440  44.560  33.530  1.00  0.00           H
ATOM    766  HD2 LYS    59      31.230  45.190  32.030  1.00  0.00           H
ATOM    767  CE  LYS    59      32.560  44.480  33.550  1.00  0.00           C
ATOM    768  HE1 LYS    59      33.390  44.380  32.850  1.00  0.00           H
ATOM    769  HE2 LYS    59      32.610  43.640  34.260  1.00  0.00           H
ATOM    770  NZ  LYS    59      32.540  45.740  34.290  1.00  0.00           N
ATOM    771  HZ1 LYS    59      33.470  45.990  34.590  1.00  0.00           H
ATOM    772  HZ2 LYS    59      32.240  46.430  33.610  1.00  0.00           H
ATOM    773  HZ3 LYS    59      31.900  45.740  35.080  1.00  0.00           H
ATOM    774  C   LYS    59      32.420  41.650  28.790  1.00  0.00           C
ATOM    775  O   LYS    59      33.560  41.210  28.550  1.00  0.00           O
ATOM    776  N   TRP    60      31.770  42.280  27.830  1.00  0.00           N
ATOM    777  H   TRP    60      30.990  42.900  27.990  1.00  0.00           H
ATOM    778  CA  TRP    60      32.220  42.210  26.470  1.00  0.00           C
ATOM    779  HA  TRP    60      32.420  41.150  26.350  1.00  0.00           H
ATOM    780  CB  TRP    60      31.000  42.520  25.570  1.00  0.00           C
ATOM    781  HB1 TRP    60      30.260  41.760  25.830  1.00  0.00           H
ATOM    782  HB2 TRP    60      31.330  42.300  24.560  1.00  0.00           H
ATOM    783  CG  TRP    60      30.280  43.810  25.700  1.00  0.00           C
ATOM    784  CD1 TRP    60      29.190  43.930  26.390  1.00  0.00           C
ATOM    785  HD1 TRP    60      28.600  43.140  26.830  1.00  0.00           H
ATOM    786  NE1 TRP    60      28.650  45.180  26.230  1.00  0.00           N
ATOM    787  HE1 TRP    60      27.780  45.450  26.670  1.00  0.00           H
ATOM    788  CE2 TRP    60      29.560  46.050  25.650  1.00  0.00           C
ATOM    789  CZ2 TRP    60      29.630  47.480  25.530  1.00  0.00           C
ATOM    790  HZ2 TRP    60      28.820  48.160  25.760  1.00  0.00           H
ATOM    791  CH2 TRP    60      30.810  48.060  24.990  1.00  0.00           C
ATOM    792  HH2 TRP    60      30.810  49.140  24.950  1.00  0.00           H
ATOM    793  CZ3 TRP    60      31.840  47.230  24.540  1.00  0.00           C
ATOM    794  HZ3 TRP    60      32.660  47.610  23.950  1.00  0.00           H
ATOM    795  CE3 TRP    60      31.750  45.800  24.700  1.00  0.00           C
ATOM    796  HE3 TRP    60      32.510  45.120  24.320  1.00  0.00           H
ATOM    797  CD2 TRP    60      30.610  45.190  25.280  1.00  0.00           C
ATOM    798  C   TRP    60      33.560  42.860  26.030  1.00  0.00           C
ATOM    799  O   TRP    60      33.890  42.670  24.830  1.00  0.00           O
ATOM    800  N   ALA    61      34.250  43.610  26.890  1.00  0.00           N
ATOM    801  H   ALA    61      33.880  43.770  27.810  1.00  0.00           H
ATOM    802  CA  ALA    61      35.620  43.960  26.690  1.00  0.00           C
ATOM    803  HA  ALA    61      35.890  43.840  25.640  1.00  0.00           H
ATOM    804  CB  ALA    61      35.930  45.410  26.970  1.00  0.00           C
ATOM    805  HB1 ALA    61      36.950  45.630  26.650  1.00  0.00           H
ATOM    806  HB2 ALA    61      35.290  46.150  26.470  1.00  0.00           H
ATOM    807  HB3 ALA    61      35.910  45.640  28.030  1.00  0.00           H
ATOM    808  C   ALA    61      36.590  42.980  27.400  1.00  0.00           C
ATOM    809  O   ALA    61      37.780  43.210  27.160  1.00  0.00           O
ATOM    810  N   GLY    65      36.190  41.860  28.010  1.00  0.00           N
ATOM    811  H   GLY    65      35.200  41.680  27.940  1.00  0.00           H
ATOM    812  CA  GLY    65      37.080  40.920  28.650  1.00  0.00           C
ATOM    813  HA1 GLY    65      38.110  41.250  28.490  1.00  0.00           H
ATOM    814  HA2 GLY    65      37.110  39.930  28.200  1.00  0.00           H
ATOM    815  C   GLY    65      36.970  40.770  30.190  1.00  0.00           C
ATOM    816  O   GLY    65      37.350  39.780  30.760  1.00  0.00           O
ATOM    817  N   ASP    66      36.460  41.740  30.910  1.00  0.00           N
ATOM    818  H   ASP    66      35.940  42.450  30.410  1.00  0.00           H
ATOM    819  CA  ASP    66      36.480  41.770  32.410  1.00  0.00           C
ATOM    820  HA  ASP    66      37.520  41.640  32.710  1.00  0.00           H
ATOM    821  CB  ASP    66      36.080  43.180  32.950  1.00  0.00           C
ATOM    822  HB1 ASP    66      36.240  43.230  34.020  1.00  0.00           H
ATOM    823  HB2 ASP    66      35.010  43.320  32.780  1.00  0.00           H
ATOM    824  CG  ASP    66      36.860  44.300  32.260  1.00  0.00           C
ATOM    825  OD1 ASP    66      37.830  44.780  32.900  1.00  0.00           O
ATOM    826  OD2 ASP    66      36.450  44.840  31.200  1.00  0.00           O
ATOM    827  C   ASP    66      35.630  40.680  33.030  1.00  0.00           C
ATOM    828  O   ASP    66      34.410  40.770  32.760  1.00  0.00           O
ATOM    829  N   ARG    67      36.230  39.730  33.770  1.00  0.00           N
ATOM    830  H   ARG    67      37.210  39.900  33.970  1.00  0.00           H
ATOM    831  CA  ARG    67      35.630  38.500  34.290  1.00  0.00           C
ATOM    832  HA  ARG    67      34.730  38.310  33.700  1.00  0.00           H
ATOM    833  CB  ARG    67      36.650  37.380  34.130  1.00  0.00           C
ATOM    834  HB1 ARG    67      36.250  36.520  34.670  1.00  0.00           H
ATOM    835  HB2 ARG    67      37.580  37.750  34.560  1.00  0.00           H
ATOM    836  CG  ARG    67      36.830  36.910  32.710  1.00  0.00           C
ATOM    837  HG1 ARG    67      36.800  37.750  32.010  1.00  0.00           H
ATOM    838  HG2 ARG    67      36.000  36.250  32.470  1.00  0.00           H
ATOM    839  CD  ARG    67      38.090  36.160  32.520  1.00  0.00           C
ATOM    840  HD1 ARG    67      38.250  35.410  33.310  1.00  0.00           H
ATOM    841  HD2 ARG    67      38.910  36.850  32.730  1.00  0.00           H
ATOM    842  NE  ARG    67      38.230  35.480  31.270  1.00  0.00           N
ATOM    843  HE  ARG    67      38.000  34.500  31.290  1.00  0.00           H
ATOM    844  CZ  ARG    67      38.920  35.910  30.240  1.00  0.00           C
ATOM    845  NH1 ARG    67      39.320  37.140  30.130  1.00  0.00           N
ATOM    846 1HH1 ARG    67      38.980  37.830  30.780  1.00  0.00           H
ATOM    847 2HH1 ARG    67      39.840  37.420  29.310  1.00  0.00           H
ATOM    848  NH2 ARG    67      39.100  35.090  29.270  1.00  0.00           N
ATOM    849 1HH2 ARG    67      38.720  34.180  29.500  1.00  0.00           H
ATOM    850 2HH2 ARG    67      39.620  35.330  28.440  1.00  0.00           H
ATOM    851  C   ARG    67      35.160  38.690  35.730  1.00  0.00           C
ATOM    852  O   ARG    67      35.690  39.470  36.530  1.00  0.00           O
ATOM    853  N   THR    68      34.080  37.930  36.020  1.00  0.00           N
ATOM    854  H   THR    68      33.640  37.390  35.290  1.00  0.00           H
ATOM    855  CA  THR    68      33.370  37.790  37.320  1.00  0.00           C
ATOM    856  HA  THR    68      33.960  38.360  38.040  1.00  0.00           H
ATOM    857  CB  THR    68      31.960  38.450  37.280  1.00  0.00           C
ATOM    858  HB  THR    68      31.400  38.100  36.410  1.00  0.00           H
ATOM    859  CG2 THR    68      31.140  38.210  38.550  1.00  0.00           C
ATOM    860 1HG2 THR    68      30.400  38.990  38.710  1.00  0.00           H
ATOM    861 2HG2 THR    68      30.620  37.260  38.430  1.00  0.00           H
ATOM    862 3HG2 THR    68      31.690  38.260  39.500  1.00  0.00           H
ATOM    863  OG1 THR    68      32.070  39.910  37.230  1.00  0.00           O
ATOM    864  HG1 THR    68      32.470  40.300  36.450  1.00  0.00           H
ATOM    865  C   THR    68      33.270  36.420  37.770  1.00  0.00           C
ATOM    866  O   THR    68      32.890  35.530  37.040  1.00  0.00           O
ATOM    867  N   TYR    69      33.440  36.090  39.110  1.00  0.00           N
ATOM    868  H   TYR    69      33.750  36.810  39.750  1.00  0.00           H
ATOM    869  CA  TYR    69      33.150  34.750  39.720  1.00  0.00           C
ATOM    870  HA  TYR    69      32.600  34.130  39.000  1.00  0.00           H
ATOM    871  CB  TYR    69      34.540  34.060  39.820  1.00  0.00           C
ATOM    872  HB1 TYR    69      34.420  33.030  40.140  1.00  0.00           H
ATOM    873  HB2 TYR    69      35.100  34.530  40.630  1.00  0.00           H
ATOM    874  CG  TYR    69      35.450  33.950  38.540  1.00  0.00           C
ATOM    875  CD1 TYR    69      36.670  34.650  38.530  1.00  0.00           C
ATOM    876  HD1 TYR    69      36.900  35.300  39.360  1.00  0.00           H
ATOM    877  CE1 TYR    69      37.390  34.570  37.290  1.00  0.00           C
ATOM    878  HE1 TYR    69      38.270  35.170  37.190  1.00  0.00           H
ATOM    879  CZ  TYR    69      37.110  33.600  36.270  1.00  0.00           C
ATOM    880  OH  TYR    69      38.000  33.440  35.290  1.00  0.00           O
ATOM    881  HH  TYR    69      38.720  34.070  35.320  1.00  0.00           H
ATOM    882  CE2 TYR    69      35.940  32.750  36.410  1.00  0.00           C
ATOM    883  HE2 TYR    69      35.700  31.940  35.730  1.00  0.00           H
ATOM    884  CD2 TYR    69      35.150  32.990  37.570  1.00  0.00           C
ATOM    885  HD2 TYR    69      34.290  32.380  37.800  1.00  0.00           H
ATOM    886  C   TYR    69      32.470  34.700  41.060  1.00  0.00           C
ATOM    887  O   TYR    69      32.580  35.710  41.830  1.00  0.00           O
