# Supplementary material for: Targeting Ras-binding domain of ELMO1 by computational nanobody design
Source: Commun Biol. 2023 Mar 17;6:284. doi: 10.1038/s42003-023-04657-w (PMC10023680; doi:10.1038/s42003-023-04657-w)
Supplement: Supplementary file 4 — Supplementary Data 2 [file 42003_2023_4657_MOESM4_ESM.zip › MD_input_output/Nb01_snapshot/snapshot_038000_CDR3.pdb]

ATOM   1461  N   ALA   107      32.490  41.120  29.570  1.00  0.00           N
ATOM   1462  H   ALA   107      33.470  41.050  29.810  1.00  0.00           H
ATOM   1463  CA  ALA   107      31.780  42.310  30.170  1.00  0.00           C
ATOM   1464  HA  ALA   107      30.950  42.650  29.540  1.00  0.00           H
ATOM   1465  CB  ALA   107      31.240  41.810  31.480  1.00  0.00           C
ATOM   1466  HB1 ALA   107      30.470  42.450  31.920  1.00  0.00           H
ATOM   1467  HB2 ALA   107      30.680  40.890  31.340  1.00  0.00           H
ATOM   1468  HB3 ALA   107      31.950  41.620  32.280  1.00  0.00           H
ATOM   1469  C   ALA   107      32.730  43.490  30.450  1.00  0.00           C
ATOM   1470  O   ALA   107      33.900  43.250  30.740  1.00  0.00           O
ATOM   1471  N   ALA   108      32.380  44.730  30.330  1.00  0.00           N
ATOM   1472  H   ALA   108      31.540  44.910  29.790  1.00  0.00           H
ATOM   1473  CA  ALA   108      33.150  45.930  30.700  1.00  0.00           C
ATOM   1474  HA  ALA   108      33.970  45.670  31.380  1.00  0.00           H
ATOM   1475  CB  ALA   108      33.720  46.520  29.430  1.00  0.00           C
ATOM   1476  HB1 ALA   108      34.400  47.330  29.720  1.00  0.00           H
ATOM   1477  HB2 ALA   108      34.100  45.830  28.680  1.00  0.00           H
ATOM   1478  HB3 ALA   108      32.850  47.030  29.030  1.00  0.00           H
ATOM   1479  C   ALA   108      32.360  46.910  31.540  1.00  0.00           C
ATOM   1480  O   ALA   108      31.150  46.980  31.380  1.00  0.00           O
ATOM   1481  N   ASP   109      33.010  47.700  32.370  1.00  0.00           N
ATOM   1482  H   ASP   109      34.010  47.560  32.370  1.00  0.00           H
ATOM   1483  CA  ASP   109      32.510  48.700  33.250  1.00  0.00           C
ATOM   1484  HA  ASP   109      31.580  49.030  32.790  1.00  0.00           H
ATOM   1485  CB  ASP   109      32.150  48.060  34.620  1.00  0.00           C
ATOM   1486  HB1 ASP   109      33.040  47.760  35.180  1.00  0.00           H
ATOM   1487  HB2 ASP   109      31.640  47.090  34.560  1.00  0.00           H
ATOM   1488  CG  ASP   109      31.350  49.030  35.430  1.00  0.00           C
ATOM   1489  OD1 ASP   109      30.130  49.060  35.180  1.00  0.00           O
ATOM   1490  OD2 ASP   109      32.000  49.770  36.220  1.00  0.00           O
ATOM   1491  C   ASP   109      33.540  49.810  33.440  1.00  0.00           C
ATOM   1492  O   ASP   109      34.730  49.580  33.290  1.00  0.00           O
ATOM   1493  N   ARG   110      33.110  51.090  33.720  1.00  0.00           N
ATOM   1494  H   ARG   110      32.140  51.220  33.960  1.00  0.00           H
ATOM   1495  CA  ARG   110      34.140  52.180  34.080  1.00  0.00           C
ATOM   1496  HA  ARG   110      34.810  52.240  33.220  1.00  0.00           H
ATOM   1497  CB  ARG   110      33.290  53.490  34.240  1.00  0.00           C
ATOM   1498  HB1 ARG   110      33.860  54.130  34.920  1.00  0.00           H
ATOM   1499  HB2 ARG   110      32.420  53.190  34.810  1.00  0.00           H
ATOM   1500  CG  ARG   110      33.070  54.120  32.890  1.00  0.00           C
ATOM   1501  HG1 ARG   110      32.440  53.440  32.310  1.00  0.00           H
ATOM   1502  HG2 ARG   110      34.040  54.200  32.410  1.00  0.00           H
ATOM   1503  CD  ARG   110      32.450  55.520  33.000  1.00  0.00           C
ATOM   1504  HD1 ARG   110      33.200  56.230  33.340  1.00  0.00           H
ATOM   1505  HD2 ARG   110      31.720  55.610  33.800  1.00  0.00           H
ATOM   1506  NE  ARG   110      31.760  56.020  31.810  1.00  0.00           N
ATOM   1507  HE  ARG   110      30.850  55.610  31.640  1.00  0.00           H
ATOM   1508  CZ  ARG   110      32.120  56.960  30.940  1.00  0.00           C
ATOM   1509  NH1 ARG   110      33.210  57.700  31.120  1.00  0.00           N
ATOM   1510 1HH1 ARG   110      33.700  57.780  32.000  1.00  0.00           H
ATOM   1511 2HH1 ARG   110      33.430  58.400  30.430  1.00  0.00           H
ATOM   1512  NH2 ARG   110      31.400  57.260  29.860  1.00  0.00           N
ATOM   1513 1HH2 ARG   110      30.530  56.770  29.720  1.00  0.00           H
ATOM   1514 2HH2 ARG   110      31.840  57.940  29.250  1.00  0.00           H
ATOM   1515  C   ARG   110      34.910  51.920  35.320  1.00  0.00           C
ATOM   1516  O   ARG   110      35.990  52.530  35.430  1.00  0.00           O
ATOM   1517  N   PHE   111      34.460  51.130  36.320  1.00  0.00           N
ATOM   1518  H   PHE   111      33.570  50.680  36.140  1.00  0.00           H
ATOM   1519  CA  PHE   111      34.840  51.140  37.760  1.00  0.00           C
ATOM   1520  HA  PHE   111      35.910  51.340  37.800  1.00  0.00           H
ATOM   1521  CB  PHE   111      34.060  52.170  38.470  1.00  0.00           C
ATOM   1522  HB1 PHE   111      34.400  52.150  39.510  1.00  0.00           H
ATOM   1523  HB2 PHE   111      33.000  51.920  38.580  1.00  0.00           H
ATOM   1524  CG  PHE   111      34.240  53.620  38.070  1.00  0.00           C
ATOM   1525  CD1 PHE   111      33.080  54.410  37.830  1.00  0.00           C
ATOM   1526  HD1 PHE   111      32.050  54.110  37.920  1.00  0.00           H
ATOM   1527  CE1 PHE   111      33.230  55.770  37.580  1.00  0.00           C
ATOM   1528  HE1 PHE   111      32.400  56.450  37.440  1.00  0.00           H
ATOM   1529  CZ  PHE   111      34.570  56.240  37.530  1.00  0.00           C
ATOM   1530  HZ  PHE   111      34.720  57.290  37.320  1.00  0.00           H
ATOM   1531  CE2 PHE   111      35.720  55.420  37.640  1.00  0.00           C
ATOM   1532  HE2 PHE   111      36.700  55.850  37.510  1.00  0.00           H
ATOM   1533  CD2 PHE   111      35.560  54.090  37.960  1.00  0.00           C
ATOM   1534  HD2 PHE   111      36.430  53.470  38.040  1.00  0.00           H
ATOM   1535  C   PHE   111      34.700  49.820  38.430  1.00  0.00           C
ATOM   1536  O   PHE   111      35.370  49.620  39.430  1.00  0.00           O
ATOM   1537  N   LEU   112      33.700  48.950  38.020  1.00  0.00           N
ATOM   1538  H   LEU   112      33.120  49.100  37.200  1.00  0.00           H
ATOM   1539  CA  LEU   112      33.440  47.720  38.830  1.00  0.00           C
ATOM   1540  HA  LEU   112      33.760  47.830  39.870  1.00  0.00           H
ATOM   1541  CB  LEU   112      31.880  47.380  38.870  1.00  0.00           C
ATOM   1542  HB1 LEU   112      31.780  46.500  39.510  1.00  0.00           H
ATOM   1543  HB2 LEU   112      31.600  47.080  37.860  1.00  0.00           H
ATOM   1544  CG  LEU   112      30.930  48.560  39.360  1.00  0.00           C
ATOM   1545  HG  LEU   112      31.270  49.520  38.970  1.00  0.00           H
ATOM   1546  CD1 LEU   112      29.570  48.200  38.800  1.00  0.00           C
ATOM   1547 1HD1 LEU   112      29.640  47.940  37.740  1.00  0.00           H
ATOM   1548 2HD1 LEU   112      29.180  47.340  39.340  1.00  0.00           H
ATOM   1549 3HD1 LEU   112      28.880  49.040  38.780  1.00  0.00           H
ATOM   1550  CD2 LEU   112      31.000  48.720  40.940  1.00  0.00           C
ATOM   1551 1HD2 LEU   112      30.730  47.800  41.470  1.00  0.00           H
ATOM   1552 2HD2 LEU   112      32.030  48.960  41.200  1.00  0.00           H
ATOM   1553 3HD2 LEU   112      30.270  49.460  41.270  1.00  0.00           H
ATOM   1554  C   LEU   112      34.330  46.530  38.320  1.00  0.00           C
ATOM   1555  O   LEU   112      34.740  46.440  37.150  1.00  0.00           O
ATOM   1556  N   THR   113      34.710  45.700  39.230  1.00  0.00           N
ATOM   1557  H   THR   113      34.430  45.920  40.180  1.00  0.00           H
ATOM   1558  CA  THR   113      35.670  44.560  39.030  1.00  0.00           C
ATOM   1559  HA  THR   113      35.940  44.440  37.980  1.00  0.00           H
ATOM   1560  CB  THR   113      36.970  44.710  39.840  1.00  0.00           C
ATOM   1561  HB  THR   113      37.620  43.840  39.710  1.00  0.00           H
ATOM   1562  CG2 THR   113      37.810  45.960  39.440  1.00  0.00           C
ATOM   1563 1HG2 THR   113      38.010  45.910  38.370  1.00  0.00           H
ATOM   1564 2HG2 THR   113      37.270  46.880  39.640  1.00  0.00           H
ATOM   1565 3HG2 THR   113      38.730  46.050  40.020  1.00  0.00           H
ATOM   1566  OG1 THR   113      36.690  44.830  41.200  1.00  0.00           O
ATOM   1567  HG1 THR   113      36.780  45.780  41.320  1.00  0.00           H
ATOM   1568  C   THR   113      35.150  43.130  39.280  1.00  0.00           C
ATOM   1569  O   THR   113      35.550  42.190  38.570  1.00  0.00           O
ATOM   1570  N   ARG   132      34.350  42.990  40.330  1.00  0.00           N
ATOM   1571  H   ARG   132      34.200  43.860  40.810  1.00  0.00           H
ATOM   1572  CA  ARG   132      33.590  41.830  40.850  1.00  0.00           C
ATOM   1573  HA  ARG   132      33.630  41.120  40.030  1.00  0.00           H
ATOM   1574  CB  ARG   132      34.330  41.350  42.140  1.00  0.00           C
ATOM   1575  HB1 ARG   132      34.070  40.300  42.210  1.00  0.00           H
ATOM   1576  HB2 ARG   132      33.990  41.860  43.040  1.00  0.00           H
ATOM   1577  CG  ARG   132      35.850  41.300  42.140  1.00  0.00           C
ATOM   1578  HG1 ARG   132      36.160  42.310  41.880  1.00  0.00           H
ATOM   1579  HG2 ARG   132      36.210  40.590  41.400  1.00  0.00           H
ATOM   1580  CD  ARG   132      36.310  40.860  43.580  1.00  0.00           C
ATOM   1581  HD1 ARG   132      35.920  41.540  44.340  1.00  0.00           H
ATOM   1582  HD2 ARG   132      37.400  40.910  43.580  1.00  0.00           H
ATOM   1583  NE  ARG   132      35.810  39.570  44.000  1.00  0.00           N
ATOM   1584  HE  ARG   132      35.020  39.160  43.520  1.00  0.00           H
ATOM   1585  CZ  ARG   132      36.210  38.850  45.040  1.00  0.00           C
ATOM   1586  NH1 ARG   132      37.330  39.050  45.670  1.00  0.00           N
ATOM   1587 1HH1 ARG   132      37.810  39.930  45.530  1.00  0.00           H
ATOM   1588 2HH1 ARG   132      37.420  38.440  46.480  1.00  0.00           H
ATOM   1589  NH2 ARG   132      35.530  37.810  45.360  1.00  0.00           N
ATOM   1590 1HH2 ARG   132      34.670  37.580  44.880  1.00  0.00           H
ATOM   1591 2HH2 ARG   132      35.800  37.400  46.240  1.00  0.00           H
ATOM   1592  C   ARG   132      32.060  41.990  41.030  1.00  0.00           C
ATOM   1593  O   ARG   132      31.430  41.040  41.440  1.00  0.00           O
ATOM   1594  N   SER   133      31.450  43.120  40.690  1.00  0.00           N
ATOM   1595  H   SER   133      32.000  43.840  40.240  1.00  0.00           H
ATOM   1596  CA  SER   133      29.990  43.280  40.740  1.00  0.00           C
ATOM   1597  HA  SER   133      29.690  42.850  41.700  1.00  0.00           H
ATOM   1598  CB  SER   133      29.660  44.790  40.800  1.00  0.00           C
ATOM   1599  HB1 SER   133      30.200  45.140  39.920  1.00  0.00           H
ATOM   1600  HB2 SER   133      29.960  45.210  41.760  1.00  0.00           H
ATOM   1601  OG  SER   133      28.270  45.100  40.690  1.00  0.00           O
ATOM   1602  HG  SER   133      27.810  44.570  41.340  1.00  0.00           H
ATOM   1603  C   SER   133      29.340  42.660  39.560  1.00  0.00           C
ATOM   1604  O   SER   133      29.870  42.610  38.510  1.00  0.00           O
ATOM   1605  N   VAL   134      28.020  42.330  39.740  1.00  0.00           N
ATOM   1606  H   VAL   134      27.540  42.580  40.600  1.00  0.00           H
ATOM   1607  CA  VAL   134      27.210  41.780  38.600  1.00  0.00           C
ATOM   1608  HA  VAL   134      27.870  41.160  38.000  1.00  0.00           H
ATOM   1609  CB  VAL   134      25.970  40.950  38.960  1.00  0.00           C
ATOM   1610  HB  VAL   134      25.390  40.690  38.080  1.00  0.00           H
ATOM   1611  CG1 VAL   134      26.360  39.650  39.710  1.00  0.00           C
ATOM   1612 1HG1 VAL   134      27.120  39.060  39.190  1.00  0.00           H
ATOM   1613 2HG1 VAL   134      26.720  39.930  40.690  1.00  0.00           H
ATOM   1614 3HG1 VAL   134      25.500  39.000  39.890  1.00  0.00           H
ATOM   1615  CG2 VAL   134      24.940  41.860  39.750  1.00  0.00           C
ATOM   1616 1HG2 VAL   134      25.450  42.490  40.480  1.00  0.00           H
ATOM   1617 2HG2 VAL   134      24.290  42.430  39.100  1.00  0.00           H
ATOM   1618 3HG2 VAL   134      24.210  41.180  40.190  1.00  0.00           H
ATOM   1619  C   VAL   134      26.840  42.910  37.630  1.00  0.00           C
ATOM   1620  O   VAL   134      26.760  42.600  36.460  1.00  0.00           O
ATOM   1621  N   LYS   135      26.610  44.170  38.020  1.00  0.00           N
ATOM   1622  H   LYS   135      26.770  44.390  39.000  1.00  0.00           H
ATOM   1623  CA  LYS   135      26.060  45.310  37.250  1.00  0.00           C
ATOM   1624  HA  LYS   135      25.230  44.940  36.640  1.00  0.00           H
ATOM   1625  CB  LYS   135      25.570  46.350  38.220  1.00  0.00           C
ATOM   1626  HB1 LYS   135      26.420  46.960  38.550  1.00  0.00           H
ATOM   1627  HB2 LYS   135      25.080  45.890  39.080  1.00  0.00           H
ATOM   1628  CG  LYS   135      24.510  47.290  37.510  1.00  0.00           C
ATOM   1629  HG1 LYS   135      23.640  46.670  37.360  1.00  0.00           H
ATOM   1630  HG2 LYS   135      24.830  47.560  36.510  1.00  0.00           H
ATOM   1631  CD  LYS   135      23.950  48.490  38.340  1.00  0.00           C
ATOM   1632  HD1 LYS   135      24.770  49.150  38.610  1.00  0.00           H
ATOM   1633  HD2 LYS   135      23.530  48.060  39.260  1.00  0.00           H
ATOM   1634  CE  LYS   135      22.830  49.250  37.660  1.00  0.00           C
ATOM   1635  HE1 LYS   135      22.540  50.040  38.360  1.00  0.00           H
ATOM   1636  HE2 LYS   135      21.990  48.580  37.530  1.00  0.00           H
ATOM   1637  NZ  LYS   135      23.120  49.950  36.380  1.00  0.00           N
ATOM   1638  HZ1 LYS   135      23.230  49.210  35.700  1.00  0.00           H
ATOM   1639  HZ2 LYS   135      22.400  50.560  36.000  1.00  0.00           H
ATOM   1640  HZ3 LYS   135      23.920  50.580  36.380  1.00  0.00           H
ATOM   1641  C   LYS   135      27.180  45.840  36.200  1.00  0.00           C
ATOM   1642  O   LYS   135      27.470  47.040  36.210  1.00  0.00           O
ATOM   1643  N   TYR   136      27.730  44.960  35.320  1.00  0.00           N
ATOM   1644  H   TYR   136      27.410  44.000  35.330  1.00  0.00           H
ATOM   1645  CA  TYR   136      28.550  45.370  34.270  1.00  0.00           C
ATOM   1646  HA  TYR   136      29.230  46.150  34.610  1.00  0.00           H
ATOM   1647  CB  TYR   136      29.380  44.170  33.730  1.00  0.00           C
ATOM   1648  HB1 TYR   136      29.690  44.480  32.730  1.00  0.00           H
ATOM   1649  HB2 TYR   136      28.680  43.340  33.660  1.00  0.00           H
ATOM   1650  CG  TYR   136      30.690  43.880  34.400  1.00  0.00           C
ATOM   1651  CD1 TYR   136      30.760  43.360  35.690  1.00  0.00           C
ATOM   1652  HD1 TYR   136      29.780  43.090  36.070  1.00  0.00           H
ATOM   1653  CE1 TYR   136      32.040  43.080  36.300  1.00  0.00           C
ATOM   1654  HE1 TYR   136      31.990  42.480  37.190  1.00  0.00           H
ATOM   1655  CZ  TYR   136      33.200  43.320  35.640  1.00  0.00           C
ATOM   1656  OH  TYR   136      34.340  42.810  36.190  1.00  0.00           O
ATOM   1657  HH  TYR   136      34.110  42.580  37.090  1.00  0.00           H
ATOM   1658  CE2 TYR   136      33.220  43.970  34.460  1.00  0.00           C
ATOM   1659  HE2 TYR   136      34.170  44.250  34.020  1.00  0.00           H
ATOM   1660  CD2 TYR   136      31.950  44.280  33.800  1.00  0.00           C
ATOM   1661  HD2 TYR   136      31.890  44.720  32.820  1.00  0.00           H
ATOM   1662  C   TYR   136      27.730  46.010  33.080  1.00  0.00           C
ATOM   1663  O   TYR   136      26.560  45.780  33.010  1.00  0.00           O
ATOM   1664  N   ASP   137      28.360  46.880  32.340  1.00  0.00           N
ATOM   1665  H   ASP   137      29.360  46.920  32.420  1.00  0.00           H
ATOM   1666  CA  ASP   137      27.690  47.960  31.620  1.00  0.00           C
ATOM   1667  HA  ASP   137      26.650  47.970  31.930  1.00  0.00           H
ATOM   1668  CB  ASP   137      28.470  49.250  31.970  1.00  0.00           C
ATOM   1669  HB1 ASP   137      29.480  49.270  31.570  1.00  0.00           H
ATOM   1670  HB2 ASP   137      28.380  49.260  33.060  1.00  0.00           H
ATOM   1671  CG  ASP   137      27.690  50.490  31.530  1.00  0.00           C
ATOM   1672  OD1 ASP   137      26.560  50.450  30.940  1.00  0.00           O
ATOM   1673  OD2 ASP   137      28.090  51.610  31.880  1.00  0.00           O
ATOM   1674  C   ASP   137      27.640  47.780  30.090  1.00  0.00           C
ATOM   1675  O   ASP   137      26.710  48.190  29.430  1.00  0.00           O
ATOM   1676  N   TYR   138      28.760  47.180  29.570  1.00  0.00           N
ATOM   1677  H   TYR   138      29.430  46.850  30.250  1.00  0.00           H
ATOM   1678  CA  TYR   138      28.820  46.780  28.170  1.00  0.00           C
ATOM   1679  HA  TYR   138      27.870  46.940  27.660  1.00  0.00           H
ATOM   1680  CB  TYR   138      29.880  47.690  27.480  1.00  0.00           C
ATOM   1681  HB1 TYR   138      30.110  47.200  26.530  1.00  0.00           H
ATOM   1682  HB2 TYR   138      30.840  47.750  27.990  1.00  0.00           H
ATOM   1683  CG  TYR   138      29.450  49.150  27.390  1.00  0.00           C
ATOM   1684  CD1 TYR   138      29.790  50.000  28.430  1.00  0.00           C
ATOM   1685  HD1 TYR   138      30.240  49.570  29.310  1.00  0.00           H
ATOM   1686  CE1 TYR   138      29.550  51.400  28.240  1.00  0.00           C
ATOM   1687  HE1 TYR   138      29.740  52.040  29.090  1.00  0.00           H
ATOM   1688  CZ  TYR   138      28.950  51.890  27.040  1.00  0.00           C
ATOM   1689  OH  TYR   138      28.690  53.190  26.830  1.00  0.00           O
ATOM   1690  HH  TYR   138      28.280  53.400  25.980  1.00  0.00           H
ATOM   1691  CE2 TYR   138      28.640  51.000  25.940  1.00  0.00           C
ATOM   1692  HE2 TYR   138      28.230  51.360  25.020  1.00  0.00           H
ATOM   1693  CD2 TYR   138      28.890  49.630  26.150  1.00  0.00           C
ATOM   1694  HD2 TYR   138      28.670  48.910  25.370  1.00  0.00           H
ATOM   1695  C   TYR   138      29.170  45.280  28.100  1.00  0.00           C
ATOM   1696  O   TYR   138      30.180  44.820  28.530  1.00  0.00           O
