# Supplementary material for: Targeting Ras-binding domain of ELMO1 by computational nanobody design
Source: Commun Biol. 2023 Mar 17;6:284. doi: 10.1038/s42003-023-04657-w (PMC10023680; doi:10.1038/s42003-023-04657-w)
Supplement: Supplementary file 4 — Supplementary Data 2 [file 42003_2023_4657_MOESM4_ESM.zip › MD_input_output/Nb01_snapshot/snapshot_092000.pdb]

REMARK    GENERATED BY TRJCONV
TITLE     Protein in water t= 9200.00000 step= 4600000
REMARK    THIS IS A SIMULATION BOX
CRYST1   67.433   67.433   67.433  90.00  90.00  90.00 P 1           1
MODEL        1
ATOM      1  N   VAL     2      22.790  38.510  40.670  1.00  0.00           N
ATOM      2  H1  VAL     2      22.360  39.320  40.250  1.00  0.00           H
ATOM      3  H2  VAL     2      22.420  38.280  41.580  1.00  0.00           H
ATOM      4  H3  VAL     2      23.780  38.720  40.720  1.00  0.00           H
ATOM      5  CA  VAL     2      22.560  37.390  39.790  1.00  0.00           C
ATOM      6  HA  VAL     2      21.480  37.280  39.720  1.00  0.00           H
ATOM      7  CB  VAL     2      23.100  37.560  38.340  1.00  0.00           C
ATOM      8  HB  VAL     2      22.750  36.720  37.750  1.00  0.00           H
ATOM      9  CG1 VAL     2      22.630  38.920  37.780  1.00  0.00           C
ATOM     10 1HG1 VAL     2      23.240  39.790  38.030  1.00  0.00           H
ATOM     11 2HG1 VAL     2      22.600  38.770  36.700  1.00  0.00           H
ATOM     12 3HG1 VAL     2      21.590  38.980  38.070  1.00  0.00           H
ATOM     13  CG2 VAL     2      24.610  37.580  38.190  1.00  0.00           C
ATOM     14 1HG2 VAL     2      24.930  36.540  38.080  1.00  0.00           H
ATOM     15 2HG2 VAL     2      24.970  38.220  37.390  1.00  0.00           H
ATOM     16 3HG2 VAL     2      24.980  37.910  39.160  1.00  0.00           H
ATOM     17  C   VAL     2      22.950  36.060  40.410  1.00  0.00           C
ATOM     18  O   VAL     2      23.900  36.020  41.120  1.00  0.00           O
ATOM     19  N   GLN     3      22.160  35.090  40.020  1.00  0.00           N
ATOM     20  H   GLN     3      21.560  35.210  39.220  1.00  0.00           H
ATOM     21  CA  GLN     3      22.150  33.750  40.560  1.00  0.00           C
ATOM     22  HA  GLN     3      22.600  33.790  41.550  1.00  0.00           H
ATOM     23  CB  GLN     3      20.670  33.320  40.670  1.00  0.00           C
ATOM     24  HB1 GLN     3      20.300  33.180  39.660  1.00  0.00           H
ATOM     25  HB2 GLN     3      20.150  34.140  41.180  1.00  0.00           H
ATOM     26  CG  GLN     3      20.540  32.030  41.490  1.00  0.00           C
ATOM     27  HG1 GLN     3      20.890  32.160  42.510  1.00  0.00           H
ATOM     28  HG2 GLN     3      21.170  31.290  41.000  1.00  0.00           H
ATOM     29  CD  GLN     3      19.090  31.530  41.550  1.00  0.00           C
ATOM     30  OE1 GLN     3      18.130  32.100  41.060  1.00  0.00           O
ATOM     31  NE2 GLN     3      18.840  30.430  42.260  1.00  0.00           N
ATOM     32 1HE2 GLN     3      19.540  29.970  42.820  1.00  0.00           H
ATOM     33 2HE2 GLN     3      17.880  30.120  42.250  1.00  0.00           H
ATOM     34  C   GLN     3      22.920  32.870  39.600  1.00  0.00           C
ATOM     35  O   GLN     3      22.890  33.050  38.400  1.00  0.00           O
ATOM     36  N   LEU     4      23.720  31.980  40.160  1.00  0.00           N
ATOM     37  H   LEU     4      23.880  32.000  41.160  1.00  0.00           H
ATOM     38  CA  LEU     4      24.600  31.090  39.330  1.00  0.00           C
ATOM     39  HA  LEU     4      24.850  31.710  38.470  1.00  0.00           H
ATOM     40  CB  LEU     4      25.860  30.630  40.140  1.00  0.00           C
ATOM     41  HB1 LEU     4      26.510  30.000  39.530  1.00  0.00           H
ATOM     42  HB2 LEU     4      25.510  30.010  40.970  1.00  0.00           H
ATOM     43  CG  LEU     4      26.800  31.790  40.580  1.00  0.00           C
ATOM     44  HG  LEU     4      27.760  31.280  40.730  1.00  0.00           H
ATOM     45  CD1 LEU     4      27.010  32.850  39.540  1.00  0.00           C
ATOM     46 1HD1 LEU     4      26.080  33.360  39.300  1.00  0.00           H
ATOM     47 2HD1 LEU     4      27.730  33.570  39.940  1.00  0.00           H
ATOM     48 3HD1 LEU     4      27.340  32.410  38.590  1.00  0.00           H
ATOM     49  CD2 LEU     4      26.350  32.460  41.910  1.00  0.00           C
ATOM     50 1HD2 LEU     4      26.930  33.310  42.260  1.00  0.00           H
ATOM     51 2HD2 LEU     4      25.370  32.910  41.790  1.00  0.00           H
ATOM     52 3HD2 LEU     4      26.370  31.720  42.700  1.00  0.00           H
ATOM     53  C   LEU     4      23.800  29.990  38.590  1.00  0.00           C
ATOM     54  O   LEU     4      22.730  29.510  39.000  1.00  0.00           O
ATOM     55  N   VAL     5      24.370  29.640  37.420  1.00  0.00           N
ATOM     56  H   VAL     5      25.290  30.010  37.270  1.00  0.00           H
ATOM     57  CA  VAL     5      23.800  28.640  36.470  1.00  0.00           C
ATOM     58  HA  VAL     5      22.890  28.180  36.850  1.00  0.00           H
ATOM     59  CB  VAL     5      23.440  29.340  35.120  1.00  0.00           C
ATOM     60  HB  VAL     5      24.270  29.920  34.730  1.00  0.00           H
ATOM     61  CG1 VAL     5      22.970  28.200  34.150  1.00  0.00           C
ATOM     62 1HG1 VAL     5      23.810  27.520  33.980  1.00  0.00           H
ATOM     63 2HG1 VAL     5      22.110  27.600  34.440  1.00  0.00           H
ATOM     64 3HG1 VAL     5      22.670  28.720  33.240  1.00  0.00           H
ATOM     65  CG2 VAL     5      22.240  30.270  35.260  1.00  0.00           C
ATOM     66 1HG2 VAL     5      21.440  29.640  35.640  1.00  0.00           H
ATOM     67 2HG2 VAL     5      22.460  31.060  35.980  1.00  0.00           H
ATOM     68 3HG2 VAL     5      21.980  30.730  34.310  1.00  0.00           H
ATOM     69  C   VAL     5      24.790  27.430  36.290  1.00  0.00           C
ATOM     70  O   VAL     5      25.870  27.550  35.790  1.00  0.00           O
ATOM     71  N   GLU     6      24.370  26.260  36.740  1.00  0.00           N
ATOM     72  H   GLU     6      23.380  26.230  36.970  1.00  0.00           H
ATOM     73  CA  GLU     6      25.200  25.040  36.830  1.00  0.00           C
ATOM     74  HA  GLU     6      26.240  25.350  36.720  1.00  0.00           H
ATOM     75  CB  GLU     6      25.140  24.470  38.280  1.00  0.00           C
ATOM     76  HB1 GLU     6      25.650  23.510  38.390  1.00  0.00           H
ATOM     77  HB2 GLU     6      24.120  24.100  38.430  1.00  0.00           H
ATOM     78  CG  GLU     6      25.570  25.490  39.430  1.00  0.00           C
ATOM     79  HG1 GLU     6      26.010  26.390  39.000  1.00  0.00           H
ATOM     80  HG2 GLU     6      26.370  25.000  39.980  1.00  0.00           H
ATOM     81  CD  GLU     6      24.460  25.830  40.490  1.00  0.00           C
ATOM     82  OE1 GLU     6      23.350  26.230  40.120  1.00  0.00           O
ATOM     83  OE2 GLU     6      24.710  25.850  41.690  1.00  0.00           O
ATOM     84  C   GLU     6      24.870  23.900  35.900  1.00  0.00           C
ATOM     85  O   GLU     6      23.680  23.710  35.610  1.00  0.00           O
ATOM     86  N   SER     7      25.810  23.110  35.390  1.00  0.00           N
ATOM     87  H   SER     7      26.740  23.500  35.470  1.00  0.00           H
ATOM     88  CA  SER     7      25.620  21.940  34.460  1.00  0.00           C
ATOM     89  HA  SER     7      24.650  21.490  34.640  1.00  0.00           H
ATOM     90  CB  SER     7      25.430  22.400  33.030  1.00  0.00           C
ATOM     91  HB1 SER     7      24.570  23.050  32.860  1.00  0.00           H
ATOM     92  HB2 SER     7      25.130  21.520  32.470  1.00  0.00           H
ATOM     93  OG  SER     7      26.580  23.040  32.560  1.00  0.00           O
ATOM     94  HG  SER     7      26.750  23.900  32.950  1.00  0.00           H
ATOM     95  C   SER     7      26.540  20.720  34.700  1.00  0.00           C
ATOM     96  O   SER     7      27.660  20.970  35.140  1.00  0.00           O
ATOM     97  N   GLY     9      26.120  19.520  34.210  1.00  0.00           N
ATOM     98  H   GLY     9      25.290  19.470  33.650  1.00  0.00           H
ATOM     99  CA  GLY     9      26.980  18.380  34.030  1.00  0.00           C
ATOM    100  HA1 GLY     9      28.020  18.590  34.270  1.00  0.00           H
ATOM    101  HA2 GLY     9      27.000  18.100  32.970  1.00  0.00           H
ATOM    102  C   GLY     9      26.610  17.140  34.850  1.00  0.00           C
ATOM    103  O   GLY     9      27.220  16.070  34.600  1.00  0.00           O
ATOM    104  N   GLY    10      25.630  17.220  35.750  1.00  0.00           N
ATOM    105  H   GLY    10      25.070  18.060  35.830  1.00  0.00           H
ATOM    106  CA  GLY    10      25.410  16.140  36.760  1.00  0.00           C
ATOM    107  HA1 GLY    10      24.740  16.490  37.550  1.00  0.00           H
ATOM    108  HA2 GLY    10      26.310  15.800  37.270  1.00  0.00           H
ATOM    109  C   GLY    10      24.840  14.810  36.160  1.00  0.00           C
ATOM    110  O   GLY    10      24.320  14.880  35.010  1.00  0.00           O
ATOM    111  N   GLY    11      24.990  13.700  36.880  1.00  0.00           N
ATOM    112  H   GLY    11      25.410  13.740  37.800  1.00  0.00           H
ATOM    113  CA  GLY    11      24.340  12.470  36.350  1.00  0.00           C
ATOM    114  HA1 GLY    11      24.850  12.210  35.420  1.00  0.00           H
ATOM    115  HA2 GLY    11      23.290  12.690  36.160  1.00  0.00           H
ATOM    116  C   GLY    11      24.650  11.280  37.200  1.00  0.00           C
ATOM    117  O   GLY    11      25.160  11.420  38.310  1.00  0.00           O
ATOM    118  N   LEU    12      24.330  10.050  36.710  1.00  0.00           N
ATOM    119  H   LEU    12      23.840  10.030  35.840  1.00  0.00           H
ATOM    120  CA  LEU    12      24.580   8.750  37.370  1.00  0.00           C
ATOM    121  HA  LEU    12      24.830   8.930  38.410  1.00  0.00           H
ATOM    122  CB  LEU    12      23.400   7.760  37.230  1.00  0.00           C
ATOM    123  HB1 LEU    12      23.150   7.560  36.190  1.00  0.00           H
ATOM    124  HB2 LEU    12      22.540   8.190  37.750  1.00  0.00           H
ATOM    125  CG  LEU    12      23.590   6.350  37.820  1.00  0.00           C
ATOM    126  HG  LEU    12      24.350   5.940  37.150  1.00  0.00           H
ATOM    127  CD1 LEU    12      24.050   6.460  39.290  1.00  0.00           C
ATOM    128 1HD1 LEU    12      23.870   5.560  39.860  1.00  0.00           H
ATOM    129 2HD1 LEU    12      25.110   6.680  39.410  1.00  0.00           H
ATOM    130 3HD1 LEU    12      23.440   7.230  39.760  1.00  0.00           H
ATOM    131  CD2 LEU    12      22.300   5.540  37.820  1.00  0.00           C
ATOM    132 1HD2 LEU    12      21.910   5.470  36.800  1.00  0.00           H
ATOM    133 2HD2 LEU    12      22.390   4.510  38.140  1.00  0.00           H
ATOM    134 3HD2 LEU    12      21.600   6.100  38.440  1.00  0.00           H
ATOM    135  C   LEU    12      25.890   8.160  36.790  1.00  0.00           C
ATOM    136  O   LEU    12      26.050   7.830  35.600  1.00  0.00           O
ATOM    137  N   VAL    13      26.840   7.810  37.680  1.00  0.00           N
ATOM    138  H   VAL    13      26.670   8.050  38.650  1.00  0.00           H
ATOM    139  CA  VAL    13      28.210   7.590  37.330  1.00  0.00           C
ATOM    140  HA  VAL    13      28.350   7.450  36.260  1.00  0.00           H
ATOM    141  CB  VAL    13      29.060   8.920  37.750  1.00  0.00           C
ATOM    142  HB  VAL    13      29.360   8.790  38.790  1.00  0.00           H
ATOM    143  CG1 VAL    13      30.290   8.930  36.840  1.00  0.00           C
ATOM    144 1HG1 VAL    13      30.880   8.030  37.010  1.00  0.00           H
ATOM    145 2HG1 VAL    13      30.030   8.910  35.780  1.00  0.00           H
ATOM    146 3HG1 VAL    13      30.920   9.820  36.910  1.00  0.00           H
ATOM    147  CG2 VAL    13      28.340  10.300  37.510  1.00  0.00           C
ATOM    148 1HG2 VAL    13      27.660  10.650  38.300  1.00  0.00           H
ATOM    149 2HG2 VAL    13      28.970  11.170  37.350  1.00  0.00           H
ATOM    150 3HG2 VAL    13      27.710  10.290  36.620  1.00  0.00           H
ATOM    151  C   VAL    13      28.760   6.340  38.060  1.00  0.00           C
ATOM    152  O   VAL    13      28.580   6.100  39.240  1.00  0.00           O
ATOM    153  N   GLN    14      29.590   5.610  37.310  1.00  0.00           N
ATOM    154  H   GLN    14      29.920   6.030  36.460  1.00  0.00           H
ATOM    155  CA  GLN    14      30.270   4.460  37.770  1.00  0.00           C
ATOM    156  HA  GLN    14      29.550   3.850  38.320  1.00  0.00           H
ATOM    157  CB  GLN    14      30.770   3.630  36.550  1.00  0.00           C
ATOM    158  HB1 GLN    14      31.230   2.740  36.980  1.00  0.00           H
ATOM    159  HB2 GLN    14      31.460   4.290  36.040  1.00  0.00           H
ATOM    160  CG  GLN    14      29.660   3.110  35.550  1.00  0.00           C
ATOM    161  HG1 GLN    14      30.070   2.410  34.820  1.00  0.00           H
ATOM    162  HG2 GLN    14      29.270   3.930  34.950  1.00  0.00           H
ATOM    163  CD  GLN    14      28.470   2.510  36.320  1.00  0.00           C
ATOM    164  OE1 GLN    14      27.340   2.960  36.140  1.00  0.00           O
ATOM    165  NE2 GLN    14      28.660   1.510  37.130  1.00  0.00           N
ATOM    166 1HE2 GLN    14      29.600   1.150  37.170  1.00  0.00           H
ATOM    167 2HE2 GLN    14      27.900   1.000  37.550  1.00  0.00           H
ATOM    168  C   GLN    14      31.500   4.820  38.620  1.00  0.00           C
ATOM    169  O   GLN    14      32.270   5.740  38.290  1.00  0.00           O
ATOM    170  N   ALA    15      31.710   3.970  39.640  1.00  0.00           N
ATOM    171  H   ALA    15      31.000   3.250  39.720  1.00  0.00           H
ATOM    172  CA  ALA    15      32.880   3.880  40.480  1.00  0.00           C
ATOM    173  HA  ALA    15      32.890   4.800  41.070  1.00  0.00           H
ATOM    174  CB  ALA    15      32.790   2.680  41.450  1.00  0.00           C
ATOM    175  HB1 ALA    15      33.700   2.660  42.040  1.00  0.00           H
ATOM    176  HB2 ALA    15      31.930   2.830  42.110  1.00  0.00           H
ATOM    177  HB3 ALA    15      32.580   1.790  40.850  1.00  0.00           H
ATOM    178  C   ALA    15      34.160   3.710  39.630  1.00  0.00           C
ATOM    179  O   ALA    15      34.380   2.820  38.840  1.00  0.00           O
ATOM    180  N   GLY    16      35.170   4.530  39.940  1.00  0.00           N
ATOM    181  H   GLY    16      35.050   4.910  40.870  1.00  0.00           H
ATOM    182  CA  GLY    16      36.460   4.620  39.190  1.00  0.00           C
ATOM    183  HA1 GLY    16      36.980   3.660  39.110  1.00  0.00           H
ATOM    184  HA2 GLY    16      37.230   5.090  39.790  1.00  0.00           H
ATOM    185  C   GLY    16      36.420   5.190  37.780  1.00  0.00           C
ATOM    186  O   GLY    16      37.290   5.030  36.930  1.00  0.00           O
ATOM    187  N   ASP    17      35.310   5.930  37.540  1.00  0.00           N
ATOM    188  H   ASP    17      34.460   5.880  38.080  1.00  0.00           H
ATOM    189  CA  ASP    17      35.190   6.920  36.420  1.00  0.00           C
ATOM    190  HA  ASP    17      35.950   6.700  35.670  1.00  0.00           H
ATOM    191  CB  ASP    17      33.760   6.840  35.680  1.00  0.00           C
ATOM    192  HB1 ASP    17      33.030   7.360  36.290  1.00  0.00           H
ATOM    193  HB2 ASP    17      33.410   5.810  35.700  1.00  0.00           H
ATOM    194  CG  ASP    17      33.610   7.560  34.300  1.00  0.00           C
ATOM    195  OD1 ASP    17      34.630   7.920  33.640  1.00  0.00           O
ATOM    196  OD2 ASP    17      32.520   7.640  33.760  1.00  0.00           O
ATOM    197  C   ASP    17      35.490   8.340  36.940  1.00  0.00           C
ATOM    198  O   ASP    17      35.740   8.550  38.140  1.00  0.00           O
ATOM    199  N   SER    18      35.460   9.330  36.010  1.00  0.00           N
ATOM    200  H   SER    18      35.300   9.030  35.050  1.00  0.00           H
ATOM    201  CA  SER    18      35.800  10.780  36.200  1.00  0.00           C
ATOM    202  HA  SER    18      36.080  11.040  37.220  1.00  0.00           H
ATOM    203  CB  SER    18      37.040  11.140  35.450  1.00  0.00           C
ATOM    204  HB1 SER    18      37.230  12.220  35.420  1.00  0.00           H
ATOM    205  HB2 SER    18      36.810  10.870  34.420  1.00  0.00           H
ATOM    206  OG  SER    18      38.180  10.460  35.870  1.00  0.00           O
ATOM    207  HG  SER    18      38.120   9.690  35.310  1.00  0.00           H
ATOM    208  C   SER    18      34.620  11.570  35.690  1.00  0.00           C
ATOM    209  O   SER    18      33.660  11.080  35.080  1.00  0.00           O
ATOM    210  N   LEU    19      34.530  12.850  36.110  1.00  0.00           N
ATOM    211  H   LEU    19      35.360  13.100  36.630  1.00  0.00           H
ATOM    212  CA  LEU    19      33.440  13.840  35.920  1.00  0.00           C
ATOM    213  HA  LEU    19      32.870  13.590  35.030  1.00  0.00           H
ATOM    214  CB  LEU    19      32.450  13.750  37.060  1.00  0.00           C
ATOM    215  HB1 LEU    19      32.940  13.990  38.000  1.00  0.00           H
ATOM    216  HB2 LEU    19      32.180  12.710  37.250  1.00  0.00           H
ATOM    217  CG  LEU    19      31.190  14.700  36.850  1.00  0.00           C
ATOM    218  HG  LEU    19      31.510  15.740  36.870  1.00  0.00           H
ATOM    219  CD1 LEU    19      30.340  14.310  35.600  1.00  0.00           C
ATOM    220 1HD1 LEU    19      30.850  14.580  34.680  1.00  0.00           H
ATOM    221 2HD1 LEU    19      30.200  13.240  35.750  1.00  0.00           H
ATOM    222 3HD1 LEU    19      29.330  14.710  35.560  1.00  0.00           H
ATOM    223  CD2 LEU    19      30.230  14.620  38.010  1.00  0.00           C
ATOM    224 1HD2 LEU    19      29.940  13.570  38.160  1.00  0.00           H
ATOM    225 2HD2 LEU    19      30.790  14.940  38.880  1.00  0.00           H
ATOM    226 3HD2 LEU    19      29.370  15.290  37.930  1.00  0.00           H
ATOM    227  C   LEU    19      34.060  15.260  35.850  1.00  0.00           C
ATOM    228  O   LEU    19      34.990  15.530  36.620  1.00  0.00           O
ATOM    229  N   ARG    20      33.550  16.160  35.060  1.00  0.00           N
ATOM    230  H   ARG    20      33.020  15.770  34.290  1.00  0.00           H
ATOM    231  CA  ARG    20      33.490  17.590  35.230  1.00  0.00           C
ATOM    232  HA  ARG    20      34.110  17.790  36.100  1.00  0.00           H
ATOM    233  CB  ARG    20      34.200  18.150  34.010  1.00  0.00           C
ATOM    234  HB1 ARG    20      33.630  17.950  33.100  1.00  0.00           H
ATOM    235  HB2 ARG    20      35.150  17.640  33.850  1.00  0.00           H
ATOM    236  CG  ARG    20      34.570  19.680  34.060  1.00  0.00           C
ATOM    237  HG1 ARG    20      35.130  19.940  34.960  1.00  0.00           H
ATOM    238  HG2 ARG    20      33.680  20.290  34.240  1.00  0.00           H
ATOM    239  CD  ARG    20      35.450  20.210  32.860  1.00  0.00           C
ATOM    240  HD1 ARG    20      36.360  19.610  32.850  1.00  0.00           H
ATOM    241  HD2 ARG    20      35.800  21.230  33.020  1.00  0.00           H
ATOM    242  NE  ARG    20      34.720  20.030  31.620  1.00  0.00           N
ATOM    243  HE  ARG    20      34.110  19.230  31.500  1.00  0.00           H
ATOM    244  CZ  ARG    20      34.820  20.700  30.480  1.00  0.00           C
ATOM    245  NH1 ARG    20      35.590  21.760  30.370  1.00  0.00           N
ATOM    246 1HH1 ARG    20      36.320  21.930  31.030  1.00  0.00           H
ATOM    247 2HH1 ARG    20      35.590  22.200  29.460  1.00  0.00           H
ATOM    248  NH2 ARG    20      34.220  20.290  29.400  1.00  0.00           N
ATOM    249 1HH2 ARG    20      33.480  19.640  29.580  1.00  0.00           H
ATOM    250 2HH2 ARG    20      34.230  20.830  28.540  1.00  0.00           H
ATOM    251  C   ARG    20      32.140  18.240  35.430  1.00  0.00           C
ATOM    252  O   ARG    20      31.260  18.120  34.610  1.00  0.00           O
ATOM    253  N   LEU    21      32.040  19.090  36.460  1.00  0.00           N
ATOM    254  H   LEU    21      32.810  19.030  37.110  1.00  0.00           H
ATOM    255  CA  LEU    21      30.920  20.100  36.620  1.00  0.00           C
ATOM    256  HA  LEU    21      30.040  19.840  36.030  1.00  0.00           H
ATOM    257  CB  LEU    21      30.420  20.190  38.070  1.00  0.00           C
ATOM    258  HB1 LEU    21      29.700  21.000  38.220  1.00  0.00           H
ATOM    259  HB2 LEU    21      31.300  20.250  38.700  1.00  0.00           H
ATOM    260  CG  LEU    21      29.710  18.900  38.450  1.00  0.00           C
ATOM    261  HG  LEU    21      30.410  18.100  38.210  1.00  0.00           H
ATOM    262  CD1 LEU    21      29.550  18.810  40.020  1.00  0.00           C
ATOM    263 1HD1 LEU    21      28.860  19.570  40.380  1.00  0.00           H
ATOM    264 2HD1 LEU    21      29.240  17.810  40.320  1.00  0.00           H
ATOM    265 3HD1 LEU    21      30.550  18.860  40.450  1.00  0.00           H
ATOM    266  CD2 LEU    21      28.510  18.470  37.600  1.00  0.00           C
ATOM    267 1HD2 LEU    21      28.020  19.310  37.120  1.00  0.00           H
ATOM    268 2HD2 LEU    21      28.730  17.830  36.750  1.00  0.00           H
ATOM    269 3HD2 LEU    21      27.870  17.780  38.150  1.00  0.00           H
ATOM    270  C   LEU    21      31.320  21.540  36.120  1.00  0.00           C
ATOM    271  O   LEU    21      32.470  22.010  36.160  1.00  0.00           O
ATOM    272  N   SER    22      30.330  22.290  35.550  1.00  0.00           N
ATOM    273  H   SER    22      29.390  21.920  35.430  1.00  0.00           H
ATOM    274  CA  SER    22      30.530  23.640  35.000  1.00  0.00           C
ATOM    275  HA  SER    22      31.570  23.900  35.180  1.00  0.00           H
ATOM    276  CB  SER    22      30.360  23.670  33.460  1.00  0.00           C
ATOM    277  HB1 SER    22      30.700  24.590  32.970  1.00  0.00           H
ATOM    278  HB2 SER    22      29.300  23.630  33.210  1.00  0.00           H
ATOM    279  OG  SER    22      30.980  22.570  32.780  1.00  0.00           O
ATOM    280  HG  SER    22      30.670  22.820  31.900  1.00  0.00           H
ATOM    281  C   SER    22      29.590  24.670  35.600  1.00  0.00           C
ATOM    282  O   SER    22      28.520  24.270  36.050  1.00  0.00           O
ATOM    283  N   CYS    23      29.990  25.910  35.680  1.00  0.00           N
ATOM    284  H   CYS    23      30.850  26.120  35.210  1.00  0.00           H
ATOM    285  CA  CYS    23      29.190  26.970  36.340  1.00  0.00           C
ATOM    286  HA  CYS    23      28.140  26.680  36.330  1.00  0.00           H
ATOM    287  CB  CYS    23      29.530  27.080  37.790  1.00  0.00           C
ATOM    288  HB1 CYS    23      30.580  27.290  37.950  1.00  0.00           H
ATOM    289  HB2 CYS    23      29.410  26.090  38.230  1.00  0.00           H
ATOM    290  SG  CYS    23      28.460  28.230  38.680  1.00  0.00           S
ATOM    291  C   CYS    23      29.450  28.340  35.620  1.00  0.00           C
ATOM    292  O   CYS    23      30.570  28.770  35.430  1.00  0.00           O
ATOM    293  N   ALA    24      28.410  29.120  35.270  1.00  0.00           N
ATOM    294  H   ALA    24      27.450  28.890  35.480  1.00  0.00           H
ATOM    295  CA  ALA    24      28.580  30.460  34.610  1.00  0.00           C
ATOM    296  HA  ALA    24      29.630  30.550  34.310  1.00  0.00           H
ATOM    297  CB  ALA    24      27.910  30.610  33.280  1.00  0.00           C
ATOM    298  HB1 ALA    24      28.420  31.320  32.630  1.00  0.00           H
ATOM    299  HB2 ALA    24      27.890  29.630  32.820  1.00  0.00           H
ATOM    300  HB3 ALA    24      26.880  30.910  33.450  1.00  0.00           H
ATOM    301  C   ALA    24      28.350  31.650  35.550  1.00  0.00           C
ATOM    302  O   ALA    24      27.390  31.640  36.310  1.00  0.00           O
ATOM    303  N   ALA    25      29.130  32.750  35.460  1.00  0.00           N
ATOM    304  H   ALA    25      29.830  32.670  34.730  1.00  0.00           H
ATOM    305  CA  ALA    25      29.070  33.900  36.360  1.00  0.00           C
ATOM    306  HA  ALA    25      29.160  33.510  37.380  1.00  0.00           H
ATOM    307  CB  ALA    25      30.320  34.730  36.120  1.00  0.00           C
ATOM    308  HB1 ALA    25      30.490  35.490  36.890  1.00  0.00           H
ATOM    309  HB2 ALA    25      31.150  34.020  36.210  1.00  0.00           H
ATOM    310  HB3 ALA    25      30.300  35.200  35.130  1.00  0.00           H
ATOM    311  C   ALA    25      27.780  34.780  36.210  1.00  0.00           C
ATOM    312  O   ALA    25      27.470  35.670  36.950  1.00  0.00           O
ATOM    313  N   SER    26      27.020  34.490  35.170  1.00  0.00           N
ATOM    314  H   SER    26      27.430  33.970  34.410  1.00  0.00           H
ATOM    315  CA  SER    26      25.610  34.980  34.910  1.00  0.00           C
ATOM    316  HA  SER    26      25.350  34.630  33.910  1.00  0.00           H
ATOM    317  CB  SER    26      24.670  34.140  35.890  1.00  0.00           C
ATOM    318  HB1 SER    26      23.630  34.370  35.640  1.00  0.00           H
ATOM    319  HB2 SER    26      24.970  34.450  36.890  1.00  0.00           H
ATOM    320  OG  SER    26      24.860  32.760  35.680  1.00  0.00           O
ATOM    321  HG  SER    26      25.550  32.350  36.220  1.00  0.00           H
ATOM    322  C   SER    26      25.260  36.440  34.900  1.00  0.00           C
ATOM    323  O   SER    26      24.110  36.790  35.010  1.00  0.00           O
ATOM    324  N   GLY    27      26.320  37.330  34.790  1.00  0.00           N
ATOM    325  H   GLY    27      27.240  36.920  34.740  1.00  0.00           H
ATOM    326  CA  GLY    27      26.170  38.850  34.920  1.00  0.00           C
ATOM    327  HA1 GLY    27      25.190  39.130  35.310  1.00  0.00           H
ATOM    328  HA2 GLY    27      26.430  39.350  33.990  1.00  0.00           H
ATOM    329  C   GLY    27      27.090  39.460  35.990  1.00  0.00           C
ATOM    330  O   GLY    27      27.290  40.690  36.000  1.00  0.00           O
ATOM    331  N   LEU    28      27.650  38.690  36.880  1.00  0.00           N
ATOM    332  H   LEU    28      27.430  37.700  36.810  1.00  0.00           H
ATOM    333  CA  LEU    28      28.780  39.030  37.710  1.00  0.00           C
ATOM    334  HA  LEU    28      28.420  39.910  38.250  1.00  0.00           H
ATOM    335  CB  LEU    28      29.050  37.930  38.750  1.00  0.00           C
ATOM    336  HB1 LEU    28      29.840  38.290  39.400  1.00  0.00           H
ATOM    337  HB2 LEU    28      29.310  37.050  38.150  1.00  0.00           H
ATOM    338  CG  LEU    28      27.940  37.480  39.620  1.00  0.00           C
ATOM    339  HG  LEU    28      27.150  36.980  39.060  1.00  0.00           H
ATOM    340  CD1 LEU    28      28.430  36.370  40.630  1.00  0.00           C
ATOM    341 1HD1 LEU    28      29.210  36.870  41.210  1.00  0.00           H
ATOM    342 2HD1 LEU    28      27.580  36.080  41.240  1.00  0.00           H
ATOM    343 3HD1 LEU    28      28.710  35.530  40.010  1.00  0.00           H
ATOM    344  CD2 LEU    28      27.320  38.610  40.480  1.00  0.00           C
ATOM    345 1HD2 LEU    28      26.470  38.180  41.020  1.00  0.00           H
ATOM    346 2HD2 LEU    28      28.120  39.050  41.080  1.00  0.00           H
ATOM    347 3HD2 LEU    28      27.030  39.450  39.850  1.00  0.00           H
ATOM    348  C   LEU    28      30.040  39.320  36.950  1.00  0.00           C
ATOM    349  O   LEU    28      30.260  38.850  35.860  1.00  0.00           O
ATOM    350  N   LEU    29      30.910  40.150  37.570  1.00  0.00           N
ATOM    351  H   LEU    29      30.700  40.540  38.470  1.00  0.00           H
ATOM    352  CA  LEU    29      32.100  40.780  37.040  1.00  0.00           C
ATOM    353  HA  LEU    29      31.930  40.990  35.990  1.00  0.00           H
ATOM    354  CB  LEU    29      32.310  42.100  37.840  1.00  0.00           C
ATOM    355  HB1 LEU    29      32.390  41.910  38.910  1.00  0.00           H
ATOM    356  HB2 LEU    29      31.500  42.820  37.750  1.00  0.00           H
ATOM    357  CG  LEU    29      33.560  42.820  37.380  1.00  0.00           C
ATOM    358  HG  LEU    29      34.510  42.330  37.610  1.00  0.00           H
ATOM    359  CD1 LEU    29      33.530  43.100  35.850  1.00  0.00           C
ATOM    360 1HD1 LEU    29      34.000  44.050  35.580  1.00  0.00           H
ATOM    361 2HD1 LEU    29      34.070  42.300  35.340  1.00  0.00           H
ATOM    362 3HD1 LEU    29      32.490  43.180  35.540  1.00  0.00           H
ATOM    363  CD2 LEU    29      33.650  44.170  38.170  1.00  0.00           C
ATOM    364 1HD2 LEU    29      34.540  44.760  37.960  1.00  0.00           H
ATOM    365 2HD2 LEU    29      32.720  44.740  38.040  1.00  0.00           H
ATOM    366 3HD2 LEU    29      33.760  43.860  39.210  1.00  0.00           H
ATOM    367  C   LEU    29      33.370  39.870  37.100  1.00  0.00           C
ATOM    368  O   LEU    29      34.120  39.910  38.100  1.00  0.00           O
ATOM    369  N   PHE    30      33.500  38.970  36.120  1.00  0.00           N
ATOM    370  H   PHE    30      32.870  39.120  35.340  1.00  0.00           H
ATOM    371  CA  PHE    30      34.400  37.810  36.060  1.00  0.00           C
ATOM    372  HA  PHE    30      34.130  37.100  36.840  1.00  0.00           H
ATOM    373  CB  PHE    30      34.270  37.130  34.680  1.00  0.00           C
ATOM    374  HB1 PHE    30      34.850  37.630  33.900  1.00  0.00           H
ATOM    375  HB2 PHE    30      33.240  37.160  34.330  1.00  0.00           H
ATOM    376  CG  PHE    30      34.560  35.670  34.600  1.00  0.00           C
ATOM    377  CD1 PHE    30      33.650  34.720  35.060  1.00  0.00           C
ATOM    378  HD1 PHE    30      32.710  35.110  35.410  1.00  0.00           H
ATOM    379  CE1 PHE    30      33.900  33.330  34.970  1.00  0.00           C
ATOM    380  HE1 PHE    30      33.190  32.610  35.350  1.00  0.00           H
ATOM    381  CZ  PHE    30      35.030  32.800  34.380  1.00  0.00           C
ATOM    382  HZ  PHE    30      35.230  31.740  34.280  1.00  0.00           H
ATOM    383  CE2 PHE    30      36.040  33.700  33.910  1.00  0.00           C
ATOM    384  HE2 PHE    30      36.920  33.240  33.470  1.00  0.00           H
ATOM    385  CD2 PHE    30      35.810  35.110  34.100  1.00  0.00           C
ATOM    386  HD2 PHE    30      36.610  35.750  33.750  1.00  0.00           H
ATOM    387  C   PHE    30      35.930  38.150  36.340  1.00  0.00           C
ATOM    388  O   PHE    30      36.600  37.300  36.990  1.00  0.00           O
ATOM    389  N   SER    37      36.370  39.380  36.120  1.00  0.00           N
ATOM    390  H   SER    37      35.880  40.110  35.620  1.00  0.00           H
ATOM    391  CA  SER    37      37.770  39.770  36.420  1.00  0.00           C
ATOM    392  HA  SER    37      38.400  38.910  36.210  1.00  0.00           H
ATOM    393  CB  SER    37      38.140  40.970  35.510  1.00  0.00           C
ATOM    394  HB1 SER    37      38.330  40.710  34.470  1.00  0.00           H
ATOM    395  HB2 SER    37      39.080  41.460  35.750  1.00  0.00           H
ATOM    396  OG  SER    37      37.110  41.890  35.670  1.00  0.00           O
ATOM    397  HG  SER    37      36.590  41.820  34.860  1.00  0.00           H
ATOM    398  C   SER    37      38.090  40.090  37.850  1.00  0.00           C
ATOM    399  O   SER    37      39.210  40.490  38.120  1.00  0.00           O
ATOM    400  N   PHE    38      36.980  40.030  38.710  1.00  0.00           N
ATOM    401  H   PHE    38      36.140  39.750  38.220  1.00  0.00           H
ATOM    402  CA  PHE    38      36.950  40.540  40.070  1.00  0.00           C
ATOM    403  HA  PHE    38      37.940  40.680  40.490  1.00  0.00           H
ATOM    404  CB  PHE    38      36.340  41.920  40.220  1.00  0.00           C
ATOM    405  HB1 PHE    38      35.800  41.930  41.170  1.00  0.00           H
ATOM    406  HB2 PHE    38      35.700  42.150  39.360  1.00  0.00           H
ATOM    407  CG  PHE    38      37.390  43.070  40.340  1.00  0.00           C
ATOM    408  CD1 PHE    38      37.310  44.250  39.630  1.00  0.00           C
ATOM    409  HD1 PHE    38      36.510  44.450  38.930  1.00  0.00           H
ATOM    410  CE1 PHE    38      38.150  45.380  39.870  1.00  0.00           C
ATOM    411  HE1 PHE    38      37.950  46.350  39.460  1.00  0.00           H
ATOM    412  CZ  PHE    38      39.200  45.260  40.790  1.00  0.00           C
ATOM    413  HZ  PHE    38      39.910  46.030  41.060  1.00  0.00           H
ATOM    414  CE2 PHE    38      39.210  44.020  41.600  1.00  0.00           C
ATOM    415  HE2 PHE    38      39.880  43.950  42.440  1.00  0.00           H
ATOM    416  CD2 PHE    38      38.270  42.970  41.400  1.00  0.00           C
ATOM    417  HD2 PHE    38      38.270  42.110  42.060  1.00  0.00           H
ATOM    418  C   PHE    38      36.290  39.600  41.120  1.00  0.00           C
ATOM    419  O   PHE    38      36.270  39.850  42.280  1.00  0.00           O
ATOM    420  N   TYR    39      35.710  38.490  40.650  1.00  0.00           N
ATOM    421  H   TYR    39      35.860  38.270  39.670  1.00  0.00           H
ATOM    422  CA  TYR    39      34.950  37.530  41.460  1.00  0.00           C
ATOM    423  HA  TYR    39      34.800  37.880  42.480  1.00  0.00           H
ATOM    424  CB  TYR    39      33.570  37.220  40.850  1.00  0.00           C
ATOM    425  HB1 TYR    39      33.290  36.180  41.040  1.00  0.00           H
ATOM    426  HB2 TYR    39      33.640  37.300  39.770  1.00  0.00           H
ATOM    427  CG  TYR    39      32.550  38.180  41.410  1.00  0.00           C
ATOM    428  CD1 TYR    39      32.480  39.480  40.940  1.00  0.00           C
ATOM    429  HD1 TYR    39      33.190  39.820  40.210  1.00  0.00           H
ATOM    430  CE1 TYR    39      31.540  40.400  41.490  1.00  0.00           C
ATOM    431  HE1 TYR    39      31.450  41.420  41.160  1.00  0.00           H
ATOM    432  CZ  TYR    39      30.660  39.960  42.520  1.00  0.00           C
ATOM    433  OH  TYR    39      29.810  40.840  43.110  1.00  0.00           O
ATOM    434  HH  TYR    39      29.320  40.390  43.800  1.00  0.00           H
ATOM    435  CE2 TYR    39      30.730  38.590  42.940  1.00  0.00           C
ATOM    436  HE2 TYR    39      30.130  38.200  43.750  1.00  0.00           H
ATOM    437  CD2 TYR    39      31.620  37.720  42.370  1.00  0.00           C
ATOM    438  HD2 TYR    39      31.730  36.710  42.710  1.00  0.00           H
ATOM    439  C   TYR    39      35.740  36.260  41.780  1.00  0.00           C
ATOM    440  O   TYR    39      36.350  35.660  40.900  1.00  0.00           O
ATOM    441  N   ILE    40      35.540  35.740  42.980  1.00  0.00           N
ATOM    442  H   ILE    40      35.010  36.250  43.670  1.00  0.00           H
ATOM    443  CA  ILE    40      35.870  34.410  43.340  1.00  0.00           C
ATOM    444  HA  ILE    40      36.740  34.030  42.800  1.00  0.00           H
ATOM    445  CB  ILE    40      36.410  34.400  44.830  1.00  0.00           C
ATOM    446  HB  ILE    40      35.560  34.620  45.470  1.00  0.00           H
ATOM    447  CG2 ILE    40      36.800  32.910  45.140  1.00  0.00           C
ATOM    448 1HG2 ILE    40      36.940  32.810  46.220  1.00  0.00           H
ATOM    449 2HG2 ILE    40      35.970  32.260  44.860  1.00  0.00           H
ATOM    450 3HG2 ILE    40      37.650  32.560  44.560  1.00  0.00           H
ATOM    451  CG1 ILE    40      37.550  35.290  45.140  1.00  0.00           C
ATOM    452 1HG1 ILE    40      38.270  35.300  44.320  1.00  0.00           H
ATOM    453 2HG1 ILE    40      38.020  35.010  46.080  1.00  0.00           H
ATOM    454  CD  ILE    40      37.240  36.810  45.270  1.00  0.00           C
ATOM    455  HD1 ILE    40      37.090  37.290  44.300  1.00  0.00           H
ATOM    456  HD2 ILE    40      36.410  37.050  45.930  1.00  0.00           H
ATOM    457  HD3 ILE    40      38.190  37.230  45.610  1.00  0.00           H
ATOM    458  C   ILE    40      34.640  33.510  42.950  1.00  0.00           C
ATOM    459  O   ILE    40      33.520  33.800  43.300  1.00  0.00           O
ATOM    460  N   MET    41      34.900  32.370  42.280  1.00  0.00           N
ATOM    461  H   MET    41      35.840  32.140  42.020  1.00  0.00           H
ATOM    462  CA  MET    41      33.870  31.280  42.090  1.00  0.00           C
ATOM    463  HA  MET    41      32.860  31.500  42.430  1.00  0.00           H
ATOM    464  CB  MET    41      33.660  30.910  40.630  1.00  0.00           C
ATOM    465  HB1 MET    41      33.040  30.010  40.640  1.00  0.00           H
ATOM    466  HB2 MET    41      34.630  30.700  40.190  1.00  0.00           H
ATOM    467  CG  MET    41      33.020  31.990  39.780  1.00  0.00           C
ATOM    468  HG1 MET    41      33.750  32.780  39.590  1.00  0.00           H
ATOM    469  HG2 MET    41      32.260  32.480  40.380  1.00  0.00           H
ATOM    470  SD  MET    41      32.420  31.380  38.180  1.00  0.00           S
ATOM    471  CE  MET    41      30.680  31.110  38.510  1.00  0.00           C
ATOM    472  HE1 MET    41      30.230  30.820  37.550  1.00  0.00           H
ATOM    473  HE2 MET    41      30.620  30.220  39.140  1.00  0.00           H
ATOM    474  HE3 MET    41      30.140  31.960  38.920  1.00  0.00           H
ATOM    475  C   MET    41      34.300  30.010  42.840  1.00  0.00           C
ATOM    476  O   MET    41      35.520  29.710  42.860  1.00  0.00           O
ATOM    477  N   GLY    42      33.380  29.270  43.460  1.00  0.00           N
ATOM    478  H   GLY    42      32.430  29.620  43.480  1.00  0.00           H
ATOM    479  CA  GLY    42      33.650  27.980  44.140  1.00  0.00           C
ATOM    480  HA1 GLY    42      33.940  28.290  45.140  1.00  0.00           H
ATOM    481  HA2 GLY    42      34.530  27.470  43.750  1.00  0.00           H
ATOM    482  C   GLY    42      32.510  26.900  44.130  1.00  0.00           C
ATOM    483  O   GLY    42      31.400  27.250  43.810  1.00  0.00           O
ATOM    484  N   TRP    43      32.790  25.700  44.670  1.00  0.00           N
ATOM    485  H   TRP    43      33.770  25.520  44.850  1.00  0.00           H
ATOM    486  CA  TRP    43      31.810  24.700  44.830  1.00  0.00           C
ATOM    487  HA  TRP    43      30.810  25.090  44.640  1.00  0.00           H
ATOM    488  CB  TRP    43      32.170  23.540  43.940  1.00  0.00           C
ATOM    489  HB1 TRP    43      31.700  22.610  44.240  1.00  0.00           H
ATOM    490  HB2 TRP    43      33.250  23.360  43.980  1.00  0.00           H
ATOM    491  CG  TRP    43      31.800  23.820  42.470  1.00  0.00           C
ATOM    492  CD1 TRP    43      32.570  24.370  41.530  1.00  0.00           C
ATOM    493  HD1 TRP    43      33.610  24.640  41.620  1.00  0.00           H
ATOM    494  NE1 TRP    43      31.950  24.320  40.310  1.00  0.00           N
ATOM    495  HE1 TRP    43      32.330  24.570  39.400  1.00  0.00           H
ATOM    496  CE2 TRP    43      30.660  23.810  40.410  1.00  0.00           C
ATOM    497  CZ2 TRP    43      29.680  23.620  39.470  1.00  0.00           C
ATOM    498  HZ2 TRP    43      29.710  24.050  38.480  1.00  0.00           H
ATOM    499  CH2 TRP    43      28.510  22.970  39.900  1.00  0.00           C
ATOM    500  HH2 TRP    43      27.730  22.730  39.190  1.00  0.00           H
ATOM    501  CZ3 TRP    43      28.310  22.570  41.210  1.00  0.00           C
ATOM    502  HZ3 TRP    43      27.490  22.010  41.610  1.00  0.00           H
ATOM    503  CE3 TRP    43      29.400  22.770  42.140  1.00  0.00           C
ATOM    504  HE3 TRP    43      29.330  22.510  43.190  1.00  0.00           H
ATOM    505  CD2 TRP    43      30.540  23.480  41.780  1.00  0.00           C
ATOM    506  C   TRP    43      31.920  24.200  46.240  1.00  0.00           C
ATOM    507  O   TRP    43      33.010  23.980  46.800  1.00  0.00           O
ATOM    508  N   PHE    44      30.810  23.900  46.790  1.00  0.00           N
ATOM    509  H   PHE    44      29.990  24.040  46.210  1.00  0.00           H
ATOM    510  CA  PHE    44      30.430  23.210  48.040  1.00  0.00           C
ATOM    511  HA  PHE    44      31.290  22.760  48.540  1.00  0.00           H
ATOM    512  CB  PHE    44      29.710  24.150  48.960  1.00  0.00           C
ATOM    513  HB1 PHE    44      29.700  23.640  49.920  1.00  0.00           H
ATOM    514  HB2 PHE    44      28.650  24.260  48.730  1.00  0.00           H
ATOM    515  CG  PHE    44      30.390  25.420  49.240  1.00  0.00           C
ATOM    516  CD1 PHE    44      30.310  26.540  48.400  1.00  0.00           C
ATOM    517  HD1 PHE    44      29.890  26.480  47.400  1.00  0.00           H
ATOM    518  CE1 PHE    44      31.110  27.640  48.580  1.00  0.00           C
ATOM    519  HE1 PHE    44      31.140  28.440  47.850  1.00  0.00           H
ATOM    520  CZ  PHE    44      31.790  27.860  49.750  1.00  0.00           C
ATOM    521  HZ  PHE    44      32.400  28.740  49.810  1.00  0.00           H
ATOM    522  CE2 PHE    44      31.850  26.800  50.690  1.00  0.00           C
ATOM    523  HE2 PHE    44      32.560  26.920  51.500  1.00  0.00           H
ATOM    524  CD2 PHE    44      31.270  25.550  50.380  1.00  0.00           C
ATOM    525  HD2 PHE    44      31.390  24.730  51.070  1.00  0.00           H
ATOM    526  C   PHE    44      29.600  22.020  47.660  1.00  0.00           C
ATOM    527  O   PHE    44      29.070  21.870  46.550  1.00  0.00           O
ATOM    528  N   ARG    45      29.440  21.070  48.550  1.00  0.00           N
ATOM    529  H   ARG    45      30.030  21.160  49.370  1.00  0.00           H
ATOM    530  CA  ARG    45      28.500  19.950  48.450  1.00  0.00           C
ATOM    531  HA  ARG    45      27.690  20.270  47.790  1.00  0.00           H
ATOM    532  CB  ARG    45      29.310  18.690  47.890  1.00  0.00           C
ATOM    533  HB1 ARG    45      29.820  18.950  46.960  1.00  0.00           H
ATOM    534  HB2 ARG    45      28.640  17.840  47.770  1.00  0.00           H
ATOM    535  CG  ARG    45      30.450  18.250  48.810  1.00  0.00           C
ATOM    536  HG1 ARG    45      30.070  17.950  49.780  1.00  0.00           H
ATOM    537  HG2 ARG    45      31.220  19.000  48.960  1.00  0.00           H
ATOM    538  CD  ARG    45      31.170  17.090  48.100  1.00  0.00           C
ATOM    539  HD1 ARG    45      31.590  17.500  47.180  1.00  0.00           H
ATOM    540  HD2 ARG    45      30.500  16.250  47.910  1.00  0.00           H
ATOM    541  NE  ARG    45      32.260  16.610  48.920  1.00  0.00           N
ATOM    542  HE  ARG    45      32.540  17.210  49.680  1.00  0.00           H
ATOM    543  CZ  ARG    45      33.010  15.590  48.790  1.00  0.00           C
ATOM    544  NH1 ARG    45      32.990  14.880  47.770  1.00  0.00           N
ATOM    545 1HH1 ARG    45      32.320  15.130  47.060  1.00  0.00           H
ATOM    546 2HH1 ARG    45      33.620  14.090  47.670  1.00  0.00           H
ATOM    547  NH2 ARG    45      33.810  15.210  49.690  1.00  0.00           N
ATOM    548 1HH2 ARG    45      33.790  15.660  50.600  1.00  0.00           H
ATOM    549 2HH2 ARG    45      34.520  14.500  49.590  1.00  0.00           H
ATOM    550  C   ARG    45      27.900  19.560  49.840  1.00  0.00           C
ATOM    551  O   ARG    45      28.430  19.920  50.880  1.00  0.00           O
ATOM    552  N   GLN    46      26.860  18.720  49.760  1.00  0.00           N
ATOM    553  H   GLN    46      26.720  18.280  48.870  1.00  0.00           H
ATOM    554  CA  GLN    46      26.090  18.190  50.860  1.00  0.00           C
ATOM    555  HA  GLN    46      26.650  18.110  51.790  1.00  0.00           H
ATOM    556  CB  GLN    46      25.000  19.110  51.280  1.00  0.00           C
ATOM    557  HB1 GLN    46      24.170  19.060  50.580  1.00  0.00           H
ATOM    558  HB2 GLN    46      25.330  20.130  51.100  1.00  0.00           H
ATOM    559  CG  GLN    46      24.610  18.960  52.790  1.00  0.00           C
ATOM    560  HG1 GLN    46      25.520  18.940  53.390  1.00  0.00           H
ATOM    561  HG2 GLN    46      24.120  18.000  52.950  1.00  0.00           H
ATOM    562  CD  GLN    46      23.660  20.030  53.260  1.00  0.00           C
ATOM    563  OE1 GLN    46      23.320  21.040  52.630  1.00  0.00           O
ATOM    564  NE2 GLN    46      23.290  19.880  54.450  1.00  0.00           N
ATOM    565 1HE2 GLN    46      23.620  19.070  54.960  1.00  0.00           H
ATOM    566 2HE2 GLN    46      22.480  20.450  54.660  1.00  0.00           H
ATOM    567  C   GLN    46      25.570  16.780  50.530  1.00  0.00           C
ATOM    568  O   GLN    46      24.680  16.610  49.700  1.00  0.00           O
ATOM    569  N   ALA    47      26.150  15.740  51.130  1.00  0.00           N
ATOM    570  H   ALA    47      26.810  15.980  51.850  1.00  0.00           H
ATOM    571  CA  ALA    47      25.800  14.340  50.970  1.00  0.00           C
ATOM    572  HA  ALA    47      25.510  14.150  49.940  1.00  0.00           H
ATOM    573  CB  ALA    47      27.080  13.490  51.120  1.00  0.00           C
ATOM    574  HB1 ALA    47      26.920  12.460  50.810  1.00  0.00           H
ATOM    575  HB2 ALA    47      27.890  13.950  50.550  1.00  0.00           H
ATOM    576  HB3 ALA    47      27.390  13.380  52.160  1.00  0.00           H
ATOM    577  C   ALA    47      24.620  13.950  51.920  1.00  0.00           C
ATOM    578  O   ALA    47      24.510  14.620  52.980  1.00  0.00           O
ATOM    579  N   PRO    48      23.850  12.910  51.670  1.00  0.00           N
ATOM    580  CD  PRO    48      23.880  12.070  50.540  1.00  0.00           C
ATOM    581  HD1 PRO    48      24.650  11.310  50.710  1.00  0.00           H
ATOM    582  HD2 PRO    48      24.230  12.510  49.610  1.00  0.00           H
ATOM    583  CG  PRO    48      22.500  11.360  50.430  1.00  0.00           C
ATOM    584  HG1 PRO    48      22.540  10.450  49.840  1.00  0.00           H
ATOM    585  HG2 PRO    48      21.910  12.070  49.860  1.00  0.00           H
ATOM    586  CB  PRO    48      21.980  11.390  51.830  1.00  0.00           C
ATOM    587  HB1 PRO    48      22.260  10.500  52.390  1.00  0.00           H
ATOM    588  HB2 PRO    48      20.900  11.380  51.980  1.00  0.00           H
ATOM    589  CA  PRO    48      22.610  12.660  52.440  1.00  0.00           C
ATOM    590  HA  PRO    48      21.960  13.480  52.140  1.00  0.00           H
ATOM    591  C   PRO    48      22.680  12.580  54.040  1.00  0.00           C
ATOM    592  O   PRO    48      23.440  11.850  54.540  1.00  0.00           O
ATOM    593  N   GLY    49      21.870  13.440  54.730  1.00  0.00           N
ATOM    594  H   GLY    49      21.170  14.000  54.280  1.00  0.00           H
ATOM    595  CA  GLY    49      21.880  13.490  56.160  1.00  0.00           C
ATOM    596  HA1 GLY    49      21.810  12.460  56.510  1.00  0.00           H
ATOM    597  HA2 GLY    49      20.950  13.990  56.430  1.00  0.00           H
ATOM    598  C   GLY    49      23.170  13.960  56.830  1.00  0.00           C
ATOM    599  O   GLY    49      23.240  14.010  58.060  1.00  0.00           O
ATOM    600  N   ARG    50      24.100  14.550  56.130  1.00  0.00           N
ATOM    601  H   ARG    50      24.110  14.390  55.130  1.00  0.00           H
ATOM    602  CA  ARG    50      25.300  15.220  56.640  1.00  0.00           C
ATOM    603  HA  ARG    50      25.460  14.930  57.680  1.00  0.00           H
ATOM    604  CB  ARG    50      26.550  14.720  55.920  1.00  0.00           C
ATOM    605  HB1 ARG    50      27.400  15.400  56.030  1.00  0.00           H
ATOM    606  HB2 ARG    50      26.290  14.930  54.880  1.00  0.00           H
ATOM    607  CG  ARG    50      26.800  13.240  56.340  1.00  0.00           C
ATOM    608  HG1 ARG    50      25.880  12.660  56.240  1.00  0.00           H
ATOM    609  HG2 ARG    50      27.010  13.270  57.410  1.00  0.00           H
ATOM    610  CD  ARG    50      28.040  12.490  55.700  1.00  0.00           C
ATOM    611  HD1 ARG    50      27.720  12.360  54.670  1.00  0.00           H
ATOM    612  HD2 ARG    50      28.080  11.500  56.150  1.00  0.00           H
ATOM    613  NE  ARG    50      29.330  13.190  55.750  1.00  0.00           N
ATOM    614  HE  ARG    50      29.770  13.280  56.660  1.00  0.00           H
ATOM    615  CZ  ARG    50      29.980  13.700  54.760  1.00  0.00           C
ATOM    616  NH1 ARG    50      29.850  13.310  53.550  1.00  0.00           N
ATOM    617 1HH1 ARG    50      29.310  12.460  53.460  1.00  0.00           H
ATOM    618 2HH1 ARG    50      30.650  13.530  52.970  1.00  0.00           H
ATOM    619  NH2 ARG    50      30.940  14.580  54.980  1.00  0.00           N
ATOM    620 1HH2 ARG    50      31.130  14.800  55.950  1.00  0.00           H
ATOM    621 2HH2 ARG    50      31.480  14.920  54.200  1.00  0.00           H
ATOM    622  C   ARG    50      25.210  16.750  56.480  1.00  0.00           C
ATOM    623  O   ARG    50      24.470  17.390  55.730  1.00  0.00           O
ATOM    624  N   GLU    51      26.060  17.480  57.300  1.00  0.00           N
ATOM    625  H   GLU    51      26.760  17.020  57.870  1.00  0.00           H
ATOM    626  CA  GLU    51      26.310  18.940  57.150  1.00  0.00           C
ATOM    627  HA  GLU    51      25.360  19.480  57.070  1.00  0.00           H
ATOM    628  CB  GLU    51      27.020  19.400  58.410  1.00  0.00           C
ATOM    629  HB1 GLU    51      27.880  18.790  58.680  1.00  0.00           H
ATOM    630  HB2 GLU    51      26.330  19.190  59.220  1.00  0.00           H
ATOM    631  CG  GLU    51      27.370  20.890  58.490  1.00  0.00           C
ATOM    632  HG1 GLU    51      28.090  21.180  57.730  1.00  0.00           H
ATOM    633  HG2 GLU    51      27.710  21.040  59.520  1.00  0.00           H
ATOM    634  CD  GLU    51      26.190  21.860  58.350  1.00  0.00           C
ATOM    635  OE1 GLU    51      25.440  21.880  57.330  1.00  0.00           O
ATOM    636  OE2 GLU    51      25.980  22.530  59.320  1.00  0.00           O
ATOM    637  C   GLU    51      27.040  19.240  55.800  1.00  0.00           C
ATOM    638  O   GLU    51      27.700  18.350  55.310  1.00  0.00           O
ATOM    639  N   ARG    52      27.020  20.480  55.300  1.00  0.00           N
ATOM    640  H   ARG    52      26.420  21.190  55.690  1.00  0.00           H
ATOM    641  CA  ARG    52      27.650  20.830  54.020  1.00  0.00           C
ATOM    642  HA  ARG    52      27.490  20.130  53.200  1.00  0.00           H
ATOM    643  CB  ARG    52      27.080  22.190  53.630  1.00  0.00           C
ATOM    644  HB1 ARG    52      27.140  22.850  54.500  1.00  0.00           H
ATOM    645  HB2 ARG    52      26.030  21.990  53.420  1.00  0.00           H
ATOM    646  CG  ARG    52      27.800  22.860  52.470  1.00  0.00           C
ATOM    647  HG1 ARG    52      28.090  22.160  51.690  1.00  0.00           H
ATOM    648  HG2 ARG    52      28.690  23.360  52.860  1.00  0.00           H
ATOM    649  CD  ARG    52      26.880  23.910  51.870  1.00  0.00           C
ATOM    650  HD1 ARG    52      25.950  23.430  51.580  1.00  0.00           H
ATOM    651  HD2 ARG    52      27.350  24.270  50.960  1.00  0.00           H
ATOM    652  NE  ARG    52      26.520  24.990  52.780  1.00  0.00           N
ATOM    653  HE  ARG    52      26.610  24.890  53.780  1.00  0.00           H
ATOM    654  CZ  ARG    52      25.960  26.170  52.420  1.00  0.00           C
ATOM    655  NH1 ARG    52      25.570  26.370  51.190  1.00  0.00           N
ATOM    656 1HH1 ARG    52      25.400  25.500  50.700  1.00  0.00           H
ATOM    657 2HH1 ARG    52      25.120  27.230  50.950  1.00  0.00           H
ATOM    658  NH2 ARG    52      25.760  27.090  53.330  1.00  0.00           N
ATOM    659 1HH2 ARG    52      26.110  26.860  54.250  1.00  0.00           H
ATOM    660 2HH2 ARG    52      25.350  27.950  53.010  1.00  0.00           H
ATOM    661  C   ARG    52      29.180  20.980  54.260  1.00  0.00           C
ATOM    662  O   ARG    52      29.630  21.350  55.310  1.00  0.00           O
ATOM    663  N   GLU    53      29.980  20.760  53.170  1.00  0.00           N
ATOM    664  H   GLU    53      29.420  20.760  52.330  1.00  0.00           H
ATOM    665  CA  GLU    53      31.450  20.920  53.170  1.00  0.00           C
ATOM    666  HA  GLU    53      31.690  21.380  54.120  1.00  0.00           H
ATOM    667  CB  GLU    53      32.050  19.460  53.090  1.00  0.00           C
ATOM    668  HB1 GLU    53      33.100  19.530  52.810  1.00  0.00           H
ATOM    669  HB2 GLU    53      31.530  18.860  52.340  1.00  0.00           H
ATOM    670  CG  GLU    53      31.810  18.670  54.360  1.00  0.00           C
ATOM    671  HG1 GLU    53      30.750  18.460  54.480  1.00  0.00           H
ATOM    672  HG2 GLU    53      32.050  19.240  55.260  1.00  0.00           H
ATOM    673  CD  GLU    53      32.670  17.420  54.410  1.00  0.00           C
ATOM    674  OE1 GLU    53      33.600  17.390  55.260  1.00  0.00           O
ATOM    675  OE2 GLU    53      32.350  16.480  53.690  1.00  0.00           O
ATOM    676  C   GLU    53      31.840  21.750  51.900  1.00  0.00           C
ATOM    677  O   GLU    53      31.230  21.630  50.870  1.00  0.00           O
ATOM    678  N   PHE    54      33.000  22.350  51.910  1.00  0.00           N
ATOM    679  H   PHE    54      33.650  22.160  52.660  1.00  0.00           H
ATOM    680  CA  PHE    54      33.630  22.980  50.810  1.00  0.00           C
ATOM    681  HA  PHE    54      32.970  23.520  50.130  1.00  0.00           H
ATOM    682  CB  PHE    54      34.600  23.970  51.490  1.00  0.00           C
ATOM    683  HB1 PHE    54      35.180  23.430  52.240  1.00  0.00           H
ATOM    684  HB2 PHE    54      34.020  24.580  52.180  1.00  0.00           H
ATOM    685  CG  PHE    54      35.540  24.740  50.610  1.00  0.00           C
ATOM    686  CD1 PHE    54      35.190  25.260  49.300  1.00  0.00           C
ATOM    687  HD1 PHE    54      34.200  25.120  48.900  1.00  0.00           H
ATOM    688  CE1 PHE    54      36.000  26.020  48.460  1.00  0.00           C
ATOM    689  HE1 PHE    54      35.700  26.410  47.500  1.00  0.00           H
ATOM    690  CZ  PHE    54      37.310  26.190  48.920  1.00  0.00           C
ATOM    691  HZ  PHE    54      37.940  26.950  48.480  1.00  0.00           H
ATOM    692  CE2 PHE    54      37.670  25.770  50.220  1.00  0.00           C
ATOM    693  HE2 PHE    54      38.670  25.980  50.560  1.00  0.00           H
ATOM    694  CD2 PHE    54      36.830  25.060  51.040  1.00  0.00           C
ATOM    695  HD2 PHE    54      37.180  24.680  51.980  1.00  0.00           H
ATOM    696  C   PHE    54      34.400  21.970  49.880  1.00  0.00           C
ATOM    697  O   PHE    54      35.120  21.120  50.410  1.00  0.00           O
ATOM    698  N   VAL    55      34.260  22.090  48.550  1.00  0.00           N
ATOM    699  H   VAL    55      33.840  22.940  48.220  1.00  0.00           H
ATOM    700  CA  VAL    55      35.020  21.240  47.620  1.00  0.00           C
ATOM    701  HA  VAL    55      35.250  20.310  48.130  1.00  0.00           H
ATOM    702  CB  VAL    55      34.190  20.640  46.430  1.00  0.00           C
ATOM    703  HB  VAL    55      33.820  21.480  45.850  1.00  0.00           H
ATOM    704  CG1 VAL    55      34.930  19.690  45.530  1.00  0.00           C
ATOM    705 1HG1 VAL    55      34.240  19.410  44.730  1.00  0.00           H
ATOM    706 2HG1 VAL    55      35.900  20.100  45.230  1.00  0.00           H
ATOM    707 3HG1 VAL    55      35.230  18.800  46.090  1.00  0.00           H
ATOM    708  CG2 VAL    55      32.910  19.960  46.880  1.00  0.00           C
ATOM    709 1HG2 VAL    55      32.420  20.590  47.620  1.00  0.00           H
ATOM    710 2HG2 VAL    55      32.260  19.810  46.020  1.00  0.00           H
ATOM    711 3HG2 VAL    55      33.120  19.150  47.590  1.00  0.00           H
ATOM    712  C   VAL    55      36.260  22.020  47.150  1.00  0.00           C
ATOM    713  O   VAL    55      37.340  21.770  47.580  1.00  0.00           O
ATOM    714  N   ALA    56      36.110  23.090  46.290  1.00  0.00           N
ATOM    715  H   ALA    56      35.240  23.290  45.800  1.00  0.00           H
ATOM    716  CA  ALA    56      37.190  24.050  45.980  1.00  0.00           C
ATOM    717  HA  ALA    56      37.790  24.290  46.860  1.00  0.00           H
ATOM    718  CB  ALA    56      38.010  23.330  44.900  1.00  0.00           C
ATOM    719  HB1 ALA    56      38.280  22.320  45.210  1.00  0.00           H
ATOM    720  HB2 ALA    56      37.490  23.270  43.940  1.00  0.00           H
ATOM    721  HB3 ALA    56      38.880  23.980  44.870  1.00  0.00           H
ATOM    722  C   ALA    56      36.730  25.390  45.360  1.00  0.00           C
ATOM    723  O   ALA    56      35.640  25.530  44.850  1.00  0.00           O
ATOM    724  N   SER    57      37.650  26.380  45.440  1.00  0.00           N
ATOM    725  H   SER    57      38.590  26.200  45.770  1.00  0.00           H
ATOM    726  CA  SER    57      37.450  27.740  44.910  1.00  0.00           C
ATOM    727  HA  SER    57      36.580  27.660  44.250  1.00  0.00           H
ATOM    728  CB  SER    57      37.120  28.760  45.970  1.00  0.00           C
ATOM    729  HB1 SER    57      36.160  28.590  46.460  1.00  0.00           H
ATOM    730  HB2 SER    57      36.970  29.760  45.550  1.00  0.00           H
ATOM    731  OG  SER    57      38.170  28.810  46.930  1.00  0.00           O
ATOM    732  HG  SER    57      37.820  29.180  47.750  1.00  0.00           H
ATOM    733  C   SER    57      38.580  28.260  44.000  1.00  0.00           C
ATOM    734  O   SER    57      39.740  27.910  44.170  1.00  0.00           O
ATOM    735  N   ILE    58      38.240  29.090  42.980  1.00  0.00           N
ATOM    736  H   ILE    58      37.280  29.300  42.760  1.00  0.00           H
ATOM    737  CA  ILE    58      39.190  29.730  42.100  1.00  0.00           C
ATOM    738  HA  ILE    58      40.210  29.710  42.490  1.00  0.00           H
ATOM    739  CB  ILE    58      39.270  29.030  40.730  1.00  0.00           C
ATOM    740  HB  ILE    58      39.330  27.950  40.810  1.00  0.00           H
ATOM    741  CG2 ILE    58      37.960  29.240  39.920  1.00  0.00           C
ATOM    742 1HG2 ILE    58      37.920  30.290  39.630  1.00  0.00           H
ATOM    743 2HG2 ILE    58      37.930  28.620  39.020  1.00  0.00           H
ATOM    744 3HG2 ILE    58      37.100  28.970  40.540  1.00  0.00           H
ATOM    745  CG1 ILE    58      40.340  29.610  39.770  1.00  0.00           C
ATOM    746 1HG1 ILE    58      41.280  29.710  40.320  1.00  0.00           H
ATOM    747 2HG1 ILE    58      40.020  30.640  39.610  1.00  0.00           H
ATOM    748  CD  ILE    58      40.670  28.920  38.440  1.00  0.00           C
ATOM    749  HD1 ILE    58      41.210  29.600  37.770  1.00  0.00           H
ATOM    750  HD2 ILE    58      41.360  28.140  38.730  1.00  0.00           H
ATOM    751  HD3 ILE    58      39.750  28.560  37.980  1.00  0.00           H
ATOM    752  C   ILE    58      38.990  31.240  42.030  1.00  0.00           C
ATOM    753  O   ILE    58      37.930  31.780  41.930  1.00  0.00           O
ATOM    754  N   LYS    59      40.090  31.980  42.290  1.00  0.00           N
ATOM    755  H   LYS    59      40.910  31.420  42.500  1.00  0.00           H
ATOM    756  CA  LYS    59      40.250  33.480  42.310  1.00  0.00           C
ATOM    757  HA  LYS    59      39.300  33.880  42.670  1.00  0.00           H
ATOM    758  CB  LYS    59      41.340  33.790  43.260  1.00  0.00           C
ATOM    759  HB1 LYS    59      41.480  34.870  43.320  1.00  0.00           H
ATOM    760  HB2 LYS    59      42.300  33.420  42.880  1.00  0.00           H
ATOM    761  CG  LYS    59      41.040  33.310  44.740  1.00  0.00           C
ATOM    762  HG1 LYS    59      40.470  32.380  44.770  1.00  0.00           H
ATOM    763  HG2 LYS    59      40.420  34.040  45.260  1.00  0.00           H
ATOM    764  CD  LYS    59      42.310  33.290  45.570  1.00  0.00           C
ATOM    765  HD1 LYS    59      42.950  32.660  44.960  1.00  0.00           H
ATOM    766  HD2 LYS    59      42.020  32.890  46.550  1.00  0.00           H
ATOM    767  CE  LYS    59      42.900  34.680  45.640  1.00  0.00           C
ATOM    768  HE1 LYS    59      42.020  35.300  45.850  1.00  0.00           H
ATOM    769  HE2 LYS    59      43.250  34.900  44.640  1.00  0.00           H
ATOM    770  NZ  LYS    59      43.960  34.830  46.670  1.00  0.00           N
ATOM    771  HZ1 LYS    59      44.500  35.680  46.510  1.00  0.00           H
ATOM    772  HZ2 LYS    59      43.500  34.830  47.560  1.00  0.00           H
ATOM    773  HZ3 LYS    59      44.610  34.050  46.720  1.00  0.00           H
ATOM    774  C   LYS    59      40.530  34.040  40.930  1.00  0.00           C
ATOM    775  O   LYS    59      40.950  33.430  40.010  1.00  0.00           O
ATOM    776  N   TRP    60      40.250  35.340  40.810  1.00  0.00           N
ATOM    777  H   TRP    60      40.000  35.790  41.680  1.00  0.00           H
ATOM    778  CA  TRP    60      40.340  36.060  39.580  1.00  0.00           C
ATOM    779  HA  TRP    60      39.910  35.380  38.840  1.00  0.00           H
ATOM    780  CB  TRP    60      39.400  37.300  39.690  1.00  0.00           C
ATOM    781  HB1 TRP    60      38.370  37.000  39.860  1.00  0.00           H
ATOM    782  HB2 TRP    60      39.480  37.910  38.790  1.00  0.00           H
ATOM    783  CG  TRP    60      39.720  38.290  40.730  1.00  0.00           C
ATOM    784  CD1 TRP    60      39.060  38.480  41.880  1.00  0.00           C
ATOM    785  HD1 TRP    60      38.190  37.930  42.210  1.00  0.00           H
ATOM    786  NE1 TRP    60      39.550  39.580  42.460  1.00  0.00           N
ATOM    787  HE1 TRP    60      39.180  39.980  43.320  1.00  0.00           H
ATOM    788  CE2 TRP    60      40.640  40.070  41.780  1.00  0.00           C
ATOM    789  CZ2 TRP    60      41.430  41.180  41.990  1.00  0.00           C
ATOM    790  HZ2 TRP    60      41.330  41.760  42.900  1.00  0.00           H
ATOM    791  CH2 TRP    60      42.530  41.350  41.180  1.00  0.00           C
ATOM    792  HH2 TRP    60      43.330  42.060  41.360  1.00  0.00           H
ATOM    793  CZ3 TRP    60      42.760  40.560  40.030  1.00  0.00           C
ATOM    794  HZ3 TRP    60      43.580  40.670  39.330  1.00  0.00           H
ATOM    795  CE3 TRP    60      41.760  39.570  39.740  1.00  0.00           C
ATOM    796  HE3 TRP    60      41.810  38.940  38.870  1.00  0.00           H
ATOM    797  CD2 TRP    60      40.770  39.260  40.650  1.00  0.00           C
ATOM    798  C   TRP    60      41.780  36.340  39.050  1.00  0.00           C
ATOM    799  O   TRP    60      42.000  36.370  37.830  1.00  0.00           O
ATOM    800  N   ALA    61      42.720  36.450  39.960  1.00  0.00           N
ATOM    801  H   ALA    61      42.400  36.440  40.920  1.00  0.00           H
ATOM    802  CA  ALA    61      44.140  36.380  39.590  1.00  0.00           C
ATOM    803  HA  ALA    61      44.170  36.890  38.630  1.00  0.00           H
ATOM    804  CB  ALA    61      44.820  37.340  40.580  1.00  0.00           C
ATOM    805  HB1 ALA    61      45.890  37.390  40.380  1.00  0.00           H
ATOM    806  HB2 ALA    61      44.330  38.310  40.500  1.00  0.00           H
ATOM    807  HB3 ALA    61      44.780  37.040  41.630  1.00  0.00           H
ATOM    808  C   ALA    61      44.770  35.030  39.490  1.00  0.00           C
ATOM    809  O   ALA    61      46.000  34.820  39.570  1.00  0.00           O
ATOM    810  N   GLY    65      43.970  34.000  39.250  1.00  0.00           N
ATOM    811  H   GLY    65      42.970  34.170  39.250  1.00  0.00           H
ATOM    812  CA  GLY    65      44.380  32.650  38.880  1.00  0.00           C
ATOM    813  HA1 GLY    65      45.280  32.720  38.270  1.00  0.00           H
ATOM    814  HA2 GLY    65      43.720  32.160  38.170  1.00  0.00           H
ATOM    815  C   GLY    65      44.520  31.720  40.070  1.00  0.00           C
ATOM    816  O   GLY    65      44.580  30.510  39.870  1.00  0.00           O
ATOM    817  N   ASP    66      44.650  32.190  41.300  1.00  0.00           N
ATOM    818  H   ASP    66      44.780  33.190  41.300  1.00  0.00           H
ATOM    819  CA  ASP    66      44.790  31.440  42.570  1.00  0.00           C
ATOM    820  HA  ASP    66      45.540  30.650  42.470  1.00  0.00           H
ATOM    821  CB  ASP    66      45.400  32.410  43.560  1.00  0.00           C
ATOM    822  HB1 ASP    66      44.580  33.130  43.570  1.00  0.00           H
ATOM    823  HB2 ASP    66      46.230  32.960  43.120  1.00  0.00           H
ATOM    824  CG  ASP    66      45.690  31.910  44.970  1.00  0.00           C
ATOM    825  OD1 ASP    66      45.520  32.640  45.970  1.00  0.00           O
ATOM    826  OD2 ASP    66      46.100  30.730  45.100  1.00  0.00           O
ATOM    827  C   ASP    66      43.520  30.800  43.150  1.00  0.00           C
ATOM    828  O   ASP    66      42.550  30.880  42.450  1.00  0.00           O
ATOM    829  N   ARG    67      43.710  29.990  44.180  1.00  0.00           N
ATOM    830  H   ARG    67      44.600  30.010  44.670  1.00  0.00           H
ATOM    831  CA  ARG    67      42.810  28.950  44.610  1.00  0.00           C
ATOM    832  HA  ARG    67      41.780  29.050  44.280  1.00  0.00           H
ATOM    833  CB  ARG    67      43.220  27.580  44.050  1.00  0.00           C
ATOM    834  HB1 ARG    67      42.580  26.840  44.530  1.00  0.00           H
ATOM    835  HB2 ARG    67      44.290  27.430  44.220  1.00  0.00           H
ATOM    836  CG  ARG    67      42.920  27.380  42.600  1.00  0.00           C
ATOM    837  HG1 ARG    67      43.250  28.240  42.010  1.00  0.00           H
ATOM    838  HG2 ARG    67      41.850  27.280  42.430  1.00  0.00           H
ATOM    839  CD  ARG    67      43.500  26.140  41.970  1.00  0.00           C
ATOM    840  HD1 ARG    67      43.020  25.290  42.460  1.00  0.00           H
ATOM    841  HD2 ARG    67      44.580  26.050  42.110  1.00  0.00           H
ATOM    842  NE  ARG    67      43.140  26.010  40.540  1.00  0.00           N
ATOM    843  HE  ARG    67      42.160  25.880  40.350  1.00  0.00           H
ATOM    844  CZ  ARG    67      43.870  26.000  39.430  1.00  0.00           C
ATOM    845  NH1 ARG    67      45.050  26.470  39.450  1.00  0.00           N
ATOM    846 1HH1 ARG    67      45.610  26.440  40.300  1.00  0.00           H
ATOM    847 2HH1 ARG    67      45.480  26.500  38.540  1.00  0.00           H
ATOM    848  NH2 ARG    67      43.460  25.580  38.230  1.00  0.00           N
ATOM    849 1HH2 ARG    67      42.500  25.300  38.160  1.00  0.00           H
ATOM    850 2HH2 ARG    67      44.150  25.610  37.490  1.00  0.00           H
ATOM    851  C   ARG    67      42.810  28.800  46.170  1.00  0.00           C
ATOM    852  O   ARG    67      43.910  29.020  46.840  1.00  0.00           O
ATOM    853  N   THR    68      41.730  28.250  46.740  1.00  0.00           N
ATOM    854  H   THR    68      40.960  28.090  46.110  1.00  0.00           H
ATOM    855  CA  THR    68      41.760  27.400  47.910  1.00  0.00           C
ATOM    856  HA  THR    68      42.800  27.130  48.110  1.00  0.00           H
ATOM    857  CB  THR    68      41.320  28.150  49.200  1.00  0.00           C
ATOM    858  HB  THR    68      41.100  27.450  50.010  1.00  0.00           H
ATOM    859  CG2 THR    68      42.380  29.120  49.780  1.00  0.00           C
ATOM    860 1HG2 THR    68      41.890  29.580  50.640  1.00  0.00           H
ATOM    861 2HG2 THR    68      43.280  28.560  50.030  1.00  0.00           H
ATOM    862 3HG2 THR    68      42.540  29.890  49.020  1.00  0.00           H
ATOM    863  OG1 THR    68      40.200  28.990  49.050  1.00  0.00           O
ATOM    864  HG1 THR    68      39.760  28.920  48.200  1.00  0.00           H
ATOM    865  C   THR    68      40.920  26.160  47.680  1.00  0.00           C
ATOM    866  O   THR    68      40.260  25.890  46.670  1.00  0.00           O
ATOM    867  N   TYR    69      41.160  25.250  48.630  1.00  0.00           N
ATOM    868  H   TYR    69      41.890  25.510  49.280  1.00  0.00           H
ATOM    869  CA  TYR    69      40.600  23.870  48.640  1.00  0.00           C
ATOM    870  HA  TYR    69      39.820  23.770  47.890  1.00  0.00           H
ATOM    871  CB  TYR    69      41.780  22.970  48.240  1.00  0.00           C
ATOM    872  HB1 TYR    69      41.540  21.980  48.650  1.00  0.00           H
ATOM    873  HB2 TYR    69      42.650  23.400  48.730  1.00  0.00           H
ATOM    874  CG  TYR    69      42.010  22.830  46.760  1.00  0.00           C
ATOM    875  CD1 TYR    69      43.040  23.550  46.140  1.00  0.00           C
ATOM    876  HD1 TYR    69      43.770  24.100  46.710  1.00  0.00           H
ATOM    877  CE1 TYR    69      43.340  23.400  44.760  1.00  0.00           C
ATOM    878  HE1 TYR    69      44.160  23.930  44.310  1.00  0.00           H
ATOM    879  CZ  TYR    69      42.390  22.600  44.050  1.00  0.00           C
ATOM    880  OH  TYR    69      42.580  22.460  42.710  1.00  0.00           O
ATOM    881  HH  TYR    69      43.450  22.820  42.530  1.00  0.00           H
ATOM    882  CE2 TYR    69      41.320  21.960  44.680  1.00  0.00           C
ATOM    883  HE2 TYR    69      40.730  21.270  44.100  1.00  0.00           H
ATOM    884  CD2 TYR    69      41.090  22.080  46.000  1.00  0.00           C
ATOM    885  HD2 TYR    69      40.320  21.490  46.460  1.00  0.00           H
ATOM    886  C   TYR    69      40.090  23.490  49.990  1.00  0.00           C
ATOM    887  O   TYR    69      40.640  23.970  50.920  1.00  0.00           O
ATOM    888  N   GLY    70      39.000  22.680  50.040  1.00  0.00           N
ATOM    889  H   GLY    70      38.590  22.500  49.140  1.00  0.00           H
ATOM    890  CA  GLY    70      38.570  21.950  51.230  1.00  0.00           C
ATOM    891  HA1 GLY    70      37.570  21.530  51.190  1.00  0.00           H
ATOM    892  HA2 GLY    70      38.570  22.570  52.130  1.00  0.00           H
ATOM    893  C   GLY    70      39.580  20.840  51.670  1.00  0.00           C
ATOM    894  O   GLY    70      40.770  20.900  51.390  1.00  0.00           O
ATOM    895  N   THR    71      39.030  19.800  52.330  1.00  0.00           N
ATOM    896  H   THR    71      38.040  19.610  52.320  1.00  0.00           H
ATOM    897  CA  THR    71      39.820  18.910  53.200  1.00  0.00           C
ATOM    898  HA  THR    71      40.420  19.600  53.800  1.00  0.00           H
ATOM    899  CB  THR    71      38.980  18.130  54.300  1.00  0.00           C
ATOM    900  HB  THR    71      39.540  17.250  54.610  1.00  0.00           H
ATOM    901  CG2 THR    71      38.690  18.980  55.540  1.00  0.00           C
ATOM    902 1HG2 THR    71      38.340  18.220  56.240  1.00  0.00           H
ATOM    903 2HG2 THR    71      39.560  19.410  56.020  1.00  0.00           H
ATOM    904 3HG2 THR    71      37.890  19.690  55.320  1.00  0.00           H
ATOM    905  OG1 THR    71      37.770  17.660  53.760  1.00  0.00           O
ATOM    906  HG1 THR    71      37.400  18.320  53.180  1.00  0.00           H
ATOM    907  C   THR    71      40.790  18.040  52.370  1.00  0.00           C
ATOM    908  O   THR    71      40.490  17.770  51.220  1.00  0.00           O
ATOM    909  N   ASP    72      41.930  17.700  52.990  1.00  0.00           N
ATOM    910  H   ASP    72      41.970  17.810  53.990  1.00  0.00           H
ATOM    911  CA  ASP    72      43.020  16.920  52.290  1.00  0.00           C
ATOM    912  HA  ASP    72      43.690  17.530  51.680  1.00  0.00           H
ATOM    913  CB  ASP    72      43.950  16.220  53.280  1.00  0.00           C
ATOM    914  HB1 ASP    72      43.400  15.580  53.980  1.00  0.00           H
ATOM    915  HB2 ASP    72      44.400  17.050  53.830  1.00  0.00           H
ATOM    916  CG  ASP    72      45.060  15.490  52.580  1.00  0.00           C
ATOM    917  OD1 ASP    72      45.060  14.270  52.470  1.00  0.00           O
ATOM    918  OD2 ASP    72      45.930  16.190  52.070  1.00  0.00           O
ATOM    919  C   ASP    72      42.490  15.880  51.220  1.00  0.00           C
ATOM    920  O   ASP    72      42.940  15.800  50.090  1.00  0.00           O
ATOM    921  N   SER    73      41.590  15.000  51.680  1.00  0.00           N
ATOM    922  H   SER    73      41.170  15.260  52.570  1.00  0.00           H
ATOM    923  CA  SER    73      41.090  13.860  50.890  1.00  0.00           C
ATOM    924  HA  SER    73      42.010  13.400  50.540  1.00  0.00           H
ATOM    925  CB  SER    73      40.320  12.850  51.800  1.00  0.00           C
ATOM    926  HB1 SER    73      40.900  12.340  52.580  1.00  0.00           H
ATOM    927  HB2 SER    73      39.930  12.000  51.240  1.00  0.00           H
ATOM    928  OG  SER    73      39.210  13.510  52.390  1.00  0.00           O
ATOM    929  HG  SER    73      39.090  13.130  53.260  1.00  0.00           H
ATOM    930  C   SER    73      40.290  14.350  49.710  1.00  0.00           C
ATOM    931  O   SER    73      40.120  13.590  48.740  1.00  0.00           O
ATOM    932  N   VAL    74      39.810  15.600  49.650  1.00  0.00           N
ATOM    933  H   VAL    74      39.870  16.250  50.420  1.00  0.00           H
ATOM    934  CA  VAL    74      39.240  16.210  48.450  1.00  0.00           C
ATOM    935  HA  VAL    74      38.840  15.460  47.760  1.00  0.00           H
ATOM    936  CB  VAL    74      38.040  17.070  48.780  1.00  0.00           C
ATOM    937  HB  VAL    74      38.400  17.890  49.400  1.00  0.00           H
ATOM    938  CG1 VAL    74      37.250  17.630  47.560  1.00  0.00           C
ATOM    939 1HG1 VAL    74      36.280  18.050  47.820  1.00  0.00           H
ATOM    940 2HG1 VAL    74      37.870  18.280  46.940  1.00  0.00           H
ATOM    941 3HG1 VAL    74      36.930  16.790  46.950  1.00  0.00           H
ATOM    942  CG2 VAL    74      37.000  16.220  49.480  1.00  0.00           C
ATOM    943 1HG2 VAL    74      37.390  15.860  50.430  1.00  0.00           H
ATOM    944 2HG2 VAL    74      36.090  16.760  49.760  1.00  0.00           H
ATOM    945 3HG2 VAL    74      36.760  15.430  48.770  1.00  0.00           H
ATOM    946  C   VAL    74      40.290  16.980  47.730  1.00  0.00           C
ATOM    947  O   VAL    74      40.390  16.790  46.530  1.00  0.00           O
ATOM    948  N   LYS    75      41.120  17.740  48.470  1.00  0.00           N
ATOM    949  H   LYS    75      40.920  17.750  49.460  1.00  0.00           H
ATOM    950  CA  LYS    75      42.310  18.460  47.830  1.00  0.00           C
ATOM    951  HA  LYS    75      41.970  19.170  47.070  1.00  0.00           H
ATOM    952  CB  LYS    75      43.050  19.150  48.910  1.00  0.00           C
ATOM    953  HB1 LYS    75      43.450  18.370  49.560  1.00  0.00           H
ATOM    954  HB2 LYS    75      42.310  19.690  49.500  1.00  0.00           H
ATOM    955  CG  LYS    75      44.180  20.190  48.510  1.00  0.00           C
ATOM    956  HG1 LYS    75      43.800  20.940  47.820  1.00  0.00           H
ATOM    957  HG2 LYS    75      44.950  19.540  48.090  1.00  0.00           H
ATOM    958  CD  LYS    75      44.630  20.920  49.860  1.00  0.00           C
ATOM    959  HD1 LYS    75      43.870  21.660  50.110  1.00  0.00           H
ATOM    960  HD2 LYS    75      45.500  21.510  49.550  1.00  0.00           H
ATOM    961  CE  LYS    75      44.820  20.050  51.080  1.00  0.00           C
ATOM    962  HE1 LYS    75      45.500  19.220  50.900  1.00  0.00           H
ATOM    963  HE2 LYS    75      43.990  19.470  51.480  1.00  0.00           H
ATOM    964  NZ  LYS    75      45.320  20.670  52.290  1.00  0.00           N
ATOM    965  HZ1 LYS    75      46.030  21.340  52.020  1.00  0.00           H
ATOM    966  HZ2 LYS    75      44.560  21.160  52.750  1.00  0.00           H
ATOM    967  HZ3 LYS    75      45.670  19.930  52.880  1.00  0.00           H
ATOM    968  C   LYS    75      43.200  17.510  46.990  1.00  0.00           C
ATOM    969  O   LYS    75      43.670  18.010  45.960  1.00  0.00           O
ATOM    970  N   GLY    76      43.310  16.250  47.330  1.00  0.00           N
ATOM    971  H   GLY    76      42.940  15.960  48.230  1.00  0.00           H
ATOM    972  CA  GLY    76      44.060  15.330  46.470  1.00  0.00           C
ATOM    973  HA1 GLY    76      44.150  14.490  47.160  1.00  0.00           H
ATOM    974  HA2 GLY    76      45.030  15.710  46.150  1.00  0.00           H
ATOM    975  C   GLY    76      43.460  14.700  45.230  1.00  0.00           C
ATOM    976  O   GLY    76      44.190  13.910  44.580  1.00  0.00           O
ATOM    977  N   ARG    77      42.160  14.940  44.940  1.00  0.00           N
ATOM    978  H   ARG    77      41.610  15.420  45.630  1.00  0.00           H
ATOM    979  CA  ARG    77      41.490  14.190  43.840  1.00  0.00           C
ATOM    980  HA  ARG    77      42.270  13.770  43.210  1.00  0.00           H
ATOM    981  CB  ARG    77      40.720  13.090  44.460  1.00  0.00           C
ATOM    982  HB1 ARG    77      39.810  13.460  44.930  1.00  0.00           H
ATOM    983  HB2 ARG    77      41.320  12.680  45.260  1.00  0.00           H
ATOM    984  CG  ARG    77      40.270  12.000  43.440  1.00  0.00           C
ATOM    985  HG1 ARG    77      41.170  11.940  42.830  1.00  0.00           H
ATOM    986  HG2 ARG    77      39.440  12.380  42.840  1.00  0.00           H
ATOM    987  CD  ARG    77      39.950  10.600  43.890  1.00  0.00           C
ATOM    988  HD1 ARG    77      40.860  10.150  44.300  1.00  0.00           H
ATOM    989  HD2 ARG    77      39.520  10.040  43.050  1.00  0.00           H
ATOM    990  NE  ARG    77      39.040  10.630  45.040  1.00  0.00           N
ATOM    991  HE  ARG    77      39.390  10.540  45.990  1.00  0.00           H
ATOM    992  CZ  ARG    77      37.700  10.660  45.110  1.00  0.00           C
ATOM    993  NH1 ARG    77      36.950  10.670  44.020  1.00  0.00           N
ATOM    994 1HH1 ARG    77      37.330  10.850  43.100  1.00  0.00           H
ATOM    995 2HH1 ARG    77      35.960  10.680  44.230  1.00  0.00           H
ATOM    996  NH2 ARG    77      37.130  10.730  46.280  1.00  0.00           N
ATOM    997 1HH2 ARG    77      37.740  10.850  47.070  1.00  0.00           H
ATOM    998 2HH2 ARG    77      36.170  11.030  46.410  1.00  0.00           H
ATOM    999  C   ARG    77      40.540  15.050  42.930  1.00  0.00           C
ATOM   1000  O   ARG    77      40.130  14.560  41.860  1.00  0.00           O
ATOM   1001  N   PHE    78      40.210  16.310  43.340  1.00  0.00           N
ATOM   1002  H   PHE    78      40.480  16.610  44.260  1.00  0.00           H
ATOM   1003  CA  PHE    78      39.370  17.270  42.640  1.00  0.00           C
ATOM   1004  HA  PHE    78      38.870  16.910  41.740  1.00  0.00           H
ATOM   1005  CB  PHE    78      38.220  17.720  43.650  1.00  0.00           C
ATOM   1006  HB1 PHE    78      37.730  18.550  43.150  1.00  0.00           H
ATOM   1007  HB2 PHE    78      38.600  18.150  44.570  1.00  0.00           H
ATOM   1008  CG  PHE    78      37.110  16.740  43.920  1.00  0.00           C
ATOM   1009  CD1 PHE    78      37.330  15.480  44.520  1.00  0.00           C
ATOM   1010  HD1 PHE    78      38.330  15.270  44.880  1.00  0.00           H
ATOM   1011  CE1 PHE    78      36.360  14.520  44.760  1.00  0.00           C
ATOM   1012  HE1 PHE    78      36.500  13.600  45.300  1.00  0.00           H
ATOM   1013  CZ  PHE    78      35.060  14.800  44.250  1.00  0.00           C
ATOM   1014  HZ  PHE    78      34.360  14.020  44.480  1.00  0.00           H
ATOM   1015  CE2 PHE    78      34.790  16.060  43.660  1.00  0.00           C
ATOM   1016  HE2 PHE    78      33.790  16.250  43.320  1.00  0.00           H
ATOM   1017  CD2 PHE    78      35.770  17.040  43.520  1.00  0.00           C
ATOM   1018  HD2 PHE    78      35.640  18.000  43.040  1.00  0.00           H
ATOM   1019  C   PHE    78      40.190  18.500  42.340  1.00  0.00           C
ATOM   1020  O   PHE    78      41.010  18.900  43.130  1.00  0.00           O
ATOM   1021  N   ALA    79      40.020  19.030  41.110  1.00  0.00           N
ATOM   1022  H   ALA    79      39.390  18.640  40.430  1.00  0.00           H
ATOM   1023  CA  ALA    79      40.700  20.300  40.700  1.00  0.00           C
ATOM   1024  HA  ALA    79      41.250  20.770  41.510  1.00  0.00           H
ATOM   1025  CB  ALA    79      41.700  19.820  39.610  1.00  0.00           C
ATOM   1026  HB1 ALA    79      42.160  18.850  39.830  1.00  0.00           H
ATOM   1027  HB2 ALA    79      41.160  19.650  38.680  1.00  0.00           H
ATOM   1028  HB3 ALA    79      42.430  20.630  39.630  1.00  0.00           H
ATOM   1029  C   ALA    79      39.680  21.270  40.100  1.00  0.00           C
ATOM   1030  O   ALA    79      38.680  20.790  39.490  1.00  0.00           O
ATOM   1031  N   ILE    80      39.940  22.590  40.110  1.00  0.00           N
ATOM   1032  H   ILE    80      40.810  22.840  40.570  1.00  0.00           H
ATOM   1033  CA  ILE    80      39.030  23.650  39.610  1.00  0.00           C
ATOM   1034  HA  ILE    80      38.160  23.230  39.100  1.00  0.00           H
ATOM   1035  CB  ILE    80      38.600  24.440  40.890  1.00  0.00           C
ATOM   1036  HB  ILE    80      38.120  23.660  41.460  1.00  0.00           H
ATOM   1037  CG2 ILE    80      39.710  24.940  41.790  1.00  0.00           C
ATOM   1038 1HG2 ILE    80      40.570  24.280  41.860  1.00  0.00           H
ATOM   1039 2HG2 ILE    80      39.990  25.940  41.450  1.00  0.00           H
ATOM   1040 3HG2 ILE    80      39.250  25.080  42.770  1.00  0.00           H
ATOM   1041  CG1 ILE    80      37.540  25.530  40.550  1.00  0.00           C
ATOM   1042 1HG1 ILE    80      36.780  25.020  39.960  1.00  0.00           H
ATOM   1043 2HG1 ILE    80      37.960  26.320  39.920  1.00  0.00           H
ATOM   1044  CD  ILE    80      36.740  26.060  41.760  1.00  0.00           C
ATOM   1045  HD1 ILE    80      37.310  26.650  42.490  1.00  0.00           H
ATOM   1046  HD2 ILE    80      35.970  26.740  41.400  1.00  0.00           H
ATOM   1047  HD3 ILE    80      36.260  25.330  42.400  1.00  0.00           H
ATOM   1048  C   ILE    80      39.720  24.530  38.560  1.00  0.00           C
ATOM   1049  O   ILE    80      40.920  24.840  38.780  1.00  0.00           O
ATOM   1050  N   SER    81      39.000  24.900  37.450  1.00  0.00           N
ATOM   1051  H   SER    81      38.080  24.500  37.400  1.00  0.00           H
ATOM   1052  CA  SER    81      39.440  25.780  36.380  1.00  0.00           C
ATOM   1053  HA  SER    81      40.310  26.320  36.760  1.00  0.00           H
ATOM   1054  CB  SER    81      39.760  24.940  35.120  1.00  0.00           C
ATOM   1055  HB1 SER    81      40.300  25.500  34.360  1.00  0.00           H
ATOM   1056  HB2 SER    81      38.880  24.500  34.660  1.00  0.00           H
ATOM   1057  OG  SER    81      40.700  23.880  35.420  1.00  0.00           O
ATOM   1058  HG  SER    81      40.630  23.300  34.660  1.00  0.00           H
ATOM   1059  C   SER    81      38.410  26.940  36.020  1.00  0.00           C
ATOM   1060  O   SER    81      37.360  27.030  36.630  1.00  0.00           O
ATOM   1061  N   ARG    82      38.770  27.820  35.080  1.00  0.00           N
ATOM   1062  H   ARG    82      39.630  27.710  34.560  1.00  0.00           H
ATOM   1063  CA  ARG    82      37.930  29.040  34.600  1.00  0.00           C
ATOM   1064  HA  ARG    82      36.920  28.640  34.490  1.00  0.00           H
ATOM   1065  CB  ARG    82      37.980  30.180  35.620  1.00  0.00           C
ATOM   1066  HB1 ARG    82      37.870  29.750  36.620  1.00  0.00           H
ATOM   1067  HB2 ARG    82      37.130  30.830  35.440  1.00  0.00           H
ATOM   1068  CG  ARG    82      39.180  31.160  35.570  1.00  0.00           C
ATOM   1069  HG1 ARG    82      39.280  31.680  34.620  1.00  0.00           H
ATOM   1070  HG2 ARG    82      40.040  30.500  35.730  1.00  0.00           H
ATOM   1071  CD  ARG    82      39.050  32.220  36.650  1.00  0.00           C
ATOM   1072  HD1 ARG    82      39.800  32.100  37.420  1.00  0.00           H
ATOM   1073  HD2 ARG    82      38.040  32.190  37.060  1.00  0.00           H
ATOM   1074  NE  ARG    82      39.260  33.590  36.150  1.00  0.00           N
ATOM   1075  HE  ARG    82      40.010  33.710  35.490  1.00  0.00           H
ATOM   1076  CZ  ARG    82      38.630  34.750  36.440  1.00  0.00           C
ATOM   1077  NH1 ARG    82      37.800  34.830  37.400  1.00  0.00           N
ATOM   1078 1HH1 ARG    82      37.800  34.070  38.070  1.00  0.00           H
ATOM   1079 2HH1 ARG    82      37.360  35.720  37.540  1.00  0.00           H
ATOM   1080  NH2 ARG    82      38.830  35.790  35.690  1.00  0.00           N
ATOM   1081 1HH2 ARG    82      39.390  35.840  34.850  1.00  0.00           H
ATOM   1082 2HH2 ARG    82      38.380  36.640  35.990  1.00  0.00           H
ATOM   1083  C   ARG    82      38.320  29.500  33.200  1.00  0.00           C
ATOM   1084  O   ARG    82      39.550  29.560  32.920  1.00  0.00           O
ATOM   1085  N   ASP    83      37.380  29.860  32.350  1.00  0.00           N
ATOM   1086  H   ASP    83      36.430  29.620  32.610  1.00  0.00           H
ATOM   1087  CA  ASP    83      37.570  30.330  30.970  1.00  0.00           C
ATOM   1088  HA  ASP    83      38.640  30.410  30.770  1.00  0.00           H
ATOM   1089  CB  ASP    83      37.110  29.320  29.900  1.00  0.00           C
ATOM   1090  HB1 ASP    83      36.060  29.050  30.020  1.00  0.00           H
ATOM   1091  HB2 ASP    83      37.720  28.430  30.010  1.00  0.00           H
ATOM   1092  CG  ASP    83      37.430  29.870  28.420  1.00  0.00           C
ATOM   1093  OD1 ASP    83      37.060  29.180  27.460  1.00  0.00           O
ATOM   1094  OD2 ASP    83      38.100  30.890  28.230  1.00  0.00           O
ATOM   1095  C   ASP    83      36.970  31.700  30.760  1.00  0.00           C
ATOM   1096  O   ASP    83      35.730  31.860  30.650  1.00  0.00           O
ATOM   1097  N   ASN    84      37.800  32.730  30.710  1.00  0.00           N
ATOM   1098  H   ASN    84      38.780  32.490  30.820  1.00  0.00           H
ATOM   1099  CA  ASN    84      37.400  34.140  30.650  1.00  0.00           C
ATOM   1100  HA  ASN    84      36.550  34.310  31.320  1.00  0.00           H
ATOM   1101  CB  ASN    84      38.540  35.030  31.220  1.00  0.00           C
ATOM   1102  HB1 ASN    84      39.010  34.540  32.070  1.00  0.00           H
ATOM   1103  HB2 ASN    84      38.190  36.020  31.520  1.00  0.00           H
ATOM   1104  CG  ASN    84      39.640  35.300  30.230  1.00  0.00           C
ATOM   1105  OD1 ASN    84      39.740  34.530  29.270  1.00  0.00           O
ATOM   1106  ND2 ASN    84      40.550  36.220  30.540  1.00  0.00           N
ATOM   1107 1HD2 ASN    84      40.400  36.760  31.380  1.00  0.00           H
ATOM   1108 2HD2 ASN    84      41.150  36.550  29.800  1.00  0.00           H
ATOM   1109  C   ASN    84      36.790  34.600  29.260  1.00  0.00           C
ATOM   1110  O   ASN    84      36.030  35.550  29.240  1.00  0.00           O
ATOM   1111  N   ALA    85      37.000  33.860  28.150  1.00  0.00           N
ATOM   1112  H   ALA    85      37.350  32.920  28.250  1.00  0.00           H
ATOM   1113  CA  ALA    85      36.300  34.230  26.940  1.00  0.00           C
ATOM   1114  HA  ALA    85      36.410  35.310  26.850  1.00  0.00           H
ATOM   1115  CB  ALA    85      36.840  33.580  25.680  1.00  0.00           C
ATOM   1116  HB1 ALA    85      37.750  34.110  25.380  1.00  0.00           H
ATOM   1117  HB2 ALA    85      37.070  32.560  25.970  1.00  0.00           H
ATOM   1118  HB3 ALA    85      36.180  33.700  24.820  1.00  0.00           H
ATOM   1119  C   ALA    85      34.840  33.950  26.980  1.00  0.00           C
ATOM   1120  O   ALA    85      34.090  34.580  26.270  1.00  0.00           O
ATOM   1121  N   LYS    86      34.380  33.010  27.850  1.00  0.00           N
ATOM   1122  H   LYS    86      35.050  32.610  28.490  1.00  0.00           H
ATOM   1123  CA  LYS    86      33.000  32.550  27.960  1.00  0.00           C
ATOM   1124  HA  LYS    86      32.340  33.150  27.340  1.00  0.00           H
ATOM   1125  CB  LYS    86      32.920  31.140  27.340  1.00  0.00           C
ATOM   1126  HB1 LYS    86      33.340  31.010  26.340  1.00  0.00           H
ATOM   1127  HB2 LYS    86      31.850  30.930  27.290  1.00  0.00           H
ATOM   1128  CG  LYS    86      33.470  29.990  28.230  1.00  0.00           C
ATOM   1129  HG1 LYS    86      33.060  30.090  29.230  1.00  0.00           H
ATOM   1130  HG2 LYS    86      34.560  29.970  28.300  1.00  0.00           H
ATOM   1131  CD  LYS    86      33.040  28.620  27.580  1.00  0.00           C
ATOM   1132  HD1 LYS    86      32.140  28.750  26.980  1.00  0.00           H
ATOM   1133  HD2 LYS    86      32.940  27.790  28.290  1.00  0.00           H
ATOM   1134  CE  LYS    86      34.080  28.180  26.590  1.00  0.00           C
ATOM   1135  HE1 LYS    86      35.040  28.020  27.080  1.00  0.00           H
ATOM   1136  HE2 LYS    86      34.200  29.030  25.920  1.00  0.00           H
ATOM   1137  NZ  LYS    86      33.600  26.930  25.940  1.00  0.00           N
ATOM   1138  HZ1 LYS    86      34.230  26.510  25.280  1.00  0.00           H
ATOM   1139  HZ2 LYS    86      33.580  26.270  26.700  1.00  0.00           H
ATOM   1140  HZ3 LYS    86      32.680  27.050  25.550  1.00  0.00           H
ATOM   1141  C   LYS    86      32.450  32.700  29.350  1.00  0.00           C
ATOM   1142  O   LYS    86      31.430  32.180  29.610  1.00  0.00           O
ATOM   1143  N   ASN    87      33.190  33.400  30.250  1.00  0.00           N
ATOM   1144  H   ASN    87      34.090  33.740  29.930  1.00  0.00           H
ATOM   1145  CA  ASN    87      32.800  33.600  31.660  1.00  0.00           C
ATOM   1146  HA  ASN    87      33.730  33.860  32.170  1.00  0.00           H
ATOM   1147  CB  ASN    87      31.890  34.840  31.780  1.00  0.00           C
ATOM   1148  HB1 ASN    87      31.710  35.090  32.830  1.00  0.00           H
ATOM   1149  HB2 ASN    87      30.900  34.580  31.390  1.00  0.00           H
ATOM   1150  CG  ASN    87      32.450  36.050  31.110  1.00  0.00           C
ATOM   1151  OD1 ASN    87      33.500  36.630  31.480  1.00  0.00           O
ATOM   1152  ND2 ASN    87      31.830  36.420  30.010  1.00  0.00           N
ATOM   1153 1HD2 ASN    87      31.100  35.890  29.560  1.00  0.00           H
ATOM   1154 2HD2 ASN    87      32.140  37.230  29.510  1.00  0.00           H
ATOM   1155  C   ASN    87      32.320  32.360  32.410  1.00  0.00           C
ATOM   1156  O   ASN    87      31.260  32.350  32.970  1.00  0.00           O
ATOM   1157  N   THR    88      33.050  31.250  32.380  1.00  0.00           N
ATOM   1158  H   THR    88      33.940  31.410  31.930  1.00  0.00           H
ATOM   1159  CA  THR    88      32.570  29.920  32.890  1.00  0.00           C
ATOM   1160  HA  THR    88      31.670  30.100  33.480  1.00  0.00           H
ATOM   1161  CB  THR    88      32.060  29.040  31.790  1.00  0.00           C
ATOM   1162  HB  THR    88      32.830  28.770  31.070  1.00  0.00           H
ATOM   1163  CG2 THR    88      31.650  27.670  32.300  1.00  0.00           C
ATOM   1164 1HG2 THR    88      30.700  27.780  32.840  1.00  0.00           H
ATOM   1165 2HG2 THR    88      31.430  27.030  31.450  1.00  0.00           H
ATOM   1166 3HG2 THR    88      32.400  27.140  32.880  1.00  0.00           H
ATOM   1167  OG1 THR    88      31.010  29.700  31.120  1.00  0.00           O
ATOM   1168  HG1 THR    88      31.220  30.590  30.810  1.00  0.00           H
ATOM   1169  C   THR    88      33.640  29.350  33.790  1.00  0.00           C
ATOM   1170  O   THR    88      34.780  29.220  33.370  1.00  0.00           O
ATOM   1171  N   MET    89      33.220  28.910  34.990  1.00  0.00           N
ATOM   1172  H   MET    89      32.240  28.830  35.250  1.00  0.00           H
ATOM   1173  CA  MET    89      34.070  28.100  35.860  1.00  0.00           C
ATOM   1174  HA  MET    89      35.100  28.250  35.530  1.00  0.00           H
ATOM   1175  CB  MET    89      34.020  28.700  37.290  1.00  0.00           C
ATOM   1176  HB1 MET    89      32.980  28.740  37.610  1.00  0.00           H
ATOM   1177  HB2 MET    89      34.500  29.680  37.250  1.00  0.00           H
ATOM   1178  CG  MET    89      34.740  27.930  38.420  1.00  0.00           C
ATOM   1179  HG1 MET    89      34.800  28.630  39.250  1.00  0.00           H
ATOM   1180  HG2 MET    89      35.720  27.580  38.120  1.00  0.00           H
ATOM   1181  SD  MET    89      33.880  26.500  38.980  1.00  0.00           S
ATOM   1182  CE  MET    89      32.470  27.290  39.950  1.00  0.00           C
ATOM   1183  HE1 MET    89      32.200  28.280  39.600  1.00  0.00           H
ATOM   1184  HE2 MET    89      31.570  26.670  39.870  1.00  0.00           H
ATOM   1185  HE3 MET    89      32.640  27.320  41.030  1.00  0.00           H
ATOM   1186  C   MET    89      33.810  26.570  35.760  1.00  0.00           C
ATOM   1187  O   MET    89      32.640  26.180  35.580  1.00  0.00           O
ATOM   1188  N   TYR    90      34.870  25.700  35.940  1.00  0.00           N
ATOM   1189  H   TYR    90      35.760  26.060  36.250  1.00  0.00           H
ATOM   1190  CA  TYR    90      34.750  24.230  35.900  1.00  0.00           C
ATOM   1191  HA  TYR    90      33.740  23.890  35.690  1.00  0.00           H
ATOM   1192  CB  TYR    90      35.540  23.780  34.600  1.00  0.00           C
ATOM   1193  HB1 TYR    90      35.450  22.700  34.580  1.00  0.00           H
ATOM   1194  HB2 TYR    90      36.600  23.990  34.730  1.00  0.00           H
ATOM   1195  CG  TYR    90      35.010  24.480  33.360  1.00  0.00           C
ATOM   1196  CD1 TYR    90      35.680  25.660  32.870  1.00  0.00           C
ATOM   1197  HD1 TYR    90      36.550  26.030  33.370  1.00  0.00           H
ATOM   1198  CE1 TYR    90      35.390  26.050  31.570  1.00  0.00           C
ATOM   1199  HE1 TYR    90      36.000  26.830  31.130  1.00  0.00           H
ATOM   1200  CZ  TYR    90      34.460  25.320  30.820  1.00  0.00           C
ATOM   1201  OH  TYR    90      34.290  25.700  29.580  1.00  0.00           O
ATOM   1202  HH  TYR    90      33.590  25.240  29.100  1.00  0.00           H
ATOM   1203  CE2 TYR    90      33.670  24.270  31.310  1.00  0.00           C
ATOM   1204  HE2 TYR    90      32.900  23.880  30.660  1.00  0.00           H
ATOM   1205  CD2 TYR    90      33.970  23.870  32.610  1.00  0.00           C
ATOM   1206  HD2 TYR    90      33.490  23.020  33.060  1.00  0.00           H
ATOM   1207  C   TYR    90      35.340  23.520  37.150  1.00  0.00           C
ATOM   1208  O   TYR    90      36.430  23.880  37.630  1.00  0.00           O
ATOM   1209  N   LEU    91      34.720  22.410  37.540  1.00  0.00           N
ATOM   1210  H   LEU    91      33.760  22.290  37.270  1.00  0.00           H
ATOM   1211  CA  LEU    91      35.290  21.510  38.490  1.00  0.00           C
ATOM   1212  HA  LEU    91      36.290  21.860  38.730  1.00  0.00           H
ATOM   1213  CB  LEU    91      34.230  21.480  39.640  1.00  0.00           C
ATOM   1214  HB1 LEU    91      33.250  21.190  39.270  1.00  0.00           H
ATOM   1215  HB2 LEU    91      34.250  22.530  39.950  1.00  0.00           H
ATOM   1216  CG  LEU    91      34.600  20.700  40.940  1.00  0.00           C
ATOM   1217  HG  LEU    91      35.290  19.870  40.730  1.00  0.00           H
ATOM   1218  CD1 LEU    91      35.420  21.560  41.920  1.00  0.00           C
ATOM   1219 1HD1 LEU    91      35.950  20.960  42.650  1.00  0.00           H
ATOM   1220 2HD1 LEU    91      36.210  22.010  41.320  1.00  0.00           H
ATOM   1221 3HD1 LEU    91      34.720  22.310  42.290  1.00  0.00           H
ATOM   1222  CD2 LEU    91      33.300  20.180  41.510  1.00  0.00           C
ATOM   1223 1HD2 LEU    91      32.920  19.500  40.750  1.00  0.00           H
ATOM   1224 2HD2 LEU    91      33.550  19.640  42.420  1.00  0.00           H
ATOM   1225 3HD2 LEU    91      32.610  20.980  41.770  1.00  0.00           H
ATOM   1226  C   LEU    91      35.530  20.090  37.910  1.00  0.00           C
ATOM   1227  O   LEU    91      34.560  19.330  37.690  1.00  0.00           O
ATOM   1228  N   GLN    92      36.780  19.620  37.870  1.00  0.00           N
ATOM   1229  H   GLN    92      37.440  20.190  38.370  1.00  0.00           H
ATOM   1230  CA  GLN    92      37.240  18.250  37.560  1.00  0.00           C
ATOM   1231  HA  GLN    92      36.440  17.870  36.920  1.00  0.00           H
ATOM   1232  CB  GLN    92      38.660  18.240  36.980  1.00  0.00           C
ATOM   1233  HB1 GLN    92      39.170  17.280  37.050  1.00  0.00           H
ATOM   1234  HB2 GLN    92      39.360  18.750  37.640  1.00  0.00           H
ATOM   1235  CG  GLN    92      38.720  18.840  35.540  1.00  0.00           C
ATOM   1236  HG1 GLN    92      37.890  18.500  34.920  1.00  0.00           H
ATOM   1237  HG2 GLN    92      39.650  18.660  35.000  1.00  0.00           H
ATOM   1238  CD  GLN    92      38.500  20.400  35.530  1.00  0.00           C
ATOM   1239  OE1 GLN    92      37.820  21.000  34.660  1.00  0.00           O
ATOM   1240  NE2 GLN    92      39.260  21.150  36.330  1.00  0.00           N
ATOM   1241 1HE2 GLN    92      39.860  20.720  37.020  1.00  0.00           H
ATOM   1242 2HE2 GLN    92      39.270  22.150  36.190  1.00  0.00           H
ATOM   1243  C   GLN    92      37.340  17.380  38.830  1.00  0.00           C
ATOM   1244  O   GLN    92      37.510  17.830  40.000  1.00  0.00           O
ATOM   1245  N   MET    93      37.080  16.120  38.600  1.00  0.00           N
ATOM   1246  H   MET    93      36.810  15.830  37.670  1.00  0.00           H
ATOM   1247  CA  MET    93      37.370  15.030  39.510  1.00  0.00           C
ATOM   1248  HA  MET    93      38.240  15.360  40.090  1.00  0.00           H
ATOM   1249  CB  MET    93      36.210  14.830  40.400  1.00  0.00           C
ATOM   1250  HB1 MET    93      35.880  15.820  40.730  1.00  0.00           H
ATOM   1251  HB2 MET    93      36.460  14.150  41.210  1.00  0.00           H
ATOM   1252  CG  MET    93      34.860  14.370  39.780  1.00  0.00           C
ATOM   1253  HG1 MET    93      34.950  13.300  39.560  1.00  0.00           H
ATOM   1254  HG2 MET    93      34.820  14.840  38.800  1.00  0.00           H
ATOM   1255  SD  MET    93      33.440  14.560  40.880  1.00  0.00           S
ATOM   1256  CE  MET    93      32.830  16.330  40.690  1.00  0.00           C
ATOM   1257  HE1 MET    93      32.600  16.620  39.670  1.00  0.00           H
ATOM   1258  HE2 MET    93      31.910  16.340  41.280  1.00  0.00           H
ATOM   1259  HE3 MET    93      33.630  16.970  41.060  1.00  0.00           H
ATOM   1260  C   MET    93      37.580  13.640  38.870  1.00  0.00           C
ATOM   1261  O   MET    93      37.080  13.380  37.790  1.00  0.00           O
ATOM   1262  N   ASN    94      38.490  12.780  39.460  1.00  0.00           N
ATOM   1263  H   ASN    94      38.840  12.960  40.390  1.00  0.00           H
ATOM   1264  CA  ASN    94      38.850  11.440  39.050  1.00  0.00           C
ATOM   1265  HA  ASN    94      38.410  11.180  38.090  1.00  0.00           H
ATOM   1266  CB  ASN    94      40.350  11.270  39.010  1.00  0.00           C
ATOM   1267  HB1 ASN    94      40.560  10.220  38.810  1.00  0.00           H
ATOM   1268  HB2 ASN    94      40.840  11.540  39.940  1.00  0.00           H
ATOM   1269  CG  ASN    94      40.980  12.190  37.910  1.00  0.00           C
ATOM   1270  OD1 ASN    94      41.760  13.060  38.280  1.00  0.00           O
ATOM   1271  ND2 ASN    94      40.710  12.080  36.630  1.00  0.00           N
ATOM   1272 1HD2 ASN    94      39.990  11.400  36.390  1.00  0.00           H
ATOM   1273 2HD2 ASN    94      41.310  12.510  35.940  1.00  0.00           H
ATOM   1274  C   ASN    94      38.260  10.390  39.990  1.00  0.00           C
ATOM   1275  O   ASN    94      37.910  10.780  41.150  1.00  0.00           O
ATOM   1276  N   SER    95      38.210   9.150  39.570  1.00  0.00           N
ATOM   1277  H   SER    95      38.260   9.100  38.560  1.00  0.00           H
ATOM   1278  CA  SER    95      38.360   7.870  40.310  1.00  0.00           C
ATOM   1279  HA  SER    95      38.120   7.050  39.640  1.00  0.00           H
ATOM   1280  CB  SER    95      39.800   7.660  40.650  1.00  0.00           C
ATOM   1281  HB1 SER    95      39.930   6.820  41.330  1.00  0.00           H
ATOM   1282  HB2 SER    95      40.180   8.560  41.140  1.00  0.00           H
ATOM   1283  OG  SER    95      40.570   7.490  39.490  1.00  0.00           O
ATOM   1284  HG  SER    95      40.890   6.600  39.650  1.00  0.00           H
ATOM   1285  C   SER    95      37.360   7.820  41.480  1.00  0.00           C
ATOM   1286  O   SER    95      37.710   7.910  42.630  1.00  0.00           O
ATOM   1287  N   LEU    96      36.040   7.760  41.080  1.00  0.00           N
ATOM   1288  H   LEU    96      35.900   7.820  40.080  1.00  0.00           H
ATOM   1289  CA  LEU    96      34.900   7.940  41.990  1.00  0.00           C
ATOM   1290  HA  LEU    96      34.980   8.870  42.560  1.00  0.00           H
ATOM   1291  CB  LEU    96      33.670   8.100  41.110  1.00  0.00           C
ATOM   1292  HB1 LEU    96      32.790   8.020  41.750  1.00  0.00           H
ATOM   1293  HB2 LEU    96      33.620   7.240  40.430  1.00  0.00           H
ATOM   1294  CG  LEU    96      33.580   9.380  40.230  1.00  0.00           C
ATOM   1295  HG  LEU    96      34.590   9.700  39.980  1.00  0.00           H
ATOM   1296  CD1 LEU    96      32.700   9.150  38.920  1.00  0.00           C
ATOM   1297 1HD1 LEU    96      31.680   9.040  39.290  1.00  0.00           H
ATOM   1298 2HD1 LEU    96      32.700   9.990  38.210  1.00  0.00           H
ATOM   1299 3HD1 LEU    96      33.050   8.320  38.310  1.00  0.00           H
ATOM   1300  CD2 LEU    96      32.930  10.560  40.960  1.00  0.00           C
ATOM   1301 1HD2 LEU    96      32.500  11.320  40.300  1.00  0.00           H
ATOM   1302 2HD2 LEU    96      32.070  10.110  41.460  1.00  0.00           H
ATOM   1303 3HD2 LEU    96      33.640  11.050  41.620  1.00  0.00           H
ATOM   1304  C   LEU    96      34.590   6.880  42.960  1.00  0.00           C
ATOM   1305  O   LEU    96      34.710   5.650  42.720  1.00  0.00           O
ATOM   1306  N   LYS    97      34.020   7.290  44.100  1.00  0.00           N
ATOM   1307  H   LYS    97      33.740   8.260  44.130  1.00  0.00           H
ATOM   1308  CA  LYS    97      33.760   6.480  45.250  1.00  0.00           C
ATOM   1309  HA  LYS    97      33.780   5.460  44.860  1.00  0.00           H
ATOM   1310  CB  LYS    97      34.790   6.980  46.260  1.00  0.00           C
ATOM   1311  HB1 LYS    97      34.480   6.610  47.240  1.00  0.00           H
ATOM   1312  HB2 LYS    97      34.700   8.070  46.340  1.00  0.00           H
ATOM   1313  CG  LYS    97      36.240   6.830  45.920  1.00  0.00           C
ATOM   1314  HG1 LYS    97      36.620   7.390  45.060  1.00  0.00           H
ATOM   1315  HG2 LYS    97      36.540   5.800  45.750  1.00  0.00           H
ATOM   1316  CD  LYS    97      37.050   7.270  47.210  1.00  0.00           C
ATOM   1317  HD1 LYS    97      36.420   7.980  47.740  1.00  0.00           H
ATOM   1318  HD2 LYS    97      38.000   7.730  46.910  1.00  0.00           H
ATOM   1319  CE  LYS    97      37.470   6.120  48.150  1.00  0.00           C
ATOM   1320  HE1 LYS    97      38.400   6.430  48.610  1.00  0.00           H
ATOM   1321  HE2 LYS    97      37.710   5.240  47.560  1.00  0.00           H
ATOM   1322  NZ  LYS    97      36.380   5.910  49.170  1.00  0.00           N
ATOM   1323  HZ1 LYS    97      35.550   5.670  48.630  1.00  0.00           H
ATOM   1324  HZ2 LYS    97      36.620   5.150  49.790  1.00  0.00           H
ATOM   1325  HZ3 LYS    97      36.260   6.670  49.810  1.00  0.00           H
ATOM   1326  C   LYS    97      32.310   6.930  45.730  1.00  0.00           C
ATOM   1327  O   LYS    97      31.960   8.110  45.690  1.00  0.00           O
ATOM   1328  N   PRO    98      31.560   6.100  46.490  1.00  0.00           N
ATOM   1329  CD  PRO    98      31.570   4.660  46.510  1.00  0.00           C
ATOM   1330  HD1 PRO    98      32.410   4.410  47.170  1.00  0.00           H
ATOM   1331  HD2 PRO    98      31.690   4.270  45.500  1.00  0.00           H
ATOM   1332  CG  PRO    98      30.280   4.120  47.010  1.00  0.00           C
ATOM   1333  HG1 PRO    98      30.470   3.130  47.400  1.00  0.00           H
ATOM   1334  HG2 PRO    98      29.550   4.160  46.190  1.00  0.00           H
ATOM   1335  CB  PRO    98      29.950   5.230  48.030  1.00  0.00           C
ATOM   1336  HB1 PRO    98      30.530   5.000  48.920  1.00  0.00           H
ATOM   1337  HB2 PRO    98      28.890   5.070  48.210  1.00  0.00           H
ATOM   1338  CA  PRO    98      30.340   6.490  47.250  1.00  0.00           C
ATOM   1339  HA  PRO    98      29.500   6.790  46.610  1.00  0.00           H
ATOM   1340  C   PRO    98      30.450   7.700  48.210  1.00  0.00           C
ATOM   1341  O   PRO    98      29.450   8.230  48.690  1.00  0.00           O
ATOM   1342  N   GLU    99      31.700   8.180  48.580  1.00  0.00           N
ATOM   1343  H   GLU    99      32.510   7.610  48.390  1.00  0.00           H
ATOM   1344  CA  GLU    99      31.850   9.440  49.340  1.00  0.00           C
ATOM   1345  HA  GLU    99      31.040   9.550  50.060  1.00  0.00           H
ATOM   1346  CB  GLU    99      33.070   9.400  50.310  1.00  0.00           C
ATOM   1347  HB1 GLU    99      33.050   8.550  50.990  1.00  0.00           H
ATOM   1348  HB2 GLU    99      33.070  10.350  50.840  1.00  0.00           H
ATOM   1349  CG  GLU    99      34.470   9.350  49.550  1.00  0.00           C
ATOM   1350  HG1 GLU    99      34.540  10.150  48.820  1.00  0.00           H
ATOM   1351  HG2 GLU    99      34.680   8.460  48.950  1.00  0.00           H
ATOM   1352  CD  GLU    99      35.640   9.430  50.570  1.00  0.00           C
ATOM   1353  OE1 GLU    99      36.410   8.500  50.660  1.00  0.00           O
ATOM   1354  OE2 GLU    99      35.760  10.440  51.300  1.00  0.00           O
ATOM   1355  C   GLU    99      31.800  10.690  48.480  1.00  0.00           C
ATOM   1356  O   GLU    99      31.670  11.790  49.020  1.00  0.00           O
ATOM   1357  N   ASP   100      31.770  10.590  47.160  1.00  0.00           N
ATOM   1358  H   ASP   100      32.030   9.700  46.770  1.00  0.00           H
ATOM   1359  CA  ASP   100      31.550  11.760  46.250  1.00  0.00           C
ATOM   1360  HA  ASP   100      31.890  12.730  46.620  1.00  0.00           H
ATOM   1361  CB  ASP   100      32.340  11.630  45.010  1.00  0.00           C
ATOM   1362  HB1 ASP   100      32.380  12.620  44.540  1.00  0.00           H
ATOM   1363  HB2 ASP   100      31.800  10.920  44.390  1.00  0.00           H
ATOM   1364  CG  ASP   100      33.750  11.100  45.240  1.00  0.00           C
ATOM   1365  OD1 ASP   100      34.420  11.600  46.190  1.00  0.00           O
ATOM   1366  OD2 ASP   100      34.330  10.260  44.550  1.00  0.00           O
ATOM   1367  C   ASP   100      30.030  12.010  45.980  1.00  0.00           C
ATOM   1368  O   ASP   100      29.590  12.990  45.360  1.00  0.00           O
ATOM   1369  N   THR   101      29.190  11.050  46.360  1.00  0.00           N
ATOM   1370  H   THR   101      29.590  10.270  46.860  1.00  0.00           H
ATOM   1371  CA  THR   101      27.730  11.180  46.180  1.00  0.00           C
ATOM   1372  HA  THR   101      27.560  11.510  45.150  1.00  0.00           H
ATOM   1373  CB  THR   101      27.000   9.890  46.540  1.00  0.00           C
ATOM   1374  HB  THR   101      27.250   9.480  47.530  1.00  0.00           H
ATOM   1375  CG2 THR   101      25.530   9.970  46.310  1.00  0.00           C
ATOM   1376 1HG2 THR   101      25.030  10.230  47.240  1.00  0.00           H
ATOM   1377 2HG2 THR   101      25.460  10.800  45.600  1.00  0.00           H
ATOM   1378 3HG2 THR   101      25.200   8.970  46.010  1.00  0.00           H
ATOM   1379  OG1 THR   101      27.440   8.920  45.570  1.00  0.00           O
ATOM   1380  HG1 THR   101      27.180   8.030  45.820  1.00  0.00           H
ATOM   1381  C   THR   101      27.190  12.290  47.060  1.00  0.00           C
ATOM   1382  O   THR   101      27.030  12.140  48.280  1.00  0.00           O
ATOM   1383  N   ALA   102      26.820  13.380  46.470  1.00  0.00           N
ATOM   1384  H   ALA   102      26.790  13.360  45.460  1.00  0.00           H
ATOM   1385  CA  ALA   102      26.340  14.560  47.110  1.00  0.00           C
ATOM   1386  HA  ALA   102      25.800  14.270  48.020  1.00  0.00           H
ATOM   1387  CB  ALA   102      27.560  15.420  47.590  1.00  0.00           C
ATOM   1388  HB1 ALA   102      28.110  15.820  46.740  1.00  0.00           H
ATOM   1389  HB2 ALA   102      27.040  16.230  48.110  1.00  0.00           H
ATOM   1390  HB3 ALA   102      28.210  14.860  48.270  1.00  0.00           H
ATOM   1391  C   ALA   102      25.440  15.420  46.210  1.00  0.00           C
ATOM   1392  O   ALA   102      25.550  15.260  44.990  1.00  0.00           O
ATOM   1393  N   VAL   103      24.640  16.370  46.660  1.00  0.00           N
ATOM   1394  H   VAL   103      24.530  16.510  47.650  1.00  0.00           H
ATOM   1395  CA  VAL   103      24.250  17.520  45.770  1.00  0.00           C
ATOM   1396  HA  VAL   103      24.190  17.180  44.740  1.00  0.00           H
ATOM   1397  CB  VAL   103      22.930  18.190  46.250  1.00  0.00           C
ATOM   1398  HB  VAL   103      23.040  18.490  47.290  1.00  0.00           H
ATOM   1399  CG1 VAL   103      22.640  19.370  45.340  1.00  0.00           C
ATOM   1400 1HG1 VAL   103      21.710  19.890  45.600  1.00  0.00           H
ATOM   1401 2HG1 VAL   103      23.340  20.200  45.410  1.00  0.00           H
ATOM   1402 3HG1 VAL   103      22.490  19.110  44.290  1.00  0.00           H
ATOM   1403  CG2 VAL   103      21.820  17.160  46.240  1.00  0.00           C
ATOM   1404 1HG2 VAL   103      22.060  16.330  46.900  1.00  0.00           H
ATOM   1405 2HG2 VAL   103      20.950  17.710  46.570  1.00  0.00           H
ATOM   1406 3HG2 VAL   103      21.470  16.720  45.300  1.00  0.00           H
ATOM   1407  C   VAL   103      25.430  18.470  45.750  1.00  0.00           C
ATOM   1408  O   VAL   103      26.020  18.730  46.840  1.00  0.00           O
ATOM   1409  N   TYR   104      25.780  18.940  44.550  1.00  0.00           N
ATOM   1410  H   TYR   104      25.460  18.470  43.720  1.00  0.00           H
ATOM   1411  CA  TYR   104      26.840  19.850  44.320  1.00  0.00           C
ATOM   1412  HA  TYR   104      27.460  19.890  45.220  1.00  0.00           H
ATOM   1413  CB  TYR   104      27.880  19.400  43.280  1.00  0.00           C
ATOM   1414  HB1 TYR   104      28.600  20.210  43.280  1.00  0.00           H
ATOM   1415  HB2 TYR   104      27.450  19.180  42.300  1.00  0.00           H
ATOM   1416  CG  TYR   104      28.760  18.320  43.720  1.00  0.00           C
ATOM   1417  CD1 TYR   104      28.200  17.020  43.990  1.00  0.00           C
ATOM   1418  HD1 TYR   104      27.160  16.830  43.820  1.00  0.00           H
ATOM   1419  CE1 TYR   104      28.990  16.050  44.570  1.00  0.00           C
ATOM   1420  HE1 TYR   104      28.520  15.130  44.890  1.00  0.00           H
ATOM   1421  CZ  TYR   104      30.390  16.200  44.700  1.00  0.00           C
ATOM   1422  OH  TYR   104      31.160  15.170  45.170  1.00  0.00           O
ATOM   1423  HH  TYR   104      30.550  14.440  45.300  1.00  0.00           H
ATOM   1424  CE2 TYR   104      31.000  17.370  44.400  1.00  0.00           C
ATOM   1425  HE2 TYR   104      32.060  17.400  44.610  1.00  0.00           H
ATOM   1426  CD2 TYR   104      30.170  18.440  43.930  1.00  0.00           C
ATOM   1427  HD2 TYR   104      30.660  19.400  43.890  1.00  0.00           H
ATOM   1428  C   TYR   104      26.330  21.230  44.020  1.00  0.00           C
ATOM   1429  O   TYR   104      25.480  21.360  43.190  1.00  0.00           O
ATOM   1430  N   TYR   105      26.840  22.270  44.740  1.00  0.00           N
ATOM   1431  H   TYR   105      27.620  22.110  45.360  1.00  0.00           H
ATOM   1432  CA  TYR   105      26.280  23.660  44.710  1.00  0.00           C
ATOM   1433  HA  TYR   105      25.530  23.640  43.930  1.00  0.00           H
ATOM   1434  CB  TYR   105      25.610  24.000  46.050  1.00  0.00           C
ATOM   1435  HB1 TYR   105      25.300  25.040  45.920  1.00  0.00           H
ATOM   1436  HB2 TYR   105      26.370  23.980  46.840  1.00  0.00           H
ATOM   1437  CG  TYR   105      24.460  23.160  46.590  1.00  0.00           C
ATOM   1438  CD1 TYR   105      24.780  22.050  47.330  1.00  0.00           C
ATOM   1439  HD1 TYR   105      25.830  21.780  47.370  1.00  0.00           H
ATOM   1440  CE1 TYR   105      23.870  21.330  48.110  1.00  0.00           C
ATOM   1441  HE1 TYR   105      24.130  20.420  48.620  1.00  0.00           H
ATOM   1442  CZ  TYR   105      22.590  21.690  48.010  1.00  0.00           C
ATOM   1443  OH  TYR   105      21.680  20.860  48.640  1.00  0.00           O
ATOM   1444  HH  TYR   105      20.760  21.090  48.550  1.00  0.00           H
ATOM   1445  CE2 TYR   105      22.100  22.700  47.170  1.00  0.00           C
ATOM   1446  HE2 TYR   105      21.050  22.940  47.160  1.00  0.00           H
ATOM   1447  CD2 TYR   105      23.050  23.450  46.440  1.00  0.00           C
ATOM   1448  HD2 TYR   105      22.740  24.180  45.700  1.00  0.00           H
ATOM   1449  C   TYR   105      27.370  24.720  44.420  1.00  0.00           C
ATOM   1450  O   TYR   105      28.380  24.800  45.130  1.00  0.00           O
ATOM   1451  N   CYS   106      27.160  25.530  43.390  1.00  0.00           N
ATOM   1452  H   CYS   106      26.270  25.330  42.940  1.00  0.00           H
ATOM   1453  CA  CYS   106      27.990  26.650  42.960  1.00  0.00           C
ATOM   1454  HA  CYS   106      29.040  26.390  43.130  1.00  0.00           H
ATOM   1455  CB  CYS   106      27.820  26.810  41.420  1.00  0.00           C
ATOM   1456  HB1 CYS   106      26.780  27.110  41.250  1.00  0.00           H
ATOM   1457  HB2 CYS   106      27.950  25.840  40.950  1.00  0.00           H
ATOM   1458  SG  CYS   106      28.990  27.950  40.660  1.00  0.00           S
ATOM   1459  C   CYS   106      27.790  27.990  43.630  1.00  0.00           C
ATOM   1460  O   CYS   106      26.630  28.450  43.740  1.00  0.00           O
ATOM   1461  N   ALA   107      28.900  28.650  43.960  1.00  0.00           N
ATOM   1462  H   ALA   107      29.790  28.180  43.850  1.00  0.00           H
ATOM   1463  CA  ALA   107      28.830  29.910  44.720  1.00  0.00           C
ATOM   1464  HA  ALA   107      27.840  30.380  44.770  1.00  0.00           H
ATOM   1465  CB  ALA   107      29.120  29.550  46.210  1.00  0.00           C
ATOM   1466  HB1 ALA   107      28.440  28.760  46.550  1.00  0.00           H
ATOM   1467  HB2 ALA   107      30.150  29.230  46.350  1.00  0.00           H
ATOM   1468  HB3 ALA   107      28.900  30.440  46.800  1.00  0.00           H
ATOM   1469  C   ALA   107      29.870  30.970  44.270  1.00  0.00           C
ATOM   1470  O   ALA   107      30.950  30.580  43.860  1.00  0.00           O
ATOM   1471  N   ALA   108      29.510  32.250  44.130  1.00  0.00           N
ATOM   1472  H   ALA   108      28.600  32.560  44.440  1.00  0.00           H
ATOM   1473  CA  ALA   108      30.360  33.330  43.640  1.00  0.00           C
ATOM   1474  HA  ALA   108      31.410  33.070  43.560  1.00  0.00           H
ATOM   1475  CB  ALA   108      29.940  33.650  42.190  1.00  0.00           C
ATOM   1476  HB1 ALA   108      29.120  34.360  42.130  1.00  0.00           H
ATOM   1477  HB2 ALA   108      30.830  33.990  41.670  1.00  0.00           H
ATOM   1478  HB3 ALA   108      29.530  32.760  41.720  1.00  0.00           H
ATOM   1479  C   ALA   108      30.330  34.500  44.670  1.00  0.00           C
ATOM   1480  O   ALA   108      29.350  34.770  45.340  1.00  0.00           O
ATOM   1481  N   ASP   109      31.480  35.230  44.800  1.00  0.00           N
ATOM   1482  H   ASP   109      32.380  34.900  44.460  1.00  0.00           H
ATOM   1483  CA  ASP   109      31.750  36.260  45.860  1.00  0.00           C
ATOM   1484  HA  ASP   109      30.840  36.850  45.930  1.00  0.00           H
ATOM   1485  CB  ASP   109      32.170  35.630  47.150  1.00  0.00           C
ATOM   1486  HB1 ASP   109      33.210  35.280  47.110  1.00  0.00           H
ATOM   1487  HB2 ASP   109      31.540  34.780  47.410  1.00  0.00           H
ATOM   1488  CG  ASP   109      31.860  36.600  48.280  1.00  0.00           C
ATOM   1489  OD1 ASP   109      30.700  36.670  48.720  1.00  0.00           O
ATOM   1490  OD2 ASP   109      32.770  37.360  48.610  1.00  0.00           O
ATOM   1491  C   ASP   109      32.860  37.220  45.380  1.00  0.00           C
ATOM   1492  O   ASP   109      33.750  36.830  44.630  1.00  0.00           O
ATOM   1493  N   ARG   110      32.730  38.500  45.740  1.00  0.00           N
ATOM   1494  H   ARG   110      32.060  38.720  46.460  1.00  0.00           H
ATOM   1495  CA  ARG   110      33.700  39.570  45.320  1.00  0.00           C
ATOM   1496  HA  ARG   110      34.070  39.400  44.310  1.00  0.00           H
ATOM   1497  CB  ARG   110      32.880  40.940  45.460  1.00  0.00           C
ATOM   1498  HB1 ARG   110      32.540  41.150  46.470  1.00  0.00           H
ATOM   1499  HB2 ARG   110      32.060  40.750  44.770  1.00  0.00           H
ATOM   1500  CG  ARG   110      33.690  42.140  44.950  1.00  0.00           C
ATOM   1501  HG1 ARG   110      34.470  42.240  45.700  1.00  0.00           H
ATOM   1502  HG2 ARG   110      33.060  43.030  44.990  1.00  0.00           H
ATOM   1503  CD  ARG   110      34.380  42.080  43.600  1.00  0.00           C
ATOM   1504  HD1 ARG   110      33.930  41.290  43.000  1.00  0.00           H
ATOM   1505  HD2 ARG   110      35.380  41.720  43.870  1.00  0.00           H
ATOM   1506  NE  ARG   110      34.400  43.290  42.750  1.00  0.00           N
ATOM   1507  HE  ARG   110      33.660  43.440  42.080  1.00  0.00           H
ATOM   1508  CZ  ARG   110      35.200  44.290  42.900  1.00  0.00           C
ATOM   1509  NH1 ARG   110      36.200  44.270  43.680  1.00  0.00           N
ATOM   1510 1HH1 ARG   110      36.360  43.380  44.120  1.00  0.00           H
ATOM   1511 2HH1 ARG   110      36.740  45.130  43.680  1.00  0.00           H
ATOM   1512  NH2 ARG   110      35.000  45.370  42.260  1.00  0.00           N
ATOM   1513 1HH2 ARG   110      34.090  45.550  41.860  1.00  0.00           H
ATOM   1514 2HH2 ARG   110      35.670  46.130  42.220  1.00  0.00           H
ATOM   1515  C   ARG   110      35.030  39.600  46.190  1.00  0.00           C
ATOM   1516  O   ARG   110      36.040  40.150  45.740  1.00  0.00           O
ATOM   1517  N   PHE   111      34.960  38.940  47.330  1.00  0.00           N
ATOM   1518  H   PHE   111      34.060  38.530  47.530  1.00  0.00           H
ATOM   1519  CA  PHE   111      36.130  38.920  48.230  1.00  0.00           C
ATOM   1520  HA  PHE   111      37.020  39.310  47.730  1.00  0.00           H
ATOM   1521  CB  PHE   111      35.900  39.950  49.320  1.00  0.00           C
ATOM   1522  HB1 PHE   111      36.650  39.840  50.110  1.00  0.00           H
ATOM   1523  HB2 PHE   111      35.010  39.690  49.890  1.00  0.00           H
ATOM   1524  CG  PHE   111      35.890  41.370  48.800  1.00  0.00           C
ATOM   1525  CD1 PHE   111      34.630  41.960  48.610  1.00  0.00           C
ATOM   1526  HD1 PHE   111      33.730  41.370  48.620  1.00  0.00           H
ATOM   1527  CE1 PHE   111      34.560  43.380  48.380  1.00  0.00           C
ATOM   1528  HE1 PHE   111      33.600  43.860  48.340  1.00  0.00           H
ATOM   1529  CZ  PHE   111      35.790  44.010  48.070  1.00  0.00           C
ATOM   1530  HZ  PHE   111      35.730  45.010  47.680  1.00  0.00           H
ATOM   1531  CE2 PHE   111      37.050  43.410  48.230  1.00  0.00           C
ATOM   1532  HE2 PHE   111      38.010  43.890  48.070  1.00  0.00           H
ATOM   1533  CD2 PHE   111      37.070  42.090  48.670  1.00  0.00           C
ATOM   1534  HD2 PHE   111      37.980  41.530  48.790  1.00  0.00           H
ATOM   1535  C   PHE   111      36.460  37.530  48.810  1.00  0.00           C
ATOM   1536  O   PHE   111      37.650  37.150  48.810  1.00  0.00           O
ATOM   1537  N   LEU   112      35.500  36.840  49.440  1.00  0.00           N
ATOM   1538  H   LEU   112      34.530  37.090  49.330  1.00  0.00           H
ATOM   1539  CA  LEU   112      35.770  35.750  50.360  1.00  0.00           C
ATOM   1540  HA  LEU   112      36.670  36.010  50.920  1.00  0.00           H
ATOM   1541  CB  LEU   112      34.580  35.530  51.280  1.00  0.00           C
ATOM   1542  HB1 LEU   112      34.920  34.670  51.860  1.00  0.00           H
ATOM   1543  HB2 LEU   112      33.700  35.140  50.770  1.00  0.00           H
ATOM   1544  CG  LEU   112      34.200  36.680  52.180  1.00  0.00           C
ATOM   1545  HG  LEU   112      33.850  37.520  51.580  1.00  0.00           H
ATOM   1546  CD1 LEU   112      33.060  36.280  53.130  1.00  0.00           C
ATOM   1547 1HD1 LEU   112      32.410  35.740  52.440  1.00  0.00           H
ATOM   1548 2HD1 LEU   112      33.360  35.590  53.920  1.00  0.00           H
ATOM   1549 3HD1 LEU   112      32.560  37.180  53.490  1.00  0.00           H
ATOM   1550  CD2 LEU   112      35.280  37.180  53.200  1.00  0.00           C
ATOM   1551 1HD2 LEU   112      35.890  36.410  53.690  1.00  0.00           H
ATOM   1552 2HD2 LEU   112      35.970  37.740  52.570  1.00  0.00           H
ATOM   1553 3HD2 LEU   112      34.790  37.730  54.000  1.00  0.00           H
ATOM   1554  C   LEU   112      36.200  34.420  49.710  1.00  0.00           C
ATOM   1555  O   LEU   112      35.640  34.030  48.720  1.00  0.00           O
ATOM   1556  N   THR   113      37.150  33.710  50.340  1.00  0.00           N
ATOM   1557  H   THR   113      37.660  34.040  51.140  1.00  0.00           H
ATOM   1558  CA  THR   113      37.840  32.570  49.650  1.00  0.00           C
ATOM   1559  HA  THR   113      37.650  32.630  48.580  1.00  0.00           H
ATOM   1560  CB  THR   113      39.330  32.600  49.810  1.00  0.00           C
ATOM   1561  HB  THR   113      39.810  31.690  49.440  1.00  0.00           H
ATOM   1562  CG2 THR   113      40.030  33.790  49.070  1.00  0.00           C
ATOM   1563 1HG2 THR   113      39.540  34.760  48.980  1.00  0.00           H
ATOM   1564 2HG2 THR   113      41.080  33.840  49.360  1.00  0.00           H
ATOM   1565 3HG2 THR   113      40.150  33.540  48.020  1.00  0.00           H
ATOM   1566  OG1 THR   113      39.580  32.620  51.160  1.00  0.00           O
ATOM   1567  HG1 THR   113      40.520  32.720  51.290  1.00  0.00           H
ATOM   1568  C   THR   113      37.440  31.130  50.090  1.00  0.00           C
ATOM   1569  O   THR   113      37.330  30.200  49.280  1.00  0.00           O
ATOM   1570  N   ARG   132      37.110  30.870  51.350  1.00  0.00           N
ATOM   1571  H   ARG   132      37.120  31.780  51.780  1.00  0.00           H
ATOM   1572  CA  ARG   132      37.070  29.570  52.080  1.00  0.00           C
ATOM   1573  HA  ARG   132      37.250  28.760  51.370  1.00  0.00           H
ATOM   1574  CB  ARG   132      38.210  29.470  53.190  1.00  0.00           C
ATOM   1575  HB1 ARG   132      38.060  28.590  53.830  1.00  0.00           H
ATOM   1576  HB2 ARG   132      38.450  30.400  53.710  1.00  0.00           H
ATOM   1577  CG  ARG   132      39.560  29.060  52.570  1.00  0.00           C
ATOM   1578  HG1 ARG   132      39.860  29.870  51.910  1.00  0.00           H
ATOM   1579  HG2 ARG   132      39.450  28.160  51.970  1.00  0.00           H
ATOM   1580  CD  ARG   132      40.550  28.870  53.690  1.00  0.00           C
ATOM   1581  HD1 ARG   132      40.210  28.140  54.430  1.00  0.00           H
ATOM   1582  HD2 ARG   132      40.710  29.840  54.160  1.00  0.00           H
ATOM   1583  NE  ARG   132      41.790  28.430  53.120  1.00  0.00           N
ATOM   1584  HE  ARG   132      42.570  29.060  53.170  1.00  0.00           H
ATOM   1585  CZ  ARG   132      42.040  27.210  52.670  1.00  0.00           C
ATOM   1586  NH1 ARG   132      41.240  26.160  52.670  1.00  0.00           N
ATOM   1587 1HH1 ARG   132      40.420  26.270  53.260  1.00  0.00           H
ATOM   1588 2HH1 ARG   132      41.410  25.290  52.190  1.00  0.00           H
ATOM   1589  NH2 ARG   132      43.190  26.980  52.110  1.00  0.00           N
ATOM   1590 1HH2 ARG   132      43.840  27.750  52.200  1.00  0.00           H
ATOM   1591 2HH2 ARG   132      43.440  26.100  51.690  1.00  0.00           H
ATOM   1592  C   ARG   132      35.700  29.290  52.720  1.00  0.00           C
ATOM   1593  O   ARG   132      35.130  28.220  52.510  1.00  0.00           O
ATOM   1594  N   SER   133      35.070  30.250  53.410  1.00  0.00           N
ATOM   1595  H   SER   133      35.630  31.090  53.400  1.00  0.00           H
ATOM   1596  CA  SER   133      33.850  30.130  54.250  1.00  0.00           C
ATOM   1597  HA  SER   133      33.900  29.160  54.750  1.00  0.00           H
ATOM   1598  CB  SER   133      33.860  31.180  55.320  1.00  0.00           C
ATOM   1599  HB1 SER   133      33.990  32.150  54.840  1.00  0.00           H
ATOM   1600  HB2 SER   133      34.660  30.940  56.010  1.00  0.00           H
ATOM   1601  OG  SER   133      32.660  31.170  56.090  1.00  0.00           O
ATOM   1602  HG  SER   133      32.970  31.390  56.970  1.00  0.00           H
ATOM   1603  C   SER   133      32.470  30.150  53.510  1.00  0.00           C
ATOM   1604  O   SER   133      32.280  30.980  52.550  1.00  0.00           O
ATOM   1605  N   VAL   134      31.490  29.400  53.950  1.00  0.00           N
ATOM   1606  H   VAL   134      31.760  28.900  54.780  1.00  0.00           H
ATOM   1607  CA  VAL   134      30.220  29.080  53.360  1.00  0.00           C
ATOM   1608  HA  VAL   134      30.540  28.610  52.430  1.00  0.00           H
ATOM   1609  CB  VAL   134      29.550  27.890  54.040  1.00  0.00           C
ATOM   1610  HB  VAL   134      28.560  27.720  53.610  1.00  0.00           H
ATOM   1611  CG1 VAL   134      30.390  26.580  53.830  1.00  0.00           C
ATOM   1612 1HG1 VAL   134      30.070  25.770  54.480  1.00  0.00           H
ATOM   1613 2HG1 VAL   134      30.300  26.200  52.810  1.00  0.00           H
ATOM   1614 3HG1 VAL   134      31.460  26.760  53.880  1.00  0.00           H
ATOM   1615  CG2 VAL   134      29.360  28.040  55.590  1.00  0.00           C
ATOM   1616 1HG2 VAL   134      28.670  27.330  56.040  1.00  0.00           H
ATOM   1617 2HG2 VAL   134      30.360  27.920  56.010  1.00  0.00           H
ATOM   1618 3HG2 VAL   134      28.960  29.040  55.780  1.00  0.00           H
ATOM   1619  C   VAL   134      29.230  30.270  53.080  1.00  0.00           C
ATOM   1620  O   VAL   134      28.250  30.100  52.450  1.00  0.00           O
ATOM   1621  N   LYS   135      29.610  31.480  53.490  1.00  0.00           N
ATOM   1622  H   LYS   135      30.610  31.570  53.610  1.00  0.00           H
ATOM   1623  CA  LYS   135      28.780  32.700  53.410  1.00  0.00           C
ATOM   1624  HA  LYS   135      27.750  32.350  53.460  1.00  0.00           H
ATOM   1625  CB  LYS   135      29.150  33.460  54.660  1.00  0.00           C
ATOM   1626  HB1 LYS   135      29.060  32.820  55.530  1.00  0.00           H
ATOM   1627  HB2 LYS   135      28.490  34.330  54.750  1.00  0.00           H
ATOM   1628  CG  LYS   135      30.650  34.030  54.600  1.00  0.00           C
ATOM   1629  HG1 LYS   135      30.790  34.860  53.910  1.00  0.00           H
ATOM   1630  HG2 LYS   135      31.300  33.230  54.250  1.00  0.00           H
ATOM   1631  CD  LYS   135      31.130  34.440  55.970  1.00  0.00           C
ATOM   1632  HD1 LYS   135      32.200  34.440  55.750  1.00  0.00           H
ATOM   1633  HD2 LYS   135      30.880  33.780  56.800  1.00  0.00           H
ATOM   1634  CE  LYS   135      30.660  35.850  56.500  1.00  0.00           C
ATOM   1635  HE1 LYS   135      29.580  35.860  56.630  1.00  0.00           H
ATOM   1636  HE2 LYS   135      30.960  36.630  55.800  1.00  0.00           H
ATOM   1637  NZ  LYS   135      31.140  36.240  57.830  1.00  0.00           N
ATOM   1638  HZ1 LYS   135      30.800  35.550  58.490  1.00  0.00           H
ATOM   1639  HZ2 LYS   135      32.150  36.320  57.790  1.00  0.00           H
ATOM   1640  HZ3 LYS   135      30.850  37.140  58.170  1.00  0.00           H
ATOM   1641  C   LYS   135      28.890  33.580  52.130  1.00  0.00           C
ATOM   1642  O   LYS   135      28.610  34.760  52.240  1.00  0.00           O
ATOM   1643  N   TYR   136      29.280  33.010  51.010  1.00  0.00           N
ATOM   1644  H   TYR   136      29.140  32.010  50.990  1.00  0.00           H
ATOM   1645  CA  TYR   136      29.280  33.640  49.720  1.00  0.00           C
ATOM   1646  HA  TYR   136      30.070  34.390  49.690  1.00  0.00           H
ATOM   1647  CB  TYR   136      29.610  32.610  48.600  1.00  0.00           C
ATOM   1648  HB1 TYR   136      29.360  32.970  47.600  1.00  0.00           H
ATOM   1649  HB2 TYR   136      29.120  31.670  48.820  1.00  0.00           H
ATOM   1650  CG  TYR   136      31.090  32.300  48.370  1.00  0.00           C
ATOM   1651  CD1 TYR   136      31.950  32.210  49.460  1.00  0.00           C
ATOM   1652  HD1 TYR   136      31.570  32.530  50.420  1.00  0.00           H
ATOM   1653  CE1 TYR   136      33.300  31.780  49.290  1.00  0.00           C
ATOM   1654  HE1 TYR   136      33.970  31.660  50.130  1.00  0.00           H
ATOM   1655  CZ  TYR   136      33.800  31.470  48.030  1.00  0.00           C
ATOM   1656  OH  TYR   136      35.020  30.940  47.760  1.00  0.00           O
ATOM   1657  HH  TYR   136      35.520  30.910  48.580  1.00  0.00           H
ATOM   1658  CE2 TYR   136      32.900  31.500  46.960  1.00  0.00           C
ATOM   1659  HE2 TYR   136      33.150  31.010  46.030  1.00  0.00           H
ATOM   1660  CD2 TYR   136      31.540  31.950  47.090  1.00  0.00           C
ATOM   1661  HD2 TYR   136      30.880  31.970  46.240  1.00  0.00           H
ATOM   1662  C   TYR   136      27.970  34.290  49.440  1.00  0.00           C
ATOM   1663  O   TYR   136      26.930  33.880  50.000  1.00  0.00           O
ATOM   1664  N   ASP   137      27.980  35.430  48.720  1.00  0.00           N
ATOM   1665  H   ASP   137      28.840  35.750  48.280  1.00  0.00           H
ATOM   1666  CA  ASP   137      26.810  36.290  48.630  1.00  0.00           C
ATOM   1667  HA  ASP   137      26.220  36.210  49.550  1.00  0.00           H
ATOM   1668  CB  ASP   137      27.320  37.760  48.590  1.00  0.00           C
ATOM   1669  HB1 ASP   137      27.470  37.910  47.520  1.00  0.00           H
ATOM   1670  HB2 ASP   137      28.280  37.920  49.090  1.00  0.00           H
ATOM   1671  CG  ASP   137      26.280  38.810  48.980  1.00  0.00           C
ATOM   1672  OD1 ASP   137      25.430  38.480  49.880  1.00  0.00           O
ATOM   1673  OD2 ASP   137      26.280  39.890  48.360  1.00  0.00           O
ATOM   1674  C   ASP   137      25.730  35.880  47.600  1.00  0.00           C
ATOM   1675  O   ASP   137      24.520  35.950  47.980  1.00  0.00           O
ATOM   1676  N   TYR   138      26.090  35.580  46.380  1.00  0.00           N
ATOM   1677  H   TYR   138      27.090  35.510  46.230  1.00  0.00           H
ATOM   1678  CA  TYR   138      25.260  34.940  45.390  1.00  0.00           C
ATOM   1679  HA  TYR   138      24.190  34.990  45.610  1.00  0.00           H
ATOM   1680  CB  TYR   138      25.400  35.740  44.050  1.00  0.00           C
ATOM   1681  HB1 TYR   138      24.900  35.120  43.300  1.00  0.00           H
ATOM   1682  HB2 TYR   138      26.440  35.800  43.750  1.00  0.00           H
ATOM   1683  CG  TYR   138      24.650  37.080  44.080  1.00  0.00           C
ATOM   1684  CD1 TYR   138      25.400  38.330  44.200  1.00  0.00           C
ATOM   1685  HD1 TYR   138      26.480  38.320  44.300  1.00  0.00           H
ATOM   1686  CE1 TYR   138      24.710  39.550  43.940  1.00  0.00           C
ATOM   1687  HE1 TYR   138      25.200  40.520  44.000  1.00  0.00           H
ATOM   1688  CZ  TYR   138      23.310  39.580  44.120  1.00  0.00           C
ATOM   1689  OH  TYR   138      22.630  40.760  44.040  1.00  0.00           O
ATOM   1690  HH  TYR   138      21.680  40.700  44.180  1.00  0.00           H
ATOM   1691  CE2 TYR   138      22.530  38.430  43.990  1.00  0.00           C
ATOM   1692  HE2 TYR   138      21.470  38.460  44.180  1.00  0.00           H
ATOM   1693  CD2 TYR   138      23.210  37.170  43.980  1.00  0.00           C
ATOM   1694  HD2 TYR   138      22.650  36.250  44.020  1.00  0.00           H
ATOM   1695  C   TYR   138      25.620  33.440  45.220  1.00  0.00           C
ATOM   1696  O   TYR   138      26.740  33.020  45.280  1.00  0.00           O
ATOM   1697  N   TRP   139      24.630  32.640  44.880  1.00  0.00           N
ATOM   1698  H   TRP   139      23.770  33.150  44.730  1.00  0.00           H
ATOM   1699  CA  TRP   139      24.610  31.150  44.840  1.00  0.00           C
ATOM   1700  HA  TRP   139      25.580  30.690  44.700  1.00  0.00           H
ATOM   1701  CB  TRP   139      23.960  30.640  46.090  1.00  0.00           C
ATOM   1702  HB1 TRP   139      23.480  29.700  45.830  1.00  0.00           H
ATOM   1703  HB2 TRP   139      23.240  31.390  46.430  1.00  0.00           H
ATOM   1704  CG  TRP   139      24.910  30.530  47.280  1.00  0.00           C
ATOM   1705  CD1 TRP   139      25.550  31.590  47.830  1.00  0.00           C
ATOM   1706  HD1 TRP   139      25.280  32.610  47.630  1.00  0.00           H
ATOM   1707  NE1 TRP   139      26.360  31.200  48.830  1.00  0.00           N
ATOM   1708  HE1 TRP   139      26.980  31.830  49.310  1.00  0.00           H
ATOM   1709  CE2 TRP   139      26.540  29.820  48.730  1.00  0.00           C
ATOM   1710  CZ2 TRP   139      27.460  28.980  49.350  1.00  0.00           C
ATOM   1711  HZ2 TRP   139      28.210  29.370  50.030  1.00  0.00           H
ATOM   1712  CH2 TRP   139      27.360  27.630  49.100  1.00  0.00           C
ATOM   1713  HH2 TRP   139      28.000  26.950  49.640  1.00  0.00           H
ATOM   1714  CZ3 TRP   139      26.380  27.140  48.200  1.00  0.00           C
ATOM   1715  HZ3 TRP   139      26.160  26.080  48.200  1.00  0.00           H
ATOM   1716  CE3 TRP   139      25.540  27.990  47.520  1.00  0.00           C
ATOM   1717  HE3 TRP   139      24.790  27.600  46.850  1.00  0.00           H
ATOM   1718  CD2 TRP   139      25.580  29.360  47.800  1.00  0.00           C
ATOM   1719  C   TRP   139      23.850  30.740  43.570  1.00  0.00           C
ATOM   1720  O   TRP   139      23.280  31.600  42.880  1.00  0.00           O
ATOM   1721  N   GLY   140      23.830  29.440  43.210  1.00  0.00           N
ATOM   1722  H   GLY   140      24.480  28.790  43.630  1.00  0.00           H
ATOM   1723  CA  GLY   140      23.000  28.900  42.170  1.00  0.00           C
ATOM   1724  HA1 GLY   140      23.520  28.170  41.550  1.00  0.00           H
ATOM   1725  HA2 GLY   140      22.680  29.700  41.490  1.00  0.00           H
ATOM   1726  C   GLY   140      21.770  28.190  42.590  1.00  0.00           C
ATOM   1727  O   GLY   140      20.990  28.700  43.400  1.00  0.00           O
ATOM   1728  N   GLN   141      21.560  26.940  42.090  1.00  0.00           N
ATOM   1729  H   GLN   141      22.310  26.550  41.550  1.00  0.00           H
ATOM   1730  CA  GLN   141      20.490  26.020  42.500  1.00  0.00           C
ATOM   1731  HA  GLN   141      19.940  26.360  43.380  1.00  0.00           H
ATOM   1732  CB  GLN   141      19.580  25.810  41.270  1.00  0.00           C
ATOM   1733  HB1 GLN   141      19.030  24.870  41.380  1.00  0.00           H
ATOM   1734  HB2 GLN   141      20.190  25.680  40.370  1.00  0.00           H
ATOM   1735  CG  GLN   141      18.540  26.970  41.060  1.00  0.00           C
ATOM   1736  HG1 GLN   141      19.180  27.840  40.910  1.00  0.00           H
ATOM   1737  HG2 GLN   141      17.910  27.060  41.950  1.00  0.00           H
ATOM   1738  CD  GLN   141      17.570  26.740  39.920  1.00  0.00           C
ATOM   1739  OE1 GLN   141      16.650  25.960  39.980  1.00  0.00           O
ATOM   1740  NE2 GLN   141      17.780  27.430  38.850  1.00  0.00           N
ATOM   1741 1HE2 GLN   141      18.530  28.100  38.760  1.00  0.00           H
ATOM   1742 2HE2 GLN   141      17.260  27.190  38.020  1.00  0.00           H
ATOM   1743  C   GLN   141      21.100  24.680  42.930  1.00  0.00           C
ATOM   1744  O   GLN   141      20.410  23.950  43.700  1.00  0.00           O
ATOM   1745  N   GLY   142      22.300  24.310  42.370  1.00  0.00           N
ATOM   1746  H   GLY   142      22.730  24.890  41.660  1.00  0.00           H
ATOM   1747  CA  GLY   142      22.920  23.040  42.590  1.00  0.00           C
ATOM   1748  HA1 GLY   142      22.700  22.780  43.630  1.00  0.00           H
ATOM   1749  HA2 GLY   142      23.990  23.230  42.620  1.00  0.00           H
ATOM   1750  C   GLY   142      22.550  21.870  41.640  1.00  0.00           C
ATOM   1751  O   GLY   142      21.740  22.160  40.760  1.00  0.00           O
ATOM   1752  N   THR   143      23.250  20.760  41.680  1.00  0.00           N
ATOM   1753  H   THR   143      23.850  20.650  42.490  1.00  0.00           H
ATOM   1754  CA  THR   143      22.980  19.630  40.780  1.00  0.00           C
ATOM   1755  HA  THR   143      21.900  19.530  40.710  1.00  0.00           H
ATOM   1756  CB  THR   143      23.600  19.780  39.390  1.00  0.00           C
ATOM   1757  HB  THR   143      23.300  20.670  38.830  1.00  0.00           H
ATOM   1758  CG2 THR   143      25.080  19.680  39.350  1.00  0.00           C
ATOM   1759 1HG2 THR   143      25.390  19.300  38.380  1.00  0.00           H
ATOM   1760 2HG2 THR   143      25.440  20.710  39.350  1.00  0.00           H
ATOM   1761 3HG2 THR   143      25.410  19.060  40.180  1.00  0.00           H
ATOM   1762  OG1 THR   143      23.040  18.790  38.610  1.00  0.00           O
ATOM   1763  HG1 THR   143      23.340  18.990  37.720  1.00  0.00           H
ATOM   1764  C   THR   143      23.440  18.310  41.520  1.00  0.00           C
ATOM   1765  O   THR   143      24.500  18.280  42.140  1.00  0.00           O
ATOM   1766  N   GLN   144      22.780  17.220  41.260  1.00  0.00           N
ATOM   1767  H   GLN   144      22.050  17.330  40.580  1.00  0.00           H
ATOM   1768  CA  GLN   144      23.020  15.940  41.850  1.00  0.00           C
ATOM   1769  HA  GLN   144      23.310  16.020  42.900  1.00  0.00           H
ATOM   1770  CB  GLN   144      21.660  15.130  41.940  1.00  0.00           C
ATOM   1771  HB1 GLN   144      21.400  14.960  40.890  1.00  0.00           H
ATOM   1772  HB2 GLN   144      20.950  15.700  42.520  1.00  0.00           H
ATOM   1773  CG  GLN   144      21.750  13.780  42.630  1.00  0.00           C
ATOM   1774  HG1 GLN   144      21.840  13.940  43.710  1.00  0.00           H
ATOM   1775  HG2 GLN   144      22.580  13.210  42.220  1.00  0.00           H
ATOM   1776  CD  GLN   144      20.550  12.810  42.420  1.00  0.00           C
ATOM   1777  OE1 GLN   144      19.410  13.110  42.590  1.00  0.00           O
ATOM   1778  NE2 GLN   144      20.820  11.610  42.120  1.00  0.00           N
ATOM   1779 1HE2 GLN   144      21.770  11.350  41.890  1.00  0.00           H
ATOM   1780 2HE2 GLN   144      20.100  10.930  41.930  1.00  0.00           H
ATOM   1781  C   GLN   144      24.050  15.180  41.060  1.00  0.00           C
ATOM   1782  O   GLN   144      24.030  15.090  39.880  1.00  0.00           O
ATOM   1783  N   VAL   145      24.930  14.460  41.780  1.00  0.00           N
ATOM   1784  H   VAL   145      25.010  14.650  42.770  1.00  0.00           H
ATOM   1785  CA  VAL   145      25.850  13.520  41.260  1.00  0.00           C
ATOM   1786  HA  VAL   145      25.730  13.220  40.220  1.00  0.00           H
ATOM   1787  CB  VAL   145      27.260  14.070  41.340  1.00  0.00           C
ATOM   1788  HB  VAL   145      27.500  14.270  42.380  1.00  0.00           H
ATOM   1789  CG1 VAL   145      28.260  12.990  40.870  1.00  0.00           C
ATOM   1790 1HG1 VAL   145      27.960  12.640  39.880  1.00  0.00           H
ATOM   1791 2HG1 VAL   145      29.260  13.390  40.730  1.00  0.00           H
ATOM   1792 3HG1 VAL   145      28.270  12.140  41.550  1.00  0.00           H
ATOM   1793  CG2 VAL   145      27.350  15.430  40.470  1.00  0.00           C
ATOM   1794 1HG2 VAL   145      27.100  15.130  39.450  1.00  0.00           H
ATOM   1795 2HG2 VAL   145      26.670  16.230  40.760  1.00  0.00           H
ATOM   1796 3HG2 VAL   145      28.370  15.800  40.440  1.00  0.00           H
ATOM   1797  C   VAL   145      25.560  12.280  42.060  1.00  0.00           C
ATOM   1798  O   VAL   145      25.390  12.380  43.280  1.00  0.00           O
ATOM   1799  N   THR   146      25.740  11.040  41.480  1.00  0.00           N
ATOM   1800  H   THR   146      25.970  11.070  40.500  1.00  0.00           H
ATOM   1801  CA  THR   146      25.660   9.740  42.220  1.00  0.00           C
ATOM   1802  HA  THR   146      25.910   9.850  43.280  1.00  0.00           H
ATOM   1803  CB  THR   146      24.260   9.060  42.220  1.00  0.00           C
ATOM   1804  HB  THR   146      24.140   8.610  41.240  1.00  0.00           H
ATOM   1805  CG2 THR   146      24.050   8.000  43.220  1.00  0.00           C
ATOM   1806 1HG2 THR   146      24.870   7.290  43.220  1.00  0.00           H
ATOM   1807 2HG2 THR   146      23.920   8.360  44.250  1.00  0.00           H
ATOM   1808 3HG2 THR   146      23.180   7.400  42.950  1.00  0.00           H
ATOM   1809  OG1 THR   146      23.300  10.070  42.400  1.00  0.00           O
ATOM   1810  HG1 THR   146      23.450  10.620  41.630  1.00  0.00           H
ATOM   1811  C   THR   146      26.680   8.720  41.740  1.00  0.00           C
ATOM   1812  O   THR   146      26.970   8.630  40.530  1.00  0.00           O
ATOM   1813  N   VAL   147      27.230   7.970  42.710  1.00  0.00           N
ATOM   1814  H   VAL   147      27.150   8.260  43.670  1.00  0.00           H
ATOM   1815  CA  VAL   147      28.190   6.870  42.360  1.00  0.00           C
ATOM   1816  HA  VAL   147      28.280   7.050  41.280  1.00  0.00           H
ATOM   1817  CB  VAL   147      29.660   7.130  42.940  1.00  0.00           C
ATOM   1818  HB  VAL   147      29.610   6.970  44.020  1.00  0.00           H
ATOM   1819  CG1 VAL   147      30.650   6.130  42.430  1.00  0.00           C
ATOM   1820 1HG1 VAL   147      30.470   6.000  41.360  1.00  0.00           H
ATOM   1821 2HG1 VAL   147      31.660   6.460  42.650  1.00  0.00           H
ATOM   1822 3HG1 VAL   147      30.400   5.170  42.890  1.00  0.00           H
ATOM   1823  CG2 VAL   147      30.130   8.560  42.670  1.00  0.00           C
ATOM   1824 1HG2 VAL   147      30.100   8.770  41.600  1.00  0.00           H
ATOM   1825 2HG2 VAL   147      29.590   9.270  43.300  1.00  0.00           H
ATOM   1826 3HG2 VAL   147      31.110   8.660  43.150  1.00  0.00           H
ATOM   1827  C   VAL   147      27.660   5.420  42.440  1.00  0.00           C
ATOM   1828  O   VAL   147      27.350   4.950  43.530  1.00  0.00           O
ATOM   1829  N   SER   148      27.620   4.680  41.280  1.00  0.00           N
ATOM   1830  H   SER   148      27.800   5.240  40.460  1.00  0.00           H
ATOM   1831  CA  SER   148      27.190   3.260  41.160  1.00  0.00           C
ATOM   1832  HA  SER   148      26.450   2.980  41.920  1.00  0.00           H
ATOM   1833  CB  SER   148      26.570   3.010  39.780  1.00  0.00           C
ATOM   1834  HB1 SER   148      26.680   1.940  39.590  1.00  0.00           H
ATOM   1835  HB2 SER   148      27.080   3.610  39.030  1.00  0.00           H
ATOM   1836  OG  SER   148      25.180   3.270  39.690  1.00  0.00           O
ATOM   1837  HG  SER   148      24.990   2.900  38.830  1.00  0.00           H
ATOM   1838  C   SER   148      28.380   2.330  41.320  1.00  0.00           C
ATOM   1839  O   SER   148      29.440   2.530  40.700  1.00  0.00           O
ATOM   1840  N   SER   149      28.200   1.290  42.170  1.00  0.00           N
ATOM   1841  H   SER   149      27.340   1.240  42.710  1.00  0.00           H
ATOM   1842  CA  SER   149      29.190   0.230  42.410  1.00  0.00           C
ATOM   1843  HA  SER   149      30.050   0.470  41.780  1.00  0.00           H
ATOM   1844  CB  SER   149      29.750   0.380  43.900  1.00  0.00           C
ATOM   1845  HB1 SER   149      30.240   1.350  43.900  1.00  0.00           H
ATOM   1846  HB2 SER   149      30.370  66.950  44.130  1.00  0.00           H
ATOM   1847  OG  SER   149      28.680   0.440  44.710  1.00  0.00           O
ATOM   1848  HG  SER   149      28.000  67.330  44.310  1.00  0.00           H
ATOM   1849  C   SER   149      28.640  66.260  42.200  1.00  0.00           C
ATOM   1850  OC1 SER   149      27.550  65.960  42.670  1.00  0.00           O
ATOM   1851  OC2 SER   149      29.360  65.400  41.590  1.00  0.00           O
TER
ENDMDL
