# Supplementary material for: Targeting Ras-binding domain of ELMO1 by computational nanobody design
Source: Commun Biol. 2023 Mar 17;6:284. doi: 10.1038/s42003-023-04657-w (PMC10023680; doi:10.1038/s42003-023-04657-w)
Supplement: Supplementary file 4 — Supplementary Data 2 [file 42003_2023_4657_MOESM4_ESM.zip › MD_input_output/Nb01_snapshot/snapshot_038000_CDR2.pdb]

ATOM    724  N   SER    57      38.720  39.860  36.090  1.00  0.00           N
ATOM    725  H   SER    57      39.390  39.900  36.840  1.00  0.00           H
ATOM    726  CA  SER    57      38.720  41.180  35.450  1.00  0.00           C
ATOM    727  HA  SER    57      38.400  41.050  34.420  1.00  0.00           H
ATOM    728  CB  SER    57      37.600  42.060  36.040  1.00  0.00           C
ATOM    729  HB1 SER    57      36.680  41.520  35.780  1.00  0.00           H
ATOM    730  HB2 SER    57      37.560  43.040  35.570  1.00  0.00           H
ATOM    731  OG  SER    57      37.890  42.180  37.430  1.00  0.00           O
ATOM    732  HG  SER    57      37.070  42.130  37.910  1.00  0.00           H
ATOM    733  C   SER    57      40.090  41.860  35.470  1.00  0.00           C
ATOM    734  O   SER    57      40.930  41.690  36.340  1.00  0.00           O
ATOM    735  N   ILE    58      40.300  42.830  34.520  1.00  0.00           N
ATOM    736  H   ILE    58      39.510  43.110  33.960  1.00  0.00           H
ATOM    737  CA  ILE    58      41.510  43.680  34.470  1.00  0.00           C
ATOM    738  HA  ILE    58      41.970  43.630  35.460  1.00  0.00           H
ATOM    739  CB  ILE    58      42.450  43.050  33.410  1.00  0.00           C
ATOM    740  HB  ILE    58      42.510  41.990  33.650  1.00  0.00           H
ATOM    741  CG2 ILE    58      41.880  43.250  31.960  1.00  0.00           C
ATOM    742 1HG2 ILE    58      41.920  44.320  31.740  1.00  0.00           H
ATOM    743 2HG2 ILE    58      42.460  42.720  31.210  1.00  0.00           H
ATOM    744 3HG2 ILE    58      40.850  42.910  31.870  1.00  0.00           H
ATOM    745  CG1 ILE    58      43.820  43.750  33.470  1.00  0.00           C
ATOM    746 1HG1 ILE    58      44.040  43.940  34.520  1.00  0.00           H
ATOM    747 2HG1 ILE    58      43.690  44.780  33.140  1.00  0.00           H
ATOM    748  CD  ILE    58      44.990  43.100  32.720  1.00  0.00           C
ATOM    749  HD1 ILE    58      45.190  42.070  33.010  1.00  0.00           H
ATOM    750  HD2 ILE    58      44.660  42.890  31.700  1.00  0.00           H
ATOM    751  HD3 ILE    58      45.860  43.760  32.750  1.00  0.00           H
ATOM    752  C   ILE    58      41.170  45.130  34.210  1.00  0.00           C
ATOM    753  O   ILE    58      40.410  45.460  33.330  1.00  0.00           O
ATOM    754  N   LYS    59      41.900  45.990  34.940  1.00  0.00           N
ATOM    755  H   LYS    59      42.430  45.600  35.700  1.00  0.00           H
ATOM    756  CA  LYS    59      41.830  47.450  34.800  1.00  0.00           C
ATOM    757  HA  LYS    59      40.820  47.840  34.740  1.00  0.00           H
ATOM    758  CB  LYS    59      42.460  48.090  36.020  1.00  0.00           C
ATOM    759  HB1 LYS    59      42.850  49.060  35.720  1.00  0.00           H
ATOM    760  HB2 LYS    59      43.350  47.590  36.400  1.00  0.00           H
ATOM    761  CG  LYS    59      41.460  48.260  37.160  1.00  0.00           C
ATOM    762  HG1 LYS    59      41.160  47.260  37.460  1.00  0.00           H
ATOM    763  HG2 LYS    59      40.630  48.880  36.810  1.00  0.00           H
ATOM    764  CD  LYS    59      42.110  48.800  38.400  1.00  0.00           C
ATOM    765  HD1 LYS    59      42.790  49.600  38.100  1.00  0.00           H
ATOM    766  HD2 LYS    59      42.670  47.980  38.860  1.00  0.00           H
ATOM    767  CE  LYS    59      40.940  49.380  39.260  1.00  0.00           C
ATOM    768  HE1 LYS    59      40.260  48.570  39.500  1.00  0.00           H
ATOM    769  HE2 LYS    59      40.430  50.080  38.590  1.00  0.00           H
ATOM    770  NZ  LYS    59      41.490  50.100  40.380  1.00  0.00           N
ATOM    771  HZ1 LYS    59      41.800  49.470  41.100  1.00  0.00           H
ATOM    772  HZ2 LYS    59      42.180  50.790  40.130  1.00  0.00           H
ATOM    773  HZ3 LYS    59      40.760  50.630  40.840  1.00  0.00           H
ATOM    774  C   LYS    59      42.560  47.960  33.560  1.00  0.00           C
ATOM    775  O   LYS    59      43.510  47.320  33.040  1.00  0.00           O
ATOM    776  N   TRP    60      42.260  49.170  33.020  1.00  0.00           N
ATOM    777  H   TRP    60      41.570  49.730  33.500  1.00  0.00           H
ATOM    778  CA  TRP    60      43.120  49.740  32.010  1.00  0.00           C
ATOM    779  HA  TRP    60      43.340  49.010  31.230  1.00  0.00           H
ATOM    780  CB  TRP    60      42.300  50.840  31.280  1.00  0.00           C
ATOM    781  HB1 TRP    60      41.360  50.470  30.880  1.00  0.00           H
ATOM    782  HB2 TRP    60      42.950  51.180  30.480  1.00  0.00           H
ATOM    783  CG  TRP    60      41.850  52.030  32.150  1.00  0.00           C
ATOM    784  CD1 TRP    60      40.580  52.150  32.650  1.00  0.00           C
ATOM    785  HD1 TRP    60      39.860  51.350  32.630  1.00  0.00           H
ATOM    786  NE1 TRP    60      40.490  53.290  33.420  1.00  0.00           N
ATOM    787  HE1 TRP    60      39.590  53.470  33.850  1.00  0.00           H
ATOM    788  CE2 TRP    60      41.580  54.070  33.260  1.00  0.00           C
ATOM    789  CZ2 TRP    60      41.980  55.350  33.790  1.00  0.00           C
ATOM    790  HZ2 TRP    60      41.350  55.890  34.500  1.00  0.00           H
ATOM    791  CH2 TRP    60      43.310  55.800  33.610  1.00  0.00           C
ATOM    792  HH2 TRP    60      43.680  56.680  34.120  1.00  0.00           H
ATOM    793  CZ3 TRP    60      44.160  55.020  32.720  1.00  0.00           C
ATOM    794  HZ3 TRP    60      45.130  55.370  32.410  1.00  0.00           H
ATOM    795  CE3 TRP    60      43.680  53.840  32.080  1.00  0.00           C
ATOM    796  HE3 TRP    60      44.350  53.390  31.360  1.00  0.00           H
ATOM    797  CD2 TRP    60      42.450  53.310  32.470  1.00  0.00           C
ATOM    798  C   TRP    60      44.470  50.420  32.580  1.00  0.00           C
ATOM    799  O   TRP    60      45.420  50.640  31.830  1.00  0.00           O
ATOM    800  N   ALA    61      44.460  50.690  33.870  1.00  0.00           N
ATOM    801  H   ALA    61      43.550  50.850  34.280  1.00  0.00           H
ATOM    802  CA  ALA    61      45.740  50.900  34.650  1.00  0.00           C
ATOM    803  HA  ALA    61      46.410  51.450  33.980  1.00  0.00           H
ATOM    804  CB  ALA    61      45.370  51.670  35.980  1.00  0.00           C
ATOM    805  HB1 ALA    61      44.840  52.510  35.540  1.00  0.00           H
ATOM    806  HB2 ALA    61      44.770  50.970  36.550  1.00  0.00           H
ATOM    807  HB3 ALA    61      46.330  51.850  36.480  1.00  0.00           H
ATOM    808  C   ALA    61      46.470  49.630  34.950  1.00  0.00           C
ATOM    809  O   ALA    61      47.500  49.650  35.600  1.00  0.00           O
ATOM    810  N   GLY    65      46.060  48.420  34.410  1.00  0.00           N
ATOM    811  H   GLY    65      45.230  48.500  33.830  1.00  0.00           H
ATOM    812  CA  GLY    65      46.970  47.280  34.200  1.00  0.00           C
ATOM    813  HA1 GLY    65      47.970  47.660  34.000  1.00  0.00           H
ATOM    814  HA2 GLY    65      46.730  46.750  33.270  1.00  0.00           H
ATOM    815  C   GLY    65      47.010  46.390  35.430  1.00  0.00           C
ATOM    816  O   GLY    65      47.920  45.480  35.510  1.00  0.00           O
ATOM    817  N   ASP    66      46.020  46.530  36.370  1.00  0.00           N
ATOM    818  H   ASP    66      45.380  47.310  36.290  1.00  0.00           H
ATOM    819  CA  ASP    66      45.990  45.710  37.570  1.00  0.00           C
ATOM    820  HA  ASP    66      46.930  45.160  37.570  1.00  0.00           H
ATOM    821  CB  ASP    66      45.970  46.610  38.800  1.00  0.00           C
ATOM    822  HB1 ASP    66      44.940  46.980  38.780  1.00  0.00           H
ATOM    823  HB2 ASP    66      46.700  47.410  38.700  1.00  0.00           H
ATOM    824  CG  ASP    66      46.450  45.980  40.070  1.00  0.00           C
ATOM    825  OD1 ASP    66      46.340  46.630  41.180  1.00  0.00           O
ATOM    826  OD2 ASP    66      47.090  44.870  40.090  1.00  0.00           O
ATOM    827  C   ASP    66      44.800  44.740  37.550  1.00  0.00           C
ATOM    828  O   ASP    66      43.880  44.990  36.800  1.00  0.00           O
ATOM    829  N   ARG    67      44.940  43.600  38.260  1.00  0.00           N
ATOM    830  H   ARG    67      45.740  43.720  38.860  1.00  0.00           H
ATOM    831  CA  ARG    67      44.080  42.430  38.140  1.00  0.00           C
ATOM    832  HA  ARG    67      43.350  42.590  37.350  1.00  0.00           H
ATOM    833  CB  ARG    67      44.910  41.190  37.660  1.00  0.00           C
ATOM    834  HB1 ARG    67      44.300  40.300  37.510  1.00  0.00           H
ATOM    835  HB2 ARG    67      45.580  41.040  38.510  1.00  0.00           H
ATOM    836  CG  ARG    67      45.640  41.460  36.310  1.00  0.00           C
ATOM    837  HG1 ARG    67      46.180  42.410  36.330  1.00  0.00           H
ATOM    838  HG2 ARG    67      44.980  41.310  35.470  1.00  0.00           H
ATOM    839  CD  ARG    67      46.590  40.270  36.160  1.00  0.00           C
ATOM    840  HD1 ARG    67      46.020  39.360  36.300  1.00  0.00           H
ATOM    841  HD2 ARG    67      47.390  40.270  36.890  1.00  0.00           H
ATOM    842  NE  ARG    67      47.100  40.320  34.760  1.00  0.00           N
ATOM    843  HE  ARG    67      46.510  39.810  34.110  1.00  0.00           H
ATOM    844  CZ  ARG    67      48.210  40.880  34.270  1.00  0.00           C
ATOM    845  NH1 ARG    67      49.090  41.560  34.990  1.00  0.00           N
ATOM    846 1HH1 ARG    67      48.800  41.790  35.930  1.00  0.00           H
ATOM    847 2HH1 ARG    67      50.000  41.610  34.560  1.00  0.00           H
ATOM    848  NH2 ARG    67      48.380  40.800  32.970  1.00  0.00           N
ATOM    849 1HH2 ARG    67      47.840  40.200  32.370  1.00  0.00           H
ATOM    850 2HH2 ARG    67      49.300  41.120  32.670  1.00  0.00           H
ATOM    851  C   ARG    67      43.210  41.940  39.350  1.00  0.00           C
ATOM    852  O   ARG    67      43.520  42.170  40.520  1.00  0.00           O
ATOM    853  N   THR    68      42.100  41.210  39.090  1.00  0.00           N
ATOM    854  H   THR    68      41.730  41.110  38.150  1.00  0.00           H
ATOM    855  CA  THR    68      41.170  40.750  40.130  1.00  0.00           C
ATOM    856  HA  THR    68      41.800  40.700  41.020  1.00  0.00           H
ATOM    857  CB  THR    68      40.120  41.790  40.240  1.00  0.00           C
ATOM    858  HB  THR    68      39.610  41.950  39.290  1.00  0.00           H
ATOM    859  CG2 THR    68      39.030  41.250  41.200  1.00  0.00           C
ATOM    860 1HG2 THR    68      38.500  42.070  41.680  1.00  0.00           H
ATOM    861 2HG2 THR    68      38.330  40.680  40.610  1.00  0.00           H
ATOM    862 3HG2 THR    68      39.460  40.700  42.030  1.00  0.00           H
ATOM    863  OG1 THR    68      40.720  42.960  40.900  1.00  0.00           O
ATOM    864  HG1 THR    68      41.230  43.370  40.200  1.00  0.00           H
ATOM    865  C   THR    68      40.570  39.450  39.640  1.00  0.00           C
ATOM    866  O   THR    68      40.370  39.380  38.440  1.00  0.00           O
ATOM    867  N   TYR    69      40.290  38.490  40.530  1.00  0.00           N
ATOM    868  H   TYR    69      40.400  38.700  41.510  1.00  0.00           H
ATOM    869  CA  TYR    69      39.740  37.130  40.290  1.00  0.00           C
ATOM    870  HA  TYR    69      39.380  36.880  39.290  1.00  0.00           H
ATOM    871  CB  TYR    69      40.820  36.130  40.470  1.00  0.00           C
ATOM    872  HB1 TYR    69      40.310  35.160  40.470  1.00  0.00           H
ATOM    873  HB2 TYR    69      41.230  36.070  41.480  1.00  0.00           H
ATOM    874  CG  TYR    69      41.870  36.130  39.380  1.00  0.00           C
ATOM    875  CD1 TYR    69      43.020  36.870  39.620  1.00  0.00           C
ATOM    876  HD1 TYR    69      43.220  37.230  40.620  1.00  0.00           H
ATOM    877  CE1 TYR    69      44.050  36.950  38.640  1.00  0.00           C
ATOM    878  HE1 TYR    69      45.000  37.410  38.880  1.00  0.00           H
ATOM    879  CZ  TYR    69      43.890  36.320  37.350  1.00  0.00           C
ATOM    880  OH  TYR    69      44.840  36.310  36.420  1.00  0.00           O
ATOM    881  HH  TYR    69      45.620  36.780  36.710  1.00  0.00           H
ATOM    882  CE2 TYR    69      42.680  35.690  37.080  1.00  0.00           C
ATOM    883  HE2 TYR    69      42.530  35.240  36.110  1.00  0.00           H
ATOM    884  CD2 TYR    69      41.670  35.590  38.090  1.00  0.00           C
ATOM    885  HD2 TYR    69      40.720  35.100  37.940  1.00  0.00           H
ATOM    886  C   TYR    69      38.570  36.880  41.280  1.00  0.00           C
ATOM    887  O   TYR    69      38.560  37.430  42.400  1.00  0.00           O
