# Supplementary material for: Targeting Ras-binding domain of ELMO1 by computational nanobody design
Source: Commun Biol. 2023 Mar 17;6:284. doi: 10.1038/s42003-023-04657-w (PMC10023680; doi:10.1038/s42003-023-04657-w)
Supplement: Supplementary file 4 — Supplementary Data 2 [file 42003_2023_4657_MOESM4_ESM.zip › MD_input_output/Nb01_snapshot/snapshot_024000_CDR3.pdb]

ATOM   1461  N   ALA   107      23.350  32.300  30.590  1.00  0.00           N
ATOM   1462  H   ALA   107      24.350  32.340  30.450  1.00  0.00           H
ATOM   1463  CA  ALA   107      22.640  33.580  30.910  1.00  0.00           C
ATOM   1464  HA  ALA   107      21.570  33.480  30.700  1.00  0.00           H
ATOM   1465  CB  ALA   107      22.760  33.850  32.440  1.00  0.00           C
ATOM   1466  HB1 ALA   107      22.680  32.970  33.080  1.00  0.00           H
ATOM   1467  HB2 ALA   107      23.760  34.190  32.710  1.00  0.00           H
ATOM   1468  HB3 ALA   107      22.010  34.570  32.760  1.00  0.00           H
ATOM   1469  C   ALA   107      23.230  34.760  30.130  1.00  0.00           C
ATOM   1470  O   ALA   107      24.450  34.720  29.980  1.00  0.00           O
ATOM   1471  N   ALA   108      22.370  35.680  29.670  1.00  0.00           N
ATOM   1472  H   ALA   108      21.400  35.410  29.580  1.00  0.00           H
ATOM   1473  CA  ALA   108      22.790  36.970  29.120  1.00  0.00           C
ATOM   1474  HA  ALA   108      23.840  37.100  29.370  1.00  0.00           H
ATOM   1475  CB  ALA   108      22.700  36.840  27.610  1.00  0.00           C
ATOM   1476  HB1 ALA   108      21.720  36.560  27.220  1.00  0.00           H
ATOM   1477  HB2 ALA   108      23.040  37.790  27.200  1.00  0.00           H
ATOM   1478  HB3 ALA   108      23.410  36.090  27.260  1.00  0.00           H
ATOM   1479  C   ALA   108      22.030  38.240  29.590  1.00  0.00           C
ATOM   1480  O   ALA   108      20.850  38.150  29.920  1.00  0.00           O
ATOM   1481  N   ASP   109      22.700  39.410  29.620  1.00  0.00           N
ATOM   1482  H   ASP   109      23.680  39.370  29.390  1.00  0.00           H
ATOM   1483  CA  ASP   109      22.210  40.710  30.080  1.00  0.00           C
ATOM   1484  HA  ASP   109      21.160  40.630  29.810  1.00  0.00           H
ATOM   1485  CB  ASP   109      22.280  40.990  31.600  1.00  0.00           C
ATOM   1486  HB1 ASP   109      23.280  41.140  32.000  1.00  0.00           H
ATOM   1487  HB2 ASP   109      21.930  40.080  32.100  1.00  0.00           H
ATOM   1488  CG  ASP   109      21.280  42.140  31.940  1.00  0.00           C
ATOM   1489  OD1 ASP   109      20.080  41.830  31.710  1.00  0.00           O
ATOM   1490  OD2 ASP   109      21.550  43.220  32.470  1.00  0.00           O
ATOM   1491  C   ASP   109      22.980  41.820  29.270  1.00  0.00           C
ATOM   1492  O   ASP   109      24.150  41.690  28.920  1.00  0.00           O
ATOM   1493  N   ARG   110      22.390  42.990  29.160  1.00  0.00           N
ATOM   1494  H   ARG   110      21.400  43.040  29.370  1.00  0.00           H
ATOM   1495  CA  ARG   110      23.100  44.260  28.810  1.00  0.00           C
ATOM   1496  HA  ARG   110      23.910  44.090  28.090  1.00  0.00           H
ATOM   1497  CB  ARG   110      22.100  45.370  28.310  1.00  0.00           C
ATOM   1498  HB1 ARG   110      22.610  46.330  28.420  1.00  0.00           H
ATOM   1499  HB2 ARG   110      21.190  45.380  28.910  1.00  0.00           H
ATOM   1500  CG  ARG   110      21.630  45.130  26.760  1.00  0.00           C
ATOM   1501  HG1 ARG   110      20.920  45.950  26.660  1.00  0.00           H
ATOM   1502  HG2 ARG   110      21.190  44.130  26.690  1.00  0.00           H
ATOM   1503  CD  ARG   110      22.670  45.180  25.610  1.00  0.00           C
ATOM   1504  HD1 ARG   110      23.450  44.420  25.700  1.00  0.00           H
ATOM   1505  HD2 ARG   110      23.130  46.170  25.670  1.00  0.00           H
ATOM   1506  NE  ARG   110      21.910  45.180  24.320  1.00  0.00           N
ATOM   1507  HE  ARG   110      21.130  44.530  24.310  1.00  0.00           H
ATOM   1508  CZ  ARG   110      22.100  45.990  23.260  1.00  0.00           C
ATOM   1509  NH1 ARG   110      23.120  46.850  23.270  1.00  0.00           N
ATOM   1510 1HH1 ARG   110      23.600  46.990  24.150  1.00  0.00           H
ATOM   1511 2HH1 ARG   110      23.380  47.380  22.450  1.00  0.00           H
ATOM   1512  NH2 ARG   110      21.350  46.040  22.200  1.00  0.00           N
ATOM   1513 1HH2 ARG   110      20.520  45.470  22.030  1.00  0.00           H
ATOM   1514 2HH2 ARG   110      21.700  46.560  21.410  1.00  0.00           H
ATOM   1515  C   ARG   110      24.010  44.910  29.890  1.00  0.00           C
ATOM   1516  O   ARG   110      25.120  45.380  29.550  1.00  0.00           O
ATOM   1517  N   PHE   111      23.550  44.920  31.100  1.00  0.00           N
ATOM   1518  H   PHE   111      22.760  44.330  31.310  1.00  0.00           H
ATOM   1519  CA  PHE   111      24.120  45.840  32.140  1.00  0.00           C
ATOM   1520  HA  PHE   111      25.040  46.220  31.700  1.00  0.00           H
ATOM   1521  CB  PHE   111      23.060  46.950  32.440  1.00  0.00           C
ATOM   1522  HB1 PHE   111      23.520  47.620  33.170  1.00  0.00           H
ATOM   1523  HB2 PHE   111      22.210  46.440  32.890  1.00  0.00           H
ATOM   1524  CG  PHE   111      22.690  47.820  31.220  1.00  0.00           C
ATOM   1525  CD1 PHE   111      21.370  48.320  31.120  1.00  0.00           C
ATOM   1526  HD1 PHE   111      20.640  48.010  31.860  1.00  0.00           H
ATOM   1527  CE1 PHE   111      20.980  49.200  30.080  1.00  0.00           C
ATOM   1528  HE1 PHE   111      20.000  49.650  30.090  1.00  0.00           H
ATOM   1529  CZ  PHE   111      21.950  49.560  29.030  1.00  0.00           C
ATOM   1530  HZ  PHE   111      21.590  50.260  28.300  1.00  0.00           H
ATOM   1531  CE2 PHE   111      23.320  49.100  29.190  1.00  0.00           C
ATOM   1532  HE2 PHE   111      24.120  49.330  28.510  1.00  0.00           H
ATOM   1533  CD2 PHE   111      23.650  48.270  30.280  1.00  0.00           C
ATOM   1534  HD2 PHE   111      24.680  47.940  30.350  1.00  0.00           H
ATOM   1535  C   PHE   111      24.530  45.210  33.500  1.00  0.00           C
ATOM   1536  O   PHE   111      25.240  45.830  34.280  1.00  0.00           O
ATOM   1537  N   LEU   112      24.030  44.030  33.850  1.00  0.00           N
ATOM   1538  H   LEU   112      23.330  43.610  33.250  1.00  0.00           H
ATOM   1539  CA  LEU   112      24.130  43.390  35.210  1.00  0.00           C
ATOM   1540  HA  LEU   112      24.470  44.170  35.890  1.00  0.00           H
ATOM   1541  CB  LEU   112      22.840  42.830  35.850  1.00  0.00           C
ATOM   1542  HB1 LEU   112      22.960  42.550  36.890  1.00  0.00           H
ATOM   1543  HB2 LEU   112      22.680  41.910  35.280  1.00  0.00           H
ATOM   1544  CG  LEU   112      21.690  43.840  35.660  1.00  0.00           C
ATOM   1545  HG  LEU   112      21.590  44.220  34.650  1.00  0.00           H
ATOM   1546  CD1 LEU   112      20.430  43.110  36.000  1.00  0.00           C
ATOM   1547 1HD1 LEU   112      19.660  43.890  36.030  1.00  0.00           H
ATOM   1548 2HD1 LEU   112      20.260  42.420  35.180  1.00  0.00           H
ATOM   1549 3HD1 LEU   112      20.630  42.530  36.900  1.00  0.00           H
ATOM   1550  CD2 LEU   112      21.830  45.000  36.640  1.00  0.00           C
ATOM   1551 1HD2 LEU   112      20.990  45.680  36.530  1.00  0.00           H
ATOM   1552 2HD2 LEU   112      21.730  44.620  37.650  1.00  0.00           H
ATOM   1553 3HD2 LEU   112      22.700  45.620  36.430  1.00  0.00           H
ATOM   1554  C   LEU   112      25.260  42.350  35.070  1.00  0.00           C
ATOM   1555  O   LEU   112      25.470  41.650  34.110  1.00  0.00           O
ATOM   1556  N   THR   113      25.770  41.970  36.250  1.00  0.00           N
ATOM   1557  H   THR   113      25.600  42.580  37.030  1.00  0.00           H
ATOM   1558  CA  THR   113      26.900  41.060  36.350  1.00  0.00           C
ATOM   1559  HA  THR   113      27.250  40.800  35.350  1.00  0.00           H
ATOM   1560  CB  THR   113      28.160  41.830  36.810  1.00  0.00           C
ATOM   1561  HB  THR   113      29.020  41.160  36.710  1.00  0.00           H
ATOM   1562  CG2 THR   113      28.580  43.070  35.920  1.00  0.00           C
ATOM   1563 1HG2 THR   113      29.610  43.350  36.140  1.00  0.00           H
ATOM   1564 2HG2 THR   113      28.580  42.680  34.900  1.00  0.00           H
ATOM   1565 3HG2 THR   113      27.830  43.850  36.010  1.00  0.00           H
ATOM   1566  OG1 THR   113      27.930  42.250  38.130  1.00  0.00           O
ATOM   1567  HG1 THR   113      27.390  43.030  38.060  1.00  0.00           H
ATOM   1568  C   THR   113      26.820  39.790  37.170  1.00  0.00           C
ATOM   1569  O   THR   113      27.420  38.790  36.810  1.00  0.00           O
ATOM   1570  N   ARG   132      25.800  39.690  38.070  1.00  0.00           N
ATOM   1571  H   ARG   132      25.300  40.520  38.360  1.00  0.00           H
ATOM   1572  CA  ARG   132      25.390  38.420  38.740  1.00  0.00           C
ATOM   1573  HA  ARG   132      25.400  37.610  38.010  1.00  0.00           H
ATOM   1574  CB  ARG   132      26.380  37.940  39.870  1.00  0.00           C
ATOM   1575  HB1 ARG   132      27.360  38.150  39.440  1.00  0.00           H
ATOM   1576  HB2 ARG   132      26.260  36.850  39.930  1.00  0.00           H
ATOM   1577  CG  ARG   132      26.320  38.520  41.260  1.00  0.00           C
ATOM   1578  HG1 ARG   132      25.430  38.160  41.780  1.00  0.00           H
ATOM   1579  HG2 ARG   132      26.500  39.590  41.290  1.00  0.00           H
ATOM   1580  CD  ARG   132      27.540  37.970  41.980  1.00  0.00           C
ATOM   1581  HD1 ARG   132      27.640  36.940  41.630  1.00  0.00           H
ATOM   1582  HD2 ARG   132      27.420  38.070  43.060  1.00  0.00           H
ATOM   1583  NE  ARG   132      28.800  38.690  41.590  1.00  0.00           N
ATOM   1584  HE  ARG   132      28.660  39.600  41.160  1.00  0.00           H
ATOM   1585  CZ  ARG   132      30.000  38.480  42.000  1.00  0.00           C
ATOM   1586  NH1 ARG   132      30.400  37.440  42.700  1.00  0.00           N
ATOM   1587 1HH1 ARG   132      29.730  36.720  42.920  1.00  0.00           H
ATOM   1588 2HH1 ARG   132      31.390  37.250  42.760  1.00  0.00           H
ATOM   1589  NH2 ARG   132      30.960  39.270  41.670  1.00  0.00           N
ATOM   1590 1HH2 ARG   132      30.740  40.030  41.050  1.00  0.00           H
ATOM   1591 2HH2 ARG   132      31.870  39.160  42.100  1.00  0.00           H
ATOM   1592  C   ARG   132      23.950  38.300  39.260  1.00  0.00           C
ATOM   1593  O   ARG   132      23.560  37.210  39.710  1.00  0.00           O
ATOM   1594  N   SER   133      23.220  39.380  39.170  1.00  0.00           N
ATOM   1595  H   SER   133      23.600  40.220  38.770  1.00  0.00           H
ATOM   1596  CA  SER   133      21.810  39.310  39.670  1.00  0.00           C
ATOM   1597  HA  SER   133      21.800  38.960  40.700  1.00  0.00           H
ATOM   1598  CB  SER   133      21.170  40.690  39.660  1.00  0.00           C
ATOM   1599  HB1 SER   133      21.350  41.200  38.720  1.00  0.00           H
ATOM   1600  HB2 SER   133      21.620  41.280  40.450  1.00  0.00           H
ATOM   1601  OG  SER   133      19.730  40.690  39.880  1.00  0.00           O
ATOM   1602  HG  SER   133      19.640  41.540  40.320  1.00  0.00           H
ATOM   1603  C   SER   133      20.970  38.260  38.850  1.00  0.00           C
ATOM   1604  O   SER   133      21.130  38.060  37.660  1.00  0.00           O
ATOM   1605  N   VAL   134      20.020  37.640  39.520  1.00  0.00           N
ATOM   1606  H   VAL   134      20.000  37.800  40.520  1.00  0.00           H
ATOM   1607  CA  VAL   134      18.950  36.750  38.970  1.00  0.00           C
ATOM   1608  HA  VAL   134      19.450  36.020  38.340  1.00  0.00           H
ATOM   1609  CB  VAL   134      18.060  36.040  40.040  1.00  0.00           C
ATOM   1610  HB  VAL   134      17.180  35.570  39.590  1.00  0.00           H
ATOM   1611  CG1 VAL   134      18.800  34.980  40.780  1.00  0.00           C
ATOM   1612 1HG1 VAL   134      19.700  35.400  41.220  1.00  0.00           H
ATOM   1613 2HG1 VAL   134      18.230  34.690  41.660  1.00  0.00           H
ATOM   1614 3HG1 VAL   134      18.990  34.230  40.010  1.00  0.00           H
ATOM   1615  CG2 VAL   134      17.500  37.070  41.040  1.00  0.00           C
ATOM   1616 1HG2 VAL   134      16.800  37.790  40.620  1.00  0.00           H
ATOM   1617 2HG2 VAL   134      16.780  36.520  41.660  1.00  0.00           H
ATOM   1618 3HG2 VAL   134      18.310  37.460  41.660  1.00  0.00           H
ATOM   1619  C   VAL   134      18.020  37.530  37.960  1.00  0.00           C
ATOM   1620  O   VAL   134      17.260  36.890  37.220  1.00  0.00           O
ATOM   1621  N   LYS   135      18.130  38.870  37.880  1.00  0.00           N
ATOM   1622  H   LYS   135      18.740  39.330  38.550  1.00  0.00           H
ATOM   1623  CA  LYS   135      17.410  39.670  36.890  1.00  0.00           C
ATOM   1624  HA  LYS   135      16.460  39.150  36.770  1.00  0.00           H
ATOM   1625  CB  LYS   135      17.170  41.060  37.550  1.00  0.00           C
ATOM   1626  HB1 LYS   135      16.660  41.710  36.830  1.00  0.00           H
ATOM   1627  HB2 LYS   135      18.140  41.500  37.740  1.00  0.00           H
ATOM   1628  CG  LYS   135      16.450  41.000  38.870  1.00  0.00           C
ATOM   1629  HG1 LYS   135      16.970  40.420  39.620  1.00  0.00           H
ATOM   1630  HG2 LYS   135      15.500  40.530  38.650  1.00  0.00           H
ATOM   1631  CD  LYS   135      16.120  42.330  39.480  1.00  0.00           C
ATOM   1632  HD1 LYS   135      15.300  42.260  40.190  1.00  0.00           H
ATOM   1633  HD2 LYS   135      15.820  42.980  38.660  1.00  0.00           H
ATOM   1634  CE  LYS   135      17.330  42.950  40.200  1.00  0.00           C
ATOM   1635  HE1 LYS   135      18.250  42.950  39.610  1.00  0.00           H
ATOM   1636  HE2 LYS   135      17.560  42.350  41.080  1.00  0.00           H
ATOM   1637  NZ  LYS   135      17.250  44.320  40.780  1.00  0.00           N
ATOM   1638  HZ1 LYS   135      18.180  44.630  41.060  1.00  0.00           H
ATOM   1639  HZ2 LYS   135      17.000  44.890  39.980  1.00  0.00           H
ATOM   1640  HZ3 LYS   135      16.600  44.540  41.510  1.00  0.00           H
ATOM   1641  C   LYS   135      17.940  39.760  35.420  1.00  0.00           C
ATOM   1642  O   LYS   135      17.490  40.680  34.740  1.00  0.00           O
ATOM   1643  N   TYR   136      18.880  38.870  35.040  1.00  0.00           N
ATOM   1644  H   TYR   136      19.120  38.200  35.750  1.00  0.00           H
ATOM   1645  CA  TYR   136      19.220  38.730  33.590  1.00  0.00           C
ATOM   1646  HA  TYR   136      19.710  39.640  33.260  1.00  0.00           H
ATOM   1647  CB  TYR   136      20.200  37.520  33.520  1.00  0.00           C
ATOM   1648  HB1 TYR   136      20.080  37.070  32.540  1.00  0.00           H
ATOM   1649  HB2 TYR   136      19.940  36.740  34.240  1.00  0.00           H
ATOM   1650  CG  TYR   136      21.660  37.830  33.680  1.00  0.00           C
ATOM   1651  CD1 TYR   136      22.100  38.690  34.730  1.00  0.00           C
ATOM   1652  HD1 TYR   136      21.430  39.260  35.360  1.00  0.00           H
ATOM   1653  CE1 TYR   136      23.510  38.900  34.940  1.00  0.00           C
ATOM   1654  HE1 TYR   136      23.850  39.590  35.700  1.00  0.00           H
ATOM   1655  CZ  TYR   136      24.450  38.210  34.120  1.00  0.00           C
ATOM   1656  OH  TYR   136      25.810  38.370  34.280  1.00  0.00           O
ATOM   1657  HH  TYR   136      25.970  39.220  34.690  1.00  0.00           H
ATOM   1658  CE2 TYR   136      24.000  37.420  33.010  1.00  0.00           C
ATOM   1659  HE2 TYR   136      24.750  37.010  32.350  1.00  0.00           H
ATOM   1660  CD2 TYR   136      22.600  37.210  32.860  1.00  0.00           C
ATOM   1661  HD2 TYR   136      22.290  36.580  32.040  1.00  0.00           H
ATOM   1662  C   TYR   136      18.010  38.490  32.710  1.00  0.00           C
ATOM   1663  O   TYR   136      17.050  37.850  33.160  1.00  0.00           O
ATOM   1664  N   ASP   137      18.080  38.970  31.440  1.00  0.00           N
ATOM   1665  H   ASP   137      18.910  39.440  31.100  1.00  0.00           H
ATOM   1666  CA  ASP   137      16.960  38.990  30.450  1.00  0.00           C
ATOM   1667  HA  ASP   137      16.040  39.220  30.980  1.00  0.00           H
ATOM   1668  CB  ASP   137      17.430  40.110  29.450  1.00  0.00           C
ATOM   1669  HB1 ASP   137      18.070  39.670  28.690  1.00  0.00           H
ATOM   1670  HB2 ASP   137      17.970  40.900  29.970  1.00  0.00           H
ATOM   1671  CG  ASP   137      16.250  40.650  28.560  1.00  0.00           C
ATOM   1672  OD1 ASP   137      15.150  40.410  29.040  1.00  0.00           O
ATOM   1673  OD2 ASP   137      16.460  41.370  27.610  1.00  0.00           O
ATOM   1674  C   ASP   137      16.770  37.600  29.730  1.00  0.00           C
ATOM   1675  O   ASP   137      15.640  37.210  29.420  1.00  0.00           O
ATOM   1676  N   TYR   138      17.860  36.920  29.380  1.00  0.00           N
ATOM   1677  H   TYR   138      18.760  37.310  29.610  1.00  0.00           H
ATOM   1678  CA  TYR   138      17.890  35.720  28.520  1.00  0.00           C
ATOM   1679  HA  TYR   138      16.940  35.280  28.230  1.00  0.00           H
ATOM   1680  CB  TYR   138      18.650  36.070  27.250  1.00  0.00           C
ATOM   1681  HB1 TYR   138      19.000  35.140  26.790  1.00  0.00           H
ATOM   1682  HB2 TYR   138      19.600  36.510  27.550  1.00  0.00           H
ATOM   1683  CG  TYR   138      17.980  37.010  26.270  1.00  0.00           C
ATOM   1684  CD1 TYR   138      18.350  38.370  26.240  1.00  0.00           C
ATOM   1685  HD1 TYR   138      18.900  38.720  27.100  1.00  0.00           H
ATOM   1686  CE1 TYR   138      17.840  39.210  25.310  1.00  0.00           C
ATOM   1687  HE1 TYR   138      18.010  40.280  25.300  1.00  0.00           H
ATOM   1688  CZ  TYR   138      17.030  38.660  24.270  1.00  0.00           C
ATOM   1689  OH  TYR   138      16.600  39.520  23.320  1.00  0.00           O
ATOM   1690  HH  TYR   138      16.070  39.070  22.660  1.00  0.00           H
ATOM   1691  CE2 TYR   138      16.800  37.280  24.170  1.00  0.00           C
ATOM   1692  HE2 TYR   138      16.320  36.770  23.350  1.00  0.00           H
ATOM   1693  CD2 TYR   138      17.310  36.420  25.160  1.00  0.00           C
ATOM   1694  HD2 TYR   138      17.170  35.360  25.030  1.00  0.00           H
ATOM   1695  C   TYR   138      18.640  34.600  29.340  1.00  0.00           C
ATOM   1696  O   TYR   138      19.660  34.960  29.960  1.00  0.00           O
