# Supplementary material for: Targeting Ras-binding domain of ELMO1 by computational nanobody design
Source: Commun Biol. 2023 Mar 17;6:284. doi: 10.1038/s42003-023-04657-w (PMC10023680; doi:10.1038/s42003-023-04657-w)
Supplement: Supplementary file 4 — Supplementary Data 2 [file 42003_2023_4657_MOESM4_ESM.zip › MD_input_output/Nb01_snapshot/snapshot_048000_CDR2.pdb]

ATOM    724  N   SER    57      39.470  34.830  32.320  1.00  0.00           N
ATOM    725  H   SER    57      40.410  34.930  32.680  1.00  0.00           H
ATOM    726  CA  SER    57      39.010  35.960  31.500  1.00  0.00           C
ATOM    727  HA  SER    57      38.350  35.550  30.730  1.00  0.00           H
ATOM    728  CB  SER    57      38.180  36.850  32.430  1.00  0.00           C
ATOM    729  HB1 SER    57      37.440  36.230  32.940  1.00  0.00           H
ATOM    730  HB2 SER    57      37.570  37.540  31.850  1.00  0.00           H
ATOM    731  OG  SER    57      38.850  37.720  33.330  1.00  0.00           O
ATOM    732  HG  SER    57      38.210  37.930  34.020  1.00  0.00           H
ATOM    733  C   SER    57      40.070  36.740  30.730  1.00  0.00           C
ATOM    734  O   SER    57      41.240  36.820  31.180  1.00  0.00           O
ATOM    735  N   ILE    58      39.640  37.410  29.620  1.00  0.00           N
ATOM    736  H   ILE    58      38.720  37.380  29.200  1.00  0.00           H
ATOM    737  CA  ILE    58      40.500  38.070  28.640  1.00  0.00           C
ATOM    738  HA  ILE    58      41.480  38.200  29.120  1.00  0.00           H
ATOM    739  CB  ILE    58      40.710  37.150  27.460  1.00  0.00           C
ATOM    740  HB  ILE    58      41.220  36.230  27.730  1.00  0.00           H
ATOM    741  CG2 ILE    58      39.420  36.630  26.860  1.00  0.00           C
ATOM    742 1HG2 ILE    58      39.690  35.950  26.060  1.00  0.00           H
ATOM    743 2HG2 ILE    58      38.770  36.160  27.600  1.00  0.00           H
ATOM    744 3HG2 ILE    58      38.820  37.460  26.480  1.00  0.00           H
ATOM    745  CG1 ILE    58      41.510  37.850  26.370  1.00  0.00           C
ATOM    746 1HG1 ILE    58      41.150  38.810  26.010  1.00  0.00           H
ATOM    747 2HG1 ILE    58      41.550  37.180  25.510  1.00  0.00           H
ATOM    748  CD  ILE    58      43.030  37.870  26.760  1.00  0.00           C
ATOM    749  HD1 ILE    58      43.470  36.880  26.650  1.00  0.00           H
ATOM    750  HD2 ILE    58      43.510  38.560  26.070  1.00  0.00           H
ATOM    751  HD3 ILE    58      43.200  38.170  27.790  1.00  0.00           H
ATOM    752  C   ILE    58      39.940  39.540  28.340  1.00  0.00           C
ATOM    753  O   ILE    58      38.820  39.750  27.900  1.00  0.00           O
ATOM    754  N   LYS    59      40.820  40.560  28.620  1.00  0.00           N
ATOM    755  H   LYS    59      41.740  40.320  28.960  1.00  0.00           H
ATOM    756  CA  LYS    59      40.630  41.930  28.270  1.00  0.00           C
ATOM    757  HA  LYS    59      39.660  42.180  28.690  1.00  0.00           H
ATOM    758  CB  LYS    59      41.730  42.760  28.900  1.00  0.00           C
ATOM    759  HB1 LYS    59      41.600  43.720  28.420  1.00  0.00           H
ATOM    760  HB2 LYS    59      42.740  42.440  28.670  1.00  0.00           H
ATOM    761  CG  LYS    59      41.590  42.830  30.490  1.00  0.00           C
ATOM    762  HG1 LYS    59      42.170  42.020  30.930  1.00  0.00           H
ATOM    763  HG2 LYS    59      40.530  42.760  30.720  1.00  0.00           H
ATOM    764  CD  LYS    59      42.020  44.150  31.110  1.00  0.00           C
ATOM    765  HD1 LYS    59      42.160  44.080  32.190  1.00  0.00           H
ATOM    766  HD2 LYS    59      41.150  44.800  30.990  1.00  0.00           H
ATOM    767  CE  LYS    59      43.330  44.760  30.560  1.00  0.00           C
ATOM    768  HE1 LYS    59      43.010  45.130  29.580  1.00  0.00           H
ATOM    769  HE2 LYS    59      44.090  44.020  30.320  1.00  0.00           H
ATOM    770  NZ  LYS    59      43.870  45.790  31.530  1.00  0.00           N
ATOM    771  HZ1 LYS    59      44.220  45.430  32.400  1.00  0.00           H
ATOM    772  HZ2 LYS    59      44.680  46.250  31.150  1.00  0.00           H
ATOM    773  HZ3 LYS    59      43.070  46.370  31.740  1.00  0.00           H
ATOM    774  C   LYS    59      40.570  42.150  26.790  1.00  0.00           C
ATOM    775  O   LYS    59      41.060  41.310  26.010  1.00  0.00           O
ATOM    776  N   TRP    60      39.930  43.150  26.330  1.00  0.00           N
ATOM    777  H   TRP    60      39.600  43.840  27.000  1.00  0.00           H
ATOM    778  CA  TRP    60      39.970  43.500  24.950  1.00  0.00           C
ATOM    779  HA  TRP    60      39.730  42.580  24.430  1.00  0.00           H
ATOM    780  CB  TRP    60      38.890  44.500  24.570  1.00  0.00           C
ATOM    781  HB1 TRP    60      37.930  44.080  24.870  1.00  0.00           H
ATOM    782  HB2 TRP    60      38.900  44.520  23.480  1.00  0.00           H
ATOM    783  CG  TRP    60      39.000  45.910  25.070  1.00  0.00           C
ATOM    784  CD1 TRP    60      38.460  46.450  26.170  1.00  0.00           C
ATOM    785  HD1 TRP    60      37.760  45.870  26.760  1.00  0.00           H
ATOM    786  NE1 TRP    60      38.750  47.820  26.330  1.00  0.00           N
ATOM    787  HE1 TRP    60      38.520  48.280  27.200  1.00  0.00           H
ATOM    788  CE2 TRP    60      39.820  48.080  25.520  1.00  0.00           C
ATOM    789  CZ2 TRP    60      40.650  49.180  25.470  1.00  0.00           C
ATOM    790  HZ2 TRP    60      40.550  49.990  26.170  1.00  0.00           H
ATOM    791  CH2 TRP    60      41.560  49.300  24.380  1.00  0.00           C
ATOM    792  HH2 TRP    60      42.230  50.140  24.300  1.00  0.00           H
ATOM    793  CZ3 TRP    60      41.700  48.190  23.470  1.00  0.00           C
ATOM    794  HZ3 TRP    60      42.320  48.200  22.590  1.00  0.00           H
ATOM    795  CE3 TRP    60      40.750  47.120  23.520  1.00  0.00           C
ATOM    796  HE3 TRP    60      40.770  46.360  22.750  1.00  0.00           H
ATOM    797  CD2 TRP    60      39.910  46.950  24.610  1.00  0.00           C
ATOM    798  C   TRP    60      41.320  43.940  24.420  1.00  0.00           C
ATOM    799  O   TRP    60      41.790  43.430  23.420  1.00  0.00           O
ATOM    800  N   ALA    61      42.050  44.660  25.240  1.00  0.00           N
ATOM    801  H   ALA    61      41.590  45.370  25.790  1.00  0.00           H
ATOM    802  CA  ALA    61      43.490  44.890  25.100  1.00  0.00           C
ATOM    803  HA  ALA    61      43.700  45.010  24.040  1.00  0.00           H
ATOM    804  CB  ALA    61      44.040  46.100  25.920  1.00  0.00           C
ATOM    805  HB1 ALA    61      43.720  46.020  26.960  1.00  0.00           H
ATOM    806  HB2 ALA    61      45.120  46.040  25.970  1.00  0.00           H
ATOM    807  HB3 ALA    61      43.770  47.090  25.570  1.00  0.00           H
ATOM    808  C   ALA    61      44.340  43.630  25.350  1.00  0.00           C
ATOM    809  O   ALA    61      45.580  43.670  25.340  1.00  0.00           O
ATOM    810  N   GLY    65      43.740  42.480  25.510  1.00  0.00           N
ATOM    811  H   GLY    65      42.740  42.590  25.370  1.00  0.00           H
ATOM    812  CA  GLY    65      44.350  41.180  25.380  1.00  0.00           C
ATOM    813  HA1 GLY    65      44.980  41.200  24.490  1.00  0.00           H
ATOM    814  HA2 GLY    65      43.440  40.600  25.210  1.00  0.00           H
ATOM    815  C   GLY    65      45.250  40.670  26.500  1.00  0.00           C
ATOM    816  O   GLY    65      46.050  39.770  26.300  1.00  0.00           O
ATOM    817  N   ASP    66      45.130  41.240  27.680  1.00  0.00           N
ATOM    818  H   ASP    66      44.550  42.070  27.760  1.00  0.00           H
ATOM    819  CA  ASP    66      45.710  40.720  28.890  1.00  0.00           C
ATOM    820  HA  ASP    66      46.620  40.140  28.770  1.00  0.00           H
ATOM    821  CB  ASP    66      46.070  41.820  29.930  1.00  0.00           C
ATOM    822  HB1 ASP    66      45.110  42.230  30.250  1.00  0.00           H
ATOM    823  HB2 ASP    66      46.530  42.590  29.320  1.00  0.00           H
ATOM    824  CG  ASP    66      46.950  41.470  31.090  1.00  0.00           C
ATOM    825  OD1 ASP    66      46.860  42.290  32.010  1.00  0.00           O
ATOM    826  OD2 ASP    66      47.760  40.540  31.040  1.00  0.00           O
ATOM    827  C   ASP    66      44.740  39.750  29.580  1.00  0.00           C
ATOM    828  O   ASP    66      43.510  39.820  29.470  1.00  0.00           O
ATOM    829  N   ARG    67      45.370  38.800  30.310  1.00  0.00           N
ATOM    830  H   ARG    67      46.360  38.950  30.460  1.00  0.00           H
ATOM    831  CA  ARG    67      44.660  37.610  30.780  1.00  0.00           C
ATOM    832  HA  ARG    67      43.650  37.670  30.380  1.00  0.00           H
ATOM    833  CB  ARG    67      45.490  36.330  30.510  1.00  0.00           C
ATOM    834  HB1 ARG    67      45.130  35.520  31.140  1.00  0.00           H
ATOM    835  HB2 ARG    67      46.550  36.560  30.620  1.00  0.00           H
ATOM    836  CG  ARG    67      45.280  35.940  29.040  1.00  0.00           C
ATOM    837  HG1 ARG    67      44.360  36.410  28.690  1.00  0.00           H
ATOM    838  HG2 ARG    67      45.290  34.850  29.100  1.00  0.00           H
ATOM    839  CD  ARG    67      46.370  36.360  27.970  1.00  0.00           C
ATOM    840  HD1 ARG    67      47.390  36.230  28.320  1.00  0.00           H
ATOM    841  HD2 ARG    67      46.240  37.410  27.700  1.00  0.00           H
ATOM    842  NE  ARG    67      46.240  35.570  26.790  1.00  0.00           N
ATOM    843  HE  ARG    67      45.390  35.030  26.680  1.00  0.00           H
ATOM    844  CZ  ARG    67      46.940  35.570  25.720  1.00  0.00           C
ATOM    845  NH1 ARG    67      48.050  36.200  25.580  1.00  0.00           N
ATOM    846 1HH1 ARG    67      48.310  36.850  26.300  1.00  0.00           H
ATOM    847 2HH1 ARG    67      48.660  36.080  24.780  1.00  0.00           H
ATOM    848  NH2 ARG    67      46.530  34.770  24.800  1.00  0.00           N
ATOM    849 1HH2 ARG    67      45.620  34.340  24.900  1.00  0.00           H
ATOM    850 2HH2 ARG    67      47.060  34.700  23.940  1.00  0.00           H
ATOM    851  C   ARG    67      44.520  37.710  32.350  1.00  0.00           C
ATOM    852  O   ARG    67      45.300  38.440  32.980  1.00  0.00           O
ATOM    853  N   THR    68      43.610  36.900  32.910  1.00  0.00           N
ATOM    854  H   THR    68      43.040  36.400  32.240  1.00  0.00           H
ATOM    855  CA  THR    68      43.630  36.500  34.310  1.00  0.00           C
ATOM    856  HA  THR    68      44.670  36.260  34.540  1.00  0.00           H
ATOM    857  CB  THR    68      43.020  37.460  35.260  1.00  0.00           C
ATOM    858  HB  THR    68      43.360  38.450  34.960  1.00  0.00           H
ATOM    859  CG2 THR    68      41.500  37.480  35.410  1.00  0.00           C
ATOM    860 1HG2 THR    68      40.980  37.350  34.460  1.00  0.00           H
ATOM    861 2HG2 THR    68      41.090  36.710  36.060  1.00  0.00           H
ATOM    862 3HG2 THR    68      41.210  38.480  35.740  1.00  0.00           H
ATOM    863  OG1 THR    68      43.540  37.320  36.600  1.00  0.00           O
ATOM    864  HG1 THR    68      44.420  37.690  36.610  1.00  0.00           H
ATOM    865  C   THR    68      42.960  35.130  34.460  1.00  0.00           C
ATOM    866  O   THR    68      42.210  34.650  33.650  1.00  0.00           O
ATOM    867  N   TYR    69      43.370  34.420  35.510  1.00  0.00           N
ATOM    868  H   TYR    69      44.110  34.810  36.080  1.00  0.00           H
ATOM    869  CA  TYR    69      42.940  33.020  35.780  1.00  0.00           C
ATOM    870  HA  TYR    69      42.120  32.760  35.110  1.00  0.00           H
ATOM    871  CB  TYR    69      44.030  32.040  35.320  1.00  0.00           C
ATOM    872  HB1 TYR    69      43.780  30.990  35.500  1.00  0.00           H
ATOM    873  HB2 TYR    69      44.950  32.230  35.870  1.00  0.00           H
ATOM    874  CG  TYR    69      44.550  32.150  33.870  1.00  0.00           C
ATOM    875  CD1 TYR    69      45.700  32.910  33.430  1.00  0.00           C
ATOM    876  HD1 TYR    69      46.280  33.460  34.160  1.00  0.00           H
ATOM    877  CE1 TYR    69      46.100  32.940  32.040  1.00  0.00           C
ATOM    878  HE1 TYR    69      47.000  33.480  31.790  1.00  0.00           H
ATOM    879  CZ  TYR    69      45.320  32.290  31.060  1.00  0.00           C
ATOM    880  OH  TYR    69      45.720  32.410  29.830  1.00  0.00           O
ATOM    881  HH  TYR    69      46.620  32.750  29.820  1.00  0.00           H
ATOM    882  CE2 TYR    69      44.270  31.500  31.470  1.00  0.00           C
ATOM    883  HE2 TYR    69      43.640  30.940  30.800  1.00  0.00           H
ATOM    884  CD2 TYR    69      43.820  31.460  32.820  1.00  0.00           C
ATOM    885  HD2 TYR    69      42.930  30.950  33.170  1.00  0.00           H
ATOM    886  C   TYR    69      42.560  32.780  37.270  1.00  0.00           C
ATOM    887  O   TYR    69      43.050  33.430  38.220  1.00  0.00           O
