# Supplementary material for: Targeting Ras-binding domain of ELMO1 by computational nanobody design
Source: Commun Biol. 2023 Mar 17;6:284. doi: 10.1038/s42003-023-04657-w (PMC10023680; doi:10.1038/s42003-023-04657-w)
Supplement: Supplementary file 4 — Supplementary Data 2 [file 42003_2023_4657_MOESM4_ESM.zip › MD_input_output/Nb01_snapshot/snapshot_054000_CDR3.pdb]

ATOM   1461  N   ALA   107      32.280  35.540  31.090  1.00  0.00           N
ATOM   1462  H   ALA   107      33.220  35.470  30.740  1.00  0.00           H
ATOM   1463  CA  ALA   107      31.840  36.880  31.610  1.00  0.00           C
ATOM   1464  HA  ALA   107      30.770  37.030  31.530  1.00  0.00           H
ATOM   1465  CB  ALA   107      32.070  36.920  33.090  1.00  0.00           C
ATOM   1466  HB1 ALA   107      33.130  37.050  33.300  1.00  0.00           H
ATOM   1467  HB2 ALA   107      31.500  37.710  33.580  1.00  0.00           H
ATOM   1468  HB3 ALA   107      31.770  35.960  33.500  1.00  0.00           H
ATOM   1469  C   ALA   107      32.570  38.100  30.910  1.00  0.00           C
ATOM   1470  O   ALA   107      33.630  37.870  30.310  1.00  0.00           O
ATOM   1471  N   ALA   108      32.090  39.330  31.060  1.00  0.00           N
ATOM   1472  H   ALA   108      31.180  39.380  31.500  1.00  0.00           H
ATOM   1473  CA  ALA   108      32.680  40.590  30.660  1.00  0.00           C
ATOM   1474  HA  ALA   108      33.760  40.410  30.650  1.00  0.00           H
ATOM   1475  CB  ALA   108      32.120  41.010  29.320  1.00  0.00           C
ATOM   1476  HB1 ALA   108      31.040  41.070  29.470  1.00  0.00           H
ATOM   1477  HB2 ALA   108      32.680  41.900  29.040  1.00  0.00           H
ATOM   1478  HB3 ALA   108      32.460  40.290  28.580  1.00  0.00           H
ATOM   1479  C   ALA   108      32.460  41.780  31.680  1.00  0.00           C
ATOM   1480  O   ALA   108      31.360  42.030  32.150  1.00  0.00           O
ATOM   1481  N   ASP   109      33.560  42.500  32.070  1.00  0.00           N
ATOM   1482  H   ASP   109      34.460  42.230  31.700  1.00  0.00           H
ATOM   1483  CA  ASP   109      33.460  43.580  33.040  1.00  0.00           C
ATOM   1484  HA  ASP   109      32.400  43.840  33.040  1.00  0.00           H
ATOM   1485  CB  ASP   109      33.970  43.190  34.360  1.00  0.00           C
ATOM   1486  HB1 ASP   109      35.050  43.350  34.380  1.00  0.00           H
ATOM   1487  HB2 ASP   109      33.770  42.140  34.550  1.00  0.00           H
ATOM   1488  CG  ASP   109      33.340  44.080  35.430  1.00  0.00           C
ATOM   1489  OD1 ASP   109      32.140  43.930  35.660  1.00  0.00           O
ATOM   1490  OD2 ASP   109      34.050  45.020  35.930  1.00  0.00           O
ATOM   1491  C   ASP   109      34.240  44.830  32.580  1.00  0.00           C
ATOM   1492  O   ASP   109      35.230  44.700  31.850  1.00  0.00           O
ATOM   1493  N   ARG   110      33.860  46.070  33.020  1.00  0.00           N
ATOM   1494  H   ARG   110      33.100  46.240  33.670  1.00  0.00           H
ATOM   1495  CA  ARG   110      34.570  47.360  32.670  1.00  0.00           C
ATOM   1496  HA  ARG   110      34.930  47.280  31.650  1.00  0.00           H
ATOM   1497  CB  ARG   110      33.550  48.490  32.830  1.00  0.00           C
ATOM   1498  HB1 ARG   110      33.090  48.640  33.810  1.00  0.00           H
ATOM   1499  HB2 ARG   110      32.750  48.280  32.130  1.00  0.00           H
ATOM   1500  CG  ARG   110      34.010  49.880  32.340  1.00  0.00           C
ATOM   1501  HG1 ARG   110      34.900  50.200  32.880  1.00  0.00           H
ATOM   1502  HG2 ARG   110      33.240  50.600  32.650  1.00  0.00           H
ATOM   1503  CD  ARG   110      34.370  50.000  30.870  1.00  0.00           C
ATOM   1504  HD1 ARG   110      33.540  49.940  30.170  1.00  0.00           H
ATOM   1505  HD2 ARG   110      35.130  49.270  30.590  1.00  0.00           H
ATOM   1506  NE  ARG   110      35.050  51.290  30.690  1.00  0.00           N
ATOM   1507  HE  ARG   110      34.430  52.090  30.750  1.00  0.00           H
ATOM   1508  CZ  ARG   110      36.300  51.620  30.640  1.00  0.00           C
ATOM   1509  NH1 ARG   110      37.240  50.780  30.940  1.00  0.00           N
ATOM   1510 1HH1 ARG   110      37.100  49.790  30.920  1.00  0.00           H
ATOM   1511 2HH1 ARG   110      38.230  50.970  31.030  1.00  0.00           H
ATOM   1512  NH2 ARG   110      36.720  52.820  30.290  1.00  0.00           N
ATOM   1513 1HH2 ARG   110      36.060  53.510  29.950  1.00  0.00           H
ATOM   1514 2HH2 ARG   110      37.700  53.070  30.330  1.00  0.00           H
ATOM   1515  C   ARG   110      35.860  47.520  33.510  1.00  0.00           C
ATOM   1516  O   ARG   110      36.710  48.250  33.030  1.00  0.00           O
ATOM   1517  N   PHE   111      36.010  46.780  34.570  1.00  0.00           N
ATOM   1518  H   PHE   111      35.190  46.220  34.770  1.00  0.00           H
ATOM   1519  CA  PHE   111      37.080  46.980  35.570  1.00  0.00           C
ATOM   1520  HA  PHE   111      37.850  47.520  35.010  1.00  0.00           H
ATOM   1521  CB  PHE   111      36.620  47.960  36.640  1.00  0.00           C
ATOM   1522  HB1 PHE   111      37.510  48.140  37.250  1.00  0.00           H
ATOM   1523  HB2 PHE   111      35.860  47.540  37.300  1.00  0.00           H
ATOM   1524  CG  PHE   111      36.080  49.330  36.100  1.00  0.00           C
ATOM   1525  CD1 PHE   111      34.750  49.710  36.260  1.00  0.00           C
ATOM   1526  HD1 PHE   111      34.000  49.080  36.700  1.00  0.00           H
ATOM   1527  CE1 PHE   111      34.400  50.990  35.780  1.00  0.00           C
ATOM   1528  HE1 PHE   111      33.370  51.330  35.800  1.00  0.00           H
ATOM   1529  CZ  PHE   111      35.340  51.830  35.210  1.00  0.00           C
ATOM   1530  HZ  PHE   111      35.070  52.840  34.940  1.00  0.00           H
ATOM   1531  CE2 PHE   111      36.700  51.420  34.990  1.00  0.00           C
ATOM   1532  HE2 PHE   111      37.430  51.990  34.450  1.00  0.00           H
ATOM   1533  CD2 PHE   111      37.060  50.180  35.500  1.00  0.00           C
ATOM   1534  HD2 PHE   111      38.100  49.900  35.390  1.00  0.00           H
ATOM   1535  C   PHE   111      37.790  45.720  36.190  1.00  0.00           C
ATOM   1536  O   PHE   111      39.070  45.730  36.270  1.00  0.00           O
ATOM   1537  N   LEU   112      36.970  44.800  36.650  1.00  0.00           N
ATOM   1538  H   LEU   112      35.970  44.980  36.660  1.00  0.00           H
ATOM   1539  CA  LEU   112      37.530  43.660  37.410  1.00  0.00           C
ATOM   1540  HA  LEU   112      38.230  44.050  38.150  1.00  0.00           H
ATOM   1541  CB  LEU   112      36.390  42.990  38.180  1.00  0.00           C
ATOM   1542  HB1 LEU   112      36.890  42.150  38.660  1.00  0.00           H
ATOM   1543  HB2 LEU   112      35.560  42.690  37.530  1.00  0.00           H
ATOM   1544  CG  LEU   112      35.680  43.930  39.190  1.00  0.00           C
ATOM   1545  HG  LEU   112      35.270  44.760  38.620  1.00  0.00           H
ATOM   1546  CD1 LEU   112      34.440  43.350  39.930  1.00  0.00           C
ATOM   1547 1HD1 LEU   112      33.650  43.090  39.230  1.00  0.00           H
ATOM   1548 2HD1 LEU   112      34.620  42.400  40.440  1.00  0.00           H
ATOM   1549 3HD1 LEU   112      34.170  44.060  40.710  1.00  0.00           H
ATOM   1550  CD2 LEU   112      36.640  44.520  40.270  1.00  0.00           C
ATOM   1551 1HD2 LEU   112      37.300  45.260  39.820  1.00  0.00           H
ATOM   1552 2HD2 LEU   112      36.080  45.080  41.020  1.00  0.00           H
ATOM   1553 3HD2 LEU   112      37.200  43.670  40.660  1.00  0.00           H
ATOM   1554  C   LEU   112      38.440  42.660  36.660  1.00  0.00           C
ATOM   1555  O   LEU   112      38.460  42.770  35.430  1.00  0.00           O
ATOM   1556  N   THR   113      39.220  41.760  37.260  1.00  0.00           N
ATOM   1557  H   THR   113      39.370  41.870  38.250  1.00  0.00           H
ATOM   1558  CA  THR   113      40.050  40.690  36.550  1.00  0.00           C
ATOM   1559  HA  THR   113      39.710  40.610  35.510  1.00  0.00           H
ATOM   1560  CB  THR   113      41.580  40.990  36.510  1.00  0.00           C
ATOM   1561  HB  THR   113      42.190  40.150  36.180  1.00  0.00           H
ATOM   1562  CG2 THR   113      41.820  42.110  35.500  1.00  0.00           C
ATOM   1563 1HG2 THR   113      42.870  42.380  35.630  1.00  0.00           H
ATOM   1564 2HG2 THR   113      41.690  41.580  34.560  1.00  0.00           H
ATOM   1565 3HG2 THR   113      41.180  42.970  35.670  1.00  0.00           H
ATOM   1566  OG1 THR   113      42.040  41.240  37.820  1.00  0.00           O
ATOM   1567  HG1 THR   113      42.820  41.800  37.730  1.00  0.00           H
ATOM   1568  C   THR   113      39.830  39.250  37.030  1.00  0.00           C
ATOM   1569  O   THR   113      39.530  38.420  36.260  1.00  0.00           O
ATOM   1570  N   ARG   132      39.960  38.970  38.350  1.00  0.00           N
ATOM   1571  H   ARG   132      40.250  39.770  38.890  1.00  0.00           H
ATOM   1572  CA  ARG   132      39.830  37.680  38.960  1.00  0.00           C
ATOM   1573  HA  ARG   132      39.530  36.920  38.240  1.00  0.00           H
ATOM   1574  CB  ARG   132      41.100  37.230  39.660  1.00  0.00           C
ATOM   1575  HB1 ARG   132      40.940  36.210  40.010  1.00  0.00           H
ATOM   1576  HB2 ARG   132      41.260  37.940  40.480  1.00  0.00           H
ATOM   1577  CG  ARG   132      42.330  37.250  38.750  1.00  0.00           C
ATOM   1578  HG1 ARG   132      42.500  38.240  38.300  1.00  0.00           H
ATOM   1579  HG2 ARG   132      42.160  36.590  37.900  1.00  0.00           H
ATOM   1580  CD  ARG   132      43.620  36.800  39.460  1.00  0.00           C
ATOM   1581  HD1 ARG   132      44.240  36.350  38.670  1.00  0.00           H
ATOM   1582  HD2 ARG   132      43.230  36.010  40.110  1.00  0.00           H
ATOM   1583  NE  ARG   132      44.400  37.890  40.090  1.00  0.00           N
ATOM   1584  HE  ARG   132      44.100  38.810  39.800  1.00  0.00           H
ATOM   1585  CZ  ARG   132      45.300  37.860  41.070  1.00  0.00           C
ATOM   1586  NH1 ARG   132      45.590  36.730  41.740  1.00  0.00           N
ATOM   1587 1HH1 ARG   132      45.160  35.860  41.450  1.00  0.00           H
ATOM   1588 2HH1 ARG   132      46.330  36.660  42.420  1.00  0.00           H
ATOM   1589  NH2 ARG   132      45.930  38.990  41.460  1.00  0.00           N
ATOM   1590 1HH2 ARG   132      45.590  39.870  41.110  1.00  0.00           H
ATOM   1591 2HH2 ARG   132      46.410  39.040  42.350  1.00  0.00           H
ATOM   1592  C   ARG   132      38.720  37.630  40.010  1.00  0.00           C
ATOM   1593  O   ARG   132      38.350  36.550  40.410  1.00  0.00           O
ATOM   1594  N   SER   133      38.250  38.740  40.530  1.00  0.00           N
ATOM   1595  H   SER   133      38.700  39.570  40.170  1.00  0.00           H
ATOM   1596  CA  SER   133      37.090  38.940  41.440  1.00  0.00           C
ATOM   1597  HA  SER   133      37.200  38.380  42.360  1.00  0.00           H
ATOM   1598  CB  SER   133      37.020  40.410  41.840  1.00  0.00           C
ATOM   1599  HB1 SER   133      36.150  40.560  42.480  1.00  0.00           H
ATOM   1600  HB2 SER   133      36.760  41.140  41.070  1.00  0.00           H
ATOM   1601  OG  SER   133      38.220  40.810  42.530  1.00  0.00           O
ATOM   1602  HG  SER   133      37.960  41.500  43.130  1.00  0.00           H
ATOM   1603  C   SER   133      35.830  38.410  40.810  1.00  0.00           C
ATOM   1604  O   SER   133      35.580  38.740  39.660  1.00  0.00           O
ATOM   1605  N   VAL   134      35.030  37.660  41.580  1.00  0.00           N
ATOM   1606  H   VAL   134      35.230  37.600  42.560  1.00  0.00           H
ATOM   1607  CA  VAL   134      33.780  37.060  41.040  1.00  0.00           C
ATOM   1608  HA  VAL   134      34.150  36.530  40.160  1.00  0.00           H
ATOM   1609  CB  VAL   134      33.190  36.080  42.060  1.00  0.00           C
ATOM   1610  HB  VAL   134      32.420  35.490  41.560  1.00  0.00           H
ATOM   1611  CG1 VAL   134      34.200  34.990  42.370  1.00  0.00           C
ATOM   1612 1HG1 VAL   134      33.710  34.350  43.110  1.00  0.00           H
ATOM   1613 2HG1 VAL   134      34.360  34.390  41.470  1.00  0.00           H
ATOM   1614 3HG1 VAL   134      35.140  35.360  42.770  1.00  0.00           H
ATOM   1615  CG2 VAL   134      32.620  36.770  43.330  1.00  0.00           C
ATOM   1616 1HG2 VAL   134      31.570  36.950  43.100  1.00  0.00           H
ATOM   1617 2HG2 VAL   134      32.650  36.110  44.190  1.00  0.00           H
ATOM   1618 3HG2 VAL   134      33.190  37.670  43.500  1.00  0.00           H
ATOM   1619  C   VAL   134      32.650  38.020  40.460  1.00  0.00           C
ATOM   1620  O   VAL   134      31.650  37.540  39.960  1.00  0.00           O
ATOM   1621  N   LYS   135      32.770  39.350  40.600  1.00  0.00           N
ATOM   1622  H   LYS   135      33.710  39.610  40.860  1.00  0.00           H
ATOM   1623  CA  LYS   135      31.600  40.270  40.610  1.00  0.00           C
ATOM   1624  HA  LYS   135      30.640  39.740  40.640  1.00  0.00           H
ATOM   1625  CB  LYS   135      31.670  41.180  41.820  1.00  0.00           C
ATOM   1626  HB1 LYS   135      31.080  42.090  41.720  1.00  0.00           H
ATOM   1627  HB2 LYS   135      32.700  41.500  41.940  1.00  0.00           H
ATOM   1628  CG  LYS   135      31.080  40.490  43.070  1.00  0.00           C
ATOM   1629  HG1 LYS   135      31.590  39.550  43.280  1.00  0.00           H
ATOM   1630  HG2 LYS   135      30.020  40.310  42.950  1.00  0.00           H
ATOM   1631  CD  LYS   135      31.300  41.350  44.290  1.00  0.00           C
ATOM   1632  HD1 LYS   135      30.860  42.330  44.110  1.00  0.00           H
ATOM   1633  HD2 LYS   135      32.360  41.510  44.500  1.00  0.00           H
ATOM   1634  CE  LYS   135      30.580  40.650  45.430  1.00  0.00           C
ATOM   1635  HE1 LYS   135      30.810  39.590  45.480  1.00  0.00           H
ATOM   1636  HE2 LYS   135      29.490  40.730  45.460  1.00  0.00           H
ATOM   1637  NZ  LYS   135      30.960  41.420  46.610  1.00  0.00           N
ATOM   1638  HZ1 LYS   135      30.790  42.390  46.390  1.00  0.00           H
ATOM   1639  HZ2 LYS   135      30.480  41.020  47.410  1.00  0.00           H
ATOM   1640  HZ3 LYS   135      31.950  41.300  46.780  1.00  0.00           H
ATOM   1641  C   LYS   135      31.410  40.920  39.270  1.00  0.00           C
ATOM   1642  O   LYS   135      31.070  42.130  39.280  1.00  0.00           O
ATOM   1643  N   TYR   136      31.700  40.260  38.150  1.00  0.00           N
ATOM   1644  H   TYR   136      32.050  39.320  38.210  1.00  0.00           H
ATOM   1645  CA  TYR   136      31.590  40.710  36.710  1.00  0.00           C
ATOM   1646  HA  TYR   136      32.170  41.590  36.470  1.00  0.00           H
ATOM   1647  CB  TYR   136      32.030  39.560  35.740  1.00  0.00           C
ATOM   1648  HB1 TYR   136      31.540  39.710  34.780  1.00  0.00           H
ATOM   1649  HB2 TYR   136      31.740  38.570  36.100  1.00  0.00           H
ATOM   1650  CG  TYR   136      33.530  39.530  35.460  1.00  0.00           C
ATOM   1651  CD1 TYR   136      34.480  39.390  36.520  1.00  0.00           C
ATOM   1652  HD1 TYR   136      34.040  39.280  37.500  1.00  0.00           H
ATOM   1653  CE1 TYR   136      35.830  39.260  36.200  1.00  0.00           C
ATOM   1654  HE1 TYR   136      36.510  39.010  37.000  1.00  0.00           H
ATOM   1655  CZ  TYR   136      36.310  39.280  34.850  1.00  0.00           C
ATOM   1656  OH  TYR   136      37.590  38.960  34.590  1.00  0.00           O
ATOM   1657  HH  TYR   136      38.110  38.460  35.230  1.00  0.00           H
ATOM   1658  CE2 TYR   136      35.410  39.440  33.780  1.00  0.00           C
ATOM   1659  HE2 TYR   136      35.800  39.490  32.770  1.00  0.00           H
ATOM   1660  CD2 TYR   136      34.030  39.520  34.110  1.00  0.00           C
ATOM   1661  HD2 TYR   136      33.260  39.600  33.360  1.00  0.00           H
ATOM   1662  C   TYR   136      30.160  41.100  36.420  1.00  0.00           C
ATOM   1663  O   TYR   136      29.150  40.500  36.970  1.00  0.00           O
ATOM   1664  N   ASP   137      29.990  42.060  35.510  1.00  0.00           N
ATOM   1665  H   ASP   137      30.810  42.560  35.190  1.00  0.00           H
ATOM   1666  CA  ASP   137      28.690  42.640  35.230  1.00  0.00           C
ATOM   1667  HA  ASP   137      28.070  42.690  36.130  1.00  0.00           H
ATOM   1668  CB  ASP   137      28.890  44.090  34.710  1.00  0.00           C
ATOM   1669  HB1 ASP   137      29.100  44.120  33.640  1.00  0.00           H
ATOM   1670  HB2 ASP   137      29.770  44.540  35.180  1.00  0.00           H
ATOM   1671  CG  ASP   137      27.680  44.980  35.060  1.00  0.00           C
ATOM   1672  OD1 ASP   137      27.700  46.170  34.650  1.00  0.00           O
ATOM   1673  OD2 ASP   137      26.840  44.600  35.850  1.00  0.00           O
ATOM   1674  C   ASP   137      27.820  41.760  34.270  1.00  0.00           C
ATOM   1675  O   ASP   137      26.650  41.410  34.610  1.00  0.00           O
ATOM   1676  N   TYR   138      28.410  41.370  33.140  1.00  0.00           N
ATOM   1677  H   TYR   138      29.400  41.390  32.950  1.00  0.00           H
ATOM   1678  CA  TYR   138      27.660  40.730  32.070  1.00  0.00           C
ATOM   1679  HA  TYR   138      26.580  40.850  32.100  1.00  0.00           H
ATOM   1680  CB  TYR   138      28.070  41.250  30.770  1.00  0.00           C
ATOM   1681  HB1 TYR   138      27.570  40.600  30.050  1.00  0.00           H
ATOM   1682  HB2 TYR   138      29.150  41.230  30.580  1.00  0.00           H
ATOM   1683  CG  TYR   138      27.560  42.650  30.500  1.00  0.00           C
ATOM   1684  CD1 TYR   138      28.280  43.850  30.730  1.00  0.00           C
ATOM   1685  HD1 TYR   138      29.290  43.730  31.080  1.00  0.00           H
ATOM   1686  CE1 TYR   138      27.760  45.130  30.490  1.00  0.00           C
ATOM   1687  HE1 TYR   138      28.370  46.010  30.620  1.00  0.00           H
ATOM   1688  CZ  TYR   138      26.370  45.220  30.080  1.00  0.00           C
ATOM   1689  OH  TYR   138      25.790  46.450  29.960  1.00  0.00           O
ATOM   1690  HH  TYR   138      24.840  46.330  29.870  1.00  0.00           H
ATOM   1691  CE2 TYR   138      25.600  44.070  29.780  1.00  0.00           C
ATOM   1692  HE2 TYR   138      24.560  44.130  29.480  1.00  0.00           H
ATOM   1693  CD2 TYR   138      26.200  42.790  30.010  1.00  0.00           C
ATOM   1694  HD2 TYR   138      25.680  41.870  29.760  1.00  0.00           H
ATOM   1695  C   TYR   138      28.060  39.190  32.160  1.00  0.00           C
ATOM   1696  O   TYR   138      29.200  38.790  32.440  1.00  0.00           O
