# Supplementary material for: Targeting Ras-binding domain of ELMO1 by computational nanobody design
Source: Commun Biol. 2023 Mar 17;6:284. doi: 10.1038/s42003-023-04657-w (PMC10023680; doi:10.1038/s42003-023-04657-w)
Supplement: Supplementary file 4 — Supplementary Data 2 [file 42003_2023_4657_MOESM4_ESM.zip › MD_input_output/Nb01_snapshot/snapshot_016000_CDR2.pdb]

ATOM    724  N   SER    57      32.090  34.150  31.020  1.00  0.00           N
ATOM    725  H   SER    57      32.730  34.900  31.270  1.00  0.00           H
ATOM    726  CA  SER    57      31.140  34.360  29.900  1.00  0.00           C
ATOM    727  HA  SER    57      30.860  33.390  29.510  1.00  0.00           H
ATOM    728  CB  SER    57      29.840  35.090  30.320  1.00  0.00           C
ATOM    729  HB1 SER    57      29.440  34.650  31.240  1.00  0.00           H
ATOM    730  HB2 SER    57      29.080  34.960  29.550  1.00  0.00           H
ATOM    731  OG  SER    57      30.130  36.390  30.530  1.00  0.00           O
ATOM    732  HG  SER    57      29.910  36.640  31.430  1.00  0.00           H
ATOM    733  C   SER    57      31.930  35.090  28.710  1.00  0.00           C
ATOM    734  O   SER    57      32.990  35.730  28.870  1.00  0.00           O
ATOM    735  N   ILE    58      31.210  35.080  27.550  1.00  0.00           N
ATOM    736  H   ILE    58      30.460  34.400  27.530  1.00  0.00           H
ATOM    737  CA  ILE    58      31.820  35.540  26.260  1.00  0.00           C
ATOM    738  HA  ILE    58      32.340  36.430  26.610  1.00  0.00           H
ATOM    739  CB  ILE    58      32.890  34.470  25.750  1.00  0.00           C
ATOM    740  HB  ILE    58      33.530  34.350  26.630  1.00  0.00           H
ATOM    741  CG2 ILE    58      32.430  33.080  25.320  1.00  0.00           C
ATOM    742 1HG2 ILE    58      33.280  32.440  25.080  1.00  0.00           H
ATOM    743 2HG2 ILE    58      31.930  32.650  26.180  1.00  0.00           H
ATOM    744 3HG2 ILE    58      31.800  33.040  24.430  1.00  0.00           H
ATOM    745  CG1 ILE    58      33.800  35.020  24.630  1.00  0.00           C
ATOM    746 1HG1 ILE    58      33.890  36.080  24.870  1.00  0.00           H
ATOM    747 2HG1 ILE    58      33.330  34.960  23.650  1.00  0.00           H
ATOM    748  CD  ILE    58      35.230  34.410  24.450  1.00  0.00           C
ATOM    749  HD1 ILE    58      35.240  33.550  23.770  1.00  0.00           H
ATOM    750  HD2 ILE    58      35.740  35.270  24.020  1.00  0.00           H
ATOM    751  HD3 ILE    58      35.680  34.220  25.430  1.00  0.00           H
ATOM    752  C   ILE    58      30.770  35.960  25.230  1.00  0.00           C
ATOM    753  O   ILE    58      29.930  35.150  24.910  1.00  0.00           O
ATOM    754  N   LYS    59      31.000  37.150  24.740  1.00  0.00           N
ATOM    755  H   LYS    59      31.860  37.620  24.960  1.00  0.00           H
ATOM    756  CA  LYS    59      30.090  37.900  23.900  1.00  0.00           C
ATOM    757  HA  LYS    59      29.060  37.580  24.070  1.00  0.00           H
ATOM    758  CB  LYS    59      30.360  39.400  24.160  1.00  0.00           C
ATOM    759  HB1 LYS    59      29.830  39.950  23.370  1.00  0.00           H
ATOM    760  HB2 LYS    59      31.420  39.610  24.020  1.00  0.00           H
ATOM    761  CG  LYS    59      29.890  39.910  25.520  1.00  0.00           C
ATOM    762  HG1 LYS    59      30.280  39.210  26.250  1.00  0.00           H
ATOM    763  HG2 LYS    59      28.810  39.990  25.630  1.00  0.00           H
ATOM    764  CD  LYS    59      30.420  41.360  25.820  1.00  0.00           C
ATOM    765  HD1 LYS    59      30.030  42.030  25.050  1.00  0.00           H
ATOM    766  HD2 LYS    59      31.500  41.500  25.750  1.00  0.00           H
ATOM    767  CE  LYS    59      29.990  41.890  27.160  1.00  0.00           C
ATOM    768  HE1 LYS    59      30.560  41.480  27.990  1.00  0.00           H
ATOM    769  HE2 LYS    59      28.950  41.640  27.370  1.00  0.00           H
ATOM    770  NZ  LYS    59      30.150  43.350  27.290  1.00  0.00           N
ATOM    771  HZ1 LYS    59      29.920  43.790  28.180  1.00  0.00           H
ATOM    772  HZ2 LYS    59      31.130  43.580  27.210  1.00  0.00           H
ATOM    773  HZ3 LYS    59      29.780  43.850  26.500  1.00  0.00           H
ATOM    774  C   LYS    59      30.480  37.600  22.430  1.00  0.00           C
ATOM    775  O   LYS    59      31.440  36.880  22.190  1.00  0.00           O
ATOM    776  N   TRP    60      29.710  37.980  21.400  1.00  0.00           N
ATOM    777  H   TRP    60      29.030  38.700  21.590  1.00  0.00           H
ATOM    778  CA  TRP    60      29.770  37.490  19.980  1.00  0.00           C
ATOM    779  HA  TRP    60      29.670  36.400  20.030  1.00  0.00           H
ATOM    780  CB  TRP    60      28.650  37.840  19.050  1.00  0.00           C
ATOM    781  HB1 TRP    60      27.730  37.850  19.640  1.00  0.00           H
ATOM    782  HB2 TRP    60      28.540  37.050  18.300  1.00  0.00           H
ATOM    783  CG  TRP    60      28.550  39.200  18.360  1.00  0.00           C
ATOM    784  CD1 TRP    60      27.770  40.220  18.780  1.00  0.00           C
ATOM    785  HD1 TRP    60      27.130  40.180  19.650  1.00  0.00           H
ATOM    786  NE1 TRP    60      27.920  41.340  17.960  1.00  0.00           N
ATOM    787  HE1 TRP    60      27.520  42.250  18.140  1.00  0.00           H
ATOM    788  CE2 TRP    60      28.660  41.010  16.800  1.00  0.00           C
ATOM    789  CZ2 TRP    60      28.960  41.560  15.590  1.00  0.00           C
ATOM    790  HZ2 TRP    60      28.610  42.570  15.420  1.00  0.00           H
ATOM    791  CH2 TRP    60      29.940  40.950  14.780  1.00  0.00           C
ATOM    792  HH2 TRP    60      30.170  41.520  13.890  1.00  0.00           H
ATOM    793  CZ3 TRP    60      30.430  39.700  15.010  1.00  0.00           C
ATOM    794  HZ3 TRP    60      31.100  39.200  14.320  1.00  0.00           H
ATOM    795  CE3 TRP    60      30.070  39.090  16.200  1.00  0.00           C
ATOM    796  HE3 TRP    60      30.590  38.160  16.390  1.00  0.00           H
ATOM    797  CD2 TRP    60      29.180  39.690  17.100  1.00  0.00           C
ATOM    798  C   TRP    60      31.090  37.760  19.290  1.00  0.00           C
ATOM    799  O   TRP    60      31.780  36.850  18.780  1.00  0.00           O
ATOM    800  N   ALA    61      31.610  39.000  19.340  1.00  0.00           N
ATOM    801  H   ALA    61      31.040  39.700  19.790  1.00  0.00           H
ATOM    802  CA  ALA    61      32.900  39.340  18.820  1.00  0.00           C
ATOM    803  HA  ALA    61      33.040  38.840  17.860  1.00  0.00           H
ATOM    804  CB  ALA    61      33.010  40.860  18.480  1.00  0.00           C
ATOM    805  HB1 ALA    61      33.060  41.460  19.380  1.00  0.00           H
ATOM    806  HB2 ALA    61      33.820  41.030  17.770  1.00  0.00           H
ATOM    807  HB3 ALA    61      32.090  41.080  17.940  1.00  0.00           H
ATOM    808  C   ALA    61      34.130  38.860  19.700  1.00  0.00           C
ATOM    809  O   ALA    61      35.240  39.070  19.250  1.00  0.00           O
ATOM    810  N   GLY    65      33.930  38.460  20.920  1.00  0.00           N
ATOM    811  H   GLY    65      32.950  38.440  21.160  1.00  0.00           H
ATOM    812  CA  GLY    65      34.810  37.590  21.750  1.00  0.00           C
ATOM    813  HA1 GLY    65      35.710  37.530  21.150  1.00  0.00           H
ATOM    814  HA2 GLY    65      34.300  36.620  21.810  1.00  0.00           H
ATOM    815  C   GLY    65      35.140  38.220  23.170  1.00  0.00           C
ATOM    816  O   GLY    65      36.040  37.810  23.840  1.00  0.00           O
ATOM    817  N   ASP    66      34.500  39.320  23.600  1.00  0.00           N
ATOM    818  H   ASP    66      33.670  39.680  23.150  1.00  0.00           H
ATOM    819  CA  ASP    66      34.850  39.970  24.830  1.00  0.00           C
ATOM    820  HA  ASP    66      35.940  39.970  24.860  1.00  0.00           H
ATOM    821  CB  ASP    66      34.420  41.440  24.680  1.00  0.00           C
ATOM    822  HB1 ASP    66      34.820  42.000  25.530  1.00  0.00           H
ATOM    823  HB2 ASP    66      33.330  41.450  24.790  1.00  0.00           H
ATOM    824  CG  ASP    66      34.860  42.120  23.390  1.00  0.00           C
ATOM    825  OD1 ASP    66      34.000  42.780  22.740  1.00  0.00           O
ATOM    826  OD2 ASP    66      36.030  42.030  22.950  1.00  0.00           O
ATOM    827  C   ASP    66      34.200  39.320  26.070  1.00  0.00           C
ATOM    828  O   ASP    66      33.120  38.760  26.000  1.00  0.00           O
ATOM    829  N   ARG    67      34.930  39.500  27.220  1.00  0.00           N
ATOM    830  H   ARG    67      35.790  39.990  27.020  1.00  0.00           H
ATOM    831  CA  ARG    67      34.810  38.560  28.330  1.00  0.00           C
ATOM    832  HA  ARG    67      34.040  37.810  28.150  1.00  0.00           H
ATOM    833  CB  ARG    67      36.170  37.860  28.520  1.00  0.00           C
ATOM    834  HB1 ARG    67      36.030  37.330  29.470  1.00  0.00           H
ATOM    835  HB2 ARG    67      36.960  38.590  28.700  1.00  0.00           H
ATOM    836  CG  ARG    67      36.510  36.840  27.400  1.00  0.00           C
ATOM    837  HG1 ARG    67      36.470  37.350  26.440  1.00  0.00           H
ATOM    838  HG2 ARG    67      35.780  36.040  27.370  1.00  0.00           H
ATOM    839  CD  ARG    67      37.940  36.430  27.590  1.00  0.00           C
ATOM    840  HD1 ARG    67      38.040  36.010  28.590  1.00  0.00           H
ATOM    841  HD2 ARG    67      38.540  37.340  27.540  1.00  0.00           H
ATOM    842  NE  ARG    67      38.510  35.490  26.620  1.00  0.00           N
ATOM    843  HE  ARG    67      38.620  34.550  26.960  1.00  0.00           H
ATOM    844  CZ  ARG    67      38.740  35.670  25.340  1.00  0.00           C
ATOM    845  NH1 ARG    67      38.850  36.820  24.690  1.00  0.00           N
ATOM    846 1HH1 ARG    67      38.880  37.710  25.170  1.00  0.00           H
ATOM    847 2HH1 ARG    67      38.890  36.730  23.690  1.00  0.00           H
ATOM    848  NH2 ARG    67      38.980  34.660  24.550  1.00  0.00           N
ATOM    849 1HH2 ARG    67      39.190  33.740  24.930  1.00  0.00           H
ATOM    850 2HH2 ARG    67      39.120  34.860  23.570  1.00  0.00           H
ATOM    851  C   ARG    67      34.330  39.200  29.570  1.00  0.00           C
ATOM    852  O   ARG    67      34.410  40.380  29.780  1.00  0.00           O
ATOM    853  N   THR    68      33.980  38.310  30.500  1.00  0.00           N
ATOM    854  H   THR    68      34.010  37.320  30.300  1.00  0.00           H
ATOM    855  CA  THR    68      33.580  38.610  31.870  1.00  0.00           C
ATOM    856  HA  THR    68      34.140  39.460  32.250  1.00  0.00           H
ATOM    857  CB  THR    68      32.140  38.950  31.910  1.00  0.00           C
ATOM    858  HB  THR    68      31.630  38.000  31.760  1.00  0.00           H
ATOM    859  CG2 THR    68      31.760  39.610  33.180  1.00  0.00           C
ATOM    860 1HG2 THR    68      32.180  39.260  34.120  1.00  0.00           H
ATOM    861 2HG2 THR    68      31.960  40.680  33.280  1.00  0.00           H
ATOM    862 3HG2 THR    68      30.710  39.390  33.400  1.00  0.00           H
ATOM    863  OG1 THR    68      31.650  39.670  30.880  1.00  0.00           O
ATOM    864  HG1 THR    68      31.450  39.120  30.120  1.00  0.00           H
ATOM    865  C   THR    68      33.870  37.480  32.840  1.00  0.00           C
ATOM    866  O   THR    68      33.430  36.320  32.590  1.00  0.00           O
ATOM    867  N   TYR    69      34.490  37.850  34.020  1.00  0.00           N
ATOM    868  H   TYR    69      34.680  38.800  34.290  1.00  0.00           H
ATOM    869  CA  TYR    69      35.040  36.850  34.990  1.00  0.00           C
ATOM    870  HA  TYR    69      34.700  35.850  34.710  1.00  0.00           H
ATOM    871  CB  TYR    69      36.510  36.820  34.790  1.00  0.00           C
ATOM    872  HB1 TYR    69      36.860  36.220  35.630  1.00  0.00           H
ATOM    873  HB2 TYR    69      36.960  37.810  34.870  1.00  0.00           H
ATOM    874  CG  TYR    69      37.040  36.250  33.530  1.00  0.00           C
ATOM    875  CD1 TYR    69      37.830  37.080  32.730  1.00  0.00           C
ATOM    876  HD1 TYR    69      38.000  38.130  32.900  1.00  0.00           H
ATOM    877  CE1 TYR    69      38.500  36.470  31.580  1.00  0.00           C
ATOM    878  HE1 TYR    69      39.050  37.100  30.890  1.00  0.00           H
ATOM    879  CZ  TYR    69      38.200  35.110  31.250  1.00  0.00           C
ATOM    880  OH  TYR    69      38.860  34.580  30.180  1.00  0.00           O
ATOM    881  HH  TYR    69      39.580  35.160  29.940  1.00  0.00           H
ATOM    882  CE2 TYR    69      37.430  34.340  32.100  1.00  0.00           C
ATOM    883  HE2 TYR    69      37.300  33.280  31.930  1.00  0.00           H
ATOM    884  CD2 TYR    69      36.880  34.860  33.240  1.00  0.00           C
ATOM    885  HD2 TYR    69      36.380  34.160  33.900  1.00  0.00           H
ATOM    886  C   TYR    69      34.590  37.060  36.480  1.00  0.00           C
ATOM    887  O   TYR    69      34.260  38.180  36.780  1.00  0.00           O
