# Supplementary material for: Targeting Ras-binding domain of ELMO1 by computational nanobody design
Source: Commun Biol. 2023 Mar 17;6:284. doi: 10.1038/s42003-023-04657-w (PMC10023680; doi:10.1038/s42003-023-04657-w)
Supplement: Supplementary file 4 — Supplementary Data 2 [file 42003_2023_4657_MOESM4_ESM.zip › MD_input_output/Nb01_snapshot/snapshot_066000_CDR2.pdb]

ATOM    724  N   SER    57      39.420  44.440  40.790  1.00  0.00           N
ATOM    725  H   SER    57      40.170  44.250  41.440  1.00  0.00           H
ATOM    726  CA  SER    57      39.300  45.790  40.170  1.00  0.00           C
ATOM    727  HA  SER    57      38.810  45.670  39.200  1.00  0.00           H
ATOM    728  CB  SER    57      38.380  46.650  41.080  1.00  0.00           C
ATOM    729  HB1 SER    57      37.570  46.030  41.480  1.00  0.00           H
ATOM    730  HB2 SER    57      37.990  47.530  40.580  1.00  0.00           H
ATOM    731  OG  SER    57      39.110  47.120  42.140  1.00  0.00           O
ATOM    732  HG  SER    57      38.710  46.730  42.920  1.00  0.00           H
ATOM    733  C   SER    57      40.700  46.480  39.920  1.00  0.00           C
ATOM    734  O   SER    57      41.710  46.110  40.580  1.00  0.00           O
ATOM    735  N   ILE    58      40.730  47.320  38.840  1.00  0.00           N
ATOM    736  H   ILE    58      39.830  47.500  38.400  1.00  0.00           H
ATOM    737  CA  ILE    58      42.020  47.970  38.430  1.00  0.00           C
ATOM    738  HA  ILE    58      42.790  47.810  39.180  1.00  0.00           H
ATOM    739  CB  ILE    58      42.640  47.220  37.230  1.00  0.00           C
ATOM    740  HB  ILE    58      42.630  46.170  37.540  1.00  0.00           H
ATOM    741  CG2 ILE    58      41.760  47.260  35.930  1.00  0.00           C
ATOM    742 1HG2 ILE    58      41.670  48.240  35.450  1.00  0.00           H
ATOM    743 2HG2 ILE    58      42.130  46.570  35.170  1.00  0.00           H
ATOM    744 3HG2 ILE    58      40.730  46.920  36.080  1.00  0.00           H
ATOM    745  CG1 ILE    58      44.060  47.710  36.940  1.00  0.00           C
ATOM    746 1HG1 ILE    58      44.610  47.740  37.880  1.00  0.00           H
ATOM    747 2HG1 ILE    58      44.000  48.740  36.590  1.00  0.00           H
ATOM    748  CD  ILE    58      44.790  46.740  36.000  1.00  0.00           C
ATOM    749  HD1 ILE    58      45.740  47.180  35.670  1.00  0.00           H
ATOM    750  HD2 ILE    58      45.000  45.790  36.480  1.00  0.00           H
ATOM    751  HD3 ILE    58      44.230  46.570  35.080  1.00  0.00           H
ATOM    752  C   ILE    58      41.920  49.480  38.130  1.00  0.00           C
ATOM    753  O   ILE    58      40.930  49.920  37.500  1.00  0.00           O
ATOM    754  N   LYS    59      42.950  50.210  38.580  1.00  0.00           N
ATOM    755  H   LYS    59      43.690  49.730  39.080  1.00  0.00           H
ATOM    756  CA  LYS    59      42.920  51.730  38.510  1.00  0.00           C
ATOM    757  HA  LYS    59      41.850  51.930  38.530  1.00  0.00           H
ATOM    758  CB  LYS    59      43.600  52.400  39.690  1.00  0.00           C
ATOM    759  HB1 LYS    59      43.380  53.460  39.640  1.00  0.00           H
ATOM    760  HB2 LYS    59      44.680  52.280  39.600  1.00  0.00           H
ATOM    761  CG  LYS    59      43.040  51.840  40.990  1.00  0.00           C
ATOM    762  HG1 LYS    59      43.180  50.790  41.230  1.00  0.00           H
ATOM    763  HG2 LYS    59      41.960  51.990  41.040  1.00  0.00           H
ATOM    764  CD  LYS    59      43.580  52.700  42.160  1.00  0.00           C
ATOM    765  HD1 LYS    59      43.340  53.750  41.950  1.00  0.00           H
ATOM    766  HD2 LYS    59      44.670  52.670  42.170  1.00  0.00           H
ATOM    767  CE  LYS    59      42.880  52.330  43.500  1.00  0.00           C
ATOM    768  HE1 LYS    59      42.880  51.240  43.540  1.00  0.00           H
ATOM    769  HE2 LYS    59      41.840  52.680  43.560  1.00  0.00           H
ATOM    770  NZ  LYS    59      43.670  52.790  44.680  1.00  0.00           N
ATOM    771  HZ1 LYS    59      43.620  53.780  44.870  1.00  0.00           H
ATOM    772  HZ2 LYS    59      43.400  52.370  45.560  1.00  0.00           H
ATOM    773  HZ3 LYS    59      44.630  52.530  44.540  1.00  0.00           H
ATOM    774  C   LYS    59      43.390  52.240  37.110  1.00  0.00           C
ATOM    775  O   LYS    59      44.010  51.460  36.360  1.00  0.00           O
ATOM    776  N   TRP    60      43.290  53.560  36.860  1.00  0.00           N
ATOM    777  H   TRP    60      42.840  54.150  37.540  1.00  0.00           H
ATOM    778  CA  TRP    60      43.630  54.250  35.640  1.00  0.00           C
ATOM    779  HA  TRP    60      43.240  53.710  34.780  1.00  0.00           H
ATOM    780  CB  TRP    60      43.100  55.660  35.670  1.00  0.00           C
ATOM    781  HB1 TRP    60      42.150  55.680  35.140  1.00  0.00           H
ATOM    782  HB2 TRP    60      43.800  56.340  35.180  1.00  0.00           H
ATOM    783  CG  TRP    60      42.940  56.330  36.980  1.00  0.00           C
ATOM    784  CD1 TRP    60      41.870  56.140  37.840  1.00  0.00           C
ATOM    785  HD1 TRP    60      40.970  55.570  37.660  1.00  0.00           H
ATOM    786  NE1 TRP    60      42.070  57.010  38.880  1.00  0.00           N
ATOM    787  HE1 TRP    60      41.340  57.110  39.570  1.00  0.00           H
ATOM    788  CE2 TRP    60      43.290  57.640  38.840  1.00  0.00           C
ATOM    789  CZ2 TRP    60      44.000  58.530  39.670  1.00  0.00           C
ATOM    790  HZ2 TRP    60      43.570  58.920  40.580  1.00  0.00           H
ATOM    791  CH2 TRP    60      45.270  58.880  39.320  1.00  0.00           C
ATOM    792  HH2 TRP    60      45.830  59.620  39.880  1.00  0.00           H
ATOM    793  CZ3 TRP    60      45.830  58.460  38.090  1.00  0.00           C
ATOM    794  HZ3 TRP    60      46.790  58.890  37.830  1.00  0.00           H
ATOM    795  CE3 TRP    60      45.190  57.610  37.250  1.00  0.00           C
ATOM    796  HE3 TRP    60      45.690  57.350  36.330  1.00  0.00           H
ATOM    797  CD2 TRP    60      43.910  57.150  37.640  1.00  0.00           C
ATOM    798  C   TRP    60      45.150  54.330  35.540  1.00  0.00           C
ATOM    799  O   TRP    60      45.620  54.430  34.430  1.00  0.00           O
ATOM    800  N   ALA    61      45.880  54.130  36.660  1.00  0.00           N
ATOM    801  H   ALA    61      45.400  54.170  37.540  1.00  0.00           H
ATOM    802  CA  ALA    61      47.300  53.960  36.800  1.00  0.00           C
ATOM    803  HA  ALA    61      47.750  54.100  35.820  1.00  0.00           H
ATOM    804  CB  ALA    61      47.840  55.120  37.630  1.00  0.00           C
ATOM    805  HB1 ALA    61      47.490  55.100  38.660  1.00  0.00           H
ATOM    806  HB2 ALA    61      48.930  55.160  37.670  1.00  0.00           H
ATOM    807  HB3 ALA    61      47.630  56.040  37.090  1.00  0.00           H
ATOM    808  C   ALA    61      47.750  52.540  37.260  1.00  0.00           C
ATOM    809  O   ALA    61      48.910  52.220  37.510  1.00  0.00           O
ATOM    810  N   GLY    65      46.750  51.670  37.180  1.00  0.00           N
ATOM    811  H   GLY    65      45.910  52.020  36.730  1.00  0.00           H
ATOM    812  CA  GLY    65      46.940  50.250  36.860  1.00  0.00           C
ATOM    813  HA1 GLY    65      47.680  50.130  36.070  1.00  0.00           H
ATOM    814  HA2 GLY    65      45.970  49.910  36.510  1.00  0.00           H
ATOM    815  C   GLY    65      47.240  49.420  38.150  1.00  0.00           C
ATOM    816  O   GLY    65      47.510  48.240  37.940  1.00  0.00           O
ATOM    817  N   ASP    66      47.240  49.860  39.400  1.00  0.00           N
ATOM    818  H   ASP    66      47.190  50.830  39.670  1.00  0.00           H
ATOM    819  CA  ASP    66      47.370  48.960  40.550  1.00  0.00           C
ATOM    820  HA  ASP    66      48.120  48.220  40.290  1.00  0.00           H
ATOM    821  CB  ASP    66      48.010  49.780  41.660  1.00  0.00           C
ATOM    822  HB1 ASP    66      47.370  50.660  41.760  1.00  0.00           H
ATOM    823  HB2 ASP    66      49.000  50.170  41.410  1.00  0.00           H
ATOM    824  CG  ASP    66      48.130  49.140  43.030  1.00  0.00           C
ATOM    825  OD1 ASP    66      48.160  49.930  44.060  1.00  0.00           O
ATOM    826  OD2 ASP    66      48.240  47.930  43.130  1.00  0.00           O
ATOM    827  C   ASP    66      46.010  48.220  40.890  1.00  0.00           C
ATOM    828  O   ASP    66      44.960  48.570  40.340  1.00  0.00           O
ATOM    829  N   ARG    67      46.020  47.160  41.730  1.00  0.00           N
ATOM    830  H   ARG    67      46.850  47.100  42.300  1.00  0.00           H
ATOM    831  CA  ARG    67      45.150  45.940  41.490  1.00  0.00           C
ATOM    832  HA  ARG    67      44.460  46.140  40.670  1.00  0.00           H
ATOM    833  CB  ARG    67      46.020  44.780  40.980  1.00  0.00           C
ATOM    834  HB1 ARG    67      45.430  43.960  40.560  1.00  0.00           H
ATOM    835  HB2 ARG    67      46.580  44.250  41.750  1.00  0.00           H
ATOM    836  CG  ARG    67      47.080  45.120  39.900  1.00  0.00           C
ATOM    837  HG1 ARG    67      47.890  45.630  40.420  1.00  0.00           H
ATOM    838  HG2 ARG    67      46.660  45.830  39.190  1.00  0.00           H
ATOM    839  CD  ARG    67      47.800  43.920  39.260  1.00  0.00           C
ATOM    840  HD1 ARG    67      47.150  43.370  38.580  1.00  0.00           H
ATOM    841  HD2 ARG    67      48.150  43.190  39.980  1.00  0.00           H
ATOM    842  NE  ARG    67      48.880  44.390  38.390  1.00  0.00           N
ATOM    843  HE  ARG    67      48.650  44.560  37.420  1.00  0.00           H
ATOM    844  CZ  ARG    67      50.190  44.250  38.660  1.00  0.00           C
ATOM    845  NH1 ARG    67      50.660  43.860  39.790  1.00  0.00           N
ATOM    846 1HH1 ARG    67      49.960  43.600  40.480  1.00  0.00           H
ATOM    847 2HH1 ARG    67      51.630  43.940  40.070  1.00  0.00           H
ATOM    848  NH2 ARG    67      51.050  44.620  37.790  1.00  0.00           N
ATOM    849 1HH2 ARG    67      50.760  44.960  36.880  1.00  0.00           H
ATOM    850 2HH2 ARG    67      52.040  44.570  37.990  1.00  0.00           H
ATOM    851  C   ARG    67      44.420  45.480  42.700  1.00  0.00           C
ATOM    852  O   ARG    67      44.950  45.670  43.760  1.00  0.00           O
ATOM    853  N   THR    68      43.260  44.860  42.740  1.00  0.00           N
ATOM    854  H   THR    68      42.670  44.910  41.920  1.00  0.00           H
ATOM    855  CA  THR    68      42.490  44.600  44.030  1.00  0.00           C
ATOM    856  HA  THR    68      43.130  44.520  44.910  1.00  0.00           H
ATOM    857  CB  THR    68      41.540  45.770  44.280  1.00  0.00           C
ATOM    858  HB  THR    68      40.820  45.870  43.470  1.00  0.00           H
ATOM    859  CG2 THR    68      40.780  45.580  45.590  1.00  0.00           C
ATOM    860 1HG2 THR    68      40.110  46.430  45.720  1.00  0.00           H
ATOM    861 2HG2 THR    68      40.190  44.670  45.710  1.00  0.00           H
ATOM    862 3HG2 THR    68      41.490  45.500  46.420  1.00  0.00           H
ATOM    863  OG1 THR    68      42.250  46.910  44.520  1.00  0.00           O
ATOM    864  HG1 THR    68      42.370  47.380  43.690  1.00  0.00           H
ATOM    865  C   THR    68      41.690  43.370  43.780  1.00  0.00           C
ATOM    866  O   THR    68      41.070  43.300  42.710  1.00  0.00           O
ATOM    867  N   TYR    69      41.570  42.420  44.730  1.00  0.00           N
ATOM    868  H   TYR    69      41.900  42.620  45.670  1.00  0.00           H
ATOM    869  CA  TYR    69      41.170  41.070  44.390  1.00  0.00           C
ATOM    870  HA  TYR    69      40.640  41.050  43.440  1.00  0.00           H
ATOM    871  CB  TYR    69      42.400  40.180  44.260  1.00  0.00           C
ATOM    872  HB1 TYR    69      42.030  39.160  44.230  1.00  0.00           H
ATOM    873  HB2 TYR    69      42.940  40.330  45.190  1.00  0.00           H
ATOM    874  CG  TYR    69      43.350  40.470  43.090  1.00  0.00           C
ATOM    875  CD1 TYR    69      44.470  41.320  43.210  1.00  0.00           C
ATOM    876  HD1 TYR    69      44.720  41.750  44.160  1.00  0.00           H
ATOM    877  CE1 TYR    69      45.400  41.370  42.140  1.00  0.00           C
ATOM    878  HE1 TYR    69      46.360  41.870  42.240  1.00  0.00           H
ATOM    879  CZ  TYR    69      45.080  40.700  40.880  1.00  0.00           C
ATOM    880  OH  TYR    69      45.910  40.850  39.800  1.00  0.00           O
ATOM    881  HH  TYR    69      46.730  41.280  40.040  1.00  0.00           H
ATOM    882  CE2 TYR    69      43.950  39.870  40.780  1.00  0.00           C
ATOM    883  HE2 TYR    69      43.800  39.240  39.920  1.00  0.00           H
ATOM    884  CD2 TYR    69      43.090  39.800  41.930  1.00  0.00           C
ATOM    885  HD2 TYR    69      42.250  39.120  41.890  1.00  0.00           H
ATOM    886  C   TYR    69      40.200  40.520  45.450  1.00  0.00           C
ATOM    887  O   TYR    69      40.310  40.820  46.660  1.00  0.00           O
