# Supplementary material for: Targeting Ras-binding domain of ELMO1 by computational nanobody design
Source: Commun Biol. 2023 Mar 17;6:284. doi: 10.1038/s42003-023-04657-w (PMC10023680; doi:10.1038/s42003-023-04657-w)
Supplement: Supplementary file 4 — Supplementary Data 2 [file 42003_2023_4657_MOESM4_ESM.zip › MD_input_output/Nb01_snapshot/snapshot_087000_CDR3.pdb]

ATOM   1461  N   ALA   107      32.290  30.750  45.000  1.00  0.00           N
ATOM   1462  H   ALA   107      33.190  30.390  44.730  1.00  0.00           H
ATOM   1463  CA  ALA   107      32.410  31.810  46.030  1.00  0.00           C
ATOM   1464  HA  ALA   107      31.420  32.260  46.170  1.00  0.00           H
ATOM   1465  CB  ALA   107      32.930  31.150  47.290  1.00  0.00           C
ATOM   1466  HB1 ALA   107      32.110  30.600  47.740  1.00  0.00           H
ATOM   1467  HB2 ALA   107      33.530  30.270  47.050  1.00  0.00           H
ATOM   1468  HB3 ALA   107      33.580  31.820  47.850  1.00  0.00           H
ATOM   1469  C   ALA   107      33.400  32.910  45.630  1.00  0.00           C
ATOM   1470  O   ALA   107      34.390  32.700  44.890  1.00  0.00           O
ATOM   1471  N   ALA   108      33.220  34.170  46.060  1.00  0.00           N
ATOM   1472  H   ALA   108      32.430  34.360  46.660  1.00  0.00           H
ATOM   1473  CA  ALA   108      34.080  35.350  45.810  1.00  0.00           C
ATOM   1474  HA  ALA   108      35.090  35.110  45.480  1.00  0.00           H
ATOM   1475  CB  ALA   108      33.510  36.240  44.680  1.00  0.00           C
ATOM   1476  HB1 ALA   108      33.440  35.600  43.800  1.00  0.00           H
ATOM   1477  HB2 ALA   108      32.500  36.600  44.910  1.00  0.00           H
ATOM   1478  HB3 ALA   108      34.110  37.100  44.400  1.00  0.00           H
ATOM   1479  C   ALA   108      34.330  36.210  47.100  1.00  0.00           C
ATOM   1480  O   ALA   108      33.350  36.400  47.870  1.00  0.00           O
ATOM   1481  N   ASP   109      35.610  36.610  47.400  1.00  0.00           N
ATOM   1482  H   ASP   109      36.250  36.440  46.640  1.00  0.00           H
ATOM   1483  CA  ASP   109      35.980  37.290  48.620  1.00  0.00           C
ATOM   1484  HA  ASP   109      35.210  37.990  48.920  1.00  0.00           H
ATOM   1485  CB  ASP   109      36.190  36.260  49.770  1.00  0.00           C
ATOM   1486  HB1 ASP   109      36.970  35.550  49.490  1.00  0.00           H
ATOM   1487  HB2 ASP   109      35.250  35.700  49.800  1.00  0.00           H
ATOM   1488  CG  ASP   109      36.420  36.860  51.180  1.00  0.00           C
ATOM   1489  OD1 ASP   109      35.480  37.070  51.950  1.00  0.00           O
ATOM   1490  OD2 ASP   109      37.550  37.350  51.380  1.00  0.00           O
ATOM   1491  C   ASP   109      37.220  38.100  48.370  1.00  0.00           C
ATOM   1492  O   ASP   109      38.020  37.810  47.420  1.00  0.00           O
ATOM   1493  N   ARG   110      37.400  39.190  49.120  1.00  0.00           N
ATOM   1494  H   ARG   110      36.880  39.230  49.990  1.00  0.00           H
ATOM   1495  CA  ARG   110      38.510  40.140  48.980  1.00  0.00           C
ATOM   1496  HA  ARG   110      38.530  40.310  47.900  1.00  0.00           H
ATOM   1497  CB  ARG   110      38.040  41.410  49.730  1.00  0.00           C
ATOM   1498  HB1 ARG   110      38.170  41.270  50.800  1.00  0.00           H
ATOM   1499  HB2 ARG   110      37.010  41.600  49.410  1.00  0.00           H
ATOM   1500  CG  ARG   110      38.980  42.550  49.380  1.00  0.00           C
ATOM   1501  HG1 ARG   110      39.890  42.170  49.850  1.00  0.00           H
ATOM   1502  HG2 ARG   110      38.660  43.450  49.920  1.00  0.00           H
ATOM   1503  CD  ARG   110      39.220  42.830  47.900  1.00  0.00           C
ATOM   1504  HD1 ARG   110      38.260  42.800  47.370  1.00  0.00           H
ATOM   1505  HD2 ARG   110      39.830  42.120  47.360  1.00  0.00           H
ATOM   1506  NE  ARG   110      39.780  44.150  47.600  1.00  0.00           N
ATOM   1507  HE  ARG   110      39.130  44.860  47.280  1.00  0.00           H
ATOM   1508  CZ  ARG   110      40.970  44.600  47.950  1.00  0.00           C
ATOM   1509  NH1 ARG   110      41.870  43.690  48.270  1.00  0.00           N
ATOM   1510 1HH1 ARG   110      41.600  42.720  48.230  1.00  0.00           H
ATOM   1511 2HH1 ARG   110      42.810  44.020  48.390  1.00  0.00           H
ATOM   1512  NH2 ARG   110      41.300  45.870  47.820  1.00  0.00           N
ATOM   1513 1HH2 ARG   110      40.660  46.480  47.340  1.00  0.00           H
ATOM   1514 2HH2 ARG   110      42.260  46.150  47.970  1.00  0.00           H
ATOM   1515  C   ARG   110      39.880  39.620  49.480  1.00  0.00           C
ATOM   1516  O   ARG   110      40.850  40.020  48.840  1.00  0.00           O
ATOM   1517  N   PHE   111      39.970  38.890  50.600  1.00  0.00           N
ATOM   1518  H   PHE   111      39.110  38.660  51.090  1.00  0.00           H
ATOM   1519  CA  PHE   111      41.250  38.390  51.110  1.00  0.00           C
ATOM   1520  HA  PHE   111      42.040  38.560  50.370  1.00  0.00           H
ATOM   1521  CB  PHE   111      41.580  39.200  52.380  1.00  0.00           C
ATOM   1522  HB1 PHE   111      42.580  39.010  52.750  1.00  0.00           H
ATOM   1523  HB2 PHE   111      40.800  39.050  53.130  1.00  0.00           H
ATOM   1524  CG  PHE   111      41.500  40.700  52.220  1.00  0.00           C
ATOM   1525  CD1 PHE   111      40.460  41.510  52.760  1.00  0.00           C
ATOM   1526  HD1 PHE   111      39.630  41.090  53.320  1.00  0.00           H
ATOM   1527  CE1 PHE   111      40.540  42.890  52.720  1.00  0.00           C
ATOM   1528  HE1 PHE   111      39.880  43.510  53.310  1.00  0.00           H
ATOM   1529  CZ  PHE   111      41.690  43.520  52.110  1.00  0.00           C
ATOM   1530  HZ  PHE   111      41.780  44.590  51.970  1.00  0.00           H
ATOM   1531  CE2 PHE   111      42.660  42.740  51.510  1.00  0.00           C
ATOM   1532  HE2 PHE   111      43.520  43.170  51.020  1.00  0.00           H
ATOM   1533  CD2 PHE   111      42.570  41.350  51.560  1.00  0.00           C
ATOM   1534  HD2 PHE   111      43.400  40.800  51.150  1.00  0.00           H
ATOM   1535  C   PHE   111      41.250  36.820  51.430  1.00  0.00           C
ATOM   1536  O   PHE   111      42.310  36.240  51.670  1.00  0.00           O
ATOM   1537  N   LEU   112      40.100  36.150  51.460  1.00  0.00           N
ATOM   1538  H   LEU   112      39.240  36.540  51.100  1.00  0.00           H
ATOM   1539  CA  LEU   112      40.080  34.650  51.830  1.00  0.00           C
ATOM   1540  HA  LEU   112      40.850  34.440  52.580  1.00  0.00           H
ATOM   1541  CB  LEU   112      38.720  34.210  52.360  1.00  0.00           C
ATOM   1542  HB1 LEU   112      38.730  33.150  52.610  1.00  0.00           H
ATOM   1543  HB2 LEU   112      38.070  34.340  51.500  1.00  0.00           H
ATOM   1544  CG  LEU   112      38.220  34.950  53.550  1.00  0.00           C
ATOM   1545  HG  LEU   112      38.050  35.970  53.220  1.00  0.00           H
ATOM   1546  CD1 LEU   112      36.910  34.280  54.060  1.00  0.00           C
ATOM   1547 1HD1 LEU   112      36.410  35.000  54.700  1.00  0.00           H
ATOM   1548 2HD1 LEU   112      36.300  33.930  53.220  1.00  0.00           H
ATOM   1549 3HD1 LEU   112      37.290  33.390  54.570  1.00  0.00           H
ATOM   1550  CD2 LEU   112      39.190  34.950  54.690  1.00  0.00           C
ATOM   1551 1HD2 LEU   112      39.590  33.960  54.870  1.00  0.00           H
ATOM   1552 2HD2 LEU   112      40.040  35.580  54.410  1.00  0.00           H
ATOM   1553 3HD2 LEU   112      38.860  35.400  55.630  1.00  0.00           H
ATOM   1554  C   LEU   112      40.480  33.690  50.670  1.00  0.00           C
ATOM   1555  O   LEU   112      40.190  33.900  49.550  1.00  0.00           O
ATOM   1556  N   THR   113      41.110  32.560  51.050  1.00  0.00           N
ATOM   1557  H   THR   113      41.460  32.650  52.000  1.00  0.00           H
ATOM   1558  CA  THR   113      41.590  31.480  50.150  1.00  0.00           C
ATOM   1559  HA  THR   113      41.100  31.660  49.190  1.00  0.00           H
ATOM   1560  CB  THR   113      43.100  31.400  49.990  1.00  0.00           C
ATOM   1561  HB  THR   113      43.140  30.540  49.320  1.00  0.00           H
ATOM   1562  CG2 THR   113      43.930  32.590  49.450  1.00  0.00           C
ATOM   1563 1HG2 THR   113      43.750  32.790  48.400  1.00  0.00           H
ATOM   1564 2HG2 THR   113      43.720  33.490  50.030  1.00  0.00           H
ATOM   1565 3HG2 THR   113      44.990  32.440  49.640  1.00  0.00           H
ATOM   1566  OG1 THR   113      43.690  31.180  51.260  1.00  0.00           O
ATOM   1567  HG1 THR   113      43.790  32.040  51.670  1.00  0.00           H
ATOM   1568  C   THR   113      41.090  30.090  50.660  1.00  0.00           C
ATOM   1569  O   THR   113      40.890  29.280  49.760  1.00  0.00           O
ATOM   1570  N   ARG   132      41.110  29.830  51.980  1.00  0.00           N
ATOM   1571  H   ARG   132      41.330  30.570  52.630  1.00  0.00           H
ATOM   1572  CA  ARG   132      41.230  28.480  52.520  1.00  0.00           C
ATOM   1573  HA  ARG   132      40.910  27.710  51.810  1.00  0.00           H
ATOM   1574  CB  ARG   132      42.750  28.300  52.930  1.00  0.00           C
ATOM   1575  HB1 ARG   132      42.790  27.540  53.710  1.00  0.00           H
ATOM   1576  HB2 ARG   132      43.180  29.210  53.330  1.00  0.00           H
ATOM   1577  CG  ARG   132      43.610  27.880  51.750  1.00  0.00           C
ATOM   1578  HG1 ARG   132      43.460  28.570  50.910  1.00  0.00           H
ATOM   1579  HG2 ARG   132      43.380  26.860  51.440  1.00  0.00           H
ATOM   1580  CD  ARG   132      45.080  27.790  52.070  1.00  0.00           C
ATOM   1581  HD1 ARG   132      45.510  27.060  51.390  1.00  0.00           H
ATOM   1582  HD2 ARG   132      45.200  27.360  53.060  1.00  0.00           H
ATOM   1583  NE  ARG   132      45.710  29.140  52.190  1.00  0.00           N
ATOM   1584  HE  ARG   132      45.040  29.890  52.110  1.00  0.00           H
ATOM   1585  CZ  ARG   132      46.990  29.340  52.300  1.00  0.00           C
ATOM   1586  NH1 ARG   132      47.930  28.420  52.300  1.00  0.00           N
ATOM   1587 1HH1 ARG   132      47.640  27.460  52.190  1.00  0.00           H
ATOM   1588 2HH1 ARG   132      48.890  28.730  52.360  1.00  0.00           H
ATOM   1589  NH2 ARG   132      47.380  30.520  52.300  1.00  0.00           N
ATOM   1590 1HH2 ARG   132      46.800  31.350  52.310  1.00  0.00           H
ATOM   1591 2HH2 ARG   132      48.380  30.670  52.240  1.00  0.00           H
ATOM   1592  C   ARG   132      40.300  28.200  53.760  1.00  0.00           C
ATOM   1593  O   ARG   132      40.450  27.210  54.470  1.00  0.00           O
ATOM   1594  N   SER   133      39.240  29.030  53.930  1.00  0.00           N
ATOM   1595  H   SER   133      39.200  29.770  53.250  1.00  0.00           H
ATOM   1596  CA  SER   133      38.190  29.000  54.940  1.00  0.00           C
ATOM   1597  HA  SER   133      38.230  28.030  55.430  1.00  0.00           H
ATOM   1598  CB  SER   133      38.440  30.130  55.960  1.00  0.00           C
ATOM   1599  HB1 SER   133      38.720  31.010  55.380  1.00  0.00           H
ATOM   1600  HB2 SER   133      39.160  29.890  56.740  1.00  0.00           H
ATOM   1601  OG  SER   133      37.260  30.470  56.650  1.00  0.00           O
ATOM   1602  HG  SER   133      37.480  31.110  57.330  1.00  0.00           H
ATOM   1603  C   SER   133      36.820  29.210  54.310  1.00  0.00           C
ATOM   1604  O   SER   133      36.740  29.750  53.250  1.00  0.00           O
ATOM   1605  N   VAL   134      35.740  28.600  54.850  1.00  0.00           N
ATOM   1606  H   VAL   134      35.890  28.030  55.670  1.00  0.00           H
ATOM   1607  CA  VAL   134      34.330  28.640  54.330  1.00  0.00           C
ATOM   1608  HA  VAL   134      34.400  28.440  53.260  1.00  0.00           H
ATOM   1609  CB  VAL   134      33.520  27.550  55.040  1.00  0.00           C
ATOM   1610  HB  VAL   134      32.500  27.630  54.660  1.00  0.00           H
ATOM   1611  CG1 VAL   134      34.020  26.100  54.730  1.00  0.00           C
ATOM   1612 1HG1 VAL   134      33.340  25.430  55.260  1.00  0.00           H
ATOM   1613 2HG1 VAL   134      34.020  25.860  53.670  1.00  0.00           H
ATOM   1614 3HG1 VAL   134      35.040  26.000  55.120  1.00  0.00           H
ATOM   1615  CG2 VAL   134      33.320  27.900  56.520  1.00  0.00           C
ATOM   1616 1HG2 VAL   134      32.520  27.410  57.070  1.00  0.00           H
ATOM   1617 2HG2 VAL   134      34.220  27.830  57.130  1.00  0.00           H
ATOM   1618 3HG2 VAL   134      33.120  28.970  56.580  1.00  0.00           H
ATOM   1619  C   VAL   134      33.740  30.000  54.360  1.00  0.00           C
ATOM   1620  O   VAL   134      32.740  30.190  53.660  1.00  0.00           O
ATOM   1621  N   LYS   135      34.340  30.940  55.020  1.00  0.00           N
ATOM   1622  H   LYS   135      35.160  30.670  55.540  1.00  0.00           H
ATOM   1623  CA  LYS   135      33.760  32.310  55.430  1.00  0.00           C
ATOM   1624  HA  LYS   135      32.700  32.220  55.650  1.00  0.00           H
ATOM   1625  CB  LYS   135      34.480  32.800  56.690  1.00  0.00           C
ATOM   1626  HB1 LYS   135      34.300  33.840  56.970  1.00  0.00           H
ATOM   1627  HB2 LYS   135      35.540  32.930  56.440  1.00  0.00           H
ATOM   1628  CG  LYS   135      34.420  31.840  57.920  1.00  0.00           C
ATOM   1629  HG1 LYS   135      35.180  32.170  58.630  1.00  0.00           H
ATOM   1630  HG2 LYS   135      34.560  30.790  57.630  1.00  0.00           H
ATOM   1631  CD  LYS   135      33.100  31.830  58.740  1.00  0.00           C
ATOM   1632  HD1 LYS   135      33.100  30.940  59.370  1.00  0.00           H
ATOM   1633  HD2 LYS   135      32.370  31.680  57.940  1.00  0.00           H
ATOM   1634  CE  LYS   135      32.800  33.060  59.680  1.00  0.00           C
ATOM   1635  HE1 LYS   135      31.750  32.950  59.950  1.00  0.00           H
ATOM   1636  HE2 LYS   135      32.760  33.920  59.020  1.00  0.00           H
ATOM   1637  NZ  LYS   135      33.580  33.230  60.890  1.00  0.00           N
ATOM   1638  HZ1 LYS   135      33.660  32.340  61.350  1.00  0.00           H
ATOM   1639  HZ2 LYS   135      34.500  33.480  60.540  1.00  0.00           H
ATOM   1640  HZ3 LYS   135      33.180  33.950  61.470  1.00  0.00           H
ATOM   1641  C   LYS   135      33.660  33.410  54.330  1.00  0.00           C
ATOM   1642  O   LYS   135      33.810  34.620  54.650  1.00  0.00           O
ATOM   1643  N   TYR   136      33.470  33.060  53.080  1.00  0.00           N
ATOM   1644  H   TYR   136      33.240  32.080  52.950  1.00  0.00           H
ATOM   1645  CA  TYR   136      33.460  33.930  51.870  1.00  0.00           C
ATOM   1646  HA  TYR   136      34.290  34.640  51.940  1.00  0.00           H
ATOM   1647  CB  TYR   136      33.560  33.100  50.550  1.00  0.00           C
ATOM   1648  HB1 TYR   136      33.120  33.660  49.730  1.00  0.00           H
ATOM   1649  HB2 TYR   136      32.930  32.200  50.550  1.00  0.00           H
ATOM   1650  CG  TYR   136      34.930  32.560  50.140  1.00  0.00           C
ATOM   1651  CD1 TYR   136      35.460  31.450  50.790  1.00  0.00           C
ATOM   1652  HD1 TYR   136      34.920  30.890  51.540  1.00  0.00           H
ATOM   1653  CE1 TYR   136      36.680  30.940  50.240  1.00  0.00           C
ATOM   1654  HE1 TYR   136      37.140  30.080  50.710  1.00  0.00           H
ATOM   1655  CZ  TYR   136      37.310  31.490  49.110  1.00  0.00           C
ATOM   1656  OH  TYR   136      38.400  30.880  48.500  1.00  0.00           O
ATOM   1657  HH  TYR   136      38.640  30.070  48.950  1.00  0.00           H
ATOM   1658  CE2 TYR   136      36.760  32.640  48.500  1.00  0.00           C
ATOM   1659  HE2 TYR   136      37.230  33.060  47.630  1.00  0.00           H
ATOM   1660  CD2 TYR   136      35.610  33.160  49.030  1.00  0.00           C
ATOM   1661  HD2 TYR   136      35.230  34.020  48.510  1.00  0.00           H
ATOM   1662  C   TYR   136      32.220  34.870  51.880  1.00  0.00           C
ATOM   1663  O   TYR   136      31.100  34.460  52.230  1.00  0.00           O
ATOM   1664  N   ASP   137      32.450  36.120  51.540  1.00  0.00           N
ATOM   1665  H   ASP   137      33.380  36.510  51.450  1.00  0.00           H
ATOM   1666  CA  ASP   137      31.440  37.180  51.460  1.00  0.00           C
ATOM   1667  HA  ASP   137      30.930  37.240  52.420  1.00  0.00           H
ATOM   1668  CB  ASP   137      32.110  38.470  51.140  1.00  0.00           C
ATOM   1669  HB1 ASP   137      32.460  38.620  50.120  1.00  0.00           H
ATOM   1670  HB2 ASP   137      32.990  38.650  51.760  1.00  0.00           H
ATOM   1671  CG  ASP   137      31.170  39.630  51.520  1.00  0.00           C
ATOM   1672  OD1 ASP   137      30.060  39.430  52.110  1.00  0.00           O
ATOM   1673  OD2 ASP   137      31.650  40.800  51.430  1.00  0.00           O
ATOM   1674  C   ASP   137      30.270  36.730  50.500  1.00  0.00           C
ATOM   1675  O   ASP   137      29.070  36.740  50.910  1.00  0.00           O
ATOM   1676  N   TYR   138      30.620  36.440  49.240  1.00  0.00           N
ATOM   1677  H   TYR   138      31.600  36.260  49.080  1.00  0.00           H
ATOM   1678  CA  TYR   138      29.660  36.370  48.150  1.00  0.00           C
ATOM   1679  HA  TYR   138      28.690  36.590  48.590  1.00  0.00           H
ATOM   1680  CB  TYR   138      30.010  37.420  47.070  1.00  0.00           C
ATOM   1681  HB1 TYR   138      29.420  37.250  46.170  1.00  0.00           H
ATOM   1682  HB2 TYR   138      31.050  37.290  46.760  1.00  0.00           H
ATOM   1683  CG  TYR   138      29.720  38.860  47.480  1.00  0.00           C
ATOM   1684  CD1 TYR   138      30.830  39.720  47.880  1.00  0.00           C
ATOM   1685  HD1 TYR   138      31.850  39.410  47.720  1.00  0.00           H
ATOM   1686  CE1 TYR   138      30.540  41.050  48.130  1.00  0.00           C
ATOM   1687  HE1 TYR   138      31.340  41.750  48.340  1.00  0.00           H
ATOM   1688  CZ  TYR   138      29.230  41.610  48.140  1.00  0.00           C
ATOM   1689  OH  TYR   138      29.120  42.850  48.620  1.00  0.00           O
ATOM   1690  HH  TYR   138      28.190  43.010  48.440  1.00  0.00           H
ATOM   1691  CE2 TYR   138      28.110  40.820  47.730  1.00  0.00           C
ATOM   1692  HE2 TYR   138      27.130  41.270  47.690  1.00  0.00           H
ATOM   1693  CD2 TYR   138      28.400  39.450  47.380  1.00  0.00           C
ATOM   1694  HD2 TYR   138      27.540  38.810  47.240  1.00  0.00           H
ATOM   1695  C   TYR   138      29.660  34.930  47.560  1.00  0.00           C
ATOM   1696  O   TYR   138      30.730  34.330  47.500  1.00  0.00           O
