# Supplementary material for: Targeting Ras-binding domain of ELMO1 by computational nanobody design
Source: Commun Biol. 2023 Mar 17;6:284. doi: 10.1038/s42003-023-04657-w (PMC10023680; doi:10.1038/s42003-023-04657-w)
Supplement: Supplementary file 4 — Supplementary Data 2 [file 42003_2023_4657_MOESM4_ESM.zip › MD_input_output/Nb01_snapshot/snapshot_053000.pdb]

REMARK    GENERATED BY TRJCONV
TITLE     Protein in water t= 5300.00000 step= 2650000
REMARK    THIS IS A SIMULATION BOX
CRYST1   67.400   67.400   67.400  90.00  90.00  90.00 P 1           1
MODEL        1
ATOM      1  N   VAL     2      21.460  42.420  27.530  1.00  0.00           N
ATOM      2  H1  VAL     2      21.580  43.310  27.080  1.00  0.00           H
ATOM      3  H2  VAL     2      20.510  42.130  27.380  1.00  0.00           H
ATOM      4  H3  VAL     2      21.580  42.500  28.530  1.00  0.00           H
ATOM      5  CA  VAL     2      22.480  41.540  26.820  1.00  0.00           C
ATOM      6  HA  VAL     2      22.210  41.500  25.760  1.00  0.00           H
ATOM      7  CB  VAL     2      23.890  42.210  26.840  1.00  0.00           C
ATOM      8  HB  VAL     2      23.930  43.230  26.440  1.00  0.00           H
ATOM      9  CG1 VAL     2      24.430  42.330  28.310  1.00  0.00           C
ATOM     10 1HG1 VAL     2      24.690  41.350  28.720  1.00  0.00           H
ATOM     11 2HG1 VAL     2      25.380  42.870  28.250  1.00  0.00           H
ATOM     12 3HG1 VAL     2      23.720  42.890  28.920  1.00  0.00           H
ATOM     13  CG2 VAL     2      24.990  41.370  26.100  1.00  0.00           C
ATOM     14 1HG2 VAL     2      24.920  40.370  26.520  1.00  0.00           H
ATOM     15 2HG2 VAL     2      24.930  41.580  25.030  1.00  0.00           H
ATOM     16 3HG2 VAL     2      26.040  41.600  26.280  1.00  0.00           H
ATOM     17  C   VAL     2      22.540  40.100  27.370  1.00  0.00           C
ATOM     18  O   VAL     2      22.360  39.930  28.580  1.00  0.00           O
ATOM     19  N   GLN     3      22.790  39.120  26.490  1.00  0.00           N
ATOM     20  H   GLN     3      22.660  39.360  25.520  1.00  0.00           H
ATOM     21  CA  GLN     3      23.160  37.780  27.000  1.00  0.00           C
ATOM     22  HA  GLN     3      23.550  37.860  28.010  1.00  0.00           H
ATOM     23  CB  GLN     3      21.880  36.860  26.990  1.00  0.00           C
ATOM     24  HB1 GLN     3      21.640  36.330  26.060  1.00  0.00           H
ATOM     25  HB2 GLN     3      20.940  37.370  27.210  1.00  0.00           H
ATOM     26  CG  GLN     3      22.100  35.690  28.020  1.00  0.00           C
ATOM     27  HG1 GLN     3      22.280  36.100  29.010  1.00  0.00           H
ATOM     28  HG2 GLN     3      22.940  35.100  27.660  1.00  0.00           H
ATOM     29  CD  GLN     3      20.970  34.690  28.130  1.00  0.00           C
ATOM     30  OE1 GLN     3      19.950  34.600  27.370  1.00  0.00           O
ATOM     31  NE2 GLN     3      20.930  33.850  29.170  1.00  0.00           N
ATOM     32 1HE2 GLN     3      21.740  33.640  29.720  1.00  0.00           H
ATOM     33 2HE2 GLN     3      20.170  33.190  29.260  1.00  0.00           H
ATOM     34  C   GLN     3      24.230  37.140  26.070  1.00  0.00           C
ATOM     35  O   GLN     3      24.160  37.160  24.820  1.00  0.00           O
ATOM     36  N   LEU     4      25.200  36.500  26.760  1.00  0.00           N
ATOM     37  H   LEU     4      25.320  36.520  27.770  1.00  0.00           H
ATOM     38  CA  LEU     4      26.370  35.960  26.060  1.00  0.00           C
ATOM     39  HA  LEU     4      26.620  36.580  25.200  1.00  0.00           H
ATOM     40  CB  LEU     4      27.620  35.900  26.960  1.00  0.00           C
ATOM     41  HB1 LEU     4      28.440  35.850  26.240  1.00  0.00           H
ATOM     42  HB2 LEU     4      27.490  35.040  27.620  1.00  0.00           H
ATOM     43  CG  LEU     4      27.860  37.170  27.730  1.00  0.00           C
ATOM     44  HG  LEU     4      27.070  37.430  28.430  1.00  0.00           H
ATOM     45  CD1 LEU     4      29.050  36.960  28.610  1.00  0.00           C
ATOM     46 1HD1 LEU     4      29.270  37.860  29.170  1.00  0.00           H
ATOM     47 2HD1 LEU     4      28.880  36.120  29.290  1.00  0.00           H
ATOM     48 3HD1 LEU     4      29.940  36.740  28.010  1.00  0.00           H
ATOM     49  CD2 LEU     4      28.190  38.360  26.800  1.00  0.00           C
ATOM     50 1HD2 LEU     4      29.080  38.060  26.250  1.00  0.00           H
ATOM     51 2HD2 LEU     4      27.330  38.460  26.150  1.00  0.00           H
ATOM     52 3HD2 LEU     4      28.330  39.280  27.380  1.00  0.00           H
ATOM     53  C   LEU     4      26.040  34.520  25.530  1.00  0.00           C
ATOM     54  O   LEU     4      25.130  33.800  26.020  1.00  0.00           O
ATOM     55  N   VAL     5      26.790  34.120  24.490  1.00  0.00           N
ATOM     56  H   VAL     5      27.610  34.620  24.170  1.00  0.00           H
ATOM     57  CA  VAL     5      26.560  32.860  23.820  1.00  0.00           C
ATOM     58  HA  VAL     5      25.810  32.260  24.330  1.00  0.00           H
ATOM     59  CB  VAL     5      25.960  33.140  22.430  1.00  0.00           C
ATOM     60  HB  VAL     5      26.670  33.750  21.880  1.00  0.00           H
ATOM     61  CG1 VAL     5      25.650  31.820  21.660  1.00  0.00           C
ATOM     62 1HG1 VAL     5      26.590  31.340  21.380  1.00  0.00           H
ATOM     63 2HG1 VAL     5      25.110  31.270  22.440  1.00  0.00           H
ATOM     64 3HG1 VAL     5      25.020  32.070  20.800  1.00  0.00           H
ATOM     65  CG2 VAL     5      24.640  33.960  22.510  1.00  0.00           C
ATOM     66 1HG2 VAL     5      24.900  35.000  22.700  1.00  0.00           H
ATOM     67 2HG2 VAL     5      24.150  34.080  21.550  1.00  0.00           H
ATOM     68 3HG2 VAL     5      23.960  33.550  23.260  1.00  0.00           H
ATOM     69  C   VAL     5      27.820  32.020  23.700  1.00  0.00           C
ATOM     70  O   VAL     5      28.810  32.480  23.110  1.00  0.00           O
ATOM     71  N   GLU     6      27.860  30.800  24.270  1.00  0.00           N
ATOM     72  H   GLU     6      27.010  30.610  24.770  1.00  0.00           H
ATOM     73  CA  GLU     6      29.080  29.890  24.340  1.00  0.00           C
ATOM     74  HA  GLU     6      30.020  30.440  24.220  1.00  0.00           H
ATOM     75  CB  GLU     6      29.150  29.320  25.750  1.00  0.00           C
ATOM     76  HB1 GLU     6      29.950  28.570  25.740  1.00  0.00           H
ATOM     77  HB2 GLU     6      28.360  28.630  26.020  1.00  0.00           H
ATOM     78  CG  GLU     6      29.300  30.310  26.920  1.00  0.00           C
ATOM     79  HG1 GLU     6      29.620  31.300  26.600  1.00  0.00           H
ATOM     80  HG2 GLU     6      29.960  29.920  27.690  1.00  0.00           H
ATOM     81  CD  GLU     6      28.060  30.620  27.690  1.00  0.00           C
ATOM     82  OE1 GLU     6      26.980  30.490  27.160  1.00  0.00           O
ATOM     83  OE2 GLU     6      28.100  30.990  28.910  1.00  0.00           O
ATOM     84  C   GLU     6      29.040  28.770  23.340  1.00  0.00           C
ATOM     85  O   GLU     6      27.930  28.190  23.200  1.00  0.00           O
ATOM     86  N   SER     7      30.200  28.340  22.750  1.00  0.00           N
ATOM     87  H   SER     7      31.080  28.740  23.040  1.00  0.00           H
ATOM     88  CA  SER     7      30.240  27.160  21.860  1.00  0.00           C
ATOM     89  HA  SER     7      29.600  26.350  22.230  1.00  0.00           H
ATOM     90  CB  SER     7      29.750  27.550  20.410  1.00  0.00           C
ATOM     91  HB1 SER     7      28.720  27.920  20.470  1.00  0.00           H
ATOM     92  HB2 SER     7      29.790  26.700  19.730  1.00  0.00           H
ATOM     93  OG  SER     7      30.540  28.620  19.840  1.00  0.00           O
ATOM     94  HG  SER     7      30.380  29.430  20.330  1.00  0.00           H
ATOM     95  C   SER     7      31.560  26.470  21.770  1.00  0.00           C
ATOM     96  O   SER     7      32.520  26.910  22.470  1.00  0.00           O
ATOM     97  N   GLY     9      31.590  25.310  21.080  1.00  0.00           N
ATOM     98  H   GLY     9      30.690  24.920  20.830  1.00  0.00           H
ATOM     99  CA  GLY     9      32.800  24.540  20.940  1.00  0.00           C
ATOM    100  HA1 GLY     9      33.630  25.250  20.970  1.00  0.00           H
ATOM    101  HA2 GLY     9      32.840  24.050  19.960  1.00  0.00           H
ATOM    102  C   GLY     9      33.010  23.370  21.900  1.00  0.00           C
ATOM    103  O   GLY     9      34.020  22.720  21.740  1.00  0.00           O
ATOM    104  N   GLY    10      32.170  23.190  22.920  1.00  0.00           N
ATOM    105  H   GLY    10      31.380  23.830  22.890  1.00  0.00           H
ATOM    106  CA  GLY    10      32.270  22.170  23.990  1.00  0.00           C
ATOM    107  HA1 GLY    10      31.620  22.440  24.830  1.00  0.00           H
ATOM    108  HA2 GLY    10      33.270  22.300  24.420  1.00  0.00           H
ATOM    109  C   GLY    10      31.980  20.730  23.570  1.00  0.00           C
ATOM    110  O   GLY    10      31.250  20.580  22.560  1.00  0.00           O
ATOM    111  N   GLY    11      32.490  19.750  24.270  1.00  0.00           N
ATOM    112  H   GLY    11      32.950  19.970  25.140  1.00  0.00           H
ATOM    113  CA  GLY    11      32.080  18.390  23.920  1.00  0.00           C
ATOM    114  HA1 GLY    11      32.420  18.220  22.900  1.00  0.00           H
ATOM    115  HA2 GLY    11      30.990  18.420  24.010  1.00  0.00           H
ATOM    116  C   GLY    11      32.630  17.250  24.800  1.00  0.00           C
ATOM    117  O   GLY    11      33.410  17.480  25.750  1.00  0.00           O
ATOM    118  N   LEU    12      32.280  15.990  24.430  1.00  0.00           N
ATOM    119  H   LEU    12      31.640  15.950  23.650  1.00  0.00           H
ATOM    120  CA  LEU    12      32.800  14.750  24.910  1.00  0.00           C
ATOM    121  HA  LEU    12      32.920  14.790  25.990  1.00  0.00           H
ATOM    122  CB  LEU    12      31.790  13.630  24.690  1.00  0.00           C
ATOM    123  HB1 LEU    12      31.750  13.360  23.640  1.00  0.00           H
ATOM    124  HB2 LEU    12      30.800  13.990  24.980  1.00  0.00           H
ATOM    125  CG  LEU    12      31.830  12.350  25.610  1.00  0.00           C
ATOM    126  HG  LEU    12      31.630  12.600  26.650  1.00  0.00           H
ATOM    127  CD1 LEU    12      30.840  11.360  25.060  1.00  0.00           C
ATOM    128 1HD1 LEU    12      30.710  10.620  25.840  1.00  0.00           H
ATOM    129 2HD1 LEU    12      29.850  11.680  24.710  1.00  0.00           H
ATOM    130 3HD1 LEU    12      31.220  10.820  24.180  1.00  0.00           H
ATOM    131  CD2 LEU    12      33.160  11.580  25.500  1.00  0.00           C
ATOM    132 1HD2 LEU    12      33.180  10.770  26.240  1.00  0.00           H
ATOM    133 2HD2 LEU    12      33.340  11.280  24.470  1.00  0.00           H
ATOM    134 3HD2 LEU    12      33.980  12.250  25.770  1.00  0.00           H
ATOM    135  C   LEU    12      34.220  14.500  24.250  1.00  0.00           C
ATOM    136  O   LEU    12      34.310  14.240  23.050  1.00  0.00           O
ATOM    137  N   VAL    13      35.340  14.740  24.990  1.00  0.00           N
ATOM    138  H   VAL    13      35.350  15.000  25.960  1.00  0.00           H
ATOM    139  CA  VAL    13      36.640  14.310  24.370  1.00  0.00           C
ATOM    140  HA  VAL    13      36.550  13.960  23.340  1.00  0.00           H
ATOM    141  CB  VAL    13      37.560  15.510  24.150  1.00  0.00           C
ATOM    142  HB  VAL    13      38.510  15.100  23.800  1.00  0.00           H
ATOM    143  CG1 VAL    13      37.250  16.450  23.080  1.00  0.00           C
ATOM    144 1HG1 VAL    13      38.060  17.170  22.940  1.00  0.00           H
ATOM    145 2HG1 VAL    13      37.200  15.870  22.150  1.00  0.00           H
ATOM    146 3HG1 VAL    13      36.290  16.880  23.360  1.00  0.00           H
ATOM    147  CG2 VAL    13      37.820  16.260  25.490  1.00  0.00           C
ATOM    148 1HG2 VAL    13      38.610  16.990  25.330  1.00  0.00           H
ATOM    149 2HG2 VAL    13      36.900  16.780  25.760  1.00  0.00           H
ATOM    150 3HG2 VAL    13      38.080  15.580  26.300  1.00  0.00           H
ATOM    151  C   VAL    13      37.390  13.200  25.170  1.00  0.00           C
ATOM    152  O   VAL    13      37.120  12.910  26.320  1.00  0.00           O
ATOM    153  N   GLN    14      38.370  12.440  24.610  1.00  0.00           N
ATOM    154  H   GLN    14      38.620  12.630  23.650  1.00  0.00           H
ATOM    155  CA  GLN    14      39.220  11.510  25.350  1.00  0.00           C
ATOM    156  HA  GLN    14      38.530  11.060  26.070  1.00  0.00           H
ATOM    157  CB  GLN    14      39.650  10.370  24.430  1.00  0.00           C
ATOM    158  HB1 GLN    14      40.480  10.680  23.800  1.00  0.00           H
ATOM    159  HB2 GLN    14      38.780  10.000  23.880  1.00  0.00           H
ATOM    160  CG  GLN    14      40.050   9.210  25.360  1.00  0.00           C
ATOM    161  HG1 GLN    14      39.300   8.990  26.110  1.00  0.00           H
ATOM    162  HG2 GLN    14      40.960   9.490  25.890  1.00  0.00           H
ATOM    163  CD  GLN    14      40.350   7.990  24.450  1.00  0.00           C
ATOM    164  OE1 GLN    14      41.400   7.740  23.790  1.00  0.00           O
ATOM    165  NE2 GLN    14      39.350   7.170  24.310  1.00  0.00           N
ATOM    166 1HE2 GLN    14      38.430   7.470  24.580  1.00  0.00           H
ATOM    167 2HE2 GLN    14      39.540   6.250  23.940  1.00  0.00           H
ATOM    168  C   GLN    14      40.300  12.230  26.170  1.00  0.00           C
ATOM    169  O   GLN    14      40.760  13.330  25.800  1.00  0.00           O
ATOM    170  N   ALA    15      40.760  11.670  27.360  1.00  0.00           N
ATOM    171  H   ALA    15      40.280  10.860  27.720  1.00  0.00           H
ATOM    172  CA  ALA    15      41.890  12.300  28.070  1.00  0.00           C
ATOM    173  HA  ALA    15      41.580  13.290  28.400  1.00  0.00           H
ATOM    174  CB  ALA    15      42.070  11.510  29.390  1.00  0.00           C
ATOM    175  HB1 ALA    15      42.130  10.430  29.250  1.00  0.00           H
ATOM    176  HB2 ALA    15      42.990  11.750  29.930  1.00  0.00           H
ATOM    177  HB3 ALA    15      41.270  11.590  30.130  1.00  0.00           H
ATOM    178  C   ALA    15      43.120  12.480  27.150  1.00  0.00           C
ATOM    179  O   ALA    15      43.450  11.640  26.320  1.00  0.00           O
ATOM    180  N   GLY    16      43.740  13.630  27.340  1.00  0.00           N
ATOM    181  H   GLY    16      43.410  14.300  28.030  1.00  0.00           H
ATOM    182  CA  GLY    16      45.050  13.900  26.650  1.00  0.00           C
ATOM    183  HA1 GLY    16      45.640  12.990  26.580  1.00  0.00           H
ATOM    184  HA2 GLY    16      45.590  14.640  27.230  1.00  0.00           H
ATOM    185  C   GLY    16      44.830  14.600  25.290  1.00  0.00           C
ATOM    186  O   GLY    16      45.800  15.100  24.700  1.00  0.00           O
ATOM    187  N   ASP    17      43.560  14.720  24.880  1.00  0.00           N
ATOM    188  H   ASP    17      42.830  14.250  25.390  1.00  0.00           H
ATOM    189  CA  ASP    17      43.190  15.810  23.860  1.00  0.00           C
ATOM    190  HA  ASP    17      43.990  15.750  23.130  1.00  0.00           H
ATOM    191  CB  ASP    17      41.900  15.330  23.200  1.00  0.00           C
ATOM    192  HB1 ASP    17      41.060  15.750  23.750  1.00  0.00           H
ATOM    193  HB2 ASP    17      41.850  14.240  23.200  1.00  0.00           H
ATOM    194  CG  ASP    17      41.720  15.610  21.650  1.00  0.00           C
ATOM    195  OD1 ASP    17      42.580  16.340  21.130  1.00  0.00           O
ATOM    196  OD2 ASP    17      40.660  15.360  21.040  1.00  0.00           O
ATOM    197  C   ASP    17      43.060  17.190  24.500  1.00  0.00           C
ATOM    198  O   ASP    17      43.440  17.350  25.660  1.00  0.00           O
ATOM    199  N   SER    18      42.660  18.120  23.590  1.00  0.00           N
ATOM    200  H   SER    18      42.420  17.790  22.670  1.00  0.00           H
ATOM    201  CA  SER    18      42.640  19.570  23.770  1.00  0.00           C
ATOM    202  HA  SER    18      42.680  19.750  24.850  1.00  0.00           H
ATOM    203  CB  SER    18      43.970  20.150  23.280  1.00  0.00           C
ATOM    204  HB1 SER    18      44.010  21.220  23.070  1.00  0.00           H
ATOM    205  HB2 SER    18      44.150  19.610  22.350  1.00  0.00           H
ATOM    206  OG  SER    18      44.970  19.740  24.140  1.00  0.00           O
ATOM    207  HG  SER    18      45.080  18.810  23.920  1.00  0.00           H
ATOM    208  C   SER    18      41.420  20.210  23.080  1.00  0.00           C
ATOM    209  O   SER    18      40.950  19.620  22.050  1.00  0.00           O
ATOM    210  N   LEU    19      40.840  21.300  23.610  1.00  0.00           N
ATOM    211  H   LEU    19      41.400  21.730  24.340  1.00  0.00           H
ATOM    212  CA  LEU    19      39.720  22.120  23.060  1.00  0.00           C
ATOM    213  HA  LEU    19      39.530  21.800  22.030  1.00  0.00           H
ATOM    214  CB  LEU    19      38.480  21.890  23.930  1.00  0.00           C
ATOM    215  HB1 LEU    19      37.720  22.640  23.710  1.00  0.00           H
ATOM    216  HB2 LEU    19      38.870  22.080  24.930  1.00  0.00           H
ATOM    217  CG  LEU    19      37.860  20.520  23.860  1.00  0.00           C
ATOM    218  HG  LEU    19      38.690  19.840  24.050  1.00  0.00           H
ATOM    219  CD1 LEU    19      36.680  20.290  24.810  1.00  0.00           C
ATOM    220 1HD1 LEU    19      37.000  20.300  25.860  1.00  0.00           H
ATOM    221 2HD1 LEU    19      36.030  21.160  24.740  1.00  0.00           H
ATOM    222 3HD1 LEU    19      36.130  19.370  24.620  1.00  0.00           H
ATOM    223  CD2 LEU    19      37.220  20.230  22.460  1.00  0.00           C
ATOM    224 1HD2 LEU    19      36.510  21.000  22.140  1.00  0.00           H
ATOM    225 2HD2 LEU    19      38.030  20.130  21.740  1.00  0.00           H
ATOM    226 3HD2 LEU    19      36.730  19.260  22.500  1.00  0.00           H
ATOM    227  C   LEU    19      40.010  23.600  23.080  1.00  0.00           C
ATOM    228  O   LEU    19      40.680  24.070  24.030  1.00  0.00           O
ATOM    229  N   ARG    20      39.390  24.290  22.120  1.00  0.00           N
ATOM    230  H   ARG    20      39.060  23.870  21.260  1.00  0.00           H
ATOM    231  CA  ARG    20      39.110  25.740  22.280  1.00  0.00           C
ATOM    232  HA  ARG    20      39.600  26.070  23.190  1.00  0.00           H
ATOM    233  CB  ARG    20      39.570  26.520  21.040  1.00  0.00           C
ATOM    234  HB1 ARG    20      38.880  26.320  20.220  1.00  0.00           H
ATOM    235  HB2 ARG    20      40.530  26.160  20.690  1.00  0.00           H
ATOM    236  CG  ARG    20      39.610  27.990  21.140  1.00  0.00           C
ATOM    237  HG1 ARG    20      40.080  28.330  22.060  1.00  0.00           H
ATOM    238  HG2 ARG    20      38.570  28.290  21.280  1.00  0.00           H
ATOM    239  CD  ARG    20      40.340  28.880  20.110  1.00  0.00           C
ATOM    240  HD1 ARG    20      41.350  28.490  19.970  1.00  0.00           H
ATOM    241  HD2 ARG    20      40.410  29.780  20.720  1.00  0.00           H
ATOM    242  NE  ARG    20      39.540  28.980  18.880  1.00  0.00           N
ATOM    243  HE  ARG    20      38.910  28.220  18.670  1.00  0.00           H
ATOM    244  CZ  ARG    20      39.780  29.840  17.920  1.00  0.00           C
ATOM    245  NH1 ARG    20      40.630  30.760  17.940  1.00  0.00           N
ATOM    246 1HH1 ARG    20      41.120  31.060  18.770  1.00  0.00           H
ATOM    247 2HH1 ARG    20      40.620  31.490  17.250  1.00  0.00           H
ATOM    248  NH2 ARG    20      39.230  29.700  16.780  1.00  0.00           N
ATOM    249 1HH2 ARG    20      38.660  28.870  16.670  1.00  0.00           H
ATOM    250 2HH2 ARG    20      39.390  30.410  16.080  1.00  0.00           H
ATOM    251  C   ARG    20      37.630  26.060  22.480  1.00  0.00           C
ATOM    252  O   ARG    20      36.910  25.770  21.560  1.00  0.00           O
ATOM    253  N   LEU    21      37.300  26.570  23.620  1.00  0.00           N
ATOM    254  H   LEU    21      38.010  26.780  24.310  1.00  0.00           H
ATOM    255  CA  LEU    21      35.910  27.020  23.880  1.00  0.00           C
ATOM    256  HA  LEU    21      35.240  26.380  23.290  1.00  0.00           H
ATOM    257  CB  LEU    21      35.480  27.000  25.330  1.00  0.00           C
ATOM    258  HB1 LEU    21      34.430  27.290  25.410  1.00  0.00           H
ATOM    259  HB2 LEU    21      35.920  27.830  25.870  1.00  0.00           H
ATOM    260  CG  LEU    21      35.600  25.680  26.080  1.00  0.00           C
ATOM    261  HG  LEU    21      36.660  25.430  26.150  1.00  0.00           H
ATOM    262  CD1 LEU    21      35.070  25.810  27.550  1.00  0.00           C
ATOM    263 1HD1 LEU    21      35.440  26.740  27.980  1.00  0.00           H
ATOM    264 2HD1 LEU    21      33.990  25.970  27.610  1.00  0.00           H
ATOM    265 3HD1 LEU    21      35.360  24.910  28.090  1.00  0.00           H
ATOM    266  CD2 LEU    21      34.970  24.470  25.400  1.00  0.00           C
ATOM    267 1HD2 LEU    21      33.900  24.640  25.520  1.00  0.00           H
ATOM    268 2HD2 LEU    21      35.310  24.330  24.370  1.00  0.00           H
ATOM    269 3HD2 LEU    21      35.300  23.600  25.960  1.00  0.00           H
ATOM    270  C   LEU    21      35.690  28.450  23.340  1.00  0.00           C
ATOM    271  O   LEU    21      36.590  29.300  23.510  1.00  0.00           O
ATOM    272  N   SER    22      34.570  28.730  22.770  1.00  0.00           N
ATOM    273  H   SER    22      33.760  28.130  22.700  1.00  0.00           H
ATOM    274  CA  SER    22      34.330  30.110  22.210  1.00  0.00           C
ATOM    275  HA  SER    22      35.180  30.780  22.290  1.00  0.00           H
ATOM    276  CB  SER    22      33.800  30.010  20.780  1.00  0.00           C
ATOM    277  HB1 SER    22      33.720  30.970  20.280  1.00  0.00           H
ATOM    278  HB2 SER    22      32.880  29.430  20.830  1.00  0.00           H
ATOM    279  OG  SER    22      34.620  29.180  19.980  1.00  0.00           O
ATOM    280  HG  SER    22      34.050  28.590  19.490  1.00  0.00           H
ATOM    281  C   SER    22      33.250  30.820  23.050  1.00  0.00           C
ATOM    282  O   SER    22      32.310  30.170  23.580  1.00  0.00           O
ATOM    283  N   CYS    23      33.260  32.120  23.030  1.00  0.00           N
ATOM    284  H   CYS    23      34.080  32.610  22.690  1.00  0.00           H
ATOM    285  CA  CYS    23      32.120  32.910  23.400  1.00  0.00           C
ATOM    286  HA  CYS    23      31.210  32.310  23.330  1.00  0.00           H
ATOM    287  CB  CYS    23      32.180  33.220  24.920  1.00  0.00           C
ATOM    288  HB1 CYS    23      33.070  33.850  25.010  1.00  0.00           H
ATOM    289  HB2 CYS    23      32.240  32.280  25.470  1.00  0.00           H
ATOM    290  SG  CYS    23      30.840  34.240  25.560  1.00  0.00           S
ATOM    291  C   CYS    23      31.990  34.230  22.590  1.00  0.00           C
ATOM    292  O   CYS    23      32.980  34.800  22.080  1.00  0.00           O
ATOM    293  N   ALA    24      30.770  34.660  22.280  1.00  0.00           N
ATOM    294  H   ALA    24      30.030  34.130  22.710  1.00  0.00           H
ATOM    295  CA  ALA    24      30.350  35.770  21.460  1.00  0.00           C
ATOM    296  HA  ALA    24      31.160  36.280  20.940  1.00  0.00           H
ATOM    297  CB  ALA    24      29.580  35.250  20.210  1.00  0.00           C
ATOM    298  HB1 ALA    24      28.880  34.490  20.570  1.00  0.00           H
ATOM    299  HB2 ALA    24      29.020  36.070  19.760  1.00  0.00           H
ATOM    300  HB3 ALA    24      30.300  34.830  19.520  1.00  0.00           H
ATOM    301  C   ALA    24      29.710  36.810  22.320  1.00  0.00           C
ATOM    302  O   ALA    24      28.800  36.570  23.170  1.00  0.00           O
ATOM    303  N   ALA    25      30.180  38.050  22.140  1.00  0.00           N
ATOM    304  H   ALA    25      31.030  38.150  21.600  1.00  0.00           H
ATOM    305  CA  ALA    25      29.700  39.250  22.820  1.00  0.00           C
ATOM    306  HA  ALA    25      29.910  39.170  23.880  1.00  0.00           H
ATOM    307  CB  ALA    25      30.530  40.450  22.280  1.00  0.00           C
ATOM    308  HB1 ALA    25      30.260  41.410  22.710  1.00  0.00           H
ATOM    309  HB2 ALA    25      31.600  40.250  22.330  1.00  0.00           H
ATOM    310  HB3 ALA    25      30.220  40.510  21.240  1.00  0.00           H
ATOM    311  C   ALA    25      28.180  39.420  22.670  1.00  0.00           C
ATOM    312  O   ALA    25      27.570  40.060  23.540  1.00  0.00           O
ATOM    313  N   SER    26      27.580  39.010  21.520  1.00  0.00           N
ATOM    314  H   SER    26      28.110  38.410  20.910  1.00  0.00           H
ATOM    315  CA  SER    26      26.190  39.190  21.210  1.00  0.00           C
ATOM    316  HA  SER    26      26.020  39.080  20.140  1.00  0.00           H
ATOM    317  CB  SER    26      25.420  38.030  21.840  1.00  0.00           C
ATOM    318  HB1 SER    26      24.400  38.110  21.450  1.00  0.00           H
ATOM    319  HB2 SER    26      25.490  38.120  22.930  1.00  0.00           H
ATOM    320  OG  SER    26      25.910  36.820  21.410  1.00  0.00           O
ATOM    321  HG  SER    26      25.490  36.220  22.030  1.00  0.00           H
ATOM    322  C   SER    26      25.670  40.560  21.580  1.00  0.00           C
ATOM    323  O   SER    26      24.650  40.650  22.290  1.00  0.00           O
ATOM    324  N   GLY    27      26.210  41.680  21.080  1.00  0.00           N
ATOM    325  H   GLY    27      27.070  41.630  20.560  1.00  0.00           H
ATOM    326  CA  GLY    27      25.720  43.000  21.130  1.00  0.00           C
ATOM    327  HA1 GLY    27      24.690  42.870  21.470  1.00  0.00           H
ATOM    328  HA2 GLY    27      25.680  43.520  20.170  1.00  0.00           H
ATOM    329  C   GLY    27      26.430  43.880  22.190  1.00  0.00           C
ATOM    330  O   GLY    27      26.160  45.060  22.220  1.00  0.00           O
ATOM    331  N   LEU    28      27.300  43.300  22.980  1.00  0.00           N
ATOM    332  H   LEU    28      27.410  42.300  22.860  1.00  0.00           H
ATOM    333  CA  LEU    28      28.070  43.920  24.140  1.00  0.00           C
ATOM    334  HA  LEU    28      27.300  44.390  24.750  1.00  0.00           H
ATOM    335  CB  LEU    28      28.920  42.880  24.880  1.00  0.00           C
ATOM    336  HB1 LEU    28      29.790  42.730  24.240  1.00  0.00           H
ATOM    337  HB2 LEU    28      28.430  41.910  24.950  1.00  0.00           H
ATOM    338  CG  LEU    28      29.360  43.320  26.350  1.00  0.00           C
ATOM    339  HG  LEU    28      29.670  44.360  26.340  1.00  0.00           H
ATOM    340  CD1 LEU    28      28.210  43.190  27.450  1.00  0.00           C
ATOM    341 1HD1 LEU    28      28.510  43.480  28.460  1.00  0.00           H
ATOM    342 2HD1 LEU    28      27.450  43.920  27.160  1.00  0.00           H
ATOM    343 3HD1 LEU    28      27.770  42.190  27.480  1.00  0.00           H
ATOM    344  CD2 LEU    28      30.520  42.320  26.670  1.00  0.00           C
ATOM    345 1HD2 LEU    28      31.280  42.260  25.880  1.00  0.00           H
ATOM    346 2HD2 LEU    28      30.900  42.650  27.640  1.00  0.00           H
ATOM    347 3HD2 LEU    28      30.100  41.320  26.760  1.00  0.00           H
ATOM    348  C   LEU    28      28.980  45.070  23.520  1.00  0.00           C
ATOM    349  O   LEU    28      29.400  45.010  22.360  1.00  0.00           O
ATOM    350  N   LEU    29      29.280  46.090  24.370  1.00  0.00           N
ATOM    351  H   LEU    29      28.580  46.150  25.090  1.00  0.00           H
ATOM    352  CA  LEU    29      30.350  47.110  24.360  1.00  0.00           C
ATOM    353  HA  LEU    29      30.420  47.660  23.420  1.00  0.00           H
ATOM    354  CB  LEU    29      30.180  48.070  25.500  1.00  0.00           C
ATOM    355  HB1 LEU    29      31.040  48.730  25.590  1.00  0.00           H
ATOM    356  HB2 LEU    29      30.020  47.470  26.400  1.00  0.00           H
ATOM    357  CG  LEU    29      28.950  48.990  25.450  1.00  0.00           C
ATOM    358  HG  LEU    29      28.190  48.330  25.020  1.00  0.00           H
ATOM    359  CD1 LEU    29      28.460  49.530  26.830  1.00  0.00           C
ATOM    360 1HD1 LEU    29      28.130  48.720  27.480  1.00  0.00           H
ATOM    361 2HD1 LEU    29      29.190  50.110  27.380  1.00  0.00           H
ATOM    362 3HD1 LEU    29      27.570  50.150  26.750  1.00  0.00           H
ATOM    363  CD2 LEU    29      29.130  50.150  24.490  1.00  0.00           C
ATOM    364 1HD2 LEU    29      29.550  49.840  23.540  1.00  0.00           H
ATOM    365 2HD2 LEU    29      28.150  50.610  24.360  1.00  0.00           H
ATOM    366 3HD2 LEU    29      29.840  50.880  24.870  1.00  0.00           H
ATOM    367  C   LEU    29      31.740  46.410  24.510  1.00  0.00           C
ATOM    368  O   LEU    29      32.560  46.750  25.380  1.00  0.00           O
ATOM    369  N   PHE    30      32.120  45.510  23.610  1.00  0.00           N
ATOM    370  H   PHE    30      31.390  45.210  22.970  1.00  0.00           H
ATOM    371  CA  PHE    30      33.320  44.680  23.670  1.00  0.00           C
ATOM    372  HA  PHE    30      33.220  44.080  24.580  1.00  0.00           H
ATOM    373  CB  PHE    30      33.340  43.670  22.490  1.00  0.00           C
ATOM    374  HB1 PHE    30      33.560  44.260  21.610  1.00  0.00           H
ATOM    375  HB2 PHE    30      32.330  43.280  22.390  1.00  0.00           H
ATOM    376  CG  PHE    30      34.260  42.440  22.490  1.00  0.00           C
ATOM    377  CD1 PHE    30      34.030  41.480  23.450  1.00  0.00           C
ATOM    378  HD1 PHE    30      33.280  41.660  24.200  1.00  0.00           H
ATOM    379  CE1 PHE    30      34.730  40.220  23.390  1.00  0.00           C
ATOM    380  HE1 PHE    30      34.530  39.410  24.080  1.00  0.00           H
ATOM    381  CZ  PHE    30      35.800  40.020  22.500  1.00  0.00           C
ATOM    382  HZ  PHE    30      36.420  39.150  22.350  1.00  0.00           H
ATOM    383  CE2 PHE    30      36.050  41.000  21.560  1.00  0.00           C
ATOM    384  HE2 PHE    30      36.840  40.940  20.830  1.00  0.00           H
ATOM    385  CD2 PHE    30      35.320  42.210  21.600  1.00  0.00           C
ATOM    386  HD2 PHE    30      35.390  43.020  20.880  1.00  0.00           H
ATOM    387  C   PHE    30      34.630  45.480  23.720  1.00  0.00           C
ATOM    388  O   PHE    30      35.670  44.990  24.120  1.00  0.00           O
ATOM    389  N   SER    37      34.560  46.710  23.210  1.00  0.00           N
ATOM    390  H   SER    37      33.810  46.870  22.550  1.00  0.00           H
ATOM    391  CA  SER    37      35.680  47.690  23.300  1.00  0.00           C
ATOM    392  HA  SER    37      36.600  47.200  22.970  1.00  0.00           H
ATOM    393  CB  SER    37      35.520  48.850  22.230  1.00  0.00           C
ATOM    394  HB1 SER    37      36.230  48.560  21.460  1.00  0.00           H
ATOM    395  HB2 SER    37      35.890  49.770  22.700  1.00  0.00           H
ATOM    396  OG  SER    37      34.180  48.910  21.720  1.00  0.00           O
ATOM    397  HG  SER    37      33.980  49.780  21.370  1.00  0.00           H
ATOM    398  C   SER    37      35.850  48.340  24.700  1.00  0.00           C
ATOM    399  O   SER    37      36.960  48.930  24.980  1.00  0.00           O
ATOM    400  N   PHE    38      34.880  48.200  25.600  1.00  0.00           N
ATOM    401  H   PHE    38      34.110  47.570  25.420  1.00  0.00           H
ATOM    402  CA  PHE    38      34.870  48.730  26.950  1.00  0.00           C
ATOM    403  HA  PHE    38      35.850  49.190  27.120  1.00  0.00           H
ATOM    404  CB  PHE    38      33.780  49.820  26.940  1.00  0.00           C
ATOM    405  HB1 PHE    38      33.670  50.220  27.950  1.00  0.00           H
ATOM    406  HB2 PHE    38      32.880  49.240  26.750  1.00  0.00           H
ATOM    407  CG  PHE    38      33.860  50.910  25.890  1.00  0.00           C
ATOM    408  CD1 PHE    38      33.270  50.760  24.680  1.00  0.00           C
ATOM    409  HD1 PHE    38      32.690  49.880  24.440  1.00  0.00           H
ATOM    410  CE1 PHE    38      33.340  51.750  23.730  1.00  0.00           C
ATOM    411  HE1 PHE    38      32.850  51.550  22.790  1.00  0.00           H
ATOM    412  CZ  PHE    38      33.970  53.000  23.990  1.00  0.00           C
ATOM    413  HZ  PHE    38      33.830  53.840  23.320  1.00  0.00           H
ATOM    414  CE2 PHE    38      34.530  53.130  25.240  1.00  0.00           C
ATOM    415  HE2 PHE    38      34.890  54.120  25.510  1.00  0.00           H
ATOM    416  CD2 PHE    38      34.500  52.070  26.180  1.00  0.00           C
ATOM    417  HD2 PHE    38      34.940  52.190  27.160  1.00  0.00           H
ATOM    418  C   PHE    38      34.700  47.580  28.060  1.00  0.00           C
ATOM    419  O   PHE    38      34.910  48.010  29.190  1.00  0.00           O
ATOM    420  N   TYR    39      34.270  46.370  27.730  1.00  0.00           N
ATOM    421  H   TYR    39      33.880  46.280  26.800  1.00  0.00           H
ATOM    422  CA  TYR    39      34.140  45.310  28.780  1.00  0.00           C
ATOM    423  HA  TYR    39      34.110  45.740  29.780  1.00  0.00           H
ATOM    424  CB  TYR    39      32.780  44.600  28.670  1.00  0.00           C
ATOM    425  HB1 TYR    39      32.700  43.590  29.060  1.00  0.00           H
ATOM    426  HB2 TYR    39      32.520  44.520  27.620  1.00  0.00           H
ATOM    427  CG  TYR    39      31.670  45.370  29.260  1.00  0.00           C
ATOM    428  CD1 TYR    39      31.320  46.630  28.710  1.00  0.00           C
ATOM    429  HD1 TYR    39      31.840  47.070  27.880  1.00  0.00           H
ATOM    430  CE1 TYR    39      30.240  47.390  29.260  1.00  0.00           C
ATOM    431  HE1 TYR    39      29.900  48.300  28.800  1.00  0.00           H
ATOM    432  CZ  TYR    39      29.450  46.880  30.310  1.00  0.00           C
ATOM    433  OH  TYR    39      28.330  47.540  30.790  1.00  0.00           O
ATOM    434  HH  TYR    39      27.970  47.040  31.520  1.00  0.00           H
ATOM    435  CE2 TYR    39      29.830  45.660  30.920  1.00  0.00           C
ATOM    436  HE2 TYR    39      29.320  45.220  31.760  1.00  0.00           H
ATOM    437  CD2 TYR    39      30.930  44.890  30.360  1.00  0.00           C
ATOM    438  HD2 TYR    39      31.130  43.910  30.790  1.00  0.00           H
ATOM    439  C   TYR    39      35.360  44.390  28.970  1.00  0.00           C
ATOM    440  O   TYR    39      36.130  44.160  28.030  1.00  0.00           O
ATOM    441  N   ILE    40      35.580  43.930  30.210  1.00  0.00           N
ATOM    442  H   ILE    40      34.960  44.220  30.950  1.00  0.00           H
ATOM    443  CA  ILE    40      36.310  42.700  30.680  1.00  0.00           C
ATOM    444  HA  ILE    40      37.140  42.500  29.990  1.00  0.00           H
ATOM    445  CB  ILE    40      36.700  42.900  32.160  1.00  0.00           C
ATOM    446  HB  ILE    40      35.830  42.780  32.810  1.00  0.00           H
ATOM    447  CG2 ILE    40      37.630  41.780  32.580  1.00  0.00           C
ATOM    448 1HG2 ILE    40      37.880  41.770  33.640  1.00  0.00           H
ATOM    449 2HG2 ILE    40      37.410  40.740  32.330  1.00  0.00           H
ATOM    450 3HG2 ILE    40      38.600  41.850  32.090  1.00  0.00           H
ATOM    451  CG1 ILE    40      37.160  44.360  32.520  1.00  0.00           C
ATOM    452 1HG1 ILE    40      36.420  45.150  32.490  1.00  0.00           H
ATOM    453 2HG1 ILE    40      37.900  44.620  31.760  1.00  0.00           H
ATOM    454  CD  ILE    40      37.780  44.390  33.930  1.00  0.00           C
ATOM    455  HD1 ILE    40      38.810  44.080  34.070  1.00  0.00           H
ATOM    456  HD2 ILE    40      37.820  45.430  34.260  1.00  0.00           H
ATOM    457  HD3 ILE    40      37.180  43.890  34.690  1.00  0.00           H
ATOM    458  C   ILE    40      35.420  41.480  30.480  1.00  0.00           C
ATOM    459  O   ILE    40      34.200  41.570  30.520  1.00  0.00           O
ATOM    460  N   MET    41      35.950  40.300  30.170  1.00  0.00           N
ATOM    461  H   MET    41      36.950  40.170  30.170  1.00  0.00           H
ATOM    462  CA  MET    41      35.210  39.070  29.810  1.00  0.00           C
ATOM    463  HA  MET    41      34.270  39.040  30.350  1.00  0.00           H
ATOM    464  CB  MET    41      34.870  39.180  28.310  1.00  0.00           C
ATOM    465  HB1 MET    41      35.760  38.870  27.750  1.00  0.00           H
ATOM    466  HB2 MET    41      34.750  40.230  28.030  1.00  0.00           H
ATOM    467  CG  MET    41      33.670  38.420  28.000  1.00  0.00           C
ATOM    468  HG1 MET    41      32.830  39.050  28.280  1.00  0.00           H
ATOM    469  HG2 MET    41      33.700  37.440  28.480  1.00  0.00           H
ATOM    470  SD  MET    41      33.540  38.200  26.210  1.00  0.00           S
ATOM    471  CE  MET    41      31.780  38.070  26.020  1.00  0.00           C
ATOM    472  HE1 MET    41      31.410  38.890  26.640  1.00  0.00           H
ATOM    473  HE2 MET    41      31.520  38.170  24.970  1.00  0.00           H
ATOM    474  HE3 MET    41      31.420  37.130  26.440  1.00  0.00           H
ATOM    475  C   MET    41      36.000  37.830  30.180  1.00  0.00           C
ATOM    476  O   MET    41      37.230  37.870  30.090  1.00  0.00           O
ATOM    477  N   GLY    42      35.250  36.820  30.640  1.00  0.00           N
ATOM    478  H   GLY    42      34.250  36.840  30.720  1.00  0.00           H
ATOM    479  CA  GLY    42      35.960  35.650  31.170  1.00  0.00           C
ATOM    480  HA1 GLY    42      36.330  35.890  32.160  1.00  0.00           H
ATOM    481  HA2 GLY    42      36.820  35.420  30.530  1.00  0.00           H
ATOM    482  C   GLY    42      35.120  34.350  31.240  1.00  0.00           C
ATOM    483  O   GLY    42      34.100  34.280  30.630  1.00  0.00           O
ATOM    484  N   TRP    43      35.650  33.350  31.940  1.00  0.00           N
ATOM    485  H   TRP    43      36.600  33.430  32.260  1.00  0.00           H
ATOM    486  CA  TRP    43      35.120  31.980  32.030  1.00  0.00           C
ATOM    487  HA  TRP    43      34.100  31.890  31.660  1.00  0.00           H
ATOM    488  CB  TRP    43      35.960  31.060  31.140  1.00  0.00           C
ATOM    489  HB1 TRP    43      35.820  30.060  31.550  1.00  0.00           H
ATOM    490  HB2 TRP    43      37.000  31.300  31.380  1.00  0.00           H
ATOM    491  CG  TRP    43      35.690  31.180  29.670  1.00  0.00           C
ATOM    492  CD1 TRP    43      36.140  32.170  28.910  1.00  0.00           C
ATOM    493  HD1 TRP    43      36.860  32.860  29.320  1.00  0.00           H
ATOM    494  NE1 TRP    43      35.740  32.000  27.600  1.00  0.00           N
ATOM    495  HE1 TRP    43      36.040  32.630  26.880  1.00  0.00           H
ATOM    496  CE2 TRP    43      34.760  31.010  27.520  1.00  0.00           C
ATOM    497  CZ2 TRP    43      33.970  30.470  26.550  1.00  0.00           C
ATOM    498  HZ2 TRP    43      34.130  30.840  25.550  1.00  0.00           H
ATOM    499  CH2 TRP    43      33.080  29.390  26.860  1.00  0.00           C
ATOM    500  HH2 TRP    43      32.570  28.780  26.130  1.00  0.00           H
ATOM    501  CZ3 TRP    43      32.870  29.070  28.240  1.00  0.00           C
ATOM    502  HZ3 TRP    43      32.040  28.450  28.550  1.00  0.00           H
ATOM    503  CE3 TRP    43      33.680  29.650  29.230  1.00  0.00           C
ATOM    504  HE3 TRP    43      33.630  29.340  30.260  1.00  0.00           H
ATOM    505  CD2 TRP    43      34.680  30.510  28.880  1.00  0.00           C
ATOM    506  C   TRP    43      35.130  31.520  33.550  1.00  0.00           C
ATOM    507  O   TRP    43      36.190  31.470  34.130  1.00  0.00           O
ATOM    508  N   PHE    44      34.010  31.070  34.130  1.00  0.00           N
ATOM    509  H   PHE    44      33.200  31.220  33.560  1.00  0.00           H
ATOM    510  CA  PHE    44      33.880  30.300  35.350  1.00  0.00           C
ATOM    511  HA  PHE    44      34.830  30.330  35.900  1.00  0.00           H
ATOM    512  CB  PHE    44      32.730  30.960  36.110  1.00  0.00           C
ATOM    513  HB1 PHE    44      32.410  30.340  36.950  1.00  0.00           H
ATOM    514  HB2 PHE    44      31.820  31.050  35.530  1.00  0.00           H
ATOM    515  CG  PHE    44      33.070  32.270  36.700  1.00  0.00           C
ATOM    516  CD1 PHE    44      32.800  33.480  36.100  1.00  0.00           C
ATOM    517  HD1 PHE    44      32.380  33.460  35.100  1.00  0.00           H
ATOM    518  CE1 PHE    44      33.100  34.720  36.770  1.00  0.00           C
ATOM    519  HE1 PHE    44      32.650  35.610  36.350  1.00  0.00           H
ATOM    520  CZ  PHE    44      33.730  34.750  38.050  1.00  0.00           C
ATOM    521  HZ  PHE    44      33.840  35.680  38.580  1.00  0.00           H
ATOM    522  CE2 PHE    44      34.040  33.490  38.600  1.00  0.00           C
ATOM    523  HE2 PHE    44      34.490  33.440  39.580  1.00  0.00           H
ATOM    524  CD2 PHE    44      33.690  32.300  37.940  1.00  0.00           C
ATOM    525  HD2 PHE    44      33.760  31.360  38.460  1.00  0.00           H
ATOM    526  C   PHE    44      33.540  28.820  35.010  1.00  0.00           C
ATOM    527  O   PHE    44      33.060  28.620  33.840  1.00  0.00           O
ATOM    528  N   ARG    45      33.720  27.790  35.860  1.00  0.00           N
ATOM    529  H   ARG    45      34.130  27.990  36.770  1.00  0.00           H
ATOM    530  CA  ARG    45      33.310  26.390  35.630  1.00  0.00           C
ATOM    531  HA  ARG    45      32.450  26.440  34.950  1.00  0.00           H
ATOM    532  CB  ARG    45      34.410  25.640  34.810  1.00  0.00           C
ATOM    533  HB1 ARG    45      34.800  26.260  34.000  1.00  0.00           H
ATOM    534  HB2 ARG    45      33.930  24.750  34.400  1.00  0.00           H
ATOM    535  CG  ARG    45      35.570  25.090  35.660  1.00  0.00           C
ATOM    536  HG1 ARG    45      35.190  24.240  36.220  1.00  0.00           H
ATOM    537  HG2 ARG    45      35.940  25.910  36.280  1.00  0.00           H
ATOM    538  CD  ARG    45      36.710  24.410  34.880  1.00  0.00           C
ATOM    539  HD1 ARG    45      37.130  25.050  34.110  1.00  0.00           H
ATOM    540  HD2 ARG    45      36.180  23.600  34.380  1.00  0.00           H
ATOM    541  NE  ARG    45      37.690  23.850  35.830  1.00  0.00           N
ATOM    542  HE  ARG    45      37.670  24.060  36.820  1.00  0.00           H
ATOM    543  CZ  ARG    45      38.810  23.140  35.560  1.00  0.00           C
ATOM    544  NH1 ARG    45      39.140  22.760  34.400  1.00  0.00           N
ATOM    545 1HH1 ARG    45      38.520  22.770  33.600  1.00  0.00           H
ATOM    546 2HH1 ARG    45      40.030  22.300  34.250  1.00  0.00           H
ATOM    547  NH2 ARG    45      39.530  22.870  36.590  1.00  0.00           N
ATOM    548 1HH2 ARG    45      39.260  23.220  37.500  1.00  0.00           H
ATOM    549 2HH2 ARG    45      40.370  22.310  36.540  1.00  0.00           H
ATOM    550  C   ARG    45      32.770  25.750  36.870  1.00  0.00           C
ATOM    551  O   ARG    45      33.100  26.190  37.970  1.00  0.00           O
ATOM    552  N   GLN    46      32.010  24.630  36.710  1.00  0.00           N
ATOM    553  H   GLN    46      31.650  24.340  35.810  1.00  0.00           H
ATOM    554  CA  GLN    46      31.530  23.890  37.830  1.00  0.00           C
ATOM    555  HA  GLN    46      32.260  23.950  38.640  1.00  0.00           H
ATOM    556  CB  GLN    46      30.170  24.570  38.180  1.00  0.00           C
ATOM    557  HB1 GLN    46      29.570  24.350  37.300  1.00  0.00           H
ATOM    558  HB2 GLN    46      30.360  25.650  38.260  1.00  0.00           H
ATOM    559  CG  GLN    46      29.540  24.020  39.470  1.00  0.00           C
ATOM    560  HG1 GLN    46      30.240  24.030  40.310  1.00  0.00           H
ATOM    561  HG2 GLN    46      29.270  22.990  39.220  1.00  0.00           H
ATOM    562  CD  GLN    46      28.330  24.800  40.030  1.00  0.00           C
ATOM    563  OE1 GLN    46      27.870  25.680  39.350  1.00  0.00           O
ATOM    564  NE2 GLN    46      27.810  24.550  41.220  1.00  0.00           N
ATOM    565 1HE2 GLN    46      28.190  23.830  41.810  1.00  0.00           H
ATOM    566 2HE2 GLN    46      26.930  25.030  41.380  1.00  0.00           H
ATOM    567  C   GLN    46      31.350  22.370  37.550  1.00  0.00           C
ATOM    568  O   GLN    46      30.760  21.970  36.560  1.00  0.00           O
ATOM    569  N   ALA    47      31.880  21.490  38.380  1.00  0.00           N
ATOM    570  H   ALA    47      32.270  21.810  39.260  1.00  0.00           H
ATOM    571  CA  ALA    47      31.740  20.040  38.340  1.00  0.00           C
ATOM    572  HA  ALA    47      31.710  19.750  37.290  1.00  0.00           H
ATOM    573  CB  ALA    47      33.000  19.430  38.980  1.00  0.00           C
ATOM    574  HB1 ALA    47      32.950  19.640  40.050  1.00  0.00           H
ATOM    575  HB2 ALA    47      32.900  18.370  38.750  1.00  0.00           H
ATOM    576  HB3 ALA    47      33.870  19.790  38.430  1.00  0.00           H
ATOM    577  C   ALA    47      30.360  19.520  38.870  1.00  0.00           C
ATOM    578  O   ALA    47      29.770  20.200  39.730  1.00  0.00           O
ATOM    579  N   PRO    48      29.880  18.370  38.340  1.00  0.00           N
ATOM    580  CD  PRO    48      30.510  17.460  37.360  1.00  0.00           C
ATOM    581  HD1 PRO    48      31.210  16.750  37.790  1.00  0.00           H
ATOM    582  HD2 PRO    48      31.040  17.960  36.550  1.00  0.00           H
ATOM    583  CG  PRO    48      29.410  16.650  36.730  1.00  0.00           C
ATOM    584  HG1 PRO    48      29.830  15.780  36.230  1.00  0.00           H
ATOM    585  HG2 PRO    48      28.770  17.270  36.100  1.00  0.00           H
ATOM    586  CB  PRO    48      28.620  16.310  38.050  1.00  0.00           C
ATOM    587  HB1 PRO    48      29.210  15.550  38.570  1.00  0.00           H
ATOM    588  HB2 PRO    48      27.590  16.000  37.880  1.00  0.00           H
ATOM    589  CA  PRO    48      28.630  17.660  38.800  1.00  0.00           C
ATOM    590  HA  PRO    48      27.720  18.190  38.540  1.00  0.00           H
ATOM    591  C   PRO    48      28.610  17.600  40.340  1.00  0.00           C
ATOM    592  O   PRO    48      29.530  17.130  40.950  1.00  0.00           O
ATOM    593  N   GLY    49      27.620  18.170  41.000  1.00  0.00           N
ATOM    594  H   GLY    49      27.140  18.890  40.480  1.00  0.00           H
ATOM    595  CA  GLY    49      27.420  18.170  42.460  1.00  0.00           C
ATOM    596  HA1 GLY    49      27.240  17.140  42.760  1.00  0.00           H
ATOM    597  HA2 GLY    49      26.610  18.870  42.650  1.00  0.00           H
ATOM    598  C   GLY    49      28.530  18.770  43.300  1.00  0.00           C
ATOM    599  O   GLY    49      29.000  18.150  44.280  1.00  0.00           O
ATOM    600  N   ARG    50      29.130  19.890  42.820  1.00  0.00           N
ATOM    601  H   ARG    50      28.780  20.190  41.920  1.00  0.00           H
ATOM    602  CA  ARG    50      30.290  20.670  43.460  1.00  0.00           C
ATOM    603  HA  ARG    50      30.330  20.490  44.540  1.00  0.00           H
ATOM    604  CB  ARG    50      31.650  20.140  42.860  1.00  0.00           C
ATOM    605  HB1 ARG    50      32.480  20.840  42.980  1.00  0.00           H
ATOM    606  HB2 ARG    50      31.470  19.900  41.820  1.00  0.00           H
ATOM    607  CG  ARG    50      32.140  18.830  43.610  1.00  0.00           C
ATOM    608  HG1 ARG    50      31.310  18.260  44.010  1.00  0.00           H
ATOM    609  HG2 ARG    50      32.580  19.240  44.520  1.00  0.00           H
ATOM    610  CD  ARG    50      33.170  18.050  42.770  1.00  0.00           C
ATOM    611  HD1 ARG    50      33.850  17.450  43.380  1.00  0.00           H
ATOM    612  HD2 ARG    50      33.820  18.720  42.210  1.00  0.00           H
ATOM    613  NE  ARG    50      32.450  17.160  41.760  1.00  0.00           N
ATOM    614  HE  ARG    50      31.440  17.130  41.860  1.00  0.00           H
ATOM    615  CZ  ARG    50      32.950  16.550  40.640  1.00  0.00           C
ATOM    616  NH1 ARG    50      34.240  16.530  40.290  1.00  0.00           N
ATOM    617 1HH1 ARG    50      34.950  16.970  40.860  1.00  0.00           H
ATOM    618 2HH1 ARG    50      34.590  15.990  39.520  1.00  0.00           H
ATOM    619  NH2 ARG    50      32.180  15.830  39.900  1.00  0.00           N
ATOM    620 1HH2 ARG    50      31.180  15.750  40.070  1.00  0.00           H
ATOM    621 2HH2 ARG    50      32.590  15.400  39.080  1.00  0.00           H
ATOM    622  C   ARG    50      30.260  22.210  43.300  1.00  0.00           C
ATOM    623  O   ARG    50      29.400  22.740  42.630  1.00  0.00           O
ATOM    624  N   GLU    51      31.170  22.890  43.990  1.00  0.00           N
ATOM    625  H   GLU    51      31.890  22.390  44.490  1.00  0.00           H
ATOM    626  CA  GLU    51      31.280  24.370  43.920  1.00  0.00           C
ATOM    627  HA  GLU    51      30.380  24.980  43.980  1.00  0.00           H
ATOM    628  CB  GLU    51      32.320  24.820  44.920  1.00  0.00           C
ATOM    629  HB1 GLU    51      32.490  25.890  44.850  1.00  0.00           H
ATOM    630  HB2 GLU    51      33.320  24.450  44.660  1.00  0.00           H
ATOM    631  CG  GLU    51      31.830  24.560  46.380  1.00  0.00           C
ATOM    632  HG1 GLU    51      32.690  24.710  47.030  1.00  0.00           H
ATOM    633  HG2 GLU    51      31.730  23.480  46.430  1.00  0.00           H
ATOM    634  CD  GLU    51      30.570  25.260  46.940  1.00  0.00           C
ATOM    635  OE1 GLU    51      30.670  26.370  47.490  1.00  0.00           O
ATOM    636  OE2 GLU    51      29.400  24.780  46.800  1.00  0.00           O
ATOM    637  C   GLU    51      31.710  24.810  42.560  1.00  0.00           C
ATOM    638  O   GLU    51      32.420  24.100  41.810  1.00  0.00           O
ATOM    639  N   ARG    52      31.350  26.050  42.160  1.00  0.00           N
ATOM    640  H   ARG    52      30.770  26.550  42.810  1.00  0.00           H
ATOM    641  CA  ARG    52      31.920  26.810  41.030  1.00  0.00           C
ATOM    642  HA  ARG    52      32.100  26.190  40.150  1.00  0.00           H
ATOM    643  CB  ARG    52      30.880  27.950  40.750  1.00  0.00           C
ATOM    644  HB1 ARG    52      30.910  28.720  41.510  1.00  0.00           H
ATOM    645  HB2 ARG    52      29.890  27.500  40.770  1.00  0.00           H
ATOM    646  CG  ARG    52      31.220  28.590  39.400  1.00  0.00           C
ATOM    647  HG1 ARG    52      31.290  27.770  38.680  1.00  0.00           H
ATOM    648  HG2 ARG    52      32.210  29.050  39.430  1.00  0.00           H
ATOM    649  CD  ARG    52      30.170  29.620  38.920  1.00  0.00           C
ATOM    650  HD1 ARG    52      29.190  29.180  39.080  1.00  0.00           H
ATOM    651  HD2 ARG    52      30.300  29.750  37.840  1.00  0.00           H
ATOM    652  NE  ARG    52      30.440  30.830  39.580  1.00  0.00           N
ATOM    653  HE  ARG    52      31.300  30.880  40.100  1.00  0.00           H
ATOM    654  CZ  ARG    52      29.610  31.750  39.950  1.00  0.00           C
ATOM    655  NH1 ARG    52      28.520  31.870  39.400  1.00  0.00           N
ATOM    656 1HH1 ARG    52      28.350  31.250  38.630  1.00  0.00           H
ATOM    657 2HH1 ARG    52      27.680  32.110  39.910  1.00  0.00           H
ATOM    658  NH2 ARG    52      29.910  32.690  40.810  1.00  0.00           N
ATOM    659 1HH2 ARG    52      30.840  32.750  41.190  1.00  0.00           H
ATOM    660 2HH2 ARG    52      29.230  33.410  40.990  1.00  0.00           H
ATOM    661  C   ARG    52      33.290  27.380  41.330  1.00  0.00           C
ATOM    662  O   ARG    52      33.600  27.770  42.470  1.00  0.00           O
ATOM    663  N   GLU    53      34.180  27.450  40.320  1.00  0.00           N
ATOM    664  H   GLU    53      33.790  27.270  39.410  1.00  0.00           H
ATOM    665  CA  GLU    53      35.550  27.950  40.390  1.00  0.00           C
ATOM    666  HA  GLU    53      35.620  28.570  41.290  1.00  0.00           H
ATOM    667  CB  GLU    53      36.680  26.860  40.540  1.00  0.00           C
ATOM    668  HB1 GLU    53      36.300  26.070  41.190  1.00  0.00           H
ATOM    669  HB2 GLU    53      37.510  27.330  41.060  1.00  0.00           H
ATOM    670  CG  GLU    53      37.070  26.180  39.220  1.00  0.00           C
ATOM    671  HG1 GLU    53      37.500  26.900  38.530  1.00  0.00           H
ATOM    672  HG2 GLU    53      36.180  25.650  38.880  1.00  0.00           H
ATOM    673  CD  GLU    53      38.160  25.110  39.300  1.00  0.00           C
ATOM    674  OE1 GLU    53      39.140  25.350  40.050  1.00  0.00           O
ATOM    675  OE2 GLU    53      38.090  24.060  38.660  1.00  0.00           O
ATOM    676  C   GLU    53      35.910  28.890  39.150  1.00  0.00           C
ATOM    677  O   GLU    53      35.580  28.670  37.990  1.00  0.00           O
ATOM    678  N   PHE    54      36.490  30.010  39.490  1.00  0.00           N
ATOM    679  H   PHE    54      36.650  30.200  40.470  1.00  0.00           H
ATOM    680  CA  PHE    54      37.020  30.920  38.420  1.00  0.00           C
ATOM    681  HA  PHE    54      36.230  31.120  37.700  1.00  0.00           H
ATOM    682  CB  PHE    54      37.560  32.210  39.060  1.00  0.00           C
ATOM    683  HB1 PHE    54      38.240  31.910  39.850  1.00  0.00           H
ATOM    684  HB2 PHE    54      36.750  32.740  39.550  1.00  0.00           H
ATOM    685  CG  PHE    54      38.170  33.180  38.060  1.00  0.00           C
ATOM    686  CD1 PHE    54      37.390  33.760  37.040  1.00  0.00           C
ATOM    687  HD1 PHE    54      36.330  33.560  37.010  1.00  0.00           H
ATOM    688  CE1 PHE    54      37.980  34.610  36.060  1.00  0.00           C
ATOM    689  HE1 PHE    54      37.390  35.180  35.360  1.00  0.00           H
ATOM    690  CZ  PHE    54      39.300  34.900  36.180  1.00  0.00           C
ATOM    691  HZ  PHE    54      39.770  35.530  35.430  1.00  0.00           H
ATOM    692  CE2 PHE    54      40.080  34.220  37.110  1.00  0.00           C
ATOM    693  HE2 PHE    54      41.150  34.390  37.080  1.00  0.00           H
ATOM    694  CD2 PHE    54      39.550  33.360  38.060  1.00  0.00           C
ATOM    695  HD2 PHE    54      40.150  32.830  38.790  1.00  0.00           H
ATOM    696  C   PHE    54      38.070  30.190  37.600  1.00  0.00           C
ATOM    697  O   PHE    54      38.960  29.550  38.110  1.00  0.00           O
ATOM    698  N   VAL    55      38.060  30.360  36.250  1.00  0.00           N
ATOM    699  H   VAL    55      37.350  30.920  35.800  1.00  0.00           H
ATOM    700  CA  VAL    55      39.120  29.810  35.380  1.00  0.00           C
ATOM    701  HA  VAL    55      39.790  29.170  35.960  1.00  0.00           H
ATOM    702  CB  VAL    55      38.580  28.900  34.260  1.00  0.00           C
ATOM    703  HB  VAL    55      38.410  29.510  33.370  1.00  0.00           H
ATOM    704  CG1 VAL    55      39.680  27.930  33.850  1.00  0.00           C
ATOM    705 1HG1 VAL    55      40.630  28.440  33.710  1.00  0.00           H
ATOM    706 2HG1 VAL    55      39.800  27.050  34.480  1.00  0.00           H
ATOM    707 3HG1 VAL    55      39.440  27.580  32.850  1.00  0.00           H
ATOM    708  CG2 VAL    55      37.280  28.100  34.490  1.00  0.00           C
ATOM    709 1HG2 VAL    55      36.800  27.660  33.620  1.00  0.00           H
ATOM    710 2HG2 VAL    55      37.410  27.430  35.350  1.00  0.00           H
ATOM    711 3HG2 VAL    55      36.560  28.830  34.850  1.00  0.00           H
ATOM    712  C   VAL    55      40.030  30.920  34.800  1.00  0.00           C
ATOM    713  O   VAL    55      41.190  30.890  35.060  1.00  0.00           O
ATOM    714  N   ALA    56      39.460  31.880  34.030  1.00  0.00           N
ATOM    715  H   ALA    56      38.470  31.840  33.860  1.00  0.00           H
ATOM    716  CA  ALA    56      40.200  32.850  33.270  1.00  0.00           C
ATOM    717  HA  ALA    56      41.080  33.080  33.870  1.00  0.00           H
ATOM    718  CB  ALA    56      40.790  32.120  32.020  1.00  0.00           C
ATOM    719  HB1 ALA    56      41.350  31.220  32.270  1.00  0.00           H
ATOM    720  HB2 ALA    56      39.910  31.770  31.470  1.00  0.00           H
ATOM    721  HB3 ALA    56      41.460  32.750  31.430  1.00  0.00           H
ATOM    722  C   ALA    56      39.440  34.090  32.850  1.00  0.00           C
ATOM    723  O   ALA    56      38.320  33.980  32.540  1.00  0.00           O
ATOM    724  N   SER    57      40.060  35.240  32.840  1.00  0.00           N
ATOM    725  H   SER    57      40.940  35.280  33.340  1.00  0.00           H
ATOM    726  CA  SER    57      39.490  36.540  32.390  1.00  0.00           C
ATOM    727  HA  SER    57      38.680  36.260  31.730  1.00  0.00           H
ATOM    728  CB  SER    57      38.620  37.340  33.480  1.00  0.00           C
ATOM    729  HB1 SER    57      38.080  36.590  34.050  1.00  0.00           H
ATOM    730  HB2 SER    57      37.860  37.880  32.910  1.00  0.00           H
ATOM    731  OG  SER    57      39.460  38.260  34.230  1.00  0.00           O
ATOM    732  HG  SER    57      39.030  38.300  35.080  1.00  0.00           H
ATOM    733  C   SER    57      40.440  37.460  31.590  1.00  0.00           C
ATOM    734  O   SER    57      41.650  37.640  31.830  1.00  0.00           O
ATOM    735  N   ILE    58      39.980  38.260  30.670  1.00  0.00           N
ATOM    736  H   ILE    58      38.990  38.250  30.450  1.00  0.00           H
ATOM    737  CA  ILE    58      40.730  39.230  29.810  1.00  0.00           C
ATOM    738  HA  ILE    58      41.660  39.420  30.350  1.00  0.00           H
ATOM    739  CB  ILE    58      41.140  38.580  28.470  1.00  0.00           C
ATOM    740  HB  ILE    58      41.400  37.540  28.690  1.00  0.00           H
ATOM    741  CG2 ILE    58      39.930  38.490  27.460  1.00  0.00           C
ATOM    742 1HG2 ILE    58      39.090  38.130  28.060  1.00  0.00           H
ATOM    743 2HG2 ILE    58      39.730  39.450  26.990  1.00  0.00           H
ATOM    744 3HG2 ILE    58      40.110  37.760  26.670  1.00  0.00           H
ATOM    745  CG1 ILE    58      42.420  39.140  27.840  1.00  0.00           C
ATOM    746 1HG1 ILE    58      43.160  39.190  28.640  1.00  0.00           H
ATOM    747 2HG1 ILE    58      42.380  40.200  27.600  1.00  0.00           H
ATOM    748  CD  ILE    58      42.830  38.390  26.620  1.00  0.00           C
ATOM    749  HD1 ILE    58      42.090  38.560  25.840  1.00  0.00           H
ATOM    750  HD2 ILE    58      43.770  38.770  26.240  1.00  0.00           H
ATOM    751  HD3 ILE    58      43.050  37.320  26.720  1.00  0.00           H
ATOM    752  C   ILE    58      40.090  40.570  29.680  1.00  0.00           C
ATOM    753  O   ILE    58      38.910  40.660  29.330  1.00  0.00           O
ATOM    754  N   LYS    59      40.830  41.640  29.940  1.00  0.00           N
ATOM    755  H   LYS    59      41.750  41.500  30.330  1.00  0.00           H
ATOM    756  CA  LYS    59      40.450  43.040  29.680  1.00  0.00           C
ATOM    757  HA  LYS    59      39.450  43.130  30.100  1.00  0.00           H
ATOM    758  CB  LYS    59      41.370  44.050  30.320  1.00  0.00           C
ATOM    759  HB1 LYS    59      41.150  45.060  29.960  1.00  0.00           H
ATOM    760  HB2 LYS    59      42.400  43.860  29.990  1.00  0.00           H
ATOM    761  CG  LYS    59      41.300  43.950  31.840  1.00  0.00           C
ATOM    762  HG1 LYS    59      41.400  42.900  32.120  1.00  0.00           H
ATOM    763  HG2 LYS    59      40.290  44.290  32.070  1.00  0.00           H
ATOM    764  CD  LYS    59      42.330  44.780  32.630  1.00  0.00           C
ATOM    765  HD1 LYS    59      42.280  45.810  32.260  1.00  0.00           H
ATOM    766  HD2 LYS    59      43.350  44.430  32.510  1.00  0.00           H
ATOM    767  CE  LYS    59      41.910  44.810  34.110  1.00  0.00           C
ATOM    768  HE1 LYS    59      42.040  43.780  34.440  1.00  0.00           H
ATOM    769  HE2 LYS    59      40.860  45.110  34.160  1.00  0.00           H
ATOM    770  NZ  LYS    59      42.770  45.780  34.870  1.00  0.00           N
ATOM    771  HZ1 LYS    59      43.640  45.320  35.110  1.00  0.00           H
ATOM    772  HZ2 LYS    59      43.020  46.500  34.200  1.00  0.00           H
ATOM    773  HZ3 LYS    59      42.280  46.190  35.660  1.00  0.00           H
ATOM    774  C   LYS    59      40.450  43.470  28.230  1.00  0.00           C
ATOM    775  O   LYS    59      40.970  42.770  27.380  1.00  0.00           O
ATOM    776  N   TRP    60      39.870  44.600  27.950  1.00  0.00           N
ATOM    777  H   TRP    60      39.600  45.260  28.660  1.00  0.00           H
ATOM    778  CA  TRP    60      39.490  45.090  26.640  1.00  0.00           C
ATOM    779  HA  TRP    60      38.860  44.390  26.090  1.00  0.00           H
ATOM    780  CB  TRP    60      38.650  46.330  26.810  1.00  0.00           C
ATOM    781  HB1 TRP    60      37.610  46.030  26.920  1.00  0.00           H
ATOM    782  HB2 TRP    60      38.670  46.960  25.910  1.00  0.00           H
ATOM    783  CG  TRP    60      38.940  47.210  28.010  1.00  0.00           C
ATOM    784  CD1 TRP    60      38.380  47.050  29.240  1.00  0.00           C
ATOM    785  HD1 TRP    60      37.560  46.420  29.550  1.00  0.00           H
ATOM    786  NE1 TRP    60      38.950  48.000  30.110  1.00  0.00           N
ATOM    787  HE1 TRP    60      38.620  48.220  31.040  1.00  0.00           H
ATOM    788  CE2 TRP    60      39.960  48.720  29.510  1.00  0.00           C
ATOM    789  CZ2 TRP    60      40.840  49.670  30.070  1.00  0.00           C
ATOM    790  HZ2 TRP    60      40.780  50.050  31.080  1.00  0.00           H
ATOM    791  CH2 TRP    60      41.800  50.230  29.170  1.00  0.00           C
ATOM    792  HH2 TRP    60      42.560  50.930  29.490  1.00  0.00           H
ATOM    793  CZ3 TRP    60      41.960  49.750  27.840  1.00  0.00           C
ATOM    794  HZ3 TRP    60      42.710  50.210  27.220  1.00  0.00           H
ATOM    795  CE3 TRP    60      41.030  48.820  27.370  1.00  0.00           C
ATOM    796  HE3 TRP    60      41.000  48.570  26.330  1.00  0.00           H
ATOM    797  CD2 TRP    60      40.010  48.250  28.210  1.00  0.00           C
ATOM    798  C   TRP    60      40.650  45.240  25.610  1.00  0.00           C
ATOM    799  O   TRP    60      40.360  45.360  24.410  1.00  0.00           O
ATOM    800  N   ALA    61      41.930  45.340  26.020  1.00  0.00           N
ATOM    801  H   ALA    61      42.120  45.100  26.990  1.00  0.00           H
ATOM    802  CA  ALA    61      43.160  45.430  25.140  1.00  0.00           C
ATOM    803  HA  ALA    61      42.860  45.460  24.090  1.00  0.00           H
ATOM    804  CB  ALA    61      43.850  46.820  25.290  1.00  0.00           C
ATOM    805  HB1 ALA    61      44.250  47.080  26.270  1.00  0.00           H
ATOM    806  HB2 ALA    61      44.680  46.880  24.580  1.00  0.00           H
ATOM    807  HB3 ALA    61      43.020  47.510  25.120  1.00  0.00           H
ATOM    808  C   ALA    61      44.090  44.200  25.250  1.00  0.00           C
ATOM    809  O   ALA    61      45.020  44.140  24.480  1.00  0.00           O
ATOM    810  N   GLY    65      43.760  43.180  26.050  1.00  0.00           N
ATOM    811  H   GLY    65      43.000  43.360  26.690  1.00  0.00           H
ATOM    812  CA  GLY    65      44.290  41.780  26.130  1.00  0.00           C
ATOM    813  HA1 GLY    65      44.870  41.550  25.240  1.00  0.00           H
ATOM    814  HA2 GLY    65      43.420  41.150  26.270  1.00  0.00           H
ATOM    815  C   GLY    65      45.130  41.500  27.370  1.00  0.00           C
ATOM    816  O   GLY    65      45.830  40.480  27.250  1.00  0.00           O
ATOM    817  N   ASP    66      45.060  42.310  28.410  1.00  0.00           N
ATOM    818  H   ASP    66      44.700  43.230  28.200  1.00  0.00           H
ATOM    819  CA  ASP    66      45.700  41.950  29.630  1.00  0.00           C
ATOM    820  HA  ASP    66      46.700  41.560  29.470  1.00  0.00           H
ATOM    821  CB  ASP    66      45.880  43.220  30.450  1.00  0.00           C
ATOM    822  HB1 ASP    66      44.880  43.570  30.710  1.00  0.00           H
ATOM    823  HB2 ASP    66      46.320  44.010  29.840  1.00  0.00           H
ATOM    824  CG  ASP    66      46.660  43.100  31.800  1.00  0.00           C
ATOM    825  OD1 ASP    66      47.500  42.200  32.020  1.00  0.00           O
ATOM    826  OD2 ASP    66      46.420  43.920  32.690  1.00  0.00           O
ATOM    827  C   ASP    66      44.880  40.840  30.270  1.00  0.00           C
ATOM    828  O   ASP    66      43.690  40.970  30.460  1.00  0.00           O
ATOM    829  N   ARG    67      45.540  39.770  30.820  1.00  0.00           N
ATOM    830  H   ARG    67      46.540  39.860  30.880  1.00  0.00           H
ATOM    831  CA  ARG    67      44.960  38.440  31.210  1.00  0.00           C
ATOM    832  HA  ARG    67      43.970  38.430  30.760  1.00  0.00           H
ATOM    833  CB  ARG    67      45.740  37.370  30.420  1.00  0.00           C
ATOM    834  HB1 ARG    67      45.260  36.470  30.800  1.00  0.00           H
ATOM    835  HB2 ARG    67      46.740  37.320  30.850  1.00  0.00           H
ATOM    836  CG  ARG    67      45.680  37.420  28.940  1.00  0.00           C
ATOM    837  HG1 ARG    67      46.000  38.430  28.670  1.00  0.00           H
ATOM    838  HG2 ARG    67      44.620  37.310  28.760  1.00  0.00           H
ATOM    839  CD  ARG    67      46.520  36.330  28.150  1.00  0.00           C
ATOM    840  HD1 ARG    67      46.180  35.400  28.600  1.00  0.00           H
ATOM    841  HD2 ARG    67      47.590  36.460  28.320  1.00  0.00           H
ATOM    842  NE  ARG    67      46.070  36.430  26.770  1.00  0.00           N
ATOM    843  HE  ARG    67      45.180  36.060  26.480  1.00  0.00           H
ATOM    844  CZ  ARG    67      46.410  37.200  25.760  1.00  0.00           C
ATOM    845  NH1 ARG    67      47.410  38.040  25.890  1.00  0.00           N
ATOM    846 1HH1 ARG    67      47.980  38.050  26.730  1.00  0.00           H
ATOM    847 2HH1 ARG    67      47.570  38.620  25.080  1.00  0.00           H
ATOM    848  NH2 ARG    67      45.710  37.060  24.700  1.00  0.00           N
ATOM    849 1HH2 ARG    67      45.100  36.270  24.560  1.00  0.00           H
ATOM    850 2HH2 ARG    67      46.020  37.670  23.960  1.00  0.00           H
ATOM    851  C   ARG    67      44.950  38.180  32.740  1.00  0.00           C
ATOM    852  O   ARG    67      45.710  38.780  33.490  1.00  0.00           O
ATOM    853  N   THR    68      44.140  37.220  33.190  1.00  0.00           N
ATOM    854  H   THR    68      43.220  37.110  32.780  1.00  0.00           H
ATOM    855  CA  THR    68      44.230  36.740  34.590  1.00  0.00           C
ATOM    856  HA  THR    68      45.290  36.640  34.820  1.00  0.00           H
ATOM    857  CB  THR    68      43.600  37.730  35.610  1.00  0.00           C
ATOM    858  HB  THR    68      43.640  38.730  35.170  1.00  0.00           H
ATOM    859  CG2 THR    68      42.200  37.470  36.120  1.00  0.00           C
ATOM    860 1HG2 THR    68      41.500  37.180  35.340  1.00  0.00           H
ATOM    861 2HG2 THR    68      42.120  36.670  36.860  1.00  0.00           H
ATOM    862 3HG2 THR    68      41.830  38.340  36.670  1.00  0.00           H
ATOM    863  OG1 THR    68      44.510  37.790  36.600  1.00  0.00           O
ATOM    864  HG1 THR    68      44.470  38.690  36.930  1.00  0.00           H
ATOM    865  C   THR    68      43.670  35.270  34.730  1.00  0.00           C
ATOM    866  O   THR    68      42.830  34.840  33.930  1.00  0.00           O
ATOM    867  N   TYR    69      44.050  34.530  35.840  1.00  0.00           N
ATOM    868  H   TYR    69      44.820  34.830  36.420  1.00  0.00           H
ATOM    869  CA  TYR    69      43.660  33.130  35.950  1.00  0.00           C
ATOM    870  HA  TYR    69      42.710  32.990  35.430  1.00  0.00           H
ATOM    871  CB  TYR    69      44.680  32.200  35.220  1.00  0.00           C
ATOM    872  HB1 TYR    69      44.300  31.170  35.220  1.00  0.00           H
ATOM    873  HB2 TYR    69      45.610  32.330  35.750  1.00  0.00           H
ATOM    874  CG  TYR    69      44.990  32.510  33.810  1.00  0.00           C
ATOM    875  CD1 TYR    69      46.180  33.110  33.360  1.00  0.00           C
ATOM    876  HD1 TYR    69      46.920  33.440  34.070  1.00  0.00           H
ATOM    877  CE1 TYR    69      46.560  33.290  32.030  1.00  0.00           C
ATOM    878  HE1 TYR    69      47.480  33.850  31.920  1.00  0.00           H
ATOM    879  CZ  TYR    69      45.790  32.780  30.980  1.00  0.00           C
ATOM    880  OH  TYR    69      46.140  32.950  29.690  1.00  0.00           O
ATOM    881  HH  TYR    69      46.990  33.410  29.680  1.00  0.00           H
ATOM    882  CE2 TYR    69      44.600  32.090  31.420  1.00  0.00           C
ATOM    883  HE2 TYR    69      44.000  31.560  30.700  1.00  0.00           H
ATOM    884  CD2 TYR    69      44.260  31.950  32.740  1.00  0.00           C
ATOM    885  HD2 TYR    69      43.380  31.460  33.120  1.00  0.00           H
ATOM    886  C   TYR    69      43.420  32.600  37.400  1.00  0.00           C
ATOM    887  O   TYR    69      43.630  33.340  38.430  1.00  0.00           O
ATOM    888  N   GLY    70      42.930  31.370  37.480  1.00  0.00           N
ATOM    889  H   GLY    70      42.720  30.970  36.580  1.00  0.00           H
ATOM    890  CA  GLY    70      42.710  30.490  38.670  1.00  0.00           C
ATOM    891  HA1 GLY    70      42.090  29.620  38.460  1.00  0.00           H
ATOM    892  HA2 GLY    70      42.170  31.090  39.400  1.00  0.00           H
ATOM    893  C   GLY    70      44.100  30.000  39.150  1.00  0.00           C
ATOM    894  O   GLY    70      45.080  30.700  38.910  1.00  0.00           O
ATOM    895  N   THR    71      44.220  28.860  39.900  1.00  0.00           N
ATOM    896  H   THR    71      43.400  28.280  40.020  1.00  0.00           H
ATOM    897  CA  THR    71      45.450  28.270  40.480  1.00  0.00           C
ATOM    898  HA  THR    71      45.900  28.920  41.230  1.00  0.00           H
ATOM    899  CB  THR    71      45.060  26.910  41.050  1.00  0.00           C
ATOM    900  HB  THR    71      45.920  26.280  41.250  1.00  0.00           H
ATOM    901  CG2 THR    71      44.210  27.010  42.340  1.00  0.00           C
ATOM    902 1HG2 THR    71      43.570  26.130  42.400  1.00  0.00           H
ATOM    903 2HG2 THR    71      44.930  27.130  43.150  1.00  0.00           H
ATOM    904 3HG2 THR    71      43.430  27.760  42.220  1.00  0.00           H
ATOM    905  OG1 THR    71      44.200  26.230  40.120  1.00  0.00           O
ATOM    906  HG1 THR    71      44.050  25.310  40.350  1.00  0.00           H
ATOM    907  C   THR    71      46.650  28.060  39.480  1.00  0.00           C
ATOM    908  O   THR    71      46.550  28.180  38.270  1.00  0.00           O
ATOM    909  N   ASP    72      47.870  27.720  40.020  1.00  0.00           N
ATOM    910  H   ASP    72      48.050  27.690  41.010  1.00  0.00           H
ATOM    911  CA  ASP    72      49.030  27.510  39.130  1.00  0.00           C
ATOM    912  HA  ASP    72      49.130  28.440  38.560  1.00  0.00           H
ATOM    913  CB  ASP    72      50.360  27.420  39.890  1.00  0.00           C
ATOM    914  HB1 ASP    72      50.550  28.310  40.500  1.00  0.00           H
ATOM    915  HB2 ASP    72      51.260  27.270  39.280  1.00  0.00           H
ATOM    916  CG  ASP    72      50.310  26.320  40.990  1.00  0.00           C
ATOM    917  OD1 ASP    72      49.700  26.550  42.090  1.00  0.00           O
ATOM    918  OD2 ASP    72      50.920  25.270  40.730  1.00  0.00           O
ATOM    919  C   ASP    72      48.880  26.270  38.240  1.00  0.00           C
ATOM    920  O   ASP    72      49.350  26.270  37.100  1.00  0.00           O
ATOM    921  N   SER    73      48.240  25.250  38.730  1.00  0.00           N
ATOM    922  H   SER    73      47.920  25.310  39.690  1.00  0.00           H
ATOM    923  CA  SER    73      47.770  24.060  38.080  1.00  0.00           C
ATOM    924  HA  SER    73      48.630  23.560  37.640  1.00  0.00           H
ATOM    925  CB  SER    73      47.140  23.090  39.060  1.00  0.00           C
ATOM    926  HB1 SER    73      47.870  22.530  39.640  1.00  0.00           H
ATOM    927  HB2 SER    73      46.510  22.370  38.530  1.00  0.00           H
ATOM    928  OG  SER    73      46.300  23.770  39.960  1.00  0.00           O
ATOM    929  HG  SER    73      46.260  23.290  40.800  1.00  0.00           H
ATOM    930  C   SER    73      46.860  24.390  36.880  1.00  0.00           C
ATOM    931  O   SER    73      46.890  23.600  35.940  1.00  0.00           O
ATOM    932  N   VAL    74      46.060  25.430  36.900  1.00  0.00           N
ATOM    933  H   VAL    74      46.190  26.040  37.690  1.00  0.00           H
ATOM    934  CA  VAL    74      45.180  25.770  35.770  1.00  0.00           C
ATOM    935  HA  VAL    74      44.940  24.840  35.270  1.00  0.00           H
ATOM    936  CB  VAL    74      43.850  26.270  36.410  1.00  0.00           C
ATOM    937  HB  VAL    74      43.940  26.940  37.270  1.00  0.00           H
ATOM    938  CG1 VAL    74      43.080  27.230  35.460  1.00  0.00           C
ATOM    939 1HG1 VAL    74      42.070  27.330  35.850  1.00  0.00           H
ATOM    940 2HG1 VAL    74      43.590  28.190  35.440  1.00  0.00           H
ATOM    941 3HG1 VAL    74      43.120  26.900  34.420  1.00  0.00           H
ATOM    942  CG2 VAL    74      43.020  25.020  36.670  1.00  0.00           C
ATOM    943 1HG2 VAL    74      42.060  25.320  37.080  1.00  0.00           H
ATOM    944 2HG2 VAL    74      42.860  24.390  35.790  1.00  0.00           H
ATOM    945 3HG2 VAL    74      43.560  24.440  37.410  1.00  0.00           H
ATOM    946  C   VAL    74      45.860  26.700  34.730  1.00  0.00           C
ATOM    947  O   VAL    74      45.810  26.350  33.550  1.00  0.00           O
ATOM    948  N   LYS    75      46.650  27.720  35.090  1.00  0.00           N
ATOM    949  H   LYS    75      46.600  27.950  36.080  1.00  0.00           H
ATOM    950  CA  LYS    75      47.700  28.300  34.190  1.00  0.00           C
ATOM    951  HA  LYS    75      47.170  28.830  33.410  1.00  0.00           H
ATOM    952  CB  LYS    75      48.490  29.240  35.050  1.00  0.00           C
ATOM    953  HB1 LYS    75      49.190  29.580  34.280  1.00  0.00           H
ATOM    954  HB2 LYS    75      49.000  28.790  35.900  1.00  0.00           H
ATOM    955  CG  LYS    75      47.680  30.370  35.660  1.00  0.00           C
ATOM    956  HG1 LYS    75      47.110  30.100  36.540  1.00  0.00           H
ATOM    957  HG2 LYS    75      47.010  30.660  34.850  1.00  0.00           H
ATOM    958  CD  LYS    75      48.550  31.610  36.020  1.00  0.00           C
ATOM    959  HD1 LYS    75      47.890  32.470  36.170  1.00  0.00           H
ATOM    960  HD2 LYS    75      49.180  31.870  35.170  1.00  0.00           H
ATOM    961  CE  LYS    75      49.480  31.300  37.270  1.00  0.00           C
ATOM    962  HE1 LYS    75      50.550  31.210  37.080  1.00  0.00           H
ATOM    963  HE2 LYS    75      49.110  30.350  37.650  1.00  0.00           H
ATOM    964  NZ  LYS    75      49.320  32.340  38.320  1.00  0.00           N
ATOM    965  HZ1 LYS    75      48.340  32.490  38.520  1.00  0.00           H
ATOM    966  HZ2 LYS    75      49.840  32.220  39.170  1.00  0.00           H
ATOM    967  HZ3 LYS    75      49.580  33.190  37.840  1.00  0.00           H
ATOM    968  C   LYS    75      48.750  27.370  33.450  1.00  0.00           C
ATOM    969  O   LYS    75      49.270  27.730  32.380  1.00  0.00           O
ATOM    970  N   GLY    76      48.900  26.230  34.040  1.00  0.00           N
ATOM    971  H   GLY    76      48.500  26.110  34.960  1.00  0.00           H
ATOM    972  CA  GLY    76      49.590  25.060  33.600  1.00  0.00           C
ATOM    973  HA1 GLY    76      49.680  24.300  34.380  1.00  0.00           H
ATOM    974  HA2 GLY    76      50.610  25.280  33.290  1.00  0.00           H
ATOM    975  C   GLY    76      48.920  24.310  32.380  1.00  0.00           C
ATOM    976  O   GLY    76      49.570  23.470  31.770  1.00  0.00           O
ATOM    977  N   ARG    77      47.620  24.500  32.080  1.00  0.00           N
ATOM    978  H   ARG    77      47.120  25.240  32.550  1.00  0.00           H
ATOM    979  CA  ARG    77      47.030  23.880  30.840  1.00  0.00           C
ATOM    980  HA  ARG    77      47.860  23.690  30.160  1.00  0.00           H
ATOM    981  CB  ARG    77      46.340  22.550  31.310  1.00  0.00           C
ATOM    982  HB1 ARG    77      45.860  22.210  30.390  1.00  0.00           H
ATOM    983  HB2 ARG    77      45.650  22.710  32.150  1.00  0.00           H
ATOM    984  CG  ARG    77      47.340  21.470  31.650  1.00  0.00           C
ATOM    985  HG1 ARG    77      47.780  21.710  32.610  1.00  0.00           H
ATOM    986  HG2 ARG    77      48.110  21.410  30.880  1.00  0.00           H
ATOM    987  CD  ARG    77      46.750  20.050  31.740  1.00  0.00           C
ATOM    988  HD1 ARG    77      47.610  19.460  32.070  1.00  0.00           H
ATOM    989  HD2 ARG    77      46.460  19.700  30.750  1.00  0.00           H
ATOM    990  NE  ARG    77      45.740  19.960  32.740  1.00  0.00           N
ATOM    991  HE  ARG    77      46.060  19.960  33.700  1.00  0.00           H
ATOM    992  CZ  ARG    77      44.410  19.840  32.550  1.00  0.00           C
ATOM    993  NH1 ARG    77      43.850  20.030  31.350  1.00  0.00           N
ATOM    994 1HH1 ARG    77      44.380  20.120  30.500  1.00  0.00           H
ATOM    995 2HH1 ARG    77      42.860  19.880  31.480  1.00  0.00           H
ATOM    996  NH2 ARG    77      43.630  19.560  33.560  1.00  0.00           N
ATOM    997 1HH2 ARG    77      44.020  19.480  34.490  1.00  0.00           H
ATOM    998 2HH2 ARG    77      42.650  19.740  33.360  1.00  0.00           H
ATOM    999  C   ARG    77      46.080  24.740  29.960  1.00  0.00           C
ATOM   1000  O   ARG    77      45.720  24.290  28.930  1.00  0.00           O
ATOM   1001  N   PHE    78      45.640  25.970  30.430  1.00  0.00           N
ATOM   1002  H   PHE    78      45.890  26.190  31.380  1.00  0.00           H
ATOM   1003  CA  PHE    78      44.600  26.860  29.870  1.00  0.00           C
ATOM   1004  HA  PHE    78      44.210  26.480  28.930  1.00  0.00           H
ATOM   1005  CB  PHE    78      43.480  27.110  30.870  1.00  0.00           C
ATOM   1006  HB1 PHE    78      42.880  27.900  30.430  1.00  0.00           H
ATOM   1007  HB2 PHE    78      43.810  27.390  31.870  1.00  0.00           H
ATOM   1008  CG  PHE    78      42.580  25.910  31.200  1.00  0.00           C
ATOM   1009  CD1 PHE    78      43.020  24.860  32.060  1.00  0.00           C
ATOM   1010  HD1 PHE    78      43.950  24.920  32.610  1.00  0.00           H
ATOM   1011  CE1 PHE    78      42.240  23.700  32.370  1.00  0.00           C
ATOM   1012  HE1 PHE    78      42.380  22.860  33.040  1.00  0.00           H
ATOM   1013  CZ  PHE    78      40.960  23.700  31.700  1.00  0.00           C
ATOM   1014  HZ  PHE    78      40.320  22.860  31.940  1.00  0.00           H
ATOM   1015  CE2 PHE    78      40.520  24.760  30.920  1.00  0.00           C
ATOM   1016  HE2 PHE    78      39.490  24.740  30.600  1.00  0.00           H
ATOM   1017  CD2 PHE    78      41.290  25.880  30.660  1.00  0.00           C
ATOM   1018  HD2 PHE    78      41.020  26.700  30.000  1.00  0.00           H
ATOM   1019  C   PHE    78      45.220  28.210  29.530  1.00  0.00           C
ATOM   1020  O   PHE    78      46.130  28.680  30.210  1.00  0.00           O
ATOM   1021  N   ALA    79      44.790  28.940  28.460  1.00  0.00           N
ATOM   1022  H   ALA    79      44.060  28.520  27.900  1.00  0.00           H
ATOM   1023  CA  ALA    79      45.230  30.310  28.070  1.00  0.00           C
ATOM   1024  HA  ALA    79      45.530  30.900  28.940  1.00  0.00           H
ATOM   1025  CB  ALA    79      46.530  30.180  27.200  1.00  0.00           C
ATOM   1026  HB1 ALA    79      46.310  29.440  26.440  1.00  0.00           H
ATOM   1027  HB2 ALA    79      46.770  31.170  26.810  1.00  0.00           H
ATOM   1028  HB3 ALA    79      47.290  29.810  27.890  1.00  0.00           H
ATOM   1029  C   ALA    79      44.060  31.040  27.270  1.00  0.00           C
ATOM   1030  O   ALA    79      43.340  30.380  26.560  1.00  0.00           O
ATOM   1031  N   ILE    80      43.990  32.360  27.420  1.00  0.00           N
ATOM   1032  H   ILE    80      44.710  32.840  27.940  1.00  0.00           H
ATOM   1033  CA  ILE    80      42.810  33.110  26.950  1.00  0.00           C
ATOM   1034  HA  ILE    80      42.040  32.470  26.540  1.00  0.00           H
ATOM   1035  CB  ILE    80      42.090  33.700  28.300  1.00  0.00           C
ATOM   1036  HB  ILE    80      41.930  32.890  29.010  1.00  0.00           H
ATOM   1037  CG2 ILE    80      42.860  34.780  28.990  1.00  0.00           C
ATOM   1038 1HG2 ILE    80      43.140  35.620  28.360  1.00  0.00           H
ATOM   1039 2HG2 ILE    80      42.360  35.080  29.910  1.00  0.00           H
ATOM   1040 3HG2 ILE    80      43.860  34.400  29.190  1.00  0.00           H
ATOM   1041  CG1 ILE    80      40.660  34.310  28.020  1.00  0.00           C
ATOM   1042 1HG1 ILE    80      40.190  33.810  27.170  1.00  0.00           H
ATOM   1043 2HG1 ILE    80      40.860  35.300  27.610  1.00  0.00           H
ATOM   1044  CD  ILE    80      39.700  34.500  29.220  1.00  0.00           C
ATOM   1045  HD1 ILE    80      38.760  34.960  28.910  1.00  0.00           H
ATOM   1046  HD2 ILE    80      39.460  33.490  29.560  1.00  0.00           H
ATOM   1047  HD3 ILE    80      40.190  34.980  30.060  1.00  0.00           H
ATOM   1048  C   ILE    80      43.070  34.210  25.910  1.00  0.00           C
ATOM   1049  O   ILE    80      44.070  34.870  26.010  1.00  0.00           O
ATOM   1050  N   SER    81      42.180  34.430  24.920  1.00  0.00           N
ATOM   1051  H   SER    81      41.350  33.860  25.050  1.00  0.00           H
ATOM   1052  CA  SER    81      42.320  35.400  23.800  1.00  0.00           C
ATOM   1053  HA  SER    81      42.950  36.240  24.090  1.00  0.00           H
ATOM   1054  CB  SER    81      42.980  34.790  22.540  1.00  0.00           C
ATOM   1055  HB1 SER    81      43.000  35.580  21.790  1.00  0.00           H
ATOM   1056  HB2 SER    81      42.280  34.060  22.140  1.00  0.00           H
ATOM   1057  OG  SER    81      44.280  34.290  22.740  1.00  0.00           O
ATOM   1058  HG  SER    81      44.740  34.350  21.890  1.00  0.00           H
ATOM   1059  C   SER    81      41.040  36.060  23.410  1.00  0.00           C
ATOM   1060  O   SER    81      39.960  35.570  23.600  1.00  0.00           O
ATOM   1061  N   ARG    82      41.180  37.270  22.870  1.00  0.00           N
ATOM   1062  H   ARG    82      42.090  37.700  22.900  1.00  0.00           H
ATOM   1063  CA  ARG    82      40.030  38.080  22.270  1.00  0.00           C
ATOM   1064  HA  ARG    82      39.210  37.370  22.180  1.00  0.00           H
ATOM   1065  CB  ARG    82      39.690  39.240  23.230  1.00  0.00           C
ATOM   1066  HB1 ARG    82      39.300  38.740  24.110  1.00  0.00           H
ATOM   1067  HB2 ARG    82      38.910  39.790  22.700  1.00  0.00           H
ATOM   1068  CG  ARG    82      40.720  40.320  23.600  1.00  0.00           C
ATOM   1069  HG1 ARG    82      41.250  40.700  22.720  1.00  0.00           H
ATOM   1070  HG2 ARG    82      41.480  39.900  24.270  1.00  0.00           H
ATOM   1071  CD  ARG    82      39.970  41.490  24.350  1.00  0.00           C
ATOM   1072  HD1 ARG    82      40.720  41.870  25.040  1.00  0.00           H
ATOM   1073  HD2 ARG    82      39.140  41.100  24.940  1.00  0.00           H
ATOM   1074  NE  ARG    82      39.440  42.510  23.400  1.00  0.00           N
ATOM   1075  HE  ARG    82      40.090  42.920  22.740  1.00  0.00           H
ATOM   1076  CZ  ARG    82      38.240  43.040  23.510  1.00  0.00           C
ATOM   1077  NH1 ARG    82      37.270  42.580  24.270  1.00  0.00           N
ATOM   1078 1HH1 ARG    82      37.420  41.940  25.040  1.00  0.00           H
ATOM   1079 2HH1 ARG    82      36.490  43.220  24.360  1.00  0.00           H
ATOM   1080  NH2 ARG    82      37.940  44.060  22.790  1.00  0.00           N
ATOM   1081 1HH2 ARG    82      38.620  44.530  22.210  1.00  0.00           H
ATOM   1082 2HH2 ARG    82      36.990  44.400  22.880  1.00  0.00           H
ATOM   1083  C   ARG    82      40.350  38.490  20.790  1.00  0.00           C
ATOM   1084  O   ARG    82      41.490  38.800  20.540  1.00  0.00           O
ATOM   1085  N   ASP    83      39.310  38.680  19.970  1.00  0.00           N
ATOM   1086  H   ASP    83      38.420  38.250  20.160  1.00  0.00           H
ATOM   1087  CA  ASP    83      39.480  39.350  18.710  1.00  0.00           C
ATOM   1088  HA  ASP    83      40.520  39.600  18.520  1.00  0.00           H
ATOM   1089  CB  ASP    83      39.030  38.380  17.610  1.00  0.00           C
ATOM   1090  HB1 ASP    83      37.970  38.160  17.790  1.00  0.00           H
ATOM   1091  HB2 ASP    83      39.480  37.420  17.850  1.00  0.00           H
ATOM   1092  CG  ASP    83      39.270  38.740  16.140  1.00  0.00           C
ATOM   1093  OD1 ASP    83      39.790  37.930  15.320  1.00  0.00           O
ATOM   1094  OD2 ASP    83      38.950  39.880  15.800  1.00  0.00           O
ATOM   1095  C   ASP    83      38.700  40.610  18.600  1.00  0.00           C
ATOM   1096  O   ASP    83      37.460  40.590  18.510  1.00  0.00           O
ATOM   1097  N   ASN    84      39.350  41.780  18.510  1.00  0.00           N
ATOM   1098  H   ASN    84      40.280  41.840  18.900  1.00  0.00           H
ATOM   1099  CA  ASN    84      38.660  43.100  18.410  1.00  0.00           C
ATOM   1100  HA  ASN    84      37.910  43.170  19.200  1.00  0.00           H
ATOM   1101  CB  ASN    84      39.720  44.190  18.710  1.00  0.00           C
ATOM   1102  HB1 ASN    84      39.200  45.160  18.740  1.00  0.00           H
ATOM   1103  HB2 ASN    84      40.390  44.270  17.850  1.00  0.00           H
ATOM   1104  CG  ASN    84      40.520  44.080  20.010  1.00  0.00           C
ATOM   1105  OD1 ASN    84      40.420  43.260  20.880  1.00  0.00           O
ATOM   1106  ND2 ASN    84      41.400  45.030  20.120  1.00  0.00           N
ATOM   1107 1HD2 ASN    84      41.540  45.750  19.440  1.00  0.00           H
ATOM   1108 2HD2 ASN    84      42.010  44.910  20.920  1.00  0.00           H
ATOM   1109  C   ASN    84      37.870  43.380  17.100  1.00  0.00           C
ATOM   1110  O   ASN    84      37.230  44.430  17.040  1.00  0.00           O
ATOM   1111  N   ALA    85      37.990  42.590  16.050  1.00  0.00           N
ATOM   1112  H   ALA    85      38.440  41.700  16.200  1.00  0.00           H
ATOM   1113  CA  ALA    85      37.130  42.740  14.880  1.00  0.00           C
ATOM   1114  HA  ALA    85      36.710  43.750  14.870  1.00  0.00           H
ATOM   1115  CB  ALA    85      37.950  42.580  13.620  1.00  0.00           C
ATOM   1116  HB1 ALA    85      37.240  42.480  12.800  1.00  0.00           H
ATOM   1117  HB2 ALA    85      38.500  43.520  13.500  1.00  0.00           H
ATOM   1118  HB3 ALA    85      38.650  41.750  13.540  1.00  0.00           H
ATOM   1119  C   ALA    85      35.920  41.710  14.870  1.00  0.00           C
ATOM   1120  O   ALA    85      34.820  42.100  14.520  1.00  0.00           O
ATOM   1121  N   LYS    86      36.090  40.460  15.310  1.00  0.00           N
ATOM   1122  H   LYS    86      36.980  40.110  15.630  1.00  0.00           H
ATOM   1123  CA  LYS    86      34.950  39.500  15.360  1.00  0.00           C
ATOM   1124  HA  LYS    86      34.360  39.570  14.450  1.00  0.00           H
ATOM   1125  CB  LYS    86      35.430  38.100  15.490  1.00  0.00           C
ATOM   1126  HB1 LYS    86      34.630  37.360  15.540  1.00  0.00           H
ATOM   1127  HB2 LYS    86      35.960  37.990  16.430  1.00  0.00           H
ATOM   1128  CG  LYS    86      36.350  37.530  14.330  1.00  0.00           C
ATOM   1129  HG1 LYS    86      37.230  38.170  14.210  1.00  0.00           H
ATOM   1130  HG2 LYS    86      35.770  37.540  13.410  1.00  0.00           H
ATOM   1131  CD  LYS    86      36.890  36.200  14.750  1.00  0.00           C
ATOM   1132  HD1 LYS    86      36.080  35.510  15.010  1.00  0.00           H
ATOM   1133  HD2 LYS    86      37.470  36.290  15.680  1.00  0.00           H
ATOM   1134  CE  LYS    86      37.810  35.640  13.690  1.00  0.00           C
ATOM   1135  HE1 LYS    86      38.760  36.160  13.810  1.00  0.00           H
ATOM   1136  HE2 LYS    86      37.280  35.850  12.760  1.00  0.00           H
ATOM   1137  NZ  LYS    86      38.050  34.150  13.830  1.00  0.00           N
ATOM   1138  HZ1 LYS    86      38.800  33.860  13.220  1.00  0.00           H
ATOM   1139  HZ2 LYS    86      38.270  33.950  14.790  1.00  0.00           H
ATOM   1140  HZ3 LYS    86      37.260  33.560  13.600  1.00  0.00           H
ATOM   1141  C   LYS    86      33.930  39.790  16.450  1.00  0.00           C
ATOM   1142  O   LYS    86      32.810  39.330  16.450  1.00  0.00           O
ATOM   1143  N   ASN    87      34.500  40.500  17.450  1.00  0.00           N
ATOM   1144  H   ASN    87      35.450  40.830  17.370  1.00  0.00           H
ATOM   1145  CA  ASN    87      33.890  40.580  18.730  1.00  0.00           C
ATOM   1146  HA  ASN    87      34.590  41.050  19.420  1.00  0.00           H
ATOM   1147  CB  ASN    87      32.680  41.540  18.620  1.00  0.00           C
ATOM   1148  HB1 ASN    87      32.210  41.610  19.600  1.00  0.00           H
ATOM   1149  HB2 ASN    87      31.980  41.230  17.850  1.00  0.00           H
ATOM   1150  CG  ASN    87      33.180  42.920  18.340  1.00  0.00           C
ATOM   1151  OD1 ASN    87      33.620  43.730  19.160  1.00  0.00           O
ATOM   1152  ND2 ASN    87      33.180  43.330  17.120  1.00  0.00           N
ATOM   1153 1HD2 ASN    87      32.920  42.770  16.330  1.00  0.00           H
ATOM   1154 2HD2 ASN    87      33.600  44.230  16.940  1.00  0.00           H
ATOM   1155  C   ASN    87      33.670  39.160  19.240  1.00  0.00           C
ATOM   1156  O   ASN    87      32.480  38.860  19.570  1.00  0.00           O
ATOM   1157  N   THR    88      34.690  38.360  19.440  1.00  0.00           N
ATOM   1158  H   THR    88      35.610  38.680  19.170  1.00  0.00           H
ATOM   1159  CA  THR    88      34.630  36.950  20.000  1.00  0.00           C
ATOM   1160  HA  THR    88      33.680  36.850  20.510  1.00  0.00           H
ATOM   1161  CB  THR    88      34.600  35.850  18.970  1.00  0.00           C
ATOM   1162  HB  THR    88      34.620  35.000  19.660  1.00  0.00           H
ATOM   1163  CG2 THR    88      33.270  35.710  18.210  1.00  0.00           C
ATOM   1164 1HG2 THR    88      33.340  34.830  17.570  1.00  0.00           H
ATOM   1165 2HG2 THR    88      32.420  35.470  18.850  1.00  0.00           H
ATOM   1166 3HG2 THR    88      33.150  36.620  17.630  1.00  0.00           H
ATOM   1167  OG1 THR    88      35.680  35.800  18.030  1.00  0.00           O
ATOM   1168  HG1 THR    88      35.820  34.960  17.580  1.00  0.00           H
ATOM   1169  C   THR    88      35.880  36.770  20.880  1.00  0.00           C
ATOM   1170  O   THR    88      36.970  37.360  20.600  1.00  0.00           O
ATOM   1171  N   MET    89      35.640  35.970  21.950  1.00  0.00           N
ATOM   1172  H   MET    89      34.740  35.540  22.090  1.00  0.00           H
ATOM   1173  CA  MET    89      36.630  35.620  22.960  1.00  0.00           C
ATOM   1174  HA  MET    89      37.610  35.940  22.610  1.00  0.00           H
ATOM   1175  CB  MET    89      36.230  36.300  24.250  1.00  0.00           C
ATOM   1176  HB1 MET    89      35.250  35.860  24.470  1.00  0.00           H
ATOM   1177  HB2 MET    89      36.180  37.330  23.920  1.00  0.00           H
ATOM   1178  CG  MET    89      37.180  36.220  25.370  1.00  0.00           C
ATOM   1179  HG1 MET    89      36.970  37.120  25.950  1.00  0.00           H
ATOM   1180  HG2 MET    89      38.200  36.220  25.010  1.00  0.00           H
ATOM   1181  SD  MET    89      37.010  34.800  26.470  1.00  0.00           S
ATOM   1182  CE  MET    89      35.490  35.170  27.310  1.00  0.00           C
ATOM   1183  HE1 MET    89      35.720  35.950  28.040  1.00  0.00           H
ATOM   1184  HE2 MET    89      34.740  35.430  26.570  1.00  0.00           H
ATOM   1185  HE3 MET    89      35.180  34.330  27.940  1.00  0.00           H
ATOM   1186  C   MET    89      36.750  34.130  23.110  1.00  0.00           C
ATOM   1187  O   MET    89      35.760  33.420  23.010  1.00  0.00           O
ATOM   1188  N   TYR    90      37.920  33.650  23.460  1.00  0.00           N
ATOM   1189  H   TYR    90      38.730  34.250  23.580  1.00  0.00           H
ATOM   1190  CA  TYR    90      38.310  32.280  23.430  1.00  0.00           C
ATOM   1191  HA  TYR    90      37.390  31.690  23.440  1.00  0.00           H
ATOM   1192  CB  TYR    90      39.050  31.930  22.120  1.00  0.00           C
ATOM   1193  HB1 TYR    90      39.220  30.850  22.160  1.00  0.00           H
ATOM   1194  HB2 TYR    90      40.020  32.420  22.070  1.00  0.00           H
ATOM   1195  CG  TYR    90      38.410  32.190  20.760  1.00  0.00           C
ATOM   1196  CD1 TYR    90      38.860  33.300  20.030  1.00  0.00           C
ATOM   1197  HD1 TYR    90      39.550  33.960  20.540  1.00  0.00           H
ATOM   1198  CE1 TYR    90      38.360  33.630  18.780  1.00  0.00           C
ATOM   1199  HE1 TYR    90      38.640  34.510  18.210  1.00  0.00           H
ATOM   1200  CZ  TYR    90      37.360  32.820  18.210  1.00  0.00           C
ATOM   1201  OH  TYR    90      36.790  33.130  16.960  1.00  0.00           O
ATOM   1202  HH  TYR    90      36.350  32.380  16.540  1.00  0.00           H
ATOM   1203  CE2 TYR    90      36.800  31.710  18.950  1.00  0.00           C
ATOM   1204  HE2 TYR    90      35.950  31.150  18.590  1.00  0.00           H
ATOM   1205  CD2 TYR    90      37.370  31.370  20.230  1.00  0.00           C
ATOM   1206  HD2 TYR    90      37.080  30.600  20.930  1.00  0.00           H
ATOM   1207  C   TYR    90      39.200  31.750  24.610  1.00  0.00           C
ATOM   1208  O   TYR    90      40.280  32.370  24.880  1.00  0.00           O
ATOM   1209  N   LEU    91      38.720  30.660  25.270  1.00  0.00           N
ATOM   1210  H   LEU    91      37.850  30.260  24.970  1.00  0.00           H
ATOM   1211  CA  LEU    91      39.620  29.870  26.130  1.00  0.00           C
ATOM   1212  HA  LEU    91      40.390  30.450  26.630  1.00  0.00           H
ATOM   1213  CB  LEU    91      38.720  29.370  27.300  1.00  0.00           C
ATOM   1214  HB1 LEU    91      37.850  28.890  26.850  1.00  0.00           H
ATOM   1215  HB2 LEU    91      38.320  30.270  27.750  1.00  0.00           H
ATOM   1216  CG  LEU    91      39.320  28.490  28.400  1.00  0.00           C
ATOM   1217  HG  LEU    91      39.800  27.590  28.000  1.00  0.00           H
ATOM   1218  CD1 LEU    91      40.580  29.300  29.030  1.00  0.00           C
ATOM   1219 1HD1 LEU    91      40.690  29.040  30.080  1.00  0.00           H
ATOM   1220 2HD1 LEU    91      41.510  28.940  28.580  1.00  0.00           H
ATOM   1221 3HD1 LEU    91      40.420  30.370  29.070  1.00  0.00           H
ATOM   1222  CD2 LEU    91      38.320  28.070  29.450  1.00  0.00           C
ATOM   1223 1HD2 LEU    91      37.640  28.910  29.600  1.00  0.00           H
ATOM   1224 2HD2 LEU    91      37.800  27.240  28.960  1.00  0.00           H
ATOM   1225 3HD2 LEU    91      38.770  27.820  30.410  1.00  0.00           H
ATOM   1226  C   LEU    91      40.290  28.690  25.430  1.00  0.00           C
ATOM   1227  O   LEU    91      39.630  27.650  25.120  1.00  0.00           O
ATOM   1228  N   GLN    92      41.580  28.840  25.150  1.00  0.00           N
ATOM   1229  H   GLN    92      42.050  29.670  25.490  1.00  0.00           H
ATOM   1230  CA  GLN    92      42.320  27.670  24.700  1.00  0.00           C
ATOM   1231  HA  GLN    92      41.850  27.130  23.890  1.00  0.00           H
ATOM   1232  CB  GLN    92      43.630  28.260  24.290  1.00  0.00           C
ATOM   1233  HB1 GLN    92      44.180  28.700  25.110  1.00  0.00           H
ATOM   1234  HB2 GLN    92      43.440  29.010  23.530  1.00  0.00           H
ATOM   1235  CG  GLN    92      44.490  27.250  23.530  1.00  0.00           C
ATOM   1236  HG1 GLN    92      44.050  26.990  22.570  1.00  0.00           H
ATOM   1237  HG2 GLN    92      44.660  26.360  24.140  1.00  0.00           H
ATOM   1238  CD  GLN    92      45.870  27.740  23.370  1.00  0.00           C
ATOM   1239  OE1 GLN    92      46.800  27.350  24.090  1.00  0.00           O
ATOM   1240  NE2 GLN    92      46.120  28.670  22.530  1.00  0.00           N
ATOM   1241 1HE2 GLN    92      45.600  28.920  21.700  1.00  0.00           H
ATOM   1242 2HE2 GLN    92      47.070  28.990  22.420  1.00  0.00           H
ATOM   1243  C   GLN    92      42.540  26.820  25.970  1.00  0.00           C
ATOM   1244  O   GLN    92      43.090  27.290  26.970  1.00  0.00           O
ATOM   1245  N   MET    93      42.150  25.570  25.930  1.00  0.00           N
ATOM   1246  H   MET    93      41.740  25.190  25.090  1.00  0.00           H
ATOM   1247  CA  MET    93      42.330  24.600  27.030  1.00  0.00           C
ATOM   1248  HA  MET    93      43.050  24.930  27.790  1.00  0.00           H
ATOM   1249  CB  MET    93      41.010  24.420  27.780  1.00  0.00           C
ATOM   1250  HB1 MET    93      40.710  25.320  28.320  1.00  0.00           H
ATOM   1251  HB2 MET    93      41.210  23.690  28.570  1.00  0.00           H
ATOM   1252  CG  MET    93      39.720  23.980  27.060  1.00  0.00           C
ATOM   1253  HG1 MET    93      39.960  23.010  26.630  1.00  0.00           H
ATOM   1254  HG2 MET    93      39.570  24.680  26.230  1.00  0.00           H
ATOM   1255  SD  MET    93      38.150  23.780  27.890  1.00  0.00           S
ATOM   1256  CE  MET    93      38.440  22.220  28.860  1.00  0.00           C
ATOM   1257  HE1 MET    93      39.440  22.310  29.270  1.00  0.00           H
ATOM   1258  HE2 MET    93      37.630  22.190  29.590  1.00  0.00           H
ATOM   1259  HE3 MET    93      38.240  21.370  28.210  1.00  0.00           H
ATOM   1260  C   MET    93      42.900  23.290  26.550  1.00  0.00           C
ATOM   1261  O   MET    93      42.460  22.640  25.600  1.00  0.00           O
ATOM   1262  N   ASN    94      44.070  22.850  27.130  1.00  0.00           N
ATOM   1263  H   ASN    94      44.340  23.190  28.040  1.00  0.00           H
ATOM   1264  CA  ASN    94      44.880  21.740  26.560  1.00  0.00           C
ATOM   1265  HA  ASN    94      44.310  21.440  25.670  1.00  0.00           H
ATOM   1266  CB  ASN    94      46.200  22.380  26.160  1.00  0.00           C
ATOM   1267  HB1 ASN    94      46.840  21.730  25.570  1.00  0.00           H
ATOM   1268  HB2 ASN    94      46.680  22.690  27.080  1.00  0.00           H
ATOM   1269  CG  ASN    94      46.120  23.630  25.350  1.00  0.00           C
ATOM   1270  OD1 ASN    94      45.390  23.690  24.330  1.00  0.00           O
ATOM   1271  ND2 ASN    94      47.000  24.640  25.600  1.00  0.00           N
ATOM   1272 1HD2 ASN    94      47.590  24.540  26.410  1.00  0.00           H
ATOM   1273 2HD2 ASN    94      46.920  25.480  25.040  1.00  0.00           H
ATOM   1274  C   ASN    94      45.110  20.550  27.520  1.00  0.00           C
ATOM   1275  O   ASN    94      44.970  20.630  28.740  1.00  0.00           O
ATOM   1276  N   SER    95      45.460  19.420  26.920  1.00  0.00           N
ATOM   1277  H   SER    95      45.460  19.460  25.910  1.00  0.00           H
ATOM   1278  CA  SER    95      46.000  18.150  27.620  1.00  0.00           C
ATOM   1279  HA  SER    95      46.030  17.360  26.870  1.00  0.00           H
ATOM   1280  CB  SER    95      47.470  18.250  28.160  1.00  0.00           C
ATOM   1281  HB1 SER    95      47.910  17.270  28.360  1.00  0.00           H
ATOM   1282  HB2 SER    95      47.440  18.920  29.020  1.00  0.00           H
ATOM   1283  OG  SER    95      48.270  18.960  27.230  1.00  0.00           O
ATOM   1284  HG  SER    95      48.340  18.410  26.440  1.00  0.00           H
ATOM   1285  C   SER    95      45.070  17.810  28.770  1.00  0.00           C
ATOM   1286  O   SER    95      45.300  17.700  29.990  1.00  0.00           O
ATOM   1287  N   LEU    96      43.780  17.610  28.350  1.00  0.00           N
ATOM   1288  H   LEU    96      43.620  17.600  27.350  1.00  0.00           H
ATOM   1289  CA  LEU    96      42.650  17.510  29.320  1.00  0.00           C
ATOM   1290  HA  LEU    96      42.840  18.310  30.030  1.00  0.00           H
ATOM   1291  CB  LEU    96      41.350  17.870  28.520  1.00  0.00           C
ATOM   1292  HB1 LEU    96      40.540  17.860  29.250  1.00  0.00           H
ATOM   1293  HB2 LEU    96      41.270  17.060  27.790  1.00  0.00           H
ATOM   1294  CG  LEU    96      41.300  19.230  27.800  1.00  0.00           C
ATOM   1295  HG  LEU    96      42.110  19.230  27.080  1.00  0.00           H
ATOM   1296  CD1 LEU    96      40.010  19.430  27.030  1.00  0.00           C
ATOM   1297 1HD1 LEU    96      39.970  18.700  26.230  1.00  0.00           H
ATOM   1298 2HD1 LEU    96      39.130  19.110  27.590  1.00  0.00           H
ATOM   1299 3HD1 LEU    96      39.920  20.440  26.610  1.00  0.00           H
ATOM   1300  CD2 LEU    96      41.460  20.460  28.680  1.00  0.00           C
ATOM   1301 1HD2 LEU    96      40.710  20.370  29.470  1.00  0.00           H
ATOM   1302 2HD2 LEU    96      42.400  20.240  29.190  1.00  0.00           H
ATOM   1303 3HD2 LEU    96      41.430  21.420  28.160  1.00  0.00           H
ATOM   1304  C   LEU    96      42.540  16.210  30.160  1.00  0.00           C
ATOM   1305  O   LEU    96      42.760  15.120  29.740  1.00  0.00           O
ATOM   1306  N   LYS    97      42.130  16.430  31.400  1.00  0.00           N
ATOM   1307  H   LYS    97      42.040  17.420  31.590  1.00  0.00           H
ATOM   1308  CA  LYS    97      41.910  15.400  32.490  1.00  0.00           C
ATOM   1309  HA  LYS    97      41.950  14.420  32.020  1.00  0.00           H
ATOM   1310  CB  LYS    97      43.060  15.560  33.530  1.00  0.00           C
ATOM   1311  HB1 LYS    97      42.730  15.050  34.440  1.00  0.00           H
ATOM   1312  HB2 LYS    97      43.160  16.610  33.800  1.00  0.00           H
ATOM   1313  CG  LYS    97      44.350  15.000  33.070  1.00  0.00           C
ATOM   1314  HG1 LYS    97      44.650  15.430  32.110  1.00  0.00           H
ATOM   1315  HG2 LYS    97      44.160  13.940  32.890  1.00  0.00           H
ATOM   1316  CD  LYS    97      45.550  15.110  34.030  1.00  0.00           C
ATOM   1317  HD1 LYS    97      46.470  14.640  33.680  1.00  0.00           H
ATOM   1318  HD2 LYS    97      45.300  14.570  34.950  1.00  0.00           H
ATOM   1319  CE  LYS    97      45.770  16.520  34.460  1.00  0.00           C
ATOM   1320  HE1 LYS    97      44.950  16.810  35.120  1.00  0.00           H
ATOM   1321  HE2 LYS    97      45.820  17.140  33.560  1.00  0.00           H
ATOM   1322  NZ  LYS    97      47.040  16.680  35.170  1.00  0.00           N
ATOM   1323  HZ1 LYS    97      47.820  16.470  34.570  1.00  0.00           H
ATOM   1324  HZ2 LYS    97      47.220  17.660  35.360  1.00  0.00           H
ATOM   1325  HZ3 LYS    97      47.140  16.110  36.000  1.00  0.00           H
ATOM   1326  C   LYS    97      40.560  15.490  33.230  1.00  0.00           C
ATOM   1327  O   LYS    97      39.840  16.460  33.020  1.00  0.00           O
ATOM   1328  N   PRO    98      40.040  14.430  33.930  1.00  0.00           N
ATOM   1329  CD  PRO    98      40.490  13.050  33.870  1.00  0.00           C
ATOM   1330  HD1 PRO    98      41.240  12.970  34.650  1.00  0.00           H
ATOM   1331  HD2 PRO    98      40.800  12.670  32.890  1.00  0.00           H
ATOM   1332  CG  PRO    98      39.240  12.200  34.160  1.00  0.00           C
ATOM   1333  HG1 PRO    98      39.580  11.240  34.540  1.00  0.00           H
ATOM   1334  HG2 PRO    98      38.720  12.070  33.210  1.00  0.00           H
ATOM   1335  CB  PRO    98      38.430  13.020  35.140  1.00  0.00           C
ATOM   1336  HB1 PRO    98      38.870  12.930  36.130  1.00  0.00           H
ATOM   1337  HB2 PRO    98      37.360  12.810  35.110  1.00  0.00           H
ATOM   1338  CA  PRO    98      38.690  14.400  34.560  1.00  0.00           C
ATOM   1339  HA  PRO    98      37.950  14.630  33.790  1.00  0.00           H
ATOM   1340  C   PRO    98      38.350  15.500  35.590  1.00  0.00           C
ATOM   1341  O   PRO    98      37.260  15.980  35.730  1.00  0.00           O
ATOM   1342  N   GLU    99      39.320  16.090  36.190  1.00  0.00           N
ATOM   1343  H   GLU    99      40.260  15.720  36.180  1.00  0.00           H
ATOM   1344  CA  GLU    99      39.220  17.390  36.860  1.00  0.00           C
ATOM   1345  HA  GLU    99      38.640  17.270  37.770  1.00  0.00           H
ATOM   1346  CB  GLU    99      40.620  17.790  37.360  1.00  0.00           C
ATOM   1347  HB1 GLU    99      40.750  17.340  38.340  1.00  0.00           H
ATOM   1348  HB2 GLU    99      40.750  18.810  37.710  1.00  0.00           H
ATOM   1349  CG  GLU    99      41.890  17.420  36.520  1.00  0.00           C
ATOM   1350  HG1 GLU    99      41.640  17.580  35.470  1.00  0.00           H
ATOM   1351  HG2 GLU    99      42.010  16.350  36.660  1.00  0.00           H
ATOM   1352  CD  GLU    99      43.160  18.210  36.960  1.00  0.00           C
ATOM   1353  OE1 GLU    99      43.530  19.190  36.230  1.00  0.00           O
ATOM   1354  OE2 GLU    99      43.690  17.920  38.060  1.00  0.00           O
ATOM   1355  C   GLU    99      38.780  18.560  35.980  1.00  0.00           C
ATOM   1356  O   GLU    99      38.260  19.580  36.440  1.00  0.00           O
ATOM   1357  N   ASP   100      38.880  18.430  34.640  1.00  0.00           N
ATOM   1358  H   ASP   100      39.440  17.670  34.290  1.00  0.00           H
ATOM   1359  CA  ASP   100      38.200  19.370  33.750  1.00  0.00           C
ATOM   1360  HA  ASP   100      38.190  20.340  34.240  1.00  0.00           H
ATOM   1361  CB  ASP   100      39.050  19.560  32.450  1.00  0.00           C
ATOM   1362  HB1 ASP   100      38.720  20.460  31.930  1.00  0.00           H
ATOM   1363  HB2 ASP   100      38.880  18.710  31.790  1.00  0.00           H
ATOM   1364  CG  ASP   100      40.520  19.690  32.670  1.00  0.00           C
ATOM   1365  OD1 ASP   100      40.860  20.590  33.440  1.00  0.00           O
ATOM   1366  OD2 ASP   100      41.340  19.030  31.970  1.00  0.00           O
ATOM   1367  C   ASP   100      36.750  19.070  33.310  1.00  0.00           C
ATOM   1368  O   ASP   100      36.120  19.970  32.780  1.00  0.00           O
ATOM   1369  N   THR   101      36.220  17.890  33.590  1.00  0.00           N
ATOM   1370  H   THR   101      36.850  17.200  33.990  1.00  0.00           H
ATOM   1371  CA  THR   101      34.800  17.530  33.470  1.00  0.00           C
ATOM   1372  HA  THR   101      34.510  17.600  32.420  1.00  0.00           H
ATOM   1373  CB  THR   101      34.460  16.150  33.960  1.00  0.00           C
ATOM   1374  HB  THR   101      34.940  15.970  34.920  1.00  0.00           H
ATOM   1375  CG2 THR   101      33.040  15.650  34.040  1.00  0.00           C
ATOM   1376 1HG2 THR   101      32.570  16.370  34.710  1.00  0.00           H
ATOM   1377 2HG2 THR   101      32.560  15.760  33.060  1.00  0.00           H
ATOM   1378 3HG2 THR   101      32.880  14.660  34.460  1.00  0.00           H
ATOM   1379  OG1 THR   101      35.020  15.330  33.020  1.00  0.00           O
ATOM   1380  HG1 THR   101      34.970  14.440  33.370  1.00  0.00           H
ATOM   1381  C   THR   101      33.920  18.560  34.190  1.00  0.00           C
ATOM   1382  O   THR   101      33.970  18.560  35.450  1.00  0.00           O
ATOM   1383  N   ALA   102      33.170  19.450  33.450  1.00  0.00           N
ATOM   1384  H   ALA   102      33.220  19.440  32.440  1.00  0.00           H
ATOM   1385  CA  ALA   102      32.320  20.440  34.020  1.00  0.00           C
ATOM   1386  HA  ALA   102      31.770  19.930  34.820  1.00  0.00           H
ATOM   1387  CB  ALA   102      33.180  21.580  34.580  1.00  0.00           C
ATOM   1388  HB1 ALA   102      34.170  21.570  34.120  1.00  0.00           H
ATOM   1389  HB2 ALA   102      32.780  22.570  34.370  1.00  0.00           H
ATOM   1390  HB3 ALA   102      33.240  21.460  35.660  1.00  0.00           H
ATOM   1391  C   ALA   102      31.240  21.060  33.040  1.00  0.00           C
ATOM   1392  O   ALA   102      31.080  20.800  31.910  1.00  0.00           O
ATOM   1393  N   VAL   103      30.430  22.020  33.580  1.00  0.00           N
ATOM   1394  H   VAL   103      30.400  22.150  34.580  1.00  0.00           H
ATOM   1395  CA  VAL   103      29.830  23.060  32.790  1.00  0.00           C
ATOM   1396  HA  VAL   103      29.800  22.750  31.750  1.00  0.00           H
ATOM   1397  CB  VAL   103      28.340  23.280  33.180  1.00  0.00           C
ATOM   1398  HB  VAL   103      28.440  23.700  34.180  1.00  0.00           H
ATOM   1399  CG1 VAL   103      27.650  24.220  32.290  1.00  0.00           C
ATOM   1400 1HG1 VAL   103      28.030  25.230  32.380  1.00  0.00           H
ATOM   1401 2HG1 VAL   103      27.790  23.910  31.250  1.00  0.00           H
ATOM   1402 3HG1 VAL   103      26.570  24.220  32.460  1.00  0.00           H
ATOM   1403  CG2 VAL   103      27.510  21.970  33.360  1.00  0.00           C
ATOM   1404 1HG2 VAL   103      26.530  22.120  33.820  1.00  0.00           H
ATOM   1405 2HG2 VAL   103      27.350  21.600  32.340  1.00  0.00           H
ATOM   1406 3HG2 VAL   103      28.020  21.150  33.860  1.00  0.00           H
ATOM   1407  C   VAL   103      30.770  24.250  32.880  1.00  0.00           C
ATOM   1408  O   VAL   103      31.350  24.550  33.910  1.00  0.00           O
ATOM   1409  N   TYR   104      30.770  25.080  31.800  1.00  0.00           N
ATOM   1410  H   TYR   104      30.100  24.900  31.070  1.00  0.00           H
ATOM   1411  CA  TYR   104      31.690  26.200  31.630  1.00  0.00           C
ATOM   1412  HA  TYR   104      32.160  26.310  32.610  1.00  0.00           H
ATOM   1413  CB  TYR   104      32.720  25.880  30.510  1.00  0.00           C
ATOM   1414  HB1 TYR   104      33.110  26.800  30.080  1.00  0.00           H
ATOM   1415  HB2 TYR   104      32.180  25.470  29.660  1.00  0.00           H
ATOM   1416  CG  TYR   104      33.840  25.000  30.940  1.00  0.00           C
ATOM   1417  CD1 TYR   104      33.590  23.640  31.180  1.00  0.00           C
ATOM   1418  HD1 TYR   104      32.590  23.250  31.060  1.00  0.00           H
ATOM   1419  CE1 TYR   104      34.660  22.760  31.600  1.00  0.00           C
ATOM   1420  HE1 TYR   104      34.360  21.750  31.800  1.00  0.00           H
ATOM   1421  CZ  TYR   104      35.940  23.270  31.840  1.00  0.00           C
ATOM   1422  OH  TYR   104      37.000  22.510  32.200  1.00  0.00           O
ATOM   1423  HH  TYR   104      36.800  21.590  32.390  1.00  0.00           H
ATOM   1424  CE2 TYR   104      36.190  24.630  31.560  1.00  0.00           C
ATOM   1425  HE2 TYR   104      37.190  25.010  31.590  1.00  0.00           H
ATOM   1426  CD2 TYR   104      35.140  25.580  31.170  1.00  0.00           C
ATOM   1427  HD2 TYR   104      35.280  26.640  31.030  1.00  0.00           H
ATOM   1428  C   TYR   104      30.860  27.360  31.230  1.00  0.00           C
ATOM   1429  O   TYR   104      30.070  27.310  30.290  1.00  0.00           O
ATOM   1430  N   TYR   105      31.020  28.490  31.880  1.00  0.00           N
ATOM   1431  H   TYR   105      31.780  28.560  32.540  1.00  0.00           H
ATOM   1432  CA  TYR   105      30.170  29.630  31.730  1.00  0.00           C
ATOM   1433  HA  TYR   105      29.350  29.500  31.020  1.00  0.00           H
ATOM   1434  CB  TYR   105      29.570  29.750  33.120  1.00  0.00           C
ATOM   1435  HB1 TYR   105      28.850  30.570  33.180  1.00  0.00           H
ATOM   1436  HB2 TYR   105      30.270  30.030  33.900  1.00  0.00           H
ATOM   1437  CG  TYR   105      28.840  28.560  33.700  1.00  0.00           C
ATOM   1438  CD1 TYR   105      29.450  27.580  34.540  1.00  0.00           C
ATOM   1439  HD1 TYR   105      30.490  27.540  34.810  1.00  0.00           H
ATOM   1440  CE1 TYR   105      28.760  26.490  35.050  1.00  0.00           C
ATOM   1441  HE1 TYR   105      29.330  25.730  35.570  1.00  0.00           H
ATOM   1442  CZ  TYR   105      27.360  26.500  34.810  1.00  0.00           C
ATOM   1443  OH  TYR   105      26.650  25.520  35.400  1.00  0.00           O
ATOM   1444  HH  TYR   105      25.740  25.530  35.100  1.00  0.00           H
ATOM   1445  CE2 TYR   105      26.720  27.550  34.130  1.00  0.00           C
ATOM   1446  HE2 TYR   105      25.690  27.390  33.860  1.00  0.00           H
ATOM   1447  CD2 TYR   105      27.480  28.550  33.480  1.00  0.00           C
ATOM   1448  HD2 TYR   105      27.070  29.270  32.800  1.00  0.00           H
ATOM   1449  C   TYR   105      30.930  30.980  31.380  1.00  0.00           C
ATOM   1450  O   TYR   105      31.810  31.480  32.080  1.00  0.00           O
ATOM   1451  N   CYS   106      30.490  31.530  30.240  1.00  0.00           N
ATOM   1452  H   CYS   106      29.660  31.110  29.840  1.00  0.00           H
ATOM   1453  CA  CYS   106      30.990  32.790  29.790  1.00  0.00           C
ATOM   1454  HA  CYS   106      32.060  32.860  29.950  1.00  0.00           H
ATOM   1455  CB  CYS   106      30.840  32.880  28.290  1.00  0.00           C
ATOM   1456  HB1 CYS   106      29.770  32.840  28.120  1.00  0.00           H
ATOM   1457  HB2 CYS   106      31.310  32.070  27.730  1.00  0.00           H
ATOM   1458  SG  CYS   106      31.530  34.430  27.430  1.00  0.00           S
ATOM   1459  C   CYS   106      30.290  33.980  30.540  1.00  0.00           C
ATOM   1460  O   CYS   106      29.060  34.000  30.720  1.00  0.00           O
ATOM   1461  N   ALA   107      31.100  34.980  30.880  1.00  0.00           N
ATOM   1462  H   ALA   107      32.100  34.920  30.700  1.00  0.00           H
ATOM   1463  CA  ALA   107      30.720  36.110  31.690  1.00  0.00           C
ATOM   1464  HA  ALA   107      29.640  36.240  31.600  1.00  0.00           H
ATOM   1465  CB  ALA   107      30.980  35.700  33.170  1.00  0.00           C
ATOM   1466  HB1 ALA   107      32.050  35.540  33.260  1.00  0.00           H
ATOM   1467  HB2 ALA   107      30.480  36.370  33.870  1.00  0.00           H
ATOM   1468  HB3 ALA   107      30.610  34.690  33.320  1.00  0.00           H
ATOM   1469  C   ALA   107      31.490  37.390  31.290  1.00  0.00           C
ATOM   1470  O   ALA   107      32.640  37.420  30.870  1.00  0.00           O
ATOM   1471  N   ALA   108      30.800  38.530  31.450  1.00  0.00           N
ATOM   1472  H   ALA   108      29.830  38.520  31.720  1.00  0.00           H
ATOM   1473  CA  ALA   108      31.260  39.850  31.150  1.00  0.00           C
ATOM   1474  HA  ALA   108      32.340  39.770  31.040  1.00  0.00           H
ATOM   1475  CB  ALA   108      30.630  40.260  29.850  1.00  0.00           C
ATOM   1476  HB1 ALA   108      29.570  40.500  29.980  1.00  0.00           H
ATOM   1477  HB2 ALA   108      31.080  41.120  29.360  1.00  0.00           H
ATOM   1478  HB3 ALA   108      30.690  39.520  29.050  1.00  0.00           H
ATOM   1479  C   ALA   108      31.090  40.830  32.350  1.00  0.00           C
ATOM   1480  O   ALA   108      30.090  40.800  33.070  1.00  0.00           O
ATOM   1481  N   ASP   109      31.920  41.860  32.440  1.00  0.00           N
ATOM   1482  H   ASP   109      32.790  41.740  31.940  1.00  0.00           H
ATOM   1483  CA  ASP   109      31.960  42.880  33.460  1.00  0.00           C
ATOM   1484  HA  ASP   109      30.930  43.230  33.460  1.00  0.00           H
ATOM   1485  CB  ASP   109      32.320  42.310  34.910  1.00  0.00           C
ATOM   1486  HB1 ASP   109      33.410  42.310  34.950  1.00  0.00           H
ATOM   1487  HB2 ASP   109      31.940  41.310  35.100  1.00  0.00           H
ATOM   1488  CG  ASP   109      31.740  43.230  35.980  1.00  0.00           C
ATOM   1489  OD1 ASP   109      30.560  43.070  36.350  1.00  0.00           O
ATOM   1490  OD2 ASP   109      32.360  44.280  36.260  1.00  0.00           O
ATOM   1491  C   ASP   109      32.660  44.140  32.970  1.00  0.00           C
ATOM   1492  O   ASP   109      33.460  44.120  32.000  1.00  0.00           O
ATOM   1493  N   ARG   110      32.400  45.320  33.630  1.00  0.00           N
ATOM   1494  H   ARG   110      31.880  45.340  34.500  1.00  0.00           H
ATOM   1495  CA  ARG   110      33.130  46.540  33.310  1.00  0.00           C
ATOM   1496  HA  ARG   110      33.450  46.530  32.260  1.00  0.00           H
ATOM   1497  CB  ARG   110      32.160  47.700  33.590  1.00  0.00           C
ATOM   1498  HB1 ARG   110      32.070  47.780  34.680  1.00  0.00           H
ATOM   1499  HB2 ARG   110      31.130  47.580  33.240  1.00  0.00           H
ATOM   1500  CG  ARG   110      32.650  49.050  32.980  1.00  0.00           C
ATOM   1501  HG1 ARG   110      33.660  49.290  33.320  1.00  0.00           H
ATOM   1502  HG2 ARG   110      31.970  49.790  33.410  1.00  0.00           H
ATOM   1503  CD  ARG   110      32.520  49.090  31.440  1.00  0.00           C
ATOM   1504  HD1 ARG   110      31.480  48.940  31.150  1.00  0.00           H
ATOM   1505  HD2 ARG   110      33.060  48.220  31.070  1.00  0.00           H
ATOM   1506  NE  ARG   110      32.990  50.390  30.900  1.00  0.00           N
ATOM   1507  HE  ARG   110      32.230  50.920  30.510  1.00  0.00           H
ATOM   1508  CZ  ARG   110      34.250  50.770  30.720  1.00  0.00           C
ATOM   1509  NH1 ARG   110      35.230  50.030  31.180  1.00  0.00           N
ATOM   1510 1HH1 ARG   110      34.940  49.080  31.330  1.00  0.00           H
ATOM   1511 2HH1 ARG   110      36.170  50.250  30.910  1.00  0.00           H
ATOM   1512  NH2 ARG   110      34.440  51.790  29.960  1.00  0.00           N
ATOM   1513 1HH2 ARG   110      33.620  52.330  29.710  1.00  0.00           H
ATOM   1514 2HH2 ARG   110      35.380  52.130  29.830  1.00  0.00           H
ATOM   1515  C   ARG   110      34.400  46.690  34.080  1.00  0.00           C
ATOM   1516  O   ARG   110      35.370  47.180  33.560  1.00  0.00           O
ATOM   1517  N   PHE   111      34.540  46.150  35.260  1.00  0.00           N
ATOM   1518  H   PHE   111      33.790  45.580  35.610  1.00  0.00           H
ATOM   1519  CA  PHE   111      35.690  46.420  36.180  1.00  0.00           C
ATOM   1520  HA  PHE   111      36.500  46.780  35.550  1.00  0.00           H
ATOM   1521  CB  PHE   111      35.320  47.520  37.230  1.00  0.00           C
ATOM   1522  HB1 PHE   111      36.190  47.770  37.850  1.00  0.00           H
ATOM   1523  HB2 PHE   111      34.530  47.050  37.820  1.00  0.00           H
ATOM   1524  CG  PHE   111      34.780  48.870  36.660  1.00  0.00           C
ATOM   1525  CD1 PHE   111      33.450  49.290  36.900  1.00  0.00           C
ATOM   1526  HD1 PHE   111      32.780  48.770  37.560  1.00  0.00           H
ATOM   1527  CE1 PHE   111      32.970  50.480  36.240  1.00  0.00           C
ATOM   1528  HE1 PHE   111      31.940  50.760  36.410  1.00  0.00           H
ATOM   1529  CZ  PHE   111      33.820  51.260  35.400  1.00  0.00           C
ATOM   1530  HZ  PHE   111      33.480  52.130  34.860  1.00  0.00           H
ATOM   1531  CE2 PHE   111      35.120  50.750  35.150  1.00  0.00           C
ATOM   1532  HE2 PHE   111      35.800  51.330  34.540  1.00  0.00           H
ATOM   1533  CD2 PHE   111      35.610  49.590  35.780  1.00  0.00           C
ATOM   1534  HD2 PHE   111      36.610  49.200  35.650  1.00  0.00           H
ATOM   1535  C   PHE   111      36.210  45.210  36.940  1.00  0.00           C
ATOM   1536  O   PHE   111      37.390  45.090  37.200  1.00  0.00           O
ATOM   1537  N   LEU   112      35.310  44.250  37.290  1.00  0.00           N
ATOM   1538  H   LEU   112      34.340  44.220  37.020  1.00  0.00           H
ATOM   1539  CA  LEU   112      35.660  42.950  38.030  1.00  0.00           C
ATOM   1540  HA  LEU   112      36.330  43.200  38.860  1.00  0.00           H
ATOM   1541  CB  LEU   112      34.470  42.240  38.520  1.00  0.00           C
ATOM   1542  HB1 LEU   112      34.870  41.470  39.170  1.00  0.00           H
ATOM   1543  HB2 LEU   112      33.920  41.700  37.750  1.00  0.00           H
ATOM   1544  CG  LEU   112      33.480  43.050  39.370  1.00  0.00           C
ATOM   1545  HG  LEU   112      32.890  43.640  38.670  1.00  0.00           H
ATOM   1546  CD1 LEU   112      32.480  42.080  40.060  1.00  0.00           C
ATOM   1547 1HD1 LEU   112      33.060  41.570  40.840  1.00  0.00           H
ATOM   1548 2HD1 LEU   112      31.660  42.650  40.490  1.00  0.00           H
ATOM   1549 3HD1 LEU   112      32.140  41.360  39.320  1.00  0.00           H
ATOM   1550  CD2 LEU   112      34.140  44.030  40.450  1.00  0.00           C
ATOM   1551 1HD2 LEU   112      33.400  44.340  41.190  1.00  0.00           H
ATOM   1552 2HD2 LEU   112      34.910  43.460  40.980  1.00  0.00           H
ATOM   1553 3HD2 LEU   112      34.510  44.910  39.940  1.00  0.00           H
ATOM   1554  C   LEU   112      36.500  41.990  37.180  1.00  0.00           C
ATOM   1555  O   LEU   112      36.200  41.860  35.980  1.00  0.00           O
ATOM   1556  N   THR   113      37.510  41.330  37.770  1.00  0.00           N
ATOM   1557  H   THR   113      37.740  41.530  38.730  1.00  0.00           H
ATOM   1558  CA  THR   113      38.440  40.470  37.060  1.00  0.00           C
ATOM   1559  HA  THR   113      38.170  40.540  36.010  1.00  0.00           H
ATOM   1560  CB  THR   113      39.920  41.030  37.150  1.00  0.00           C
ATOM   1561  HB  THR   113      40.660  40.340  36.730  1.00  0.00           H
ATOM   1562  CG2 THR   113      40.080  42.430  36.560  1.00  0.00           C
ATOM   1563 1HG2 THR   113      41.150  42.640  36.570  1.00  0.00           H
ATOM   1564 2HG2 THR   113      39.740  42.330  35.530  1.00  0.00           H
ATOM   1565 3HG2 THR   113      39.550  43.190  37.120  1.00  0.00           H
ATOM   1566  OG1 THR   113      40.230  41.100  38.540  1.00  0.00           O
ATOM   1567  HG1 THR   113      41.130  41.430  38.560  1.00  0.00           H
ATOM   1568  C   THR   113      38.430  39.060  37.510  1.00  0.00           C
ATOM   1569  O   THR   113      38.200  38.220  36.670  1.00  0.00           O
ATOM   1570  N   ARG   132      38.490  38.750  38.790  1.00  0.00           N
ATOM   1571  H   ARG   132      38.760  39.530  39.370  1.00  0.00           H
ATOM   1572  CA  ARG   132      38.140  37.440  39.450  1.00  0.00           C
ATOM   1573  HA  ARG   132      37.780  36.700  38.740  1.00  0.00           H
ATOM   1574  CB  ARG   132      39.310  36.700  40.090  1.00  0.00           C
ATOM   1575  HB1 ARG   132      39.010  35.680  40.320  1.00  0.00           H
ATOM   1576  HB2 ARG   132      39.530  37.060  41.090  1.00  0.00           H
ATOM   1577  CG  ARG   132      40.570  36.730  39.220  1.00  0.00           C
ATOM   1578  HG1 ARG   132      40.880  37.770  39.130  1.00  0.00           H
ATOM   1579  HG2 ARG   132      40.350  36.310  38.240  1.00  0.00           H
ATOM   1580  CD  ARG   132      41.630  35.930  39.930  1.00  0.00           C
ATOM   1581  HD1 ARG   132      41.390  34.870  39.820  1.00  0.00           H
ATOM   1582  HD2 ARG   132      41.540  36.190  40.980  1.00  0.00           H
ATOM   1583  NE  ARG   132      43.050  36.230  39.570  1.00  0.00           N
ATOM   1584  HE  ARG   132      43.620  35.490  39.170  1.00  0.00           H
ATOM   1585  CZ  ARG   132      43.730  37.370  39.950  1.00  0.00           C
ATOM   1586  NH1 ARG   132      43.270  38.330  40.640  1.00  0.00           N
ATOM   1587 1HH1 ARG   132      42.350  38.290  41.050  1.00  0.00           H
ATOM   1588 2HH1 ARG   132      43.890  39.070  40.940  1.00  0.00           H
ATOM   1589  NH2 ARG   132      45.000  37.520  39.560  1.00  0.00           N
ATOM   1590 1HH2 ARG   132      45.530  36.790  39.120  1.00  0.00           H
ATOM   1591 2HH2 ARG   132      45.370  38.430  39.790  1.00  0.00           H
ATOM   1592  C   ARG   132      37.150  37.640  40.610  1.00  0.00           C
ATOM   1593  O   ARG   132      36.610  36.600  41.050  1.00  0.00           O
ATOM   1594  N   SER   133      36.820  38.790  41.080  1.00  0.00           N
ATOM   1595  H   SER   133      37.290  39.660  40.840  1.00  0.00           H
ATOM   1596  CA  SER   133      35.680  38.990  42.060  1.00  0.00           C
ATOM   1597  HA  SER   133      35.960  38.380  42.920  1.00  0.00           H
ATOM   1598  CB  SER   133      35.490  40.500  42.260  1.00  0.00           C
ATOM   1599  HB1 SER   133      34.480  40.660  42.650  1.00  0.00           H
ATOM   1600  HB2 SER   133      35.630  40.970  41.290  1.00  0.00           H
ATOM   1601  OG  SER   133      36.410  40.880  43.240  1.00  0.00           O
ATOM   1602  HG  SER   133      36.740  41.750  43.000  1.00  0.00           H
ATOM   1603  C   SER   133      34.450  38.440  41.300  1.00  0.00           C
ATOM   1604  O   SER   133      34.190  38.760  40.160  1.00  0.00           O
ATOM   1605  N   VAL   134      33.710  37.490  41.960  1.00  0.00           N
ATOM   1606  H   VAL   134      33.970  37.280  42.910  1.00  0.00           H
ATOM   1607  CA  VAL   134      32.670  36.580  41.300  1.00  0.00           C
ATOM   1608  HA  VAL   134      33.070  35.980  40.480  1.00  0.00           H
ATOM   1609  CB  VAL   134      32.250  35.430  42.230  1.00  0.00           C
ATOM   1610  HB  VAL   134      31.490  34.840  41.720  1.00  0.00           H
ATOM   1611  CG1 VAL   134      33.390  34.410  42.440  1.00  0.00           C
ATOM   1612 1HG1 VAL   134      33.660  33.890  41.520  1.00  0.00           H
ATOM   1613 2HG1 VAL   134      34.250  34.900  42.900  1.00  0.00           H
ATOM   1614 3HG1 VAL   134      33.060  33.630  43.130  1.00  0.00           H
ATOM   1615  CG2 VAL   134      31.500  35.670  43.620  1.00  0.00           C
ATOM   1616 1HG2 VAL   134      30.580  36.250  43.510  1.00  0.00           H
ATOM   1617 2HG2 VAL   134      31.240  34.710  44.060  1.00  0.00           H
ATOM   1618 3HG2 VAL   134      32.170  36.220  44.280  1.00  0.00           H
ATOM   1619  C   VAL   134      31.480  37.260  40.710  1.00  0.00           C
ATOM   1620  O   VAL   134      30.780  36.690  39.910  1.00  0.00           O
ATOM   1621  N   LYS   135      31.100  38.510  41.200  1.00  0.00           N
ATOM   1622  H   LYS   135      31.720  38.900  41.900  1.00  0.00           H
ATOM   1623  CA  LYS   135      29.790  39.220  41.010  1.00  0.00           C
ATOM   1624  HA  LYS   135      29.030  38.440  41.110  1.00  0.00           H
ATOM   1625  CB  LYS   135      29.480  40.220  42.130  1.00  0.00           C
ATOM   1626  HB1 LYS   135      28.710  40.960  41.880  1.00  0.00           H
ATOM   1627  HB2 LYS   135      30.430  40.740  42.260  1.00  0.00           H
ATOM   1628  CG  LYS   135      29.090  39.470  43.390  1.00  0.00           C
ATOM   1629  HG1 LYS   135      29.800  38.640  43.400  1.00  0.00           H
ATOM   1630  HG2 LYS   135      28.110  39.060  43.120  1.00  0.00           H
ATOM   1631  CD  LYS   135      29.060  40.330  44.590  1.00  0.00           C
ATOM   1632  HD1 LYS   135      28.170  40.950  44.500  1.00  0.00           H
ATOM   1633  HD2 LYS   135      29.980  40.910  44.580  1.00  0.00           H
ATOM   1634  CE  LYS   135      29.000  39.360  45.750  1.00  0.00           C
ATOM   1635  HE1 LYS   135      29.950  38.820  45.790  1.00  0.00           H
ATOM   1636  HE2 LYS   135      28.250  38.610  45.510  1.00  0.00           H
ATOM   1637  NZ  LYS   135      28.650  40.140  46.930  1.00  0.00           N
ATOM   1638  HZ1 LYS   135      29.330  40.850  47.160  1.00  0.00           H
ATOM   1639  HZ2 LYS   135      27.720  40.530  46.950  1.00  0.00           H
ATOM   1640  HZ3 LYS   135      28.730  39.420  47.640  1.00  0.00           H
ATOM   1641  C   LYS   135      29.730  39.840  39.580  1.00  0.00           C
ATOM   1642  O   LYS   135      29.320  40.950  39.450  1.00  0.00           O
ATOM   1643  N   TYR   136      30.060  39.080  38.580  1.00  0.00           N
ATOM   1644  H   TYR   136      30.430  38.170  38.810  1.00  0.00           H
ATOM   1645  CA  TYR   136      29.950  39.470  37.180  1.00  0.00           C
ATOM   1646  HA  TYR   136      30.570  40.360  37.060  1.00  0.00           H
ATOM   1647  CB  TYR   136      30.450  38.380  36.220  1.00  0.00           C
ATOM   1648  HB1 TYR   136      29.990  38.400  35.240  1.00  0.00           H
ATOM   1649  HB2 TYR   136      30.080  37.390  36.480  1.00  0.00           H
ATOM   1650  CG  TYR   136      31.970  38.400  36.020  1.00  0.00           C
ATOM   1651  CD1 TYR   136      32.960  38.130  37.030  1.00  0.00           C
ATOM   1652  HD1 TYR   136      32.740  37.980  38.070  1.00  0.00           H
ATOM   1653  CE1 TYR   136      34.380  38.200  36.650  1.00  0.00           C
ATOM   1654  HE1 TYR   136      35.110  38.150  37.450  1.00  0.00           H
ATOM   1655  CZ  TYR   136      34.760  38.450  35.330  1.00  0.00           C
ATOM   1656  OH  TYR   136      36.070  38.500  35.040  1.00  0.00           O
ATOM   1657  HH  TYR   136      36.590  38.460  35.850  1.00  0.00           H
ATOM   1658  CE2 TYR   136      33.750  38.640  34.300  1.00  0.00           C
ATOM   1659  HE2 TYR   136      34.080  38.830  33.290  1.00  0.00           H
ATOM   1660  CD2 TYR   136      32.430  38.640  34.720  1.00  0.00           C
ATOM   1661  HD2 TYR   136      31.720  38.880  33.940  1.00  0.00           H
ATOM   1662  C   TYR   136      28.510  39.890  36.880  1.00  0.00           C
ATOM   1663  O   TYR   136      27.600  39.230  37.420  1.00  0.00           O
ATOM   1664  N   ASP   137      28.270  40.850  35.980  1.00  0.00           N
ATOM   1665  H   ASP   137      29.100  41.350  35.700  1.00  0.00           H
ATOM   1666  CA  ASP   137      26.960  41.410  35.690  1.00  0.00           C
ATOM   1667  HA  ASP   137      26.330  41.540  36.570  1.00  0.00           H
ATOM   1668  CB  ASP   137      27.020  42.890  35.180  1.00  0.00           C
ATOM   1669  HB1 ASP   137      27.190  42.830  34.100  1.00  0.00           H
ATOM   1670  HB2 ASP   137      27.860  43.350  35.690  1.00  0.00           H
ATOM   1671  CG  ASP   137      25.700  43.740  35.360  1.00  0.00           C
ATOM   1672  OD1 ASP   137      25.740  44.930  35.050  1.00  0.00           O
ATOM   1673  OD2 ASP   137      24.670  43.210  35.760  1.00  0.00           O
ATOM   1674  C   ASP   137      26.250  40.540  34.680  1.00  0.00           C
ATOM   1675  O   ASP   137      25.160  39.930  34.850  1.00  0.00           O
ATOM   1676  N   TYR   138      26.900  40.250  33.560  1.00  0.00           N
ATOM   1677  H   TYR   138      27.830  40.640  33.520  1.00  0.00           H
ATOM   1678  CA  TYR   138      26.300  39.660  32.400  1.00  0.00           C
ATOM   1679  HA  TYR   138      25.220  39.560  32.510  1.00  0.00           H
ATOM   1680  CB  TYR   138      26.480  40.620  31.200  1.00  0.00           C
ATOM   1681  HB1 TYR   138      25.770  40.240  30.470  1.00  0.00           H
ATOM   1682  HB2 TYR   138      27.480  40.540  30.760  1.00  0.00           H
ATOM   1683  CG  TYR   138      26.080  42.080  31.430  1.00  0.00           C
ATOM   1684  CD1 TYR   138      26.880  43.070  30.850  1.00  0.00           C
ATOM   1685  HD1 TYR   138      27.840  42.820  30.420  1.00  0.00           H
ATOM   1686  CE1 TYR   138      26.400  44.420  30.850  1.00  0.00           C
ATOM   1687  HE1 TYR   138      26.930  45.260  30.430  1.00  0.00           H
ATOM   1688  CZ  TYR   138      25.140  44.770  31.500  1.00  0.00           C
ATOM   1689  OH  TYR   138      24.640  46.030  31.390  1.00  0.00           O
ATOM   1690  HH  TYR   138      23.920  46.080  32.030  1.00  0.00           H
ATOM   1691  CE2 TYR   138      24.480  43.790  32.170  1.00  0.00           C
ATOM   1692  HE2 TYR   138      23.670  44.110  32.800  1.00  0.00           H
ATOM   1693  CD2 TYR   138      24.920  42.450  32.120  1.00  0.00           C
ATOM   1694  HD2 TYR   138      24.270  41.780  32.660  1.00  0.00           H
ATOM   1695  C   TYR   138      26.830  38.310  32.010  1.00  0.00           C
ATOM   1696  O   TYR   138      28.050  38.120  31.980  1.00  0.00           O
ATOM   1697  N   TRP   139      25.970  37.380  31.660  1.00  0.00           N
ATOM   1698  H   TRP   139      24.980  37.600  31.710  1.00  0.00           H
ATOM   1699  CA  TRP   139      26.290  35.900  31.590  1.00  0.00           C
ATOM   1700  HA  TRP   139      27.360  35.800  31.410  1.00  0.00           H
ATOM   1701  CB  TRP   139      25.840  35.250  32.980  1.00  0.00           C
ATOM   1702  HB1 TRP   139      25.890  34.160  32.990  1.00  0.00           H
ATOM   1703  HB2 TRP   139      24.780  35.380  33.180  1.00  0.00           H
ATOM   1704  CG  TRP   139      26.530  35.670  34.230  1.00  0.00           C
ATOM   1705  CD1 TRP   139      26.320  36.860  34.800  1.00  0.00           C
ATOM   1706  HD1 TRP   139      25.760  37.680  34.370  1.00  0.00           H
ATOM   1707  NE1 TRP   139      26.870  36.900  36.020  1.00  0.00           N
ATOM   1708  HE1 TRP   139      26.840  37.730  36.600  1.00  0.00           H
ATOM   1709  CE2 TRP   139      27.580  35.770  36.310  1.00  0.00           C
ATOM   1710  CZ2 TRP   139      28.300  35.340  37.410  1.00  0.00           C
ATOM   1711  HZ2 TRP   139      28.360  36.050  38.220  1.00  0.00           H
ATOM   1712  CH2 TRP   139      28.970  34.120  37.380  1.00  0.00           C
ATOM   1713  HH2 TRP   139      29.700  33.940  38.160  1.00  0.00           H
ATOM   1714  CZ3 TRP   139      28.860  33.380  36.200  1.00  0.00           C
ATOM   1715  HZ3 TRP   139      29.410  32.470  36.050  1.00  0.00           H
ATOM   1716  CE3 TRP   139      28.050  33.750  35.080  1.00  0.00           C
ATOM   1717  HE3 TRP   139      28.030  33.210  34.140  1.00  0.00           H
ATOM   1718  CD2 TRP   139      27.370  34.940  35.130  1.00  0.00           C
ATOM   1719  C   TRP   139      25.520  35.300  30.370  1.00  0.00           C
ATOM   1720  O   TRP   139      24.840  35.970  29.590  1.00  0.00           O
ATOM   1721  N   GLY   140      25.760  34.050  30.150  1.00  0.00           N
ATOM   1722  H   GLY   140      26.520  33.660  30.690  1.00  0.00           H
ATOM   1723  CA  GLY   140      25.150  33.270  29.010  1.00  0.00           C
ATOM   1724  HA1 GLY   140      26.050  32.880  28.530  1.00  0.00           H
ATOM   1725  HA2 GLY   140      24.700  33.960  28.300  1.00  0.00           H
ATOM   1726  C   GLY   140      24.150  32.160  29.410  1.00  0.00           C
ATOM   1727  O   GLY   140      23.360  32.250  30.350  1.00  0.00           O
ATOM   1728  N   GLN   141      24.270  30.990  28.790  1.00  0.00           N
ATOM   1729  H   GLN   141      24.860  31.000  27.970  1.00  0.00           H
ATOM   1730  CA  GLN   141      23.670  29.750  29.360  1.00  0.00           C
ATOM   1731  HA  GLN   141      23.080  30.080  30.210  1.00  0.00           H
ATOM   1732  CB  GLN   141      22.630  29.250  28.300  1.00  0.00           C
ATOM   1733  HB1 GLN   141      22.300  28.250  28.580  1.00  0.00           H
ATOM   1734  HB2 GLN   141      23.120  29.130  27.340  1.00  0.00           H
ATOM   1735  CG  GLN   141      21.440  30.220  28.240  1.00  0.00           C
ATOM   1736  HG1 GLN   141      21.870  31.170  27.910  1.00  0.00           H
ATOM   1737  HG2 GLN   141      21.010  30.310  29.230  1.00  0.00           H
ATOM   1738  CD  GLN   141      20.300  29.810  27.250  1.00  0.00           C
ATOM   1739  OE1 GLN   141      20.540  28.850  26.490  1.00  0.00           O
ATOM   1740  NE2 GLN   141      19.080  30.250  27.390  1.00  0.00           N
ATOM   1741 1HE2 GLN   141      18.950  31.060  27.970  1.00  0.00           H
ATOM   1742 2HE2 GLN   141      18.510  30.210  26.560  1.00  0.00           H
ATOM   1743  C   GLN   141      24.710  28.700  29.820  1.00  0.00           C
ATOM   1744  O   GLN   141      24.360  27.690  30.440  1.00  0.00           O
ATOM   1745  N   GLY   142      25.990  28.910  29.500  1.00  0.00           N
ATOM   1746  H   GLY   142      26.330  29.790  29.140  1.00  0.00           H
ATOM   1747  CA  GLY   142      26.970  27.860  29.640  1.00  0.00           C
ATOM   1748  HA1 GLY   142      26.990  27.530  30.680  1.00  0.00           H
ATOM   1749  HA2 GLY   142      27.920  28.360  29.440  1.00  0.00           H
ATOM   1750  C   GLY   142      26.980  26.660  28.630  1.00  0.00           C
ATOM   1751  O   GLY   142      25.940  26.280  28.090  1.00  0.00           O
ATOM   1752  N   THR   143      28.140  25.990  28.540  1.00  0.00           N
ATOM   1753  H   THR   143      28.940  26.330  29.050  1.00  0.00           H
ATOM   1754  CA  THR   143      28.390  24.790  27.690  1.00  0.00           C
ATOM   1755  HA  THR   143      27.400  24.600  27.270  1.00  0.00           H
ATOM   1756  CB  THR   143      29.350  25.180  26.520  1.00  0.00           C
ATOM   1757  HB  THR   143      28.970  26.030  25.940  1.00  0.00           H
ATOM   1758  CG2 THR   143      30.780  25.430  26.880  1.00  0.00           C
ATOM   1759 1HG2 THR   143      31.290  24.570  27.300  1.00  0.00           H
ATOM   1760 2HG2 THR   143      31.340  25.970  26.110  1.00  0.00           H
ATOM   1761 3HG2 THR   143      30.840  26.180  27.660  1.00  0.00           H
ATOM   1762  OG1 THR   143      29.440  24.140  25.550  1.00  0.00           O
ATOM   1763  HG1 THR   143      28.530  24.050  25.280  1.00  0.00           H
ATOM   1764  C   THR   143      28.930  23.550  28.520  1.00  0.00           C
ATOM   1765  O   THR   143      29.570  23.770  29.570  1.00  0.00           O
ATOM   1766  N   GLN   144      28.780  22.300  28.070  1.00  0.00           N
ATOM   1767  H   GLN   144      28.120  22.180  27.320  1.00  0.00           H
ATOM   1768  CA  GLN   144      29.370  21.140  28.720  1.00  0.00           C
ATOM   1769  HA  GLN   144      29.550  21.310  29.790  1.00  0.00           H
ATOM   1770  CB  GLN   144      28.340  20.060  28.460  1.00  0.00           C
ATOM   1771  HB1 GLN   144      28.760  19.080  28.720  1.00  0.00           H
ATOM   1772  HB2 GLN   144      28.020  20.050  27.420  1.00  0.00           H
ATOM   1773  CG  GLN   144      27.080  20.170  29.390  1.00  0.00           C
ATOM   1774  HG1 GLN   144      26.620  21.140  29.180  1.00  0.00           H
ATOM   1775  HG2 GLN   144      27.410  20.310  30.420  1.00  0.00           H
ATOM   1776  CD  GLN   144      26.030  19.020  29.200  1.00  0.00           C
ATOM   1777  OE1 GLN   144      26.280  17.940  28.700  1.00  0.00           O
ATOM   1778  NE2 GLN   144      24.870  19.030  29.840  1.00  0.00           N
ATOM   1779 1HE2 GLN   144      24.640  19.880  30.340  1.00  0.00           H
ATOM   1780 2HE2 GLN   144      24.230  18.260  29.670  1.00  0.00           H
ATOM   1781  C   GLN   144      30.730  20.680  28.130  1.00  0.00           C
ATOM   1782  O   GLN   144      30.790  20.380  26.950  1.00  0.00           O
ATOM   1783  N   VAL   145      31.700  20.330  28.980  1.00  0.00           N
ATOM   1784  H   VAL   145      31.520  20.690  29.910  1.00  0.00           H
ATOM   1785  CA  VAL   145      32.840  19.390  28.700  1.00  0.00           C
ATOM   1786  HA  VAL   145      32.630  18.990  27.710  1.00  0.00           H
ATOM   1787  CB  VAL   145      34.210  20.040  28.710  1.00  0.00           C
ATOM   1788  HB  VAL   145      34.440  20.510  29.670  1.00  0.00           H
ATOM   1789  CG1 VAL   145      35.430  19.090  28.420  1.00  0.00           C
ATOM   1790 1HG1 VAL   145      35.530  18.460  29.310  1.00  0.00           H
ATOM   1791 2HG1 VAL   145      35.240  18.420  27.580  1.00  0.00           H
ATOM   1792 3HG1 VAL   145      36.330  19.680  28.230  1.00  0.00           H
ATOM   1793  CG2 VAL   145      34.230  21.100  27.690  1.00  0.00           C
ATOM   1794 1HG2 VAL   145      34.040  20.630  26.720  1.00  0.00           H
ATOM   1795 2HG2 VAL   145      33.440  21.840  27.800  1.00  0.00           H
ATOM   1796 3HG2 VAL   145      35.200  21.580  27.780  1.00  0.00           H
ATOM   1797  C   VAL   145      32.790  18.100  29.480  1.00  0.00           C
ATOM   1798  O   VAL   145      32.730  18.160  30.710  1.00  0.00           O
ATOM   1799  N   THR   146      32.990  16.890  28.880  1.00  0.00           N
ATOM   1800  H   THR   146      33.170  16.890  27.890  1.00  0.00           H
ATOM   1801  CA  THR   146      33.490  15.650  29.560  1.00  0.00           C
ATOM   1802  HA  THR   146      33.430  15.820  30.640  1.00  0.00           H
ATOM   1803  CB  THR   146      32.590  14.470  29.300  1.00  0.00           C
ATOM   1804  HB  THR   146      32.310  14.530  28.250  1.00  0.00           H
ATOM   1805  CG2 THR   146      33.100  13.110  29.520  1.00  0.00           C
ATOM   1806 1HG2 THR   146      32.330  12.440  29.110  1.00  0.00           H
ATOM   1807 2HG2 THR   146      33.950  13.030  28.840  1.00  0.00           H
ATOM   1808 3HG2 THR   146      33.450  13.000  30.540  1.00  0.00           H
ATOM   1809  OG1 THR   146      31.460  14.450  30.010  1.00  0.00           O
ATOM   1810  HG1 THR   146      30.840  15.070  29.620  1.00  0.00           H
ATOM   1811  C   THR   146      34.890  15.320  29.150  1.00  0.00           C
ATOM   1812  O   THR   146      35.160  15.360  27.940  1.00  0.00           O
ATOM   1813  N   VAL   147      35.780  14.910  30.070  1.00  0.00           N
ATOM   1814  H   VAL   147      35.540  14.990  31.050  1.00  0.00           H
ATOM   1815  CA  VAL   147      36.990  14.190  29.670  1.00  0.00           C
ATOM   1816  HA  VAL   147      37.150  14.300  28.600  1.00  0.00           H
ATOM   1817  CB  VAL   147      38.230  14.820  30.340  1.00  0.00           C
ATOM   1818  HB  VAL   147      38.080  14.560  31.390  1.00  0.00           H
ATOM   1819  CG1 VAL   147      39.580  14.170  30.000  1.00  0.00           C
ATOM   1820 1HG1 VAL   147      40.350  14.750  30.510  1.00  0.00           H
ATOM   1821 2HG1 VAL   147      39.520  13.150  30.370  1.00  0.00           H
ATOM   1822 3HG1 VAL   147      39.760  14.170  28.920  1.00  0.00           H
ATOM   1823  CG2 VAL   147      38.400  16.360  30.160  1.00  0.00           C
ATOM   1824 1HG2 VAL   147      37.710  16.850  30.850  1.00  0.00           H
ATOM   1825 2HG2 VAL   147      39.430  16.680  30.340  1.00  0.00           H
ATOM   1826 3HG2 VAL   147      38.210  16.610  29.120  1.00  0.00           H
ATOM   1827  C   VAL   147      36.840  12.700  30.030  1.00  0.00           C
ATOM   1828  O   VAL   147      36.650  12.330  31.200  1.00  0.00           O
ATOM   1829  N   SER   148      36.940  11.860  29.000  1.00  0.00           N
ATOM   1830  H   SER   148      37.090  12.240  28.080  1.00  0.00           H
ATOM   1831  CA  SER   148      36.640  10.430  29.130  1.00  0.00           C
ATOM   1832  HA  SER   148      36.160  10.310  30.100  1.00  0.00           H
ATOM   1833  CB  SER   148      35.630   9.970  28.060  1.00  0.00           C
ATOM   1834  HB1 SER   148      34.720  10.430  28.450  1.00  0.00           H
ATOM   1835  HB2 SER   148      35.640   8.890  28.160  1.00  0.00           H
ATOM   1836  OG  SER   148      35.990  10.300  26.720  1.00  0.00           O
ATOM   1837  HG  SER   148      36.290  11.200  26.660  1.00  0.00           H
ATOM   1838  C   SER   148      37.920   9.570  29.210  1.00  0.00           C
ATOM   1839  O   SER   148      38.890   9.840  28.530  1.00  0.00           O
ATOM   1840  N   SER   149      37.960   8.560  30.040  1.00  0.00           N
ATOM   1841  H   SER   149      37.160   8.390  30.630  1.00  0.00           H
ATOM   1842  CA  SER   149      39.070   7.680  30.400  1.00  0.00           C
ATOM   1843  HA  SER   149      40.020   8.180  30.230  1.00  0.00           H
ATOM   1844  CB  SER   149      39.040   7.400  31.940  1.00  0.00           C
ATOM   1845  HB1 SER   149      39.880   6.740  32.140  1.00  0.00           H
ATOM   1846  HB2 SER   149      38.130   6.850  32.170  1.00  0.00           H
ATOM   1847  OG  SER   149      39.250   8.650  32.660  1.00  0.00           O
ATOM   1848  HG  SER   149      38.390   9.090  32.580  1.00  0.00           H
ATOM   1849  C   SER   149      39.030   6.370  29.700  1.00  0.00           C
ATOM   1850  OC1 SER   149      37.980   5.990  29.180  1.00  0.00           O
ATOM   1851  OC2 SER   149      40.070   5.700  29.500  1.00  0.00           O
TER
ENDMDL
