# Supplementary material for: Targeting Ras-binding domain of ELMO1 by computational nanobody design
Source: Commun Biol. 2023 Mar 17;6:284. doi: 10.1038/s42003-023-04657-w (PMC10023680; doi:10.1038/s42003-023-04657-w)
Supplement: Supplementary file 4 — Supplementary Data 2 [file 42003_2023_4657_MOESM4_ESM.zip › MD_input_output/Nb01_snapshot/snapshot_015000_CDR2.pdb]

ATOM    724  N   SER    57      32.140  34.530  32.810  1.00  0.00           N
ATOM    725  H   SER    57      32.890  35.210  32.860  1.00  0.00           H
ATOM    726  CA  SER    57      31.070  34.680  31.770  1.00  0.00           C
ATOM    727  HA  SER    57      30.910  33.650  31.470  1.00  0.00           H
ATOM    728  CB  SER    57      29.830  35.380  32.310  1.00  0.00           C
ATOM    729  HB1 SER    57      29.290  34.830  33.090  1.00  0.00           H
ATOM    730  HB2 SER    57      29.120  35.590  31.510  1.00  0.00           H
ATOM    731  OG  SER    57      30.200  36.600  32.910  1.00  0.00           O
ATOM    732  HG  SER    57      29.660  36.730  33.690  1.00  0.00           H
ATOM    733  C   SER    57      31.570  35.470  30.530  1.00  0.00           C
ATOM    734  O   SER    57      32.690  35.930  30.540  1.00  0.00           O
ATOM    735  N   ILE    58      30.780  35.520  29.420  1.00  0.00           N
ATOM    736  H   ILE    58      29.920  35.000  29.450  1.00  0.00           H
ATOM    737  CA  ILE    58      31.120  36.080  28.130  1.00  0.00           C
ATOM    738  HA  ILE    58      31.810  36.920  28.250  1.00  0.00           H
ATOM    739  CB  ILE    58      31.810  35.040  27.300  1.00  0.00           C
ATOM    740  HB  ILE    58      32.690  34.760  27.880  1.00  0.00           H
ATOM    741  CG2 ILE    58      31.110  33.730  27.000  1.00  0.00           C
ATOM    742 1HG2 ILE    58      31.710  33.000  26.470  1.00  0.00           H
ATOM    743 2HG2 ILE    58      30.850  33.220  27.930  1.00  0.00           H
ATOM    744 3HG2 ILE    58      30.240  34.050  26.430  1.00  0.00           H
ATOM    745  CG1 ILE    58      32.320  35.630  26.000  1.00  0.00           C
ATOM    746 1HG1 ILE    58      32.400  36.720  25.980  1.00  0.00           H
ATOM    747 2HG1 ILE    58      31.620  35.290  25.230  1.00  0.00           H
ATOM    748  CD  ILE    58      33.650  35.010  25.510  1.00  0.00           C
ATOM    749  HD1 ILE    58      33.780  35.420  24.510  1.00  0.00           H
ATOM    750  HD2 ILE    58      34.520  35.180  26.150  1.00  0.00           H
ATOM    751  HD3 ILE    58      33.450  33.940  25.540  1.00  0.00           H
ATOM    752  C   ILE    58      29.840  36.730  27.510  1.00  0.00           C
ATOM    753  O   ILE    58      28.800  36.090  27.410  1.00  0.00           O
ATOM    754  N   LYS    59      29.930  38.010  27.110  1.00  0.00           N
ATOM    755  H   LYS    59      30.800  38.460  27.370  1.00  0.00           H
ATOM    756  CA  LYS    59      28.940  38.730  26.200  1.00  0.00           C
ATOM    757  HA  LYS    59      27.940  38.360  26.410  1.00  0.00           H
ATOM    758  CB  LYS    59      29.120  40.270  26.340  1.00  0.00           C
ATOM    759  HB1 LYS    59      28.550  40.800  25.580  1.00  0.00           H
ATOM    760  HB2 LYS    59      30.180  40.460  26.230  1.00  0.00           H
ATOM    761  CG  LYS    59      28.500  40.730  27.680  1.00  0.00           C
ATOM    762  HG1 LYS    59      29.070  40.200  28.440  1.00  0.00           H
ATOM    763  HG2 LYS    59      27.470  40.390  27.630  1.00  0.00           H
ATOM    764  CD  LYS    59      28.580  42.240  27.950  1.00  0.00           C
ATOM    765  HD1 LYS    59      27.980  42.790  27.230  1.00  0.00           H
ATOM    766  HD2 LYS    59      29.620  42.560  27.930  1.00  0.00           H
ATOM    767  CE  LYS    59      28.140  42.490  29.430  1.00  0.00           C
ATOM    768  HE1 LYS    59      28.700  41.820  30.070  1.00  0.00           H
ATOM    769  HE2 LYS    59      27.110  42.150  29.490  1.00  0.00           H
ATOM    770  NZ  LYS    59      28.290  43.910  29.820  1.00  0.00           N
ATOM    771  HZ1 LYS    59      29.210  44.290  29.660  1.00  0.00           H
ATOM    772  HZ2 LYS    59      27.650  44.460  29.270  1.00  0.00           H
ATOM    773  HZ3 LYS    59      28.200  44.030  30.820  1.00  0.00           H
ATOM    774  C   LYS    59      29.160  38.210  24.780  1.00  0.00           C
ATOM    775  O   LYS    59      30.230  37.740  24.410  1.00  0.00           O
ATOM    776  N   TRP    60      28.120  38.370  23.940  1.00  0.00           N
ATOM    777  H   TRP    60      27.330  38.890  24.290  1.00  0.00           H
ATOM    778  CA  TRP    60      28.060  37.710  22.620  1.00  0.00           C
ATOM    779  HA  TRP    60      28.260  36.640  22.670  1.00  0.00           H
ATOM    780  CB  TRP    60      26.610  37.780  22.010  1.00  0.00           C
ATOM    781  HB1 TRP    60      25.880  37.290  22.660  1.00  0.00           H
ATOM    782  HB2 TRP    60      26.650  37.200  21.090  1.00  0.00           H
ATOM    783  CG  TRP    60      25.890  39.090  21.780  1.00  0.00           C
ATOM    784  CD1 TRP    60      25.170  39.750  22.750  1.00  0.00           C
ATOM    785  HD1 TRP    60      25.090  39.450  23.780  1.00  0.00           H
ATOM    786  NE1 TRP    60      24.840  41.010  22.320  1.00  0.00           N
ATOM    787  HE1 TRP    60      24.470  41.710  22.940  1.00  0.00           H
ATOM    788  CE2 TRP    60      25.080  41.070  20.940  1.00  0.00           C
ATOM    789  CZ2 TRP    60      24.590  41.920  19.900  1.00  0.00           C
ATOM    790  HZ2 TRP    60      23.920  42.740  20.140  1.00  0.00           H
ATOM    791  CH2 TRP    60      25.120  41.740  18.640  1.00  0.00           C
ATOM    792  HH2 TRP    60      24.820  42.480  17.910  1.00  0.00           H
ATOM    793  CZ3 TRP    60      26.050  40.780  18.310  1.00  0.00           C
ATOM    794  HZ3 TRP    60      26.370  40.640  17.290  1.00  0.00           H
ATOM    795  CE3 TRP    60      26.470  39.880  19.320  1.00  0.00           C
ATOM    796  HE3 TRP    60      27.190  39.130  19.060  1.00  0.00           H
ATOM    797  CD2 TRP    60      25.880  39.950  20.620  1.00  0.00           C
ATOM    798  C   TRP    60      29.020  38.270  21.540  1.00  0.00           C
ATOM    799  O   TRP    60      29.180  37.700  20.460  1.00  0.00           O
ATOM    800  N   ALA    61      29.580  39.440  21.870  1.00  0.00           N
ATOM    801  H   ALA    61      29.280  39.860  22.730  1.00  0.00           H
ATOM    802  CA  ALA    61      30.500  40.180  20.980  1.00  0.00           C
ATOM    803  HA  ALA    61      30.580  39.690  20.010  1.00  0.00           H
ATOM    804  CB  ALA    61      29.950  41.620  20.650  1.00  0.00           C
ATOM    805  HB1 ALA    61      29.880  42.260  21.540  1.00  0.00           H
ATOM    806  HB2 ALA    61      30.530  42.110  19.880  1.00  0.00           H
ATOM    807  HB3 ALA    61      28.900  41.520  20.360  1.00  0.00           H
ATOM    808  C   ALA    61      31.910  40.220  21.650  1.00  0.00           C
ATOM    809  O   ALA    61      32.800  41.000  21.290  1.00  0.00           O
ATOM    810  N   GLY    65      32.240  39.400  22.670  1.00  0.00           N
ATOM    811  H   GLY    65      31.480  38.850  23.030  1.00  0.00           H
ATOM    812  CA  GLY    65      33.530  39.070  23.150  1.00  0.00           C
ATOM    813  HA1 GLY    65      34.220  39.400  22.380  1.00  0.00           H
ATOM    814  HA2 GLY    65      33.550  37.990  23.300  1.00  0.00           H
ATOM    815  C   GLY    65      34.010  39.730  24.450  1.00  0.00           C
ATOM    816  O   GLY    65      35.140  39.420  24.890  1.00  0.00           O
ATOM    817  N   ASP    66      33.200  40.550  25.230  1.00  0.00           N
ATOM    818  H   ASP    66      32.300  40.840  24.880  1.00  0.00           H
ATOM    819  CA  ASP    66      33.620  40.910  26.620  1.00  0.00           C
ATOM    820  HA  ASP    66      34.650  41.280  26.570  1.00  0.00           H
ATOM    821  CB  ASP    66      32.880  42.170  27.090  1.00  0.00           C
ATOM    822  HB1 ASP    66      33.330  42.480  28.030  1.00  0.00           H
ATOM    823  HB2 ASP    66      31.850  41.830  27.250  1.00  0.00           H
ATOM    824  CG  ASP    66      32.940  43.380  26.060  1.00  0.00           C
ATOM    825  OD1 ASP    66      31.830  43.860  25.750  1.00  0.00           O
ATOM    826  OD2 ASP    66      34.020  43.730  25.670  1.00  0.00           O
ATOM    827  C   ASP    66      33.520  39.800  27.690  1.00  0.00           C
ATOM    828  O   ASP    66      32.520  39.140  27.780  1.00  0.00           O
ATOM    829  N   ARG    67      34.470  39.640  28.600  1.00  0.00           N
ATOM    830  H   ARG    67      35.260  40.260  28.640  1.00  0.00           H
ATOM    831  CA  ARG    67      34.520  38.580  29.620  1.00  0.00           C
ATOM    832  HA  ARG    67      33.710  37.850  29.600  1.00  0.00           H
ATOM    833  CB  ARG    67      35.890  37.880  29.390  1.00  0.00           C
ATOM    834  HB1 ARG    67      35.940  37.090  30.140  1.00  0.00           H
ATOM    835  HB2 ARG    67      36.630  38.670  29.470  1.00  0.00           H
ATOM    836  CG  ARG    67      35.950  37.210  28.000  1.00  0.00           C
ATOM    837  HG1 ARG    67      35.840  38.000  27.260  1.00  0.00           H
ATOM    838  HG2 ARG    67      35.180  36.440  27.960  1.00  0.00           H
ATOM    839  CD  ARG    67      37.400  36.580  27.690  1.00  0.00           C
ATOM    840  HD1 ARG    67      37.680  35.910  28.500  1.00  0.00           H
ATOM    841  HD2 ARG    67      38.150  37.370  27.610  1.00  0.00           H
ATOM    842  NE  ARG    67      37.400  35.840  26.450  1.00  0.00           N
ATOM    843  HE  ARG    67      37.170  34.860  26.590  1.00  0.00           H
ATOM    844  CZ  ARG    67      37.630  36.190  25.260  1.00  0.00           C
ATOM    845  NH1 ARG    67      37.920  37.340  24.840  1.00  0.00           N
ATOM    846 1HH1 ARG    67      38.100  38.140  25.450  1.00  0.00           H
ATOM    847 2HH1 ARG    67      37.820  37.490  23.850  1.00  0.00           H
ATOM    848  NH2 ARG    67      37.430  35.220  24.400  1.00  0.00           N
ATOM    849 1HH2 ARG    67      37.150  34.280  24.660  1.00  0.00           H
ATOM    850 2HH2 ARG    67      37.600  35.430  23.430  1.00  0.00           H
ATOM    851  C   ARG    67      34.620  39.190  31.040  1.00  0.00           C
ATOM    852  O   ARG    67      35.300  40.230  31.300  1.00  0.00           O
ATOM    853  N   THR    68      33.910  38.520  31.990  1.00  0.00           N
ATOM    854  H   THR    68      33.410  37.690  31.720  1.00  0.00           H
ATOM    855  CA  THR    68      33.810  38.860  33.390  1.00  0.00           C
ATOM    856  HA  THR    68      34.500  39.640  33.700  1.00  0.00           H
ATOM    857  CB  THR    68      32.390  39.410  33.750  1.00  0.00           C
ATOM    858  HB  THR    68      31.660  38.600  33.810  1.00  0.00           H
ATOM    859  CG2 THR    68      32.230  40.100  35.190  1.00  0.00           C
ATOM    860 1HG2 THR    68      32.890  40.960  35.300  1.00  0.00           H
ATOM    861 2HG2 THR    68      31.200  40.380  35.400  1.00  0.00           H
ATOM    862 3HG2 THR    68      32.440  39.360  35.960  1.00  0.00           H
ATOM    863  OG1 THR    68      31.990  40.450  32.910  1.00  0.00           O
ATOM    864  HG1 THR    68      31.940  40.160  31.990  1.00  0.00           H
ATOM    865  C   THR    68      34.190  37.690  34.240  1.00  0.00           C
ATOM    866  O   THR    68      33.800  36.530  33.960  1.00  0.00           O
ATOM    867  N   TYR    69      34.780  37.930  35.450  1.00  0.00           N
ATOM    868  H   TYR    69      35.040  38.850  35.750  1.00  0.00           H
ATOM    869  CA  TYR    69      35.380  36.760  36.210  1.00  0.00           C
ATOM    870  HA  TYR    69      34.930  35.830  35.860  1.00  0.00           H
ATOM    871  CB  TYR    69      36.910  36.820  35.870  1.00  0.00           C
ATOM    872  HB1 TYR    69      37.470  36.210  36.580  1.00  0.00           H
ATOM    873  HB2 TYR    69      37.270  37.840  36.010  1.00  0.00           H
ATOM    874  CG  TYR    69      37.230  36.350  34.470  1.00  0.00           C
ATOM    875  CD1 TYR    69      37.400  37.310  33.460  1.00  0.00           C
ATOM    876  HD1 TYR    69      37.210  38.350  33.700  1.00  0.00           H
ATOM    877  CE1 TYR    69      38.040  36.930  32.260  1.00  0.00           C
ATOM    878  HE1 TYR    69      38.190  37.680  31.500  1.00  0.00           H
ATOM    879  CZ  TYR    69      38.270  35.520  32.000  1.00  0.00           C
ATOM    880  OH  TYR    69      38.770  35.140  30.840  1.00  0.00           O
ATOM    881  HH  TYR    69      39.230  35.890  30.460  1.00  0.00           H
ATOM    882  CE2 TYR    69      37.850  34.560  32.940  1.00  0.00           C
ATOM    883  HE2 TYR    69      37.970  33.520  32.640  1.00  0.00           H
ATOM    884  CD2 TYR    69      37.370  34.960  34.220  1.00  0.00           C
ATOM    885  HD2 TYR    69      37.060  34.230  34.950  1.00  0.00           H
ATOM    886  C   TYR    69      35.240  36.880  37.740  1.00  0.00           C
ATOM    887  O   TYR    69      35.070  37.960  38.260  1.00  0.00           O
