# Supplementary material for: Targeting Ras-binding domain of ELMO1 by computational nanobody design
Source: Commun Biol. 2023 Mar 17;6:284. doi: 10.1038/s42003-023-04657-w (PMC10023680; doi:10.1038/s42003-023-04657-w)
Supplement: Supplementary file 4 — Supplementary Data 2 [file 42003_2023_4657_MOESM4_ESM.zip › MD_input_output/Nb01_snapshot/snapshot_009000_CDR3.pdb]

ATOM   1461  N   ALA   107      28.220  27.510  36.650  1.00  0.00           N
ATOM   1462  H   ALA   107      29.060  28.030  36.460  1.00  0.00           H
ATOM   1463  CA  ALA   107      26.930  28.220  36.630  1.00  0.00           C
ATOM   1464  HA  ALA   107      26.110  27.520  36.510  1.00  0.00           H
ATOM   1465  CB  ALA   107      26.810  28.990  37.980  1.00  0.00           C
ATOM   1466  HB1 ALA   107      27.530  29.800  38.070  1.00  0.00           H
ATOM   1467  HB2 ALA   107      25.760  29.290  38.110  1.00  0.00           H
ATOM   1468  HB3 ALA   107      26.970  28.280  38.790  1.00  0.00           H
ATOM   1469  C   ALA   107      26.860  29.220  35.440  1.00  0.00           C
ATOM   1470  O   ALA   107      27.930  29.560  34.890  1.00  0.00           O
ATOM   1471  N   ALA   108      25.660  29.770  35.150  1.00  0.00           N
ATOM   1472  H   ALA   108      24.880  29.610  35.770  1.00  0.00           H
ATOM   1473  CA  ALA   108      25.450  30.710  34.090  1.00  0.00           C
ATOM   1474  HA  ALA   108      26.400  31.230  33.940  1.00  0.00           H
ATOM   1475  CB  ALA   108      25.110  29.870  32.830  1.00  0.00           C
ATOM   1476  HB1 ALA   108      25.760  29.020  32.620  1.00  0.00           H
ATOM   1477  HB2 ALA   108      24.090  29.520  32.940  1.00  0.00           H
ATOM   1478  HB3 ALA   108      25.150  30.520  31.950  1.00  0.00           H
ATOM   1479  C   ALA   108      24.450  31.830  34.330  1.00  0.00           C
ATOM   1480  O   ALA   108      23.500  31.670  35.150  1.00  0.00           O
ATOM   1481  N   ASP   109      24.590  32.950  33.610  1.00  0.00           N
ATOM   1482  H   ASP   109      25.400  33.020  33.020  1.00  0.00           H
ATOM   1483  CA  ASP   109      23.680  34.160  33.660  1.00  0.00           C
ATOM   1484  HA  ASP   109      22.700  33.710  33.860  1.00  0.00           H
ATOM   1485  CB  ASP   109      24.100  34.910  34.890  1.00  0.00           C
ATOM   1486  HB1 ASP   109      25.100  35.350  34.820  1.00  0.00           H
ATOM   1487  HB2 ASP   109      24.140  34.230  35.740  1.00  0.00           H
ATOM   1488  CG  ASP   109      23.120  36.070  35.130  1.00  0.00           C
ATOM   1489  OD1 ASP   109      22.180  35.800  35.890  1.00  0.00           O
ATOM   1490  OD2 ASP   109      23.220  37.190  34.560  1.00  0.00           O
ATOM   1491  C   ASP   109      23.720  34.970  32.390  1.00  0.00           C
ATOM   1492  O   ASP   109      24.720  34.950  31.630  1.00  0.00           O
ATOM   1493  N   ARG   110      22.610  35.650  32.030  1.00  0.00           N
ATOM   1494  H   ARG   110      21.870  35.480  32.690  1.00  0.00           H
ATOM   1495  CA  ARG   110      22.570  36.630  30.880  1.00  0.00           C
ATOM   1496  HA  ARG   110      22.690  36.160  29.900  1.00  0.00           H
ATOM   1497  CB  ARG   110      21.160  37.290  30.820  1.00  0.00           C
ATOM   1498  HB1 ARG   110      21.190  38.050  30.050  1.00  0.00           H
ATOM   1499  HB2 ARG   110      20.950  37.840  31.740  1.00  0.00           H
ATOM   1500  CG  ARG   110      20.090  36.230  30.540  1.00  0.00           C
ATOM   1501  HG1 ARG   110      20.170  35.530  31.370  1.00  0.00           H
ATOM   1502  HG2 ARG   110      20.340  35.700  29.620  1.00  0.00           H
ATOM   1503  CD  ARG   110      18.590  36.570  30.450  1.00  0.00           C
ATOM   1504  HD1 ARG   110      18.480  37.100  31.390  1.00  0.00           H
ATOM   1505  HD2 ARG   110      17.960  35.680  30.500  1.00  0.00           H
ATOM   1506  NE  ARG   110      18.360  37.350  29.260  1.00  0.00           N
ATOM   1507  HE  ARG   110      19.120  37.450  28.610  1.00  0.00           H
ATOM   1508  CZ  ARG   110      17.300  38.040  28.970  1.00  0.00           C
ATOM   1509  NH1 ARG   110      16.280  38.140  29.720  1.00  0.00           N
ATOM   1510 1HH1 ARG   110      16.210  37.740  30.650  1.00  0.00           H
ATOM   1511 2HH1 ARG   110      15.670  38.910  29.490  1.00  0.00           H
ATOM   1512  NH2 ARG   110      17.460  38.830  27.950  1.00  0.00           N
ATOM   1513 1HH2 ARG   110      18.280  38.760  27.370  1.00  0.00           H
ATOM   1514 2HH2 ARG   110      16.740  39.470  27.660  1.00  0.00           H
ATOM   1515  C   ARG   110      23.650  37.730  31.000  1.00  0.00           C
ATOM   1516  O   ARG   110      23.990  38.230  29.910  1.00  0.00           O
ATOM   1517  N   PHE   111      24.030  38.160  32.230  1.00  0.00           N
ATOM   1518  H   PHE   111      23.630  37.710  33.040  1.00  0.00           H
ATOM   1519  CA  PHE   111      24.530  39.540  32.300  1.00  0.00           C
ATOM   1520  HA  PHE   111      25.050  39.850  31.390  1.00  0.00           H
ATOM   1521  CB  PHE   111      23.390  40.550  32.580  1.00  0.00           C
ATOM   1522  HB1 PHE   111      23.850  41.540  32.610  1.00  0.00           H
ATOM   1523  HB2 PHE   111      23.060  40.500  33.620  1.00  0.00           H
ATOM   1524  CG  PHE   111      22.190  40.620  31.660  1.00  0.00           C
ATOM   1525  CD1 PHE   111      20.920  40.440  32.160  1.00  0.00           C
ATOM   1526  HD1 PHE   111      20.760  40.180  33.200  1.00  0.00           H
ATOM   1527  CE1 PHE   111      19.780  40.650  31.370  1.00  0.00           C
ATOM   1528  HE1 PHE   111      18.780  40.480  31.730  1.00  0.00           H
ATOM   1529  CZ  PHE   111      19.960  40.960  30.010  1.00  0.00           C
ATOM   1530  HZ  PHE   111      19.150  41.000  29.280  1.00  0.00           H
ATOM   1531  CE2 PHE   111      21.290  41.110  29.480  1.00  0.00           C
ATOM   1532  HE2 PHE   111      21.500  41.250  28.430  1.00  0.00           H
ATOM   1533  CD2 PHE   111      22.410  41.000  30.300  1.00  0.00           C
ATOM   1534  HD2 PHE   111      23.420  41.100  29.930  1.00  0.00           H
ATOM   1535  C   PHE   111      25.520  39.770  33.470  1.00  0.00           C
ATOM   1536  O   PHE   111      26.340  40.660  33.340  1.00  0.00           O
ATOM   1537  N   LEU   112      25.540  38.880  34.520  1.00  0.00           N
ATOM   1538  H   LEU   112      24.940  38.060  34.550  1.00  0.00           H
ATOM   1539  CA  LEU   112      26.460  39.130  35.710  1.00  0.00           C
ATOM   1540  HA  LEU   112      26.740  40.170  35.830  1.00  0.00           H
ATOM   1541  CB  LEU   112      25.830  38.720  37.050  1.00  0.00           C
ATOM   1542  HB1 LEU   112      26.680  38.610  37.730  1.00  0.00           H
ATOM   1543  HB2 LEU   112      25.210  37.850  36.860  1.00  0.00           H
ATOM   1544  CG  LEU   112      24.910  39.850  37.610  1.00  0.00           C
ATOM   1545  HG  LEU   112      24.030  39.940  36.980  1.00  0.00           H
ATOM   1546  CD1 LEU   112      24.440  39.430  38.960  1.00  0.00           C
ATOM   1547 1HD1 LEU   112      24.120  38.390  38.860  1.00  0.00           H
ATOM   1548 2HD1 LEU   112      25.260  39.430  39.690  1.00  0.00           H
ATOM   1549 3HD1 LEU   112      23.590  40.020  39.290  1.00  0.00           H
ATOM   1550  CD2 LEU   112      25.390  41.300  37.830  1.00  0.00           C
ATOM   1551 1HD2 LEU   112      24.630  41.940  38.280  1.00  0.00           H
ATOM   1552 2HD2 LEU   112      26.350  41.340  38.340  1.00  0.00           H
ATOM   1553 3HD2 LEU   112      25.500  41.750  36.850  1.00  0.00           H
ATOM   1554  C   LEU   112      27.870  38.480  35.550  1.00  0.00           C
ATOM   1555  O   LEU   112      27.940  37.510  34.760  1.00  0.00           O
ATOM   1556  N   THR   113      28.910  38.950  36.180  1.00  0.00           N
ATOM   1557  H   THR   113      28.800  39.740  36.810  1.00  0.00           H
ATOM   1558  CA  THR   113      30.360  38.470  35.920  1.00  0.00           C
ATOM   1559  HA  THR   113      30.330  37.510  35.410  1.00  0.00           H
ATOM   1560  CB  THR   113      31.200  39.470  35.070  1.00  0.00           C
ATOM   1561  HB  THR   113      32.280  39.300  35.060  1.00  0.00           H
ATOM   1562  CG2 THR   113      30.840  39.320  33.640  1.00  0.00           C
ATOM   1563 1HG2 THR   113      31.050  38.270  33.450  1.00  0.00           H
ATOM   1564 2HG2 THR   113      29.790  39.430  33.390  1.00  0.00           H
ATOM   1565 3HG2 THR   113      31.390  39.990  32.980  1.00  0.00           H
ATOM   1566  OG1 THR   113      31.060  40.710  35.700  1.00  0.00           O
ATOM   1567  HG1 THR   113      31.610  41.200  35.080  1.00  0.00           H
ATOM   1568  C   THR   113      31.170  38.010  37.190  1.00  0.00           C
ATOM   1569  O   THR   113      32.130  37.200  37.020  1.00  0.00           O
ATOM   1570  N   ARG   132      30.850  38.510  38.380  1.00  0.00           N
ATOM   1571  H   ARG   132      30.100  39.190  38.390  1.00  0.00           H
ATOM   1572  CA  ARG   132      31.540  38.260  39.640  1.00  0.00           C
ATOM   1573  HA  ARG   132      31.800  37.200  39.590  1.00  0.00           H
ATOM   1574  CB  ARG   132      32.890  39.020  39.590  1.00  0.00           C
ATOM   1575  HB1 ARG   132      33.440  38.820  38.670  1.00  0.00           H
ATOM   1576  HB2 ARG   132      33.500  38.450  40.290  1.00  0.00           H
ATOM   1577  CG  ARG   132      32.630  40.540  39.800  1.00  0.00           C
ATOM   1578  HG1 ARG   132      31.760  40.790  40.420  1.00  0.00           H
ATOM   1579  HG2 ARG   132      32.560  40.960  38.800  1.00  0.00           H
ATOM   1580  CD  ARG   132      33.880  41.300  40.400  1.00  0.00           C
ATOM   1581  HD1 ARG   132      34.100  40.820  41.360  1.00  0.00           H
ATOM   1582  HD2 ARG   132      33.590  42.330  40.610  1.00  0.00           H
ATOM   1583  NE  ARG   132      35.050  41.330  39.510  1.00  0.00           N
ATOM   1584  HE  ARG   132      35.120  42.120  38.890  1.00  0.00           H
ATOM   1585  CZ  ARG   132      36.080  40.580  39.680  1.00  0.00           C
ATOM   1586  NH1 ARG   132      36.070  39.530  40.490  1.00  0.00           N
ATOM   1587 1HH1 ARG   132      35.260  39.270  41.040  1.00  0.00           H
ATOM   1588 2HH1 ARG   132      36.890  38.960  40.430  1.00  0.00           H
ATOM   1589  NH2 ARG   132      37.110  40.860  38.990  1.00  0.00           N
ATOM   1590 1HH2 ARG   132      37.230  41.700  38.440  1.00  0.00           H
ATOM   1591 2HH2 ARG   132      37.870  40.200  39.000  1.00  0.00           H
ATOM   1592  C   ARG   132      30.770  38.350  40.930  1.00  0.00           C
ATOM   1593  O   ARG   132      31.430  38.270  42.030  1.00  0.00           O
ATOM   1594  N   SER   133      29.500  38.450  40.870  1.00  0.00           N
ATOM   1595  H   SER   133      29.080  38.520  39.960  1.00  0.00           H
ATOM   1596  CA  SER   133      28.500  38.440  41.930  1.00  0.00           C
ATOM   1597  HA  SER   133      28.940  38.620  42.910  1.00  0.00           H
ATOM   1598  CB  SER   133      27.390  39.550  41.680  1.00  0.00           C
ATOM   1599  HB1 SER   133      27.360  39.640  40.590  1.00  0.00           H
ATOM   1600  HB2 SER   133      27.600  40.480  42.200  1.00  0.00           H
ATOM   1601  OG  SER   133      26.110  39.180  42.090  1.00  0.00           O
ATOM   1602  HG  SER   133      25.580  39.960  42.250  1.00  0.00           H
ATOM   1603  C   SER   133      27.890  37.000  42.110  1.00  0.00           C
ATOM   1604  O   SER   133      27.870  36.300  41.080  1.00  0.00           O
ATOM   1605  N   VAL   134      27.470  36.610  43.290  1.00  0.00           N
ATOM   1606  H   VAL   134      27.830  37.120  44.090  1.00  0.00           H
ATOM   1607  CA  VAL   134      26.690  35.420  43.630  1.00  0.00           C
ATOM   1608  HA  VAL   134      27.390  34.620  43.390  1.00  0.00           H
ATOM   1609  CB  VAL   134      26.340  35.270  45.070  1.00  0.00           C
ATOM   1610  HB  VAL   134      25.860  34.310  45.230  1.00  0.00           H
ATOM   1611  CG1 VAL   134      27.600  35.230  45.970  1.00  0.00           C
ATOM   1612 1HG1 VAL   134      27.360  34.700  46.890  1.00  0.00           H
ATOM   1613 2HG1 VAL   134      28.410  34.710  45.450  1.00  0.00           H
ATOM   1614 3HG1 VAL   134      27.940  36.210  46.300  1.00  0.00           H
ATOM   1615  CG2 VAL   134      25.460  36.390  45.710  1.00  0.00           C
ATOM   1616 1HG2 VAL   134      25.320  36.230  46.780  1.00  0.00           H
ATOM   1617 2HG2 VAL   134      25.810  37.400  45.490  1.00  0.00           H
ATOM   1618 3HG2 VAL   134      24.480  36.420  45.250  1.00  0.00           H
ATOM   1619  C   VAL   134      25.410  35.140  42.730  1.00  0.00           C
ATOM   1620  O   VAL   134      24.880  34.020  42.770  1.00  0.00           O
ATOM   1621  N   LYS   135      24.940  36.060  41.880  1.00  0.00           N
ATOM   1622  H   LYS   135      25.580  36.840  41.820  1.00  0.00           H
ATOM   1623  CA  LYS   135      23.570  36.250  41.430  1.00  0.00           C
ATOM   1624  HA  LYS   135      23.040  35.550  42.080  1.00  0.00           H
ATOM   1625  CB  LYS   135      22.970  37.610  41.690  1.00  0.00           C
ATOM   1626  HB1 LYS   135      22.010  37.710  41.190  1.00  0.00           H
ATOM   1627  HB2 LYS   135      23.630  38.400  41.320  1.00  0.00           H
ATOM   1628  CG  LYS   135      22.760  37.810  43.190  1.00  0.00           C
ATOM   1629  HG1 LYS   135      23.770  37.950  43.560  1.00  0.00           H
ATOM   1630  HG2 LYS   135      22.230  37.020  43.720  1.00  0.00           H
ATOM   1631  CD  LYS   135      21.920  39.050  43.390  1.00  0.00           C
ATOM   1632  HD1 LYS   135      21.000  38.920  42.820  1.00  0.00           H
ATOM   1633  HD2 LYS   135      22.410  39.960  43.040  1.00  0.00           H
ATOM   1634  CE  LYS   135      21.720  39.370  44.880  1.00  0.00           C
ATOM   1635  HE1 LYS   135      22.550  39.100  45.520  1.00  0.00           H
ATOM   1636  HE2 LYS   135      20.780  38.920  45.220  1.00  0.00           H
ATOM   1637  NZ  LYS   135      21.520  40.850  45.170  1.00  0.00           N
ATOM   1638  HZ1 LYS   135      22.440  41.260  45.130  1.00  0.00           H
ATOM   1639  HZ2 LYS   135      20.950  41.260  44.450  1.00  0.00           H
ATOM   1640  HZ3 LYS   135      21.170  41.020  46.110  1.00  0.00           H
ATOM   1641  C   LYS   135      23.300  35.690  40.030  1.00  0.00           C
ATOM   1642  O   LYS   135      22.500  36.230  39.260  1.00  0.00           O
ATOM   1643  N   TYR   136      23.910  34.500  39.830  1.00  0.00           N
ATOM   1644  H   TYR   136      24.390  34.210  40.670  1.00  0.00           H
ATOM   1645  CA  TYR   136      23.750  33.520  38.740  1.00  0.00           C
ATOM   1646  HA  TYR   136      23.660  34.010  37.770  1.00  0.00           H
ATOM   1647  CB  TYR   136      25.070  32.750  38.680  1.00  0.00           C
ATOM   1648  HB1 TYR   136      24.780  31.780  38.270  1.00  0.00           H
ATOM   1649  HB2 TYR   136      25.500  32.630  39.680  1.00  0.00           H
ATOM   1650  CG  TYR   136      26.190  33.360  37.770  1.00  0.00           C
ATOM   1651  CD1 TYR   136      26.530  34.720  37.770  1.00  0.00           C
ATOM   1652  HD1 TYR   136      26.130  35.410  38.500  1.00  0.00           H
ATOM   1653  CE1 TYR   136      27.450  35.210  36.820  1.00  0.00           C
ATOM   1654  HE1 TYR   136      27.820  36.220  36.930  1.00  0.00           H
ATOM   1655  CZ  TYR   136      28.040  34.320  35.860  1.00  0.00           C
ATOM   1656  OH  TYR   136      29.090  34.770  35.140  1.00  0.00           O
ATOM   1657  HH  TYR   136      28.950  35.700  34.950  1.00  0.00           H
ATOM   1658  CE2 TYR   136      27.750  32.950  35.970  1.00  0.00           C
ATOM   1659  HE2 TYR   136      28.220  32.160  35.400  1.00  0.00           H
ATOM   1660  CD2 TYR   136      26.790  32.540  36.870  1.00  0.00           C
ATOM   1661  HD2 TYR   136      26.470  31.510  36.850  1.00  0.00           H
ATOM   1662  C   TYR   136      22.470  32.630  38.850  1.00  0.00           C
ATOM   1663  O   TYR   136      21.830  32.600  39.910  1.00  0.00           O
ATOM   1664  N   ASP   137      21.940  32.120  37.740  1.00  0.00           N
ATOM   1665  H   ASP   137      22.550  32.080  36.940  1.00  0.00           H
ATOM   1666  CA  ASP   137      20.580  31.600  37.520  1.00  0.00           C
ATOM   1667  HA  ASP   137      19.980  31.830  38.400  1.00  0.00           H
ATOM   1668  CB  ASP   137      20.000  32.250  36.380  1.00  0.00           C
ATOM   1669  HB1 ASP   137      20.480  31.910  35.460  1.00  0.00           H
ATOM   1670  HB2 ASP   137      20.210  33.310  36.520  1.00  0.00           H
ATOM   1671  CG  ASP   137      18.460  32.130  36.250  1.00  0.00           C
ATOM   1672  OD1 ASP   137      17.860  31.760  37.260  1.00  0.00           O
ATOM   1673  OD2 ASP   137      17.890  32.370  35.160  1.00  0.00           O
ATOM   1674  C   ASP   137      20.630  30.060  37.350  1.00  0.00           C
ATOM   1675  O   ASP   137      20.090  29.290  38.150  1.00  0.00           O
ATOM   1676  N   TYR   138      21.390  29.650  36.320  1.00  0.00           N
ATOM   1677  H   TYR   138      21.930  30.390  35.890  1.00  0.00           H
ATOM   1678  CA  TYR   138      21.620  28.200  36.090  1.00  0.00           C
ATOM   1679  HA  TYR   138      20.770  27.650  36.500  1.00  0.00           H
ATOM   1680  CB  TYR   138      21.760  27.820  34.640  1.00  0.00           C
ATOM   1681  HB1 TYR   138      21.930  26.740  34.650  1.00  0.00           H
ATOM   1682  HB2 TYR   138      22.630  28.180  34.090  1.00  0.00           H
ATOM   1683  CG  TYR   138      20.490  28.040  33.780  1.00  0.00           C
ATOM   1684  CD1 TYR   138      20.560  28.910  32.680  1.00  0.00           C
ATOM   1685  HD1 TYR   138      21.560  29.200  32.370  1.00  0.00           H
ATOM   1686  CE1 TYR   138      19.450  29.270  31.890  1.00  0.00           C
ATOM   1687  HE1 TYR   138      19.610  29.830  30.990  1.00  0.00           H
ATOM   1688  CZ  TYR   138      18.230  28.680  32.200  1.00  0.00           C
ATOM   1689  OH  TYR   138      17.120  28.950  31.460  1.00  0.00           O
ATOM   1690  HH  TYR   138      16.350  28.520  31.820  1.00  0.00           H
ATOM   1691  CE2 TYR   138      18.140  27.880  33.370  1.00  0.00           C
ATOM   1692  HE2 TYR   138      17.170  27.530  33.700  1.00  0.00           H
ATOM   1693  CD2 TYR   138      19.240  27.520  34.140  1.00  0.00           C
ATOM   1694  HD2 TYR   138      19.090  26.810  34.940  1.00  0.00           H
ATOM   1695  C   TYR   138      22.800  27.750  36.950  1.00  0.00           C
ATOM   1696  O   TYR   138      23.810  28.430  36.940  1.00  0.00           O
