# Supplementary material for: Targeting Ras-binding domain of ELMO1 by computational nanobody design
Source: Commun Biol. 2023 Mar 17;6:284. doi: 10.1038/s42003-023-04657-w (PMC10023680; doi:10.1038/s42003-023-04657-w)
Supplement: Supplementary file 4 — Supplementary Data 2 [file 42003_2023_4657_MOESM4_ESM.zip › MD_input_output/Nb01_snapshot/snapshot_084000_CDR3.pdb]

ATOM   1461  N   ALA   107      33.070  29.760  43.980  1.00  0.00           N
ATOM   1462  H   ALA   107      33.990  29.500  43.650  1.00  0.00           H
ATOM   1463  CA  ALA   107      33.100  30.710  45.100  1.00  0.00           C
ATOM   1464  HA  ALA   107      32.160  31.270  45.010  1.00  0.00           H
ATOM   1465  CB  ALA   107      33.040  29.990  46.440  1.00  0.00           C
ATOM   1466  HB1 ALA   107      34.070  29.950  46.790  1.00  0.00           H
ATOM   1467  HB2 ALA   107      32.480  30.590  47.150  1.00  0.00           H
ATOM   1468  HB3 ALA   107      32.570  29.010  46.450  1.00  0.00           H
ATOM   1469  C   ALA   107      34.330  31.590  45.120  1.00  0.00           C
ATOM   1470  O   ALA   107      35.400  31.110  44.800  1.00  0.00           O
ATOM   1471  N   ALA   108      34.210  32.870  45.460  1.00  0.00           N
ATOM   1472  H   ALA   108      33.380  33.280  45.850  1.00  0.00           H
ATOM   1473  CA  ALA   108      35.390  33.780  45.310  1.00  0.00           C
ATOM   1474  HA  ALA   108      36.350  33.270  45.280  1.00  0.00           H
ATOM   1475  CB  ALA   108      35.330  34.610  44.020  1.00  0.00           C
ATOM   1476  HB1 ALA   108      36.310  35.040  43.830  1.00  0.00           H
ATOM   1477  HB2 ALA   108      35.200  33.890  43.210  1.00  0.00           H
ATOM   1478  HB3 ALA   108      34.500  35.310  44.140  1.00  0.00           H
ATOM   1479  C   ALA   108      35.520  34.620  46.630  1.00  0.00           C
ATOM   1480  O   ALA   108      34.520  34.950  47.250  1.00  0.00           O
ATOM   1481  N   ASP   109      36.720  34.950  47.000  1.00  0.00           N
ATOM   1482  H   ASP   109      37.480  34.730  46.390  1.00  0.00           H
ATOM   1483  CA  ASP   109      37.000  35.750  48.220  1.00  0.00           C
ATOM   1484  HA  ASP   109      36.270  36.560  48.320  1.00  0.00           H
ATOM   1485  CB  ASP   109      37.000  34.770  49.350  1.00  0.00           C
ATOM   1486  HB1 ASP   109      37.910  34.160  49.350  1.00  0.00           H
ATOM   1487  HB2 ASP   109      36.200  34.040  49.230  1.00  0.00           H
ATOM   1488  CG  ASP   109      37.030  35.420  50.680  1.00  0.00           C
ATOM   1489  OD1 ASP   109      35.940  35.700  51.220  1.00  0.00           O
ATOM   1490  OD2 ASP   109      38.130  35.830  51.140  1.00  0.00           O
ATOM   1491  C   ASP   109      38.370  36.340  48.060  1.00  0.00           C
ATOM   1492  O   ASP   109      39.180  35.940  47.200  1.00  0.00           O
ATOM   1493  N   ARG   110      38.700  37.360  48.820  1.00  0.00           N
ATOM   1494  H   ARG   110      38.050  37.510  49.580  1.00  0.00           H
ATOM   1495  CA  ARG   110      40.040  38.090  48.790  1.00  0.00           C
ATOM   1496  HA  ARG   110      40.460  38.090  47.780  1.00  0.00           H
ATOM   1497  CB  ARG   110      39.670  39.520  49.240  1.00  0.00           C
ATOM   1498  HB1 ARG   110      39.100  39.520  50.160  1.00  0.00           H
ATOM   1499  HB2 ARG   110      39.080  39.860  48.390  1.00  0.00           H
ATOM   1500  CG  ARG   110      40.870  40.470  49.440  1.00  0.00           C
ATOM   1501  HG1 ARG   110      41.600  40.050  50.130  1.00  0.00           H
ATOM   1502  HG2 ARG   110      40.470  41.370  49.900  1.00  0.00           H
ATOM   1503  CD  ARG   110      41.520  40.800  48.120  1.00  0.00           C
ATOM   1504  HD1 ARG   110      40.730  41.270  47.540  1.00  0.00           H
ATOM   1505  HD2 ARG   110      41.890  39.930  47.590  1.00  0.00           H
ATOM   1506  NE  ARG   110      42.620  41.670  48.400  1.00  0.00           N
ATOM   1507  HE  ARG   110      42.380  42.650  48.460  1.00  0.00           H
ATOM   1508  CZ  ARG   110      43.690  41.340  49.030  1.00  0.00           C
ATOM   1509  NH1 ARG   110      44.050  40.040  49.110  1.00  0.00           N
ATOM   1510 1HH1 ARG   110      43.410  39.310  48.810  1.00  0.00           H
ATOM   1511 2HH1 ARG   110      44.860  39.730  49.630  1.00  0.00           H
ATOM   1512  NH2 ARG   110      44.520  42.220  49.570  1.00  0.00           N
ATOM   1513 1HH2 ARG   110      44.230  43.180  49.520  1.00  0.00           H
ATOM   1514 2HH2 ARG   110      45.370  42.020  50.070  1.00  0.00           H
ATOM   1515  C   ARG   110      41.140  37.390  49.580  1.00  0.00           C
ATOM   1516  O   ARG   110      42.330  37.690  49.390  1.00  0.00           O
ATOM   1517  N   PHE   111      40.830  36.610  50.620  1.00  0.00           N
ATOM   1518  H   PHE   111      39.900  36.310  50.860  1.00  0.00           H
ATOM   1519  CA  PHE   111      41.770  36.280  51.710  1.00  0.00           C
ATOM   1520  HA  PHE   111      42.800  36.390  51.370  1.00  0.00           H
ATOM   1521  CB  PHE   111      41.570  37.240  52.920  1.00  0.00           C
ATOM   1522  HB1 PHE   111      42.090  36.830  53.790  1.00  0.00           H
ATOM   1523  HB2 PHE   111      40.510  37.340  53.180  1.00  0.00           H
ATOM   1524  CG  PHE   111      42.200  38.570  52.650  1.00  0.00           C
ATOM   1525  CD1 PHE   111      41.370  39.680  52.580  1.00  0.00           C
ATOM   1526  HD1 PHE   111      40.290  39.610  52.570  1.00  0.00           H
ATOM   1527  CE1 PHE   111      41.900  40.990  52.570  1.00  0.00           C
ATOM   1528  HE1 PHE   111      41.240  41.820  52.370  1.00  0.00           H
ATOM   1529  CZ  PHE   111      43.310  41.170  52.570  1.00  0.00           C
ATOM   1530  HZ  PHE   111      43.850  42.080  52.390  1.00  0.00           H
ATOM   1531  CE2 PHE   111      44.130  40.010  52.650  1.00  0.00           C
ATOM   1532  HE2 PHE   111      45.210  40.120  52.610  1.00  0.00           H
ATOM   1533  CD2 PHE   111      43.580  38.750  52.760  1.00  0.00           C
ATOM   1534  HD2 PHE   111      44.250  37.910  52.830  1.00  0.00           H
ATOM   1535  C   PHE   111      41.660  34.760  52.190  1.00  0.00           C
ATOM   1536  O   PHE   111      42.530  34.350  52.910  1.00  0.00           O
ATOM   1537  N   LEU   112      40.660  34.040  51.770  1.00  0.00           N
ATOM   1538  H   LEU   112      39.910  34.510  51.280  1.00  0.00           H
ATOM   1539  CA  LEU   112      40.460  32.710  52.250  1.00  0.00           C
ATOM   1540  HA  LEU   112      41.030  32.540  53.160  1.00  0.00           H
ATOM   1541  CB  LEU   112      38.940  32.630  52.640  1.00  0.00           C
ATOM   1542  HB1 LEU   112      38.680  31.630  52.980  1.00  0.00           H
ATOM   1543  HB2 LEU   112      38.380  32.870  51.740  1.00  0.00           H
ATOM   1544  CG  LEU   112      38.470  33.580  53.770  1.00  0.00           C
ATOM   1545  HG  LEU   112      38.550  34.570  53.320  1.00  0.00           H
ATOM   1546  CD1 LEU   112      36.900  33.430  54.110  1.00  0.00           C
ATOM   1547 1HD1 LEU   112      36.700  34.470  54.370  1.00  0.00           H
ATOM   1548 2HD1 LEU   112      36.320  33.270  53.200  1.00  0.00           H
ATOM   1549 3HD1 LEU   112      36.740  32.690  54.890  1.00  0.00           H
ATOM   1550  CD2 LEU   112      39.370  33.560  55.020  1.00  0.00           C
ATOM   1551 1HD2 LEU   112      39.400  32.560  55.430  1.00  0.00           H
ATOM   1552 2HD2 LEU   112      40.390  33.770  54.690  1.00  0.00           H
ATOM   1553 3HD2 LEU   112      39.090  34.240  55.820  1.00  0.00           H
ATOM   1554  C   LEU   112      40.790  31.540  51.300  1.00  0.00           C
ATOM   1555  O   LEU   112      41.220  31.750  50.170  1.00  0.00           O
ATOM   1556  N   THR   113      40.890  30.370  51.830  1.00  0.00           N
ATOM   1557  H   THR   113      40.700  30.190  52.800  1.00  0.00           H
ATOM   1558  CA  THR   113      41.420  29.200  51.140  1.00  0.00           C
ATOM   1559  HA  THR   113      41.270  29.370  50.080  1.00  0.00           H
ATOM   1560  CB  THR   113      42.880  28.920  51.360  1.00  0.00           C
ATOM   1561  HB  THR   113      43.020  27.860  51.120  1.00  0.00           H
ATOM   1562  CG2 THR   113      43.760  29.780  50.500  1.00  0.00           C
ATOM   1563 1HG2 THR   113      43.330  29.540  49.530  1.00  0.00           H
ATOM   1564 2HG2 THR   113      43.750  30.860  50.670  1.00  0.00           H
ATOM   1565 3HG2 THR   113      44.790  29.500  50.710  1.00  0.00           H
ATOM   1566  OG1 THR   113      43.250  29.100  52.710  1.00  0.00           O
ATOM   1567  HG1 THR   113      43.150  30.020  52.950  1.00  0.00           H
ATOM   1568  C   THR   113      40.590  27.910  51.360  1.00  0.00           C
ATOM   1569  O   THR   113      40.010  27.420  50.370  1.00  0.00           O
ATOM   1570  N   ARG   132      40.630  27.350  52.590  1.00  0.00           N
ATOM   1571  H   ARG   132      41.210  27.800  53.280  1.00  0.00           H
ATOM   1572  CA  ARG   132      40.040  26.060  52.970  1.00  0.00           C
ATOM   1573  HA  ARG   132      39.840  25.540  52.030  1.00  0.00           H
ATOM   1574  CB  ARG   132      40.920  25.180  53.820  1.00  0.00           C
ATOM   1575  HB1 ARG   132      40.410  24.270  54.140  1.00  0.00           H
ATOM   1576  HB2 ARG   132      41.130  25.700  54.750  1.00  0.00           H
ATOM   1577  CG  ARG   132      42.160  24.690  52.980  1.00  0.00           C
ATOM   1578  HG1 ARG   132      42.670  25.530  52.520  1.00  0.00           H
ATOM   1579  HG2 ARG   132      41.780  24.000  52.230  1.00  0.00           H
ATOM   1580  CD  ARG   132      43.140  23.880  53.850  1.00  0.00           C
ATOM   1581  HD1 ARG   132      42.520  23.110  54.310  1.00  0.00           H
ATOM   1582  HD2 ARG   132      43.510  24.630  54.550  1.00  0.00           H
ATOM   1583  NE  ARG   132      44.260  23.320  53.100  1.00  0.00           N
ATOM   1584  HE  ARG   132      45.170  23.750  53.210  1.00  0.00           H
ATOM   1585  CZ  ARG   132      44.180  22.310  52.200  1.00  0.00           C
ATOM   1586  NH1 ARG   132      43.120  21.590  52.020  1.00  0.00           N
ATOM   1587 1HH1 ARG   132      42.260  21.730  52.530  1.00  0.00           H
ATOM   1588 2HH1 ARG   132      43.180  20.890  51.300  1.00  0.00           H
ATOM   1589  NH2 ARG   132      45.200  21.950  51.470  1.00  0.00           N
ATOM   1590 1HH2 ARG   132      45.960  22.550  51.200  1.00  0.00           H
ATOM   1591 2HH2 ARG   132      45.200  21.070  50.970  1.00  0.00           H
ATOM   1592  C   ARG   132      38.690  26.180  53.690  1.00  0.00           C
ATOM   1593  O   ARG   132      37.920  25.270  53.700  1.00  0.00           O
ATOM   1594  N   SER   133      38.420  27.340  54.230  1.00  0.00           N
ATOM   1595  H   SER   133      39.160  28.020  54.160  1.00  0.00           H
ATOM   1596  CA  SER   133      37.160  27.820  54.710  1.00  0.00           C
ATOM   1597  HA  SER   133      36.930  27.180  55.560  1.00  0.00           H
ATOM   1598  CB  SER   133      37.410  29.210  55.410  1.00  0.00           C
ATOM   1599  HB1 SER   133      37.760  29.900  54.640  1.00  0.00           H
ATOM   1600  HB2 SER   133      38.100  29.120  56.250  1.00  0.00           H
ATOM   1601  OG  SER   133      36.280  29.840  55.900  1.00  0.00           O
ATOM   1602  HG  SER   133      36.480  30.620  56.420  1.00  0.00           H
ATOM   1603  C   SER   133      35.990  27.850  53.810  1.00  0.00           C
ATOM   1604  O   SER   133      36.090  28.330  52.710  1.00  0.00           O
ATOM   1605  N   VAL   134      34.830  27.460  54.270  1.00  0.00           N
ATOM   1606  H   VAL   134      34.880  27.200  55.240  1.00  0.00           H
ATOM   1607  CA  VAL   134      33.620  27.540  53.480  1.00  0.00           C
ATOM   1608  HA  VAL   134      33.990  27.120  52.550  1.00  0.00           H
ATOM   1609  CB  VAL   134      32.510  26.580  54.000  1.00  0.00           C
ATOM   1610  HB  VAL   134      31.560  26.610  53.460  1.00  0.00           H
ATOM   1611  CG1 VAL   134      32.830  25.120  54.130  1.00  0.00           C
ATOM   1612 1HG1 VAL   134      32.920  24.660  53.140  1.00  0.00           H
ATOM   1613 2HG1 VAL   134      33.780  24.940  54.630  1.00  0.00           H
ATOM   1614 3HG1 VAL   134      32.100  24.510  54.660  1.00  0.00           H
ATOM   1615  CG2 VAL   134      32.020  27.080  55.350  1.00  0.00           C
ATOM   1616 1HG2 VAL   134      31.430  28.000  55.310  1.00  0.00           H
ATOM   1617 2HG2 VAL   134      31.330  26.390  55.840  1.00  0.00           H
ATOM   1618 3HG2 VAL   134      32.840  27.320  56.030  1.00  0.00           H
ATOM   1619  C   VAL   134      33.030  29.000  53.310  1.00  0.00           C
ATOM   1620  O   VAL   134      32.050  29.270  52.590  1.00  0.00           O
ATOM   1621  N   LYS   135      33.480  29.930  54.150  1.00  0.00           N
ATOM   1622  H   LYS   135      34.360  29.700  54.590  1.00  0.00           H
ATOM   1623  CA  LYS   135      33.020  31.300  54.250  1.00  0.00           C
ATOM   1624  HA  LYS   135      31.930  31.220  54.250  1.00  0.00           H
ATOM   1625  CB  LYS   135      33.450  31.770  55.660  1.00  0.00           C
ATOM   1626  HB1 LYS   135      33.090  32.780  55.840  1.00  0.00           H
ATOM   1627  HB2 LYS   135      34.520  31.950  55.640  1.00  0.00           H
ATOM   1628  CG  LYS   135      32.980  30.930  56.830  1.00  0.00           C
ATOM   1629  HG1 LYS   135      33.260  31.500  57.710  1.00  0.00           H
ATOM   1630  HG2 LYS   135      33.450  29.940  56.830  1.00  0.00           H
ATOM   1631  CD  LYS   135      31.480  30.730  56.930  1.00  0.00           C
ATOM   1632  HD1 LYS   135      31.080  30.060  56.170  1.00  0.00           H
ATOM   1633  HD2 LYS   135      31.060  31.690  56.660  1.00  0.00           H
ATOM   1634  CE  LYS   135      31.170  30.040  58.300  1.00  0.00           C
ATOM   1635  HE1 LYS   135      31.600  30.670  59.080  1.00  0.00           H
ATOM   1636  HE2 LYS   135      31.700  29.100  58.420  1.00  0.00           H
ATOM   1637  NZ  LYS   135      29.750  29.760  58.490  1.00  0.00           N
ATOM   1638  HZ1 LYS   135      29.530  29.500  59.440  1.00  0.00           H
ATOM   1639  HZ2 LYS   135      29.210  30.600  58.470  1.00  0.00           H
ATOM   1640  HZ3 LYS   135      29.440  29.050  57.840  1.00  0.00           H
ATOM   1641  C   LYS   135      33.340  32.370  53.170  1.00  0.00           C
ATOM   1642  O   LYS   135      33.320  33.540  53.500  1.00  0.00           O
ATOM   1643  N   TYR   136      33.740  31.980  51.950  1.00  0.00           N
ATOM   1644  H   TYR   136      33.580  31.000  51.750  1.00  0.00           H
ATOM   1645  CA  TYR   136      33.980  32.880  50.820  1.00  0.00           C
ATOM   1646  HA  TYR   136      34.930  33.390  50.990  1.00  0.00           H
ATOM   1647  CB  TYR   136      34.080  31.950  49.590  1.00  0.00           C
ATOM   1648  HB1 TYR   136      33.960  32.600  48.720  1.00  0.00           H
ATOM   1649  HB2 TYR   136      33.180  31.330  49.610  1.00  0.00           H
ATOM   1650  CG  TYR   136      35.380  31.150  49.370  1.00  0.00           C
ATOM   1651  CD1 TYR   136      35.730  30.070  50.090  1.00  0.00           C
ATOM   1652  HD1 TYR   136      35.130  29.750  50.930  1.00  0.00           H
ATOM   1653  CE1 TYR   136      36.930  29.370  49.800  1.00  0.00           C
ATOM   1654  HE1 TYR   136      37.120  28.530  50.460  1.00  0.00           H
ATOM   1655  CZ  TYR   136      37.810  29.790  48.830  1.00  0.00           C
ATOM   1656  OH  TYR   136      38.870  29.030  48.450  1.00  0.00           O
ATOM   1657  HH  TYR   136      38.930  28.320  49.100  1.00  0.00           H
ATOM   1658  CE2 TYR   136      37.470  30.930  48.040  1.00  0.00           C
ATOM   1659  HE2 TYR   136      38.090  31.270  47.220  1.00  0.00           H
ATOM   1660  CD2 TYR   136      36.280  31.580  48.380  1.00  0.00           C
ATOM   1661  HD2 TYR   136      36.030  32.340  47.650  1.00  0.00           H
ATOM   1662  C   TYR   136      32.830  33.870  50.650  1.00  0.00           C
ATOM   1663  O   TYR   136      31.700  33.470  50.840  1.00  0.00           O
ATOM   1664  N   ASP   137      33.210  35.140  50.350  1.00  0.00           N
ATOM   1665  H   ASP   137      34.190  35.280  50.500  1.00  0.00           H
ATOM   1666  CA  ASP   137      32.330  36.320  50.300  1.00  0.00           C
ATOM   1667  HA  ASP   137      31.680  36.280  51.170  1.00  0.00           H
ATOM   1668  CB  ASP   137      33.050  37.670  50.400  1.00  0.00           C
ATOM   1669  HB1 ASP   137      33.590  37.880  49.480  1.00  0.00           H
ATOM   1670  HB2 ASP   137      33.710  37.580  51.260  1.00  0.00           H
ATOM   1671  CG  ASP   137      32.220  38.980  50.530  1.00  0.00           C
ATOM   1672  OD1 ASP   137      32.820  40.070  50.400  1.00  0.00           O
ATOM   1673  OD2 ASP   137      31.150  39.010  51.080  1.00  0.00           O
ATOM   1674  C   ASP   137      31.350  36.250  49.070  1.00  0.00           C
ATOM   1675  O   ASP   137      30.240  36.820  49.170  1.00  0.00           O
ATOM   1676  N   TYR   138      31.830  35.720  47.900  1.00  0.00           N
ATOM   1677  H   TYR   138      32.730  35.280  47.780  1.00  0.00           H
ATOM   1678  CA  TYR   138      30.920  35.710  46.760  1.00  0.00           C
ATOM   1679  HA  TYR   138      29.920  36.090  46.930  1.00  0.00           H
ATOM   1680  CB  TYR   138      31.410  36.700  45.690  1.00  0.00           C
ATOM   1681  HB1 TYR   138      30.710  36.590  44.860  1.00  0.00           H
ATOM   1682  HB2 TYR   138      32.400  36.370  45.360  1.00  0.00           H
ATOM   1683  CG  TYR   138      31.510  38.200  46.050  1.00  0.00           C
ATOM   1684  CD1 TYR   138      32.640  38.640  46.760  1.00  0.00           C
ATOM   1685  HD1 TYR   138      33.450  38.040  47.170  1.00  0.00           H
ATOM   1686  CE1 TYR   138      32.740  40.030  47.050  1.00  0.00           C
ATOM   1687  HE1 TYR   138      33.630  40.430  47.520  1.00  0.00           H
ATOM   1688  CZ  TYR   138      31.680  40.930  46.790  1.00  0.00           C
ATOM   1689  OH  TYR   138      31.790  42.290  46.960  1.00  0.00           O
ATOM   1690  HH  TYR   138      30.980  42.760  46.730  1.00  0.00           H
ATOM   1691  CE2 TYR   138      30.560  40.410  46.190  1.00  0.00           C
ATOM   1692  HE2 TYR   138      29.910  41.180  45.780  1.00  0.00           H
ATOM   1693  CD2 TYR   138      30.440  39.060  45.850  1.00  0.00           C
ATOM   1694  HD2 TYR   138      29.590  38.730  45.270  1.00  0.00           H
ATOM   1695  C   TYR   138      30.670  34.280  46.250  1.00  0.00           C
ATOM   1696  O   TYR   138      31.590  33.420  46.160  1.00  0.00           O
