# Supplementary material for: Targeting Ras-binding domain of ELMO1 by computational nanobody design
Source: Commun Biol. 2023 Mar 17;6:284. doi: 10.1038/s42003-023-04657-w (PMC10023680; doi:10.1038/s42003-023-04657-w)
Supplement: Supplementary file 4 — Supplementary Data 2 [file 42003_2023_4657_MOESM4_ESM.zip › MD_input_output/Nb01_snapshot/snapshot_098000_CDR2.pdb]

ATOM    724  N   SER    57      38.470  27.030  47.730  1.00  0.00           N
ATOM    725  H   SER    57      39.340  27.020  48.250  1.00  0.00           H
ATOM    726  CA  SER    57      38.160  28.190  46.810  1.00  0.00           C
ATOM    727  HA  SER    57      37.530  27.870  45.980  1.00  0.00           H
ATOM    728  CB  SER    57      37.370  29.200  47.520  1.00  0.00           C
ATOM    729  HB1 SER    57      36.510  28.760  48.040  1.00  0.00           H
ATOM    730  HB2 SER    57      37.050  29.880  46.730  1.00  0.00           H
ATOM    731  OG  SER    57      38.200  29.850  48.450  1.00  0.00           O
ATOM    732  HG  SER    57      37.660  30.070  49.220  1.00  0.00           H
ATOM    733  C   SER    57      39.470  28.780  46.140  1.00  0.00           C
ATOM    734  O   SER    57      40.580  28.660  46.680  1.00  0.00           O
ATOM    735  N   ILE    58      39.280  29.520  45.030  1.00  0.00           N
ATOM    736  H   ILE    58      38.370  29.580  44.600  1.00  0.00           H
ATOM    737  CA  ILE    58      40.400  30.210  44.370  1.00  0.00           C
ATOM    738  HA  ILE    58      41.300  30.260  44.970  1.00  0.00           H
ATOM    739  CB  ILE    58      40.840  29.250  43.220  1.00  0.00           C
ATOM    740  HB  ILE    58      40.930  28.250  43.650  1.00  0.00           H
ATOM    741  CG2 ILE    58      39.850  29.140  42.090  1.00  0.00           C
ATOM    742 1HG2 ILE    58      38.890  28.820  42.510  1.00  0.00           H
ATOM    743 2HG2 ILE    58      39.650  30.100  41.610  1.00  0.00           H
ATOM    744 3HG2 ILE    58      40.110  28.480  41.270  1.00  0.00           H
ATOM    745  CG1 ILE    58      42.210  29.730  42.690  1.00  0.00           C
ATOM    746 1HG1 ILE    58      42.880  30.010  43.500  1.00  0.00           H
ATOM    747 2HG1 ILE    58      42.080  30.570  42.000  1.00  0.00           H
ATOM    748  CD  ILE    58      43.010  28.700  41.890  1.00  0.00           C
ATOM    749  HD1 ILE    58      42.460  28.240  41.070  1.00  0.00           H
ATOM    750  HD2 ILE    58      43.900  29.220  41.550  1.00  0.00           H
ATOM    751  HD3 ILE    58      43.510  27.980  42.550  1.00  0.00           H
ATOM    752  C   ILE    58      40.050  31.620  43.920  1.00  0.00           C
ATOM    753  O   ILE    58      39.000  31.820  43.360  1.00  0.00           O
ATOM    754  N   LYS    59      41.000  32.530  44.160  1.00  0.00           N
ATOM    755  H   LYS    59      41.900  32.200  44.480  1.00  0.00           H
ATOM    756  CA  LYS    59      40.960  33.900  43.790  1.00  0.00           C
ATOM    757  HA  LYS    59      39.920  34.150  43.580  1.00  0.00           H
ATOM    758  CB  LYS    59      41.610  34.860  44.770  1.00  0.00           C
ATOM    759  HB1 LYS    59      41.350  35.880  44.490  1.00  0.00           H
ATOM    760  HB2 LYS    59      42.700  34.770  44.790  1.00  0.00           H
ATOM    761  CG  LYS    59      41.290  34.750  46.280  1.00  0.00           C
ATOM    762  HG1 LYS    59      41.730  33.840  46.700  1.00  0.00           H
ATOM    763  HG2 LYS    59      40.210  34.790  46.420  1.00  0.00           H
ATOM    764  CD  LYS    59      41.940  35.910  47.040  1.00  0.00           C
ATOM    765  HD1 LYS    59      41.410  36.790  46.690  1.00  0.00           H
ATOM    766  HD2 LYS    59      42.980  36.060  46.780  1.00  0.00           H
ATOM    767  CE  LYS    59      41.850  35.690  48.540  1.00  0.00           C
ATOM    768  HE1 LYS    59      42.220  34.670  48.660  1.00  0.00           H
ATOM    769  HE2 LYS    59      40.780  35.780  48.740  1.00  0.00           H
ATOM    770  NZ  LYS    59      42.590  36.670  49.340  1.00  0.00           N
ATOM    771  HZ1 LYS    59      42.500  36.480  50.320  1.00  0.00           H
ATOM    772  HZ2 LYS    59      43.560  36.800  49.100  1.00  0.00           H
ATOM    773  HZ3 LYS    59      42.080  37.510  49.120  1.00  0.00           H
ATOM    774  C   LYS    59      41.700  34.100  42.490  1.00  0.00           C
ATOM    775  O   LYS    59      42.450  33.280  42.050  1.00  0.00           O
ATOM    776  N   TRP    60      41.530  35.340  41.960  1.00  0.00           N
ATOM    777  H   TRP    60      40.770  35.870  42.370  1.00  0.00           H
ATOM    778  CA  TRP    60      41.890  35.600  40.580  1.00  0.00           C
ATOM    779  HA  TRP    60      41.440  34.730  40.090  1.00  0.00           H
ATOM    780  CB  TRP    60      41.200  36.840  40.010  1.00  0.00           C
ATOM    781  HB1 TRP    60      40.120  36.950  40.060  1.00  0.00           H
ATOM    782  HB2 TRP    60      41.330  36.750  38.940  1.00  0.00           H
ATOM    783  CG  TRP    60      41.850  38.130  40.450  1.00  0.00           C
ATOM    784  CD1 TRP    60      41.450  38.970  41.440  1.00  0.00           C
ATOM    785  HD1 TRP    60      40.630  38.820  42.130  1.00  0.00           H
ATOM    786  NE1 TRP    60      42.280  40.000  41.590  1.00  0.00           N
ATOM    787  HE1 TRP    60      42.240  40.810  42.190  1.00  0.00           H
ATOM    788  CE2 TRP    60      43.310  39.960  40.640  1.00  0.00           C
ATOM    789  CZ2 TRP    60      44.500  40.690  40.390  1.00  0.00           C
ATOM    790  HZ2 TRP    60      44.740  41.520  41.050  1.00  0.00           H
ATOM    791  CH2 TRP    60      45.330  40.350  39.360  1.00  0.00           C
ATOM    792  HH2 TRP    60      46.260  40.910  39.260  1.00  0.00           H
ATOM    793  CZ3 TRP    60      45.010  39.260  38.620  1.00  0.00           C
ATOM    794  HZ3 TRP    60      45.750  38.980  37.880  1.00  0.00           H
ATOM    795  CE3 TRP    60      43.880  38.510  38.840  1.00  0.00           C
ATOM    796  HE3 TRP    60      43.540  37.730  38.180  1.00  0.00           H
ATOM    797  CD2 TRP    60      43.020  38.820  39.890  1.00  0.00           C
ATOM    798  C   TRP    60      43.410  35.600  40.300  1.00  0.00           C
ATOM    799  O   TRP    60      43.730  35.190  39.190  1.00  0.00           O
ATOM    800  N   ALA    61      44.260  36.060  41.240  1.00  0.00           N
ATOM    801  H   ALA    61      43.810  36.460  42.060  1.00  0.00           H
ATOM    802  CA  ALA    61      45.770  35.950  41.150  1.00  0.00           C
ATOM    803  HA  ALA    61      46.050  35.900  40.100  1.00  0.00           H
ATOM    804  CB  ALA    61      46.420  37.210  41.630  1.00  0.00           C
ATOM    805  HB1 ALA    61      45.920  37.590  42.520  1.00  0.00           H
ATOM    806  HB2 ALA    61      47.430  37.000  41.990  1.00  0.00           H
ATOM    807  HB3 ALA    61      46.540  37.900  40.800  1.00  0.00           H
ATOM    808  C   ALA    61      46.270  34.670  41.910  1.00  0.00           C
ATOM    809  O   ALA    61      47.370  34.640  42.470  1.00  0.00           O
ATOM    810  N   GLY    65      45.500  33.610  41.790  1.00  0.00           N
ATOM    811  H   GLY    65      44.590  33.750  41.370  1.00  0.00           H
ATOM    812  CA  GLY    65      46.010  32.230  41.990  1.00  0.00           C
ATOM    813  HA1 GLY    65      47.060  32.300  41.690  1.00  0.00           H
ATOM    814  HA2 GLY    65      45.460  31.680  41.240  1.00  0.00           H
ATOM    815  C   GLY    65      45.920  31.690  43.500  1.00  0.00           C
ATOM    816  O   GLY    65      46.270  30.520  43.830  1.00  0.00           O
ATOM    817  N   ASP    66      45.540  32.570  44.390  1.00  0.00           N
ATOM    818  H   ASP    66      45.160  33.430  44.020  1.00  0.00           H
ATOM    819  CA  ASP    66      45.480  32.390  45.780  1.00  0.00           C
ATOM    820  HA  ASP    66      46.390  31.830  45.980  1.00  0.00           H
ATOM    821  CB  ASP    66      45.480  33.700  46.550  1.00  0.00           C
ATOM    822  HB1 ASP    66      44.450  34.060  46.460  1.00  0.00           H
ATOM    823  HB2 ASP    66      46.010  34.450  45.960  1.00  0.00           H
ATOM    824  CG  ASP    66      45.910  33.650  47.990  1.00  0.00           C
ATOM    825  OD1 ASP    66      46.040  34.690  48.680  1.00  0.00           O
ATOM    826  OD2 ASP    66      46.300  32.540  48.430  1.00  0.00           O
ATOM    827  C   ASP    66      44.300  31.440  46.240  1.00  0.00           C
ATOM    828  O   ASP    66      43.190  31.610  45.800  1.00  0.00           O
ATOM    829  N   ARG    67      44.560  30.620  47.220  1.00  0.00           N
ATOM    830  H   ARG    67      45.490  30.730  47.600  1.00  0.00           H
ATOM    831  CA  ARG    67      43.770  29.470  47.660  1.00  0.00           C
ATOM    832  HA  ARG    67      42.850  29.380  47.070  1.00  0.00           H
ATOM    833  CB  ARG    67      44.660  28.270  47.470  1.00  0.00           C
ATOM    834  HB1 ARG    67      44.340  27.410  48.060  1.00  0.00           H
ATOM    835  HB2 ARG    67      45.650  28.630  47.740  1.00  0.00           H
ATOM    836  CG  ARG    67      44.520  27.800  46.000  1.00  0.00           C
ATOM    837  HG1 ARG    67      44.740  28.630  45.330  1.00  0.00           H
ATOM    838  HG2 ARG    67      43.490  27.570  45.720  1.00  0.00           H
ATOM    839  CD  ARG    67      45.540  26.670  45.790  1.00  0.00           C
ATOM    840  HD1 ARG    67      45.230  25.760  46.330  1.00  0.00           H
ATOM    841  HD2 ARG    67      46.530  26.960  46.150  1.00  0.00           H
ATOM    842  NE  ARG    67      45.450  26.310  44.380  1.00  0.00           N
ATOM    843  HE  ARG    67      44.600  25.910  44.020  1.00  0.00           H
ATOM    844  CZ  ARG    67      46.270  26.670  43.410  1.00  0.00           C
ATOM    845  NH1 ARG    67      47.360  27.330  43.550  1.00  0.00           N
ATOM    846 1HH1 ARG    67      47.770  27.550  44.450  1.00  0.00           H
ATOM    847 2HH1 ARG    67      47.860  27.630  42.730  1.00  0.00           H
ATOM    848  NH2 ARG    67      45.890  26.470  42.260  1.00  0.00           N
ATOM    849 1HH2 ARG    67      45.000  26.000  42.180  1.00  0.00           H
ATOM    850 2HH2 ARG    67      46.540  26.620  41.500  1.00  0.00           H
ATOM    851  C   ARG    67      43.350  29.540  49.140  1.00  0.00           C
ATOM    852  O   ARG    67      43.820  30.370  49.970  1.00  0.00           O
ATOM    853  N   THR    68      42.430  28.630  49.540  1.00  0.00           N
ATOM    854  H   THR    68      42.140  28.020  48.800  1.00  0.00           H
ATOM    855  CA  THR    68      41.750  28.390  50.860  1.00  0.00           C
ATOM    856  HA  THR    68      42.420  28.450  51.710  1.00  0.00           H
ATOM    857  CB  THR    68      40.710  29.490  50.990  1.00  0.00           C
ATOM    858  HB  THR    68      39.950  29.370  50.220  1.00  0.00           H
ATOM    859  CG2 THR    68      39.930  29.560  52.320  1.00  0.00           C
ATOM    860 1HG2 THR    68      40.480  29.990  53.150  1.00  0.00           H
ATOM    861 2HG2 THR    68      39.090  30.200  52.060  1.00  0.00           H
ATOM    862 3HG2 THR    68      39.480  28.610  52.610  1.00  0.00           H
ATOM    863  OG1 THR    68      41.180  30.790  50.900  1.00  0.00           O
ATOM    864  HG1 THR    68      41.050  31.180  50.030  1.00  0.00           H
ATOM    865  C   THR    68      40.990  27.040  50.770  1.00  0.00           C
ATOM    866  O   THR    68      40.660  26.610  49.680  1.00  0.00           O
ATOM    867  N   TYR    69      40.850  26.380  51.980  1.00  0.00           N
ATOM    868  H   TYR    69      41.090  26.850  52.850  1.00  0.00           H
ATOM    869  CA  TYR    69      40.540  24.960  52.010  1.00  0.00           C
ATOM    870  HA  TYR    69      40.130  24.700  51.040  1.00  0.00           H
ATOM    871  CB  TYR    69      41.910  24.200  52.220  1.00  0.00           C
ATOM    872  HB1 TYR    69      41.590  23.190  52.510  1.00  0.00           H
ATOM    873  HB2 TYR    69      42.440  24.580  53.100  1.00  0.00           H
ATOM    874  CG  TYR    69      42.890  24.130  51.020  1.00  0.00           C
ATOM    875  CD1 TYR    69      44.070  24.880  51.090  1.00  0.00           C
ATOM    876  HD1 TYR    69      44.230  25.590  51.890  1.00  0.00           H
ATOM    877  CE1 TYR    69      45.060  24.820  50.070  1.00  0.00           C
ATOM    878  HE1 TYR    69      45.980  25.380  50.090  1.00  0.00           H
ATOM    879  CZ  TYR    69      44.840  23.890  49.040  1.00  0.00           C
ATOM    880  OH  TYR    69      45.760  23.800  48.070  1.00  0.00           O
ATOM    881  HH  TYR    69      46.400  24.510  48.160  1.00  0.00           H
ATOM    882  CE2 TYR    69      43.640  23.090  49.010  1.00  0.00           C
ATOM    883  HE2 TYR    69      43.560  22.360  48.220  1.00  0.00           H
ATOM    884  CD2 TYR    69      42.690  23.170  50.020  1.00  0.00           C
ATOM    885  HD2 TYR    69      41.890  22.440  50.030  1.00  0.00           H
ATOM    886  C   TYR    69      39.650  24.560  53.140  1.00  0.00           C
ATOM    887  O   TYR    69      39.470  25.300  54.110  1.00  0.00           O
