# Supplementary material for: Targeting Ras-binding domain of ELMO1 by computational nanobody design
Source: Commun Biol. 2023 Mar 17;6:284. doi: 10.1038/s42003-023-04657-w (PMC10023680; doi:10.1038/s42003-023-04657-w)
Supplement: Supplementary file 4 — Supplementary Data 2 [file 42003_2023_4657_MOESM4_ESM.zip › MD_input_output/Nb01_snapshot/snapshot_065000_CDR2.pdb]

ATOM    724  N   SER    57      40.610  42.450  41.540  1.00  0.00           N
ATOM    725  H   SER    57      41.450  42.130  42.000  1.00  0.00           H
ATOM    726  CA  SER    57      40.670  43.840  40.980  1.00  0.00           C
ATOM    727  HA  SER    57      40.170  43.840  40.010  1.00  0.00           H
ATOM    728  CB  SER    57      39.890  44.760  41.920  1.00  0.00           C
ATOM    729  HB1 SER    57      38.890  44.350  42.070  1.00  0.00           H
ATOM    730  HB2 SER    57      39.880  45.770  41.510  1.00  0.00           H
ATOM    731  OG  SER    57      40.530  44.830  43.160  1.00  0.00           O
ATOM    732  HG  SER    57      39.910  44.760  43.890  1.00  0.00           H
ATOM    733  C   SER    57      42.150  44.210  40.790  1.00  0.00           C
ATOM    734  O   SER    57      42.970  43.670  41.470  1.00  0.00           O
ATOM    735  N   ILE    58      42.440  45.230  39.960  1.00  0.00           N
ATOM    736  H   ILE    58      41.640  45.580  39.460  1.00  0.00           H
ATOM    737  CA  ILE    58      43.740  45.750  39.580  1.00  0.00           C
ATOM    738  HA  ILE    58      44.460  45.550  40.370  1.00  0.00           H
ATOM    739  CB  ILE    58      44.340  45.020  38.350  1.00  0.00           C
ATOM    740  HB  ILE    58      44.580  44.000  38.660  1.00  0.00           H
ATOM    741  CG2 ILE    58      43.380  44.830  37.180  1.00  0.00           C
ATOM    742 1HG2 ILE    58      42.410  44.490  37.540  1.00  0.00           H
ATOM    743 2HG2 ILE    58      43.120  45.800  36.750  1.00  0.00           H
ATOM    744 3HG2 ILE    58      43.720  44.280  36.300  1.00  0.00           H
ATOM    745  CG1 ILE    58      45.690  45.640  37.910  1.00  0.00           C
ATOM    746 1HG1 ILE    58      46.180  45.790  38.870  1.00  0.00           H
ATOM    747 2HG1 ILE    58      45.540  46.620  37.470  1.00  0.00           H
ATOM    748  CD  ILE    58      46.520  44.740  37.050  1.00  0.00           C
ATOM    749  HD1 ILE    58      46.660  43.840  37.660  1.00  0.00           H
ATOM    750  HD2 ILE    58      45.900  44.450  36.190  1.00  0.00           H
ATOM    751  HD3 ILE    58      47.490  45.180  36.830  1.00  0.00           H
ATOM    752  C   ILE    58      43.760  47.280  39.400  1.00  0.00           C
ATOM    753  O   ILE    58      42.930  47.820  38.640  1.00  0.00           O
ATOM    754  N   LYS    59      44.640  48.020  40.110  1.00  0.00           N
ATOM    755  H   LYS    59      45.340  47.570  40.680  1.00  0.00           H
ATOM    756  CA  LYS    59      44.740  49.490  40.050  1.00  0.00           C
ATOM    757  HA  LYS    59      43.710  49.840  40.010  1.00  0.00           H
ATOM    758  CB  LYS    59      45.310  50.110  41.340  1.00  0.00           C
ATOM    759  HB1 LYS    59      45.400  51.190  41.310  1.00  0.00           H
ATOM    760  HB2 LYS    59      46.310  49.680  41.330  1.00  0.00           H
ATOM    761  CG  LYS    59      44.530  49.780  42.660  1.00  0.00           C
ATOM    762  HG1 LYS    59      44.610  48.720  42.910  1.00  0.00           H
ATOM    763  HG2 LYS    59      43.480  50.020  42.530  1.00  0.00           H
ATOM    764  CD  LYS    59      45.020  50.560  43.890  1.00  0.00           C
ATOM    765  HD1 LYS    59      44.420  51.460  44.030  1.00  0.00           H
ATOM    766  HD2 LYS    59      46.000  50.860  43.520  1.00  0.00           H
ATOM    767  CE  LYS    59      45.260  49.820  45.160  1.00  0.00           C
ATOM    768  HE1 LYS    59      45.910  48.970  44.950  1.00  0.00           H
ATOM    769  HE2 LYS    59      44.270  49.490  45.470  1.00  0.00           H
ATOM    770  NZ  LYS    59      45.970  50.650  46.120  1.00  0.00           N
ATOM    771  HZ1 LYS    59      46.880  50.960  45.820  1.00  0.00           H
ATOM    772  HZ2 LYS    59      45.530  51.520  46.360  1.00  0.00           H
ATOM    773  HZ3 LYS    59      46.090  50.210  47.020  1.00  0.00           H
ATOM    774  C   LYS    59      45.370  50.000  38.830  1.00  0.00           C
ATOM    775  O   LYS    59      45.870  49.240  38.030  1.00  0.00           O
ATOM    776  N   TRP    60      45.410  51.370  38.670  1.00  0.00           N
ATOM    777  H   TRP    60      44.970  51.940  39.380  1.00  0.00           H
ATOM    778  CA  TRP    60      45.820  51.990  37.380  1.00  0.00           C
ATOM    779  HA  TRP    60      45.230  51.430  36.650  1.00  0.00           H
ATOM    780  CB  TRP    60      45.550  53.480  37.240  1.00  0.00           C
ATOM    781  HB1 TRP    60      44.560  53.490  36.790  1.00  0.00           H
ATOM    782  HB2 TRP    60      46.210  53.990  36.530  1.00  0.00           H
ATOM    783  CG  TRP    60      45.530  54.270  38.550  1.00  0.00           C
ATOM    784  CD1 TRP    60      44.490  54.340  39.400  1.00  0.00           C
ATOM    785  HD1 TRP    60      43.540  53.890  39.140  1.00  0.00           H
ATOM    786  NE1 TRP    60      44.720  55.260  40.380  1.00  0.00           N
ATOM    787  HE1 TRP    60      43.990  55.490  41.030  1.00  0.00           H
ATOM    788  CE2 TRP    60      45.990  55.790  40.330  1.00  0.00           C
ATOM    789  CZ2 TRP    60      46.710  56.770  41.030  1.00  0.00           C
ATOM    790  HZ2 TRP    60      46.190  57.220  41.860  1.00  0.00           H
ATOM    791  CH2 TRP    60      48.080  57.040  40.680  1.00  0.00           C
ATOM    792  HH2 TRP    60      48.580  57.830  41.220  1.00  0.00           H
ATOM    793  CZ3 TRP    60      48.660  56.350  39.620  1.00  0.00           C
ATOM    794  HZ3 TRP    60      49.610  56.630  39.190  1.00  0.00           H
ATOM    795  CE3 TRP    60      47.850  55.510  38.820  1.00  0.00           C
ATOM    796  HE3 TRP    60      48.240  55.080  37.910  1.00  0.00           H
ATOM    797  CD2 TRP    60      46.540  55.170  39.170  1.00  0.00           C
ATOM    798  C   TRP    60      47.250  51.660  37.030  1.00  0.00           C
ATOM    799  O   TRP    60      47.590  51.590  35.820  1.00  0.00           O
ATOM    800  N   ALA    61      48.130  51.530  38.040  1.00  0.00           N
ATOM    801  H   ALA    61      47.760  51.540  38.980  1.00  0.00           H
ATOM    802  CA  ALA    61      49.590  51.240  37.890  1.00  0.00           C
ATOM    803  HA  ALA    61      49.690  51.330  36.810  1.00  0.00           H
ATOM    804  CB  ALA    61      50.400  52.290  38.610  1.00  0.00           C
ATOM    805  HB1 ALA    61      49.960  53.270  38.480  1.00  0.00           H
ATOM    806  HB2 ALA    61      50.440  51.930  39.640  1.00  0.00           H
ATOM    807  HB3 ALA    61      51.450  52.210  38.310  1.00  0.00           H
ATOM    808  C   ALA    61      49.940  49.770  38.390  1.00  0.00           C
ATOM    809  O   ALA    61      50.930  49.530  39.060  1.00  0.00           O
ATOM    810  N   GLY    65      49.140  48.780  38.040  1.00  0.00           N
ATOM    811  H   GLY    65      48.400  49.030  37.400  1.00  0.00           H
ATOM    812  CA  GLY    65      49.290  47.380  38.390  1.00  0.00           C
ATOM    813  HA1 GLY    65      50.370  47.230  38.410  1.00  0.00           H
ATOM    814  HA2 GLY    65      48.750  46.800  37.630  1.00  0.00           H
ATOM    815  C   GLY    65      48.890  46.740  39.720  1.00  0.00           C
ATOM    816  O   GLY    65      48.850  45.510  39.830  1.00  0.00           O
ATOM    817  N   ASP    66      48.500  47.500  40.780  1.00  0.00           N
ATOM    818  H   ASP    66      48.500  48.500  40.670  1.00  0.00           H
ATOM    819  CA  ASP    66      48.250  46.910  42.100  1.00  0.00           C
ATOM    820  HA  ASP    66      49.160  46.350  42.340  1.00  0.00           H
ATOM    821  CB  ASP    66      48.010  48.140  43.070  1.00  0.00           C
ATOM    822  HB1 ASP    66      46.970  48.440  42.970  1.00  0.00           H
ATOM    823  HB2 ASP    66      48.700  48.950  42.840  1.00  0.00           H
ATOM    824  CG  ASP    66      48.260  47.700  44.560  1.00  0.00           C
ATOM    825  OD1 ASP    66      48.080  48.580  45.440  1.00  0.00           O
ATOM    826  OD2 ASP    66      48.530  46.500  44.780  1.00  0.00           O
ATOM    827  C   ASP    66      47.050  46.030  42.090  1.00  0.00           C
ATOM    828  O   ASP    66      45.900  46.410  41.930  1.00  0.00           O
ATOM    829  N   ARG    67      47.260  44.690  42.330  1.00  0.00           N
ATOM    830  H   ARG    67      48.200  44.360  42.510  1.00  0.00           H
ATOM    831  CA  ARG    67      46.270  43.600  42.490  1.00  0.00           C
ATOM    832  HA  ARG    67      45.450  43.950  41.870  1.00  0.00           H
ATOM    833  CB  ARG    67      46.770  42.300  41.860  1.00  0.00           C
ATOM    834  HB1 ARG    67      46.010  41.540  42.040  1.00  0.00           H
ATOM    835  HB2 ARG    67      47.650  41.930  42.400  1.00  0.00           H
ATOM    836  CG  ARG    67      47.180  42.460  40.410  1.00  0.00           C
ATOM    837  HG1 ARG    67      46.790  43.420  40.060  1.00  0.00           H
ATOM    838  HG2 ARG    67      46.930  41.620  39.770  1.00  0.00           H
ATOM    839  CD  ARG    67      48.750  42.520  40.250  1.00  0.00           C
ATOM    840  HD1 ARG    67      49.100  41.620  40.750  1.00  0.00           H
ATOM    841  HD2 ARG    67      49.210  43.350  40.790  1.00  0.00           H
ATOM    842  NE  ARG    67      49.170  42.570  38.840  1.00  0.00           N
ATOM    843  HE  ARG    67      48.470  42.210  38.210  1.00  0.00           H
ATOM    844  CZ  ARG    67      50.320  43.150  38.450  1.00  0.00           C
ATOM    845  NH1 ARG    67      51.200  43.570  39.280  1.00  0.00           N
ATOM    846 1HH1 ARG    67      51.110  43.430  40.280  1.00  0.00           H
ATOM    847 2HH1 ARG    67      51.870  44.280  39.010  1.00  0.00           H
ATOM    848  NH2 ARG    67      50.480  43.330  37.170  1.00  0.00           N
ATOM    849 1HH2 ARG    67      49.770  43.060  36.500  1.00  0.00           H
ATOM    850 2HH2 ARG    67      51.240  43.890  36.830  1.00  0.00           H
ATOM    851  C   ARG    67      45.640  43.440  43.870  1.00  0.00           C
ATOM    852  O   ARG    67      46.290  43.670  44.870  1.00  0.00           O
ATOM    853  N   THR    68      44.390  42.950  43.940  1.00  0.00           N
ATOM    854  H   THR    68      44.000  42.630  43.070  1.00  0.00           H
ATOM    855  CA  THR    68      43.650  42.510  45.130  1.00  0.00           C
ATOM    856  HA  THR    68      44.340  42.120  45.880  1.00  0.00           H
ATOM    857  CB  THR    68      42.790  43.660  45.700  1.00  0.00           C
ATOM    858  HB  THR    68      42.190  44.070  44.890  1.00  0.00           H
ATOM    859  CG2 THR    68      41.850  43.440  46.870  1.00  0.00           C
ATOM    860 1HG2 THR    68      42.300  42.790  47.620  1.00  0.00           H
ATOM    861 2HG2 THR    68      41.740  44.420  47.350  1.00  0.00           H
ATOM    862 3HG2 THR    68      40.910  43.050  46.470  1.00  0.00           H
ATOM    863  OG1 THR    68      43.660  44.690  46.180  1.00  0.00           O
ATOM    864  HG1 THR    68      43.790  45.290  45.440  1.00  0.00           H
ATOM    865  C   THR    68      42.760  41.270  44.750  1.00  0.00           C
ATOM    866  O   THR    68      42.190  41.310  43.670  1.00  0.00           O
ATOM    867  N   TYR    69      42.680  40.160  45.490  1.00  0.00           N
ATOM    868  H   TYR    69      43.090  40.190  46.420  1.00  0.00           H
ATOM    869  CA  TYR    69      42.050  38.920  45.270  1.00  0.00           C
ATOM    870  HA  TYR    69      41.520  38.970  44.320  1.00  0.00           H
ATOM    871  CB  TYR    69      43.080  37.850  45.100  1.00  0.00           C
ATOM    872  HB1 TYR    69      42.610  36.920  44.770  1.00  0.00           H
ATOM    873  HB2 TYR    69      43.630  37.800  46.040  1.00  0.00           H
ATOM    874  CG  TYR    69      44.090  38.140  43.960  1.00  0.00           C
ATOM    875  CD1 TYR    69      45.460  38.310  44.210  1.00  0.00           C
ATOM    876  HD1 TYR    69      45.890  38.270  45.210  1.00  0.00           H
ATOM    877  CE1 TYR    69      46.320  38.550  43.090  1.00  0.00           C
ATOM    878  HE1 TYR    69      47.390  38.530  43.260  1.00  0.00           H
ATOM    879  CZ  TYR    69      45.810  38.590  41.740  1.00  0.00           C
ATOM    880  OH  TYR    69      46.630  38.920  40.660  1.00  0.00           O
ATOM    881  HH  TYR    69      47.520  38.990  41.000  1.00  0.00           H
ATOM    882  CE2 TYR    69      44.430  38.310  41.510  1.00  0.00           C
ATOM    883  HE2 TYR    69      44.000  38.420  40.520  1.00  0.00           H
ATOM    884  CD2 TYR    69      43.610  38.090  42.610  1.00  0.00           C
ATOM    885  HD2 TYR    69      42.560  38.010  42.350  1.00  0.00           H
ATOM    886  C   TYR    69      41.110  38.560  46.420  1.00  0.00           C
ATOM    887  O   TYR    69      41.170  39.170  47.510  1.00  0.00           O
