# Supplementary material for: Targeting Ras-binding domain of ELMO1 by computational nanobody design
Source: Commun Biol. 2023 Mar 17;6:284. doi: 10.1038/s42003-023-04657-w (PMC10023680; doi:10.1038/s42003-023-04657-w)
Supplement: Supplementary file 4 — Supplementary Data 2 [file 42003_2023_4657_MOESM4_ESM.zip › MD_input_output/Nb01_snapshot/snapshot_030000.pdb]

REMARK    GENERATED BY TRJCONV
TITLE     Protein in water t= 3000.00000 step= 1500000
REMARK    THIS IS A SIMULATION BOX
CRYST1   67.436   67.436   67.436  90.00  90.00  90.00 P 1           1
MODEL        1
ATOM      1  N   VAL     2      19.170  36.750  22.590  1.00  0.00           N
ATOM      2  H1  VAL     2      18.800  36.560  23.510  1.00  0.00           H
ATOM      3  H2  VAL     2      20.010  37.310  22.670  1.00  0.00           H
ATOM      4  H3  VAL     2      18.510  37.410  22.220  1.00  0.00           H
ATOM      5  CA  VAL     2      19.410  35.480  21.840  1.00  0.00           C
ATOM      6  HA  VAL     2      18.420  35.030  21.800  1.00  0.00           H
ATOM      7  CB  VAL     2      19.920  35.790  20.460  1.00  0.00           C
ATOM      8  HB  VAL     2      20.980  36.040  20.490  1.00  0.00           H
ATOM      9  CG1 VAL     2      19.600  34.640  19.460  1.00  0.00           C
ATOM     10 1HG1 VAL     2      20.040  33.690  19.770  1.00  0.00           H
ATOM     11 2HG1 VAL     2      18.530  34.480  19.400  1.00  0.00           H
ATOM     12 3HG1 VAL     2      20.000  34.790  18.450  1.00  0.00           H
ATOM     13  CG2 VAL     2      19.260  37.060  19.840  1.00  0.00           C
ATOM     14 1HG2 VAL     2      19.630  38.040  20.130  1.00  0.00           H
ATOM     15 2HG2 VAL     2      19.330  36.940  18.760  1.00  0.00           H
ATOM     16 3HG2 VAL     2      18.180  37.110  20.010  1.00  0.00           H
ATOM     17  C   VAL     2      20.340  34.550  22.500  1.00  0.00           C
ATOM     18  O   VAL     2      21.380  34.960  22.940  1.00  0.00           O
ATOM     19  N   GLN     3      20.010  33.240  22.500  1.00  0.00           N
ATOM     20  H   GLN     3      19.090  32.950  22.220  1.00  0.00           H
ATOM     21  CA  GLN     3      20.700  32.260  23.410  1.00  0.00           C
ATOM     22  HA  GLN     3      20.710  32.690  24.410  1.00  0.00           H
ATOM     23  CB  GLN     3      19.880  30.950  23.460  1.00  0.00           C
ATOM     24  HB1 GLN     3      20.190  30.380  22.590  1.00  0.00           H
ATOM     25  HB2 GLN     3      18.810  31.190  23.430  1.00  0.00           H
ATOM     26  CG  GLN     3      20.110  30.130  24.750  1.00  0.00           C
ATOM     27  HG1 GLN     3      19.780  30.780  25.560  1.00  0.00           H
ATOM     28  HG2 GLN     3      21.180  29.900  24.830  1.00  0.00           H
ATOM     29  CD  GLN     3      19.160  28.930  24.770  1.00  0.00           C
ATOM     30  OE1 GLN     3      19.100  28.160  23.830  1.00  0.00           O
ATOM     31  NE2 GLN     3      18.390  28.650  25.760  1.00  0.00           N
ATOM     32 1HE2 GLN     3      18.240  29.160  26.620  1.00  0.00           H
ATOM     33 2HE2 GLN     3      17.970  27.750  25.550  1.00  0.00           H
ATOM     34  C   GLN     3      22.140  31.870  23.000  1.00  0.00           C
ATOM     35  O   GLN     3      22.390  31.510  21.850  1.00  0.00           O
ATOM     36  N   LEU     4      23.150  31.820  23.970  1.00  0.00           N
ATOM     37  H   LEU     4      22.890  31.980  24.940  1.00  0.00           H
ATOM     38  CA  LEU     4      24.530  31.350  23.730  1.00  0.00           C
ATOM     39  HA  LEU     4      25.030  31.860  22.900  1.00  0.00           H
ATOM     40  CB  LEU     4      25.460  31.570  24.970  1.00  0.00           C
ATOM     41  HB1 LEU     4      26.480  31.350  24.650  1.00  0.00           H
ATOM     42  HB2 LEU     4      25.270  30.780  25.710  1.00  0.00           H
ATOM     43  CG  LEU     4      25.440  32.990  25.660  1.00  0.00           C
ATOM     44  HG  LEU     4      24.500  33.370  26.070  1.00  0.00           H
ATOM     45  CD1 LEU     4      26.330  32.860  26.880  1.00  0.00           C
ATOM     46 1HD1 LEU     4      26.000  32.020  27.490  1.00  0.00           H
ATOM     47 2HD1 LEU     4      27.400  32.720  26.670  1.00  0.00           H
ATOM     48 3HD1 LEU     4      26.190  33.730  27.510  1.00  0.00           H
ATOM     49  CD2 LEU     4      26.070  34.000  24.760  1.00  0.00           C
ATOM     50 1HD2 LEU     4      26.270  34.900  25.340  1.00  0.00           H
ATOM     51 2HD2 LEU     4      27.020  33.620  24.380  1.00  0.00           H
ATOM     52 3HD2 LEU     4      25.360  34.270  23.970  1.00  0.00           H
ATOM     53  C   LEU     4      24.540  29.890  23.220  1.00  0.00           C
ATOM     54  O   LEU     4      23.550  29.150  23.250  1.00  0.00           O
ATOM     55  N   VAL     5      25.660  29.330  22.820  1.00  0.00           N
ATOM     56  H   VAL     5      26.350  30.060  22.700  1.00  0.00           H
ATOM     57  CA  VAL     5      25.900  27.890  22.640  1.00  0.00           C
ATOM     58  HA  VAL     5      25.130  27.360  23.210  1.00  0.00           H
ATOM     59  CB  VAL     5      25.750  27.550  21.190  1.00  0.00           C
ATOM     60  HB  VAL     5      26.320  26.650  20.960  1.00  0.00           H
ATOM     61  CG1 VAL     5      24.270  27.390  20.720  1.00  0.00           C
ATOM     62 1HG1 VAL     5      24.340  26.860  19.770  1.00  0.00           H
ATOM     63 2HG1 VAL     5      23.770  26.740  21.430  1.00  0.00           H
ATOM     64 3HG1 VAL     5      23.780  28.360  20.670  1.00  0.00           H
ATOM     65  CG2 VAL     5      26.400  28.550  20.200  1.00  0.00           C
ATOM     66 1HG2 VAL     5      26.250  28.260  19.160  1.00  0.00           H
ATOM     67 2HG2 VAL     5      26.100  29.560  20.470  1.00  0.00           H
ATOM     68 3HG2 VAL     5      27.480  28.630  20.370  1.00  0.00           H
ATOM     69  C   VAL     5      27.290  27.450  23.060  1.00  0.00           C
ATOM     70  O   VAL     5      28.250  28.140  22.810  1.00  0.00           O
ATOM     71  N   GLU     6      27.350  26.280  23.700  1.00  0.00           N
ATOM     72  H   GLU     6      26.480  25.760  23.680  1.00  0.00           H
ATOM     73  CA  GLU     6      28.510  25.460  24.180  1.00  0.00           C
ATOM     74  HA  GLU     6      29.370  26.130  24.210  1.00  0.00           H
ATOM     75  CB  GLU     6      28.380  25.010  25.640  1.00  0.00           C
ATOM     76  HB1 GLU     6      29.340  24.620  25.970  1.00  0.00           H
ATOM     77  HB2 GLU     6      27.640  24.210  25.780  1.00  0.00           H
ATOM     78  CG  GLU     6      27.900  26.200  26.580  1.00  0.00           C
ATOM     79  HG1 GLU     6      28.300  27.140  26.210  1.00  0.00           H
ATOM     80  HG2 GLU     6      28.440  26.030  27.510  1.00  0.00           H
ATOM     81  CD  GLU     6      26.390  26.440  26.890  1.00  0.00           C
ATOM     82  OE1 GLU     6      25.550  26.160  26.010  1.00  0.00           O
ATOM     83  OE2 GLU     6      25.990  26.950  27.990  1.00  0.00           O
ATOM     84  C   GLU     6      28.990  24.280  23.330  1.00  0.00           C
ATOM     85  O   GLU     6      28.100  23.540  22.870  1.00  0.00           O
ATOM     86  N   SER     7      30.360  24.070  23.240  1.00  0.00           N
ATOM     87  H   SER     7      30.870  24.730  23.810  1.00  0.00           H
ATOM     88  CA  SER     7      31.000  23.250  22.260  1.00  0.00           C
ATOM     89  HA  SER     7      30.260  22.460  22.070  1.00  0.00           H
ATOM     90  CB  SER     7      31.280  24.170  21.010  1.00  0.00           C
ATOM     91  HB1 SER     7      31.700  23.660  20.140  1.00  0.00           H
ATOM     92  HB2 SER     7      32.050  24.850  21.370  1.00  0.00           H
ATOM     93  OG  SER     7      30.160  24.930  20.630  1.00  0.00           O
ATOM     94  HG  SER     7      30.410  25.840  20.770  1.00  0.00           H
ATOM     95  C   SER     7      32.290  22.500  22.670  1.00  0.00           C
ATOM     96  O   SER     7      32.960  22.850  23.640  1.00  0.00           O
ATOM     97  N   GLY     9      32.530  21.380  21.910  1.00  0.00           N
ATOM     98  H   GLY     9      31.860  21.050  21.240  1.00  0.00           H
ATOM     99  CA  GLY     9      33.730  20.610  22.020  1.00  0.00           C
ATOM    100  HA1 GLY     9      34.530  21.340  21.980  1.00  0.00           H
ATOM    101  HA2 GLY     9      33.810  19.950  21.160  1.00  0.00           H
ATOM    102  C   GLY     9      33.890  19.720  23.290  1.00  0.00           C
ATOM    103  O   GLY     9      35.000  19.250  23.620  1.00  0.00           O
ATOM    104  N   GLY    10      32.810  19.390  23.970  1.00  0.00           N
ATOM    105  H   GLY    10      31.930  19.840  23.730  1.00  0.00           H
ATOM    106  CA  GLY    10      32.620  18.470  25.100  1.00  0.00           C
ATOM    107  HA1 GLY    10      31.640  18.560  25.570  1.00  0.00           H
ATOM    108  HA2 GLY    10      33.410  18.850  25.750  1.00  0.00           H
ATOM    109  C   GLY    10      33.040  16.980  24.830  1.00  0.00           C
ATOM    110  O   GLY    10      33.500  16.690  23.730  1.00  0.00           O
ATOM    111  N   GLY    11      32.910  16.030  25.770  1.00  0.00           N
ATOM    112  H   GLY    11      32.440  16.300  26.630  1.00  0.00           H
ATOM    113  CA  GLY    11      33.320  14.690  25.420  1.00  0.00           C
ATOM    114  HA1 GLY    11      34.270  14.650  24.900  1.00  0.00           H
ATOM    115  HA2 GLY    11      32.580  14.200  24.800  1.00  0.00           H
ATOM    116  C   GLY    11      33.510  13.840  26.640  1.00  0.00           C
ATOM    117  O   GLY    11      33.220  14.220  27.760  1.00  0.00           O
ATOM    118  N   LEU    12      33.880  12.590  26.400  1.00  0.00           N
ATOM    119  H   LEU    12      34.100  12.290  25.460  1.00  0.00           H
ATOM    120  CA  LEU    12      34.450  11.760  27.500  1.00  0.00           C
ATOM    121  HA  LEU    12      34.300  12.320  28.420  1.00  0.00           H
ATOM    122  CB  LEU    12      33.570  10.450  27.630  1.00  0.00           C
ATOM    123  HB1 LEU    12      33.580   9.720  26.810  1.00  0.00           H
ATOM    124  HB2 LEU    12      32.540  10.810  27.700  1.00  0.00           H
ATOM    125  CG  LEU    12      33.870   9.530  28.850  1.00  0.00           C
ATOM    126  HG  LEU    12      34.200  10.070  29.740  1.00  0.00           H
ATOM    127  CD1 LEU    12      32.550   8.820  29.210  1.00  0.00           C
ATOM    128 1HD1 LEU    12      32.650   8.230  30.120  1.00  0.00           H
ATOM    129 2HD1 LEU    12      31.780   9.590  29.340  1.00  0.00           H
ATOM    130 3HD1 LEU    12      32.280   8.250  28.320  1.00  0.00           H
ATOM    131  CD2 LEU    12      34.980   8.380  28.490  1.00  0.00           C
ATOM    132 1HD2 LEU    12      34.510   7.610  27.870  1.00  0.00           H
ATOM    133 2HD2 LEU    12      35.780   8.780  27.870  1.00  0.00           H
ATOM    134 3HD2 LEU    12      35.310   7.760  29.320  1.00  0.00           H
ATOM    135  C   LEU    12      35.950  11.580  27.300  1.00  0.00           C
ATOM    136  O   LEU    12      36.450  11.390  26.190  1.00  0.00           O
ATOM    137  N   VAL    13      36.620  11.690  28.410  1.00  0.00           N
ATOM    138  H   VAL    13      36.060  11.950  29.210  1.00  0.00           H
ATOM    139  CA  VAL    13      38.120  11.480  28.600  1.00  0.00           C
ATOM    140  HA  VAL    13      38.570  10.940  27.770  1.00  0.00           H
ATOM    141  CB  VAL    13      38.720  12.920  28.720  1.00  0.00           C
ATOM    142  HB  VAL    13      39.760  12.810  29.020  1.00  0.00           H
ATOM    143  CG1 VAL    13      38.940  13.610  27.360  1.00  0.00           C
ATOM    144 1HG1 VAL    13      39.570  12.970  26.750  1.00  0.00           H
ATOM    145 2HG1 VAL    13      37.950  13.720  26.910  1.00  0.00           H
ATOM    146 3HG1 VAL    13      39.490  14.540  27.470  1.00  0.00           H
ATOM    147  CG2 VAL    13      38.090  13.780  29.720  1.00  0.00           C
ATOM    148 1HG2 VAL    13      38.000  13.240  30.660  1.00  0.00           H
ATOM    149 2HG2 VAL    13      38.730  14.650  29.860  1.00  0.00           H
ATOM    150 3HG2 VAL    13      37.070  14.050  29.430  1.00  0.00           H
ATOM    151  C   VAL    13      38.430  10.640  29.850  1.00  0.00           C
ATOM    152  O   VAL    13      37.470  10.250  30.520  1.00  0.00           O
ATOM    153  N   GLN    14      39.690  10.160  30.080  1.00  0.00           N
ATOM    154  H   GLN    14      40.430  10.270  29.410  1.00  0.00           H
ATOM    155  CA  GLN    14      40.090   9.470  31.290  1.00  0.00           C
ATOM    156  HA  GLN    14      39.170   9.370  31.870  1.00  0.00           H
ATOM    157  CB  GLN    14      40.730   8.090  31.070  1.00  0.00           C
ATOM    158  HB1 GLN    14      41.000   7.740  32.060  1.00  0.00           H
ATOM    159  HB2 GLN    14      41.600   8.210  30.410  1.00  0.00           H
ATOM    160  CG  GLN    14      39.700   7.020  30.520  1.00  0.00           C
ATOM    161  HG1 GLN    14      39.420   7.340  29.520  1.00  0.00           H
ATOM    162  HG2 GLN    14      38.830   7.090  31.180  1.00  0.00           H
ATOM    163  CD  GLN    14      40.190   5.610  30.430  1.00  0.00           C
ATOM    164  OE1 GLN    14      41.370   5.350  30.550  1.00  0.00           O
ATOM    165  NE2 GLN    14      39.270   4.730  30.080  1.00  0.00           N
ATOM    166 1HE2 GLN    14      38.330   5.050  29.880  1.00  0.00           H
ATOM    167 2HE2 GLN    14      39.530   3.760  30.090  1.00  0.00           H
ATOM    168  C   GLN    14      40.960  10.350  32.190  1.00  0.00           C
ATOM    169  O   GLN    14      41.630  11.290  31.740  1.00  0.00           O
ATOM    170  N   ALA    15      40.970  10.090  33.510  1.00  0.00           N
ATOM    171  H   ALA    15      40.440   9.260  33.770  1.00  0.00           H
ATOM    172  CA  ALA    15      41.830  10.770  34.520  1.00  0.00           C
ATOM    173  HA  ALA    15      41.480  11.790  34.720  1.00  0.00           H
ATOM    174  CB  ALA    15      41.720   9.990  35.880  1.00  0.00           C
ATOM    175  HB1 ALA    15      42.380  10.540  36.540  1.00  0.00           H
ATOM    176  HB2 ALA    15      40.720   9.920  36.300  1.00  0.00           H
ATOM    177  HB3 ALA    15      42.090   8.970  35.820  1.00  0.00           H
ATOM    178  C   ALA    15      43.280  10.870  34.020  1.00  0.00           C
ATOM    179  O   ALA    15      43.870   9.900  33.510  1.00  0.00           O
ATOM    180  N   GLY    16      43.960  11.980  34.200  1.00  0.00           N
ATOM    181  H   GLY    16      43.430  12.760  34.550  1.00  0.00           H
ATOM    182  CA  GLY    16      45.230  12.300  33.600  1.00  0.00           C
ATOM    183  HA1 GLY    16      45.930  11.480  33.480  1.00  0.00           H
ATOM    184  HA2 GLY    16      45.790  13.000  34.220  1.00  0.00           H
ATOM    185  C   GLY    16      45.100  13.030  32.250  1.00  0.00           C
ATOM    186  O   GLY    16      45.950  13.840  31.860  1.00  0.00           O
ATOM    187  N   ASP    17      44.100  12.760  31.450  1.00  0.00           N
ATOM    188  H   ASP    17      43.310  12.190  31.740  1.00  0.00           H
ATOM    189  CA  ASP    17      43.980  13.520  30.170  1.00  0.00           C
ATOM    190  HA  ASP    17      44.850  13.330  29.540  1.00  0.00           H
ATOM    191  CB  ASP    17      42.840  12.900  29.340  1.00  0.00           C
ATOM    192  HB1 ASP    17      42.850  13.510  28.440  1.00  0.00           H
ATOM    193  HB2 ASP    17      41.940  13.220  29.860  1.00  0.00           H
ATOM    194  CG  ASP    17      42.900  11.350  29.060  1.00  0.00           C
ATOM    195  OD1 ASP    17      43.900  10.680  29.450  1.00  0.00           O
ATOM    196  OD2 ASP    17      42.010  10.790  28.340  1.00  0.00           O
ATOM    197  C   ASP    17      43.770  15.050  30.250  1.00  0.00           C
ATOM    198  O   ASP    17      43.780  15.670  31.310  1.00  0.00           O
ATOM    199  N   SER    18      43.700  15.730  29.130  1.00  0.00           N
ATOM    200  H   SER    18      43.840  15.210  28.270  1.00  0.00           H
ATOM    201  CA  SER    18      43.360  17.170  29.070  1.00  0.00           C
ATOM    202  HA  SER    18      42.950  17.550  30.010  1.00  0.00           H
ATOM    203  CB  SER    18      44.710  17.970  28.790  1.00  0.00           C
ATOM    204  HB1 SER    18      44.450  19.020  28.670  1.00  0.00           H
ATOM    205  HB2 SER    18      45.100  17.560  27.850  1.00  0.00           H
ATOM    206  OG  SER    18      45.660  17.830  29.810  1.00  0.00           O
ATOM    207  HG  SER    18      45.820  16.880  29.840  1.00  0.00           H
ATOM    208  C   SER    18      42.440  17.540  27.930  1.00  0.00           C
ATOM    209  O   SER    18      42.500  16.890  26.840  1.00  0.00           O
ATOM    210  N   LEU    19      41.630  18.620  27.940  1.00  0.00           N
ATOM    211  H   LEU    19      41.620  19.230  28.750  1.00  0.00           H
ATOM    212  CA  LEU    19      40.520  18.910  27.020  1.00  0.00           C
ATOM    213  HA  LEU    19      40.760  18.660  25.990  1.00  0.00           H
ATOM    214  CB  LEU    19      39.210  18.210  27.590  1.00  0.00           C
ATOM    215  HB1 LEU    19      38.940  18.630  28.560  1.00  0.00           H
ATOM    216  HB2 LEU    19      39.530  17.190  27.800  1.00  0.00           H
ATOM    217  CG  LEU    19      37.940  18.070  26.640  1.00  0.00           C
ATOM    218  HG  LEU    19      37.610  19.030  26.260  1.00  0.00           H
ATOM    219  CD1 LEU    19      38.440  17.270  25.390  1.00  0.00           C
ATOM    220 1HD1 LEU    19      37.540  16.900  24.900  1.00  0.00           H
ATOM    221 2HD1 LEU    19      39.080  17.940  24.810  1.00  0.00           H
ATOM    222 3HD1 LEU    19      38.990  16.360  25.620  1.00  0.00           H
ATOM    223  CD2 LEU    19      36.870  17.210  27.400  1.00  0.00           C
ATOM    224 1HD2 LEU    19      36.050  16.900  26.750  1.00  0.00           H
ATOM    225 2HD2 LEU    19      37.290  16.330  27.870  1.00  0.00           H
ATOM    226 3HD2 LEU    19      36.500  17.760  28.260  1.00  0.00           H
ATOM    227  C   LEU    19      40.270  20.420  26.900  1.00  0.00           C
ATOM    228  O   LEU    19      40.610  21.170  27.810  1.00  0.00           O
ATOM    229  N   ARG    20      39.540  20.890  25.860  1.00  0.00           N
ATOM    230  H   ARG    20      39.020  20.260  25.270  1.00  0.00           H
ATOM    231  CA  ARG    20      39.130  22.250  25.580  1.00  0.00           C
ATOM    232  HA  ARG    20      39.210  22.760  26.540  1.00  0.00           H
ATOM    233  CB  ARG    20      40.180  22.870  24.610  1.00  0.00           C
ATOM    234  HB1 ARG    20      40.220  22.380  23.640  1.00  0.00           H
ATOM    235  HB2 ARG    20      41.140  22.700  25.100  1.00  0.00           H
ATOM    236  CG  ARG    20      39.910  24.360  24.440  1.00  0.00           C
ATOM    237  HG1 ARG    20      39.960  24.800  25.440  1.00  0.00           H
ATOM    238  HG2 ARG    20      38.910  24.540  24.030  1.00  0.00           H
ATOM    239  CD  ARG    20      40.980  25.050  23.620  1.00  0.00           C
ATOM    240  HD1 ARG    20      41.980  24.690  23.890  1.00  0.00           H
ATOM    241  HD2 ARG    20      40.920  26.140  23.690  1.00  0.00           H
ATOM    242  NE  ARG    20      40.860  24.660  22.170  1.00  0.00           N
ATOM    243  HE  ARG    20      40.030  24.150  21.920  1.00  0.00           H
ATOM    244  CZ  ARG    20      41.680  25.100  21.210  1.00  0.00           C
ATOM    245  NH1 ARG    20      42.560  25.960  21.490  1.00  0.00           N
ATOM    246 1HH1 ARG    20      42.460  26.310  22.440  1.00  0.00           H
ATOM    247 2HH1 ARG    20      43.040  26.470  20.760  1.00  0.00           H
ATOM    248  NH2 ARG    20      41.540  24.700  20.010  1.00  0.00           N
ATOM    249 1HH2 ARG    20      40.810  24.070  19.710  1.00  0.00           H
ATOM    250 2HH2 ARG    20      42.280  24.870  19.350  1.00  0.00           H
ATOM    251  C   ARG    20      37.760  22.460  25.050  1.00  0.00           C
ATOM    252  O   ARG    20      37.420  21.950  23.950  1.00  0.00           O
ATOM    253  N   LEU    21      36.920  23.220  25.770  1.00  0.00           N
ATOM    254  H   LEU    21      37.280  23.570  26.650  1.00  0.00           H
ATOM    255  CA  LEU    21      35.560  23.570  25.320  1.00  0.00           C
ATOM    256  HA  LEU    21      35.230  22.790  24.640  1.00  0.00           H
ATOM    257  CB  LEU    21      34.620  23.600  26.540  1.00  0.00           C
ATOM    258  HB1 LEU    21      33.610  23.920  26.270  1.00  0.00           H
ATOM    259  HB2 LEU    21      34.910  24.430  27.180  1.00  0.00           H
ATOM    260  CG  LEU    21      34.520  22.360  27.440  1.00  0.00           C
ATOM    261  HG  LEU    21      35.460  22.150  27.960  1.00  0.00           H
ATOM    262  CD1 LEU    21      33.520  22.640  28.560  1.00  0.00           C
ATOM    263 1HD1 LEU    21      33.350  21.770  29.180  1.00  0.00           H
ATOM    264 2HD1 LEU    21      33.940  23.510  29.080  1.00  0.00           H
ATOM    265 3HD1 LEU    21      32.550  22.990  28.230  1.00  0.00           H
ATOM    266  CD2 LEU    21      34.130  21.120  26.760  1.00  0.00           C
ATOM    267 1HD2 LEU    21      33.950  20.290  27.450  1.00  0.00           H
ATOM    268 2HD2 LEU    21      33.260  21.220  26.110  1.00  0.00           H
ATOM    269 3HD2 LEU    21      34.880  20.770  26.050  1.00  0.00           H
ATOM    270  C   LEU    21      35.610  25.000  24.750  1.00  0.00           C
ATOM    271  O   LEU    21      36.530  25.790  25.090  1.00  0.00           O
ATOM    272  N   SER    22      34.540  25.410  24.100  1.00  0.00           N
ATOM    273  H   SER    22      33.800  24.730  24.200  1.00  0.00           H
ATOM    274  CA  SER    22      34.220  26.790  23.640  1.00  0.00           C
ATOM    275  HA  SER    22      34.810  27.410  24.320  1.00  0.00           H
ATOM    276  CB  SER    22      34.700  27.070  22.210  1.00  0.00           C
ATOM    277  HB1 SER    22      35.780  27.060  22.160  1.00  0.00           H
ATOM    278  HB2 SER    22      34.290  28.040  21.940  1.00  0.00           H
ATOM    279  OG  SER    22      34.290  26.130  21.200  1.00  0.00           O
ATOM    280  HG  SER    22      33.980  26.510  20.370  1.00  0.00           H
ATOM    281  C   SER    22      32.690  27.150  23.810  1.00  0.00           C
ATOM    282  O   SER    22      31.870  26.340  24.050  1.00  0.00           O
ATOM    283  N   CYS    23      32.510  28.440  23.760  1.00  0.00           N
ATOM    284  H   CYS    23      33.330  29.020  23.860  1.00  0.00           H
ATOM    285  CA  CYS    23      31.320  29.150  23.880  1.00  0.00           C
ATOM    286  HA  CYS    23      30.430  28.540  23.760  1.00  0.00           H
ATOM    287  CB  CYS    23      31.210  29.770  25.290  1.00  0.00           C
ATOM    288  HB1 CYS    23      32.090  30.410  25.370  1.00  0.00           H
ATOM    289  HB2 CYS    23      31.190  29.010  26.070  1.00  0.00           H
ATOM    290  SG  CYS    23      29.890  30.960  25.660  1.00  0.00           S
ATOM    291  C   CYS    23      31.250  30.260  22.860  1.00  0.00           C
ATOM    292  O   CYS    23      32.300  30.800  22.510  1.00  0.00           O
ATOM    293  N   ALA    24      30.070  30.620  22.390  1.00  0.00           N
ATOM    294  H   ALA    24      29.240  30.090  22.630  1.00  0.00           H
ATOM    295  CA  ALA    24      29.840  31.620  21.310  1.00  0.00           C
ATOM    296  HA  ALA    24      30.750  32.200  21.220  1.00  0.00           H
ATOM    297  CB  ALA    24      29.690  30.970  19.980  1.00  0.00           C
ATOM    298  HB1 ALA    24      30.390  30.170  19.720  1.00  0.00           H
ATOM    299  HB2 ALA    24      28.700  30.500  19.940  1.00  0.00           H
ATOM    300  HB3 ALA    24      29.570  31.710  19.190  1.00  0.00           H
ATOM    301  C   ALA    24      28.650  32.520  21.660  1.00  0.00           C
ATOM    302  O   ALA    24      27.580  32.200  22.160  1.00  0.00           O
ATOM    303  N   ALA    25      28.800  33.820  21.260  1.00  0.00           N
ATOM    304  H   ALA    25      29.740  34.010  20.940  1.00  0.00           H
ATOM    305  CA  ALA    25      28.150  35.000  21.860  1.00  0.00           C
ATOM    306  HA  ALA    25      28.020  34.840  22.930  1.00  0.00           H
ATOM    307  CB  ALA    25      29.110  36.170  21.790  1.00  0.00           C
ATOM    308  HB1 ALA    25      29.330  36.310  20.730  1.00  0.00           H
ATOM    309  HB2 ALA    25      28.650  37.070  22.180  1.00  0.00           H
ATOM    310  HB3 ALA    25      30.060  36.060  22.320  1.00  0.00           H
ATOM    311  C   ALA    25      26.760  35.380  21.190  1.00  0.00           C
ATOM    312  O   ALA    25      26.030  36.240  21.720  1.00  0.00           O
ATOM    313  N   SER    26      26.450  34.780  20.040  1.00  0.00           N
ATOM    314  H   SER    26      27.090  34.070  19.710  1.00  0.00           H
ATOM    315  CA  SER    26      25.100  34.870  19.330  1.00  0.00           C
ATOM    316  HA  SER    26      25.260  34.460  18.330  1.00  0.00           H
ATOM    317  CB  SER    26      24.130  34.040  20.180  1.00  0.00           C
ATOM    318  HB1 SER    26      23.130  34.170  19.770  1.00  0.00           H
ATOM    319  HB2 SER    26      24.090  34.230  21.250  1.00  0.00           H
ATOM    320  OG  SER    26      24.320  32.580  20.160  1.00  0.00           O
ATOM    321  HG  SER    26      23.820  32.150  20.870  1.00  0.00           H
ATOM    322  C   SER    26      24.650  36.310  19.140  1.00  0.00           C
ATOM    323  O   SER    26      23.460  36.540  19.290  1.00  0.00           O
ATOM    324  N   GLY    27      25.470  37.220  18.700  1.00  0.00           N
ATOM    325  H   GLY    27      26.390  36.930  18.400  1.00  0.00           H
ATOM    326  CA  GLY    27      25.030  38.580  18.460  1.00  0.00           C
ATOM    327  HA1 GLY    27      23.970  38.500  18.190  1.00  0.00           H
ATOM    328  HA2 GLY    27      25.660  38.980  17.670  1.00  0.00           H
ATOM    329  C   GLY    27      25.030  39.600  19.650  1.00  0.00           C
ATOM    330  O   GLY    27      24.650  40.740  19.580  1.00  0.00           O
ATOM    331  N   LEU    28      25.560  39.160  20.800  1.00  0.00           N
ATOM    332  H   LEU    28      25.660  38.170  20.950  1.00  0.00           H
ATOM    333  CA  LEU    28      25.730  39.990  22.030  1.00  0.00           C
ATOM    334  HA  LEU    28      24.850  40.590  22.260  1.00  0.00           H
ATOM    335  CB  LEU    28      25.890  39.030  23.240  1.00  0.00           C
ATOM    336  HB1 LEU    28      26.640  38.250  23.100  1.00  0.00           H
ATOM    337  HB2 LEU    28      24.970  38.450  23.260  1.00  0.00           H
ATOM    338  CG  LEU    28      26.010  39.730  24.580  1.00  0.00           C
ATOM    339  HG  LEU    28      25.710  40.780  24.560  1.00  0.00           H
ATOM    340  CD1 LEU    28      25.310  39.020  25.730  1.00  0.00           C
ATOM    341 1HD1 LEU    28      25.680  37.990  25.770  1.00  0.00           H
ATOM    342 2HD1 LEU    28      25.450  39.460  26.720  1.00  0.00           H
ATOM    343 3HD1 LEU    28      24.270  38.900  25.450  1.00  0.00           H
ATOM    344  CD2 LEU    28      27.530  39.640  25.000  1.00  0.00           C
ATOM    345 1HD2 LEU    28      27.720  40.020  26.010  1.00  0.00           H
ATOM    346 2HD2 LEU    28      27.930  38.630  24.980  1.00  0.00           H
ATOM    347 3HD2 LEU    28      28.180  40.230  24.360  1.00  0.00           H
ATOM    348  C   LEU    28      26.990  40.880  21.860  1.00  0.00           C
ATOM    349  O   LEU    28      27.870  40.470  21.080  1.00  0.00           O
ATOM    350  N   LEU    29      27.050  42.050  22.540  1.00  0.00           N
ATOM    351  H   LEU    29      26.310  42.290  23.180  1.00  0.00           H
ATOM    352  CA  LEU    29      28.100  43.030  22.430  1.00  0.00           C
ATOM    353  HA  LEU    29      28.280  43.130  21.360  1.00  0.00           H
ATOM    354  CB  LEU    29      27.550  44.410  22.910  1.00  0.00           C
ATOM    355  HB1 LEU    29      27.090  44.290  23.890  1.00  0.00           H
ATOM    356  HB2 LEU    29      26.730  44.720  22.260  1.00  0.00           H
ATOM    357  CG  LEU    29      28.580  45.600  22.980  1.00  0.00           C
ATOM    358  HG  LEU    29      29.410  45.390  23.650  1.00  0.00           H
ATOM    359  CD1 LEU    29      29.090  45.960  21.610  1.00  0.00           C
ATOM    360 1HD1 LEU    29      29.630  45.090  21.240  1.00  0.00           H
ATOM    361 2HD1 LEU    29      28.170  46.020  21.030  1.00  0.00           H
ATOM    362 3HD1 LEU    29      29.630  46.900  21.720  1.00  0.00           H
ATOM    363  CD2 LEU    29      27.820  46.860  23.430  1.00  0.00           C
ATOM    364 1HD2 LEU    29      26.850  46.920  22.940  1.00  0.00           H
ATOM    365 2HD2 LEU    29      27.750  46.770  24.520  1.00  0.00           H
ATOM    366 3HD2 LEU    29      28.330  47.770  23.120  1.00  0.00           H
ATOM    367  C   LEU    29      29.290  42.480  23.120  1.00  0.00           C
ATOM    368  O   LEU    29      29.720  42.910  24.190  1.00  0.00           O
ATOM    369  N   PHE    30      29.950  41.450  22.550  1.00  0.00           N
ATOM    370  H   PHE    30      29.680  41.030  21.670  1.00  0.00           H
ATOM    371  CA  PHE    30      31.030  40.780  23.200  1.00  0.00           C
ATOM    372  HA  PHE    30      30.710  40.530  24.210  1.00  0.00           H
ATOM    373  CB  PHE    30      31.240  39.390  22.490  1.00  0.00           C
ATOM    374  HB1 PHE    30      31.400  39.540  21.420  1.00  0.00           H
ATOM    375  HB2 PHE    30      30.310  38.830  22.590  1.00  0.00           H
ATOM    376  CG  PHE    30      32.440  38.630  22.990  1.00  0.00           C
ATOM    377  CD1 PHE    30      32.520  38.130  24.300  1.00  0.00           C
ATOM    378  HD1 PHE    30      31.730  38.330  25.010  1.00  0.00           H
ATOM    379  CE1 PHE    30      33.530  37.220  24.660  1.00  0.00           C
ATOM    380  HE1 PHE    30      33.680  36.810  25.650  1.00  0.00           H
ATOM    381  CZ  PHE    30      34.440  36.840  23.620  1.00  0.00           C
ATOM    382  HZ  PHE    30      35.200  36.110  23.870  1.00  0.00           H
ATOM    383  CE2 PHE    30      34.410  37.400  22.320  1.00  0.00           C
ATOM    384  HE2 PHE    30      35.060  37.010  21.550  1.00  0.00           H
ATOM    385  CD2 PHE    30      33.470  38.380  22.020  1.00  0.00           C
ATOM    386  HD2 PHE    30      33.420  38.750  21.010  1.00  0.00           H
ATOM    387  C   PHE    30      32.370  41.580  23.360  1.00  0.00           C
ATOM    388  O   PHE    30      33.230  41.430  24.230  1.00  0.00           O
ATOM    389  N   SER    37      32.390  42.580  22.440  1.00  0.00           N
ATOM    390  H   SER    37      31.560  42.570  21.860  1.00  0.00           H
ATOM    391  CA  SER    37      33.460  43.670  22.510  1.00  0.00           C
ATOM    392  HA  SER    37      34.440  43.220  22.670  1.00  0.00           H
ATOM    393  CB  SER    37      33.560  44.310  21.120  1.00  0.00           C
ATOM    394  HB1 SER    37      33.760  43.530  20.380  1.00  0.00           H
ATOM    395  HB2 SER    37      34.460  44.920  21.070  1.00  0.00           H
ATOM    396  OG  SER    37      32.440  45.010  20.720  1.00  0.00           O
ATOM    397  HG  SER    37      31.820  44.340  20.430  1.00  0.00           H
ATOM    398  C   SER    37      33.250  44.710  23.660  1.00  0.00           C
ATOM    399  O   SER    37      34.190  45.470  23.880  1.00  0.00           O
ATOM    400  N   PHE    38      32.140  44.680  24.470  1.00  0.00           N
ATOM    401  H   PHE    38      31.420  44.000  24.280  1.00  0.00           H
ATOM    402  CA  PHE    38      31.980  45.460  25.770  1.00  0.00           C
ATOM    403  HA  PHE    38      32.990  45.570  26.170  1.00  0.00           H
ATOM    404  CB  PHE    38      31.480  46.870  25.580  1.00  0.00           C
ATOM    405  HB1 PHE    38      31.200  47.340  26.530  1.00  0.00           H
ATOM    406  HB2 PHE    38      30.560  46.810  25.000  1.00  0.00           H
ATOM    407  CG  PHE    38      32.510  47.800  24.920  1.00  0.00           C
ATOM    408  CD1 PHE    38      32.260  48.370  23.660  1.00  0.00           C
ATOM    409  HD1 PHE    38      31.320  48.120  23.170  1.00  0.00           H
ATOM    410  CE1 PHE    38      33.180  49.310  23.160  1.00  0.00           C
ATOM    411  HE1 PHE    38      33.090  49.720  22.170  1.00  0.00           H
ATOM    412  CZ  PHE    38      34.400  49.530  23.790  1.00  0.00           C
ATOM    413  HZ  PHE    38      35.090  50.280  23.430  1.00  0.00           H
ATOM    414  CE2 PHE    38      34.700  48.900  25.040  1.00  0.00           C
ATOM    415  HE2 PHE    38      35.620  49.110  25.570  1.00  0.00           H
ATOM    416  CD2 PHE    38      33.730  48.100  25.580  1.00  0.00           C
ATOM    417  HD2 PHE    38      33.940  47.720  26.570  1.00  0.00           H
ATOM    418  C   PHE    38      31.230  44.690  26.930  1.00  0.00           C
ATOM    419  O   PHE    38      30.550  45.320  27.800  1.00  0.00           O
ATOM    420  N   TYR    39      31.360  43.380  26.970  1.00  0.00           N
ATOM    421  H   TYR    39      31.950  42.900  26.300  1.00  0.00           H
ATOM    422  CA  TYR    39      30.700  42.480  27.910  1.00  0.00           C
ATOM    423  HA  TYR    39      30.360  43.150  28.700  1.00  0.00           H
ATOM    424  CB  TYR    39      29.530  41.690  27.260  1.00  0.00           C
ATOM    425  HB1 TYR    39      29.490  40.660  27.600  1.00  0.00           H
ATOM    426  HB2 TYR    39      29.770  41.440  26.220  1.00  0.00           H
ATOM    427  CG  TYR    39      28.140  42.220  27.450  1.00  0.00           C
ATOM    428  CD1 TYR    39      27.680  43.360  26.800  1.00  0.00           C
ATOM    429  HD1 TYR    39      28.340  43.970  26.200  1.00  0.00           H
ATOM    430  CE1 TYR    39      26.350  43.740  26.810  1.00  0.00           C
ATOM    431  HE1 TYR    39      26.070  44.650  26.290  1.00  0.00           H
ATOM    432  CZ  TYR    39      25.450  42.890  27.500  1.00  0.00           C
ATOM    433  OH  TYR    39      24.100  43.220  27.480  1.00  0.00           O
ATOM    434  HH  TYR    39      23.610  42.650  28.070  1.00  0.00           H
ATOM    435  CE2 TYR    39      25.890  41.770  28.270  1.00  0.00           C
ATOM    436  HE2 TYR    39      25.210  41.200  28.880  1.00  0.00           H
ATOM    437  CD2 TYR    39      27.250  41.510  28.250  1.00  0.00           C
ATOM    438  HD2 TYR    39      27.510  40.640  28.840  1.00  0.00           H
ATOM    439  C   TYR    39      31.720  41.590  28.610  1.00  0.00           C
ATOM    440  O   TYR    39      32.740  41.300  28.030  1.00  0.00           O
ATOM    441  N   ILE    40      31.330  40.980  29.790  1.00  0.00           N
ATOM    442  H   ILE    40      30.410  41.110  30.170  1.00  0.00           H
ATOM    443  CA  ILE    40      32.090  39.900  30.520  1.00  0.00           C
ATOM    444  HA  ILE    40      33.150  39.910  30.260  1.00  0.00           H
ATOM    445  CB  ILE    40      31.920  40.190  32.070  1.00  0.00           C
ATOM    446  HB  ILE    40      30.980  39.750  32.390  1.00  0.00           H
ATOM    447  CG2 ILE    40      33.020  39.430  32.770  1.00  0.00           C
ATOM    448 1HG2 ILE    40      34.010  39.820  32.510  1.00  0.00           H
ATOM    449 2HG2 ILE    40      32.990  39.340  33.850  1.00  0.00           H
ATOM    450 3HG2 ILE    40      33.100  38.430  32.330  1.00  0.00           H
ATOM    451  CG1 ILE    40      31.930  41.690  32.500  1.00  0.00           C
ATOM    452 1HG1 ILE    40      31.100  42.240  32.060  1.00  0.00           H
ATOM    453 2HG1 ILE    40      32.880  42.150  32.210  1.00  0.00           H
ATOM    454  CD  ILE    40      31.790  41.890  34.000  1.00  0.00           C
ATOM    455  HD1 ILE    40      31.870  42.980  34.090  1.00  0.00           H
ATOM    456  HD2 ILE    40      30.860  41.610  34.490  1.00  0.00           H
ATOM    457  HD3 ILE    40      32.620  41.460  34.560  1.00  0.00           H
ATOM    458  C   ILE    40      31.480  38.500  30.150  1.00  0.00           C
ATOM    459  O   ILE    40      30.220  38.360  30.030  1.00  0.00           O
ATOM    460  N   MET    41      32.280  37.420  29.990  1.00  0.00           N
ATOM    461  H   MET    41      33.280  37.450  29.890  1.00  0.00           H
ATOM    462  CA  MET    41      31.720  36.080  29.790  1.00  0.00           C
ATOM    463  HA  MET    41      30.700  36.010  30.180  1.00  0.00           H
ATOM    464  CB  MET    41      31.720  35.670  28.320  1.00  0.00           C
ATOM    465  HB1 MET    41      31.510  34.610  28.240  1.00  0.00           H
ATOM    466  HB2 MET    41      32.670  35.900  27.830  1.00  0.00           H
ATOM    467  CG  MET    41      30.640  36.450  27.590  1.00  0.00           C
ATOM    468  HG1 MET    41      30.960  37.490  27.640  1.00  0.00           H
ATOM    469  HG2 MET    41      29.710  36.250  28.110  1.00  0.00           H
ATOM    470  SD  MET    41      30.300  36.190  25.920  1.00  0.00           S
ATOM    471  CE  MET    41      29.800  34.540  26.010  1.00  0.00           C
ATOM    472  HE1 MET    41      29.580  34.200  25.000  1.00  0.00           H
ATOM    473  HE2 MET    41      30.580  33.960  26.500  1.00  0.00           H
ATOM    474  HE3 MET    41      28.840  34.410  26.510  1.00  0.00           H
ATOM    475  C   MET    41      32.440  35.040  30.680  1.00  0.00           C
ATOM    476  O   MET    41      33.670  35.180  30.840  1.00  0.00           O
ATOM    477  N   GLY    42      31.770  34.030  31.200  1.00  0.00           N
ATOM    478  H   GLY    42      30.790  34.000  30.970  1.00  0.00           H
ATOM    479  CA  GLY    42      32.330  33.030  32.120  1.00  0.00           C
ATOM    480  HA1 GLY    42      32.310  33.390  33.150  1.00  0.00           H
ATOM    481  HA2 GLY    42      33.370  32.730  32.000  1.00  0.00           H
ATOM    482  C   GLY    42      31.620  31.660  32.030  1.00  0.00           C
ATOM    483  O   GLY    42      30.460  31.500  31.610  1.00  0.00           O
ATOM    484  N   TRP    43      32.410  30.590  32.390  1.00  0.00           N
ATOM    485  H   TRP    43      33.320  30.800  32.790  1.00  0.00           H
ATOM    486  CA  TRP    43      31.930  29.220  32.580  1.00  0.00           C
ATOM    487  HA  TRP    43      31.060  29.190  31.920  1.00  0.00           H
ATOM    488  CB  TRP    43      32.940  28.130  32.120  1.00  0.00           C
ATOM    489  HB1 TRP    43      32.730  27.120  32.480  1.00  0.00           H
ATOM    490  HB2 TRP    43      33.850  28.440  32.630  1.00  0.00           H
ATOM    491  CG  TRP    43      33.180  28.020  30.660  1.00  0.00           C
ATOM    492  CD1 TRP    43      34.230  28.690  30.030  1.00  0.00           C
ATOM    493  HD1 TRP    43      34.840  29.440  30.510  1.00  0.00           H
ATOM    494  NE1 TRP    43      34.200  28.410  28.680  1.00  0.00           N
ATOM    495  HE1 TRP    43      34.910  28.690  28.020  1.00  0.00           H
ATOM    496  CE2 TRP    43      33.360  27.340  28.440  1.00  0.00           C
ATOM    497  CZ2 TRP    43      32.980  26.720  27.220  1.00  0.00           C
ATOM    498  HZ2 TRP    43      33.470  27.020  26.300  1.00  0.00           H
ATOM    499  CH2 TRP    43      31.870  25.860  27.240  1.00  0.00           C
ATOM    500  HH2 TRP    43      31.530  25.480  26.290  1.00  0.00           H
ATOM    501  CZ3 TRP    43      31.100  25.700  28.440  1.00  0.00           C
ATOM    502  HZ3 TRP    43      30.280  25.000  28.530  1.00  0.00           H
ATOM    503  CE3 TRP    43      31.570  26.270  29.640  1.00  0.00           C
ATOM    504  HE3 TRP    43      30.910  26.080  30.480  1.00  0.00           H
ATOM    505  CD2 TRP    43      32.590  27.190  29.640  1.00  0.00           C
ATOM    506  C   TRP    43      31.480  28.980  34.020  1.00  0.00           C
ATOM    507  O   TRP    43      32.160  29.360  34.890  1.00  0.00           O
ATOM    508  N   PHE    44      30.380  28.290  34.110  1.00  0.00           N
ATOM    509  H   PHE    44      29.900  28.100  33.240  1.00  0.00           H
ATOM    510  CA  PHE    44      29.950  27.490  35.270  1.00  0.00           C
ATOM    511  HA  PHE    44      30.510  27.630  36.190  1.00  0.00           H
ATOM    512  CB  PHE    44      28.600  28.000  35.680  1.00  0.00           C
ATOM    513  HB1 PHE    44      28.240  27.380  36.510  1.00  0.00           H
ATOM    514  HB2 PHE    44      27.860  27.950  34.880  1.00  0.00           H
ATOM    515  CG  PHE    44      28.610  29.470  36.100  1.00  0.00           C
ATOM    516  CD1 PHE    44      28.490  30.460  35.100  1.00  0.00           C
ATOM    517  HD1 PHE    44      28.470  30.230  34.040  1.00  0.00           H
ATOM    518  CE1 PHE    44      28.350  31.830  35.500  1.00  0.00           C
ATOM    519  HE1 PHE    44      28.170  32.580  34.740  1.00  0.00           H
ATOM    520  CZ  PHE    44      28.400  32.150  36.860  1.00  0.00           C
ATOM    521  HZ  PHE    44      28.330  33.200  37.110  1.00  0.00           H
ATOM    522  CE2 PHE    44      28.550  31.130  37.850  1.00  0.00           C
ATOM    523  HE2 PHE    44      28.610  31.400  38.890  1.00  0.00           H
ATOM    524  CD2 PHE    44      28.580  29.780  37.450  1.00  0.00           C
ATOM    525  HD2 PHE    44      28.540  28.980  38.170  1.00  0.00           H
ATOM    526  C   PHE    44      29.830  25.950  34.920  1.00  0.00           C
ATOM    527  O   PHE    44      29.720  25.560  33.750  1.00  0.00           O
ATOM    528  N   ARG    45      29.760  25.090  35.920  1.00  0.00           N
ATOM    529  H   ARG    45      29.760  25.410  36.880  1.00  0.00           H
ATOM    530  CA  ARG    45      29.630  23.610  35.810  1.00  0.00           C
ATOM    531  HA  ARG    45      29.130  23.480  34.850  1.00  0.00           H
ATOM    532  CB  ARG    45      30.990  22.900  35.770  1.00  0.00           C
ATOM    533  HB1 ARG    45      31.540  23.460  35.020  1.00  0.00           H
ATOM    534  HB2 ARG    45      30.900  21.920  35.300  1.00  0.00           H
ATOM    535  CG  ARG    45      31.670  22.830  37.140  1.00  0.00           C
ATOM    536  HG1 ARG    45      31.050  22.320  37.880  1.00  0.00           H
ATOM    537  HG2 ARG    45      31.960  23.780  37.580  1.00  0.00           H
ATOM    538  CD  ARG    45      33.000  22.000  37.050  1.00  0.00           C
ATOM    539  HD1 ARG    45      33.720  22.600  36.500  1.00  0.00           H
ATOM    540  HD2 ARG    45      32.860  21.010  36.630  1.00  0.00           H
ATOM    541  NE  ARG    45      33.720  21.860  38.370  1.00  0.00           N
ATOM    542  HE  ARG    45      33.180  22.130  39.180  1.00  0.00           H
ATOM    543  CZ  ARG    45      35.070  21.640  38.410  1.00  0.00           C
ATOM    544  NH1 ARG    45      35.740  21.370  37.270  1.00  0.00           N
ATOM    545 1HH1 ARG    45      35.210  21.010  36.480  1.00  0.00           H
ATOM    546 2HH1 ARG    45      36.710  21.110  37.360  1.00  0.00           H
ATOM    547  NH2 ARG    45      35.810  21.780  39.510  1.00  0.00           N
ATOM    548 1HH2 ARG    45      35.230  22.040  40.290  1.00  0.00           H
ATOM    549 2HH2 ARG    45      36.820  21.760  39.480  1.00  0.00           H
ATOM    550  C   ARG    45      28.670  23.030  36.850  1.00  0.00           C
ATOM    551  O   ARG    45      28.430  23.710  37.850  1.00  0.00           O
ATOM    552  N   GLN    46      28.030  21.940  36.560  1.00  0.00           N
ATOM    553  H   GLN    46      28.160  21.560  35.630  1.00  0.00           H
ATOM    554  CA  GLN    46      27.160  21.200  37.450  1.00  0.00           C
ATOM    555  HA  GLN    46      27.510  21.540  38.420  1.00  0.00           H
ATOM    556  CB  GLN    46      25.680  21.580  37.290  1.00  0.00           C
ATOM    557  HB1 GLN    46      25.380  21.430  36.260  1.00  0.00           H
ATOM    558  HB2 GLN    46      25.520  22.640  37.530  1.00  0.00           H
ATOM    559  CG  GLN    46      24.800  20.790  38.240  1.00  0.00           C
ATOM    560  HG1 GLN    46      24.990  21.180  39.240  1.00  0.00           H
ATOM    561  HG2 GLN    46      24.920  19.710  38.200  1.00  0.00           H
ATOM    562  CD  GLN    46      23.350  20.950  37.910  1.00  0.00           C
ATOM    563  OE1 GLN    46      22.990  21.780  37.080  1.00  0.00           O
ATOM    564  NE2 GLN    46      22.410  20.260  38.440  1.00  0.00           N
ATOM    565 1HE2 GLN    46      22.570  19.510  39.100  1.00  0.00           H
ATOM    566 2HE2 GLN    46      21.450  20.510  38.230  1.00  0.00           H
ATOM    567  C   GLN    46      27.400  19.650  37.420  1.00  0.00           C
ATOM    568  O   GLN    46      27.330  18.990  36.360  1.00  0.00           O
ATOM    569  N   ALA    47      27.790  19.030  38.570  1.00  0.00           N
ATOM    570  H   ALA    47      27.870  19.640  39.370  1.00  0.00           H
ATOM    571  CA  ALA    47      28.200  17.640  38.720  1.00  0.00           C
ATOM    572  HA  ALA    47      28.780  17.420  37.830  1.00  0.00           H
ATOM    573  CB  ALA    47      29.030  17.540  39.960  1.00  0.00           C
ATOM    574  HB1 ALA    47      29.910  18.150  39.760  1.00  0.00           H
ATOM    575  HB2 ALA    47      28.450  17.970  40.780  1.00  0.00           H
ATOM    576  HB3 ALA    47      29.230  16.500  40.200  1.00  0.00           H
ATOM    577  C   ALA    47      26.990  16.680  38.960  1.00  0.00           C
ATOM    578  O   ALA    47      25.960  17.080  39.480  1.00  0.00           O
ATOM    579  N   PRO    48      27.210  15.380  38.720  1.00  0.00           N
ATOM    580  CD  PRO    48      28.290  14.870  37.950  1.00  0.00           C
ATOM    581  HD1 PRO    48      29.170  14.780  38.580  1.00  0.00           H
ATOM    582  HD2 PRO    48      28.490  15.530  37.100  1.00  0.00           H
ATOM    583  CG  PRO    48      27.830  13.530  37.440  1.00  0.00           C
ATOM    584  HG1 PRO    48      28.650  12.840  37.270  1.00  0.00           H
ATOM    585  HG2 PRO    48      27.240  13.670  36.530  1.00  0.00           H
ATOM    586  CB  PRO    48      26.910  13.040  38.570  1.00  0.00           C
ATOM    587  HB1 PRO    48      27.340  12.510  39.410  1.00  0.00           H
ATOM    588  HB2 PRO    48      26.150  12.360  38.180  1.00  0.00           H
ATOM    589  CA  PRO    48      26.230  14.300  39.000  1.00  0.00           C
ATOM    590  HA  PRO    48      25.370  14.590  38.390  1.00  0.00           H
ATOM    591  C   PRO    48      25.820  14.300  40.520  1.00  0.00           C
ATOM    592  O   PRO    48      26.660  14.440  41.430  1.00  0.00           O
ATOM    593  N   GLY    49      24.560  14.310  40.770  1.00  0.00           N
ATOM    594  H   GLY    49      24.020  14.120  39.940  1.00  0.00           H
ATOM    595  CA  GLY    49      23.870  14.330  42.030  1.00  0.00           C
ATOM    596  HA1 GLY    49      24.320  13.640  42.740  1.00  0.00           H
ATOM    597  HA2 GLY    49      22.830  14.050  41.920  1.00  0.00           H
ATOM    598  C   GLY    49      24.020  15.630  42.890  1.00  0.00           C
ATOM    599  O   GLY    49      23.450  15.690  43.970  1.00  0.00           O
ATOM    600  N   ARG    50      24.700  16.720  42.430  1.00  0.00           N
ATOM    601  H   ARG    50      25.130  16.590  41.520  1.00  0.00           H
ATOM    602  CA  ARG    50      25.170  17.830  43.190  1.00  0.00           C
ATOM    603  HA  ARG    50      24.670  17.790  44.150  1.00  0.00           H
ATOM    604  CB  ARG    50      26.670  17.640  43.430  1.00  0.00           C
ATOM    605  HB1 ARG    50      27.110  18.590  43.730  1.00  0.00           H
ATOM    606  HB2 ARG    50      27.000  17.470  42.400  1.00  0.00           H
ATOM    607  CG  ARG    50      27.000  16.560  44.500  1.00  0.00           C
ATOM    608  HG1 ARG    50      26.790  15.520  44.220  1.00  0.00           H
ATOM    609  HG2 ARG    50      26.300  16.710  45.320  1.00  0.00           H
ATOM    610  CD  ARG    50      28.430  16.760  44.940  1.00  0.00           C
ATOM    611  HD1 ARG    50      28.450  16.140  45.840  1.00  0.00           H
ATOM    612  HD2 ARG    50      28.530  17.820  45.160  1.00  0.00           H
ATOM    613  NE  ARG    50      29.350  16.300  43.910  1.00  0.00           N
ATOM    614  HE  ARG    50      29.640  15.330  43.930  1.00  0.00           H
ATOM    615  CZ  ARG    50      29.970  17.040  43.010  1.00  0.00           C
ATOM    616  NH1 ARG    50      29.870  18.340  42.890  1.00  0.00           N
ATOM    617 1HH1 ARG    50      29.370  18.880  43.580  1.00  0.00           H
ATOM    618 2HH1 ARG    50      30.520  18.840  42.300  1.00  0.00           H
ATOM    619  NH2 ARG    50      30.720  16.440  42.150  1.00  0.00           N
ATOM    620 1HH2 ARG    50      30.750  15.430  42.130  1.00  0.00           H
ATOM    621 2HH2 ARG    50      31.340  16.880  41.480  1.00  0.00           H
ATOM    622  C   ARG    50      24.940  19.130  42.450  1.00  0.00           C
ATOM    623  O   ARG    50      24.860  19.230  41.250  1.00  0.00           O
ATOM    624  N   GLU    51      24.860  20.180  43.300  1.00  0.00           N
ATOM    625  H   GLU    51      24.870  19.970  44.290  1.00  0.00           H
ATOM    626  CA  GLU    51      24.620  21.510  42.870  1.00  0.00           C
ATOM    627  HA  GLU    51      23.750  21.410  42.210  1.00  0.00           H
ATOM    628  CB  GLU    51      23.990  22.290  44.030  1.00  0.00           C
ATOM    629  HB1 GLU    51      23.740  23.310  43.740  1.00  0.00           H
ATOM    630  HB2 GLU    51      24.770  22.500  44.770  1.00  0.00           H
ATOM    631  CG  GLU    51      22.760  21.610  44.670  1.00  0.00           C
ATOM    632  HG1 GLU    51      23.130  20.710  45.170  1.00  0.00           H
ATOM    633  HG2 GLU    51      22.100  21.230  43.890  1.00  0.00           H
ATOM    634  CD  GLU    51      22.110  22.500  45.720  1.00  0.00           C
ATOM    635  OE1 GLU    51      20.900  22.790  45.640  1.00  0.00           O
ATOM    636  OE2 GLU    51      22.770  22.990  46.680  1.00  0.00           O
ATOM    637  C   GLU    51      25.680  22.180  41.960  1.00  0.00           C
ATOM    638  O   GLU    51      26.880  21.800  42.060  1.00  0.00           O
ATOM    639  N   ARG    52      25.290  23.270  41.110  1.00  0.00           N
ATOM    640  H   ARG    52      24.390  23.620  41.380  1.00  0.00           H
ATOM    641  CA  ARG    52      26.200  24.080  40.270  1.00  0.00           C
ATOM    642  HA  ARG    52      26.740  23.500  39.520  1.00  0.00           H
ATOM    643  CB  ARG    52      25.290  25.120  39.540  1.00  0.00           C
ATOM    644  HB1 ARG    52      24.810  25.720  40.310  1.00  0.00           H
ATOM    645  HB2 ARG    52      24.420  24.530  39.230  1.00  0.00           H
ATOM    646  CG  ARG    52      25.970  26.040  38.440  1.00  0.00           C
ATOM    647  HG1 ARG    52      26.690  25.470  37.850  1.00  0.00           H
ATOM    648  HG2 ARG    52      26.650  26.770  38.870  1.00  0.00           H
ATOM    649  CD  ARG    52      25.000  26.750  37.500  1.00  0.00           C
ATOM    650  HD1 ARG    52      24.550  26.010  36.840  1.00  0.00           H
ATOM    651  HD2 ARG    52      25.630  27.330  36.830  1.00  0.00           H
ATOM    652  NE  ARG    52      24.010  27.600  38.260  1.00  0.00           N
ATOM    653  HE  ARG    52      24.060  27.480  39.260  1.00  0.00           H
ATOM    654  CZ  ARG    52      23.160  28.400  37.660  1.00  0.00           C
ATOM    655  NH1 ARG    52      22.960  28.480  36.350  1.00  0.00           N
ATOM    656 1HH1 ARG    52      23.300  27.770  35.720  1.00  0.00           H
ATOM    657 2HH1 ARG    52      22.200  29.100  36.110  1.00  0.00           H
ATOM    658  NH2 ARG    52      22.480  29.180  38.450  1.00  0.00           N
ATOM    659 1HH2 ARG    52      22.550  29.090  39.450  1.00  0.00           H
ATOM    660 2HH2 ARG    52      21.740  29.720  38.030  1.00  0.00           H
ATOM    661  C   ARG    52      27.320  24.810  41.040  1.00  0.00           C
ATOM    662  O   ARG    52      27.150  25.220  42.220  1.00  0.00           O
ATOM    663  N   GLU    53      28.490  25.050  40.390  1.00  0.00           N
ATOM    664  H   GLU    53      28.510  24.490  39.550  1.00  0.00           H
ATOM    665  CA  GLU    53      29.660  25.870  40.830  1.00  0.00           C
ATOM    666  HA  GLU    53      29.340  26.510  41.660  1.00  0.00           H
ATOM    667  CB  GLU    53      30.820  25.030  41.310  1.00  0.00           C
ATOM    668  HB1 GLU    53      30.590  24.350  42.130  1.00  0.00           H
ATOM    669  HB2 GLU    53      31.630  25.630  41.720  1.00  0.00           H
ATOM    670  CG  GLU    53      31.410  24.110  40.240  1.00  0.00           C
ATOM    671  HG1 GLU    53      32.130  24.720  39.700  1.00  0.00           H
ATOM    672  HG2 GLU    53      30.570  23.790  39.620  1.00  0.00           H
ATOM    673  CD  GLU    53      32.090  22.900  40.910  1.00  0.00           C
ATOM    674  OE1 GLU    53      33.320  22.890  40.990  1.00  0.00           O
ATOM    675  OE2 GLU    53      31.460  21.870  41.260  1.00  0.00           O
ATOM    676  C   GLU    53      30.120  26.780  39.640  1.00  0.00           C
ATOM    677  O   GLU    53      30.020  26.430  38.460  1.00  0.00           O
ATOM    678  N   PHE    54      30.770  27.900  39.990  1.00  0.00           N
ATOM    679  H   PHE    54      30.810  28.080  40.980  1.00  0.00           H
ATOM    680  CA  PHE    54      31.540  28.810  39.030  1.00  0.00           C
ATOM    681  HA  PHE    54      31.070  29.000  38.060  1.00  0.00           H
ATOM    682  CB  PHE    54      31.680  30.160  39.820  1.00  0.00           C
ATOM    683  HB1 PHE    54      32.050  29.890  40.810  1.00  0.00           H
ATOM    684  HB2 PHE    54      30.710  30.650  39.910  1.00  0.00           H
ATOM    685  CG  PHE    54      32.640  31.160  39.110  1.00  0.00           C
ATOM    686  CD1 PHE    54      32.160  32.080  38.150  1.00  0.00           C
ATOM    687  HD1 PHE    54      31.140  32.050  37.810  1.00  0.00           H
ATOM    688  CE1 PHE    54      32.900  33.190  37.700  1.00  0.00           C
ATOM    689  HE1 PHE    54      32.430  33.980  37.130  1.00  0.00           H
ATOM    690  CZ  PHE    54      34.140  33.380  38.210  1.00  0.00           C
ATOM    691  HZ  PHE    54      34.740  34.230  37.910  1.00  0.00           H
ATOM    692  CE2 PHE    54      34.750  32.430  39.040  1.00  0.00           C
ATOM    693  HE2 PHE    54      35.770  32.560  39.390  1.00  0.00           H
ATOM    694  CD2 PHE    54      33.980  31.410  39.580  1.00  0.00           C
ATOM    695  HD2 PHE    54      34.410  30.750  40.320  1.00  0.00           H
ATOM    696  C   PHE    54      32.910  28.140  38.690  1.00  0.00           C
ATOM    697  O   PHE    54      33.490  27.410  39.500  1.00  0.00           O
ATOM    698  N   VAL    55      33.470  28.440  37.570  1.00  0.00           N
ATOM    699  H   VAL    55      33.030  28.990  36.840  1.00  0.00           H
ATOM    700  CA  VAL    55      34.740  27.900  37.050  1.00  0.00           C
ATOM    701  HA  VAL    55      35.120  27.260  37.850  1.00  0.00           H
ATOM    702  CB  VAL    55      34.470  27.050  35.770  1.00  0.00           C
ATOM    703  HB  VAL    55      34.170  27.680  34.940  1.00  0.00           H
ATOM    704  CG1 VAL    55      35.810  26.430  35.280  1.00  0.00           C
ATOM    705 1HG1 VAL    55      35.660  25.570  34.610  1.00  0.00           H
ATOM    706 2HG1 VAL    55      36.450  27.190  34.830  1.00  0.00           H
ATOM    707 3HG1 VAL    55      36.280  25.920  36.130  1.00  0.00           H
ATOM    708  CG2 VAL    55      33.390  25.900  36.000  1.00  0.00           C
ATOM    709 1HG2 VAL    55      33.800  25.180  36.720  1.00  0.00           H
ATOM    710 2HG2 VAL    55      32.500  26.300  36.490  1.00  0.00           H
ATOM    711 3HG2 VAL    55      33.170  25.290  35.120  1.00  0.00           H
ATOM    712  C   VAL    55      35.670  29.080  36.780  1.00  0.00           C
ATOM    713  O   VAL    55      36.710  29.280  37.480  1.00  0.00           O
ATOM    714  N   ALA    56      35.340  30.050  35.900  1.00  0.00           N
ATOM    715  H   ALA    56      34.440  29.990  35.440  1.00  0.00           H
ATOM    716  CA  ALA    56      36.060  31.310  35.670  1.00  0.00           C
ATOM    717  HA  ALA    56      36.330  31.590  36.690  1.00  0.00           H
ATOM    718  CB  ALA    56      37.300  30.880  34.830  1.00  0.00           C
ATOM    719  HB1 ALA    56      37.060  30.170  34.030  1.00  0.00           H
ATOM    720  HB2 ALA    56      37.830  31.760  34.480  1.00  0.00           H
ATOM    721  HB3 ALA    56      38.010  30.540  35.580  1.00  0.00           H
ATOM    722  C   ALA    56      35.280  32.350  34.910  1.00  0.00           C
ATOM    723  O   ALA    56      34.270  31.950  34.350  1.00  0.00           O
ATOM    724  N   SER    57      35.770  33.560  34.780  1.00  0.00           N
ATOM    725  H   SER    57      36.670  33.760  35.190  1.00  0.00           H
ATOM    726  CA  SER    57      35.230  34.620  33.880  1.00  0.00           C
ATOM    727  HA  SER    57      34.700  34.210  33.020  1.00  0.00           H
ATOM    728  CB  SER    57      34.180  35.430  34.610  1.00  0.00           C
ATOM    729  HB1 SER    57      33.470  34.810  35.140  1.00  0.00           H
ATOM    730  HB2 SER    57      33.560  35.960  33.890  1.00  0.00           H
ATOM    731  OG  SER    57      34.790  36.370  35.450  1.00  0.00           O
ATOM    732  HG  SER    57      34.280  36.380  36.260  1.00  0.00           H
ATOM    733  C   SER    57      36.320  35.600  33.300  1.00  0.00           C
ATOM    734  O   SER    57      37.400  35.760  33.870  1.00  0.00           O
ATOM    735  N   ILE    58      36.050  36.080  32.070  1.00  0.00           N
ATOM    736  H   ILE    58      35.160  35.980  31.600  1.00  0.00           H
ATOM    737  CA  ILE    58      36.950  37.060  31.480  1.00  0.00           C
ATOM    738  HA  ILE    58      37.590  37.560  32.210  1.00  0.00           H
ATOM    739  CB  ILE    58      37.890  36.370  30.530  1.00  0.00           C
ATOM    740  HB  ILE    58      38.440  35.660  31.150  1.00  0.00           H
ATOM    741  CG2 ILE    58      37.190  35.510  29.500  1.00  0.00           C
ATOM    742 1HG2 ILE    58      37.880  34.750  29.150  1.00  0.00           H
ATOM    743 2HG2 ILE    58      36.330  35.030  29.980  1.00  0.00           H
ATOM    744 3HG2 ILE    58      36.890  36.180  28.700  1.00  0.00           H
ATOM    745  CG1 ILE    58      38.990  37.300  30.030  1.00  0.00           C
ATOM    746 1HG1 ILE    58      39.390  37.920  30.840  1.00  0.00           H
ATOM    747 2HG1 ILE    58      38.680  37.960  29.210  1.00  0.00           H
ATOM    748  CD  ILE    58      40.110  36.450  29.370  1.00  0.00           C
ATOM    749  HD1 ILE    58      39.950  36.160  28.330  1.00  0.00           H
ATOM    750  HD2 ILE    58      41.050  37.000  29.280  1.00  0.00           H
ATOM    751  HD3 ILE    58      40.330  35.540  29.930  1.00  0.00           H
ATOM    752  C   ILE    58      36.180  38.250  30.960  1.00  0.00           C
ATOM    753  O   ILE    58      35.260  38.100  30.180  1.00  0.00           O
ATOM    754  N   LYS    59      36.590  39.460  31.400  1.00  0.00           N
ATOM    755  H   LYS    59      37.400  39.500  32.000  1.00  0.00           H
ATOM    756  CA  LYS    59      36.130  40.790  31.010  1.00  0.00           C
ATOM    757  HA  LYS    59      35.050  40.870  30.880  1.00  0.00           H
ATOM    758  CB  LYS    59      36.700  41.850  32.010  1.00  0.00           C
ATOM    759  HB1 LYS    59      36.640  42.810  31.500  1.00  0.00           H
ATOM    760  HB2 LYS    59      37.770  41.650  32.060  1.00  0.00           H
ATOM    761  CG  LYS    59      36.020  41.900  33.400  1.00  0.00           C
ATOM    762  HG1 LYS    59      36.260  41.010  33.980  1.00  0.00           H
ATOM    763  HG2 LYS    59      34.930  41.960  33.390  1.00  0.00           H
ATOM    764  CD  LYS    59      36.560  43.120  34.170  1.00  0.00           C
ATOM    765  HD1 LYS    59      36.590  43.930  33.440  1.00  0.00           H
ATOM    766  HD2 LYS    59      37.580  42.970  34.530  1.00  0.00           H
ATOM    767  CE  LYS    59      35.670  43.560  35.340  1.00  0.00           C
ATOM    768  HE1 LYS    59      35.590  42.640  35.920  1.00  0.00           H
ATOM    769  HE2 LYS    59      34.630  43.640  35.040  1.00  0.00           H
ATOM    770  NZ  LYS    59      36.230  44.650  36.090  1.00  0.00           N
ATOM    771  HZ1 LYS    59      36.160  45.530  35.610  1.00  0.00           H
ATOM    772  HZ2 LYS    59      35.700  44.730  36.950  1.00  0.00           H
ATOM    773  HZ3 LYS    59      37.220  44.580  36.310  1.00  0.00           H
ATOM    774  C   LYS    59      36.690  41.080  29.630  1.00  0.00           C
ATOM    775  O   LYS    59      37.710  40.460  29.260  1.00  0.00           O
ATOM    776  N   TRP    60      36.040  42.010  28.930  1.00  0.00           N
ATOM    777  H   TRP    60      35.170  42.410  29.250  1.00  0.00           H
ATOM    778  CA  TRP    60      36.400  42.240  27.520  1.00  0.00           C
ATOM    779  HA  TRP    60      36.220  41.340  26.940  1.00  0.00           H
ATOM    780  CB  TRP    60      35.500  43.350  26.930  1.00  0.00           C
ATOM    781  HB1 TRP    60      34.420  43.240  27.070  1.00  0.00           H
ATOM    782  HB2 TRP    60      35.590  43.250  25.850  1.00  0.00           H
ATOM    783  CG  TRP    60      35.910  44.830  27.170  1.00  0.00           C
ATOM    784  CD1 TRP    60      35.340  45.670  27.990  1.00  0.00           C
ATOM    785  HD1 TRP    60      34.460  45.490  28.600  1.00  0.00           H
ATOM    786  NE1 TRP    60      36.090  46.820  28.160  1.00  0.00           N
ATOM    787  HE1 TRP    60      35.860  47.470  28.900  1.00  0.00           H
ATOM    788  CE2 TRP    60      37.230  46.770  27.420  1.00  0.00           C
ATOM    789  CZ2 TRP    60      38.390  47.620  27.450  1.00  0.00           C
ATOM    790  HZ2 TRP    60      38.560  48.520  28.010  1.00  0.00           H
ATOM    791  CH2 TRP    60      39.360  47.340  26.440  1.00  0.00           C
ATOM    792  HH2 TRP    60      40.150  48.050  26.280  1.00  0.00           H
ATOM    793  CZ3 TRP    60      39.240  46.120  25.680  1.00  0.00           C
ATOM    794  HZ3 TRP    60      39.940  45.950  24.880  1.00  0.00           H
ATOM    795  CE3 TRP    60      38.110  45.280  25.730  1.00  0.00           C
ATOM    796  HE3 TRP    60      38.000  44.410  25.090  1.00  0.00           H
ATOM    797  CD2 TRP    60      37.080  45.580  26.680  1.00  0.00           C
ATOM    798  C   TRP    60      37.930  42.550  27.350  1.00  0.00           C
ATOM    799  O   TRP    60      38.590  42.060  26.440  1.00  0.00           O
ATOM    800  N   ALA    61      38.490  43.290  28.340  1.00  0.00           N
ATOM    801  H   ALA    61      37.850  43.750  28.980  1.00  0.00           H
ATOM    802  CA  ALA    61      39.900  43.680  28.200  1.00  0.00           C
ATOM    803  HA  ALA    61      40.040  44.180  27.240  1.00  0.00           H
ATOM    804  CB  ALA    61      40.130  44.520  29.410  1.00  0.00           C
ATOM    805  HB1 ALA    61      39.790  44.030  30.320  1.00  0.00           H
ATOM    806  HB2 ALA    61      41.080  45.060  29.380  1.00  0.00           H
ATOM    807  HB3 ALA    61      39.440  45.360  29.380  1.00  0.00           H
ATOM    808  C   ALA    61      40.900  42.460  28.240  1.00  0.00           C
ATOM    809  O   ALA    61      42.060  42.460  27.760  1.00  0.00           O
ATOM    810  N   GLY    65      40.370  41.340  28.780  1.00  0.00           N
ATOM    811  H   GLY    65      39.380  41.430  28.970  1.00  0.00           H
ATOM    812  CA  GLY    65      41.020  40.080  29.210  1.00  0.00           C
ATOM    813  HA1 GLY    65      41.980  39.920  28.720  1.00  0.00           H
ATOM    814  HA2 GLY    65      40.440  39.230  28.860  1.00  0.00           H
ATOM    815  C   GLY    65      41.340  39.840  30.730  1.00  0.00           C
ATOM    816  O   GLY    65      42.130  38.880  30.990  1.00  0.00           O
ATOM    817  N   ASP    66      40.810  40.600  31.680  1.00  0.00           N
ATOM    818  H   ASP    66      39.980  41.130  31.460  1.00  0.00           H
ATOM    819  CA  ASP    66      40.990  40.500  33.180  1.00  0.00           C
ATOM    820  HA  ASP    66      42.050  40.390  33.410  1.00  0.00           H
ATOM    821  CB  ASP    66      40.450  41.730  33.980  1.00  0.00           C
ATOM    822  HB1 ASP    66      40.960  41.620  34.930  1.00  0.00           H
ATOM    823  HB2 ASP    66      39.360  41.640  33.990  1.00  0.00           H
ATOM    824  CG  ASP    66      40.910  42.970  33.360  1.00  0.00           C
ATOM    825  OD1 ASP    66      42.120  43.290  33.190  1.00  0.00           O
ATOM    826  OD2 ASP    66      40.030  43.790  33.040  1.00  0.00           O
ATOM    827  C   ASP    66      40.250  39.220  33.630  1.00  0.00           C
ATOM    828  O   ASP    66      38.990  39.190  33.690  1.00  0.00           O
ATOM    829  N   ARG    67      41.030  38.190  34.000  1.00  0.00           N
ATOM    830  H   ARG    67      42.000  38.460  34.070  1.00  0.00           H
ATOM    831  CA  ARG    67      40.590  36.870  34.430  1.00  0.00           C
ATOM    832  HA  ARG    67      39.670  36.580  33.920  1.00  0.00           H
ATOM    833  CB  ARG    67      41.790  35.870  34.100  1.00  0.00           C
ATOM    834  HB1 ARG    67      41.490  34.940  34.570  1.00  0.00           H
ATOM    835  HB2 ARG    67      42.710  36.290  34.490  1.00  0.00           H
ATOM    836  CG  ARG    67      41.900  35.590  32.590  1.00  0.00           C
ATOM    837  HG1 ARG    67      41.930  36.520  32.030  1.00  0.00           H
ATOM    838  HG2 ARG    67      41.020  35.050  32.240  1.00  0.00           H
ATOM    839  CD  ARG    67      43.240  34.940  32.160  1.00  0.00           C
ATOM    840  HD1 ARG    67      43.270  34.040  32.770  1.00  0.00           H
ATOM    841  HD2 ARG    67      44.130  35.520  32.400  1.00  0.00           H
ATOM    842  NE  ARG    67      43.130  34.490  30.780  1.00  0.00           N
ATOM    843  HE  ARG    67      42.530  33.710  30.560  1.00  0.00           H
ATOM    844  CZ  ARG    67      43.570  35.130  29.700  1.00  0.00           C
ATOM    845  NH1 ARG    67      44.260  36.230  29.720  1.00  0.00           N
ATOM    846 1HH1 ARG    67      44.580  36.730  30.540  1.00  0.00           H
ATOM    847 2HH1 ARG    67      44.420  36.670  28.820  1.00  0.00           H
ATOM    848  NH2 ARG    67      43.380  34.540  28.570  1.00  0.00           N
ATOM    849 1HH2 ARG    67      42.930  33.640  28.560  1.00  0.00           H
ATOM    850 2HH2 ARG    67      43.830  34.820  27.700  1.00  0.00           H
ATOM    851  C   ARG    67      40.280  36.850  35.900  1.00  0.00           C
ATOM    852  O   ARG    67      41.090  37.260  36.720  1.00  0.00           O
ATOM    853  N   THR    68      39.120  36.340  36.290  1.00  0.00           N
ATOM    854  H   THR    68      38.440  36.180  35.560  1.00  0.00           H
ATOM    855  CA  THR    68      38.840  35.740  37.660  1.00  0.00           C
ATOM    856  HA  THR    68      39.740  35.930  38.250  1.00  0.00           H
ATOM    857  CB  THR    68      37.650  36.490  38.330  1.00  0.00           C
ATOM    858  HB  THR    68      36.720  36.500  37.760  1.00  0.00           H
ATOM    859  CG2 THR    68      37.340  35.950  39.730  1.00  0.00           C
ATOM    860 1HG2 THR    68      38.170  36.170  40.410  1.00  0.00           H
ATOM    861 2HG2 THR    68      36.550  36.610  40.090  1.00  0.00           H
ATOM    862 3HG2 THR    68      37.020  34.910  39.830  1.00  0.00           H
ATOM    863  OG1 THR    68      37.960  37.860  38.460  1.00  0.00           O
ATOM    864  HG1 THR    68      38.120  38.190  37.570  1.00  0.00           H
ATOM    865  C   THR    68      38.490  34.250  37.690  1.00  0.00           C
ATOM    866  O   THR    68      37.790  33.780  36.740  1.00  0.00           O
ATOM    867  N   TYR    69      38.950  33.480  38.710  1.00  0.00           N
ATOM    868  H   TYR    69      39.380  33.960  39.500  1.00  0.00           H
ATOM    869  CA  TYR    69      39.030  32.030  38.730  1.00  0.00           C
ATOM    870  HA  TYR    69      38.540  31.680  37.830  1.00  0.00           H
ATOM    871  CB  TYR    69      40.570  31.660  38.570  1.00  0.00           C
ATOM    872  HB1 TYR    69      40.670  30.640  38.950  1.00  0.00           H
ATOM    873  HB2 TYR    69      41.240  32.290  39.140  1.00  0.00           H
ATOM    874  CG  TYR    69      41.110  31.690  37.150  1.00  0.00           C
ATOM    875  CD1 TYR    69      41.930  32.740  36.860  1.00  0.00           C
ATOM    876  HD1 TYR    69      42.250  33.460  37.600  1.00  0.00           H
ATOM    877  CE1 TYR    69      42.510  32.830  35.530  1.00  0.00           C
ATOM    878  HE1 TYR    69      43.180  33.650  35.290  1.00  0.00           H
ATOM    879  CZ  TYR    69      42.360  31.790  34.630  1.00  0.00           C
ATOM    880  OH  TYR    69      43.050  31.840  33.460  1.00  0.00           O
ATOM    881  HH  TYR    69      43.800  32.390  33.680  1.00  0.00           H
ATOM    882  CE2 TYR    69      41.500  30.740  34.960  1.00  0.00           C
ATOM    883  HE2 TYR    69      41.460  29.940  34.230  1.00  0.00           H
ATOM    884  CD2 TYR    69      40.790  30.730  36.190  1.00  0.00           C
ATOM    885  HD2 TYR    69      40.170  29.860  36.390  1.00  0.00           H
ATOM    886  C   TYR    69      38.370  31.440  40.030  1.00  0.00           C
ATOM    887  O   TYR    69      38.090  32.140  41.030  1.00  0.00           O
ATOM    888  N   GLY    70      37.890  30.190  39.880  1.00  0.00           N
ATOM    889  H   GLY    70      38.030  29.790  38.960  1.00  0.00           H
ATOM    890  CA  GLY    70      37.290  29.340  40.850  1.00  0.00           C
ATOM    891  HA1 GLY    70      36.860  28.450  40.400  1.00  0.00           H
ATOM    892  HA2 GLY    70      36.490  29.920  41.310  1.00  0.00           H
ATOM    893  C   GLY    70      38.190  28.800  41.990  1.00  0.00           C
ATOM    894  O   GLY    70      39.250  29.360  42.300  1.00  0.00           O
ATOM    895  N   THR    71      37.750  27.700  42.640  1.00  0.00           N
ATOM    896  H   THR    71      36.890  27.310  42.270  1.00  0.00           H
ATOM    897  CA  THR    71      38.540  26.940  43.740  1.00  0.00           C
ATOM    898  HA  THR    71      38.680  27.540  44.640  1.00  0.00           H
ATOM    899  CB  THR    71      37.870  25.600  44.060  1.00  0.00           C
ATOM    900  HB  THR    71      38.480  24.730  44.280  1.00  0.00           H
ATOM    901  CG2 THR    71      36.760  25.780  45.060  1.00  0.00           C
ATOM    902 1HG2 THR    71      37.090  26.070  46.050  1.00  0.00           H
ATOM    903 2HG2 THR    71      36.010  26.480  44.660  1.00  0.00           H
ATOM    904 3HG2 THR    71      36.420  24.750  45.120  1.00  0.00           H
ATOM    905  OG1 THR    71      37.230  25.130  42.910  1.00  0.00           O
ATOM    906  HG1 THR    71      37.720  24.330  42.690  1.00  0.00           H
ATOM    907  C   THR    71      39.930  26.610  43.290  1.00  0.00           C
ATOM    908  O   THR    71      40.340  26.740  42.090  1.00  0.00           O
ATOM    909  N   ASP    72      40.860  26.230  44.240  1.00  0.00           N
ATOM    910  H   ASP    72      40.620  26.150  45.220  1.00  0.00           H
ATOM    911  CA  ASP    72      42.230  25.840  43.890  1.00  0.00           C
ATOM    912  HA  ASP    72      42.750  26.620  43.330  1.00  0.00           H
ATOM    913  CB  ASP    72      43.030  25.700  45.220  1.00  0.00           C
ATOM    914  HB1 ASP    72      44.100  25.670  44.990  1.00  0.00           H
ATOM    915  HB2 ASP    72      42.840  24.780  45.760  1.00  0.00           H
ATOM    916  CG  ASP    72      42.800  26.890  46.150  1.00  0.00           C
ATOM    917  OD1 ASP    72      43.760  27.760  46.230  1.00  0.00           O
ATOM    918  OD2 ASP    72      41.730  26.920  46.820  1.00  0.00           O
ATOM    919  C   ASP    72      42.340  24.610  42.920  1.00  0.00           C
ATOM    920  O   ASP    72      43.120  24.550  41.950  1.00  0.00           O
ATOM    921  N   SER    73      41.430  23.670  43.000  1.00  0.00           N
ATOM    922  H   SER    73      40.860  23.700  43.830  1.00  0.00           H
ATOM    923  CA  SER    73      41.160  22.590  42.010  1.00  0.00           C
ATOM    924  HA  SER    73      41.950  21.860  42.180  1.00  0.00           H
ATOM    925  CB  SER    73      39.860  21.880  42.410  1.00  0.00           C
ATOM    926  HB1 SER    73      40.060  21.210  43.250  1.00  0.00           H
ATOM    927  HB2 SER    73      39.480  21.260  41.600  1.00  0.00           H
ATOM    928  OG  SER    73      38.740  22.650  42.950  1.00  0.00           O
ATOM    929  HG  SER    73      38.170  22.010  43.400  1.00  0.00           H
ATOM    930  C   SER    73      40.920  23.050  40.570  1.00  0.00           C
ATOM    931  O   SER    73      41.200  22.240  39.700  1.00  0.00           O
ATOM    932  N   VAL    74      40.560  24.300  40.290  1.00  0.00           N
ATOM    933  H   VAL    74      40.360  24.840  41.130  1.00  0.00           H
ATOM    934  CA  VAL    74      40.520  24.970  38.990  1.00  0.00           C
ATOM    935  HA  VAL    74      40.640  24.140  38.300  1.00  0.00           H
ATOM    936  CB  VAL    74      39.220  25.850  38.790  1.00  0.00           C
ATOM    937  HB  VAL    74      39.350  26.710  39.450  1.00  0.00           H
ATOM    938  CG1 VAL    74      39.060  26.440  37.360  1.00  0.00           C
ATOM    939 1HG1 VAL    74      39.880  27.150  37.230  1.00  0.00           H
ATOM    940 2HG1 VAL    74      38.910  25.700  36.580  1.00  0.00           H
ATOM    941 3HG1 VAL    74      38.140  27.020  37.330  1.00  0.00           H
ATOM    942  CG2 VAL    74      37.890  25.140  39.130  1.00  0.00           C
ATOM    943 1HG2 VAL    74      37.100  25.880  39.150  1.00  0.00           H
ATOM    944 2HG2 VAL    74      37.800  24.360  38.370  1.00  0.00           H
ATOM    945 3HG2 VAL    74      38.040  24.690  40.110  1.00  0.00           H
ATOM    946  C   VAL    74      41.800  25.870  38.830  1.00  0.00           C
ATOM    947  O   VAL    74      42.490  25.810  37.830  1.00  0.00           O
ATOM    948  N   LYS    75      42.150  26.810  39.740  1.00  0.00           N
ATOM    949  H   LYS    75      41.490  26.870  40.500  1.00  0.00           H
ATOM    950  CA  LYS    75      43.220  27.760  39.540  1.00  0.00           C
ATOM    951  HA  LYS    75      42.910  28.340  38.670  1.00  0.00           H
ATOM    952  CB  LYS    75      43.230  28.780  40.700  1.00  0.00           C
ATOM    953  HB1 LYS    75      43.570  28.210  41.570  1.00  0.00           H
ATOM    954  HB2 LYS    75      42.200  29.100  40.880  1.00  0.00           H
ATOM    955  CG  LYS    75      44.170  29.930  40.290  1.00  0.00           C
ATOM    956  HG1 LYS    75      43.830  30.310  39.330  1.00  0.00           H
ATOM    957  HG2 LYS    75      45.190  29.540  40.260  1.00  0.00           H
ATOM    958  CD  LYS    75      43.980  31.000  41.370  1.00  0.00           C
ATOM    959  HD1 LYS    75      44.200  30.570  42.350  1.00  0.00           H
ATOM    960  HD2 LYS    75      43.040  31.550  41.410  1.00  0.00           H
ATOM    961  CE  LYS    75      44.940  32.190  41.260  1.00  0.00           C
ATOM    962  HE1 LYS    75      44.750  32.770  42.170  1.00  0.00           H
ATOM    963  HE2 LYS    75      44.660  32.780  40.380  1.00  0.00           H
ATOM    964  NZ  LYS    75      46.410  31.820  41.040  1.00  0.00           N
ATOM    965  HZ1 LYS    75      46.950  32.580  41.430  1.00  0.00           H
ATOM    966  HZ2 LYS    75      46.570  30.990  41.590  1.00  0.00           H
ATOM    967  HZ3 LYS    75      46.630  31.540  40.090  1.00  0.00           H
ATOM    968  C   LYS    75      44.560  27.130  39.170  1.00  0.00           C
ATOM    969  O   LYS    75      45.240  27.740  38.310  1.00  0.00           O
ATOM    970  N   GLY    76      44.850  25.940  39.670  1.00  0.00           N
ATOM    971  H   GLY    76      44.250  25.530  40.370  1.00  0.00           H
ATOM    972  CA  GLY    76      46.120  25.230  39.260  1.00  0.00           C
ATOM    973  HA1 GLY    76      46.270  24.510  40.060  1.00  0.00           H
ATOM    974  HA2 GLY    76      46.960  25.920  39.140  1.00  0.00           H
ATOM    975  C   GLY    76      46.020  24.450  37.960  1.00  0.00           C
ATOM    976  O   GLY    76      47.030  24.070  37.470  1.00  0.00           O
ATOM    977  N   ARG    77      44.830  24.180  37.490  1.00  0.00           N
ATOM    978  H   ARG    77      44.120  24.840  37.760  1.00  0.00           H
ATOM    979  CA  ARG    77      44.630  23.300  36.300  1.00  0.00           C
ATOM    980  HA  ARG    77      45.640  23.130  35.900  1.00  0.00           H
ATOM    981  CB  ARG    77      44.150  21.970  36.860  1.00  0.00           C
ATOM    982  HB1 ARG    77      44.000  21.320  35.990  1.00  0.00           H
ATOM    983  HB2 ARG    77      43.170  22.050  37.330  1.00  0.00           H
ATOM    984  CG  ARG    77      45.030  21.180  37.870  1.00  0.00           C
ATOM    985  HG1 ARG    77      45.210  21.730  38.790  1.00  0.00           H
ATOM    986  HG2 ARG    77      46.010  21.030  37.420  1.00  0.00           H
ATOM    987  CD  ARG    77      44.440  19.750  38.110  1.00  0.00           C
ATOM    988  HD1 ARG    77      44.900  19.220  38.950  1.00  0.00           H
ATOM    989  HD2 ARG    77      44.540  19.140  37.210  1.00  0.00           H
ATOM    990  NE  ARG    77      43.100  19.740  38.610  1.00  0.00           N
ATOM    991  HE  ARG    77      42.980  20.040  39.560  1.00  0.00           H
ATOM    992  CZ  ARG    77      42.030  19.280  38.070  1.00  0.00           C
ATOM    993  NH1 ARG    77      42.030  18.970  36.820  1.00  0.00           N
ATOM    994 1HH1 ARG    77      42.810  19.190  36.220  1.00  0.00           H
ATOM    995 2HH1 ARG    77      41.250  18.430  36.470  1.00  0.00           H
ATOM    996  NH2 ARG    77      40.880  19.160  38.680  1.00  0.00           N
ATOM    997 1HH2 ARG    77      40.880  19.230  39.690  1.00  0.00           H
ATOM    998 2HH2 ARG    77      40.090  18.840  38.140  1.00  0.00           H
ATOM    999  C   ARG    77      43.830  23.740  35.050  1.00  0.00           C
ATOM   1000  O   ARG    77      43.570  22.850  34.220  1.00  0.00           O
ATOM   1001  N   PHE    78      43.380  24.990  34.810  1.00  0.00           N
ATOM   1002  H   PHE    78      43.620  25.620  35.560  1.00  0.00           H
ATOM   1003  CA  PHE    78      42.380  25.420  33.860  1.00  0.00           C
ATOM   1004  HA  PHE    78      42.360  24.760  32.990  1.00  0.00           H
ATOM   1005  CB  PHE    78      40.950  25.460  34.480  1.00  0.00           C
ATOM   1006  HB1 PHE    78      40.330  26.010  33.770  1.00  0.00           H
ATOM   1007  HB2 PHE    78      40.880  25.990  35.440  1.00  0.00           H
ATOM   1008  CG  PHE    78      40.180  24.120  34.740  1.00  0.00           C
ATOM   1009  CD1 PHE    78      40.640  23.150  35.630  1.00  0.00           C
ATOM   1010  HD1 PHE    78      41.500  23.260  36.260  1.00  0.00           H
ATOM   1011  CE1 PHE    78      39.900  21.950  35.710  1.00  0.00           C
ATOM   1012  HE1 PHE    78      40.300  21.210  36.380  1.00  0.00           H
ATOM   1013  CZ  PHE    78      38.670  21.720  35.030  1.00  0.00           C
ATOM   1014  HZ  PHE    78      38.020  20.870  35.200  1.00  0.00           H
ATOM   1015  CE2 PHE    78      38.230  22.770  34.240  1.00  0.00           C
ATOM   1016  HE2 PHE    78      37.300  22.690  33.700  1.00  0.00           H
ATOM   1017  CD2 PHE    78      39.000  23.930  33.980  1.00  0.00           C
ATOM   1018  HD2 PHE    78      38.470  24.640  33.360  1.00  0.00           H
ATOM   1019  C   PHE    78      42.750  26.860  33.510  1.00  0.00           C
ATOM   1020  O   PHE    78      43.590  27.500  34.150  1.00  0.00           O
ATOM   1021  N   ALA    79      42.280  27.350  32.360  1.00  0.00           N
ATOM   1022  H   ALA    79      41.640  26.780  31.830  1.00  0.00           H
ATOM   1023  CA  ALA    79      42.550  28.670  31.770  1.00  0.00           C
ATOM   1024  HA  ALA    79      42.640  29.490  32.470  1.00  0.00           H
ATOM   1025  CB  ALA    79      43.860  28.640  30.920  1.00  0.00           C
ATOM   1026  HB1 ALA    79      44.730  28.390  31.520  1.00  0.00           H
ATOM   1027  HB2 ALA    79      43.860  27.930  30.100  1.00  0.00           H
ATOM   1028  HB3 ALA    79      44.080  29.660  30.600  1.00  0.00           H
ATOM   1029  C   ALA    79      41.360  29.170  30.910  1.00  0.00           C
ATOM   1030  O   ALA    79      40.810  28.410  30.180  1.00  0.00           O
ATOM   1031  N   ILE    80      41.100  30.510  30.980  1.00  0.00           N
ATOM   1032  H   ILE    80      41.600  31.250  31.470  1.00  0.00           H
ATOM   1033  CA  ILE    80      39.940  31.050  30.260  1.00  0.00           C
ATOM   1034  HA  ILE    80      39.520  30.300  29.590  1.00  0.00           H
ATOM   1035  CB  ILE    80      38.850  31.520  31.210  1.00  0.00           C
ATOM   1036  HB  ILE    80      38.710  30.710  31.930  1.00  0.00           H
ATOM   1037  CG2 ILE    80      39.180  32.750  32.050  1.00  0.00           C
ATOM   1038 1HG2 ILE    80      39.420  33.530  31.340  1.00  0.00           H
ATOM   1039 2HG2 ILE    80      38.460  33.030  32.820  1.00  0.00           H
ATOM   1040 3HG2 ILE    80      40.020  32.340  32.610  1.00  0.00           H
ATOM   1041  CG1 ILE    80      37.540  31.750  30.410  1.00  0.00           C
ATOM   1042 1HG1 ILE    80      37.370  30.900  29.740  1.00  0.00           H
ATOM   1043 2HG1 ILE    80      37.630  32.450  29.580  1.00  0.00           H
ATOM   1044  CD  ILE    80      36.280  31.890  31.270  1.00  0.00           C
ATOM   1045  HD1 ILE    80      35.360  31.890  30.690  1.00  0.00           H
ATOM   1046  HD2 ILE    80      36.300  31.170  32.090  1.00  0.00           H
ATOM   1047  HD3 ILE    80      36.230  32.870  31.750  1.00  0.00           H
ATOM   1048  C   ILE    80      40.430  32.160  29.310  1.00  0.00           C
ATOM   1049  O   ILE    80      41.210  32.990  29.740  1.00  0.00           O
ATOM   1050  N   SER    81      39.960  32.140  28.050  1.00  0.00           N
ATOM   1051  H   SER    81      39.260  31.430  27.930  1.00  0.00           H
ATOM   1052  CA  SER    81      40.550  32.900  26.940  1.00  0.00           C
ATOM   1053  HA  SER    81      40.900  33.840  27.380  1.00  0.00           H
ATOM   1054  CB  SER    81      41.610  32.030  26.190  1.00  0.00           C
ATOM   1055  HB1 SER    81      41.830  32.520  25.240  1.00  0.00           H
ATOM   1056  HB2 SER    81      41.210  31.050  25.930  1.00  0.00           H
ATOM   1057  OG  SER    81      42.680  31.970  27.120  1.00  0.00           O
ATOM   1058  HG  SER    81      43.270  31.240  26.900  1.00  0.00           H
ATOM   1059  C   SER    81      39.390  33.270  25.960  1.00  0.00           C
ATOM   1060  O   SER    81      38.370  32.570  25.900  1.00  0.00           O
ATOM   1061  N   ARG    82      39.510  34.450  25.340  1.00  0.00           N
ATOM   1062  H   ARG    82      40.330  35.010  25.520  1.00  0.00           H
ATOM   1063  CA  ARG    82      38.490  35.060  24.470  1.00  0.00           C
ATOM   1064  HA  ARG    82      37.700  34.350  24.210  1.00  0.00           H
ATOM   1065  CB  ARG    82      37.800  36.170  25.320  1.00  0.00           C
ATOM   1066  HB1 ARG    82      37.340  35.700  26.190  1.00  0.00           H
ATOM   1067  HB2 ARG    82      37.030  36.580  24.670  1.00  0.00           H
ATOM   1068  CG  ARG    82      38.680  37.390  25.820  1.00  0.00           C
ATOM   1069  HG1 ARG    82      39.420  37.660  25.070  1.00  0.00           H
ATOM   1070  HG2 ARG    82      39.180  37.110  26.750  1.00  0.00           H
ATOM   1071  CD  ARG    82      37.830  38.680  26.130  1.00  0.00           C
ATOM   1072  HD1 ARG    82      38.510  39.300  26.710  1.00  0.00           H
ATOM   1073  HD2 ARG    82      36.920  38.530  26.710  1.00  0.00           H
ATOM   1074  NE  ARG    82      37.700  39.520  24.910  1.00  0.00           N
ATOM   1075  HE  ARG    82      38.600  39.810  24.540  1.00  0.00           H
ATOM   1076  CZ  ARG    82      36.590  40.020  24.430  1.00  0.00           C
ATOM   1077  NH1 ARG    82      35.470  39.990  25.040  1.00  0.00           N
ATOM   1078 1HH1 ARG    82      35.240  39.330  25.770  1.00  0.00           H
ATOM   1079 2HH1 ARG    82      34.700  40.590  24.770  1.00  0.00           H
ATOM   1080  NH2 ARG    82      36.610  40.790  23.420  1.00  0.00           N
ATOM   1081 1HH2 ARG    82      37.540  40.980  23.080  1.00  0.00           H
ATOM   1082 2HH2 ARG    82      35.770  41.190  23.030  1.00  0.00           H
ATOM   1083  C   ARG    82      39.100  35.450  23.010  1.00  0.00           C
ATOM   1084  O   ARG    82      40.200  35.940  22.920  1.00  0.00           O
ATOM   1085  N   ASP    83      38.310  35.160  22.000  1.00  0.00           N
ATOM   1086  H   ASP    83      37.470  34.630  22.210  1.00  0.00           H
ATOM   1087  CA  ASP    83      38.520  35.580  20.620  1.00  0.00           C
ATOM   1088  HA  ASP    83      39.450  36.140  20.550  1.00  0.00           H
ATOM   1089  CB  ASP    83      38.530  34.350  19.670  1.00  0.00           C
ATOM   1090  HB1 ASP    83      37.590  33.800  19.670  1.00  0.00           H
ATOM   1091  HB2 ASP    83      39.100  33.610  20.220  1.00  0.00           H
ATOM   1092  CG  ASP    83      39.220  34.560  18.340  1.00  0.00           C
ATOM   1093  OD1 ASP    83      39.670  35.730  18.050  1.00  0.00           O
ATOM   1094  OD2 ASP    83      39.390  33.530  17.610  1.00  0.00           O
ATOM   1095  C   ASP    83      37.440  36.520  20.090  1.00  0.00           C
ATOM   1096  O   ASP    83      36.400  36.120  19.670  1.00  0.00           O
ATOM   1097  N   ASN    84      37.670  37.820  20.140  1.00  0.00           N
ATOM   1098  H   ASN    84      38.610  38.160  20.230  1.00  0.00           H
ATOM   1099  CA  ASN    84      36.690  38.770  19.580  1.00  0.00           C
ATOM   1100  HA  ASN    84      35.710  38.460  19.950  1.00  0.00           H
ATOM   1101  CB  ASN    84      37.160  40.150  19.970  1.00  0.00           C
ATOM   1102  HB1 ASN    84      37.980  40.600  19.420  1.00  0.00           H
ATOM   1103  HB2 ASN    84      37.510  40.070  21.000  1.00  0.00           H
ATOM   1104  CG  ASN    84      35.990  41.050  19.750  1.00  0.00           C
ATOM   1105  OD1 ASN    84      34.920  40.890  20.340  1.00  0.00           O
ATOM   1106  ND2 ASN    84      36.110  42.070  18.890  1.00  0.00           N
ATOM   1107 1HD2 ASN    84      36.980  42.290  18.440  1.00  0.00           H
ATOM   1108 2HD2 ASN    84      35.310  42.680  18.820  1.00  0.00           H
ATOM   1109  C   ASN    84      36.490  38.640  18.040  1.00  0.00           C
ATOM   1110  O   ASN    84      35.400  38.760  17.510  1.00  0.00           O
ATOM   1111  N   ALA    85      37.630  38.450  17.310  1.00  0.00           N
ATOM   1112  H   ALA    85      38.560  38.360  17.680  1.00  0.00           H
ATOM   1113  CA  ALA    85      37.560  38.240  15.850  1.00  0.00           C
ATOM   1114  HA  ALA    85      37.150  39.160  15.430  1.00  0.00           H
ATOM   1115  CB  ALA    85      38.980  38.090  15.250  1.00  0.00           C
ATOM   1116  HB1 ALA    85      39.580  38.850  15.740  1.00  0.00           H
ATOM   1117  HB2 ALA    85      39.360  37.080  15.400  1.00  0.00           H
ATOM   1118  HB3 ALA    85      38.880  38.200  14.170  1.00  0.00           H
ATOM   1119  C   ALA    85      36.670  37.080  15.480  1.00  0.00           C
ATOM   1120  O   ALA    85      36.100  37.070  14.360  1.00  0.00           O
ATOM   1121  N   LYS    86      36.300  36.120  16.310  1.00  0.00           N
ATOM   1122  H   LYS    86      36.640  36.170  17.260  1.00  0.00           H
ATOM   1123  CA  LYS    86      35.260  35.070  15.940  1.00  0.00           C
ATOM   1124  HA  LYS    86      34.710  35.370  15.050  1.00  0.00           H
ATOM   1125  CB  LYS    86      36.040  33.760  15.750  1.00  0.00           C
ATOM   1126  HB1 LYS    86      35.340  32.960  15.480  1.00  0.00           H
ATOM   1127  HB2 LYS    86      36.570  33.470  16.660  1.00  0.00           H
ATOM   1128  CG  LYS    86      37.110  33.820  14.600  1.00  0.00           C
ATOM   1129  HG1 LYS    86      37.730  34.700  14.760  1.00  0.00           H
ATOM   1130  HG2 LYS    86      36.630  33.980  13.640  1.00  0.00           H
ATOM   1131  CD  LYS    86      38.010  32.530  14.590  1.00  0.00           C
ATOM   1132  HD1 LYS    86      38.390  32.440  15.610  1.00  0.00           H
ATOM   1133  HD2 LYS    86      38.850  32.730  13.920  1.00  0.00           H
ATOM   1134  CE  LYS    86      37.210  31.210  14.250  1.00  0.00           C
ATOM   1135  HE1 LYS    86      36.530  31.400  13.410  1.00  0.00           H
ATOM   1136  HE2 LYS    86      36.460  30.900  14.970  1.00  0.00           H
ATOM   1137  NZ  LYS    86      38.190  30.110  14.080  1.00  0.00           N
ATOM   1138  HZ1 LYS    86      37.670  29.280  13.840  1.00  0.00           H
ATOM   1139  HZ2 LYS    86      38.930  30.350  13.440  1.00  0.00           H
ATOM   1140  HZ3 LYS    86      38.570  30.030  15.010  1.00  0.00           H
ATOM   1141  C   LYS    86      34.110  34.920  16.930  1.00  0.00           C
ATOM   1142  O   LYS    86      33.470  33.870  17.000  1.00  0.00           O
ATOM   1143  N   ASN    87      33.960  35.900  17.830  1.00  0.00           N
ATOM   1144  H   ASN    87      34.590  36.680  17.770  1.00  0.00           H
ATOM   1145  CA  ASN    87      32.970  35.970  18.870  1.00  0.00           C
ATOM   1146  HA  ASN    87      33.220  36.800  19.530  1.00  0.00           H
ATOM   1147  CB  ASN    87      31.610  36.390  18.330  1.00  0.00           C
ATOM   1148  HB1 ASN    87      30.910  36.260  19.160  1.00  0.00           H
ATOM   1149  HB2 ASN    87      31.440  35.700  17.510  1.00  0.00           H
ATOM   1150  CG  ASN    87      31.450  37.820  17.980  1.00  0.00           C
ATOM   1151  OD1 ASN    87      31.380  38.640  18.880  1.00  0.00           O
ATOM   1152  ND2 ASN    87      31.300  38.100  16.690  1.00  0.00           N
ATOM   1153 1HD2 ASN    87      31.320  37.440  15.920  1.00  0.00           H
ATOM   1154 2HD2 ASN    87      30.970  39.010  16.380  1.00  0.00           H
ATOM   1155  C   ASN    87      32.980  34.810  19.860  1.00  0.00           C
ATOM   1156  O   ASN    87      31.870  34.350  20.120  1.00  0.00           O
ATOM   1157  N   THR    88      34.100  34.310  20.310  1.00  0.00           N
ATOM   1158  H   THR    88      34.940  34.860  20.170  1.00  0.00           H
ATOM   1159  CA  THR    88      34.350  33.030  20.970  1.00  0.00           C
ATOM   1160  HA  THR    88      33.430  32.450  21.030  1.00  0.00           H
ATOM   1161  CB  THR    88      35.180  32.080  20.150  1.00  0.00           C
ATOM   1162  HB  THR    88      35.970  32.610  19.630  1.00  0.00           H
ATOM   1163  CG2 THR    88      35.830  30.830  20.790  1.00  0.00           C
ATOM   1164 1HG2 THR    88      36.560  31.210  21.500  1.00  0.00           H
ATOM   1165 2HG2 THR    88      35.010  30.410  21.370  1.00  0.00           H
ATOM   1166 3HG2 THR    88      36.280  30.070  20.150  1.00  0.00           H
ATOM   1167  OG1 THR    88      34.460  31.440  19.120  1.00  0.00           O
ATOM   1168  HG1 THR    88      33.950  32.160  18.740  1.00  0.00           H
ATOM   1169  C   THR    88      34.960  33.220  22.400  1.00  0.00           C
ATOM   1170  O   THR    88      35.800  34.090  22.610  1.00  0.00           O
ATOM   1171  N   MET    89      34.640  32.360  23.390  1.00  0.00           N
ATOM   1172  H   MET    89      33.930  31.670  23.210  1.00  0.00           H
ATOM   1173  CA  MET    89      35.420  32.130  24.570  1.00  0.00           C
ATOM   1174  HA  MET    89      36.330  32.700  24.430  1.00  0.00           H
ATOM   1175  CB  MET    89      34.640  32.650  25.760  1.00  0.00           C
ATOM   1176  HB1 MET    89      33.700  32.100  25.810  1.00  0.00           H
ATOM   1177  HB2 MET    89      34.310  33.660  25.500  1.00  0.00           H
ATOM   1178  CG  MET    89      35.330  32.670  27.080  1.00  0.00           C
ATOM   1179  HG1 MET    89      36.050  33.490  27.010  1.00  0.00           H
ATOM   1180  HG2 MET    89      35.790  31.710  27.280  1.00  0.00           H
ATOM   1181  SD  MET    89      34.300  33.010  28.580  1.00  0.00           S
ATOM   1182  CE  MET    89      33.080  31.820  28.570  1.00  0.00           C
ATOM   1183  HE1 MET    89      32.870  31.690  29.630  1.00  0.00           H
ATOM   1184  HE2 MET    89      32.190  32.110  28.010  1.00  0.00           H
ATOM   1185  HE3 MET    89      33.420  30.890  28.110  1.00  0.00           H
ATOM   1186  C   MET    89      35.730  30.640  24.750  1.00  0.00           C
ATOM   1187  O   MET    89      34.800  29.900  24.500  1.00  0.00           O
ATOM   1188  N   TYR    90      36.960  30.290  25.090  1.00  0.00           N
ATOM   1189  H   TYR    90      37.610  31.030  25.330  1.00  0.00           H
ATOM   1190  CA  TYR    90      37.410  28.970  25.410  1.00  0.00           C
ATOM   1191  HA  TYR    90      36.660  28.280  25.020  1.00  0.00           H
ATOM   1192  CB  TYR    90      38.750  28.710  24.710  1.00  0.00           C
ATOM   1193  HB1 TYR    90      39.130  27.720  24.970  1.00  0.00           H
ATOM   1194  HB2 TYR    90      39.440  29.500  25.010  1.00  0.00           H
ATOM   1195  CG  TYR    90      38.720  28.680  23.180  1.00  0.00           C
ATOM   1196  CD1 TYR    90      39.070  29.830  22.530  1.00  0.00           C
ATOM   1197  HD1 TYR    90      39.260  30.730  23.110  1.00  0.00           H
ATOM   1198  CE1 TYR    90      39.200  29.870  21.160  1.00  0.00           C
ATOM   1199  HE1 TYR    90      39.320  30.840  20.690  1.00  0.00           H
ATOM   1200  CZ  TYR    90      38.880  28.710  20.470  1.00  0.00           C
ATOM   1201  OH  TYR    90      38.800  28.760  19.110  1.00  0.00           O
ATOM   1202  HH  TYR    90      38.360  27.970  18.780  1.00  0.00           H
ATOM   1203  CE2 TYR    90      38.470  27.520  21.140  1.00  0.00           C
ATOM   1204  HE2 TYR    90      38.280  26.660  20.510  1.00  0.00           H
ATOM   1205  CD2 TYR    90      38.340  27.460  22.510  1.00  0.00           C
ATOM   1206  HD2 TYR    90      38.050  26.580  23.060  1.00  0.00           H
ATOM   1207  C   TYR    90      37.510  28.820  26.900  1.00  0.00           C
ATOM   1208  O   TYR    90      37.530  29.760  27.690  1.00  0.00           O
ATOM   1209  N   LEU    91      37.600  27.590  27.310  1.00  0.00           N
ATOM   1210  H   LEU    91      37.570  26.980  26.500  1.00  0.00           H
ATOM   1211  CA  LEU    91      38.040  26.900  28.540  1.00  0.00           C
ATOM   1212  HA  LEU    91      38.550  27.640  29.150  1.00  0.00           H
ATOM   1213  CB  LEU    91      36.790  26.530  29.340  1.00  0.00           C
ATOM   1214  HB1 LEU    91      36.190  25.800  28.800  1.00  0.00           H
ATOM   1215  HB2 LEU    91      36.230  27.470  29.380  1.00  0.00           H
ATOM   1216  CG  LEU    91      36.950  25.990  30.780  1.00  0.00           C
ATOM   1217  HG  LEU    91      37.800  25.310  30.770  1.00  0.00           H
ATOM   1218  CD1 LEU    91      37.250  27.160  31.740  1.00  0.00           C
ATOM   1219 1HD1 LEU    91      37.700  26.730  32.630  1.00  0.00           H
ATOM   1220 2HD1 LEU    91      37.990  27.840  31.300  1.00  0.00           H
ATOM   1221 3HD1 LEU    91      36.350  27.770  31.820  1.00  0.00           H
ATOM   1222  CD2 LEU    91      35.710  25.290  31.330  1.00  0.00           C
ATOM   1223 1HD2 LEU    91      36.090  24.870  32.270  1.00  0.00           H
ATOM   1224 2HD2 LEU    91      34.900  25.980  31.580  1.00  0.00           H
ATOM   1225 3HD2 LEU    91      35.320  24.640  30.550  1.00  0.00           H
ATOM   1226  C   LEU    91      38.950  25.720  28.310  1.00  0.00           C
ATOM   1227  O   LEU    91      38.400  24.700  27.990  1.00  0.00           O
ATOM   1228  N   GLN    92      40.230  25.810  28.560  1.00  0.00           N
ATOM   1229  H   GLN    92      40.520  26.670  29.000  1.00  0.00           H
ATOM   1230  CA  GLN    92      41.220  24.680  28.530  1.00  0.00           C
ATOM   1231  HA  GLN    92      40.910  23.910  27.830  1.00  0.00           H
ATOM   1232  CB  GLN    92      42.570  25.280  28.030  1.00  0.00           C
ATOM   1233  HB1 GLN    92      42.670  26.140  28.690  1.00  0.00           H
ATOM   1234  HB2 GLN    92      42.390  25.760  27.070  1.00  0.00           H
ATOM   1235  CG  GLN    92      43.830  24.380  28.090  1.00  0.00           C
ATOM   1236  HG1 GLN    92      44.060  24.050  29.100  1.00  0.00           H
ATOM   1237  HG2 GLN    92      44.670  25.020  27.810  1.00  0.00           H
ATOM   1238  CD  GLN    92      43.670  23.220  27.120  1.00  0.00           C
ATOM   1239  OE1 GLN    92      43.420  23.500  25.920  1.00  0.00           O
ATOM   1240  NE2 GLN    92      43.650  22.040  27.650  1.00  0.00           N
ATOM   1241 1HE2 GLN    92      43.870  21.890  28.620  1.00  0.00           H
ATOM   1242 2HE2 GLN    92      43.670  21.210  27.080  1.00  0.00           H
ATOM   1243  C   GLN    92      41.360  24.080  29.880  1.00  0.00           C
ATOM   1244  O   GLN    92      41.270  24.800  30.880  1.00  0.00           O
ATOM   1245  N   MET    93      41.470  22.730  30.000  1.00  0.00           N
ATOM   1246  H   MET    93      41.500  22.150  29.160  1.00  0.00           H
ATOM   1247  CA  MET    93      41.590  22.000  31.260  1.00  0.00           C
ATOM   1248  HA  MET    93      41.990  22.670  32.020  1.00  0.00           H
ATOM   1249  CB  MET    93      40.170  21.530  31.610  1.00  0.00           C
ATOM   1250  HB1 MET    93      39.500  22.360  31.830  1.00  0.00           H
ATOM   1251  HB2 MET    93      40.250  21.120  32.620  1.00  0.00           H
ATOM   1252  CG  MET    93      39.320  20.630  30.700  1.00  0.00           C
ATOM   1253  HG1 MET    93      39.850  19.710  30.430  1.00  0.00           H
ATOM   1254  HG2 MET    93      39.070  21.240  29.830  1.00  0.00           H
ATOM   1255  SD  MET    93      37.690  20.160  31.380  1.00  0.00           S
ATOM   1256  CE  MET    93      36.510  21.540  31.140  1.00  0.00           C
ATOM   1257  HE1 MET    93      36.490  21.780  30.080  1.00  0.00           H
ATOM   1258  HE2 MET    93      35.510  21.240  31.440  1.00  0.00           H
ATOM   1259  HE3 MET    93      36.950  22.440  31.590  1.00  0.00           H
ATOM   1260  C   MET    93      42.570  20.830  31.160  1.00  0.00           C
ATOM   1261  O   MET    93      42.560  20.100  30.180  1.00  0.00           O
ATOM   1262  N   ASN    94      43.380  20.610  32.210  1.00  0.00           N
ATOM   1263  H   ASN    94      43.280  21.300  32.940  1.00  0.00           H
ATOM   1264  CA  ASN    94      44.670  19.880  32.150  1.00  0.00           C
ATOM   1265  HA  ASN    94      44.660  19.270  31.260  1.00  0.00           H
ATOM   1266  CB  ASN    94      45.860  20.900  31.960  1.00  0.00           C
ATOM   1267  HB1 ASN    94      46.790  20.330  31.900  1.00  0.00           H
ATOM   1268  HB2 ASN    94      45.900  21.690  32.710  1.00  0.00           H
ATOM   1269  CG  ASN    94      45.830  21.540  30.600  1.00  0.00           C
ATOM   1270  OD1 ASN    94      44.880  22.200  30.230  1.00  0.00           O
ATOM   1271  ND2 ASN    94      46.840  21.380  29.810  1.00  0.00           N
ATOM   1272 1HD2 ASN    94      47.620  20.750  30.000  1.00  0.00           H
ATOM   1273 2HD2 ASN    94      46.840  21.920  28.960  1.00  0.00           H
ATOM   1274  C   ASN    94      44.700  18.900  33.320  1.00  0.00           C
ATOM   1275  O   ASN    94      44.140  19.090  34.400  1.00  0.00           O
ATOM   1276  N   SER    95      45.520  17.850  33.160  1.00  0.00           N
ATOM   1277  H   SER    95      45.980  17.810  32.260  1.00  0.00           H
ATOM   1278  CA  SER    95      45.770  16.730  34.110  1.00  0.00           C
ATOM   1279  HA  SER    95      45.990  15.880  33.470  1.00  0.00           H
ATOM   1280  CB  SER    95      47.030  17.070  34.960  1.00  0.00           C
ATOM   1281  HB1 SER    95      47.170  16.360  35.780  1.00  0.00           H
ATOM   1282  HB2 SER    95      46.860  18.090  35.310  1.00  0.00           H
ATOM   1283  OG  SER    95      48.250  17.010  34.180  1.00  0.00           O
ATOM   1284  HG  SER    95      48.350  16.070  34.010  1.00  0.00           H
ATOM   1285  C   SER    95      44.490  16.330  34.890  1.00  0.00           C
ATOM   1286  O   SER    95      44.490  16.390  36.140  1.00  0.00           O
ATOM   1287  N   LEU    96      43.430  16.010  34.230  1.00  0.00           N
ATOM   1288  H   LEU    96      43.510  16.110  33.230  1.00  0.00           H
ATOM   1289  CA  LEU    96      42.120  15.960  34.810  1.00  0.00           C
ATOM   1290  HA  LEU    96      41.880  16.940  35.220  1.00  0.00           H
ATOM   1291  CB  LEU    96      41.160  15.630  33.620  1.00  0.00           C
ATOM   1292  HB1 LEU    96      40.200  15.250  33.970  1.00  0.00           H
ATOM   1293  HB2 LEU    96      41.660  14.840  33.080  1.00  0.00           H
ATOM   1294  CG  LEU    96      40.880  16.860  32.710  1.00  0.00           C
ATOM   1295  HG  LEU    96      41.820  17.290  32.370  1.00  0.00           H
ATOM   1296  CD1 LEU    96      40.060  16.380  31.500  1.00  0.00           C
ATOM   1297 1HD1 LEU    96      40.550  15.490  31.100  1.00  0.00           H
ATOM   1298 2HD1 LEU    96      39.090  16.060  31.870  1.00  0.00           H
ATOM   1299 3HD1 LEU    96      39.900  17.120  30.730  1.00  0.00           H
ATOM   1300  CD2 LEU    96      40.080  17.910  33.410  1.00  0.00           C
ATOM   1301 1HD2 LEU    96      40.630  18.300  34.260  1.00  0.00           H
ATOM   1302 2HD2 LEU    96      39.920  18.690  32.660  1.00  0.00           H
ATOM   1303 3HD2 LEU    96      39.060  17.620  33.630  1.00  0.00           H
ATOM   1304  C   LEU    96      41.900  14.910  35.890  1.00  0.00           C
ATOM   1305  O   LEU    96      42.690  13.930  35.890  1.00  0.00           O
ATOM   1306  N   LYS    97      41.030  15.060  36.860  1.00  0.00           N
ATOM   1307  H   LYS    97      40.440  15.860  36.710  1.00  0.00           H
ATOM   1308  CA  LYS    97      40.720  14.030  37.820  1.00  0.00           C
ATOM   1309  HA  LYS    97      41.230  13.100  37.590  1.00  0.00           H
ATOM   1310  CB  LYS    97      41.190  14.510  39.180  1.00  0.00           C
ATOM   1311  HB1 LYS    97      41.010  13.680  39.860  1.00  0.00           H
ATOM   1312  HB2 LYS    97      40.530  15.320  39.490  1.00  0.00           H
ATOM   1313  CG  LYS    97      42.630  14.960  39.290  1.00  0.00           C
ATOM   1314  HG1 LYS    97      42.850  15.670  38.500  1.00  0.00           H
ATOM   1315  HG2 LYS    97      43.290  14.090  39.240  1.00  0.00           H
ATOM   1316  CD  LYS    97      42.790  15.510  40.740  1.00  0.00           C
ATOM   1317  HD1 LYS    97      42.790  14.740  41.510  1.00  0.00           H
ATOM   1318  HD2 LYS    97      41.990  16.240  40.840  1.00  0.00           H
ATOM   1319  CE  LYS    97      44.190  16.070  40.850  1.00  0.00           C
ATOM   1320  HE1 LYS    97      44.360  16.970  40.260  1.00  0.00           H
ATOM   1321  HE2 LYS    97      44.940  15.340  40.560  1.00  0.00           H
ATOM   1322  NZ  LYS    97      44.550  16.590  42.240  1.00  0.00           N
ATOM   1323  HZ1 LYS    97      43.770  17.110  42.620  1.00  0.00           H
ATOM   1324  HZ2 LYS    97      44.730  15.860  42.910  1.00  0.00           H
ATOM   1325  HZ3 LYS    97      45.380  17.150  42.260  1.00  0.00           H
ATOM   1326  C   LYS    97      39.210  13.770  37.660  1.00  0.00           C
ATOM   1327  O   LYS    97      38.560  14.640  37.120  1.00  0.00           O
ATOM   1328  N   PRO    98      38.620  12.630  38.160  1.00  0.00           N
ATOM   1329  CD  PRO    98      39.320  11.530  38.780  1.00  0.00           C
ATOM   1330  HD1 PRO    98      39.480  11.740  39.840  1.00  0.00           H
ATOM   1331  HD2 PRO    98      40.260  11.240  38.320  1.00  0.00           H
ATOM   1332  CG  PRO    98      38.440  10.290  38.550  1.00  0.00           C
ATOM   1333  HG1 PRO    98      38.810   9.630  39.340  1.00  0.00           H
ATOM   1334  HG2 PRO    98      38.560   9.930  37.530  1.00  0.00           H
ATOM   1335  CB  PRO    98      37.070  10.910  38.770  1.00  0.00           C
ATOM   1336  HB1 PRO    98      36.850  10.980  39.830  1.00  0.00           H
ATOM   1337  HB2 PRO    98      36.260  10.310  38.360  1.00  0.00           H
ATOM   1338  CA  PRO    98      37.230  12.270  38.050  1.00  0.00           C
ATOM   1339  HA  PRO    98      37.050  12.070  36.990  1.00  0.00           H
ATOM   1340  C   PRO    98      36.190  13.320  38.500  1.00  0.00           C
ATOM   1341  O   PRO    98      35.010  13.130  38.150  1.00  0.00           O
ATOM   1342  N   GLU    99      36.640  14.360  39.220  1.00  0.00           N
ATOM   1343  H   GLU    99      37.640  14.300  39.350  1.00  0.00           H
ATOM   1344  CA  GLU    99      35.870  15.380  39.880  1.00  0.00           C
ATOM   1345  HA  GLU    99      34.930  15.070  40.320  1.00  0.00           H
ATOM   1346  CB  GLU    99      36.660  15.900  41.090  1.00  0.00           C
ATOM   1347  HB1 GLU    99      36.870  15.030  41.710  1.00  0.00           H
ATOM   1348  HB2 GLU    99      35.950  16.540  41.620  1.00  0.00           H
ATOM   1349  CG  GLU    99      37.920  16.790  40.790  1.00  0.00           C
ATOM   1350  HG1 GLU    99      37.660  17.740  40.330  1.00  0.00           H
ATOM   1351  HG2 GLU    99      38.600  16.280  40.110  1.00  0.00           H
ATOM   1352  CD  GLU    99      38.630  17.290  42.010  1.00  0.00           C
ATOM   1353  OE1 GLU    99      38.020  17.680  43.060  1.00  0.00           O
ATOM   1354  OE2 GLU    99      39.870  17.180  42.040  1.00  0.00           O
ATOM   1355  C   GLU    99      35.550  16.410  38.870  1.00  0.00           C
ATOM   1356  O   GLU    99      34.480  17.040  39.060  1.00  0.00           O
ATOM   1357  N   ASP   100      36.290  16.480  37.770  1.00  0.00           N
ATOM   1358  H   ASP   100      37.100  15.890  37.700  1.00  0.00           H
ATOM   1359  CA  ASP   100      35.990  17.410  36.640  1.00  0.00           C
ATOM   1360  HA  ASP   100      35.780  18.370  37.120  1.00  0.00           H
ATOM   1361  CB  ASP   100      37.330  17.650  35.850  1.00  0.00           C
ATOM   1362  HB1 ASP   100      37.240  18.490  35.160  1.00  0.00           H
ATOM   1363  HB2 ASP   100      37.490  16.780  35.220  1.00  0.00           H
ATOM   1364  CG  ASP   100      38.450  18.010  36.770  1.00  0.00           C
ATOM   1365  OD1 ASP   100      38.230  18.890  37.620  1.00  0.00           O
ATOM   1366  OD2 ASP   100      39.630  17.670  36.530  1.00  0.00           O
ATOM   1367  C   ASP   100      34.850  16.990  35.650  1.00  0.00           C
ATOM   1368  O   ASP   100      34.380  17.770  34.750  1.00  0.00           O
ATOM   1369  N   THR   101      34.250  15.790  35.930  1.00  0.00           N
ATOM   1370  H   THR   101      34.640  15.260  36.700  1.00  0.00           H
ATOM   1371  CA  THR   101      32.970  15.230  35.350  1.00  0.00           C
ATOM   1372  HA  THR   101      32.990  15.260  34.260  1.00  0.00           H
ATOM   1373  CB  THR   101      32.600  13.900  35.980  1.00  0.00           C
ATOM   1374  HB  THR   101      32.630  14.090  37.060  1.00  0.00           H
ATOM   1375  CG2 THR   101      31.230  13.350  35.600  1.00  0.00           C
ATOM   1376 1HG2 THR   101      31.090  13.140  34.540  1.00  0.00           H
ATOM   1377 2HG2 THR   101      30.940  12.440  36.120  1.00  0.00           H
ATOM   1378 3HG2 THR   101      30.450  14.100  35.720  1.00  0.00           H
ATOM   1379  OG1 THR   101      33.570  12.920  35.650  1.00  0.00           O
ATOM   1380  HG1 THR   101      33.550  12.230  36.310  1.00  0.00           H
ATOM   1381  C   THR   101      31.790  16.120  35.680  1.00  0.00           C
ATOM   1382  O   THR   101      31.400  16.180  36.830  1.00  0.00           O
ATOM   1383  N   ALA   102      31.160  16.770  34.700  1.00  0.00           N
ATOM   1384  H   ALA   102      31.250  16.490  33.740  1.00  0.00           H
ATOM   1385  CA  ALA   102      29.970  17.630  34.880  1.00  0.00           C
ATOM   1386  HA  ALA   102      29.250  17.050  35.450  1.00  0.00           H
ATOM   1387  CB  ALA   102      30.350  18.930  35.700  1.00  0.00           C
ATOM   1388  HB1 ALA   102      31.310  19.300  35.350  1.00  0.00           H
ATOM   1389  HB2 ALA   102      29.490  19.600  35.680  1.00  0.00           H
ATOM   1390  HB3 ALA   102      30.520  18.660  36.740  1.00  0.00           H
ATOM   1391  C   ALA   102      29.340  18.040  33.510  1.00  0.00           C
ATOM   1392  O   ALA   102      30.000  17.900  32.470  1.00  0.00           O
ATOM   1393  N   VAL   103      28.150  18.620  33.520  1.00  0.00           N
ATOM   1394  H   VAL   103      27.680  18.820  34.390  1.00  0.00           H
ATOM   1395  CA  VAL   103      27.660  19.500  32.450  1.00  0.00           C
ATOM   1396  HA  VAL   103      28.020  19.080  31.510  1.00  0.00           H
ATOM   1397  CB  VAL   103      26.110  19.620  32.320  1.00  0.00           C
ATOM   1398  HB  VAL   103      25.840  20.240  33.180  1.00  0.00           H
ATOM   1399  CG1 VAL   103      25.790  20.210  30.950  1.00  0.00           C
ATOM   1400 1HG1 VAL   103      24.760  20.560  30.900  1.00  0.00           H
ATOM   1401 2HG1 VAL   103      26.410  21.100  30.820  1.00  0.00           H
ATOM   1402 3HG1 VAL   103      26.030  19.580  30.100  1.00  0.00           H
ATOM   1403  CG2 VAL   103      25.350  18.250  32.540  1.00  0.00           C
ATOM   1404 1HG2 VAL   103      25.550  17.960  33.570  1.00  0.00           H
ATOM   1405 2HG2 VAL   103      24.270  18.370  32.520  1.00  0.00           H
ATOM   1406 3HG2 VAL   103      25.710  17.450  31.880  1.00  0.00           H
ATOM   1407  C   VAL   103      28.190  20.930  32.730  1.00  0.00           C
ATOM   1408  O   VAL   103      27.900  21.510  33.750  1.00  0.00           O
ATOM   1409  N   TYR   104      29.060  21.390  31.810  1.00  0.00           N
ATOM   1410  H   TYR   104      29.310  20.810  31.020  1.00  0.00           H
ATOM   1411  CA  TYR   104      29.600  22.770  31.650  1.00  0.00           C
ATOM   1412  HA  TYR   104      29.680  23.230  32.640  1.00  0.00           H
ATOM   1413  CB  TYR   104      31.030  22.890  31.010  1.00  0.00           C
ATOM   1414  HB1 TYR   104      31.340  23.910  30.760  1.00  0.00           H
ATOM   1415  HB2 TYR   104      30.970  22.300  30.090  1.00  0.00           H
ATOM   1416  CG  TYR   104      32.140  22.290  31.850  1.00  0.00           C
ATOM   1417  CD1 TYR   104      32.320  20.870  32.100  1.00  0.00           C
ATOM   1418  HD1 TYR   104      31.610  20.240  31.590  1.00  0.00           H
ATOM   1419  CE1 TYR   104      33.230  20.230  32.980  1.00  0.00           C
ATOM   1420  HE1 TYR   104      33.370  19.160  33.090  1.00  0.00           H
ATOM   1421  CZ  TYR   104      34.160  21.080  33.570  1.00  0.00           C
ATOM   1422  OH  TYR   104      35.170  20.520  34.320  1.00  0.00           O
ATOM   1423  HH  TYR   104      35.100  19.560  34.360  1.00  0.00           H
ATOM   1424  CE2 TYR   104      34.100  22.470  33.300  1.00  0.00           C
ATOM   1425  HE2 TYR   104      34.830  23.110  33.780  1.00  0.00           H
ATOM   1426  CD2 TYR   104      33.150  23.060  32.480  1.00  0.00           C
ATOM   1427  HD2 TYR   104      33.050  24.140  32.420  1.00  0.00           H
ATOM   1428  C   TYR   104      28.610  23.720  31.020  1.00  0.00           C
ATOM   1429  O   TYR   104      28.240  23.440  29.940  1.00  0.00           O
ATOM   1430  N   TYR   105      28.200  24.840  31.600  1.00  0.00           N
ATOM   1431  H   TYR   105      28.780  24.960  32.420  1.00  0.00           H
ATOM   1432  CA  TYR   105      27.330  25.900  31.110  1.00  0.00           C
ATOM   1433  HA  TYR   105      26.820  25.620  30.190  1.00  0.00           H
ATOM   1434  CB  TYR   105      26.210  26.140  32.150  1.00  0.00           C
ATOM   1435  HB1 TYR   105      25.700  27.080  31.940  1.00  0.00           H
ATOM   1436  HB2 TYR   105      26.760  26.300  33.080  1.00  0.00           H
ATOM   1437  CG  TYR   105      25.230  25.020  32.200  1.00  0.00           C
ATOM   1438  CD1 TYR   105      25.300  24.070  33.250  1.00  0.00           C
ATOM   1439  HD1 TYR   105      26.210  23.900  33.800  1.00  0.00           H
ATOM   1440  CE1 TYR   105      24.250  23.200  33.520  1.00  0.00           C
ATOM   1441  HE1 TYR   105      24.370  22.520  34.350  1.00  0.00           H
ATOM   1442  CZ  TYR   105      23.150  23.190  32.680  1.00  0.00           C
ATOM   1443  OH  TYR   105      22.250  22.220  32.920  1.00  0.00           O
ATOM   1444  HH  TYR   105      21.720  22.080  32.130  1.00  0.00           H
ATOM   1445  CE2 TYR   105      23.090  23.980  31.550  1.00  0.00           C
ATOM   1446  HE2 TYR   105      22.140  23.840  31.050  1.00  0.00           H
ATOM   1447  CD2 TYR   105      24.030  25.020  31.410  1.00  0.00           C
ATOM   1448  HD2 TYR   105      24.010  25.700  30.570  1.00  0.00           H
ATOM   1449  C   TYR   105      28.130  27.190  30.880  1.00  0.00           C
ATOM   1450  O   TYR   105      28.920  27.550  31.740  1.00  0.00           O
ATOM   1451  N   CYS   106      27.880  27.920  29.750  1.00  0.00           N
ATOM   1452  H   CYS   106      27.250  27.530  29.060  1.00  0.00           H
ATOM   1453  CA  CYS   106      28.460  29.270  29.510  1.00  0.00           C
ATOM   1454  HA  CYS   106      29.240  29.400  30.270  1.00  0.00           H
ATOM   1455  CB  CYS   106      29.050  29.360  28.070  1.00  0.00           C
ATOM   1456  HB1 CYS   106      28.220  29.110  27.410  1.00  0.00           H
ATOM   1457  HB2 CYS   106      29.780  28.600  27.780  1.00  0.00           H
ATOM   1458  SG  CYS   106      29.710  30.940  27.620  1.00  0.00           S
ATOM   1459  C   CYS   106      27.380  30.380  29.720  1.00  0.00           C
ATOM   1460  O   CYS   106      26.180  30.150  29.520  1.00  0.00           O
ATOM   1461  N   ALA   107      27.950  31.550  30.110  1.00  0.00           N
ATOM   1462  H   ALA   107      28.940  31.590  30.300  1.00  0.00           H
ATOM   1463  CA  ALA   107      27.090  32.700  30.440  1.00  0.00           C
ATOM   1464  HA  ALA   107      26.120  32.650  29.940  1.00  0.00           H
ATOM   1465  CB  ALA   107      26.660  32.650  31.900  1.00  0.00           C
ATOM   1466  HB1 ALA   107      25.890  33.400  32.070  1.00  0.00           H
ATOM   1467  HB2 ALA   107      26.200  31.700  32.170  1.00  0.00           H
ATOM   1468  HB3 ALA   107      27.510  32.790  32.560  1.00  0.00           H
ATOM   1469  C   ALA   107      27.760  34.050  30.180  1.00  0.00           C
ATOM   1470  O   ALA   107      29.010  34.130  30.110  1.00  0.00           O
ATOM   1471  N   ALA   108      27.000  35.100  30.090  1.00  0.00           N
ATOM   1472  H   ALA   108      25.990  35.050  30.150  1.00  0.00           H
ATOM   1473  CA  ALA   108      27.390  36.530  29.920  1.00  0.00           C
ATOM   1474  HA  ALA   108      28.440  36.680  30.150  1.00  0.00           H
ATOM   1475  CB  ALA   108      27.330  36.900  28.440  1.00  0.00           C
ATOM   1476  HB1 ALA   108      28.200  37.500  28.180  1.00  0.00           H
ATOM   1477  HB2 ALA   108      27.440  35.940  27.930  1.00  0.00           H
ATOM   1478  HB3 ALA   108      26.360  37.240  28.090  1.00  0.00           H
ATOM   1479  C   ALA   108      26.610  37.530  30.790  1.00  0.00           C
ATOM   1480  O   ALA   108      25.480  37.260  31.150  1.00  0.00           O
ATOM   1481  N   ASP   109      27.340  38.570  31.260  1.00  0.00           N
ATOM   1482  H   ASP   109      28.320  38.520  30.990  1.00  0.00           H
ATOM   1483  CA  ASP   109      26.940  39.790  32.010  1.00  0.00           C
ATOM   1484  HA  ASP   109      25.920  39.980  31.680  1.00  0.00           H
ATOM   1485  CB  ASP   109      27.000  39.490  33.530  1.00  0.00           C
ATOM   1486  HB1 ASP   109      28.020  39.500  33.920  1.00  0.00           H
ATOM   1487  HB2 ASP   109      26.520  38.550  33.820  1.00  0.00           H
ATOM   1488  CG  ASP   109      26.200  40.480  34.320  1.00  0.00           C
ATOM   1489  OD1 ASP   109      24.960  40.550  34.200  1.00  0.00           O
ATOM   1490  OD2 ASP   109      26.800  41.450  34.870  1.00  0.00           O
ATOM   1491  C   ASP   109      27.780  41.040  31.590  1.00  0.00           C
ATOM   1492  O   ASP   109      28.830  40.900  30.910  1.00  0.00           O
ATOM   1493  N   ARG   110      27.350  42.220  32.020  1.00  0.00           N
ATOM   1494  H   ARG   110      26.510  42.270  32.580  1.00  0.00           H
ATOM   1495  CA  ARG   110      28.110  43.450  31.830  1.00  0.00           C
ATOM   1496  HA  ARG   110      28.760  43.280  30.980  1.00  0.00           H
ATOM   1497  CB  ARG   110      27.200  44.650  31.520  1.00  0.00           C
ATOM   1498  HB1 ARG   110      27.920  45.470  31.560  1.00  0.00           H
ATOM   1499  HB2 ARG   110      26.400  44.740  32.260  1.00  0.00           H
ATOM   1500  CG  ARG   110      26.520  44.590  30.150  1.00  0.00           C
ATOM   1501  HG1 ARG   110      25.870  43.710  30.090  1.00  0.00           H
ATOM   1502  HG2 ARG   110      27.280  44.710  29.380  1.00  0.00           H
ATOM   1503  CD  ARG   110      25.660  45.800  30.190  1.00  0.00           C
ATOM   1504  HD1 ARG   110      26.210  46.640  30.630  1.00  0.00           H
ATOM   1505  HD2 ARG   110      24.960  45.620  31.000  1.00  0.00           H
ATOM   1506  NE  ARG   110      24.960  46.040  28.910  1.00  0.00           N
ATOM   1507  HE  ARG   110      24.060  45.590  28.810  1.00  0.00           H
ATOM   1508  CZ  ARG   110      25.400  46.750  27.890  1.00  0.00           C
ATOM   1509  NH1 ARG   110      26.620  47.260  27.960  1.00  0.00           N
ATOM   1510 1HH1 ARG   110      27.300  46.900  28.620  1.00  0.00           H
ATOM   1511 2HH1 ARG   110      27.020  47.560  27.090  1.00  0.00           H
ATOM   1512  NH2 ARG   110      24.700  46.950  26.820  1.00  0.00           N
ATOM   1513 1HH2 ARG   110      23.710  46.780  26.910  1.00  0.00           H
ATOM   1514 2HH2 ARG   110      25.010  47.660  26.170  1.00  0.00           H
ATOM   1515  C   ARG   110      29.040  43.930  32.950  1.00  0.00           C
ATOM   1516  O   ARG   110      30.080  44.650  32.730  1.00  0.00           O
ATOM   1517  N   PHE   111      28.780  43.460  34.160  1.00  0.00           N
ATOM   1518  H   PHE   111      28.080  42.750  34.300  1.00  0.00           H
ATOM   1519  CA  PHE   111      29.380  44.010  35.400  1.00  0.00           C
ATOM   1520  HA  PHE   111      30.280  44.550  35.110  1.00  0.00           H
ATOM   1521  CB  PHE   111      28.490  45.140  36.030  1.00  0.00           C
ATOM   1522  HB1 PHE   111      28.970  45.690  36.830  1.00  0.00           H
ATOM   1523  HB2 PHE   111      27.640  44.590  36.430  1.00  0.00           H
ATOM   1524  CG  PHE   111      27.980  46.160  35.010  1.00  0.00           C
ATOM   1525  CD1 PHE   111      26.580  46.300  34.880  1.00  0.00           C
ATOM   1526  HD1 PHE   111      25.950  45.540  35.320  1.00  0.00           H
ATOM   1527  CE1 PHE   111      26.100  47.310  33.950  1.00  0.00           C
ATOM   1528  HE1 PHE   111      25.030  47.410  33.830  1.00  0.00           H
ATOM   1529  CZ  PHE   111      27.010  48.110  33.260  1.00  0.00           C
ATOM   1530  HZ  PHE   111      26.680  48.830  32.520  1.00  0.00           H
ATOM   1531  CE2 PHE   111      28.400  47.990  33.430  1.00  0.00           C
ATOM   1532  HE2 PHE   111      29.130  48.570  32.880  1.00  0.00           H
ATOM   1533  CD2 PHE   111      28.850  47.080  34.380  1.00  0.00           C
ATOM   1534  HD2 PHE   111      29.890  47.010  34.670  1.00  0.00           H
ATOM   1535  C   PHE   111      29.680  42.970  36.540  1.00  0.00           C
ATOM   1536  O   PHE   111      30.630  43.170  37.220  1.00  0.00           O
ATOM   1537  N   LEU   112      28.850  41.880  36.720  1.00  0.00           N
ATOM   1538  H   LEU   112      28.100  41.740  36.060  1.00  0.00           H
ATOM   1539  CA  LEU   112      29.190  40.810  37.670  1.00  0.00           C
ATOM   1540  HA  LEU   112      29.460  41.380  38.560  1.00  0.00           H
ATOM   1541  CB  LEU   112      27.850  40.050  37.760  1.00  0.00           C
ATOM   1542  HB1 LEU   112      28.030  39.110  38.290  1.00  0.00           H
ATOM   1543  HB2 LEU   112      27.640  39.620  36.780  1.00  0.00           H
ATOM   1544  CG  LEU   112      26.580  40.800  38.350  1.00  0.00           C
ATOM   1545  HG  LEU   112      26.380  41.670  37.720  1.00  0.00           H
ATOM   1546  CD1 LEU   112      25.440  39.780  38.040  1.00  0.00           C
ATOM   1547 1HD1 LEU   112      25.560  39.420  37.010  1.00  0.00           H
ATOM   1548 2HD1 LEU   112      25.690  38.930  38.670  1.00  0.00           H
ATOM   1549 3HD1 LEU   112      24.490  40.210  38.330  1.00  0.00           H
ATOM   1550  CD2 LEU   112      26.880  40.920  39.850  1.00  0.00           C
ATOM   1551 1HD2 LEU   112      27.750  41.520  40.140  1.00  0.00           H
ATOM   1552 2HD2 LEU   112      25.990  41.430  40.220  1.00  0.00           H
ATOM   1553 3HD2 LEU   112      27.110  39.930  40.240  1.00  0.00           H
ATOM   1554  C   LEU   112      30.330  39.990  37.200  1.00  0.00           C
ATOM   1555  O   LEU   112      30.490  39.600  36.020  1.00  0.00           O
ATOM   1556  N   THR   113      31.200  39.570  38.140  1.00  0.00           N
ATOM   1557  H   THR   113      31.060  39.870  39.100  1.00  0.00           H
ATOM   1558  CA  THR   113      32.450  38.830  37.910  1.00  0.00           C
ATOM   1559  HA  THR   113      32.560  38.710  36.830  1.00  0.00           H
ATOM   1560  CB  THR   113      33.680  39.670  38.320  1.00  0.00           C
ATOM   1561  HB  THR   113      34.500  38.970  38.490  1.00  0.00           H
ATOM   1562  CG2 THR   113      34.120  40.710  37.280  1.00  0.00           C
ATOM   1563 1HG2 THR   113      34.520  40.280  36.370  1.00  0.00           H
ATOM   1564 2HG2 THR   113      33.300  41.390  37.020  1.00  0.00           H
ATOM   1565 3HG2 THR   113      34.890  41.350  37.710  1.00  0.00           H
ATOM   1566  OG1 THR   113      33.550  40.270  39.560  1.00  0.00           O
ATOM   1567  HG1 THR   113      34.440  40.520  39.840  1.00  0.00           H
ATOM   1568  C   THR   113      32.490  37.390  38.400  1.00  0.00           C
ATOM   1569  O   THR   113      33.160  36.510  37.830  1.00  0.00           O
ATOM   1570  N   ARG   132      31.870  37.080  39.550  1.00  0.00           N
ATOM   1571  H   ARG   132      31.190  37.780  39.840  1.00  0.00           H
ATOM   1572  CA  ARG   132      31.860  35.700  40.140  1.00  0.00           C
ATOM   1573  HA  ARG   132      32.270  34.960  39.440  1.00  0.00           H
ATOM   1574  CB  ARG   132      32.880  35.640  41.230  1.00  0.00           C
ATOM   1575  HB1 ARG   132      32.590  36.360  42.000  1.00  0.00           H
ATOM   1576  HB2 ARG   132      33.880  35.910  40.880  1.00  0.00           H
ATOM   1577  CG  ARG   132      33.030  34.310  42.050  1.00  0.00           C
ATOM   1578  HG1 ARG   132      32.990  33.520  41.300  1.00  0.00           H
ATOM   1579  HG2 ARG   132      32.160  34.240  42.710  1.00  0.00           H
ATOM   1580  CD  ARG   132      34.310  34.270  42.830  1.00  0.00           C
ATOM   1581  HD1 ARG   132      35.090  34.060  42.100  1.00  0.00           H
ATOM   1582  HD2 ARG   132      34.220  33.520  43.610  1.00  0.00           H
ATOM   1583  NE  ARG   132      34.630  35.560  43.510  1.00  0.00           N
ATOM   1584  HE  ARG   132      33.860  36.140  43.830  1.00  0.00           H
ATOM   1585  CZ  ARG   132      35.830  35.910  43.990  1.00  0.00           C
ATOM   1586  NH1 ARG   132      36.790  35.040  43.890  1.00  0.00           N
ATOM   1587 1HH1 ARG   132      36.640  34.120  43.500  1.00  0.00           H
ATOM   1588 2HH1 ARG   132      37.700  35.210  44.280  1.00  0.00           H
ATOM   1589  NH2 ARG   132      36.070  37.030  44.520  1.00  0.00           N
ATOM   1590 1HH2 ARG   132      35.420  37.800  44.500  1.00  0.00           H
ATOM   1591 2HH2 ARG   132      37.070  37.210  44.570  1.00  0.00           H
ATOM   1592  C   ARG   132      30.480  35.140  40.580  1.00  0.00           C
ATOM   1593  O   ARG   132      30.300  33.950  40.900  1.00  0.00           O
ATOM   1594  N   SER   133      29.440  36.020  40.600  1.00  0.00           N
ATOM   1595  H   SER   133      29.650  36.960  40.310  1.00  0.00           H
ATOM   1596  CA  SER   133      28.030  35.680  40.810  1.00  0.00           C
ATOM   1597  HA  SER   133      27.960  35.010  41.670  1.00  0.00           H
ATOM   1598  CB  SER   133      27.330  36.970  41.170  1.00  0.00           C
ATOM   1599  HB1 SER   133      27.860  37.790  40.680  1.00  0.00           H
ATOM   1600  HB2 SER   133      27.550  37.190  42.220  1.00  0.00           H
ATOM   1601  OG  SER   133      25.910  37.040  40.840  1.00  0.00           O
ATOM   1602  HG  SER   133      25.540  37.770  41.360  1.00  0.00           H
ATOM   1603  C   SER   133      27.330  34.970  39.620  1.00  0.00           C
ATOM   1604  O   SER   133      27.620  35.200  38.430  1.00  0.00           O
ATOM   1605  N   VAL   134      26.390  34.110  39.980  1.00  0.00           N
ATOM   1606  H   VAL   134      26.220  34.020  40.970  1.00  0.00           H
ATOM   1607  CA  VAL   134      25.360  33.500  39.170  1.00  0.00           C
ATOM   1608  HA  VAL   134      25.950  32.990  38.410  1.00  0.00           H
ATOM   1609  CB  VAL   134      24.640  32.400  39.970  1.00  0.00           C
ATOM   1610  HB  VAL   134      23.940  31.970  39.250  1.00  0.00           H
ATOM   1611  CG1 VAL   134      25.620  31.370  40.490  1.00  0.00           C
ATOM   1612 1HG1 VAL   134      26.370  31.150  39.740  1.00  0.00           H
ATOM   1613 2HG1 VAL   134      26.040  31.750  41.420  1.00  0.00           H
ATOM   1614 3HG1 VAL   134      25.060  30.440  40.590  1.00  0.00           H
ATOM   1615  CG2 VAL   134      23.750  32.910  41.150  1.00  0.00           C
ATOM   1616 1HG2 VAL   134      23.530  32.140  41.890  1.00  0.00           H
ATOM   1617 2HG2 VAL   134      24.190  33.790  41.620  1.00  0.00           H
ATOM   1618 3HG2 VAL   134      22.830  33.290  40.720  1.00  0.00           H
ATOM   1619  C   VAL   134      24.230  34.410  38.600  1.00  0.00           C
ATOM   1620  O   VAL   134      23.530  34.020  37.680  1.00  0.00           O
ATOM   1621  N   LYS   135      24.180  35.670  39.010  1.00  0.00           N
ATOM   1622  H   LYS   135      24.760  36.040  39.750  1.00  0.00           H
ATOM   1623  CA  LYS   135      23.090  36.550  38.480  1.00  0.00           C
ATOM   1624  HA  LYS   135      22.160  35.980  38.420  1.00  0.00           H
ATOM   1625  CB  LYS   135      22.760  37.660  39.460  1.00  0.00           C
ATOM   1626  HB1 LYS   135      22.160  38.420  38.970  1.00  0.00           H
ATOM   1627  HB2 LYS   135      23.680  38.160  39.760  1.00  0.00           H
ATOM   1628  CG  LYS   135      21.930  37.220  40.640  1.00  0.00           C
ATOM   1629  HG1 LYS   135      22.490  36.500  41.240  1.00  0.00           H
ATOM   1630  HG2 LYS   135      21.020  36.770  40.240  1.00  0.00           H
ATOM   1631  CD  LYS   135      21.730  38.470  41.510  1.00  0.00           C
ATOM   1632  HD1 LYS   135      21.070  39.080  40.880  1.00  0.00           H
ATOM   1633  HD2 LYS   135      22.670  39.010  41.600  1.00  0.00           H
ATOM   1634  CE  LYS   135      21.130  38.220  42.890  1.00  0.00           C
ATOM   1635  HE1 LYS   135      21.670  37.330  43.240  1.00  0.00           H
ATOM   1636  HE2 LYS   135      20.090  37.880  42.880  1.00  0.00           H
ATOM   1637  NZ  LYS   135      21.270  39.500  43.720  1.00  0.00           N
ATOM   1638  HZ1 LYS   135      22.230  39.740  43.900  1.00  0.00           H
ATOM   1639  HZ2 LYS   135      20.760  40.240  43.250  1.00  0.00           H
ATOM   1640  HZ3 LYS   135      20.850  39.400  44.630  1.00  0.00           H
ATOM   1641  C   LYS   135      23.350  37.170  37.080  1.00  0.00           C
ATOM   1642  O   LYS   135      22.880  38.270  36.740  1.00  0.00           O
ATOM   1643  N   TYR   136      24.190  36.470  36.260  1.00  0.00           N
ATOM   1644  H   TYR   136      24.590  35.620  36.650  1.00  0.00           H
ATOM   1645  CA  TYR   136      24.470  36.740  34.860  1.00  0.00           C
ATOM   1646  HA  TYR   136      24.870  37.740  34.730  1.00  0.00           H
ATOM   1647  CB  TYR   136      25.500  35.780  34.340  1.00  0.00           C
ATOM   1648  HB1 TYR   136      25.410  35.700  33.260  1.00  0.00           H
ATOM   1649  HB2 TYR   136      25.330  34.840  34.850  1.00  0.00           H
ATOM   1650  CG  TYR   136      26.970  36.050  34.610  1.00  0.00           C
ATOM   1651  CD1 TYR   136      27.460  36.760  35.690  1.00  0.00           C
ATOM   1652  HD1 TYR   136      26.810  36.910  36.540  1.00  0.00           H
ATOM   1653  CE1 TYR   136      28.860  37.120  35.780  1.00  0.00           C
ATOM   1654  HE1 TYR   136      29.220  37.620  36.670  1.00  0.00           H
ATOM   1655  CZ  TYR   136      29.770  36.740  34.760  1.00  0.00           C
ATOM   1656  OH  TYR   136      31.080  37.040  34.850  1.00  0.00           O
ATOM   1657  HH  TYR   136      31.190  37.770  35.470  1.00  0.00           H
ATOM   1658  CE2 TYR   136      29.300  35.920  33.730  1.00  0.00           C
ATOM   1659  HE2 TYR   136      29.960  35.550  32.960  1.00  0.00           H
ATOM   1660  CD2 TYR   136      27.870  35.650  33.630  1.00  0.00           C
ATOM   1661  HD2 TYR   136      27.540  34.980  32.850  1.00  0.00           H
ATOM   1662  C   TYR   136      23.130  36.630  34.070  1.00  0.00           C
ATOM   1663  O   TYR   136      22.170  36.040  34.590  1.00  0.00           O
ATOM   1664  N   ASP   137      23.130  37.240  32.860  1.00  0.00           N
ATOM   1665  H   ASP   137      24.000  37.620  32.530  1.00  0.00           H
ATOM   1666  CA  ASP   137      21.890  37.700  32.210  1.00  0.00           C
ATOM   1667  HA  ASP   137      21.050  37.640  32.890  1.00  0.00           H
ATOM   1668  CB  ASP   137      22.050  39.160  31.900  1.00  0.00           C
ATOM   1669  HB1 ASP   137      22.870  39.270  31.190  1.00  0.00           H
ATOM   1670  HB2 ASP   137      22.300  39.610  32.860  1.00  0.00           H
ATOM   1671  CG  ASP   137      20.850  40.020  31.430  1.00  0.00           C
ATOM   1672  OD1 ASP   137      19.980  40.290  32.310  1.00  0.00           O
ATOM   1673  OD2 ASP   137      20.780  40.490  30.260  1.00  0.00           O
ATOM   1674  C   ASP   137      21.580  36.870  30.970  1.00  0.00           C
ATOM   1675  O   ASP   137      20.430  36.560  30.710  1.00  0.00           O
ATOM   1676  N   TYR   138      22.630  36.500  30.210  1.00  0.00           N
ATOM   1677  H   TYR   138      23.510  36.650  30.680  1.00  0.00           H
ATOM   1678  CA  TYR   138      22.570  35.500  29.140  1.00  0.00           C
ATOM   1679  HA  TYR   138      21.550  35.300  28.810  1.00  0.00           H
ATOM   1680  CB  TYR   138      23.230  36.200  27.860  1.00  0.00           C
ATOM   1681  HB1 TYR   138      23.220  35.510  27.020  1.00  0.00           H
ATOM   1682  HB2 TYR   138      24.270  36.490  27.980  1.00  0.00           H
ATOM   1683  CG  TYR   138      22.350  37.310  27.310  1.00  0.00           C
ATOM   1684  CD1 TYR   138      22.630  38.650  27.760  1.00  0.00           C
ATOM   1685  HD1 TYR   138      23.470  38.790  28.420  1.00  0.00           H
ATOM   1686  CE1 TYR   138      21.750  39.710  27.410  1.00  0.00           C
ATOM   1687  HE1 TYR   138      21.930  40.690  27.820  1.00  0.00           H
ATOM   1688  CZ  TYR   138      20.700  39.430  26.520  1.00  0.00           C
ATOM   1689  OH  TYR   138      19.900  40.420  26.160  1.00  0.00           O
ATOM   1690  HH  TYR   138      19.020  40.150  25.880  1.00  0.00           H
ATOM   1691  CE2 TYR   138      20.450  38.090  26.020  1.00  0.00           C
ATOM   1692  HE2 TYR   138      19.570  37.940  25.410  1.00  0.00           H
ATOM   1693  CD2 TYR   138      21.340  37.030  26.330  1.00  0.00           C
ATOM   1694  HD2 TYR   138      21.070  36.010  26.120  1.00  0.00           H
ATOM   1695  C   TYR   138      23.140  34.140  29.520  1.00  0.00           C
ATOM   1696  O   TYR   138      24.120  34.180  30.210  1.00  0.00           O
ATOM   1697  N   TRP   139      22.470  33.070  28.980  1.00  0.00           N
ATOM   1698  H   TRP   139      21.720  33.350  28.360  1.00  0.00           H
ATOM   1699  CA  TRP   139      22.880  31.660  29.170  1.00  0.00           C
ATOM   1700  HA  TRP   139      23.950  31.690  29.360  1.00  0.00           H
ATOM   1701  CB  TRP   139      22.220  31.130  30.420  1.00  0.00           C
ATOM   1702  HB1 TRP   139      22.560  30.090  30.460  1.00  0.00           H
ATOM   1703  HB2 TRP   139      21.140  31.080  30.320  1.00  0.00           H
ATOM   1704  CG  TRP   139      22.540  31.730  31.700  1.00  0.00           C
ATOM   1705  CD1 TRP   139      21.990  32.850  32.170  1.00  0.00           C
ATOM   1706  HD1 TRP   139      21.180  33.430  31.730  1.00  0.00           H
ATOM   1707  NE1 TRP   139      22.510  33.080  33.460  1.00  0.00           N
ATOM   1708  HE1 TRP   139      22.170  33.830  34.060  1.00  0.00           H
ATOM   1709  CE2 TRP   139      23.530  32.200  33.780  1.00  0.00           C
ATOM   1710  CZ2 TRP   139      24.350  31.990  34.890  1.00  0.00           C
ATOM   1711  HZ2 TRP   139      24.330  32.610  35.770  1.00  0.00           H
ATOM   1712  CH2 TRP   139      25.200  30.870  34.930  1.00  0.00           C
ATOM   1713  HH2 TRP   139      25.850  30.700  35.780  1.00  0.00           H
ATOM   1714  CZ3 TRP   139      25.170  29.910  33.910  1.00  0.00           C
ATOM   1715  HZ3 TRP   139      25.770  29.030  34.030  1.00  0.00           H
ATOM   1716  CE3 TRP   139      24.280  30.050  32.790  1.00  0.00           C
ATOM   1717  HE3 TRP   139      24.260  29.290  32.020  1.00  0.00           H
ATOM   1718  CD2 TRP   139      23.490  31.230  32.720  1.00  0.00           C
ATOM   1719  C   TRP   139      22.690  30.890  27.910  1.00  0.00           C
ATOM   1720  O   TRP   139      21.950  31.270  26.990  1.00  0.00           O
ATOM   1721  N   GLY   140      23.400  29.780  27.870  1.00  0.00           N
ATOM   1722  H   GLY   140      23.920  29.500  28.680  1.00  0.00           H
ATOM   1723  CA  GLY   140      23.260  28.800  26.760  1.00  0.00           C
ATOM   1724  HA1 GLY   140      24.260  28.380  26.710  1.00  0.00           H
ATOM   1725  HA2 GLY   140      23.040  29.210  25.770  1.00  0.00           H
ATOM   1726  C   GLY   140      22.270  27.690  27.010  1.00  0.00           C
ATOM   1727  O   GLY   140      21.080  27.820  27.350  1.00  0.00           O
ATOM   1728  N   GLN   141      22.740  26.470  26.760  1.00  0.00           N
ATOM   1729  H   GLN   141      23.710  26.400  26.470  1.00  0.00           H
ATOM   1730  CA  GLN   141      22.020  25.190  27.060  1.00  0.00           C
ATOM   1731  HA  GLN   141      21.230  25.480  27.750  1.00  0.00           H
ATOM   1732  CB  GLN   141      21.360  24.600  25.790  1.00  0.00           C
ATOM   1733  HB1 GLN   141      21.760  23.590  25.730  1.00  0.00           H
ATOM   1734  HB2 GLN   141      21.800  25.110  24.930  1.00  0.00           H
ATOM   1735  CG  GLN   141      19.840  24.730  25.690  1.00  0.00           C
ATOM   1736  HG1 GLN   141      19.510  24.370  24.710  1.00  0.00           H
ATOM   1737  HG2 GLN   141      19.520  25.760  25.810  1.00  0.00           H
ATOM   1738  CD  GLN   141      19.140  23.890  26.760  1.00  0.00           C
ATOM   1739  OE1 GLN   141      18.650  24.370  27.760  1.00  0.00           O
ATOM   1740  NE2 GLN   141      19.170  22.570  26.630  1.00  0.00           N
ATOM   1741 1HE2 GLN   141      19.700  22.190  25.860  1.00  0.00           H
ATOM   1742 2HE2 GLN   141      18.590  22.000  27.240  1.00  0.00           H
ATOM   1743  C   GLN   141      22.920  24.150  27.830  1.00  0.00           C
ATOM   1744  O   GLN   141      22.500  23.170  28.380  1.00  0.00           O
ATOM   1745  N   GLY   142      24.250  24.350  27.900  1.00  0.00           N
ATOM   1746  H   GLY   142      24.540  25.130  27.320  1.00  0.00           H
ATOM   1747  CA  GLY   142      25.350  23.450  28.410  1.00  0.00           C
ATOM   1748  HA1 GLY   142      24.910  22.760  29.140  1.00  0.00           H
ATOM   1749  HA2 GLY   142      26.170  24.020  28.840  1.00  0.00           H
ATOM   1750  C   GLY   142      26.030  22.670  27.290  1.00  0.00           C
ATOM   1751  O   GLY   142      25.390  22.320  26.310  1.00  0.00           O
ATOM   1752  N   THR   143      27.270  22.170  27.670  1.00  0.00           N
ATOM   1753  H   THR   143      27.560  22.460  28.600  1.00  0.00           H
ATOM   1754  CA  THR   143      27.750  20.920  27.070  1.00  0.00           C
ATOM   1755  HA  THR   143      26.980  20.460  26.450  1.00  0.00           H
ATOM   1756  CB  THR   143      28.900  21.180  26.160  1.00  0.00           C
ATOM   1757  HB  THR   143      28.470  21.850  25.410  1.00  0.00           H
ATOM   1758  CG2 THR   143      30.190  21.770  26.640  1.00  0.00           C
ATOM   1759 1HG2 THR   143      30.630  21.180  27.440  1.00  0.00           H
ATOM   1760 2HG2 THR   143      30.910  22.000  25.850  1.00  0.00           H
ATOM   1761 3HG2 THR   143      30.010  22.690  27.210  1.00  0.00           H
ATOM   1762  OG1 THR   143      29.230  20.010  25.480  1.00  0.00           O
ATOM   1763  HG1 THR   143      29.890  20.240  24.830  1.00  0.00           H
ATOM   1764  C   THR   143      28.240  19.800  28.130  1.00  0.00           C
ATOM   1765  O   THR   143      28.930  20.110  29.090  1.00  0.00           O
ATOM   1766  N   GLN   144      27.880  18.550  27.940  1.00  0.00           N
ATOM   1767  H   GLN   144      27.330  18.430  27.100  1.00  0.00           H
ATOM   1768  CA  GLN   144      28.330  17.440  28.800  1.00  0.00           C
ATOM   1769  HA  GLN   144      28.140  17.850  29.790  1.00  0.00           H
ATOM   1770  CB  GLN   144      27.400  16.200  28.570  1.00  0.00           C
ATOM   1771  HB1 GLN   144      27.830  15.630  27.750  1.00  0.00           H
ATOM   1772  HB2 GLN   144      26.370  16.450  28.310  1.00  0.00           H
ATOM   1773  CG  GLN   144      27.360  15.410  29.910  1.00  0.00           C
ATOM   1774  HG1 GLN   144      26.760  16.060  30.550  1.00  0.00           H
ATOM   1775  HG2 GLN   144      28.320  15.240  30.390  1.00  0.00           H
ATOM   1776  CD  GLN   144      26.500  14.140  29.680  1.00  0.00           C
ATOM   1777  OE1 GLN   144      26.010  13.900  28.630  1.00  0.00           O
ATOM   1778  NE2 GLN   144      26.430  13.350  30.720  1.00  0.00           N
ATOM   1779 1HE2 GLN   144      27.030  13.490  31.520  1.00  0.00           H
ATOM   1780 2HE2 GLN   144      25.940  12.480  30.590  1.00  0.00           H
ATOM   1781  C   GLN   144      29.800  17.050  28.680  1.00  0.00           C
ATOM   1782  O   GLN   144      30.330  17.200  27.540  1.00  0.00           O
ATOM   1783  N   VAL   145      30.570  16.890  29.790  1.00  0.00           N
ATOM   1784  H   VAL   145      30.050  17.170  30.610  1.00  0.00           H
ATOM   1785  CA  VAL   145      31.940  16.410  29.940  1.00  0.00           C
ATOM   1786  HA  VAL   145      32.240  15.910  29.020  1.00  0.00           H
ATOM   1787  CB  VAL   145      32.980  17.520  30.160  1.00  0.00           C
ATOM   1788  HB  VAL   145      32.750  18.000  31.110  1.00  0.00           H
ATOM   1789  CG1 VAL   145      34.410  16.970  30.280  1.00  0.00           C
ATOM   1790 1HG1 VAL   145      35.140  17.750  30.490  1.00  0.00           H
ATOM   1791 2HG1 VAL   145      34.520  16.170  31.020  1.00  0.00           H
ATOM   1792 3HG1 VAL   145      34.510  16.460  29.320  1.00  0.00           H
ATOM   1793  CG2 VAL   145      32.980  18.610  29.100  1.00  0.00           C
ATOM   1794 1HG2 VAL   145      32.000  19.090  29.050  1.00  0.00           H
ATOM   1795 2HG2 VAL   145      33.750  19.340  29.350  1.00  0.00           H
ATOM   1796 3HG2 VAL   145      33.200  18.010  28.220  1.00  0.00           H
ATOM   1797  C   VAL   145      31.990  15.280  31.030  1.00  0.00           C
ATOM   1798  O   VAL   145      31.410  15.390  32.110  1.00  0.00           O
ATOM   1799  N   THR   146      32.760  14.190  30.810  1.00  0.00           N
ATOM   1800  H   THR   146      33.210  14.040  29.910  1.00  0.00           H
ATOM   1801  CA  THR   146      32.940  13.150  31.860  1.00  0.00           C
ATOM   1802  HA  THR   146      32.560  13.520  32.820  1.00  0.00           H
ATOM   1803  CB  THR   146      32.140  11.900  31.570  1.00  0.00           C
ATOM   1804  HB  THR   146      32.450  11.540  30.590  1.00  0.00           H
ATOM   1805  CG2 THR   146      32.340  10.720  32.520  1.00  0.00           C
ATOM   1806 1HG2 THR   146      33.290  10.200  32.380  1.00  0.00           H
ATOM   1807 2HG2 THR   146      32.530  11.120  33.520  1.00  0.00           H
ATOM   1808 3HG2 THR   146      31.540  10.000  32.340  1.00  0.00           H
ATOM   1809  OG1 THR   146      30.750  12.040  31.490  1.00  0.00           O
ATOM   1810  HG1 THR   146      30.750  12.480  30.630  1.00  0.00           H
ATOM   1811  C   THR   146      34.410  12.750  31.940  1.00  0.00           C
ATOM   1812  O   THR   146      35.070  12.770  30.880  1.00  0.00           O
ATOM   1813  N   VAL   147      34.940  12.530  33.130  1.00  0.00           N
ATOM   1814  H   VAL   147      34.350  12.490  33.950  1.00  0.00           H
ATOM   1815  CA  VAL   147      36.280  12.100  33.310  1.00  0.00           C
ATOM   1816  HA  VAL   147      36.740  11.990  32.330  1.00  0.00           H
ATOM   1817  CB  VAL   147      37.140  13.100  34.150  1.00  0.00           C
ATOM   1818  HB  VAL   147      36.600  13.290  35.080  1.00  0.00           H
ATOM   1819  CG1 VAL   147      38.520  12.620  34.400  1.00  0.00           C
ATOM   1820 1HG1 VAL   147      38.450  11.870  35.190  1.00  0.00           H
ATOM   1821 2HG1 VAL   147      38.850  12.080  33.520  1.00  0.00           H
ATOM   1822 3HG1 VAL   147      39.170  13.450  34.680  1.00  0.00           H
ATOM   1823  CG2 VAL   147      37.290  14.360  33.340  1.00  0.00           C
ATOM   1824 1HG2 VAL   147      36.340  14.880  33.180  1.00  0.00           H
ATOM   1825 2HG2 VAL   147      37.910  15.110  33.820  1.00  0.00           H
ATOM   1826 3HG2 VAL   147      37.780  14.140  32.390  1.00  0.00           H
ATOM   1827  C   VAL   147      36.190  10.710  33.920  1.00  0.00           C
ATOM   1828  O   VAL   147      36.010  10.560  35.170  1.00  0.00           O
ATOM   1829  N   SER   148      36.340   9.630  33.120  1.00  0.00           N
ATOM   1830  H   SER   148      36.520   9.770  32.140  1.00  0.00           H
ATOM   1831  CA  SER   148      36.210   8.200  33.550  1.00  0.00           C
ATOM   1832  HA  SER   148      35.450   8.140  34.340  1.00  0.00           H
ATOM   1833  CB  SER   148      35.630   7.360  32.420  1.00  0.00           C
ATOM   1834  HB1 SER   148      35.470   6.360  32.830  1.00  0.00           H
ATOM   1835  HB2 SER   148      36.250   7.290  31.530  1.00  0.00           H
ATOM   1836  OG  SER   148      34.380   7.900  32.040  1.00  0.00           O
ATOM   1837  HG  SER   148      33.760   7.730  32.760  1.00  0.00           H
ATOM   1838  C   SER   148      37.570   7.650  33.960  1.00  0.00           C
ATOM   1839  O   SER   148      38.520   8.310  34.150  1.00  0.00           O
ATOM   1840  N   SER   149      37.660   6.330  33.980  1.00  0.00           N
ATOM   1841  H   SER   149      36.750   5.900  33.860  1.00  0.00           H
ATOM   1842  CA  SER   149      38.920   5.550  34.250  1.00  0.00           C
ATOM   1843  HA  SER   149      39.780   6.000  33.750  1.00  0.00           H
ATOM   1844  CB  SER   149      39.150   5.550  35.730  1.00  0.00           C
ATOM   1845  HB1 SER   149      39.900   4.800  36.000  1.00  0.00           H
ATOM   1846  HB2 SER   149      38.290   5.200  36.300  1.00  0.00           H
ATOM   1847  OG  SER   149      39.570   6.880  36.070  1.00  0.00           O
ATOM   1848  HG  SER   149      39.090   7.390  35.420  1.00  0.00           H
ATOM   1849  C   SER   149      38.900   4.090  33.770  1.00  0.00           C
ATOM   1850  OC1 SER   149      40.010   3.550  33.460  1.00  0.00           O
ATOM   1851  OC2 SER   149      37.810   3.440  33.740  1.00  0.00           O
TER
ENDMDL
