# Supplementary material for: Targeting Ras-binding domain of ELMO1 by computational nanobody design
Source: Commun Biol. 2023 Mar 17;6:284. doi: 10.1038/s42003-023-04657-w (PMC10023680; doi:10.1038/s42003-023-04657-w)
Supplement: Supplementary file 4 — Supplementary Data 2 [file 42003_2023_4657_MOESM4_ESM.zip › MD_input_output/Nb01_snapshot/snapshot_079000_CDR3.pdb]

ATOM   1461  N   ALA   107      31.870  37.000  41.240  1.00  0.00           N
ATOM   1462  H   ALA   107      32.770  36.630  40.980  1.00  0.00           H
ATOM   1463  CA  ALA   107      31.810  37.890  42.400  1.00  0.00           C
ATOM   1464  HA  ALA   107      30.840  38.380  42.420  1.00  0.00           H
ATOM   1465  CB  ALA   107      32.080  37.070  43.680  1.00  0.00           C
ATOM   1466  HB1 ALA   107      33.140  36.820  43.600  1.00  0.00           H
ATOM   1467  HB2 ALA   107      31.740  37.580  44.580  1.00  0.00           H
ATOM   1468  HB3 ALA   107      31.530  36.140  43.660  1.00  0.00           H
ATOM   1469  C   ALA   107      32.810  39.110  42.290  1.00  0.00           C
ATOM   1470  O   ALA   107      33.800  38.890  41.600  1.00  0.00           O
ATOM   1471  N   ALA   108      32.530  40.250  42.900  1.00  0.00           N
ATOM   1472  H   ALA   108      31.670  40.330  43.410  1.00  0.00           H
ATOM   1473  CA  ALA   108      33.350  41.420  42.790  1.00  0.00           C
ATOM   1474  HA  ALA   108      34.370  41.170  42.470  1.00  0.00           H
ATOM   1475  CB  ALA   108      32.790  42.360  41.710  1.00  0.00           C
ATOM   1476  HB1 ALA   108      33.010  42.030  40.690  1.00  0.00           H
ATOM   1477  HB2 ALA   108      31.730  42.600  41.810  1.00  0.00           H
ATOM   1478  HB3 ALA   108      33.260  43.350  41.680  1.00  0.00           H
ATOM   1479  C   ALA   108      33.410  42.360  44.020  1.00  0.00           C
ATOM   1480  O   ALA   108      32.370  42.680  44.620  1.00  0.00           O
ATOM   1481  N   ASP   109      34.600  42.790  44.470  1.00  0.00           N
ATOM   1482  H   ASP   109      35.450  42.610  43.960  1.00  0.00           H
ATOM   1483  CA  ASP   109      34.900  43.490  45.740  1.00  0.00           C
ATOM   1484  HA  ASP   109      34.060  44.090  46.090  1.00  0.00           H
ATOM   1485  CB  ASP   109      35.040  42.380  46.770  1.00  0.00           C
ATOM   1486  HB1 ASP   109      35.940  41.790  46.670  1.00  0.00           H
ATOM   1487  HB2 ASP   109      34.190  41.720  46.610  1.00  0.00           H
ATOM   1488  CG  ASP   109      34.930  43.050  48.100  1.00  0.00           C
ATOM   1489  OD1 ASP   109      33.810  43.330  48.630  1.00  0.00           O
ATOM   1490  OD2 ASP   109      35.980  43.410  48.560  1.00  0.00           O
ATOM   1491  C   ASP   109      36.070  44.520  45.690  1.00  0.00           C
ATOM   1492  O   ASP   109      36.930  44.300  44.870  1.00  0.00           O
ATOM   1493  N   ARG   110      36.200  45.540  46.550  1.00  0.00           N
ATOM   1494  H   ARG   110      35.350  45.790  47.030  1.00  0.00           H
ATOM   1495  CA  ARG   110      37.410  46.390  46.680  1.00  0.00           C
ATOM   1496  HA  ARG   110      37.760  46.640  45.670  1.00  0.00           H
ATOM   1497  CB  ARG   110      36.910  47.620  47.490  1.00  0.00           C
ATOM   1498  HB1 ARG   110      36.540  47.390  48.490  1.00  0.00           H
ATOM   1499  HB2 ARG   110      36.140  48.170  46.940  1.00  0.00           H
ATOM   1500  CG  ARG   110      37.930  48.690  47.720  1.00  0.00           C
ATOM   1501  HG1 ARG   110      38.620  48.280  48.460  1.00  0.00           H
ATOM   1502  HG2 ARG   110      37.410  49.600  48.000  1.00  0.00           H
ATOM   1503  CD  ARG   110      38.670  49.080  46.400  1.00  0.00           C
ATOM   1504  HD1 ARG   110      37.990  49.580  45.710  1.00  0.00           H
ATOM   1505  HD2 ARG   110      38.930  48.190  45.820  1.00  0.00           H
ATOM   1506  NE  ARG   110      39.820  49.960  46.610  1.00  0.00           N
ATOM   1507  HE  ARG   110      39.650  50.930  46.370  1.00  0.00           H
ATOM   1508  CZ  ARG   110      40.950  49.650  47.050  1.00  0.00           C
ATOM   1509  NH1 ARG   110      41.290  48.430  47.350  1.00  0.00           N
ATOM   1510 1HH1 ARG   110      40.710  47.650  47.090  1.00  0.00           H
ATOM   1511 2HH1 ARG   110      42.210  48.260  47.730  1.00  0.00           H
ATOM   1512  NH2 ARG   110      41.870  50.570  47.200  1.00  0.00           N
ATOM   1513 1HH2 ARG   110      41.570  51.510  46.970  1.00  0.00           H
ATOM   1514 2HH2 ARG   110      42.690  50.400  47.760  1.00  0.00           H
ATOM   1515  C   ARG   110      38.560  45.710  47.470  1.00  0.00           C
ATOM   1516  O   ARG   110      39.690  45.920  47.160  1.00  0.00           O
ATOM   1517  N   PHE   111      38.290  44.990  48.530  1.00  0.00           N
ATOM   1518  H   PHE   111      37.310  44.800  48.670  1.00  0.00           H
ATOM   1519  CA  PHE   111      39.220  44.560  49.640  1.00  0.00           C
ATOM   1520  HA  PHE   111      40.230  44.850  49.320  1.00  0.00           H
ATOM   1521  CB  PHE   111      39.060  45.370  51.000  1.00  0.00           C
ATOM   1522  HB1 PHE   111      39.860  45.100  51.680  1.00  0.00           H
ATOM   1523  HB2 PHE   111      38.180  45.210  51.620  1.00  0.00           H
ATOM   1524  CG  PHE   111      39.150  46.890  50.830  1.00  0.00           C
ATOM   1525  CD1 PHE   111      37.990  47.660  50.930  1.00  0.00           C
ATOM   1526  HD1 PHE   111      37.020  47.220  51.130  1.00  0.00           H
ATOM   1527  CE1 PHE   111      38.120  49.040  50.800  1.00  0.00           C
ATOM   1528  HE1 PHE   111      37.190  49.600  50.800  1.00  0.00           H
ATOM   1529  CZ  PHE   111      39.360  49.610  50.620  1.00  0.00           C
ATOM   1530  HZ  PHE   111      39.400  50.690  50.570  1.00  0.00           H
ATOM   1531  CE2 PHE   111      40.540  48.840  50.560  1.00  0.00           C
ATOM   1532  HE2 PHE   111      41.490  49.350  50.470  1.00  0.00           H
ATOM   1533  CD2 PHE   111      40.410  47.470  50.630  1.00  0.00           C
ATOM   1534  HD2 PHE   111      41.290  46.850  50.660  1.00  0.00           H
ATOM   1535  C   PHE   111      39.300  43.060  49.940  1.00  0.00           C
ATOM   1536  O   PHE   111      40.150  42.660  50.760  1.00  0.00           O
ATOM   1537  N   LEU   112      38.460  42.150  49.410  1.00  0.00           N
ATOM   1538  H   LEU   112      37.810  42.530  48.740  1.00  0.00           H
ATOM   1539  CA  LEU   112      38.320  40.730  49.710  1.00  0.00           C
ATOM   1540  HA  LEU   112      38.910  40.490  50.600  1.00  0.00           H
ATOM   1541  CB  LEU   112      36.880  40.380  50.040  1.00  0.00           C
ATOM   1542  HB1 LEU   112      36.770  39.300  50.140  1.00  0.00           H
ATOM   1543  HB2 LEU   112      36.330  40.620  49.130  1.00  0.00           H
ATOM   1544  CG  LEU   112      36.310  40.930  51.300  1.00  0.00           C
ATOM   1545  HG  LEU   112      36.510  42.010  51.320  1.00  0.00           H
ATOM   1546  CD1 LEU   112      34.810  40.540  51.260  1.00  0.00           C
ATOM   1547 1HD1 LEU   112      34.350  40.880  52.190  1.00  0.00           H
ATOM   1548 2HD1 LEU   112      34.310  40.990  50.410  1.00  0.00           H
ATOM   1549 3HD1 LEU   112      34.620  39.480  51.140  1.00  0.00           H
ATOM   1550  CD2 LEU   112      36.860  40.340  52.620  1.00  0.00           C
ATOM   1551 1HD2 LEU   112      37.910  40.570  52.750  1.00  0.00           H
ATOM   1552 2HD2 LEU   112      36.330  40.910  53.390  1.00  0.00           H
ATOM   1553 3HD2 LEU   112      36.760  39.260  52.610  1.00  0.00           H
ATOM   1554  C   LEU   112      38.880  39.820  48.640  1.00  0.00           C
ATOM   1555  O   LEU   112      38.950  40.150  47.470  1.00  0.00           O
ATOM   1556  N   THR   113      39.350  38.610  48.950  1.00  0.00           N
ATOM   1557  H   THR   113      39.370  38.330  49.920  1.00  0.00           H
ATOM   1558  CA  THR   113      40.030  37.660  48.030  1.00  0.00           C
ATOM   1559  HA  THR   113      39.910  37.980  46.990  1.00  0.00           H
ATOM   1560  CB  THR   113      41.520  37.630  48.340  1.00  0.00           C
ATOM   1561  HB  THR   113      41.840  36.790  47.720  1.00  0.00           H
ATOM   1562  CG2 THR   113      42.280  38.910  47.960  1.00  0.00           C
ATOM   1563 1HG2 THR   113      42.130  39.070  46.890  1.00  0.00           H
ATOM   1564 2HG2 THR   113      41.970  39.770  48.550  1.00  0.00           H
ATOM   1565 3HG2 THR   113      43.340  38.710  48.150  1.00  0.00           H
ATOM   1566  OG1 THR   113      41.810  37.300  49.690  1.00  0.00           O
ATOM   1567  HG1 THR   113      42.420  36.560  49.660  1.00  0.00           H
ATOM   1568  C   THR   113      39.460  36.200  48.040  1.00  0.00           C
ATOM   1569  O   THR   113      39.550  35.480  47.010  1.00  0.00           O
ATOM   1570  N   ARG   132      38.750  35.700  49.040  1.00  0.00           N
ATOM   1571  H   ARG   132      38.530  36.300  49.820  1.00  0.00           H
ATOM   1572  CA  ARG   132      38.340  34.300  49.130  1.00  0.00           C
ATOM   1573  HA  ARG   132      38.340  33.870  48.130  1.00  0.00           H
ATOM   1574  CB  ARG   132      39.340  33.470  50.040  1.00  0.00           C
ATOM   1575  HB1 ARG   132      38.830  32.610  50.480  1.00  0.00           H
ATOM   1576  HB2 ARG   132      39.630  33.940  50.980  1.00  0.00           H
ATOM   1577  CG  ARG   132      40.600  33.010  49.280  1.00  0.00           C
ATOM   1578  HG1 ARG   132      41.140  33.870  48.870  1.00  0.00           H
ATOM   1579  HG2 ARG   132      40.240  32.360  48.470  1.00  0.00           H
ATOM   1580  CD  ARG   132      41.560  32.160  50.160  1.00  0.00           C
ATOM   1581  HD1 ARG   132      41.010  31.360  50.650  1.00  0.00           H
ATOM   1582  HD2 ARG   132      41.960  32.860  50.890  1.00  0.00           H
ATOM   1583  NE  ARG   132      42.650  31.710  49.300  1.00  0.00           N
ATOM   1584  HE  ARG   132      43.470  32.300  49.400  1.00  0.00           H
ATOM   1585  CZ  ARG   132      42.840  30.580  48.770  1.00  0.00           C
ATOM   1586  NH1 ARG   132      41.940  29.640  48.650  1.00  0.00           N
ATOM   1587 1HH1 ARG   132      41.110  29.720  49.230  1.00  0.00           H
ATOM   1588 2HH1 ARG   132      42.270  28.740  48.330  1.00  0.00           H
ATOM   1589  NH2 ARG   132      44.020  30.390  48.300  1.00  0.00           N
ATOM   1590 1HH2 ARG   132      44.740  31.050  48.550  1.00  0.00           H
ATOM   1591 2HH2 ARG   132      44.320  29.510  47.910  1.00  0.00           H
ATOM   1592  C   ARG   132      37.050  34.030  49.820  1.00  0.00           C
ATOM   1593  O   ARG   132      36.410  33.090  49.380  1.00  0.00           O
ATOM   1594  N   SER   133      36.710  34.870  50.840  1.00  0.00           N
ATOM   1595  H   SER   133      37.460  35.480  51.120  1.00  0.00           H
ATOM   1596  CA  SER   133      35.490  34.620  51.620  1.00  0.00           C
ATOM   1597  HA  SER   133      35.370  33.550  51.830  1.00  0.00           H
ATOM   1598  CB  SER   133      35.770  35.060  53.080  1.00  0.00           C
ATOM   1599  HB1 SER   133      36.400  34.360  53.630  1.00  0.00           H
ATOM   1600  HB2 SER   133      34.800  35.210  53.560  1.00  0.00           H
ATOM   1601  OG  SER   133      36.460  36.250  53.180  1.00  0.00           O
ATOM   1602  HG  SER   133      36.390  36.560  54.090  1.00  0.00           H
ATOM   1603  C   SER   133      34.200  35.260  51.010  1.00  0.00           C
ATOM   1604  O   SER   133      34.230  36.360  50.370  1.00  0.00           O
ATOM   1605  N   VAL   134      33.030  34.600  51.080  1.00  0.00           N
ATOM   1606  H   VAL   134      32.990  33.730  51.600  1.00  0.00           H
ATOM   1607  CA  VAL   134      31.810  34.900  50.250  1.00  0.00           C
ATOM   1608  HA  VAL   134      31.980  34.700  49.190  1.00  0.00           H
ATOM   1609  CB  VAL   134      30.710  33.870  50.490  1.00  0.00           C
ATOM   1610  HB  VAL   134      29.820  34.150  49.930  1.00  0.00           H
ATOM   1611  CG1 VAL   134      31.000  32.420  50.030  1.00  0.00           C
ATOM   1612 1HG1 VAL   134      31.270  32.440  48.970  1.00  0.00           H
ATOM   1613 2HG1 VAL   134      31.910  32.030  50.490  1.00  0.00           H
ATOM   1614 3HG1 VAL   134      30.150  31.750  50.190  1.00  0.00           H
ATOM   1615  CG2 VAL   134      30.390  33.740  51.970  1.00  0.00           C
ATOM   1616 1HG2 VAL   134      31.020  32.990  52.450  1.00  0.00           H
ATOM   1617 2HG2 VAL   134      30.300  34.680  52.510  1.00  0.00           H
ATOM   1618 3HG2 VAL   134      29.400  33.290  51.950  1.00  0.00           H
ATOM   1619  C   VAL   134      31.210  36.250  50.300  1.00  0.00           C
ATOM   1620  O   VAL   134      30.250  36.610  49.610  1.00  0.00           O
ATOM   1621  N   LYS   135      31.740  37.130  51.140  1.00  0.00           N
ATOM   1622  H   LYS   135      32.620  36.870  51.570  1.00  0.00           H
ATOM   1623  CA  LYS   135      31.310  38.510  51.390  1.00  0.00           C
ATOM   1624  HA  LYS   135      30.230  38.550  51.290  1.00  0.00           H
ATOM   1625  CB  LYS   135      31.650  38.960  52.870  1.00  0.00           C
ATOM   1626  HB1 LYS   135      31.180  39.930  53.000  1.00  0.00           H
ATOM   1627  HB2 LYS   135      32.720  39.140  52.990  1.00  0.00           H
ATOM   1628  CG  LYS   135      31.190  37.960  53.930  1.00  0.00           C
ATOM   1629  HG1 LYS   135      31.780  37.060  53.760  1.00  0.00           H
ATOM   1630  HG2 LYS   135      30.100  37.930  53.890  1.00  0.00           H
ATOM   1631  CD  LYS   135      31.420  38.580  55.340  1.00  0.00           C
ATOM   1632  HD1 LYS   135      30.700  39.360  55.580  1.00  0.00           H
ATOM   1633  HD2 LYS   135      32.460  38.890  55.490  1.00  0.00           H
ATOM   1634  CE  LYS   135      31.240  37.460  56.240  1.00  0.00           C
ATOM   1635  HE1 LYS   135      31.980  36.670  56.080  1.00  0.00           H
ATOM   1636  HE2 LYS   135      30.260  37.040  56.030  1.00  0.00           H
ATOM   1637  NZ  LYS   135      31.210  37.930  57.650  1.00  0.00           N
ATOM   1638  HZ1 LYS   135      32.090  38.260  58.010  1.00  0.00           H
ATOM   1639  HZ2 LYS   135      30.540  38.690  57.730  1.00  0.00           H
ATOM   1640  HZ3 LYS   135      30.900  37.200  58.280  1.00  0.00           H
ATOM   1641  C   LYS   135      31.770  39.530  50.320  1.00  0.00           C
ATOM   1642  O   LYS   135      31.590  40.730  50.480  1.00  0.00           O
ATOM   1643  N   TYR   136      32.240  39.100  49.190  1.00  0.00           N
ATOM   1644  H   TYR   136      32.460  38.110  49.210  1.00  0.00           H
ATOM   1645  CA  TYR   136      32.460  39.870  47.930  1.00  0.00           C
ATOM   1646  HA  TYR   136      33.150  40.680  48.140  1.00  0.00           H
ATOM   1647  CB  TYR   136      32.760  38.960  46.720  1.00  0.00           C
ATOM   1648  HB1 TYR   136      32.460  39.420  45.770  1.00  0.00           H
ATOM   1649  HB2 TYR   136      32.210  38.040  46.890  1.00  0.00           H
ATOM   1650  CG  TYR   136      34.210  38.560  46.500  1.00  0.00           C
ATOM   1651  CD1 TYR   136      34.710  37.300  47.000  1.00  0.00           C
ATOM   1652  HD1 TYR   136      34.130  36.610  47.600  1.00  0.00           H
ATOM   1653  CE1 TYR   136      35.970  36.800  46.680  1.00  0.00           C
ATOM   1654  HE1 TYR   136      36.350  35.850  47.030  1.00  0.00           H
ATOM   1655  CZ  TYR   136      36.720  37.510  45.720  1.00  0.00           C
ATOM   1656  OH  TYR   136      37.960  37.030  45.290  1.00  0.00           O
ATOM   1657  HH  TYR   136      38.200  36.190  45.690  1.00  0.00           H
ATOM   1658  CE2 TYR   136      36.230  38.730  45.160  1.00  0.00           C
ATOM   1659  HE2 TYR   136      36.820  39.310  44.470  1.00  0.00           H
ATOM   1660  CD2 TYR   136      34.980  39.250  45.500  1.00  0.00           C
ATOM   1661  HD2 TYR   136      34.630  40.120  44.970  1.00  0.00           H
ATOM   1662  C   TYR   136      31.150  40.610  47.690  1.00  0.00           C
ATOM   1663  O   TYR   136      30.070  40.040  47.830  1.00  0.00           O
ATOM   1664  N   ASP   137      31.210  41.880  47.190  1.00  0.00           N
ATOM   1665  H   ASP   137      32.100  42.230  46.850  1.00  0.00           H
ATOM   1666  CA  ASP   137      30.080  42.830  47.260  1.00  0.00           C
ATOM   1667  HA  ASP   137      29.530  42.570  48.170  1.00  0.00           H
ATOM   1668  CB  ASP   137      30.590  44.280  47.590  1.00  0.00           C
ATOM   1669  HB1 ASP   137      30.860  44.820  46.690  1.00  0.00           H
ATOM   1670  HB2 ASP   137      31.580  44.300  48.050  1.00  0.00           H
ATOM   1671  CG  ASP   137      29.620  45.140  48.420  1.00  0.00           C
ATOM   1672  OD1 ASP   137      29.600  46.400  48.200  1.00  0.00           O
ATOM   1673  OD2 ASP   137      28.970  44.480  49.250  1.00  0.00           O
ATOM   1674  C   ASP   137      29.120  42.900  46.110  1.00  0.00           C
ATOM   1675  O   ASP   137      27.970  43.300  46.280  1.00  0.00           O
ATOM   1676  N   TYR   138      29.500  42.570  44.860  1.00  0.00           N
ATOM   1677  H   TYR   138      30.450  42.240  44.710  1.00  0.00           H
ATOM   1678  CA  TYR   138      28.670  42.460  43.670  1.00  0.00           C
ATOM   1679  HA  TYR   138      27.630  42.660  43.920  1.00  0.00           H
ATOM   1680  CB  TYR   138      28.910  43.590  42.600  1.00  0.00           C
ATOM   1681  HB1 TYR   138      28.300  43.270  41.750  1.00  0.00           H
ATOM   1682  HB2 TYR   138      29.940  43.640  42.260  1.00  0.00           H
ATOM   1683  CG  TYR   138      28.570  44.970  43.050  1.00  0.00           C
ATOM   1684  CD1 TYR   138      29.460  45.610  43.960  1.00  0.00           C
ATOM   1685  HD1 TYR   138      30.340  45.140  44.370  1.00  0.00           H
ATOM   1686  CE1 TYR   138      29.210  46.950  44.280  1.00  0.00           C
ATOM   1687  HE1 TYR   138      29.890  47.460  44.960  1.00  0.00           H
ATOM   1688  CZ  TYR   138      28.110  47.660  43.770  1.00  0.00           C
ATOM   1689  OH  TYR   138      27.870  49.020  44.020  1.00  0.00           O
ATOM   1690  HH  TYR   138      27.000  49.250  43.710  1.00  0.00           H
ATOM   1691  CE2 TYR   138      27.160  46.980  42.960  1.00  0.00           C
ATOM   1692  HE2 TYR   138      26.330  47.570  42.590  1.00  0.00           H
ATOM   1693  CD2 TYR   138      27.430  45.690  42.590  1.00  0.00           C
ATOM   1694  HD2 TYR   138      26.810  45.150  41.900  1.00  0.00           H
ATOM   1695  C   TYR   138      28.720  41.020  43.030  1.00  0.00           C
ATOM   1696  O   TYR   138      29.840  40.440  42.960  1.00  0.00           O
