# Supplementary material for: Targeting Ras-binding domain of ELMO1 by computational nanobody design
Source: Commun Biol. 2023 Mar 17;6:284. doi: 10.1038/s42003-023-04657-w (PMC10023680; doi:10.1038/s42003-023-04657-w)
Supplement: Supplementary file 4 — Supplementary Data 2 [file 42003_2023_4657_MOESM4_ESM.zip › MD_input_output/Nb01_snapshot/snapshot_027000_CDR3.pdb]

ATOM   1461  N   ALA   107      23.970  33.300  31.550  1.00  0.00           N
ATOM   1462  H   ALA   107      24.980  33.340  31.550  1.00  0.00           H
ATOM   1463  CA  ALA   107      23.200  34.480  31.910  1.00  0.00           C
ATOM   1464  HA  ALA   107      22.270  34.280  31.380  1.00  0.00           H
ATOM   1465  CB  ALA   107      22.920  34.470  33.430  1.00  0.00           C
ATOM   1466  HB1 ALA   107      22.240  35.250  33.770  1.00  0.00           H
ATOM   1467  HB2 ALA   107      22.450  33.530  33.700  1.00  0.00           H
ATOM   1468  HB3 ALA   107      23.830  34.630  34.010  1.00  0.00           H
ATOM   1469  C   ALA   107      23.790  35.830  31.510  1.00  0.00           C
ATOM   1470  O   ALA   107      24.980  35.880  31.060  1.00  0.00           O
ATOM   1471  N   ALA   108      22.970  36.930  31.580  1.00  0.00           N
ATOM   1472  H   ALA   108      22.010  36.760  31.840  1.00  0.00           H
ATOM   1473  CA  ALA   108      23.290  38.200  31.100  1.00  0.00           C
ATOM   1474  HA  ALA   108      24.370  38.270  31.200  1.00  0.00           H
ATOM   1475  CB  ALA   108      22.960  38.410  29.690  1.00  0.00           C
ATOM   1476  HB1 ALA   108      21.920  38.090  29.620  1.00  0.00           H
ATOM   1477  HB2 ALA   108      23.140  39.460  29.450  1.00  0.00           H
ATOM   1478  HB3 ALA   108      23.510  37.730  29.030  1.00  0.00           H
ATOM   1479  C   ALA   108      22.770  39.380  31.940  1.00  0.00           C
ATOM   1480  O   ALA   108      21.590  39.290  32.340  1.00  0.00           O
ATOM   1481  N   ASP   109      23.560  40.420  32.230  1.00  0.00           N
ATOM   1482  H   ASP   109      24.540  40.350  31.990  1.00  0.00           H
ATOM   1483  CA  ASP   109      23.100  41.700  32.810  1.00  0.00           C
ATOM   1484  HA  ASP   109      22.030  41.860  32.670  1.00  0.00           H
ATOM   1485  CB  ASP   109      23.180  41.570  34.360  1.00  0.00           C
ATOM   1486  HB1 ASP   109      24.210  41.390  34.690  1.00  0.00           H
ATOM   1487  HB2 ASP   109      22.550  40.740  34.680  1.00  0.00           H
ATOM   1488  CG  ASP   109      22.670  42.840  35.000  1.00  0.00           C
ATOM   1489  OD1 ASP   109      21.450  43.100  34.820  1.00  0.00           O
ATOM   1490  OD2 ASP   109      23.470  43.690  35.460  1.00  0.00           O
ATOM   1491  C   ASP   109      23.780  42.980  32.310  1.00  0.00           C
ATOM   1492  O   ASP   109      24.920  42.980  31.760  1.00  0.00           O
ATOM   1493  N   ARG   110      23.210  44.200  32.490  1.00  0.00           N
ATOM   1494  H   ARG   110      22.240  44.110  32.750  1.00  0.00           H
ATOM   1495  CA  ARG   110      23.860  45.500  32.010  1.00  0.00           C
ATOM   1496  HA  ARG   110      24.420  45.230  31.120  1.00  0.00           H
ATOM   1497  CB  ARG   110      22.830  46.600  31.730  1.00  0.00           C
ATOM   1498  HB1 ARG   110      22.710  47.130  32.680  1.00  0.00           H
ATOM   1499  HB2 ARG   110      21.850  46.230  31.440  1.00  0.00           H
ATOM   1500  CG  ARG   110      23.340  47.710  30.780  1.00  0.00           C
ATOM   1501  HG1 ARG   110      23.910  47.400  29.910  1.00  0.00           H
ATOM   1502  HG2 ARG   110      24.060  48.310  31.330  1.00  0.00           H
ATOM   1503  CD  ARG   110      22.210  48.640  30.360  1.00  0.00           C
ATOM   1504  HD1 ARG   110      22.580  49.520  29.830  1.00  0.00           H
ATOM   1505  HD2 ARG   110      21.780  49.070  31.260  1.00  0.00           H
ATOM   1506  NE  ARG   110      21.120  48.090  29.560  1.00  0.00           N
ATOM   1507  HE  ARG   110      20.260  47.740  29.960  1.00  0.00           H
ATOM   1508  CZ  ARG   110      21.300  47.850  28.270  1.00  0.00           C
ATOM   1509  NH1 ARG   110      22.340  48.110  27.570  1.00  0.00           N
ATOM   1510 1HH1 ARG   110      23.160  48.610  27.890  1.00  0.00           H
ATOM   1511 2HH1 ARG   110      22.260  47.730  26.640  1.00  0.00           H
ATOM   1512  NH2 ARG   110      20.290  47.380  27.600  1.00  0.00           N
ATOM   1513 1HH2 ARG   110      19.480  46.990  28.050  1.00  0.00           H
ATOM   1514 2HH2 ARG   110      20.460  47.360  26.600  1.00  0.00           H
ATOM   1515  C   ARG   110      24.950  46.050  32.980  1.00  0.00           C
ATOM   1516  O   ARG   110      25.870  46.610  32.400  1.00  0.00           O
ATOM   1517  N   PHE   111      24.860  45.850  34.290  1.00  0.00           N
ATOM   1518  H   PHE   111      24.320  45.070  34.660  1.00  0.00           H
ATOM   1519  CA  PHE   111      25.740  46.460  35.230  1.00  0.00           C
ATOM   1520  HA  PHE   111      26.520  46.970  34.660  1.00  0.00           H
ATOM   1521  CB  PHE   111      24.990  47.550  35.990  1.00  0.00           C
ATOM   1522  HB1 PHE   111      25.620  48.020  36.740  1.00  0.00           H
ATOM   1523  HB2 PHE   111      24.220  47.040  36.570  1.00  0.00           H
ATOM   1524  CG  PHE   111      24.380  48.620  35.070  1.00  0.00           C
ATOM   1525  CD1 PHE   111      23.010  48.900  35.130  1.00  0.00           C
ATOM   1526  HD1 PHE   111      22.410  48.420  35.900  1.00  0.00           H
ATOM   1527  CE1 PHE   111      22.440  49.900  34.250  1.00  0.00           C
ATOM   1528  HE1 PHE   111      21.370  50.040  34.190  1.00  0.00           H
ATOM   1529  CZ  PHE   111      23.280  50.560  33.320  1.00  0.00           C
ATOM   1530  HZ  PHE   111      22.890  51.370  32.720  1.00  0.00           H
ATOM   1531  CE2 PHE   111      24.670  50.280  33.310  1.00  0.00           C
ATOM   1532  HE2 PHE   111      25.250  50.800  32.570  1.00  0.00           H
ATOM   1533  CD2 PHE   111      25.190  49.350  34.200  1.00  0.00           C
ATOM   1534  HD2 PHE   111      26.250  49.140  34.230  1.00  0.00           H
ATOM   1535  C   PHE   111      26.430  45.590  36.310  1.00  0.00           C
ATOM   1536  O   PHE   111      27.510  46.020  36.760  1.00  0.00           O
ATOM   1537  N   LEU   112      25.960  44.440  36.720  1.00  0.00           N
ATOM   1538  H   LEU   112      25.060  44.220  36.330  1.00  0.00           H
ATOM   1539  CA  LEU   112      26.410  43.600  37.830  1.00  0.00           C
ATOM   1540  HA  LEU   112      26.840  44.330  38.520  1.00  0.00           H
ATOM   1541  CB  LEU   112      25.230  42.890  38.480  1.00  0.00           C
ATOM   1542  HB1 LEU   112      25.510  42.150  39.230  1.00  0.00           H
ATOM   1543  HB2 LEU   112      24.810  42.310  37.660  1.00  0.00           H
ATOM   1544  CG  LEU   112      24.170  43.790  39.200  1.00  0.00           C
ATOM   1545  HG  LEU   112      24.120  44.700  38.590  1.00  0.00           H
ATOM   1546  CD1 LEU   112      22.750  43.220  39.160  1.00  0.00           C
ATOM   1547 1HD1 LEU   112      21.980  43.870  39.560  1.00  0.00           H
ATOM   1548 2HD1 LEU   112      22.470  43.170  38.110  1.00  0.00           H
ATOM   1549 3HD1 LEU   112      22.770  42.270  39.690  1.00  0.00           H
ATOM   1550  CD2 LEU   112      24.600  44.220  40.570  1.00  0.00           C
ATOM   1551 1HD2 LEU   112      23.950  45.030  40.900  1.00  0.00           H
ATOM   1552 2HD2 LEU   112      24.550  43.430  41.310  1.00  0.00           H
ATOM   1553 3HD2 LEU   112      25.580  44.710  40.560  1.00  0.00           H
ATOM   1554  C   LEU   112      27.520  42.640  37.360  1.00  0.00           C
ATOM   1555  O   LEU   112      27.440  42.130  36.250  1.00  0.00           O
ATOM   1556  N   THR   113      28.520  42.290  38.230  1.00  0.00           N
ATOM   1557  H   THR   113      28.540  42.540  39.210  1.00  0.00           H
ATOM   1558  CA  THR   113      29.450  41.230  37.780  1.00  0.00           C
ATOM   1559  HA  THR   113      29.680  41.310  36.710  1.00  0.00           H
ATOM   1560  CB  THR   113      30.780  41.390  38.550  1.00  0.00           C
ATOM   1561  HB  THR   113      31.420  40.510  38.490  1.00  0.00           H
ATOM   1562  CG2 THR   113      31.640  42.600  38.060  1.00  0.00           C
ATOM   1563 1HG2 THR   113      31.190  43.580  38.200  1.00  0.00           H
ATOM   1564 2HG2 THR   113      32.560  42.550  38.650  1.00  0.00           H
ATOM   1565 3HG2 THR   113      31.790  42.630  36.980  1.00  0.00           H
ATOM   1566  OG1 THR   113      30.540  41.440  39.930  1.00  0.00           O
ATOM   1567  HG1 THR   113      31.300  41.660  40.470  1.00  0.00           H
ATOM   1568  C   THR   113      28.890  39.800  38.060  1.00  0.00           C
ATOM   1569  O   THR   113      28.900  38.940  37.200  1.00  0.00           O
ATOM   1570  N   ARG   132      28.420  39.520  39.280  1.00  0.00           N
ATOM   1571  H   ARG   132      28.490  40.310  39.900  1.00  0.00           H
ATOM   1572  CA  ARG   132      28.100  38.140  39.700  1.00  0.00           C
ATOM   1573  HA  ARG   132      27.730  37.620  38.810  1.00  0.00           H
ATOM   1574  CB  ARG   132      29.350  37.420  40.190  1.00  0.00           C
ATOM   1575  HB1 ARG   132      30.120  37.440  39.420  1.00  0.00           H
ATOM   1576  HB2 ARG   132      29.200  36.370  40.420  1.00  0.00           H
ATOM   1577  CG  ARG   132      29.990  38.120  41.370  1.00  0.00           C
ATOM   1578  HG1 ARG   132      29.240  38.540  42.030  1.00  0.00           H
ATOM   1579  HG2 ARG   132      30.590  38.950  40.980  1.00  0.00           H
ATOM   1580  CD  ARG   132      30.950  37.100  41.990  1.00  0.00           C
ATOM   1581  HD1 ARG   132      31.600  36.640  41.240  1.00  0.00           H
ATOM   1582  HD2 ARG   132      30.350  36.310  42.440  1.00  0.00           H
ATOM   1583  NE  ARG   132      31.810  37.730  43.060  1.00  0.00           N
ATOM   1584  HE  ARG   132      32.750  38.000  42.820  1.00  0.00           H
ATOM   1585  CZ  ARG   132      31.420  37.890  44.330  1.00  0.00           C
ATOM   1586  NH1 ARG   132      30.270  37.490  44.750  1.00  0.00           N
ATOM   1587 1HH1 ARG   132      29.630  37.050  44.110  1.00  0.00           H
ATOM   1588 2HH1 ARG   132      29.920  37.790  45.650  1.00  0.00           H
ATOM   1589  NH2 ARG   132      32.070  38.510  45.190  1.00  0.00           N
ATOM   1590 1HH2 ARG   132      32.960  38.920  44.930  1.00  0.00           H
ATOM   1591 2HH2 ARG   132      31.600  38.650  46.080  1.00  0.00           H
ATOM   1592  C   ARG   132      26.870  37.970  40.500  1.00  0.00           C
ATOM   1593  O   ARG   132      26.580  36.850  40.980  1.00  0.00           O
ATOM   1594  N   SER   133      26.070  39.050  40.710  1.00  0.00           N
ATOM   1595  H   SER   133      26.390  39.960  40.390  1.00  0.00           H
ATOM   1596  CA  SER   133      24.920  39.130  41.640  1.00  0.00           C
ATOM   1597  HA  SER   133      25.170  38.880  42.680  1.00  0.00           H
ATOM   1598  CB  SER   133      24.320  40.550  41.530  1.00  0.00           C
ATOM   1599  HB1 SER   133      23.940  40.720  40.520  1.00  0.00           H
ATOM   1600  HB2 SER   133      25.080  41.310  41.710  1.00  0.00           H
ATOM   1601  OG  SER   133      23.290  40.700  42.480  1.00  0.00           O
ATOM   1602  HG  SER   133      23.650  41.280  43.150  1.00  0.00           H
ATOM   1603  C   SER   133      23.780  38.200  41.230  1.00  0.00           C
ATOM   1604  O   SER   133      23.570  37.880  40.030  1.00  0.00           O
ATOM   1605  N   VAL   134      22.960  37.670  42.160  1.00  0.00           N
ATOM   1606  H   VAL   134      23.140  37.830  43.140  1.00  0.00           H
ATOM   1607  CA  VAL   134      21.750  36.840  41.770  1.00  0.00           C
ATOM   1608  HA  VAL   134      22.130  35.980  41.220  1.00  0.00           H
ATOM   1609  CB  VAL   134      21.090  36.160  42.990  1.00  0.00           C
ATOM   1610  HB  VAL   134      20.260  35.580  42.580  1.00  0.00           H
ATOM   1611  CG1 VAL   134      22.010  35.120  43.720  1.00  0.00           C
ATOM   1612 1HG1 VAL   134      21.490  34.630  44.550  1.00  0.00           H
ATOM   1613 2HG1 VAL   134      22.280  34.340  43.000  1.00  0.00           H
ATOM   1614 3HG1 VAL   134      22.860  35.660  44.130  1.00  0.00           H
ATOM   1615  CG2 VAL   134      20.420  37.060  44.030  1.00  0.00           C
ATOM   1616 1HG2 VAL   134      21.160  37.770  44.410  1.00  0.00           H
ATOM   1617 2HG2 VAL   134      19.600  37.610  43.580  1.00  0.00           H
ATOM   1618 3HG2 VAL   134      19.980  36.420  44.800  1.00  0.00           H
ATOM   1619  C   VAL   134      20.720  37.590  40.930  1.00  0.00           C
ATOM   1620  O   VAL   134      19.860  37.010  40.300  1.00  0.00           O
ATOM   1621  N   LYS   135      20.780  38.920  40.920  1.00  0.00           N
ATOM   1622  H   LYS   135      21.550  39.300  41.450  1.00  0.00           H
ATOM   1623  CA  LYS   135      19.860  39.760  40.170  1.00  0.00           C
ATOM   1624  HA  LYS   135      18.880  39.300  40.310  1.00  0.00           H
ATOM   1625  CB  LYS   135      19.610  41.170  40.810  1.00  0.00           C
ATOM   1626  HB1 LYS   135      18.630  41.460  40.430  1.00  0.00           H
ATOM   1627  HB2 LYS   135      20.420  41.820  40.480  1.00  0.00           H
ATOM   1628  CG  LYS   135      19.620  41.180  42.350  1.00  0.00           C
ATOM   1629  HG1 LYS   135      20.590  40.760  42.610  1.00  0.00           H
ATOM   1630  HG2 LYS   135      18.810  40.640  42.860  1.00  0.00           H
ATOM   1631  CD  LYS   135      19.470  42.560  42.950  1.00  0.00           C
ATOM   1632  HD1 LYS   135      19.400  42.300  44.010  1.00  0.00           H
ATOM   1633  HD2 LYS   135      18.510  43.010  42.690  1.00  0.00           H
ATOM   1634  CE  LYS   135      20.680  43.360  42.570  1.00  0.00           C
ATOM   1635  HE1 LYS   135      20.760  43.280  41.490  1.00  0.00           H
ATOM   1636  HE2 LYS   135      21.510  42.880  43.080  1.00  0.00           H
ATOM   1637  NZ  LYS   135      20.500  44.780  42.930  1.00  0.00           N
ATOM   1638  HZ1 LYS   135      19.750  45.210  42.410  1.00  0.00           H
ATOM   1639  HZ2 LYS   135      20.360  44.890  43.920  1.00  0.00           H
ATOM   1640  HZ3 LYS   135      21.310  45.350  42.740  1.00  0.00           H
ATOM   1641  C   LYS   135      20.040  39.890  38.650  1.00  0.00           C
ATOM   1642  O   LYS   135      19.370  40.740  38.000  1.00  0.00           O
ATOM   1643  N   TYR   136      20.790  39.050  38.020  1.00  0.00           N
ATOM   1644  H   TYR   136      21.300  38.300  38.460  1.00  0.00           H
ATOM   1645  CA  TYR   136      20.910  39.030  36.520  1.00  0.00           C
ATOM   1646  HA  TYR   136      21.340  39.990  36.240  1.00  0.00           H
ATOM   1647  CB  TYR   136      21.920  37.960  36.110  1.00  0.00           C
ATOM   1648  HB1 TYR   136      21.600  37.680  35.110  1.00  0.00           H
ATOM   1649  HB2 TYR   136      21.670  37.080  36.700  1.00  0.00           H
ATOM   1650  CG  TYR   136      23.390  38.290  36.030  1.00  0.00           C
ATOM   1651  CD1 TYR   136      24.130  38.910  37.050  1.00  0.00           C
ATOM   1652  HD1 TYR   136      23.700  39.070  38.030  1.00  0.00           H
ATOM   1653  CE1 TYR   136      25.370  39.490  36.700  1.00  0.00           C
ATOM   1654  HE1 TYR   136      25.900  40.100  37.400  1.00  0.00           H
ATOM   1655  CZ  TYR   136      25.950  39.310  35.390  1.00  0.00           C
ATOM   1656  OH  TYR   136      27.120  39.870  34.970  1.00  0.00           O
ATOM   1657  HH  TYR   136      27.360  40.690  35.400  1.00  0.00           H
ATOM   1658  CE2 TYR   136      25.250  38.500  34.530  1.00  0.00           C
ATOM   1659  HE2 TYR   136      25.660  38.310  33.550  1.00  0.00           H
ATOM   1660  CD2 TYR   136      24.020  37.960  34.820  1.00  0.00           C
ATOM   1661  HD2 TYR   136      23.540  37.460  33.990  1.00  0.00           H
ATOM   1662  C   TYR   136      19.610  38.850  35.760  1.00  0.00           C
ATOM   1663  O   TYR   136      18.740  38.100  36.170  1.00  0.00           O
ATOM   1664  N   ASP   137      19.530  39.460  34.600  1.00  0.00           N
ATOM   1665  H   ASP   137      20.390  39.830  34.220  1.00  0.00           H
ATOM   1666  CA  ASP   137      18.240  39.780  33.950  1.00  0.00           C
ATOM   1667  HA  ASP   137      17.490  39.810  34.740  1.00  0.00           H
ATOM   1668  CB  ASP   137      18.400  41.160  33.360  1.00  0.00           C
ATOM   1669  HB1 ASP   137      19.060  41.090  32.490  1.00  0.00           H
ATOM   1670  HB2 ASP   137      18.880  41.840  34.060  1.00  0.00           H
ATOM   1671  CG  ASP   137      17.000  41.610  32.980  1.00  0.00           C
ATOM   1672  OD1 ASP   137      16.010  41.140  33.630  1.00  0.00           O
ATOM   1673  OD2 ASP   137      16.940  42.600  32.210  1.00  0.00           O
ATOM   1674  C   ASP   137      17.780  38.740  32.930  1.00  0.00           C
ATOM   1675  O   ASP   137      16.660  38.240  33.010  1.00  0.00           O
ATOM   1676  N   TYR   138      18.690  38.310  32.010  1.00  0.00           N
ATOM   1677  H   TYR   138      19.610  38.720  32.110  1.00  0.00           H
ATOM   1678  CA  TYR   138      18.490  37.340  30.920  1.00  0.00           C
ATOM   1679  HA  TYR   138      17.410  37.210  30.920  1.00  0.00           H
ATOM   1680  CB  TYR   138      18.850  37.880  29.510  1.00  0.00           C
ATOM   1681  HB1 TYR   138      18.160  37.340  28.850  1.00  0.00           H
ATOM   1682  HB2 TYR   138      19.890  37.750  29.230  1.00  0.00           H
ATOM   1683  CG  TYR   138      18.420  39.260  29.290  1.00  0.00           C
ATOM   1684  CD1 TYR   138      19.320  40.250  28.820  1.00  0.00           C
ATOM   1685  HD1 TYR   138      20.370  40.070  28.650  1.00  0.00           H
ATOM   1686  CE1 TYR   138      18.760  41.480  28.370  1.00  0.00           C
ATOM   1687  HE1 TYR   138      19.420  42.090  27.760  1.00  0.00           H
ATOM   1688  CZ  TYR   138      17.460  41.900  28.590  1.00  0.00           C
ATOM   1689  OH  TYR   138      17.090  43.150  28.320  1.00  0.00           O
ATOM   1690  HH  TYR   138      16.220  43.400  28.630  1.00  0.00           H
ATOM   1691  CE2 TYR   138      16.600  40.940  29.160  1.00  0.00           C
ATOM   1692  HE2 TYR   138      15.550  41.190  29.220  1.00  0.00           H
ATOM   1693  CD2 TYR   138      17.060  39.630  29.430  1.00  0.00           C
ATOM   1694  HD2 TYR   138      16.350  38.930  29.860  1.00  0.00           H
ATOM   1695  C   TYR   138      19.150  36.060  31.200  1.00  0.00           C
ATOM   1696  O   TYR   138      20.210  35.980  31.880  1.00  0.00           O
