# Supplementary material for: Targeting Ras-binding domain of ELMO1 by computational nanobody design
Source: Commun Biol. 2023 Mar 17;6:284. doi: 10.1038/s42003-023-04657-w (PMC10023680; doi:10.1038/s42003-023-04657-w)
Supplement: Supplementary file 4 — Supplementary Data 2 [file 42003_2023_4657_MOESM4_ESM.zip › MD_input_output/Nb01_snapshot/snapshot_041000.pdb]

REMARK    GENERATED BY TRJCONV
TITLE     Protein in water t= 4100.00000 step= 2050000
REMARK    THIS IS A SIMULATION BOX
CRYST1   67.438   67.438   67.438  90.00  90.00  90.00 P 1           1
MODEL        1
ATOM      1  N   VAL     2      23.550  39.590  24.540  1.00  0.00           N
ATOM      2  H1  VAL     2      23.440  40.560  24.260  1.00  0.00           H
ATOM      3  H2  VAL     2      22.630  39.180  24.530  1.00  0.00           H
ATOM      4  H3  VAL     2      23.970  39.670  25.450  1.00  0.00           H
ATOM      5  CA  VAL     2      24.350  38.770  23.630  1.00  0.00           C
ATOM      6  HA  VAL     2      23.880  38.760  22.650  1.00  0.00           H
ATOM      7  CB  VAL     2      25.730  39.450  23.330  1.00  0.00           C
ATOM      8  HB  VAL     2      25.450  40.380  22.820  1.00  0.00           H
ATOM      9  CG1 VAL     2      26.550  39.820  24.600  1.00  0.00           C
ATOM     10 1HG1 VAL     2      27.500  40.310  24.400  1.00  0.00           H
ATOM     11 2HG1 VAL     2      25.940  40.490  25.190  1.00  0.00           H
ATOM     12 3HG1 VAL     2      26.780  38.900  25.140  1.00  0.00           H
ATOM     13  CG2 VAL     2      26.590  38.570  22.380  1.00  0.00           C
ATOM     14 1HG2 VAL     2      27.120  37.770  22.900  1.00  0.00           H
ATOM     15 2HG2 VAL     2      25.890  38.130  21.670  1.00  0.00           H
ATOM     16 3HG2 VAL     2      27.330  39.230  21.920  1.00  0.00           H
ATOM     17  C   VAL     2      24.560  37.390  24.160  1.00  0.00           C
ATOM     18  O   VAL     2      24.860  37.190  25.300  1.00  0.00           O
ATOM     19  N   GLN     3      24.390  36.360  23.410  1.00  0.00           N
ATOM     20  H   GLN     3      24.360  36.490  22.410  1.00  0.00           H
ATOM     21  CA  GLN     3      24.780  35.000  23.710  1.00  0.00           C
ATOM     22  HA  GLN     3      24.870  34.820  24.780  1.00  0.00           H
ATOM     23  CB  GLN     3      23.740  33.980  23.200  1.00  0.00           C
ATOM     24  HB1 GLN     3      23.810  33.820  22.120  1.00  0.00           H
ATOM     25  HB2 GLN     3      22.690  34.260  23.330  1.00  0.00           H
ATOM     26  CG  GLN     3      23.940  32.560  23.780  1.00  0.00           C
ATOM     27  HG1 GLN     3      23.720  32.640  24.840  1.00  0.00           H
ATOM     28  HG2 GLN     3      24.980  32.220  23.700  1.00  0.00           H
ATOM     29  CD  GLN     3      23.000  31.460  23.200  1.00  0.00           C
ATOM     30  OE1 GLN     3      21.740  31.560  23.290  1.00  0.00           O
ATOM     31  NE2 GLN     3      23.530  30.500  22.460  1.00  0.00           N
ATOM     32 1HE2 GLN     3      24.540  30.500  22.460  1.00  0.00           H
ATOM     33 2HE2 GLN     3      22.900  29.740  22.260  1.00  0.00           H
ATOM     34  C   GLN     3      26.130  34.690  23.060  1.00  0.00           C
ATOM     35  O   GLN     3      26.250  34.640  21.810  1.00  0.00           O
ATOM     36  N   LEU     4      27.090  34.450  23.950  1.00  0.00           N
ATOM     37  H   LEU     4      26.790  34.450  24.910  1.00  0.00           H
ATOM     38  CA  LEU     4      28.390  33.990  23.540  1.00  0.00           C
ATOM     39  HA  LEU     4      28.720  34.650  22.730  1.00  0.00           H
ATOM     40  CB  LEU     4      29.390  34.070  24.750  1.00  0.00           C
ATOM     41  HB1 LEU     4      30.390  33.940  24.330  1.00  0.00           H
ATOM     42  HB2 LEU     4      29.160  33.310  25.500  1.00  0.00           H
ATOM     43  CG  LEU     4      29.360  35.510  25.380  1.00  0.00           C
ATOM     44  HG  LEU     4      28.350  35.890  25.480  1.00  0.00           H
ATOM     45  CD1 LEU     4      30.040  35.540  26.750  1.00  0.00           C
ATOM     46 1HD1 LEU     4      29.500  34.940  27.490  1.00  0.00           H
ATOM     47 2HD1 LEU     4      31.050  35.150  26.740  1.00  0.00           H
ATOM     48 3HD1 LEU     4      30.040  36.560  27.130  1.00  0.00           H
ATOM     49  CD2 LEU     4      30.060  36.510  24.440  1.00  0.00           C
ATOM     50 1HD2 LEU     4      30.120  37.490  24.910  1.00  0.00           H
ATOM     51 2HD2 LEU     4      31.090  36.180  24.340  1.00  0.00           H
ATOM     52 3HD2 LEU     4      29.510  36.620  23.500  1.00  0.00           H
ATOM     53  C   LEU     4      28.370  32.530  22.860  1.00  0.00           C
ATOM     54  O   LEU     4      27.380  31.790  23.010  1.00  0.00           O
ATOM     55  N   VAL     5      29.500  32.090  22.250  1.00  0.00           N
ATOM     56  H   VAL     5      30.270  32.730  22.120  1.00  0.00           H
ATOM     57  CA  VAL     5      29.540  30.830  21.540  1.00  0.00           C
ATOM     58  HA  VAL     5      28.840  30.170  22.070  1.00  0.00           H
ATOM     59  CB  VAL     5      29.170  31.020  20.000  1.00  0.00           C
ATOM     60  HB  VAL     5      29.830  31.790  19.600  1.00  0.00           H
ATOM     61  CG1 VAL     5      29.320  29.600  19.350  1.00  0.00           C
ATOM     62 1HG1 VAL     5      28.690  29.570  18.460  1.00  0.00           H
ATOM     63 2HG1 VAL     5      30.290  29.210  19.030  1.00  0.00           H
ATOM     64 3HG1 VAL     5      28.850  28.890  20.030  1.00  0.00           H
ATOM     65  CG2 VAL     5      27.720  31.520  19.840  1.00  0.00           C
ATOM     66 1HG2 VAL     5      26.950  30.920  20.330  1.00  0.00           H
ATOM     67 2HG2 VAL     5      27.640  32.540  20.210  1.00  0.00           H
ATOM     68 3HG2 VAL     5      27.460  31.630  18.790  1.00  0.00           H
ATOM     69  C   VAL     5      30.960  30.330  21.660  1.00  0.00           C
ATOM     70  O   VAL     5      31.870  31.070  21.230  1.00  0.00           O
ATOM     71  N   GLU     6      31.150  29.140  22.180  1.00  0.00           N
ATOM     72  H   GLU     6      30.390  28.660  22.650  1.00  0.00           H
ATOM     73  CA  GLU     6      32.520  28.660  22.480  1.00  0.00           C
ATOM     74  HA  GLU     6      33.230  29.460  22.650  1.00  0.00           H
ATOM     75  CB  GLU     6      32.430  27.990  23.790  1.00  0.00           C
ATOM     76  HB1 GLU     6      33.400  27.610  24.120  1.00  0.00           H
ATOM     77  HB2 GLU     6      31.800  27.110  23.820  1.00  0.00           H
ATOM     78  CG  GLU     6      31.950  29.000  24.870  1.00  0.00           C
ATOM     79  HG1 GLU     6      32.150  30.000  24.470  1.00  0.00           H
ATOM     80  HG2 GLU     6      32.520  28.820  25.780  1.00  0.00           H
ATOM     81  CD  GLU     6      30.520  28.810  25.370  1.00  0.00           C
ATOM     82  OE1 GLU     6      29.620  28.490  24.580  1.00  0.00           O
ATOM     83  OE2 GLU     6      30.240  28.970  26.620  1.00  0.00           O
ATOM     84  C   GLU     6      32.920  27.680  21.350  1.00  0.00           C
ATOM     85  O   GLU     6      32.100  27.060  20.660  1.00  0.00           O
ATOM     86  N   SER     7      34.220  27.450  21.160  1.00  0.00           N
ATOM     87  H   SER     7      34.910  27.930  21.720  1.00  0.00           H
ATOM     88  CA  SER     7      34.680  26.400  20.270  1.00  0.00           C
ATOM     89  HA  SER     7      33.930  25.610  20.190  1.00  0.00           H
ATOM     90  CB  SER     7      34.920  26.870  18.820  1.00  0.00           C
ATOM     91  HB1 SER     7      35.550  26.170  18.270  1.00  0.00           H
ATOM     92  HB2 SER     7      35.560  27.750  18.900  1.00  0.00           H
ATOM     93  OG  SER     7      33.700  27.190  18.160  1.00  0.00           O
ATOM     94  HG  SER     7      33.070  27.150  18.880  1.00  0.00           H
ATOM     95  C   SER     7      35.980  25.700  20.730  1.00  0.00           C
ATOM     96  O   SER     7      36.690  26.220  21.580  1.00  0.00           O
ATOM     97  N   GLY     9      36.250  24.490  20.240  1.00  0.00           N
ATOM     98  H   GLY     9      35.820  24.110  19.410  1.00  0.00           H
ATOM     99  CA  GLY     9      37.500  23.770  20.510  1.00  0.00           C
ATOM    100  HA1 GLY     9      38.150  24.470  21.030  1.00  0.00           H
ATOM    101  HA2 GLY     9      37.950  23.470  19.560  1.00  0.00           H
ATOM    102  C   GLY     9      37.510  22.500  21.320  1.00  0.00           C
ATOM    103  O   GLY     9      38.540  21.810  21.550  1.00  0.00           O
ATOM    104  N   GLY    10      36.310  22.180  21.870  1.00  0.00           N
ATOM    105  H   GLY    10      35.560  22.840  21.750  1.00  0.00           H
ATOM    106  CA  GLY    10      36.040  20.870  22.440  1.00  0.00           C
ATOM    107  HA1 GLY    10      34.990  20.750  22.730  1.00  0.00           H
ATOM    108  HA2 GLY    10      36.530  20.830  23.410  1.00  0.00           H
ATOM    109  C   GLY    10      36.390  19.640  21.560  1.00  0.00           C
ATOM    110  O   GLY    10      36.070  19.570  20.370  1.00  0.00           O
ATOM    111  N   GLY    11      37.040  18.630  22.150  1.00  0.00           N
ATOM    112  H   GLY    11      37.300  18.850  23.100  1.00  0.00           H
ATOM    113  CA  GLY    11      37.600  17.440  21.510  1.00  0.00           C
ATOM    114  HA1 GLY    11      38.340  17.730  20.770  1.00  0.00           H
ATOM    115  HA2 GLY    11      36.700  17.040  21.040  1.00  0.00           H
ATOM    116  C   GLY    11      38.080  16.360  22.540  1.00  0.00           C
ATOM    117  O   GLY    11      38.030  16.600  23.770  1.00  0.00           O
ATOM    118  N   LEU    12      38.420  15.190  21.910  1.00  0.00           N
ATOM    119  H   LEU    12      38.560  15.270  20.910  1.00  0.00           H
ATOM    120  CA  LEU    12      38.730  13.910  22.470  1.00  0.00           C
ATOM    121  HA  LEU    12      38.420  13.840  23.510  1.00  0.00           H
ATOM    122  CB  LEU    12      38.120  12.820  21.570  1.00  0.00           C
ATOM    123  HB1 LEU    12      38.550  11.910  21.960  1.00  0.00           H
ATOM    124  HB2 LEU    12      38.340  12.970  20.510  1.00  0.00           H
ATOM    125  CG  LEU    12      36.570  12.730  21.650  1.00  0.00           C
ATOM    126  HG  LEU    12      36.300  12.610  22.700  1.00  0.00           H
ATOM    127  CD1 LEU    12      35.720  13.960  21.130  1.00  0.00           C
ATOM    128 1HD1 LEU    12      34.730  13.600  20.840  1.00  0.00           H
ATOM    129 2HD1 LEU    12      35.690  14.720  21.910  1.00  0.00           H
ATOM    130 3HD1 LEU    12      36.260  14.530  20.380  1.00  0.00           H
ATOM    131  CD2 LEU    12      35.960  11.460  21.030  1.00  0.00           C
ATOM    132 1HD2 LEU    12      36.660  10.640  21.170  1.00  0.00           H
ATOM    133 2HD2 LEU    12      35.100  11.170  21.640  1.00  0.00           H
ATOM    134 3HD2 LEU    12      35.840  11.540  19.950  1.00  0.00           H
ATOM    135  C   LEU    12      40.240  13.710  22.480  1.00  0.00           C
ATOM    136  O   LEU    12      40.860  13.730  21.420  1.00  0.00           O
ATOM    137  N   VAL    13      40.870  13.660  23.640  1.00  0.00           N
ATOM    138  H   VAL    13      40.260  13.690  24.450  1.00  0.00           H
ATOM    139  CA  VAL    13      42.300  13.430  23.830  1.00  0.00           C
ATOM    140  HA  VAL    13      42.700  13.080  22.870  1.00  0.00           H
ATOM    141  CB  VAL    13      43.000  14.730  24.250  1.00  0.00           C
ATOM    142  HB  VAL    13      44.050  14.480  24.430  1.00  0.00           H
ATOM    143  CG1 VAL    13      43.000  15.910  23.270  1.00  0.00           C
ATOM    144 1HG1 VAL    13      43.600  15.650  22.400  1.00  0.00           H
ATOM    145 2HG1 VAL    13      41.970  16.010  22.920  1.00  0.00           H
ATOM    146 3HG1 VAL    13      43.500  16.770  23.710  1.00  0.00           H
ATOM    147  CG2 VAL    13      42.520  15.200  25.610  1.00  0.00           C
ATOM    148 1HG2 VAL    13      41.500  15.580  25.530  1.00  0.00           H
ATOM    149 2HG2 VAL    13      42.490  14.350  26.290  1.00  0.00           H
ATOM    150 3HG2 VAL    13      43.110  16.040  25.990  1.00  0.00           H
ATOM    151  C   VAL    13      42.650  12.360  24.830  1.00  0.00           C
ATOM    152  O   VAL    13      41.730  11.780  25.480  1.00  0.00           O
ATOM    153  N   GLN    14      43.910  12.040  24.980  1.00  0.00           N
ATOM    154  H   GLN    14      44.630  12.560  24.500  1.00  0.00           H
ATOM    155  CA  GLN    14      44.480  11.100  25.910  1.00  0.00           C
ATOM    156  HA  GLN    14      43.680  10.560  26.420  1.00  0.00           H
ATOM    157  CB  GLN    14      45.410  10.220  25.180  1.00  0.00           C
ATOM    158  HB1 GLN    14      45.980   9.570  25.850  1.00  0.00           H
ATOM    159  HB2 GLN    14      46.040  10.900  24.610  1.00  0.00           H
ATOM    160  CG  GLN    14      44.730   9.300  24.140  1.00  0.00           C
ATOM    161  HG1 GLN    14      45.520   9.090  23.420  1.00  0.00           H
ATOM    162  HG2 GLN    14      43.930   9.820  23.610  1.00  0.00           H
ATOM    163  CD  GLN    14      44.120   8.050  24.770  1.00  0.00           C
ATOM    164  OE1 GLN    14      44.370   7.680  25.900  1.00  0.00           O
ATOM    165  NE2 GLN    14      43.360   7.240  24.030  1.00  0.00           N
ATOM    166 1HE2 GLN    14      43.200   7.390  23.050  1.00  0.00           H
ATOM    167 2HE2 GLN    14      42.960   6.440  24.510  1.00  0.00           H
ATOM    168  C   GLN    14      45.100  11.870  27.090  1.00  0.00           C
ATOM    169  O   GLN    14      45.450  13.060  26.880  1.00  0.00           O
ATOM    170  N   ALA    15      45.160  11.360  28.350  1.00  0.00           N
ATOM    171  H   ALA    15      44.610  10.530  28.520  1.00  0.00           H
ATOM    172  CA  ALA    15      45.820  11.960  29.550  1.00  0.00           C
ATOM    173  HA  ALA    15      45.270  12.900  29.670  1.00  0.00           H
ATOM    174  CB  ALA    15      45.640  11.050  30.790  1.00  0.00           C
ATOM    175  HB1 ALA    15      44.620  10.670  30.670  1.00  0.00           H
ATOM    176  HB2 ALA    15      46.390  10.270  30.690  1.00  0.00           H
ATOM    177  HB3 ALA    15      45.780  11.480  31.780  1.00  0.00           H
ATOM    178  C   ALA    15      47.300  12.390  29.250  1.00  0.00           C
ATOM    179  O   ALA    15      48.050  11.710  28.590  1.00  0.00           O
ATOM    180  N   GLY    16      47.750  13.570  29.790  1.00  0.00           N
ATOM    181  H   GLY    16      47.080  13.990  30.410  1.00  0.00           H
ATOM    182  CA  GLY    16      49.040  14.190  29.430  1.00  0.00           C
ATOM    183  HA1 GLY    16      49.820  13.430  29.340  1.00  0.00           H
ATOM    184  HA2 GLY    16      49.290  14.970  30.150  1.00  0.00           H
ATOM    185  C   GLY    16      49.080  14.870  28.110  1.00  0.00           C
ATOM    186  O   GLY    16      50.040  15.630  27.880  1.00  0.00           O
ATOM    187  N   ASP    17      47.960  14.920  27.320  1.00  0.00           N
ATOM    188  H   ASP    17      47.180  14.270  27.370  1.00  0.00           H
ATOM    189  CA  ASP    17      47.800  15.910  26.230  1.00  0.00           C
ATOM    190  HA  ASP    17      48.810  15.920  25.820  1.00  0.00           H
ATOM    191  CB  ASP    17      46.880  15.430  25.070  1.00  0.00           C
ATOM    192  HB1 ASP    17      46.850  16.170  24.270  1.00  0.00           H
ATOM    193  HB2 ASP    17      45.840  15.370  25.400  1.00  0.00           H
ATOM    194  CG  ASP    17      47.210  14.110  24.330  1.00  0.00           C
ATOM    195  OD1 ASP    17      48.380  13.670  24.300  1.00  0.00           O
ATOM    196  OD2 ASP    17      46.300  13.430  23.820  1.00  0.00           O
ATOM    197  C   ASP    17      47.550  17.360  26.690  1.00  0.00           C
ATOM    198  O   ASP    17      47.300  17.650  27.840  1.00  0.00           O
ATOM    199  N   SER    18      47.650  18.300  25.720  1.00  0.00           N
ATOM    200  H   SER    18      47.810  17.920  24.800  1.00  0.00           H
ATOM    201  CA  SER    18      47.480  19.790  25.910  1.00  0.00           C
ATOM    202  HA  SER    18      46.810  19.880  26.770  1.00  0.00           H
ATOM    203  CB  SER    18      48.820  20.490  26.030  1.00  0.00           C
ATOM    204  HB1 SER    18      48.620  21.550  26.200  1.00  0.00           H
ATOM    205  HB2 SER    18      49.440  20.520  25.130  1.00  0.00           H
ATOM    206  OG  SER    18      49.600  20.080  27.060  1.00  0.00           O
ATOM    207  HG  SER    18      50.100  19.310  26.800  1.00  0.00           H
ATOM    208  C   SER    18      46.610  20.380  24.750  1.00  0.00           C
ATOM    209  O   SER    18      46.710  19.740  23.690  1.00  0.00           O
ATOM    210  N   LEU    19      45.810  21.410  25.020  1.00  0.00           N
ATOM    211  H   LEU    19      45.820  21.740  25.970  1.00  0.00           H
ATOM    212  CA  LEU    19      44.770  21.910  24.120  1.00  0.00           C
ATOM    213  HA  LEU    19      44.930  21.660  23.070  1.00  0.00           H
ATOM    214  CB  LEU    19      43.490  21.130  24.620  1.00  0.00           C
ATOM    215  HB1 LEU    19      43.070  21.680  25.460  1.00  0.00           H
ATOM    216  HB2 LEU    19      43.750  20.130  24.940  1.00  0.00           H
ATOM    217  CG  LEU    19      42.530  20.960  23.480  1.00  0.00           C
ATOM    218  HG  LEU    19      42.480  21.940  23.010  1.00  0.00           H
ATOM    219  CD1 LEU    19      43.020  19.980  22.420  1.00  0.00           C
ATOM    220 1HD1 LEU    19      43.910  20.240  21.850  1.00  0.00           H
ATOM    221 2HD1 LEU    19      43.120  18.990  22.850  1.00  0.00           H
ATOM    222 3HD1 LEU    19      42.210  19.780  21.720  1.00  0.00           H
ATOM    223  CD2 LEU    19      41.130  20.580  23.950  1.00  0.00           C
ATOM    224 1HD2 LEU    19      40.540  20.470  23.040  1.00  0.00           H
ATOM    225 2HD2 LEU    19      41.150  19.580  24.370  1.00  0.00           H
ATOM    226 3HD2 LEU    19      40.680  21.290  24.640  1.00  0.00           H
ATOM    227  C   LEU    19      44.630  23.470  24.170  1.00  0.00           C
ATOM    228  O   LEU    19      45.270  24.120  24.940  1.00  0.00           O
ATOM    229  N   ARG    20      43.680  24.010  23.350  1.00  0.00           N
ATOM    230  H   ARG    20      43.210  23.420  22.680  1.00  0.00           H
ATOM    231  CA  ARG    20      43.180  25.410  23.610  1.00  0.00           C
ATOM    232  HA  ARG    20      43.240  25.660  24.670  1.00  0.00           H
ATOM    233  CB  ARG    20      44.050  26.480  22.980  1.00  0.00           C
ATOM    234  HB1 ARG    20      44.150  26.100  21.960  1.00  0.00           H
ATOM    235  HB2 ARG    20      44.990  26.490  23.540  1.00  0.00           H
ATOM    236  CG  ARG    20      43.470  27.930  22.970  1.00  0.00           C
ATOM    237  HG1 ARG    20      43.480  28.400  23.950  1.00  0.00           H
ATOM    238  HG2 ARG    20      42.440  27.950  22.600  1.00  0.00           H
ATOM    239  CD  ARG    20      44.380  28.790  22.010  1.00  0.00           C
ATOM    240  HD1 ARG    20      45.460  28.680  22.160  1.00  0.00           H
ATOM    241  HD2 ARG    20      44.160  29.840  22.230  1.00  0.00           H
ATOM    242  NE  ARG    20      44.110  28.570  20.560  1.00  0.00           N
ATOM    243  HE  ARG    20      43.560  27.750  20.370  1.00  0.00           H
ATOM    244  CZ  ARG    20      44.360  29.350  19.540  1.00  0.00           C
ATOM    245  NH1 ARG    20      45.160  30.380  19.580  1.00  0.00           N
ATOM    246 1HH1 ARG    20      45.270  30.850  20.470  1.00  0.00           H
ATOM    247 2HH1 ARG    20      45.410  30.900  18.760  1.00  0.00           H
ATOM    248  NH2 ARG    20      44.080  28.880  18.360  1.00  0.00           N
ATOM    249 1HH2 ARG    20      43.650  27.960  18.360  1.00  0.00           H
ATOM    250 2HH2 ARG    20      44.370  29.290  17.490  1.00  0.00           H
ATOM    251  C   ARG    20      41.720  25.470  23.200  1.00  0.00           C
ATOM    252  O   ARG    20      41.320  24.920  22.190  1.00  0.00           O
ATOM    253  N   LEU    21      40.900  26.210  23.950  1.00  0.00           N
ATOM    254  H   LEU    21      41.300  26.620  24.780  1.00  0.00           H
ATOM    255  CA  LEU    21      39.520  26.550  23.640  1.00  0.00           C
ATOM    256  HA  LEU    21      39.220  25.920  22.810  1.00  0.00           H
ATOM    257  CB  LEU    21      38.720  26.080  24.880  1.00  0.00           C
ATOM    258  HB1 LEU    21      37.710  26.140  24.470  1.00  0.00           H
ATOM    259  HB2 LEU    21      38.960  26.750  25.700  1.00  0.00           H
ATOM    260  CG  LEU    21      38.910  24.650  25.470  1.00  0.00           C
ATOM    261  HG  LEU    21      39.910  24.640  25.900  1.00  0.00           H
ATOM    262  CD1 LEU    21      37.800  24.490  26.540  1.00  0.00           C
ATOM    263 1HD1 LEU    21      37.960  25.220  27.330  1.00  0.00           H
ATOM    264 2HD1 LEU    21      36.810  24.670  26.110  1.00  0.00           H
ATOM    265 3HD1 LEU    21      37.880  23.480  26.920  1.00  0.00           H
ATOM    266  CD2 LEU    21      38.810  23.600  24.350  1.00  0.00           C
ATOM    267 1HD2 LEU    21      39.730  23.500  23.780  1.00  0.00           H
ATOM    268 2HD2 LEU    21      38.480  22.630  24.740  1.00  0.00           H
ATOM    269 3HD2 LEU    21      38.030  23.840  23.620  1.00  0.00           H
ATOM    270  C   LEU    21      39.350  28.020  23.240  1.00  0.00           C
ATOM    271  O   LEU    21      40.250  28.830  23.540  1.00  0.00           O
ATOM    272  N   SER    22      38.180  28.370  22.750  1.00  0.00           N
ATOM    273  H   SER    22      37.510  27.670  22.460  1.00  0.00           H
ATOM    274  CA  SER    22      37.900  29.700  22.280  1.00  0.00           C
ATOM    275  HA  SER    22      38.400  30.410  22.940  1.00  0.00           H
ATOM    276  CB  SER    22      38.230  29.840  20.850  1.00  0.00           C
ATOM    277  HB1 SER    22      39.270  29.590  20.660  1.00  0.00           H
ATOM    278  HB2 SER    22      38.030  30.850  20.500  1.00  0.00           H
ATOM    279  OG  SER    22      37.340  29.020  20.080  1.00  0.00           O
ATOM    280  HG  SER    22      37.920  28.320  19.770  1.00  0.00           H
ATOM    281  C   SER    22      36.460  30.140  22.530  1.00  0.00           C
ATOM    282  O   SER    22      35.620  29.300  22.610  1.00  0.00           O
ATOM    283  N   CYS    23      36.270  31.460  22.680  1.00  0.00           N
ATOM    284  H   CYS    23      37.040  32.100  22.490  1.00  0.00           H
ATOM    285  CA  CYS    23      34.990  32.070  22.750  1.00  0.00           C
ATOM    286  HA  CYS    23      34.250  31.370  22.360  1.00  0.00           H
ATOM    287  CB  CYS    23      34.690  32.290  24.260  1.00  0.00           C
ATOM    288  HB1 CYS    23      35.420  32.960  24.710  1.00  0.00           H
ATOM    289  HB2 CYS    23      34.690  31.260  24.620  1.00  0.00           H
ATOM    290  SG  CYS    23      33.200  33.100  24.650  1.00  0.00           S
ATOM    291  C   CYS    23      34.840  33.280  21.850  1.00  0.00           C
ATOM    292  O   CYS    23      35.670  34.160  21.880  1.00  0.00           O
ATOM    293  N   ALA    24      33.860  33.350  20.940  1.00  0.00           N
ATOM    294  H   ALA    24      33.140  32.640  20.940  1.00  0.00           H
ATOM    295  CA  ALA    24      33.530  34.550  20.090  1.00  0.00           C
ATOM    296  HA  ALA    24      34.530  34.970  19.980  1.00  0.00           H
ATOM    297  CB  ALA    24      33.010  34.100  18.710  1.00  0.00           C
ATOM    298  HB1 ALA    24      33.660  33.460  18.120  1.00  0.00           H
ATOM    299  HB2 ALA    24      32.100  33.530  18.910  1.00  0.00           H
ATOM    300  HB3 ALA    24      32.710  34.900  18.040  1.00  0.00           H
ATOM    301  C   ALA    24      32.540  35.450  20.780  1.00  0.00           C
ATOM    302  O   ALA    24      31.480  35.090  21.300  1.00  0.00           O
ATOM    303  N   ALA    25      32.800  36.760  20.770  1.00  0.00           N
ATOM    304  H   ALA    25      33.720  36.990  20.420  1.00  0.00           H
ATOM    305  CA  ALA    25      32.060  37.840  21.410  1.00  0.00           C
ATOM    306  HA  ALA    25      31.840  37.630  22.450  1.00  0.00           H
ATOM    307  CB  ALA    25      33.100  38.970  21.600  1.00  0.00           C
ATOM    308  HB1 ALA    25      32.700  39.830  22.140  1.00  0.00           H
ATOM    309  HB2 ALA    25      33.960  38.490  22.070  1.00  0.00           H
ATOM    310  HB3 ALA    25      33.440  39.210  20.590  1.00  0.00           H
ATOM    311  C   ALA    25      30.770  38.290  20.770  1.00  0.00           C
ATOM    312  O   ALA    25      30.030  39.100  21.390  1.00  0.00           O
ATOM    313  N   SER    26      30.450  37.840  19.570  1.00  0.00           N
ATOM    314  H   SER    26      31.070  37.190  19.100  1.00  0.00           H
ATOM    315  CA  SER    26      29.150  37.860  18.950  1.00  0.00           C
ATOM    316  HA  SER    26      29.310  37.680  17.880  1.00  0.00           H
ATOM    317  CB  SER    26      28.420  36.610  19.440  1.00  0.00           C
ATOM    318  HB1 SER    26      27.430  36.540  18.980  1.00  0.00           H
ATOM    319  HB2 SER    26      28.330  36.650  20.530  1.00  0.00           H
ATOM    320  OG  SER    26      29.200  35.390  19.210  1.00  0.00           O
ATOM    321  HG  SER    26      29.740  35.230  19.980  1.00  0.00           H
ATOM    322  C   SER    26      28.180  39.070  19.120  1.00  0.00           C
ATOM    323  O   SER    26      26.940  39.010  19.020  1.00  0.00           O
ATOM    324  N   GLY    27      28.750  40.280  19.370  1.00  0.00           N
ATOM    325  H   GLY    27      29.760  40.310  19.300  1.00  0.00           H
ATOM    326  CA  GLY    27      28.010  41.540  19.530  1.00  0.00           C
ATOM    327  HA1 GLY    27      26.940  41.490  19.380  1.00  0.00           H
ATOM    328  HA2 GLY    27      28.630  42.150  18.870  1.00  0.00           H
ATOM    329  C   GLY    27      28.280  42.340  20.830  1.00  0.00           C
ATOM    330  O   GLY    27      27.600  43.330  21.120  1.00  0.00           O
ATOM    331  N   LEU    28      29.220  41.850  21.630  1.00  0.00           N
ATOM    332  H   LEU    28      29.650  40.960  21.430  1.00  0.00           H
ATOM    333  CA  LEU    28      29.540  42.450  22.940  1.00  0.00           C
ATOM    334  HA  LEU    28      28.590  42.640  23.440  1.00  0.00           H
ATOM    335  CB  LEU    28      30.320  41.420  23.720  1.00  0.00           C
ATOM    336  HB1 LEU    28      31.140  41.200  23.030  1.00  0.00           H
ATOM    337  HB2 LEU    28      29.770  40.480  23.680  1.00  0.00           H
ATOM    338  CG  LEU    28      30.750  41.650  25.170  1.00  0.00           C
ATOM    339  HG  LEU    28      31.180  42.630  25.340  1.00  0.00           H
ATOM    340  CD1 LEU    28      29.700  41.190  26.140  1.00  0.00           C
ATOM    341 1HD1 LEU    28      29.900  41.280  27.210  1.00  0.00           H
ATOM    342 2HD1 LEU    28      28.820  41.820  25.970  1.00  0.00           H
ATOM    343 3HD1 LEU    28      29.500  40.160  25.850  1.00  0.00           H
ATOM    344  CD2 LEU    28      31.950  40.720  25.330  1.00  0.00           C
ATOM    345 1HD2 LEU    28      32.800  41.150  24.810  1.00  0.00           H
ATOM    346 2HD2 LEU    28      32.030  40.620  26.410  1.00  0.00           H
ATOM    347 3HD2 LEU    28      31.980  39.740  24.850  1.00  0.00           H
ATOM    348  C   LEU    28      30.300  43.800  22.750  1.00  0.00           C
ATOM    349  O   LEU    28      31.100  43.910  21.810  1.00  0.00           O
ATOM    350  N   LEU    29      30.200  44.730  23.730  1.00  0.00           N
ATOM    351  H   LEU    29      29.450  44.540  24.380  1.00  0.00           H
ATOM    352  CA  LEU    29      31.150  45.830  23.840  1.00  0.00           C
ATOM    353  HA  LEU    29      31.440  46.250  22.880  1.00  0.00           H
ATOM    354  CB  LEU    29      30.650  46.780  24.930  1.00  0.00           C
ATOM    355  HB1 LEU    29      31.520  47.230  25.410  1.00  0.00           H
ATOM    356  HB2 LEU    29      30.120  46.200  25.680  1.00  0.00           H
ATOM    357  CG  LEU    29      29.690  47.840  24.490  1.00  0.00           C
ATOM    358  HG  LEU    29      28.840  47.320  24.040  1.00  0.00           H
ATOM    359  CD1 LEU    29      29.070  48.720  25.640  1.00  0.00           C
ATOM    360 1HD1 LEU    29      28.390  49.490  25.270  1.00  0.00           H
ATOM    361 2HD1 LEU    29      28.440  48.040  26.200  1.00  0.00           H
ATOM    362 3HD1 LEU    29      29.830  49.090  26.340  1.00  0.00           H
ATOM    363  CD2 LEU    29      30.230  48.830  23.510  1.00  0.00           C
ATOM    364 1HD2 LEU    29      29.430  49.550  23.350  1.00  0.00           H
ATOM    365 2HD2 LEU    29      31.090  49.370  23.890  1.00  0.00           H
ATOM    366 3HD2 LEU    29      30.670  48.280  22.670  1.00  0.00           H
ATOM    367  C   LEU    29      32.600  45.360  24.190  1.00  0.00           C
ATOM    368  O   LEU    29      33.100  45.520  25.320  1.00  0.00           O
ATOM    369  N   PHE    30      33.230  44.650  23.280  1.00  0.00           N
ATOM    370  H   PHE    30      32.790  44.500  22.380  1.00  0.00           H
ATOM    371  CA  PHE    30      34.480  43.940  23.480  1.00  0.00           C
ATOM    372  HA  PHE    30      34.290  43.240  24.290  1.00  0.00           H
ATOM    373  CB  PHE    30      34.880  43.160  22.180  1.00  0.00           C
ATOM    374  HB1 PHE    30      35.150  43.900  21.430  1.00  0.00           H
ATOM    375  HB2 PHE    30      34.040  42.590  21.790  1.00  0.00           H
ATOM    376  CG  PHE    30      35.950  42.100  22.340  1.00  0.00           C
ATOM    377  CD1 PHE    30      35.650  40.980  23.160  1.00  0.00           C
ATOM    378  HD1 PHE    30      34.730  40.940  23.730  1.00  0.00           H
ATOM    379  CE1 PHE    30      36.680  40.040  23.420  1.00  0.00           C
ATOM    380  HE1 PHE    30      36.570  39.280  24.180  1.00  0.00           H
ATOM    381  CZ  PHE    30      37.910  40.130  22.760  1.00  0.00           C
ATOM    382  HZ  PHE    30      38.710  39.410  22.910  1.00  0.00           H
ATOM    383  CE2 PHE    30      38.170  41.290  22.000  1.00  0.00           C
ATOM    384  HE2 PHE    30      39.160  41.370  21.580  1.00  0.00           H
ATOM    385  CD2 PHE    30      37.180  42.230  21.770  1.00  0.00           C
ATOM    386  HD2 PHE    30      37.420  43.120  21.210  1.00  0.00           H
ATOM    387  C   PHE    30      35.670  44.700  24.020  1.00  0.00           C
ATOM    388  O   PHE    30      36.490  44.090  24.730  1.00  0.00           O
ATOM    389  N   SER    37      35.770  45.980  23.700  1.00  0.00           N
ATOM    390  H   SER    37      35.230  46.380  22.950  1.00  0.00           H
ATOM    391  CA  SER    37      36.820  46.880  24.230  1.00  0.00           C
ATOM    392  HA  SER    37      37.770  46.350  24.320  1.00  0.00           H
ATOM    393  CB  SER    37      36.980  48.070  23.290  1.00  0.00           C
ATOM    394  HB1 SER    37      37.800  48.700  23.610  1.00  0.00           H
ATOM    395  HB2 SER    37      36.080  48.650  23.450  1.00  0.00           H
ATOM    396  OG  SER    37      37.190  47.620  21.930  1.00  0.00           O
ATOM    397  HG  SER    37      36.930  48.340  21.360  1.00  0.00           H
ATOM    398  C   SER    37      36.450  47.420  25.690  1.00  0.00           C
ATOM    399  O   SER    37      37.310  48.040  26.330  1.00  0.00           O
ATOM    400  N   PHE    38      35.180  47.220  26.200  1.00  0.00           N
ATOM    401  H   PHE    38      34.550  46.690  25.630  1.00  0.00           H
ATOM    402  CA  PHE    38      34.710  47.670  27.510  1.00  0.00           C
ATOM    403  HA  PHE    38      35.560  48.140  28.010  1.00  0.00           H
ATOM    404  CB  PHE    38      33.740  48.830  27.390  1.00  0.00           C
ATOM    405  HB1 PHE    38      33.740  49.270  28.380  1.00  0.00           H
ATOM    406  HB2 PHE    38      32.760  48.370  27.230  1.00  0.00           H
ATOM    407  CG  PHE    38      33.990  49.930  26.310  1.00  0.00           C
ATOM    408  CD1 PHE    38      33.860  49.730  24.940  1.00  0.00           C
ATOM    409  HD1 PHE    38      33.790  48.730  24.540  1.00  0.00           H
ATOM    410  CE1 PHE    38      33.900  50.770  23.960  1.00  0.00           C
ATOM    411  HE1 PHE    38      33.870  50.500  22.910  1.00  0.00           H
ATOM    412  CZ  PHE    38      33.940  52.120  24.410  1.00  0.00           C
ATOM    413  HZ  PHE    38      34.040  53.000  23.800  1.00  0.00           H
ATOM    414  CE2 PHE    38      33.870  52.310  25.780  1.00  0.00           C
ATOM    415  HE2 PHE    38      33.940  53.300  26.210  1.00  0.00           H
ATOM    416  CD2 PHE    38      33.890  51.260  26.740  1.00  0.00           C
ATOM    417  HD2 PHE    38      33.900  51.580  27.780  1.00  0.00           H
ATOM    418  C   PHE    38      34.300  46.570  28.530  1.00  0.00           C
ATOM    419  O   PHE    38      33.590  46.770  29.500  1.00  0.00           O
ATOM    420  N   TYR    39      34.710  45.300  28.320  1.00  0.00           N
ATOM    421  H   TYR    39      35.440  45.110  27.640  1.00  0.00           H
ATOM    422  CA  TYR    39      34.100  44.130  28.990  1.00  0.00           C
ATOM    423  HA  TYR    39      33.450  44.550  29.750  1.00  0.00           H
ATOM    424  CB  TYR    39      33.150  43.220  28.160  1.00  0.00           C
ATOM    425  HB1 TYR    39      33.440  42.210  28.440  1.00  0.00           H
ATOM    426  HB2 TYR    39      33.370  43.370  27.100  1.00  0.00           H
ATOM    427  CG  TYR    39      31.640  43.430  28.370  1.00  0.00           C
ATOM    428  CD1 TYR    39      31.040  44.490  27.750  1.00  0.00           C
ATOM    429  HD1 TYR    39      31.530  44.970  26.910  1.00  0.00           H
ATOM    430  CE1 TYR    39      29.740  44.860  28.110  1.00  0.00           C
ATOM    431  HE1 TYR    39      29.220  45.570  27.490  1.00  0.00           H
ATOM    432  CZ  TYR    39      29.100  44.140  29.130  1.00  0.00           C
ATOM    433  OH  TYR    39      27.860  44.560  29.530  1.00  0.00           O
ATOM    434  HH  TYR    39      27.440  43.980  30.170  1.00  0.00           H
ATOM    435  CE2 TYR    39      29.770  43.070  29.810  1.00  0.00           C
ATOM    436  HE2 TYR    39      29.350  42.580  30.680  1.00  0.00           H
ATOM    437  CD2 TYR    39      31.030  42.670  29.350  1.00  0.00           C
ATOM    438  HD2 TYR    39      31.460  41.820  29.880  1.00  0.00           H
ATOM    439  C   TYR    39      35.170  43.270  29.640  1.00  0.00           C
ATOM    440  O   TYR    39      36.220  43.040  29.030  1.00  0.00           O
ATOM    441  N   ILE    40      34.950  42.680  30.790  1.00  0.00           N
ATOM    442  H   ILE    40      34.170  43.040  31.330  1.00  0.00           H
ATOM    443  CA  ILE    40      35.690  41.510  31.330  1.00  0.00           C
ATOM    444  HA  ILE    40      36.730  41.590  31.000  1.00  0.00           H
ATOM    445  CB  ILE    40      35.920  41.500  32.870  1.00  0.00           C
ATOM    446  HB  ILE    40      34.960  41.170  33.270  1.00  0.00           H
ATOM    447  CG2 ILE    40      36.980  40.430  33.220  1.00  0.00           C
ATOM    448 1HG2 ILE    40      38.000  40.630  32.900  1.00  0.00           H
ATOM    449 2HG2 ILE    40      36.930  40.450  34.310  1.00  0.00           H
ATOM    450 3HG2 ILE    40      36.720  39.410  32.930  1.00  0.00           H
ATOM    451  CG1 ILE    40      36.290  42.960  33.400  1.00  0.00           C
ATOM    452 1HG1 ILE    40      35.440  43.570  33.110  1.00  0.00           H
ATOM    453 2HG1 ILE    40      37.230  43.290  32.950  1.00  0.00           H
ATOM    454  CD  ILE    40      36.420  43.160  34.930  1.00  0.00           C
ATOM    455  HD1 ILE    40      37.210  42.600  35.420  1.00  0.00           H
ATOM    456  HD2 ILE    40      36.510  44.220  35.190  1.00  0.00           H
ATOM    457  HD3 ILE    40      35.470  42.800  35.340  1.00  0.00           H
ATOM    458  C   ILE    40      35.160  40.240  30.680  1.00  0.00           C
ATOM    459  O   ILE    40      33.960  40.160  30.520  1.00  0.00           O
ATOM    460  N   MET    41      36.020  39.280  30.340  1.00  0.00           N
ATOM    461  H   MET    41      37.020  39.380  30.460  1.00  0.00           H
ATOM    462  CA  MET    41      35.580  37.930  29.750  1.00  0.00           C
ATOM    463  HA  MET    41      34.570  37.700  30.070  1.00  0.00           H
ATOM    464  CB  MET    41      35.820  37.880  28.260  1.00  0.00           C
ATOM    465  HB1 MET    41      35.810  36.840  27.930  1.00  0.00           H
ATOM    466  HB2 MET    41      36.810  38.260  27.980  1.00  0.00           H
ATOM    467  CG  MET    41      34.970  38.690  27.330  1.00  0.00           C
ATOM    468  HG1 MET    41      35.410  39.690  27.250  1.00  0.00           H
ATOM    469  HG2 MET    41      34.030  38.770  27.870  1.00  0.00           H
ATOM    470  SD  MET    41      34.670  38.050  25.710  1.00  0.00           S
ATOM    471  CE  MET    41      33.490  36.690  26.090  1.00  0.00           C
ATOM    472  HE1 MET    41      32.940  36.530  25.160  1.00  0.00           H
ATOM    473  HE2 MET    41      34.010  35.810  26.470  1.00  0.00           H
ATOM    474  HE3 MET    41      32.770  37.150  26.780  1.00  0.00           H
ATOM    475  C   MET    41      36.360  36.840  30.470  1.00  0.00           C
ATOM    476  O   MET    41      37.600  36.870  30.630  1.00  0.00           O
ATOM    477  N   GLY    42      35.620  35.810  30.830  1.00  0.00           N
ATOM    478  H   GLY    42      34.620  35.840  30.640  1.00  0.00           H
ATOM    479  CA  GLY    42      36.070  34.700  31.640  1.00  0.00           C
ATOM    480  HA1 GLY    42      35.980  35.070  32.660  1.00  0.00           H
ATOM    481  HA2 GLY    42      37.120  34.550  31.380  1.00  0.00           H
ATOM    482  C   GLY    42      35.390  33.350  31.600  1.00  0.00           C
ATOM    483  O   GLY    42      34.350  33.130  31.000  1.00  0.00           O
ATOM    484  N   TRP    43      36.070  32.320  32.110  1.00  0.00           N
ATOM    485  H   TRP    43      36.850  32.580  32.690  1.00  0.00           H
ATOM    486  CA  TRP    43      35.760  30.950  31.950  1.00  0.00           C
ATOM    487  HA  TRP    43      34.880  30.890  31.310  1.00  0.00           H
ATOM    488  CB  TRP    43      36.910  30.180  31.320  1.00  0.00           C
ATOM    489  HB1 TRP    43      36.600  29.140  31.280  1.00  0.00           H
ATOM    490  HB2 TRP    43      37.760  30.330  31.980  1.00  0.00           H
ATOM    491  CG  TRP    43      37.260  30.590  29.850  1.00  0.00           C
ATOM    492  CD1 TRP    43      37.910  31.680  29.490  1.00  0.00           C
ATOM    493  HD1 TRP    43      38.170  32.520  30.120  1.00  0.00           H
ATOM    494  NE1 TRP    43      38.140  31.600  28.100  1.00  0.00           N
ATOM    495  HE1 TRP    43      38.740  32.250  27.610  1.00  0.00           H
ATOM    496  CE2 TRP    43      37.450  30.590  27.540  1.00  0.00           C
ATOM    497  CZ2 TRP    43      37.220  30.140  26.240  1.00  0.00           C
ATOM    498  HZ2 TRP    43      37.600  30.680  25.380  1.00  0.00           H
ATOM    499  CH2 TRP    43      36.490  28.970  25.970  1.00  0.00           C
ATOM    500  HH2 TRP    43      36.140  28.680  24.990  1.00  0.00           H
ATOM    501  CZ3 TRP    43      35.980  28.260  27.100  1.00  0.00           C
ATOM    502  HZ3 TRP    43      35.330  27.400  26.970  1.00  0.00           H
ATOM    503  CE3 TRP    43      36.230  28.700  28.390  1.00  0.00           C
ATOM    504  HE3 TRP    43      35.700  28.300  29.240  1.00  0.00           H
ATOM    505  CD2 TRP    43      36.920  29.880  28.630  1.00  0.00           C
ATOM    506  C   TRP    43      35.420  30.260  33.230  1.00  0.00           C
ATOM    507  O   TRP    43      36.030  30.420  34.270  1.00  0.00           O
ATOM    508  N   PHE    44      34.480  29.360  33.120  1.00  0.00           N
ATOM    509  H   PHE    44      34.000  29.350  32.230  1.00  0.00           H
ATOM    510  CA  PHE    44      34.040  28.380  34.110  1.00  0.00           C
ATOM    511  HA  PHE    44      34.630  28.400  35.030  1.00  0.00           H
ATOM    512  CB  PHE    44      32.550  28.790  34.420  1.00  0.00           C
ATOM    513  HB1 PHE    44      32.190  27.940  35.010  1.00  0.00           H
ATOM    514  HB2 PHE    44      32.020  28.940  33.490  1.00  0.00           H
ATOM    515  CG  PHE    44      32.490  30.090  35.240  1.00  0.00           C
ATOM    516  CD1 PHE    44      32.450  31.370  34.640  1.00  0.00           C
ATOM    517  HD1 PHE    44      32.580  31.460  33.570  1.00  0.00           H
ATOM    518  CE1 PHE    44      32.440  32.530  35.460  1.00  0.00           C
ATOM    519  HE1 PHE    44      32.420  33.520  35.020  1.00  0.00           H
ATOM    520  CZ  PHE    44      32.360  32.380  36.870  1.00  0.00           C
ATOM    521  HZ  PHE    44      32.290  33.240  37.520  1.00  0.00           H
ATOM    522  CE2 PHE    44      32.490  31.090  37.440  1.00  0.00           C
ATOM    523  HE2 PHE    44      32.440  30.930  38.510  1.00  0.00           H
ATOM    524  CD2 PHE    44      32.490  29.960  36.630  1.00  0.00           C
ATOM    525  HD2 PHE    44      32.560  29.030  37.180  1.00  0.00           H
ATOM    526  C   PHE    44      34.190  26.920  33.540  1.00  0.00           C
ATOM    527  O   PHE    44      34.320  26.730  32.300  1.00  0.00           O
ATOM    528  N   ARG    45      34.240  25.860  34.340  1.00  0.00           N
ATOM    529  H   ARG    45      34.500  26.050  35.300  1.00  0.00           H
ATOM    530  CA  ARG    45      34.120  24.450  33.910  1.00  0.00           C
ATOM    531  HA  ARG    45      33.640  24.390  32.930  1.00  0.00           H
ATOM    532  CB  ARG    45      35.450  23.830  33.610  1.00  0.00           C
ATOM    533  HB1 ARG    45      35.940  24.340  32.790  1.00  0.00           H
ATOM    534  HB2 ARG    45      35.230  22.800  33.320  1.00  0.00           H
ATOM    535  CG  ARG    45      36.360  23.730  34.840  1.00  0.00           C
ATOM    536  HG1 ARG    45      35.860  23.040  35.520  1.00  0.00           H
ATOM    537  HG2 ARG    45      36.550  24.710  35.280  1.00  0.00           H
ATOM    538  CD  ARG    45      37.700  23.170  34.380  1.00  0.00           C
ATOM    539  HD1 ARG    45      38.160  23.810  33.630  1.00  0.00           H
ATOM    540  HD2 ARG    45      37.480  22.170  34.030  1.00  0.00           H
ATOM    541  NE  ARG    45      38.600  23.130  35.450  1.00  0.00           N
ATOM    542  HE  ARG    45      38.460  23.600  36.330  1.00  0.00           H
ATOM    543  CZ  ARG    45      39.670  22.320  35.410  1.00  0.00           C
ATOM    544  NH1 ARG    45      40.150  21.810  34.340  1.00  0.00           N
ATOM    545 1HH1 ARG    45      39.600  21.800  33.500  1.00  0.00           H
ATOM    546 2HH1 ARG    45      40.930  21.160  34.380  1.00  0.00           H
ATOM    547  NH2 ARG    45      40.350  22.200  36.520  1.00  0.00           N
ATOM    548 1HH2 ARG    45      39.940  22.570  37.370  1.00  0.00           H
ATOM    549 2HH2 ARG    45      41.090  21.520  36.600  1.00  0.00           H
ATOM    550  C   ARG    45      33.230  23.620  34.810  1.00  0.00           C
ATOM    551  O   ARG    45      33.320  23.880  36.070  1.00  0.00           O
ATOM    552  N   GLN    46      32.590  22.590  34.350  1.00  0.00           N
ATOM    553  H   GLN    46      32.680  22.540  33.340  1.00  0.00           H
ATOM    554  CA  GLN    46      31.700  21.690  35.120  1.00  0.00           C
ATOM    555  HA  GLN    46      32.020  21.640  36.160  1.00  0.00           H
ATOM    556  CB  GLN    46      30.230  22.120  35.110  1.00  0.00           C
ATOM    557  HB1 GLN    46      29.840  22.080  34.100  1.00  0.00           H
ATOM    558  HB2 GLN    46      30.240  23.200  35.310  1.00  0.00           H
ATOM    559  CG  GLN    46      29.350  21.520  36.150  1.00  0.00           C
ATOM    560  HG1 GLN    46      29.870  21.560  37.100  1.00  0.00           H
ATOM    561  HG2 GLN    46      29.230  20.480  35.850  1.00  0.00           H
ATOM    562  CD  GLN    46      28.010  22.240  36.260  1.00  0.00           C
ATOM    563  OE1 GLN    46      27.860  23.380  35.820  1.00  0.00           O
ATOM    564  NE2 GLN    46      27.000  21.550  36.740  1.00  0.00           N
ATOM    565 1HE2 GLN    46      27.200  20.580  36.930  1.00  0.00           H
ATOM    566 2HE2 GLN    46      26.080  21.960  36.730  1.00  0.00           H
ATOM    567  C   GLN    46      31.850  20.210  34.660  1.00  0.00           C
ATOM    568  O   GLN    46      31.450  19.810  33.570  1.00  0.00           O
ATOM    569  N   ALA    47      32.510  19.420  35.500  1.00  0.00           N
ATOM    570  H   ALA    47      33.000  19.780  36.310  1.00  0.00           H
ATOM    571  CA  ALA    47      32.690  17.930  35.250  1.00  0.00           C
ATOM    572  HA  ALA    47      32.780  17.710  34.180  1.00  0.00           H
ATOM    573  CB  ALA    47      33.890  17.540  36.130  1.00  0.00           C
ATOM    574  HB1 ALA    47      34.100  16.490  35.930  1.00  0.00           H
ATOM    575  HB2 ALA    47      34.820  18.110  36.110  1.00  0.00           H
ATOM    576  HB3 ALA    47      33.560  17.570  37.170  1.00  0.00           H
ATOM    577  C   ALA    47      31.450  17.160  35.610  1.00  0.00           C
ATOM    578  O   ALA    47      30.610  17.650  36.280  1.00  0.00           O
ATOM    579  N   PRO    48      31.160  15.960  35.070  1.00  0.00           N
ATOM    580  CD  PRO    48      32.110  15.160  34.260  1.00  0.00           C
ATOM    581  HD1 PRO    48      32.960  14.970  34.910  1.00  0.00           H
ATOM    582  HD2 PRO    48      32.370  15.780  33.410  1.00  0.00           H
ATOM    583  CG  PRO    48      31.400  13.860  33.920  1.00  0.00           C
ATOM    584  HG1 PRO    48      31.600  13.150  34.720  1.00  0.00           H
ATOM    585  HG2 PRO    48      31.770  13.540  32.950  1.00  0.00           H
ATOM    586  CB  PRO    48      29.960  14.250  33.920  1.00  0.00           C
ATOM    587  HB1 PRO    48      29.210  13.470  33.830  1.00  0.00           H
ATOM    588  HB2 PRO    48      29.800  14.710  32.940  1.00  0.00           H
ATOM    589  CA  PRO    48      29.860  15.280  35.070  1.00  0.00           C
ATOM    590  HA  PRO    48      29.030  15.960  34.910  1.00  0.00           H
ATOM    591  C   PRO    48      29.660  14.720  36.490  1.00  0.00           C
ATOM    592  O   PRO    48      30.540  14.040  37.000  1.00  0.00           O
ATOM    593  N   GLY    49      28.510  14.930  37.090  1.00  0.00           N
ATOM    594  H   GLY    49      27.790  15.440  36.610  1.00  0.00           H
ATOM    595  CA  GLY    49      28.180  14.510  38.520  1.00  0.00           C
ATOM    596  HA1 GLY    49      28.450  13.480  38.780  1.00  0.00           H
ATOM    597  HA2 GLY    49      27.120  14.730  38.560  1.00  0.00           H
ATOM    598  C   GLY    49      28.980  15.320  39.540  1.00  0.00           C
ATOM    599  O   GLY    49      28.960  14.930  40.710  1.00  0.00           O
ATOM    600  N   ARG    50      29.650  16.470  39.240  1.00  0.00           N
ATOM    601  H   ARG    50      29.640  16.770  38.280  1.00  0.00           H
ATOM    602  CA  ARG    50      30.460  17.360  40.120  1.00  0.00           C
ATOM    603  HA  ARG    50      30.130  17.080  41.110  1.00  0.00           H
ATOM    604  CB  ARG    50      31.950  17.020  39.930  1.00  0.00           C
ATOM    605  HB1 ARG    50      32.460  17.670  40.640  1.00  0.00           H
ATOM    606  HB2 ARG    50      32.240  17.200  38.890  1.00  0.00           H
ATOM    607  CG  ARG    50      32.360  15.580  40.230  1.00  0.00           C
ATOM    608  HG1 ARG    50      33.410  15.490  39.920  1.00  0.00           H
ATOM    609  HG2 ARG    50      31.750  15.000  39.540  1.00  0.00           H
ATOM    610  CD  ARG    50      32.200  15.190  41.720  1.00  0.00           C
ATOM    611  HD1 ARG    50      31.160  15.270  42.060  1.00  0.00           H
ATOM    612  HD2 ARG    50      32.860  15.880  42.240  1.00  0.00           H
ATOM    613  NE  ARG    50      32.740  13.850  41.940  1.00  0.00           N
ATOM    614  HE  ARG    50      33.700  13.690  42.230  1.00  0.00           H
ATOM    615  CZ  ARG    50      32.140  12.710  41.600  1.00  0.00           C
ATOM    616  NH1 ARG    50      30.920  12.570  41.140  1.00  0.00           N
ATOM    617 1HH1 ARG    50      30.410  13.380  40.830  1.00  0.00           H
ATOM    618 2HH1 ARG    50      30.570  11.640  40.920  1.00  0.00           H
ATOM    619  NH2 ARG    50      32.740  11.570  41.760  1.00  0.00           N
ATOM    620 1HH2 ARG    50      33.700  11.680  42.040  1.00  0.00           H
ATOM    621 2HH2 ARG    50      32.320  10.650  41.760  1.00  0.00           H
ATOM    622  C   ARG    50      30.170  18.850  39.930  1.00  0.00           C
ATOM    623  O   ARG    50      29.780  19.280  38.840  1.00  0.00           O
ATOM    624  N   GLU    51      30.410  19.600  40.980  1.00  0.00           N
ATOM    625  H   GLU    51      30.890  19.100  41.720  1.00  0.00           H
ATOM    626  CA  GLU    51      30.150  21.020  41.010  1.00  0.00           C
ATOM    627  HA  GLU    51      29.140  21.090  40.610  1.00  0.00           H
ATOM    628  CB  GLU    51      30.090  21.510  42.470  1.00  0.00           C
ATOM    629  HB1 GLU    51      30.070  22.600  42.500  1.00  0.00           H
ATOM    630  HB2 GLU    51      30.970  21.080  42.960  1.00  0.00           H
ATOM    631  CG  GLU    51      28.910  20.930  43.190  1.00  0.00           C
ATOM    632  HG1 GLU    51      29.140  20.990  44.260  1.00  0.00           H
ATOM    633  HG2 GLU    51      28.860  19.860  42.950  1.00  0.00           H
ATOM    634  CD  GLU    51      27.560  21.560  42.820  1.00  0.00           C
ATOM    635  OE1 GLU    51      27.110  21.510  41.670  1.00  0.00           O
ATOM    636  OE2 GLU    51      27.020  22.300  43.680  1.00  0.00           O
ATOM    637  C   GLU    51      31.150  21.850  40.170  1.00  0.00           C
ATOM    638  O   GLU    51      32.270  21.390  39.910  1.00  0.00           O
ATOM    639  N   ARG    52      30.680  23.060  39.860  1.00  0.00           N
ATOM    640  H   ARG    52      29.770  23.240  40.250  1.00  0.00           H
ATOM    641  CA  ARG    52      31.310  23.900  38.840  1.00  0.00           C
ATOM    642  HA  ARG    52      31.760  23.260  38.080  1.00  0.00           H
ATOM    643  CB  ARG    52      30.210  24.720  38.110  1.00  0.00           C
ATOM    644  HB1 ARG    52      29.720  25.260  38.930  1.00  0.00           H
ATOM    645  HB2 ARG    52      29.500  24.080  37.590  1.00  0.00           H
ATOM    646  CG  ARG    52      30.700  25.760  37.030  1.00  0.00           C
ATOM    647  HG1 ARG    52      31.330  25.310  36.260  1.00  0.00           H
ATOM    648  HG2 ARG    52      31.260  26.520  37.570  1.00  0.00           H
ATOM    649  CD  ARG    52      29.580  26.570  36.400  1.00  0.00           C
ATOM    650  HD1 ARG    52      28.990  25.880  35.800  1.00  0.00           H
ATOM    651  HD2 ARG    52      29.990  27.220  35.620  1.00  0.00           H
ATOM    652  NE  ARG    52      28.860  27.350  37.470  1.00  0.00           N
ATOM    653  HE  ARG    52      29.110  27.340  38.440  1.00  0.00           H
ATOM    654  CZ  ARG    52      27.770  28.050  37.230  1.00  0.00           C
ATOM    655  NH1 ARG    52      27.350  28.300  36.060  1.00  0.00           N
ATOM    656 1HH1 ARG    52      27.770  27.900  35.230  1.00  0.00           H
ATOM    657 2HH1 ARG    52      26.620  28.970  35.910  1.00  0.00           H
ATOM    658  NH2 ARG    52      27.080  28.580  38.180  1.00  0.00           N
ATOM    659 1HH2 ARG    52      27.400  28.450  39.130  1.00  0.00           H
ATOM    660 2HH2 ARG    52      26.410  29.300  37.940  1.00  0.00           H
ATOM    661  C   ARG    52      32.430  24.770  39.480  1.00  0.00           C
ATOM    662  O   ARG    52      32.570  25.000  40.710  1.00  0.00           O
ATOM    663  N   GLU    53      33.390  25.120  38.600  1.00  0.00           N
ATOM    664  H   GLU    53      33.210  24.780  37.670  1.00  0.00           H
ATOM    665  CA  GLU    53      34.620  25.750  38.930  1.00  0.00           C
ATOM    666  HA  GLU    53      34.640  26.200  39.920  1.00  0.00           H
ATOM    667  CB  GLU    53      35.650  24.690  38.830  1.00  0.00           C
ATOM    668  HB1 GLU    53      35.640  24.270  37.830  1.00  0.00           H
ATOM    669  HB2 GLU    53      35.510  23.980  39.650  1.00  0.00           H
ATOM    670  CG  GLU    53      37.090  25.260  38.990  1.00  0.00           C
ATOM    671  HG1 GLU    53      37.230  26.000  39.780  1.00  0.00           H
ATOM    672  HG2 GLU    53      37.310  25.780  38.060  1.00  0.00           H
ATOM    673  CD  GLU    53      38.140  24.220  39.090  1.00  0.00           C
ATOM    674  OE1 GLU    53      38.630  23.940  40.250  1.00  0.00           O
ATOM    675  OE2 GLU    53      38.520  23.710  38.040  1.00  0.00           O
ATOM    676  C   GLU    53      34.930  26.990  38.080  1.00  0.00           C
ATOM    677  O   GLU    53      34.780  26.910  36.870  1.00  0.00           O
ATOM    678  N   PHE    54      35.480  28.070  38.660  1.00  0.00           N
ATOM    679  H   PHE    54      35.420  28.020  39.670  1.00  0.00           H
ATOM    680  CA  PHE    54      36.040  29.200  37.980  1.00  0.00           C
ATOM    681  HA  PHE    54      35.600  29.330  36.990  1.00  0.00           H
ATOM    682  CB  PHE    54      35.870  30.440  38.790  1.00  0.00           C
ATOM    683  HB1 PHE    54      36.080  30.230  39.840  1.00  0.00           H
ATOM    684  HB2 PHE    54      34.830  30.750  38.840  1.00  0.00           H
ATOM    685  CG  PHE    54      36.620  31.650  38.230  1.00  0.00           C
ATOM    686  CD1 PHE    54      36.100  32.340  37.120  1.00  0.00           C
ATOM    687  HD1 PHE    54      35.200  31.960  36.660  1.00  0.00           H
ATOM    688  CE1 PHE    54      36.780  33.450  36.620  1.00  0.00           C
ATOM    689  HE1 PHE    54      36.440  33.930  35.720  1.00  0.00           H
ATOM    690  CZ  PHE    54      38.030  33.830  37.210  1.00  0.00           C
ATOM    691  HZ  PHE    54      38.530  34.630  36.670  1.00  0.00           H
ATOM    692  CE2 PHE    54      38.480  33.140  38.360  1.00  0.00           C
ATOM    693  HE2 PHE    54      39.470  33.400  38.710  1.00  0.00           H
ATOM    694  CD2 PHE    54      37.860  32.040  38.870  1.00  0.00           C
ATOM    695  HD2 PHE    54      38.250  31.520  39.730  1.00  0.00           H
ATOM    696  C   PHE    54      37.460  28.940  37.600  1.00  0.00           C
ATOM    697  O   PHE    54      38.240  28.670  38.480  1.00  0.00           O
ATOM    698  N   VAL    55      37.720  28.940  36.300  1.00  0.00           N
ATOM    699  H   VAL    55      36.950  29.260  35.740  1.00  0.00           H
ATOM    700  CA  VAL    55      39.120  28.810  35.840  1.00  0.00           C
ATOM    701  HA  VAL    55      39.620  28.250  36.640  1.00  0.00           H
ATOM    702  CB  VAL    55      39.210  28.090  34.460  1.00  0.00           C
ATOM    703  HB  VAL    55      38.700  28.790  33.800  1.00  0.00           H
ATOM    704  CG1 VAL    55      40.710  27.910  34.170  1.00  0.00           C
ATOM    705 1HG1 VAL    55      41.200  28.890  34.130  1.00  0.00           H
ATOM    706 2HG1 VAL    55      41.240  27.230  34.830  1.00  0.00           H
ATOM    707 3HG1 VAL    55      40.790  27.570  33.140  1.00  0.00           H
ATOM    708  CG2 VAL    55      38.430  26.730  34.410  1.00  0.00           C
ATOM    709 1HG2 VAL    55      37.430  26.980  34.070  1.00  0.00           H
ATOM    710 2HG2 VAL    55      38.920  26.080  33.680  1.00  0.00           H
ATOM    711 3HG2 VAL    55      38.450  26.330  35.420  1.00  0.00           H
ATOM    712  C   VAL    55      39.870  30.100  35.840  1.00  0.00           C
ATOM    713  O   VAL    55      40.940  30.210  36.530  1.00  0.00           O
ATOM    714  N   ALA    56      39.600  31.070  34.970  1.00  0.00           N
ATOM    715  H   ALA    56      38.750  30.990  34.430  1.00  0.00           H
ATOM    716  CA  ALA    56      40.420  32.270  34.660  1.00  0.00           C
ATOM    717  HA  ALA    56      40.750  32.720  35.590  1.00  0.00           H
ATOM    718  CB  ALA    56      41.600  31.880  33.750  1.00  0.00           C
ATOM    719  HB1 ALA    56      41.190  31.450  32.840  1.00  0.00           H
ATOM    720  HB2 ALA    56      42.190  32.760  33.470  1.00  0.00           H
ATOM    721  HB3 ALA    56      42.270  31.190  34.270  1.00  0.00           H
ATOM    722  C   ALA    56      39.490  33.290  33.960  1.00  0.00           C
ATOM    723  O   ALA    56      38.580  32.820  33.300  1.00  0.00           O
ATOM    724  N   SER    57      39.900  34.580  33.920  1.00  0.00           N
ATOM    725  H   SER    57      40.750  34.720  34.440  1.00  0.00           H
ATOM    726  CA  SER    57      39.300  35.690  33.220  1.00  0.00           C
ATOM    727  HA  SER    57      38.830  35.240  32.340  1.00  0.00           H
ATOM    728  CB  SER    57      38.210  36.370  34.050  1.00  0.00           C
ATOM    729  HB1 SER    57      37.460  35.640  34.360  1.00  0.00           H
ATOM    730  HB2 SER    57      37.700  37.060  33.390  1.00  0.00           H
ATOM    731  OG  SER    57      38.590  37.060  35.250  1.00  0.00           O
ATOM    732  HG  SER    57      38.050  36.670  35.950  1.00  0.00           H
ATOM    733  C   SER    57      40.270  36.830  32.850  1.00  0.00           C
ATOM    734  O   SER    57      41.150  37.210  33.600  1.00  0.00           O
ATOM    735  N   ILE    58      40.050  37.390  31.610  1.00  0.00           N
ATOM    736  H   ILE    58      39.210  37.110  31.130  1.00  0.00           H
ATOM    737  CA  ILE    58      40.770  38.630  31.120  1.00  0.00           C
ATOM    738  HA  ILE    58      41.500  38.810  31.900  1.00  0.00           H
ATOM    739  CB  ILE    58      41.490  38.300  29.810  1.00  0.00           C
ATOM    740  HB  ILE    58      42.110  37.410  29.930  1.00  0.00           H
ATOM    741  CG2 ILE    58      40.480  37.950  28.690  1.00  0.00           C
ATOM    742 1HG2 ILE    58      41.060  37.820  27.780  1.00  0.00           H
ATOM    743 2HG2 ILE    58      39.950  37.020  28.900  1.00  0.00           H
ATOM    744 3HG2 ILE    58      39.820  38.820  28.650  1.00  0.00           H
ATOM    745  CG1 ILE    58      42.440  39.420  29.340  1.00  0.00           C
ATOM    746 1HG1 ILE    58      42.980  39.820  30.190  1.00  0.00           H
ATOM    747 2HG1 ILE    58      41.980  40.300  28.880  1.00  0.00           H
ATOM    748  CD  ILE    58      43.540  38.930  28.330  1.00  0.00           C
ATOM    749  HD1 ILE    58      44.190  39.800  28.190  1.00  0.00           H
ATOM    750  HD2 ILE    58      44.160  38.200  28.860  1.00  0.00           H
ATOM    751  HD3 ILE    58      43.150  38.660  27.350  1.00  0.00           H
ATOM    752  C   ILE    58      39.860  39.940  31.140  1.00  0.00           C
ATOM    753  O   ILE    58      38.740  39.990  30.680  1.00  0.00           O
ATOM    754  N   LYS    59      40.440  41.030  31.610  1.00  0.00           N
ATOM    755  H   LYS    59      41.440  40.970  31.770  1.00  0.00           H
ATOM    756  CA  LYS    59      39.890  42.410  31.660  1.00  0.00           C
ATOM    757  HA  LYS    59      38.810  42.290  31.760  1.00  0.00           H
ATOM    758  CB  LYS    59      40.370  43.190  32.930  1.00  0.00           C
ATOM    759  HB1 LYS    59      39.840  44.140  32.910  1.00  0.00           H
ATOM    760  HB2 LYS    59      41.430  43.320  32.690  1.00  0.00           H
ATOM    761  CG  LYS    59      40.250  42.510  34.340  1.00  0.00           C
ATOM    762  HG1 LYS    59      40.710  41.520  34.250  1.00  0.00           H
ATOM    763  HG2 LYS    59      39.190  42.570  34.580  1.00  0.00           H
ATOM    764  CD  LYS    59      41.040  43.320  35.380  1.00  0.00           C
ATOM    765  HD1 LYS    59      42.120  43.180  35.380  1.00  0.00           H
ATOM    766  HD2 LYS    59      40.790  42.800  36.300  1.00  0.00           H
ATOM    767  CE  LYS    59      40.740  44.840  35.590  1.00  0.00           C
ATOM    768  HE1 LYS    59      39.670  45.060  35.550  1.00  0.00           H
ATOM    769  HE2 LYS    59      41.050  45.270  34.640  1.00  0.00           H
ATOM    770  NZ  LYS    59      41.410  45.410  36.780  1.00  0.00           N
ATOM    771  HZ1 LYS    59      41.250  44.770  37.550  1.00  0.00           H
ATOM    772  HZ2 LYS    59      42.420  45.370  36.810  1.00  0.00           H
ATOM    773  HZ3 LYS    59      41.080  46.310  37.070  1.00  0.00           H
ATOM    774  C   LYS    59      40.170  43.200  30.360  1.00  0.00           C
ATOM    775  O   LYS    59      41.190  42.950  29.770  1.00  0.00           O
ATOM    776  N   TRP    60      39.390  44.250  30.050  1.00  0.00           N
ATOM    777  H   TRP    60      38.650  44.520  30.690  1.00  0.00           H
ATOM    778  CA  TRP    60      39.420  44.960  28.710  1.00  0.00           C
ATOM    779  HA  TRP    60      39.200  44.300  27.870  1.00  0.00           H
ATOM    780  CB  TRP    60      38.180  45.880  28.660  1.00  0.00           C
ATOM    781  HB1 TRP    60      37.380  45.220  28.330  1.00  0.00           H
ATOM    782  HB2 TRP    60      38.400  46.550  27.830  1.00  0.00           H
ATOM    783  CG  TRP    60      37.860  46.660  29.940  1.00  0.00           C
ATOM    784  CD1 TRP    60      36.790  46.570  30.800  1.00  0.00           C
ATOM    785  HD1 TRP    60      35.980  45.860  30.690  1.00  0.00           H
ATOM    786  NE1 TRP    60      36.920  47.510  31.830  1.00  0.00           N
ATOM    787  HE1 TRP    60      36.370  47.500  32.680  1.00  0.00           H
ATOM    788  CE2 TRP    60      38.110  48.230  31.650  1.00  0.00           C
ATOM    789  CZ2 TRP    60      38.670  49.300  32.350  1.00  0.00           C
ATOM    790  HZ2 TRP    60      38.170  49.640  33.240  1.00  0.00           H
ATOM    791  CH2 TRP    60      39.670  50.050  31.760  1.00  0.00           C
ATOM    792  HH2 TRP    60      40.140  50.810  32.380  1.00  0.00           H
ATOM    793  CZ3 TRP    60      40.090  49.770  30.440  1.00  0.00           C
ATOM    794  HZ3 TRP    60      40.860  50.380  29.980  1.00  0.00           H
ATOM    795  CE3 TRP    60      39.620  48.610  29.850  1.00  0.00           C
ATOM    796  HE3 TRP    60      40.030  48.350  28.890  1.00  0.00           H
ATOM    797  CD2 TRP    60      38.610  47.820  30.430  1.00  0.00           C
ATOM    798  C   TRP    60      40.870  45.540  28.380  1.00  0.00           C
ATOM    799  O   TRP    60      41.370  45.300  27.250  1.00  0.00           O
ATOM    800  N   ALA    61      41.620  46.070  29.390  1.00  0.00           N
ATOM    801  H   ALA    61      41.220  46.300  30.290  1.00  0.00           H
ATOM    802  CA  ALA    61      43.010  46.400  29.160  1.00  0.00           C
ATOM    803  HA  ALA    61      43.010  46.660  28.110  1.00  0.00           H
ATOM    804  CB  ALA    61      43.400  47.660  29.900  1.00  0.00           C
ATOM    805  HB1 ALA    61      44.350  48.000  29.480  1.00  0.00           H
ATOM    806  HB2 ALA    61      42.550  48.320  30.070  1.00  0.00           H
ATOM    807  HB3 ALA    61      43.740  47.380  30.900  1.00  0.00           H
ATOM    808  C   ALA    61      44.070  45.180  29.290  1.00  0.00           C
ATOM    809  O   ALA    61      45.320  45.420  29.450  1.00  0.00           O
ATOM    810  N   GLY    65      43.670  43.940  28.990  1.00  0.00           N
ATOM    811  H   GLY    65      42.680  43.730  29.010  1.00  0.00           H
ATOM    812  CA  GLY    65      44.530  42.750  28.750  1.00  0.00           C
ATOM    813  HA1 GLY    65      45.400  42.930  28.120  1.00  0.00           H
ATOM    814  HA2 GLY    65      43.910  42.010  28.260  1.00  0.00           H
ATOM    815  C   GLY    65      45.210  42.140  30.030  1.00  0.00           C
ATOM    816  O   GLY    65      46.170  41.350  29.880  1.00  0.00           O
ATOM    817  N   ASP    66      44.900  42.650  31.210  1.00  0.00           N
ATOM    818  H   ASP    66      44.530  43.580  31.090  1.00  0.00           H
ATOM    819  CA  ASP    66      45.300  42.130  32.500  1.00  0.00           C
ATOM    820  HA  ASP    66      46.200  41.580  32.250  1.00  0.00           H
ATOM    821  CB  ASP    66      45.650  43.170  33.550  1.00  0.00           C
ATOM    822  HB1 ASP    66      44.730  43.310  34.130  1.00  0.00           H
ATOM    823  HB2 ASP    66      45.920  44.070  33.010  1.00  0.00           H
ATOM    824  CG  ASP    66      46.880  42.820  34.460  1.00  0.00           C
ATOM    825  OD1 ASP    66      47.440  43.790  35.040  1.00  0.00           O
ATOM    826  OD2 ASP    66      47.160  41.630  34.640  1.00  0.00           O
ATOM    827  C   ASP    66      44.380  41.010  33.070  1.00  0.00           C
ATOM    828  O   ASP    66      43.200  40.930  32.820  1.00  0.00           O
ATOM    829  N   ARG    67      44.920  40.110  33.940  1.00  0.00           N
ATOM    830  H   ARG    67      45.860  40.310  34.250  1.00  0.00           H
ATOM    831  CA  ARG    67      44.280  38.840  34.230  1.00  0.00           C
ATOM    832  HA  ARG    67      43.390  38.760  33.600  1.00  0.00           H
ATOM    833  CB  ARG    67      45.190  37.700  33.670  1.00  0.00           C
ATOM    834  HB1 ARG    67      44.630  36.770  33.830  1.00  0.00           H
ATOM    835  HB2 ARG    67      46.110  37.590  34.240  1.00  0.00           H
ATOM    836  CG  ARG    67      45.400  37.720  32.110  1.00  0.00           C
ATOM    837  HG1 ARG    67      45.630  38.700  31.690  1.00  0.00           H
ATOM    838  HG2 ARG    67      44.620  37.300  31.470  1.00  0.00           H
ATOM    839  CD  ARG    67      46.510  36.710  31.730  1.00  0.00           C
ATOM    840  HD1 ARG    67      46.250  35.800  32.270  1.00  0.00           H
ATOM    841  HD2 ARG    67      47.500  37.060  32.030  1.00  0.00           H
ATOM    842  NE  ARG    67      46.740  36.550  30.290  1.00  0.00           N
ATOM    843  HE  ARG    67      46.750  35.630  29.890  1.00  0.00           H
ATOM    844  CZ  ARG    67      47.160  37.470  29.490  1.00  0.00           C
ATOM    845  NH1 ARG    67      47.590  38.630  29.830  1.00  0.00           N
ATOM    846 1HH1 ARG    67      47.560  38.960  30.780  1.00  0.00           H
ATOM    847 2HH1 ARG    67      47.860  39.250  29.080  1.00  0.00           H
ATOM    848  NH2 ARG    67      47.120  37.240  28.180  1.00  0.00           N
ATOM    849 1HH2 ARG    67      46.800  36.360  27.790  1.00  0.00           H
ATOM    850 2HH2 ARG    67      47.640  37.840  27.560  1.00  0.00           H
ATOM    851  C   ARG    67      43.930  38.450  35.640  1.00  0.00           C
ATOM    852  O   ARG    67      44.640  38.810  36.560  1.00  0.00           O
ATOM    853  N   THR    68      42.870  37.620  35.900  1.00  0.00           N
ATOM    854  H   THR    68      42.310  37.290  35.140  1.00  0.00           H
ATOM    855  CA  THR    68      42.420  37.020  37.210  1.00  0.00           C
ATOM    856  HA  THR    68      43.160  37.240  37.990  1.00  0.00           H
ATOM    857  CB  THR    68      41.190  37.700  37.810  1.00  0.00           C
ATOM    858  HB  THR    68      40.300  37.550  37.200  1.00  0.00           H
ATOM    859  CG2 THR    68      40.890  37.260  39.250  1.00  0.00           C
ATOM    860 1HG2 THR    68      40.110  37.940  39.580  1.00  0.00           H
ATOM    861 2HG2 THR    68      40.430  36.270  39.260  1.00  0.00           H
ATOM    862 3HG2 THR    68      41.760  37.240  39.910  1.00  0.00           H
ATOM    863  OG1 THR    68      41.400  39.120  37.840  1.00  0.00           O
ATOM    864  HG1 THR    68      41.810  39.370  37.020  1.00  0.00           H
ATOM    865  C   THR    68      42.200  35.500  37.110  1.00  0.00           C
ATOM    866  O   THR    68      41.500  35.050  36.210  1.00  0.00           O
ATOM    867  N   TYR    69      42.680  34.640  38.040  1.00  0.00           N
ATOM    868  H   TYR    69      43.140  35.060  38.830  1.00  0.00           H
ATOM    869  CA  TYR    69      42.500  33.140  38.040  1.00  0.00           C
ATOM    870  HA  TYR    69      41.930  32.760  37.190  1.00  0.00           H
ATOM    871  CB  TYR    69      43.950  32.540  38.040  1.00  0.00           C
ATOM    872  HB1 TYR    69      43.930  31.470  38.250  1.00  0.00           H
ATOM    873  HB2 TYR    69      44.430  33.080  38.850  1.00  0.00           H
ATOM    874  CG  TYR    69      44.680  32.780  36.740  1.00  0.00           C
ATOM    875  CD1 TYR    69      45.540  33.880  36.530  1.00  0.00           C
ATOM    876  HD1 TYR    69      45.620  34.670  37.270  1.00  0.00           H
ATOM    877  CE1 TYR    69      46.380  34.020  35.410  1.00  0.00           C
ATOM    878  HE1 TYR    69      46.950  34.930  35.390  1.00  0.00           H
ATOM    879  CZ  TYR    69      46.410  32.950  34.500  1.00  0.00           C
ATOM    880  OH  TYR    69      47.270  33.050  33.450  1.00  0.00           O
ATOM    881  HH  TYR    69      47.820  33.820  33.600  1.00  0.00           H
ATOM    882  CE2 TYR    69      45.590  31.860  34.630  1.00  0.00           C
ATOM    883  HE2 TYR    69      45.600  31.080  33.880  1.00  0.00           H
ATOM    884  CD2 TYR    69      44.670  31.840  35.700  1.00  0.00           C
ATOM    885  HD2 TYR    69      44.180  30.890  35.850  1.00  0.00           H
ATOM    886  C   TYR    69      41.880  32.520  39.300  1.00  0.00           C
ATOM    887  O   TYR    69      41.570  33.180  40.280  1.00  0.00           O
ATOM    888  N   GLY    70      41.580  31.190  39.290  1.00  0.00           N
ATOM    889  H   GLY    70      41.710  30.630  38.460  1.00  0.00           H
ATOM    890  CA  GLY    70      41.020  30.580  40.490  1.00  0.00           C
ATOM    891  HA1 GLY    70      40.660  29.590  40.190  1.00  0.00           H
ATOM    892  HA2 GLY    70      40.150  31.140  40.820  1.00  0.00           H
ATOM    893  C   GLY    70      41.990  30.420  41.640  1.00  0.00           C
ATOM    894  O   GLY    70      42.230  31.350  42.450  1.00  0.00           O
ATOM    895  N   THR    71      42.640  29.260  41.680  1.00  0.00           N
ATOM    896  H   THR    71      42.230  28.560  41.070  1.00  0.00           H
ATOM    897  CA  THR    71      43.720  28.720  42.480  1.00  0.00           C
ATOM    898  HA  THR    71      43.720  29.250  43.430  1.00  0.00           H
ATOM    899  CB  THR    71      43.510  27.220  42.710  1.00  0.00           C
ATOM    900  HB  THR    71      44.350  26.720  43.210  1.00  0.00           H
ATOM    901  CG2 THR    71      42.370  26.790  43.540  1.00  0.00           C
ATOM    902 1HG2 THR    71      42.380  25.710  43.700  1.00  0.00           H
ATOM    903 2HG2 THR    71      42.400  27.310  44.490  1.00  0.00           H
ATOM    904 3HG2 THR    71      41.450  27.180  43.110  1.00  0.00           H
ATOM    905  OG1 THR    71      43.240  26.620  41.490  1.00  0.00           O
ATOM    906  HG1 THR    71      43.530  25.710  41.580  1.00  0.00           H
ATOM    907  C   THR    71      45.110  28.850  41.860  1.00  0.00           C
ATOM    908  O   THR    71      45.360  29.120  40.720  1.00  0.00           O
ATOM    909  N   ASP    72      46.130  28.640  42.650  1.00  0.00           N
ATOM    910  H   ASP    72      45.940  28.570  43.640  1.00  0.00           H
ATOM    911  CA  ASP    72      47.520  28.420  42.210  1.00  0.00           C
ATOM    912  HA  ASP    72      47.790  29.250  41.560  1.00  0.00           H
ATOM    913  CB  ASP    72      48.360  28.500  43.470  1.00  0.00           C
ATOM    914  HB1 ASP    72      49.390  28.390  43.130  1.00  0.00           H
ATOM    915  HB2 ASP    72      48.060  27.620  44.040  1.00  0.00           H
ATOM    916  CG  ASP    72      48.080  29.690  44.380  1.00  0.00           C
ATOM    917  OD1 ASP    72      48.190  30.880  44.010  1.00  0.00           O
ATOM    918  OD2 ASP    72      47.670  29.470  45.540  1.00  0.00           O
ATOM    919  C   ASP    72      47.670  27.160  41.400  1.00  0.00           C
ATOM    920  O   ASP    72      48.480  27.080  40.490  1.00  0.00           O
ATOM    921  N   SER    73      46.860  26.190  41.620  1.00  0.00           N
ATOM    922  H   SER    73      46.300  26.310  42.450  1.00  0.00           H
ATOM    923  CA  SER    73      46.800  24.910  40.880  1.00  0.00           C
ATOM    924  HA  SER    73      47.770  24.500  40.600  1.00  0.00           H
ATOM    925  CB  SER    73      46.060  23.840  41.560  1.00  0.00           C
ATOM    926  HB1 SER    73      46.550  23.580  42.500  1.00  0.00           H
ATOM    927  HB2 SER    73      46.080  23.020  40.840  1.00  0.00           H
ATOM    928  OG  SER    73      44.690  24.170  41.880  1.00  0.00           O
ATOM    929  HG  SER    73      44.370  23.500  42.480  1.00  0.00           H
ATOM    930  C   SER    73      46.250  25.140  39.440  1.00  0.00           C
ATOM    931  O   SER    73      46.850  24.690  38.460  1.00  0.00           O
ATOM    932  N   VAL    74      45.280  26.050  39.290  1.00  0.00           N
ATOM    933  H   VAL    74      44.830  26.270  40.160  1.00  0.00           H
ATOM    934  CA  VAL    74      44.710  26.390  37.940  1.00  0.00           C
ATOM    935  HA  VAL    74      44.890  25.480  37.370  1.00  0.00           H
ATOM    936  CB  VAL    74      43.120  26.560  37.990  1.00  0.00           C
ATOM    937  HB  VAL    74      42.870  25.750  38.670  1.00  0.00           H
ATOM    938  CG1 VAL    74      42.580  27.940  38.510  1.00  0.00           C
ATOM    939 1HG1 VAL    74      41.490  27.920  38.570  1.00  0.00           H
ATOM    940 2HG1 VAL    74      43.080  27.990  39.480  1.00  0.00           H
ATOM    941 3HG1 VAL    74      42.880  28.750  37.840  1.00  0.00           H
ATOM    942  CG2 VAL    74      42.590  26.330  36.600  1.00  0.00           C
ATOM    943 1HG2 VAL    74      42.920  27.060  35.860  1.00  0.00           H
ATOM    944 2HG2 VAL    74      43.000  25.370  36.300  1.00  0.00           H
ATOM    945 3HG2 VAL    74      41.510  26.290  36.700  1.00  0.00           H
ATOM    946  C   VAL    74      45.500  27.440  37.260  1.00  0.00           C
ATOM    947  O   VAL    74      45.920  27.210  36.110  1.00  0.00           O
ATOM    948  N   LYS    75      45.940  28.490  38.010  1.00  0.00           N
ATOM    949  H   LYS    75      45.800  28.510  39.010  1.00  0.00           H
ATOM    950  CA  LYS    75      47.000  29.350  37.390  1.00  0.00           C
ATOM    951  HA  LYS    75      46.570  29.750  36.480  1.00  0.00           H
ATOM    952  CB  LYS    75      47.210  30.460  38.430  1.00  0.00           C
ATOM    953  HB1 LYS    75      47.830  30.100  39.260  1.00  0.00           H
ATOM    954  HB2 LYS    75      46.310  30.920  38.830  1.00  0.00           H
ATOM    955  CG  LYS    75      47.940  31.730  37.830  1.00  0.00           C
ATOM    956  HG1 LYS    75      47.470  32.060  36.910  1.00  0.00           H
ATOM    957  HG2 LYS    75      48.980  31.420  37.720  1.00  0.00           H
ATOM    958  CD  LYS    75      48.060  32.880  38.850  1.00  0.00           C
ATOM    959  HD1 LYS    75      48.700  32.520  39.650  1.00  0.00           H
ATOM    960  HD2 LYS    75      47.130  33.190  39.320  1.00  0.00           H
ATOM    961  CE  LYS    75      48.720  34.060  38.110  1.00  0.00           C
ATOM    962  HE1 LYS    75      47.930  34.570  37.560  1.00  0.00           H
ATOM    963  HE2 LYS    75      49.440  33.770  37.340  1.00  0.00           H
ATOM    964  NZ  LYS    75      49.570  34.880  38.980  1.00  0.00           N
ATOM    965  HZ1 LYS    75      50.340  34.400  39.420  1.00  0.00           H
ATOM    966  HZ2 LYS    75      49.880  35.560  38.290  1.00  0.00           H
ATOM    967  HZ3 LYS    75      49.030  35.340  39.690  1.00  0.00           H
ATOM    968  C   LYS    75      48.280  28.610  36.980  1.00  0.00           C
ATOM    969  O   LYS    75      48.880  29.010  35.950  1.00  0.00           O
ATOM    970  N   GLY    76      48.640  27.620  37.740  1.00  0.00           N
ATOM    971  H   GLY    76      48.140  27.450  38.600  1.00  0.00           H
ATOM    972  CA  GLY    76      49.910  26.880  37.420  1.00  0.00           C
ATOM    973  HA1 GLY    76      50.310  26.370  38.300  1.00  0.00           H
ATOM    974  HA2 GLY    76      50.670  27.600  37.140  1.00  0.00           H
ATOM    975  C   GLY    76      49.850  25.910  36.240  1.00  0.00           C
ATOM    976  O   GLY    76      50.860  25.120  35.970  1.00  0.00           O
ATOM    977  N   ARG    77      48.680  25.780  35.560  1.00  0.00           N
ATOM    978  H   ARG    77      47.930  26.440  35.750  1.00  0.00           H
ATOM    979  CA  ARG    77      48.470  24.850  34.470  1.00  0.00           C
ATOM    980  HA  ARG    77      49.430  24.590  34.040  1.00  0.00           H
ATOM    981  CB  ARG    77      47.940  23.490  35.100  1.00  0.00           C
ATOM    982  HB1 ARG    77      46.870  23.610  35.290  1.00  0.00           H
ATOM    983  HB2 ARG    77      48.520  23.330  36.000  1.00  0.00           H
ATOM    984  CG  ARG    77      48.210  22.310  34.210  1.00  0.00           C
ATOM    985  HG1 ARG    77      49.250  22.390  33.870  1.00  0.00           H
ATOM    986  HG2 ARG    77      47.550  22.340  33.350  1.00  0.00           H
ATOM    987  CD  ARG    77      48.130  20.920  34.880  1.00  0.00           C
ATOM    988  HD1 ARG    77      48.870  20.930  35.680  1.00  0.00           H
ATOM    989  HD2 ARG    77      48.290  20.140  34.140  1.00  0.00           H
ATOM    990  NE  ARG    77      46.780  20.640  35.360  1.00  0.00           N
ATOM    991  HE  ARG    77      46.670  20.770  36.350  1.00  0.00           H
ATOM    992  CZ  ARG    77      45.730  20.110  34.710  1.00  0.00           C
ATOM    993  NH1 ARG    77      45.660  20.030  33.450  1.00  0.00           N
ATOM    994 1HH1 ARG    77      46.350  20.460  32.850  1.00  0.00           H
ATOM    995 2HH1 ARG    77      44.820  19.610  33.080  1.00  0.00           H
ATOM    996  NH2 ARG    77      44.710  19.790  35.380  1.00  0.00           N
ATOM    997 1HH2 ARG    77      44.780  19.890  36.380  1.00  0.00           H
ATOM    998 2HH2 ARG    77      43.840  19.450  34.980  1.00  0.00           H
ATOM    999  C   ARG    77      47.560  25.370  33.310  1.00  0.00           C
ATOM   1000  O   ARG    77      47.520  24.710  32.310  1.00  0.00           O
ATOM   1001  N   PHE    78      46.850  26.490  33.430  1.00  0.00           N
ATOM   1002  H   PHE    78      47.050  27.010  34.280  1.00  0.00           H
ATOM   1003  CA  PHE    78      45.930  27.100  32.500  1.00  0.00           C
ATOM   1004  HA  PHE    78      45.950  26.460  31.610  1.00  0.00           H
ATOM   1005  CB  PHE    78      44.450  26.960  33.100  1.00  0.00           C
ATOM   1006  HB1 PHE    78      43.830  27.720  32.620  1.00  0.00           H
ATOM   1007  HB2 PHE    78      44.530  27.340  34.120  1.00  0.00           H
ATOM   1008  CG  PHE    78      43.900  25.510  33.130  1.00  0.00           C
ATOM   1009  CD1 PHE    78      44.290  24.690  34.100  1.00  0.00           C
ATOM   1010  HD1 PHE    78      45.090  24.990  34.750  1.00  0.00           H
ATOM   1011  CE1 PHE    78      43.910  23.360  34.190  1.00  0.00           C
ATOM   1012  HE1 PHE    78      44.260  22.730  35.000  1.00  0.00           H
ATOM   1013  CZ  PHE    78      42.950  22.900  33.280  1.00  0.00           C
ATOM   1014  HZ  PHE    78      42.660  21.870  33.180  1.00  0.00           H
ATOM   1015  CE2 PHE    78      42.430  23.840  32.310  1.00  0.00           C
ATOM   1016  HE2 PHE    78      41.700  23.540  31.570  1.00  0.00           H
ATOM   1017  CD2 PHE    78      42.890  25.160  32.200  1.00  0.00           C
ATOM   1018  HD2 PHE    78      42.490  25.810  31.430  1.00  0.00           H
ATOM   1019  C   PHE    78      46.460  28.580  32.170  1.00  0.00           C
ATOM   1020  O   PHE    78      47.170  29.210  32.950  1.00  0.00           O
ATOM   1021  N   ALA    79      46.080  29.040  30.960  1.00  0.00           N
ATOM   1022  H   ALA    79      45.490  28.470  30.380  1.00  0.00           H
ATOM   1023  CA  ALA    79      46.580  30.320  30.310  1.00  0.00           C
ATOM   1024  HA  ALA    79      46.720  31.080  31.080  1.00  0.00           H
ATOM   1025  CB  ALA    79      47.900  30.150  29.670  1.00  0.00           C
ATOM   1026  HB1 ALA    79      48.250  31.180  29.550  1.00  0.00           H
ATOM   1027  HB2 ALA    79      48.610  29.510  30.210  1.00  0.00           H
ATOM   1028  HB3 ALA    79      47.650  29.740  28.690  1.00  0.00           H
ATOM   1029  C   ALA    79      45.530  30.940  29.390  1.00  0.00           C
ATOM   1030  O   ALA    79      44.800  30.130  28.820  1.00  0.00           O
ATOM   1031  N   ILE    80      45.470  32.210  29.210  1.00  0.00           N
ATOM   1032  H   ILE    80      46.150  32.810  29.670  1.00  0.00           H
ATOM   1033  CA  ILE    80      44.320  32.900  28.560  1.00  0.00           C
ATOM   1034  HA  ILE    80      43.920  32.190  27.830  1.00  0.00           H
ATOM   1035  CB  ILE    80      43.300  33.210  29.720  1.00  0.00           C
ATOM   1036  HB  ILE    80      43.050  32.350  30.330  1.00  0.00           H
ATOM   1037  CG2 ILE    80      43.760  34.340  30.740  1.00  0.00           C
ATOM   1038 1HG2 ILE    80      44.840  34.410  30.920  1.00  0.00           H
ATOM   1039 2HG2 ILE    80      43.400  35.340  30.480  1.00  0.00           H
ATOM   1040 3HG2 ILE    80      43.330  34.090  31.710  1.00  0.00           H
ATOM   1041  CG1 ILE    80      41.920  33.730  29.150  1.00  0.00           C
ATOM   1042 1HG1 ILE    80      41.480  33.030  28.460  1.00  0.00           H
ATOM   1043 2HG1 ILE    80      42.090  34.680  28.640  1.00  0.00           H
ATOM   1044  CD  ILE    80      40.830  33.840  30.240  1.00  0.00           C
ATOM   1045  HD1 ILE    80      40.810  32.910  30.820  1.00  0.00           H
ATOM   1046  HD2 ILE    80      40.980  34.630  30.970  1.00  0.00           H
ATOM   1047  HD3 ILE    80      39.840  33.990  29.820  1.00  0.00           H
ATOM   1048  C   ILE    80      44.750  34.230  27.840  1.00  0.00           C
ATOM   1049  O   ILE    80      45.620  34.900  28.330  1.00  0.00           O
ATOM   1050  N   SER    81      44.130  34.560  26.720  1.00  0.00           N
ATOM   1051  H   SER    81      43.410  33.990  26.310  1.00  0.00           H
ATOM   1052  CA  SER    81      44.450  35.670  25.830  1.00  0.00           C
ATOM   1053  HA  SER    81      44.890  36.410  26.500  1.00  0.00           H
ATOM   1054  CB  SER    81      45.590  35.320  24.870  1.00  0.00           C
ATOM   1055  HB1 SER    81      46.450  34.890  25.380  1.00  0.00           H
ATOM   1056  HB2 SER    81      45.910  36.190  24.310  1.00  0.00           H
ATOM   1057  OG  SER    81      45.140  34.370  23.890  1.00  0.00           O
ATOM   1058  HG  SER    81      45.910  34.140  23.350  1.00  0.00           H
ATOM   1059  C   SER    81      43.170  36.270  25.140  1.00  0.00           C
ATOM   1060  O   SER    81      42.120  35.640  25.030  1.00  0.00           O
ATOM   1061  N   ARG    82      43.350  37.500  24.640  1.00  0.00           N
ATOM   1062  H   ARG    82      44.270  37.890  24.810  1.00  0.00           H
ATOM   1063  CA  ARG    82      42.470  38.130  23.600  1.00  0.00           C
ATOM   1064  HA  ARG    82      41.570  37.540  23.430  1.00  0.00           H
ATOM   1065  CB  ARG    82      42.060  39.530  24.110  1.00  0.00           C
ATOM   1066  HB1 ARG    82      41.570  40.010  23.250  1.00  0.00           H
ATOM   1067  HB2 ARG    82      42.920  40.110  24.440  1.00  0.00           H
ATOM   1068  CG  ARG    82      41.050  39.560  25.280  1.00  0.00           C
ATOM   1069  HG1 ARG    82      41.300  38.770  25.980  1.00  0.00           H
ATOM   1070  HG2 ARG    82      40.080  39.220  24.910  1.00  0.00           H
ATOM   1071  CD  ARG    82      40.940  40.910  26.000  1.00  0.00           C
ATOM   1072  HD1 ARG    82      41.950  41.210  26.270  1.00  0.00           H
ATOM   1073  HD2 ARG    82      40.280  40.860  26.870  1.00  0.00           H
ATOM   1074  NE  ARG    82      40.540  41.930  25.000  1.00  0.00           N
ATOM   1075  HE  ARG    82      41.280  42.380  24.490  1.00  0.00           H
ATOM   1076  CZ  ARG    82      39.400  42.560  24.790  1.00  0.00           C
ATOM   1077  NH1 ARG    82      38.320  42.160  25.450  1.00  0.00           N
ATOM   1078 1HH1 ARG    82      38.400  41.510  26.220  1.00  0.00           H
ATOM   1079 2HH1 ARG    82      37.470  42.630  25.190  1.00  0.00           H
ATOM   1080  NH2 ARG    82      39.230  43.550  23.980  1.00  0.00           N
ATOM   1081 1HH2 ARG    82      39.960  43.750  23.310  1.00  0.00           H
ATOM   1082 2HH2 ARG    82      38.320  43.990  23.970  1.00  0.00           H
ATOM   1083  C   ARG    82      43.100  38.200  22.270  1.00  0.00           C
ATOM   1084  O   ARG    82      44.280  38.520  22.190  1.00  0.00           O
ATOM   1085  N   ASP    83      42.280  38.120  21.260  1.00  0.00           N
ATOM   1086  H   ASP    83      41.350  37.850  21.550  1.00  0.00           H
ATOM   1087  CA  ASP    83      42.470  38.510  19.850  1.00  0.00           C
ATOM   1088  HA  ASP    83      43.510  38.780  19.650  1.00  0.00           H
ATOM   1089  CB  ASP    83      42.250  37.300  18.910  1.00  0.00           C
ATOM   1090  HB1 ASP    83      41.200  36.990  18.870  1.00  0.00           H
ATOM   1091  HB2 ASP    83      42.740  36.440  19.350  1.00  0.00           H
ATOM   1092  CG  ASP    83      42.740  37.560  17.450  1.00  0.00           C
ATOM   1093  OD1 ASP    83      42.420  38.570  16.800  1.00  0.00           O
ATOM   1094  OD2 ASP    83      43.520  36.660  17.090  1.00  0.00           O
ATOM   1095  C   ASP    83      41.520  39.650  19.450  1.00  0.00           C
ATOM   1096  O   ASP    83      40.430  39.360  18.970  1.00  0.00           O
ATOM   1097  N   ASN    84      42.000  40.880  19.470  1.00  0.00           N
ATOM   1098  H   ASN    84      42.890  41.040  19.930  1.00  0.00           H
ATOM   1099  CA  ASN    84      41.270  42.130  19.250  1.00  0.00           C
ATOM   1100  HA  ASN    84      40.340  41.950  19.800  1.00  0.00           H
ATOM   1101  CB  ASN    84      42.030  43.330  19.940  1.00  0.00           C
ATOM   1102  HB1 ASN    84      41.560  44.270  19.670  1.00  0.00           H
ATOM   1103  HB2 ASN    84      42.940  43.480  19.360  1.00  0.00           H
ATOM   1104  CG  ASN    84      42.280  43.180  21.420  1.00  0.00           C
ATOM   1105  OD1 ASN    84      41.450  43.070  22.250  1.00  0.00           O
ATOM   1106  ND2 ASN    84      43.450  43.000  21.780  1.00  0.00           N
ATOM   1107 1HD2 ASN    84      44.080  43.000  20.980  1.00  0.00           H
ATOM   1108 2HD2 ASN    84      43.740  42.850  22.740  1.00  0.00           H
ATOM   1109  C   ASN    84      40.870  42.420  17.800  1.00  0.00           C
ATOM   1110  O   ASN    84      39.890  43.110  17.520  1.00  0.00           O
ATOM   1111  N   ALA    85      41.600  41.770  16.860  1.00  0.00           N
ATOM   1112  H   ALA    85      42.400  41.280  17.230  1.00  0.00           H
ATOM   1113  CA  ALA    85      41.280  41.800  15.450  1.00  0.00           C
ATOM   1114  HA  ALA    85      41.020  42.800  15.100  1.00  0.00           H
ATOM   1115  CB  ALA    85      42.520  41.330  14.690  1.00  0.00           C
ATOM   1116  HB1 ALA    85      43.310  42.080  14.750  1.00  0.00           H
ATOM   1117  HB2 ALA    85      43.000  40.390  14.990  1.00  0.00           H
ATOM   1118  HB3 ALA    85      42.250  41.140  13.660  1.00  0.00           H
ATOM   1119  C   ALA    85      40.050  41.000  15.050  1.00  0.00           C
ATOM   1120  O   ALA    85      39.260  41.430  14.240  1.00  0.00           O
ATOM   1121  N   LYS    86      39.840  39.810  15.700  1.00  0.00           N
ATOM   1122  H   LYS    86      40.470  39.600  16.460  1.00  0.00           H
ATOM   1123  CA  LYS    86      38.600  38.950  15.490  1.00  0.00           C
ATOM   1124  HA  LYS    86      38.110  39.220  14.550  1.00  0.00           H
ATOM   1125  CB  LYS    86      39.040  37.470  15.250  1.00  0.00           C
ATOM   1126  HB1 LYS    86      38.150  36.840  15.340  1.00  0.00           H
ATOM   1127  HB2 LYS    86      39.820  37.190  15.950  1.00  0.00           H
ATOM   1128  CG  LYS    86      39.550  37.250  13.860  1.00  0.00           C
ATOM   1129  HG1 LYS    86      40.330  37.970  13.600  1.00  0.00           H
ATOM   1130  HG2 LYS    86      38.770  37.380  13.110  1.00  0.00           H
ATOM   1131  CD  LYS    86      40.240  35.900  13.670  1.00  0.00           C
ATOM   1132  HD1 LYS    86      39.570  35.080  13.930  1.00  0.00           H
ATOM   1133  HD2 LYS    86      41.080  35.850  14.360  1.00  0.00           H
ATOM   1134  CE  LYS    86      40.520  35.420  12.260  1.00  0.00           C
ATOM   1135  HE1 LYS    86      40.850  36.210  11.590  1.00  0.00           H
ATOM   1136  HE2 LYS    86      39.610  35.020  11.810  1.00  0.00           H
ATOM   1137  NZ  LYS    86      41.460  34.370  12.360  1.00  0.00           N
ATOM   1138  HZ1 LYS    86      42.350  34.640  12.760  1.00  0.00           H
ATOM   1139  HZ2 LYS    86      41.100  33.550  12.830  1.00  0.00           H
ATOM   1140  HZ3 LYS    86      41.760  34.040  11.460  1.00  0.00           H
ATOM   1141  C   LYS    86      37.540  39.140  16.580  1.00  0.00           C
ATOM   1142  O   LYS    86      36.400  38.720  16.340  1.00  0.00           O
ATOM   1143  N   ASN    87      37.890  39.680  17.750  1.00  0.00           N
ATOM   1144  H   ASN    87      38.860  39.920  17.920  1.00  0.00           H
ATOM   1145  CA  ASN    87      37.000  39.680  18.940  1.00  0.00           C
ATOM   1146  HA  ASN    87      37.640  40.100  19.710  1.00  0.00           H
ATOM   1147  CB  ASN    87      35.790  40.550  18.900  1.00  0.00           C
ATOM   1148  HB1 ASN    87      35.550  40.670  19.950  1.00  0.00           H
ATOM   1149  HB2 ASN    87      34.940  40.050  18.430  1.00  0.00           H
ATOM   1150  CG  ASN    87      36.020  41.830  18.060  1.00  0.00           C
ATOM   1151  OD1 ASN    87      36.390  42.890  18.620  1.00  0.00           O
ATOM   1152  ND2 ASN    87      35.830  41.800  16.760  1.00  0.00           N
ATOM   1153 1HD2 ASN    87      35.670  40.990  16.190  1.00  0.00           H
ATOM   1154 2HD2 ASN    87      36.090  42.650  16.270  1.00  0.00           H
ATOM   1155  C   ASN    87      36.670  38.230  19.390  1.00  0.00           C
ATOM   1156  O   ASN    87      35.490  37.780  19.570  1.00  0.00           O
ATOM   1157  N   THR    88      37.750  37.470  19.590  1.00  0.00           N
ATOM   1158  H   THR    88      38.680  37.840  19.430  1.00  0.00           H
ATOM   1159  CA  THR    88      37.840  36.090  20.190  1.00  0.00           C
ATOM   1160  HA  THR    88      36.870  35.700  20.510  1.00  0.00           H
ATOM   1161  CB  THR    88      38.460  35.100  19.180  1.00  0.00           C
ATOM   1162  HB  THR    88      39.530  35.270  19.050  1.00  0.00           H
ATOM   1163  CG2 THR    88      38.280  33.610  19.680  1.00  0.00           C
ATOM   1164 1HG2 THR    88      37.290  33.270  19.990  1.00  0.00           H
ATOM   1165 2HG2 THR    88      38.650  33.000  18.860  1.00  0.00           H
ATOM   1166 3HG2 THR    88      38.960  33.570  20.530  1.00  0.00           H
ATOM   1167  OG1 THR    88      37.810  35.130  17.940  1.00  0.00           O
ATOM   1168  HG1 THR    88      38.370  34.630  17.330  1.00  0.00           H
ATOM   1169  C   THR    88      38.670  36.150  21.490  1.00  0.00           C
ATOM   1170  O   THR    88      39.670  36.840  21.590  1.00  0.00           O
ATOM   1171  N   MET    89      38.240  35.400  22.500  1.00  0.00           N
ATOM   1172  H   MET    89      37.390  34.900  22.300  1.00  0.00           H
ATOM   1173  CA  MET    89      39.040  35.000  23.730  1.00  0.00           C
ATOM   1174  HA  MET    89      39.970  35.570  23.720  1.00  0.00           H
ATOM   1175  CB  MET    89      38.230  35.330  25.000  1.00  0.00           C
ATOM   1176  HB1 MET    89      37.190  35.030  24.850  1.00  0.00           H
ATOM   1177  HB2 MET    89      38.400  36.380  25.230  1.00  0.00           H
ATOM   1178  CG  MET    89      38.730  34.560  26.240  1.00  0.00           C
ATOM   1179  HG1 MET    89      39.750  34.870  26.420  1.00  0.00           H
ATOM   1180  HG2 MET    89      38.830  33.480  26.150  1.00  0.00           H
ATOM   1181  SD  MET    89      37.900  34.820  27.740  1.00  0.00           S
ATOM   1182  CE  MET    89      36.280  34.200  27.610  1.00  0.00           C
ATOM   1183  HE1 MET    89      35.710  34.670  26.820  1.00  0.00           H
ATOM   1184  HE2 MET    89      36.330  33.160  27.290  1.00  0.00           H
ATOM   1185  HE3 MET    89      35.740  34.300  28.550  1.00  0.00           H
ATOM   1186  C   MET    89      39.450  33.570  23.650  1.00  0.00           C
ATOM   1187  O   MET    89      38.620  32.700  23.420  1.00  0.00           O
ATOM   1188  N   TYR    90      40.760  33.330  23.910  1.00  0.00           N
ATOM   1189  H   TYR    90      41.350  34.140  24.030  1.00  0.00           H
ATOM   1190  CA  TYR    90      41.210  31.930  24.040  1.00  0.00           C
ATOM   1191  HA  TYR    90      40.450  31.250  23.650  1.00  0.00           H
ATOM   1192  CB  TYR    90      42.460  31.760  23.250  1.00  0.00           C
ATOM   1193  HB1 TYR    90      42.800  30.740  23.390  1.00  0.00           H
ATOM   1194  HB2 TYR    90      43.230  32.480  23.570  1.00  0.00           H
ATOM   1195  CG  TYR    90      42.360  31.970  21.760  1.00  0.00           C
ATOM   1196  CD1 TYR    90      42.910  33.100  21.080  1.00  0.00           C
ATOM   1197  HD1 TYR    90      43.350  33.960  21.550  1.00  0.00           H
ATOM   1198  CE1 TYR    90      42.770  33.170  19.680  1.00  0.00           C
ATOM   1199  HE1 TYR    90      43.200  33.990  19.130  1.00  0.00           H
ATOM   1200  CZ  TYR    90      42.120  32.150  18.960  1.00  0.00           C
ATOM   1201  OH  TYR    90      42.290  32.080  17.620  1.00  0.00           O
ATOM   1202  HH  TYR    90      41.950  31.220  17.360  1.00  0.00           H
ATOM   1203  CE2 TYR    90      41.500  31.050  19.600  1.00  0.00           C
ATOM   1204  HE2 TYR    90      41.090  30.220  19.040  1.00  0.00           H
ATOM   1205  CD2 TYR    90      41.720  30.970  21.030  1.00  0.00           C
ATOM   1206  HD2 TYR    90      41.280  30.110  21.520  1.00  0.00           H
ATOM   1207  C   TYR    90      41.470  31.520  25.410  1.00  0.00           C
ATOM   1208  O   TYR    90      42.020  32.300  26.170  1.00  0.00           O
ATOM   1209  N   LEU    91      41.280  30.250  25.680  1.00  0.00           N
ATOM   1210  H   LEU    91      40.770  29.690  25.020  1.00  0.00           H
ATOM   1211  CA  LEU    91      41.790  29.510  26.900  1.00  0.00           C
ATOM   1212  HA  LEU    91      42.470  30.220  27.360  1.00  0.00           H
ATOM   1213  CB  LEU    91      40.590  29.210  27.890  1.00  0.00           C
ATOM   1214  HB1 LEU    91      39.770  28.740  27.360  1.00  0.00           H
ATOM   1215  HB2 LEU    91      40.270  30.220  28.140  1.00  0.00           H
ATOM   1216  CG  LEU    91      40.960  28.410  29.150  1.00  0.00           C
ATOM   1217  HG  LEU    91      41.650  27.600  28.910  1.00  0.00           H
ATOM   1218  CD1 LEU    91      41.570  29.350  30.220  1.00  0.00           C
ATOM   1219 1HD1 LEU    91      42.080  28.770  30.990  1.00  0.00           H
ATOM   1220 2HD1 LEU    91      42.430  29.760  29.680  1.00  0.00           H
ATOM   1221 3HD1 LEU    91      40.820  29.960  30.720  1.00  0.00           H
ATOM   1222  CD2 LEU    91      39.820  27.670  29.910  1.00  0.00           C
ATOM   1223 1HD2 LEU    91      39.160  27.080  29.270  1.00  0.00           H
ATOM   1224 2HD2 LEU    91      40.310  27.010  30.620  1.00  0.00           H
ATOM   1225 3HD2 LEU    91      39.230  28.390  30.480  1.00  0.00           H
ATOM   1226  C   LEU    91      42.700  28.230  26.610  1.00  0.00           C
ATOM   1227  O   LEU    91      42.260  27.150  26.190  1.00  0.00           O
ATOM   1228  N   GLN    92      44.040  28.490  26.690  1.00  0.00           N
ATOM   1229  H   GLN    92      44.220  29.340  27.210  1.00  0.00           H
ATOM   1230  CA  GLN    92      45.010  27.400  26.580  1.00  0.00           C
ATOM   1231  HA  GLN    92      44.750  26.720  25.760  1.00  0.00           H
ATOM   1232  CB  GLN    92      46.410  28.090  26.410  1.00  0.00           C
ATOM   1233  HB1 GLN    92      46.770  28.460  27.370  1.00  0.00           H
ATOM   1234  HB2 GLN    92      46.190  28.990  25.840  1.00  0.00           H
ATOM   1235  CG  GLN    92      47.550  27.300  25.790  1.00  0.00           C
ATOM   1236  HG1 GLN    92      47.290  27.450  24.740  1.00  0.00           H
ATOM   1237  HG2 GLN    92      47.550  26.290  26.210  1.00  0.00           H
ATOM   1238  CD  GLN    92      48.880  27.990  25.990  1.00  0.00           C
ATOM   1239  OE1 GLN    92      49.280  28.410  27.050  1.00  0.00           O
ATOM   1240  NE2 GLN    92      49.700  28.050  24.950  1.00  0.00           N
ATOM   1241 1HE2 GLN    92      49.520  27.450  24.160  1.00  0.00           H
ATOM   1242 2HE2 GLN    92      50.620  28.400  25.160  1.00  0.00           H
ATOM   1243  C   GLN    92      45.080  26.610  27.870  1.00  0.00           C
ATOM   1244  O   GLN    92      44.960  27.140  28.990  1.00  0.00           O
ATOM   1245  N   MET    93      45.250  25.300  27.710  1.00  0.00           N
ATOM   1246  H   MET    93      45.290  24.920  26.780  1.00  0.00           H
ATOM   1247  CA  MET    93      45.290  24.310  28.820  1.00  0.00           C
ATOM   1248  HA  MET    93      45.590  24.730  29.780  1.00  0.00           H
ATOM   1249  CB  MET    93      43.900  23.910  29.210  1.00  0.00           C
ATOM   1250  HB1 MET    93      43.460  24.860  29.530  1.00  0.00           H
ATOM   1251  HB2 MET    93      43.900  23.260  30.090  1.00  0.00           H
ATOM   1252  CG  MET    93      43.080  23.290  28.080  1.00  0.00           C
ATOM   1253  HG1 MET    93      43.620  22.400  27.740  1.00  0.00           H
ATOM   1254  HG2 MET    93      43.080  23.870  27.160  1.00  0.00           H
ATOM   1255  SD  MET    93      41.380  23.180  28.630  1.00  0.00           S
ATOM   1256  CE  MET    93      40.880  24.900  28.470  1.00  0.00           C
ATOM   1257  HE1 MET    93      41.210  25.330  27.520  1.00  0.00           H
ATOM   1258  HE2 MET    93      39.810  24.910  28.670  1.00  0.00           H
ATOM   1259  HE3 MET    93      41.350  25.500  29.240  1.00  0.00           H
ATOM   1260  C   MET    93      46.230  23.150  28.570  1.00  0.00           C
ATOM   1261  O   MET    93      46.200  22.480  27.560  1.00  0.00           O
ATOM   1262  N   ASN    94      47.070  22.870  29.580  1.00  0.00           N
ATOM   1263  H   ASN    94      47.010  23.450  30.400  1.00  0.00           H
ATOM   1264  CA  ASN    94      48.170  21.940  29.490  1.00  0.00           C
ATOM   1265  HA  ASN    94      48.220  21.610  28.450  1.00  0.00           H
ATOM   1266  CB  ASN    94      49.490  22.550  29.780  1.00  0.00           C
ATOM   1267  HB1 ASN    94      50.280  21.810  29.650  1.00  0.00           H
ATOM   1268  HB2 ASN    94      49.500  22.850  30.830  1.00  0.00           H
ATOM   1269  CG  ASN    94      49.840  23.730  28.850  1.00  0.00           C
ATOM   1270  OD1 ASN    94      49.260  23.890  27.840  1.00  0.00           O
ATOM   1271  ND2 ASN    94      50.840  24.430  29.210  1.00  0.00           N
ATOM   1272 1HD2 ASN    94      51.370  24.270  30.060  1.00  0.00           H
ATOM   1273 2HD2 ASN    94      51.260  24.930  28.440  1.00  0.00           H
ATOM   1274  C   ASN    94      48.090  20.670  30.380  1.00  0.00           C
ATOM   1275  O   ASN    94      47.760  20.670  31.560  1.00  0.00           O
ATOM   1276  N   SER    95      48.540  19.560  29.820  1.00  0.00           N
ATOM   1277  H   SER    95      48.740  19.530  28.830  1.00  0.00           H
ATOM   1278  CA  SER    95      49.060  18.380  30.660  1.00  0.00           C
ATOM   1279  HA  SER    95      49.330  17.560  30.000  1.00  0.00           H
ATOM   1280  CB  SER    95      50.190  18.790  31.500  1.00  0.00           C
ATOM   1281  HB1 SER    95      50.680  17.900  31.900  1.00  0.00           H
ATOM   1282  HB2 SER    95      49.880  19.450  32.310  1.00  0.00           H
ATOM   1283  OG  SER    95      51.200  19.320  30.650  1.00  0.00           O
ATOM   1284  HG  SER    95      51.990  19.390  31.190  1.00  0.00           H
ATOM   1285  C   SER    95      47.910  17.670  31.400  1.00  0.00           C
ATOM   1286  O   SER    95      48.040  17.350  32.600  1.00  0.00           O
ATOM   1287  N   LEU    96      46.770  17.440  30.740  1.00  0.00           N
ATOM   1288  H   LEU    96      46.840  17.790  29.790  1.00  0.00           H
ATOM   1289  CA  LEU    96      45.460  17.170  31.290  1.00  0.00           C
ATOM   1290  HA  LEU    96      45.240  17.980  31.980  1.00  0.00           H
ATOM   1291  CB  LEU    96      44.440  17.380  30.210  1.00  0.00           C
ATOM   1292  HB1 LEU    96      43.530  16.930  30.610  1.00  0.00           H
ATOM   1293  HB2 LEU    96      44.680  16.650  29.440  1.00  0.00           H
ATOM   1294  CG  LEU    96      44.310  18.800  29.470  1.00  0.00           C
ATOM   1295  HG  LEU    96      45.280  18.940  28.980  1.00  0.00           H
ATOM   1296  CD1 LEU    96      43.190  18.820  28.380  1.00  0.00           C
ATOM   1297 1HD1 LEU    96      43.100  17.860  27.880  1.00  0.00           H
ATOM   1298 2HD1 LEU    96      42.220  19.000  28.850  1.00  0.00           H
ATOM   1299 3HD1 LEU    96      43.400  19.670  27.730  1.00  0.00           H
ATOM   1300  CD2 LEU    96      44.050  19.960  30.420  1.00  0.00           C
ATOM   1301 1HD2 LEU    96      43.820  20.820  29.780  1.00  0.00           H
ATOM   1302 2HD2 LEU    96      43.330  19.610  31.160  1.00  0.00           H
ATOM   1303 3HD2 LEU    96      44.960  20.370  30.860  1.00  0.00           H
ATOM   1304  C   LEU    96      45.310  15.760  31.910  1.00  0.00           C
ATOM   1305  O   LEU    96      45.850  14.730  31.420  1.00  0.00           O
ATOM   1306  N   LYS    97      44.550  15.680  32.960  1.00  0.00           N
ATOM   1307  H   LYS    97      44.080  16.460  33.400  1.00  0.00           H
ATOM   1308  CA  LYS    97      44.230  14.370  33.570  1.00  0.00           C
ATOM   1309  HA  LYS    97      44.800  13.560  33.130  1.00  0.00           H
ATOM   1310  CB  LYS    97      44.610  14.460  35.060  1.00  0.00           C
ATOM   1311  HB1 LYS    97      44.240  13.650  35.690  1.00  0.00           H
ATOM   1312  HB2 LYS    97      44.250  15.440  35.350  1.00  0.00           H
ATOM   1313  CG  LYS    97      46.160  14.480  35.280  1.00  0.00           C
ATOM   1314  HG1 LYS    97      46.640  15.410  34.980  1.00  0.00           H
ATOM   1315  HG2 LYS    97      46.570  13.670  34.680  1.00  0.00           H
ATOM   1316  CD  LYS    97      46.730  14.190  36.700  1.00  0.00           C
ATOM   1317  HD1 LYS    97      46.280  13.300  37.140  1.00  0.00           H
ATOM   1318  HD2 LYS    97      46.350  15.060  37.250  1.00  0.00           H
ATOM   1319  CE  LYS    97      48.290  14.230  36.660  1.00  0.00           C
ATOM   1320  HE1 LYS    97      48.720  14.320  37.660  1.00  0.00           H
ATOM   1321  HE2 LYS    97      48.670  15.110  36.150  1.00  0.00           H
ATOM   1322  NZ  LYS    97      48.910  12.990  36.110  1.00  0.00           N
ATOM   1323  HZ1 LYS    97      48.270  12.220  36.270  1.00  0.00           H
ATOM   1324  HZ2 LYS    97      49.060  13.050  35.110  1.00  0.00           H
ATOM   1325  HZ3 LYS    97      49.860  12.840  36.420  1.00  0.00           H
ATOM   1326  C   LYS    97      42.770  14.030  33.210  1.00  0.00           C
ATOM   1327  O   LYS    97      42.030  14.880  32.740  1.00  0.00           O
ATOM   1328  N   PRO    98      42.270  12.780  33.560  1.00  0.00           N
ATOM   1329  CD  PRO    98      43.040  11.520  33.920  1.00  0.00           C
ATOM   1330  HD1 PRO    98      43.410  11.610  34.940  1.00  0.00           H
ATOM   1331  HD2 PRO    98      43.840  11.350  33.200  1.00  0.00           H
ATOM   1332  CG  PRO    98      41.960  10.470  33.810  1.00  0.00           C
ATOM   1333  HG1 PRO    98      42.270   9.610  34.410  1.00  0.00           H
ATOM   1334  HG2 PRO    98      41.910  10.090  32.800  1.00  0.00           H
ATOM   1335  CB  PRO    98      40.650  11.100  34.130  1.00  0.00           C
ATOM   1336  HB1 PRO    98      40.510  11.280  35.200  1.00  0.00           H
ATOM   1337  HB2 PRO    98      39.790  10.590  33.700  1.00  0.00           H
ATOM   1338  CA  PRO    98      40.840  12.560  33.540  1.00  0.00           C
ATOM   1339  HA  PRO    98      40.360  12.490  32.570  1.00  0.00           H
ATOM   1340  C   PRO    98      39.970  13.580  34.330  1.00  0.00           C
ATOM   1341  O   PRO    98      38.830  13.800  33.870  1.00  0.00           O
ATOM   1342  N   GLU    99      40.480  14.150  35.430  1.00  0.00           N
ATOM   1343  H   GLU    99      41.360  13.830  35.820  1.00  0.00           H
ATOM   1344  CA  GLU    99      39.790  15.290  36.170  1.00  0.00           C
ATOM   1345  HA  GLU    99      38.860  14.880  36.560  1.00  0.00           H
ATOM   1346  CB  GLU    99      40.620  15.570  37.430  1.00  0.00           C
ATOM   1347  HB1 GLU    99      40.700  14.660  38.020  1.00  0.00           H
ATOM   1348  HB2 GLU    99      40.080  16.380  37.920  1.00  0.00           H
ATOM   1349  CG  GLU    99      42.060  16.030  37.130  1.00  0.00           C
ATOM   1350  HG1 GLU    99      41.960  16.830  36.400  1.00  0.00           H
ATOM   1351  HG2 GLU    99      42.630  15.160  36.800  1.00  0.00           H
ATOM   1352  CD  GLU    99      42.830  16.600  38.360  1.00  0.00           C
ATOM   1353  OE1 GLU    99      42.620  17.800  38.600  1.00  0.00           O
ATOM   1354  OE2 GLU    99      43.490  15.850  39.090  1.00  0.00           O
ATOM   1355  C   GLU    99      39.380  16.600  35.440  1.00  0.00           C
ATOM   1356  O   GLU    99      38.550  17.350  35.920  1.00  0.00           O
ATOM   1357  N   ASP   100      40.030  16.910  34.370  1.00  0.00           N
ATOM   1358  H   ASP   100      40.890  16.420  34.180  1.00  0.00           H
ATOM   1359  CA  ASP   100      39.760  18.010  33.440  1.00  0.00           C
ATOM   1360  HA  ASP   100      39.410  18.880  34.000  1.00  0.00           H
ATOM   1361  CB  ASP   100      41.000  18.310  32.740  1.00  0.00           C
ATOM   1362  HB1 ASP   100      40.740  19.210  32.180  1.00  0.00           H
ATOM   1363  HB2 ASP   100      41.220  17.500  32.040  1.00  0.00           H
ATOM   1364  CG  ASP   100      42.210  18.740  33.620  1.00  0.00           C
ATOM   1365  OD1 ASP   100      42.020  19.710  34.380  1.00  0.00           O
ATOM   1366  OD2 ASP   100      43.370  18.320  33.450  1.00  0.00           O
ATOM   1367  C   ASP   100      38.650  17.740  32.380  1.00  0.00           C
ATOM   1368  O   ASP   100      38.270  18.660  31.680  1.00  0.00           O
ATOM   1369  N   THR   101      38.030  16.510  32.300  1.00  0.00           N
ATOM   1370  H   THR   101      38.460  15.760  32.820  1.00  0.00           H
ATOM   1371  CA  THR   101      36.890  16.040  31.480  1.00  0.00           C
ATOM   1372  HA  THR   101      37.150  16.340  30.470  1.00  0.00           H
ATOM   1373  CB  THR   101      36.870  14.490  31.540  1.00  0.00           C
ATOM   1374  HB  THR   101      36.760  14.280  32.600  1.00  0.00           H
ATOM   1375  CG2 THR   101      35.690  13.840  30.800  1.00  0.00           C
ATOM   1376 1HG2 THR   101      35.870  12.770  30.870  1.00  0.00           H
ATOM   1377 2HG2 THR   101      34.710  14.020  31.230  1.00  0.00           H
ATOM   1378 3HG2 THR   101      35.730  14.180  29.770  1.00  0.00           H
ATOM   1379  OG1 THR   101      38.090  13.850  31.090  1.00  0.00           O
ATOM   1380  HG1 THR   101      38.590  13.340  31.730  1.00  0.00           H
ATOM   1381  C   THR   101      35.570  16.710  31.910  1.00  0.00           C
ATOM   1382  O   THR   101      35.030  16.420  33.010  1.00  0.00           O
ATOM   1383  N   ALA   102      35.160  17.670  31.120  1.00  0.00           N
ATOM   1384  H   ALA   102      35.740  17.880  30.320  1.00  0.00           H
ATOM   1385  CA  ALA   102      34.080  18.610  31.570  1.00  0.00           C
ATOM   1386  HA  ALA   102      33.320  18.100  32.160  1.00  0.00           H
ATOM   1387  CB  ALA   102      34.750  19.660  32.490  1.00  0.00           C
ATOM   1388  HB1 ALA   102      35.080  19.250  33.450  1.00  0.00           H
ATOM   1389  HB2 ALA   102      35.550  20.130  31.910  1.00  0.00           H
ATOM   1390  HB3 ALA   102      34.020  20.430  32.740  1.00  0.00           H
ATOM   1391  C   ALA   102      33.320  19.250  30.360  1.00  0.00           C
ATOM   1392  O   ALA   102      33.700  19.180  29.220  1.00  0.00           O
ATOM   1393  N   VAL   103      32.370  20.140  30.640  1.00  0.00           N
ATOM   1394  H   VAL   103      32.110  20.230  31.610  1.00  0.00           H
ATOM   1395  CA  VAL   103      32.030  21.240  29.730  1.00  0.00           C
ATOM   1396  HA  VAL   103      32.260  20.900  28.730  1.00  0.00           H
ATOM   1397  CB  VAL   103      30.500  21.420  29.580  1.00  0.00           C
ATOM   1398  HB  VAL   103      30.120  21.530  30.600  1.00  0.00           H
ATOM   1399  CG1 VAL   103      30.000  22.630  28.760  1.00  0.00           C
ATOM   1400 1HG1 VAL   103      30.200  22.520  27.690  1.00  0.00           H
ATOM   1401 2HG1 VAL   103      28.920  22.690  28.850  1.00  0.00           H
ATOM   1402 3HG1 VAL   103      30.400  23.590  29.090  1.00  0.00           H
ATOM   1403  CG2 VAL   103      29.810  20.080  29.150  1.00  0.00           C
ATOM   1404 1HG2 VAL   103      30.000  19.900  28.090  1.00  0.00           H
ATOM   1405 2HG2 VAL   103      30.090  19.250  29.790  1.00  0.00           H
ATOM   1406 3HG2 VAL   103      28.750  20.260  29.340  1.00  0.00           H
ATOM   1407  C   VAL   103      32.710  22.470  30.250  1.00  0.00           C
ATOM   1408  O   VAL   103      32.670  22.810  31.390  1.00  0.00           O
ATOM   1409  N   TYR   104      33.170  23.290  29.270  1.00  0.00           N
ATOM   1410  H   TYR   104      32.920  23.110  28.310  1.00  0.00           H
ATOM   1411  CA  TYR   104      33.820  24.580  29.520  1.00  0.00           C
ATOM   1412  HA  TYR   104      33.860  24.760  30.600  1.00  0.00           H
ATOM   1413  CB  TYR   104      35.210  24.640  28.940  1.00  0.00           C
ATOM   1414  HB1 TYR   104      35.550  25.670  28.990  1.00  0.00           H
ATOM   1415  HB2 TYR   104      35.180  24.350  27.890  1.00  0.00           H
ATOM   1416  CG  TYR   104      36.250  23.790  29.630  1.00  0.00           C
ATOM   1417  CD1 TYR   104      36.230  22.420  29.460  1.00  0.00           C
ATOM   1418  HD1 TYR   104      35.460  21.960  28.870  1.00  0.00           H
ATOM   1419  CE1 TYR   104      37.100  21.610  30.180  1.00  0.00           C
ATOM   1420  HE1 TYR   104      36.990  20.540  30.080  1.00  0.00           H
ATOM   1421  CZ  TYR   104      38.200  22.210  30.860  1.00  0.00           C
ATOM   1422  OH  TYR   104      39.030  21.410  31.600  1.00  0.00           O
ATOM   1423  HH  TYR   104      39.080  20.500  31.310  1.00  0.00           H
ATOM   1424  CE2 TYR   104      38.320  23.580  30.920  1.00  0.00           C
ATOM   1425  HE2 TYR   104      39.160  23.960  31.480  1.00  0.00           H
ATOM   1426  CD2 TYR   104      37.350  24.440  30.320  1.00  0.00           C
ATOM   1427  HD2 TYR   104      37.320  25.500  30.520  1.00  0.00           H
ATOM   1428  C   TYR   104      32.820  25.690  29.040  1.00  0.00           C
ATOM   1429  O   TYR   104      32.520  25.850  27.840  1.00  0.00           O
ATOM   1430  N   TYR   105      32.500  26.540  30.030  1.00  0.00           N
ATOM   1431  H   TYR   105      33.020  26.420  30.890  1.00  0.00           H
ATOM   1432  CA  TYR   105      31.550  27.650  29.840  1.00  0.00           C
ATOM   1433  HA  TYR   105      30.950  27.550  28.940  1.00  0.00           H
ATOM   1434  CB  TYR   105      30.600  27.770  31.050  1.00  0.00           C
ATOM   1435  HB1 TYR   105      30.020  28.690  30.970  1.00  0.00           H
ATOM   1436  HB2 TYR   105      31.260  28.010  31.880  1.00  0.00           H
ATOM   1437  CG  TYR   105      29.780  26.490  31.190  1.00  0.00           C
ATOM   1438  CD1 TYR   105      29.700  25.840  32.420  1.00  0.00           C
ATOM   1439  HD1 TYR   105      30.330  26.080  33.260  1.00  0.00           H
ATOM   1440  CE1 TYR   105      28.830  24.730  32.530  1.00  0.00           C
ATOM   1441  HE1 TYR   105      28.790  24.250  33.500  1.00  0.00           H
ATOM   1442  CZ  TYR   105      27.950  24.380  31.550  1.00  0.00           C
ATOM   1443  OH  TYR   105      27.120  23.290  31.750  1.00  0.00           O
ATOM   1444  HH  TYR   105      26.490  23.360  31.030  1.00  0.00           H
ATOM   1445  CE2 TYR   105      28.040  25.070  30.340  1.00  0.00           C
ATOM   1446  HE2 TYR   105      27.270  24.880  29.610  1.00  0.00           H
ATOM   1447  CD2 TYR   105      28.990  26.080  30.110  1.00  0.00           C
ATOM   1448  HD2 TYR   105      29.070  26.700  29.230  1.00  0.00           H
ATOM   1449  C   TYR   105      32.260  28.980  29.720  1.00  0.00           C
ATOM   1450  O   TYR   105      33.090  29.310  30.590  1.00  0.00           O
ATOM   1451  N   CYS   106      31.940  29.650  28.650  1.00  0.00           N
ATOM   1452  H   CYS   106      31.430  29.340  27.840  1.00  0.00           H
ATOM   1453  CA  CYS   106      32.310  31.060  28.570  1.00  0.00           C
ATOM   1454  HA  CYS   106      33.270  31.170  29.080  1.00  0.00           H
ATOM   1455  CB  CYS   106      32.460  31.350  27.060  1.00  0.00           C
ATOM   1456  HB1 CYS   106      31.480  31.270  26.580  1.00  0.00           H
ATOM   1457  HB2 CYS   106      33.170  30.610  26.710  1.00  0.00           H
ATOM   1458  SG  CYS   106      33.180  33.000  26.710  1.00  0.00           S
ATOM   1459  C   CYS   106      31.280  32.020  29.160  1.00  0.00           C
ATOM   1460  O   CYS   106      30.040  31.820  29.130  1.00  0.00           O
ATOM   1461  N   ALA   107      31.730  33.110  29.730  1.00  0.00           N
ATOM   1462  H   ALA   107      32.730  33.230  29.860  1.00  0.00           H
ATOM   1463  CA  ALA   107      30.940  34.280  30.240  1.00  0.00           C
ATOM   1464  HA  ALA   107      30.050  34.330  29.620  1.00  0.00           H
ATOM   1465  CB  ALA   107      30.660  34.050  31.810  1.00  0.00           C
ATOM   1466  HB1 ALA   107      30.080  34.850  32.250  1.00  0.00           H
ATOM   1467  HB2 ALA   107      30.250  33.040  31.940  1.00  0.00           H
ATOM   1468  HB3 ALA   107      31.570  33.920  32.410  1.00  0.00           H
ATOM   1469  C   ALA   107      31.650  35.650  30.090  1.00  0.00           C
ATOM   1470  O   ALA   107      32.810  35.680  29.880  1.00  0.00           O
ATOM   1471  N   ALA   108      30.950  36.720  30.400  1.00  0.00           N
ATOM   1472  H   ALA   108      29.970  36.540  30.600  1.00  0.00           H
ATOM   1473  CA  ALA   108      31.430  38.120  30.260  1.00  0.00           C
ATOM   1474  HA  ALA   108      32.520  38.130  30.340  1.00  0.00           H
ATOM   1475  CB  ALA   108      31.010  38.680  28.900  1.00  0.00           C
ATOM   1476  HB1 ALA   108      31.400  39.700  28.840  1.00  0.00           H
ATOM   1477  HB2 ALA   108      31.500  38.100  28.120  1.00  0.00           H
ATOM   1478  HB3 ALA   108      29.940  38.640  28.710  1.00  0.00           H
ATOM   1479  C   ALA   108      30.830  39.010  31.470  1.00  0.00           C
ATOM   1480  O   ALA   108      29.630  38.800  31.800  1.00  0.00           O
ATOM   1481  N   ASP   109      31.590  39.950  32.060  1.00  0.00           N
ATOM   1482  H   ASP   109      32.560  39.960  31.760  1.00  0.00           H
ATOM   1483  CA  ASP   109      31.020  41.000  32.960  1.00  0.00           C
ATOM   1484  HA  ASP   109      29.960  41.140  32.760  1.00  0.00           H
ATOM   1485  CB  ASP   109      31.200  40.610  34.440  1.00  0.00           C
ATOM   1486  HB1 ASP   109      32.240  40.820  34.700  1.00  0.00           H
ATOM   1487  HB2 ASP   109      31.070  39.530  34.570  1.00  0.00           H
ATOM   1488  CG  ASP   109      30.370  41.360  35.410  1.00  0.00           C
ATOM   1489  OD1 ASP   109      29.140  41.190  35.370  1.00  0.00           O
ATOM   1490  OD2 ASP   109      30.870  42.290  36.100  1.00  0.00           O
ATOM   1491  C   ASP   109      31.660  42.430  32.890  1.00  0.00           C
ATOM   1492  O   ASP   109      32.760  42.530  32.390  1.00  0.00           O
ATOM   1493  N   ARG   110      31.080  43.510  33.420  1.00  0.00           N
ATOM   1494  H   ARG   110      30.380  43.380  34.140  1.00  0.00           H
ATOM   1495  CA  ARG   110      31.800  44.860  33.420  1.00  0.00           C
ATOM   1496  HA  ARG   110      32.490  44.840  32.570  1.00  0.00           H
ATOM   1497  CB  ARG   110      30.790  46.010  33.190  1.00  0.00           C
ATOM   1498  HB1 ARG   110      31.230  47.010  33.250  1.00  0.00           H
ATOM   1499  HB2 ARG   110      29.970  45.990  33.910  1.00  0.00           H
ATOM   1500  CG  ARG   110      30.240  45.970  31.750  1.00  0.00           C
ATOM   1501  HG1 ARG   110      29.440  45.230  31.740  1.00  0.00           H
ATOM   1502  HG2 ARG   110      31.010  45.800  31.010  1.00  0.00           H
ATOM   1503  CD  ARG   110      29.510  47.300  31.590  1.00  0.00           C
ATOM   1504  HD1 ARG   110      30.220  48.130  31.640  1.00  0.00           H
ATOM   1505  HD2 ARG   110      28.860  47.340  32.460  1.00  0.00           H
ATOM   1506  NE  ARG   110      28.650  47.250  30.410  1.00  0.00           N
ATOM   1507  HE  ARG   110      28.210  46.360  30.220  1.00  0.00           H
ATOM   1508  CZ  ARG   110      28.410  48.250  29.570  1.00  0.00           C
ATOM   1509  NH1 ARG   110      28.920  49.440  29.740  1.00  0.00           N
ATOM   1510 1HH1 ARG   110      29.080  49.720  30.700  1.00  0.00           H
ATOM   1511 2HH1 ARG   110      28.590  50.150  29.090  1.00  0.00           H
ATOM   1512  NH2 ARG   110      27.720  48.000  28.530  1.00  0.00           N
ATOM   1513 1HH2 ARG   110      27.150  47.160  28.450  1.00  0.00           H
ATOM   1514 2HH2 ARG   110      27.460  48.760  27.910  1.00  0.00           H
ATOM   1515  C   ARG   110      32.850  45.180  34.470  1.00  0.00           C
ATOM   1516  O   ARG   110      33.680  46.030  34.160  1.00  0.00           O
ATOM   1517  N   PHE   111      32.820  44.520  35.640  1.00  0.00           N
ATOM   1518  H   PHE   111      32.140  43.780  35.690  1.00  0.00           H
ATOM   1519  CA  PHE   111      33.570  44.840  36.870  1.00  0.00           C
ATOM   1520  HA  PHE   111      34.470  45.300  36.470  1.00  0.00           H
ATOM   1521  CB  PHE   111      32.890  45.860  37.790  1.00  0.00           C
ATOM   1522  HB1 PHE   111      33.670  46.360  38.360  1.00  0.00           H
ATOM   1523  HB2 PHE   111      32.080  45.350  38.310  1.00  0.00           H
ATOM   1524  CG  PHE   111      32.110  46.920  37.030  1.00  0.00           C
ATOM   1525  CD1 PHE   111      30.720  46.840  36.740  1.00  0.00           C
ATOM   1526  HD1 PHE   111      30.200  45.990  37.150  1.00  0.00           H
ATOM   1527  CE1 PHE   111      30.120  47.910  36.130  1.00  0.00           C
ATOM   1528  HE1 PHE   111      29.090  47.740  35.880  1.00  0.00           H
ATOM   1529  CZ  PHE   111      30.850  49.050  35.740  1.00  0.00           C
ATOM   1530  HZ  PHE   111      30.400  49.820  35.120  1.00  0.00           H
ATOM   1531  CE2 PHE   111      32.220  49.160  35.980  1.00  0.00           C
ATOM   1532  HE2 PHE   111      32.730  50.050  35.630  1.00  0.00           H
ATOM   1533  CD2 PHE   111      32.830  48.100  36.680  1.00  0.00           C
ATOM   1534  HD2 PHE   111      33.900  48.120  36.830  1.00  0.00           H
ATOM   1535  C   PHE   111      33.940  43.600  37.730  1.00  0.00           C
ATOM   1536  O   PHE   111      34.900  43.650  38.530  1.00  0.00           O
ATOM   1537  N   LEU   112      33.250  42.390  37.460  1.00  0.00           N
ATOM   1538  H   LEU   112      32.480  42.310  36.800  1.00  0.00           H
ATOM   1539  CA  LEU   112      33.570  41.070  38.060  1.00  0.00           C
ATOM   1540  HA  LEU   112      33.900  41.260  39.080  1.00  0.00           H
ATOM   1541  CB  LEU   112      32.280  40.170  38.270  1.00  0.00           C
ATOM   1542  HB1 LEU   112      32.590  39.360  38.930  1.00  0.00           H
ATOM   1543  HB2 LEU   112      31.910  39.810  37.310  1.00  0.00           H
ATOM   1544  CG  LEU   112      31.170  40.960  39.000  1.00  0.00           C
ATOM   1545  HG  LEU   112      30.960  41.940  38.550  1.00  0.00           H
ATOM   1546  CD1 LEU   112      29.980  40.070  39.230  1.00  0.00           C
ATOM   1547 1HD1 LEU   112      30.210  39.250  39.900  1.00  0.00           H
ATOM   1548 2HD1 LEU   112      29.170  40.680  39.630  1.00  0.00           H
ATOM   1549 3HD1 LEU   112      29.560  39.640  38.310  1.00  0.00           H
ATOM   1550  CD2 LEU   112      31.690  41.300  40.470  1.00  0.00           C
ATOM   1551 1HD2 LEU   112      30.840  41.720  41.000  1.00  0.00           H
ATOM   1552 2HD2 LEU   112      32.000  40.370  40.950  1.00  0.00           H
ATOM   1553 3HD2 LEU   112      32.520  42.010  40.490  1.00  0.00           H
ATOM   1554  C   LEU   112      34.730  40.230  37.460  1.00  0.00           C
ATOM   1555  O   LEU   112      35.150  40.340  36.350  1.00  0.00           O
ATOM   1556  N   THR   113      35.350  39.390  38.310  1.00  0.00           N
ATOM   1557  H   THR   113      35.120  39.510  39.290  1.00  0.00           H
ATOM   1558  CA  THR   113      36.580  38.630  38.030  1.00  0.00           C
ATOM   1559  HA  THR   113      36.760  38.620  36.960  1.00  0.00           H
ATOM   1560  CB  THR   113      37.800  39.300  38.690  1.00  0.00           C
ATOM   1561  HB  THR   113      38.650  38.780  38.250  1.00  0.00           H
ATOM   1562  CG2 THR   113      38.040  40.690  38.210  1.00  0.00           C
ATOM   1563 1HG2 THR   113      38.050  40.660  37.120  1.00  0.00           H
ATOM   1564 2HG2 THR   113      37.220  41.360  38.470  1.00  0.00           H
ATOM   1565 3HG2 THR   113      38.990  41.110  38.520  1.00  0.00           H
ATOM   1566  OG1 THR   113      37.880  39.350  40.080  1.00  0.00           O
ATOM   1567  HG1 THR   113      37.240  39.970  40.450  1.00  0.00           H
ATOM   1568  C   THR   113      36.630  37.160  38.380  1.00  0.00           C
ATOM   1569  O   THR   113      37.280  36.400  37.620  1.00  0.00           O
ATOM   1570  N   ARG   132      35.770  36.620  39.250  1.00  0.00           N
ATOM   1571  H   ARG   132      35.290  37.290  39.830  1.00  0.00           H
ATOM   1572  CA  ARG   132      35.610  35.250  39.640  1.00  0.00           C
ATOM   1573  HA  ARG   132      35.900  34.590  38.810  1.00  0.00           H
ATOM   1574  CB  ARG   132      36.630  34.940  40.730  1.00  0.00           C
ATOM   1575  HB1 ARG   132      37.650  35.090  40.390  1.00  0.00           H
ATOM   1576  HB2 ARG   132      36.620  33.880  40.980  1.00  0.00           H
ATOM   1577  CG  ARG   132      36.420  35.690  42.010  1.00  0.00           C
ATOM   1578  HG1 ARG   132      35.350  35.670  42.190  1.00  0.00           H
ATOM   1579  HG2 ARG   132      36.650  36.750  41.920  1.00  0.00           H
ATOM   1580  CD  ARG   132      37.270  35.110  43.160  1.00  0.00           C
ATOM   1581  HD1 ARG   132      37.240  34.020  43.140  1.00  0.00           H
ATOM   1582  HD2 ARG   132      36.920  35.440  44.140  1.00  0.00           H
ATOM   1583  NE  ARG   132      38.700  35.570  43.000  1.00  0.00           N
ATOM   1584  HE  ARG   132      38.880  36.560  42.980  1.00  0.00           H
ATOM   1585  CZ  ARG   132      39.740  34.940  42.460  1.00  0.00           C
ATOM   1586  NH1 ARG   132      39.760  33.690  42.180  1.00  0.00           N
ATOM   1587 1HH1 ARG   132      38.980  33.080  42.400  1.00  0.00           H
ATOM   1588 2HH1 ARG   132      40.560  33.430  41.610  1.00  0.00           H
ATOM   1589  NH2 ARG   132      40.870  35.490  42.130  1.00  0.00           N
ATOM   1590 1HH2 ARG   132      41.090  36.420  42.460  1.00  0.00           H
ATOM   1591 2HH2 ARG   132      41.650  34.890  41.900  1.00  0.00           H
ATOM   1592  C   ARG   132      34.180  34.760  40.040  1.00  0.00           C
ATOM   1593  O   ARG   132      33.840  33.650  39.750  1.00  0.00           O
ATOM   1594  N   SER   133      33.360  35.580  40.680  1.00  0.00           N
ATOM   1595  H   SER   133      33.840  36.430  40.950  1.00  0.00           H
ATOM   1596  CA  SER   133      32.090  35.200  41.220  1.00  0.00           C
ATOM   1597  HA  SER   133      32.230  34.260  41.740  1.00  0.00           H
ATOM   1598  CB  SER   133      31.620  36.260  42.320  1.00  0.00           C
ATOM   1599  HB1 SER   133      32.400  36.290  43.080  1.00  0.00           H
ATOM   1600  HB2 SER   133      30.640  35.970  42.700  1.00  0.00           H
ATOM   1601  OG  SER   133      31.490  37.530  41.770  1.00  0.00           O
ATOM   1602  HG  SER   133      31.140  38.020  42.510  1.00  0.00           H
ATOM   1603  C   SER   133      31.070  35.000  40.050  1.00  0.00           C
ATOM   1604  O   SER   133      31.260  35.600  39.020  1.00  0.00           O
ATOM   1605  N   VAL   134      30.030  34.180  40.320  1.00  0.00           N
ATOM   1606  H   VAL   134      29.800  33.860  41.250  1.00  0.00           H
ATOM   1607  CA  VAL   134      29.220  33.670  39.200  1.00  0.00           C
ATOM   1608  HA  VAL   134      29.950  33.350  38.450  1.00  0.00           H
ATOM   1609  CB  VAL   134      28.360  32.450  39.450  1.00  0.00           C
ATOM   1610  HB  VAL   134      27.820  32.190  38.540  1.00  0.00           H
ATOM   1611  CG1 VAL   134      29.310  31.400  39.900  1.00  0.00           C
ATOM   1612 1HG1 VAL   134      29.990  30.990  39.150  1.00  0.00           H
ATOM   1613 2HG1 VAL   134      29.920  31.710  40.750  1.00  0.00           H
ATOM   1614 3HG1 VAL   134      28.720  30.570  40.290  1.00  0.00           H
ATOM   1615  CG2 VAL   134      27.250  32.780  40.510  1.00  0.00           C
ATOM   1616 1HG2 VAL   134      27.730  33.080  41.440  1.00  0.00           H
ATOM   1617 2HG2 VAL   134      26.570  33.520  40.100  1.00  0.00           H
ATOM   1618 3HG2 VAL   134      26.690  31.870  40.760  1.00  0.00           H
ATOM   1619  C   VAL   134      28.460  34.770  38.460  1.00  0.00           C
ATOM   1620  O   VAL   134      28.030  34.550  37.300  1.00  0.00           O
ATOM   1621  N   LYS   135      28.230  35.940  39.060  1.00  0.00           N
ATOM   1622  H   LYS   135      28.770  36.150  39.880  1.00  0.00           H
ATOM   1623  CA  LYS   135      27.170  36.950  38.670  1.00  0.00           C
ATOM   1624  HA  LYS   135      26.270  36.360  38.500  1.00  0.00           H
ATOM   1625  CB  LYS   135      26.890  37.860  39.910  1.00  0.00           C
ATOM   1626  HB1 LYS   135      26.120  38.620  39.820  1.00  0.00           H
ATOM   1627  HB2 LYS   135      27.750  38.490  40.130  1.00  0.00           H
ATOM   1628  CG  LYS   135      26.560  37.060  41.170  1.00  0.00           C
ATOM   1629  HG1 LYS   135      27.280  36.250  41.200  1.00  0.00           H
ATOM   1630  HG2 LYS   135      25.610  36.530  41.140  1.00  0.00           H
ATOM   1631  CD  LYS   135      26.620  37.900  42.490  1.00  0.00           C
ATOM   1632  HD1 LYS   135      27.620  38.290  42.650  1.00  0.00           H
ATOM   1633  HD2 LYS   135      26.420  37.210  43.320  1.00  0.00           H
ATOM   1634  CE  LYS   135      25.680  39.090  42.610  1.00  0.00           C
ATOM   1635  HE1 LYS   135      26.040  39.840  41.900  1.00  0.00           H
ATOM   1636  HE2 LYS   135      25.760  39.550  43.600  1.00  0.00           H
ATOM   1637  NZ  LYS   135      24.270  38.730  42.380  1.00  0.00           N
ATOM   1638  HZ1 LYS   135      23.970  37.980  42.990  1.00  0.00           H
ATOM   1639  HZ2 LYS   135      23.680  39.530  42.550  1.00  0.00           H
ATOM   1640  HZ3 LYS   135      24.190  38.420  41.430  1.00  0.00           H
ATOM   1641  C   LYS   135      27.460  37.710  37.360  1.00  0.00           C
ATOM   1642  O   LYS   135      26.930  38.810  37.160  1.00  0.00           O
ATOM   1643  N   TYR   136      28.250  37.170  36.500  1.00  0.00           N
ATOM   1644  H   TYR   136      28.830  36.430  36.860  1.00  0.00           H
ATOM   1645  CA  TYR   136      28.660  37.760  35.230  1.00  0.00           C
ATOM   1646  HA  TYR   136      29.270  38.640  35.420  1.00  0.00           H
ATOM   1647  CB  TYR   136      29.530  36.700  34.470  1.00  0.00           C
ATOM   1648  HB1 TYR   136      29.510  36.910  33.400  1.00  0.00           H
ATOM   1649  HB2 TYR   136      29.130  35.720  34.710  1.00  0.00           H
ATOM   1650  CG  TYR   136      30.940  36.690  34.870  1.00  0.00           C
ATOM   1651  CD1 TYR   136      31.450  36.860  36.240  1.00  0.00           C
ATOM   1652  HD1 TYR   136      30.770  37.200  37.010  1.00  0.00           H
ATOM   1653  CE1 TYR   136      32.860  36.800  36.460  1.00  0.00           C
ATOM   1654  HE1 TYR   136      33.340  36.840  37.430  1.00  0.00           H
ATOM   1655  CZ  TYR   136      33.760  36.530  35.400  1.00  0.00           C
ATOM   1656  OH  TYR   136      35.060  36.320  35.640  1.00  0.00           O
ATOM   1657  HH  TYR   136      35.400  36.430  36.530  1.00  0.00           H
ATOM   1658  CE2 TYR   136      33.250  36.340  34.080  1.00  0.00           C
ATOM   1659  HE2 TYR   136      33.960  36.200  33.280  1.00  0.00           H
ATOM   1660  CD2 TYR   136      31.910  36.560  33.850  1.00  0.00           C
ATOM   1661  HD2 TYR   136      31.550  36.800  32.860  1.00  0.00           H
ATOM   1662  C   TYR   136      27.420  38.100  34.420  1.00  0.00           C
ATOM   1663  O   TYR   136      26.360  37.420  34.480  1.00  0.00           O
ATOM   1664  N   ASP   137      27.490  39.110  33.570  1.00  0.00           N
ATOM   1665  H   ASP   137      28.360  39.610  33.660  1.00  0.00           H
ATOM   1666  CA  ASP   137      26.460  39.720  32.690  1.00  0.00           C
ATOM   1667  HA  ASP   137      25.580  39.930  33.300  1.00  0.00           H
ATOM   1668  CB  ASP   137      27.030  41.070  32.180  1.00  0.00           C
ATOM   1669  HB1 ASP   137      27.810  40.900  31.440  1.00  0.00           H
ATOM   1670  HB2 ASP   137      27.510  41.520  33.040  1.00  0.00           H
ATOM   1671  CG  ASP   137      25.970  42.080  31.650  1.00  0.00           C
ATOM   1672  OD1 ASP   137      24.790  41.700  31.670  1.00  0.00           O
ATOM   1673  OD2 ASP   137      26.370  43.190  31.170  1.00  0.00           O
ATOM   1674  C   ASP   137      25.830  38.920  31.490  1.00  0.00           C
ATOM   1675  O   ASP   137      24.550  38.960  31.190  1.00  0.00           O
ATOM   1676  N   TYR   138      26.670  38.110  30.870  1.00  0.00           N
ATOM   1677  H   TYR   138      27.630  38.100  31.200  1.00  0.00           H
ATOM   1678  CA  TYR   138      26.370  37.270  29.670  1.00  0.00           C
ATOM   1679  HA  TYR   138      25.290  37.100  29.620  1.00  0.00           H
ATOM   1680  CB  TYR   138      26.710  37.960  28.330  1.00  0.00           C
ATOM   1681  HB1 TYR   138      26.500  37.300  27.490  1.00  0.00           H
ATOM   1682  HB2 TYR   138      27.790  38.070  28.310  1.00  0.00           H
ATOM   1683  CG  TYR   138      26.010  39.300  28.090  1.00  0.00           C
ATOM   1684  CD1 TYR   138      26.760  40.480  28.110  1.00  0.00           C
ATOM   1685  HD1 TYR   138      27.800  40.330  28.380  1.00  0.00           H
ATOM   1686  CE1 TYR   138      26.140  41.760  27.960  1.00  0.00           C
ATOM   1687  HE1 TYR   138      26.710  42.670  27.940  1.00  0.00           H
ATOM   1688  CZ  TYR   138      24.790  41.820  27.720  1.00  0.00           C
ATOM   1689  OH  TYR   138      24.240  43.070  27.590  1.00  0.00           O
ATOM   1690  HH  TYR   138      23.290  43.060  27.490  1.00  0.00           H
ATOM   1691  CE2 TYR   138      24.010  40.640  27.620  1.00  0.00           C
ATOM   1692  HE2 TYR   138      22.950  40.710  27.410  1.00  0.00           H
ATOM   1693  CD2 TYR   138      24.610  39.360  27.820  1.00  0.00           C
ATOM   1694  HD2 TYR   138      23.990  38.480  27.840  1.00  0.00           H
ATOM   1695  C   TYR   138      27.120  35.960  29.710  1.00  0.00           C
ATOM   1696  O   TYR   138      28.280  35.850  30.020  1.00  0.00           O
ATOM   1697  N   TRP   139      26.380  34.920  29.340  1.00  0.00           N
ATOM   1698  H   TRP   139      25.410  35.120  29.160  1.00  0.00           H
ATOM   1699  CA  TRP   139      26.820  33.500  29.230  1.00  0.00           C
ATOM   1700  HA  TRP   139      27.890  33.330  29.390  1.00  0.00           H
ATOM   1701  CB  TRP   139      26.010  32.620  30.250  1.00  0.00           C
ATOM   1702  HB1 TRP   139      26.170  31.550  30.070  1.00  0.00           H
ATOM   1703  HB2 TRP   139      24.940  32.800  30.150  1.00  0.00           H
ATOM   1704  CG  TRP   139      26.490  32.890  31.720  1.00  0.00           C
ATOM   1705  CD1 TRP   139      26.040  33.870  32.550  1.00  0.00           C
ATOM   1706  HD1 TRP   139      25.350  34.630  32.220  1.00  0.00           H
ATOM   1707  NE1 TRP   139      26.810  33.840  33.700  1.00  0.00           N
ATOM   1708  HE1 TRP   139      26.680  34.510  34.450  1.00  0.00           H
ATOM   1709  CE2 TRP   139      27.710  32.790  33.770  1.00  0.00           C
ATOM   1710  CZ2 TRP   139      28.460  32.230  34.790  1.00  0.00           C
ATOM   1711  HZ2 TRP   139      28.520  32.660  35.780  1.00  0.00           H
ATOM   1712  CH2 TRP   139      29.100  31.030  34.560  1.00  0.00           C
ATOM   1713  HH2 TRP   139      29.620  30.640  35.430  1.00  0.00           H
ATOM   1714  CZ3 TRP   139      29.150  30.420  33.330  1.00  0.00           C
ATOM   1715  HZ3 TRP   139      29.630  29.470  33.160  1.00  0.00           H
ATOM   1716  CE3 TRP   139      28.430  31.020  32.250  1.00  0.00           C
ATOM   1717  HE3 TRP   139      28.520  30.560  31.280  1.00  0.00           H
ATOM   1718  CD2 TRP   139      27.580  32.160  32.470  1.00  0.00           C
ATOM   1719  C   TRP   139      26.650  32.980  27.750  1.00  0.00           C
ATOM   1720  O   TRP   139      25.790  33.510  27.040  1.00  0.00           O
ATOM   1721  N   GLY   140      27.540  32.030  27.240  1.00  0.00           N
ATOM   1722  H   GLY   140      28.240  31.610  27.830  1.00  0.00           H
ATOM   1723  CA  GLY   140      27.320  31.250  26.000  1.00  0.00           C
ATOM   1724  HA1 GLY   140      28.290  30.890  25.640  1.00  0.00           H
ATOM   1725  HA2 GLY   140      27.090  32.000  25.250  1.00  0.00           H
ATOM   1726  C   GLY   140      26.360  30.040  26.000  1.00  0.00           C
ATOM   1727  O   GLY   140      25.170  30.290  26.090  1.00  0.00           O
ATOM   1728  N   GLN   141      26.930  28.830  25.930  1.00  0.00           N
ATOM   1729  H   GLN   141      27.930  28.860  25.770  1.00  0.00           H
ATOM   1730  CA  GLN   141      26.230  27.490  26.160  1.00  0.00           C
ATOM   1731  HA  GLN   141      25.530  27.650  26.990  1.00  0.00           H
ATOM   1732  CB  GLN   141      25.430  27.060  24.900  1.00  0.00           C
ATOM   1733  HB1 GLN   141      26.080  26.450  24.280  1.00  0.00           H
ATOM   1734  HB2 GLN   141      24.990  27.850  24.290  1.00  0.00           H
ATOM   1735  CG  GLN   141      24.320  26.020  25.190  1.00  0.00           C
ATOM   1736  HG1 GLN   141      23.440  26.550  25.560  1.00  0.00           H
ATOM   1737  HG2 GLN   141      24.710  25.350  25.960  1.00  0.00           H
ATOM   1738  CD  GLN   141      23.930  25.190  23.930  1.00  0.00           C
ATOM   1739  OE1 GLN   141      24.730  24.590  23.200  1.00  0.00           O
ATOM   1740  NE2 GLN   141      22.670  25.040  23.630  1.00  0.00           N
ATOM   1741 1HE2 GLN   141      21.920  25.390  24.210  1.00  0.00           H
ATOM   1742 2HE2 GLN   141      22.400  24.490  22.830  1.00  0.00           H
ATOM   1743  C   GLN   141      27.330  26.380  26.500  1.00  0.00           C
ATOM   1744  O   GLN   141      26.960  25.360  27.080  1.00  0.00           O
ATOM   1745  N   GLY   142      28.640  26.600  26.230  1.00  0.00           N
ATOM   1746  H   GLY   142      28.830  27.410  25.660  1.00  0.00           H
ATOM   1747  CA  GLY   142      29.740  25.660  26.480  1.00  0.00           C
ATOM   1748  HA1 GLY   142      29.580  25.210  27.450  1.00  0.00           H
ATOM   1749  HA2 GLY   142      30.640  26.260  26.630  1.00  0.00           H
ATOM   1750  C   GLY   142      30.190  24.610  25.450  1.00  0.00           C
ATOM   1751  O   GLY   142      29.340  24.080  24.740  1.00  0.00           O
ATOM   1752  N   THR   143      31.530  24.310  25.470  1.00  0.00           N
ATOM   1753  H   THR   143      32.110  24.630  26.240  1.00  0.00           H
ATOM   1754  CA  THR   143      32.150  23.360  24.530  1.00  0.00           C
ATOM   1755  HA  THR   143      31.450  22.780  23.920  1.00  0.00           H
ATOM   1756  CB  THR   143      33.040  24.140  23.450  1.00  0.00           C
ATOM   1757  HB  THR   143      32.470  25.060  23.340  1.00  0.00           H
ATOM   1758  CG2 THR   143      34.450  24.400  23.910  1.00  0.00           C
ATOM   1759 1HG2 THR   143      34.550  24.720  24.950  1.00  0.00           H
ATOM   1760 2HG2 THR   143      35.000  23.450  23.950  1.00  0.00           H
ATOM   1761 3HG2 THR   143      35.060  25.120  23.360  1.00  0.00           H
ATOM   1762  OG1 THR   143      33.170  23.350  22.230  1.00  0.00           O
ATOM   1763  HG1 THR   143      32.290  23.270  21.860  1.00  0.00           H
ATOM   1764  C   THR   143      32.850  22.250  25.320  1.00  0.00           C
ATOM   1765  O   THR   143      33.530  22.510  26.330  1.00  0.00           O
ATOM   1766  N   GLN   144      32.530  20.990  25.010  1.00  0.00           N
ATOM   1767  H   GLN   144      32.000  20.800  24.170  1.00  0.00           H
ATOM   1768  CA  GLN   144      32.900  19.840  25.860  1.00  0.00           C
ATOM   1769  HA  GLN   144      32.890  20.080  26.920  1.00  0.00           H
ATOM   1770  CB  GLN   144      31.890  18.700  25.670  1.00  0.00           C
ATOM   1771  HB1 GLN   144      31.910  18.370  24.630  1.00  0.00           H
ATOM   1772  HB2 GLN   144      30.910  19.130  25.870  1.00  0.00           H
ATOM   1773  CG  GLN   144      32.070  17.500  26.600  1.00  0.00           C
ATOM   1774  HG1 GLN   144      32.070  17.800  27.650  1.00  0.00           H
ATOM   1775  HG2 GLN   144      32.960  16.920  26.360  1.00  0.00           H
ATOM   1776  CD  GLN   144      30.810  16.570  26.480  1.00  0.00           C
ATOM   1777  OE1 GLN   144      29.890  16.670  27.270  1.00  0.00           O
ATOM   1778  NE2 GLN   144      30.700  15.720  25.560  1.00  0.00           N
ATOM   1779 1HE2 GLN   144      31.520  15.540  24.990  1.00  0.00           H
ATOM   1780 2HE2 GLN   144      29.770  15.350  25.380  1.00  0.00           H
ATOM   1781  C   GLN   144      34.340  19.270  25.610  1.00  0.00           C
ATOM   1782  O   GLN   144      34.650  19.200  24.490  1.00  0.00           O
ATOM   1783  N   VAL   145      35.040  18.860  26.680  1.00  0.00           N
ATOM   1784  H   VAL   145      34.720  18.880  27.640  1.00  0.00           H
ATOM   1785  CA  VAL   145      36.350  18.270  26.520  1.00  0.00           C
ATOM   1786  HA  VAL   145      36.610  18.070  25.480  1.00  0.00           H
ATOM   1787  CB  VAL   145      37.420  19.210  27.070  1.00  0.00           C
ATOM   1788  HB  VAL   145      37.330  19.370  28.140  1.00  0.00           H
ATOM   1789  CG1 VAL   145      38.860  18.710  26.780  1.00  0.00           C
ATOM   1790 1HG1 VAL   145      38.960  17.630  26.920  1.00  0.00           H
ATOM   1791 2HG1 VAL   145      39.270  18.860  25.780  1.00  0.00           H
ATOM   1792 3HG1 VAL   145      39.540  19.260  27.430  1.00  0.00           H
ATOM   1793  CG2 VAL   145      37.320  20.650  26.530  1.00  0.00           C
ATOM   1794 1HG2 VAL   145      37.000  20.580  25.490  1.00  0.00           H
ATOM   1795 2HG2 VAL   145      36.530  21.240  26.990  1.00  0.00           H
ATOM   1796 3HG2 VAL   145      38.280  21.170  26.550  1.00  0.00           H
ATOM   1797  C   VAL   145      36.480  16.930  27.280  1.00  0.00           C
ATOM   1798  O   VAL   145      35.950  16.810  28.350  1.00  0.00           O
ATOM   1799  N   THR   146      37.110  15.960  26.640  1.00  0.00           N
ATOM   1800  H   THR   146      37.350  16.050  25.660  1.00  0.00           H
ATOM   1801  CA  THR   146      37.210  14.540  27.100  1.00  0.00           C
ATOM   1802  HA  THR   146      37.000  14.590  28.160  1.00  0.00           H
ATOM   1803  CB  THR   146      36.160  13.620  26.320  1.00  0.00           C
ATOM   1804  HB  THR   146      36.550  13.540  25.310  1.00  0.00           H
ATOM   1805  CG2 THR   146      36.190  12.290  27.010  1.00  0.00           C
ATOM   1806 1HG2 THR   146      35.670  12.290  27.970  1.00  0.00           H
ATOM   1807 2HG2 THR   146      35.570  11.570  26.470  1.00  0.00           H
ATOM   1808 3HG2 THR   146      37.180  11.840  27.090  1.00  0.00           H
ATOM   1809  OG1 THR   146      34.870  14.170  26.250  1.00  0.00           O
ATOM   1810  HG1 THR   146      34.200  13.540  26.530  1.00  0.00           H
ATOM   1811  C   THR   146      38.590  14.030  27.040  1.00  0.00           C
ATOM   1812  O   THR   146      39.090  13.780  25.890  1.00  0.00           O
ATOM   1813  N   VAL   147      39.150  13.640  28.130  1.00  0.00           N
ATOM   1814  H   VAL   147      38.630  13.690  28.990  1.00  0.00           H
ATOM   1815  CA  VAL   147      40.500  13.080  28.330  1.00  0.00           C
ATOM   1816  HA  VAL   147      41.000  13.140  27.370  1.00  0.00           H
ATOM   1817  CB  VAL   147      41.300  13.990  29.340  1.00  0.00           C
ATOM   1818  HB  VAL   147      40.970  13.680  30.330  1.00  0.00           H
ATOM   1819  CG1 VAL   147      42.780  13.570  29.260  1.00  0.00           C
ATOM   1820 1HG1 VAL   147      43.170  13.770  28.260  1.00  0.00           H
ATOM   1821 2HG1 VAL   147      43.440  14.160  29.910  1.00  0.00           H
ATOM   1822 3HG1 VAL   147      42.900  12.550  29.620  1.00  0.00           H
ATOM   1823  CG2 VAL   147      41.080  15.490  29.050  1.00  0.00           C
ATOM   1824 1HG2 VAL   147      40.110  15.810  29.430  1.00  0.00           H
ATOM   1825 2HG2 VAL   147      41.800  16.000  29.690  1.00  0.00           H
ATOM   1826 3HG2 VAL   147      41.190  15.810  28.020  1.00  0.00           H
ATOM   1827  C   VAL   147      40.460  11.620  28.870  1.00  0.00           C
ATOM   1828  O   VAL   147      39.980  11.300  29.980  1.00  0.00           O
ATOM   1829  N   SER   148      40.960  10.660  28.030  1.00  0.00           N
ATOM   1830  H   SER   148      41.280  10.940  27.120  1.00  0.00           H
ATOM   1831  CA  SER   148      40.900   9.190  28.260  1.00  0.00           C
ATOM   1832  HA  SER   148      40.000   9.080  28.870  1.00  0.00           H
ATOM   1833  CB  SER   148      40.800   8.330  27.000  1.00  0.00           C
ATOM   1834  HB1 SER   148      40.820   7.250  27.160  1.00  0.00           H
ATOM   1835  HB2 SER   148      41.710   8.620  26.480  1.00  0.00           H
ATOM   1836  OG  SER   148      39.730   8.530  26.190  1.00  0.00           O
ATOM   1837  HG  SER   148      39.700   7.830  25.540  1.00  0.00           H
ATOM   1838  C   SER   148      42.150   8.710  29.090  1.00  0.00           C
ATOM   1839  O   SER   148      43.280   9.220  28.960  1.00  0.00           O
ATOM   1840  N   SER   149      41.960   7.860  30.090  1.00  0.00           N
ATOM   1841  H   SER   149      41.000   7.570  30.230  1.00  0.00           H
ATOM   1842  CA  SER   149      43.040   7.010  30.720  1.00  0.00           C
ATOM   1843  HA  SER   149      43.910   7.620  30.960  1.00  0.00           H
ATOM   1844  CB  SER   149      42.450   6.320  31.910  1.00  0.00           C
ATOM   1845  HB1 SER   149      43.280   5.760  32.340  1.00  0.00           H
ATOM   1846  HB2 SER   149      41.560   5.800  31.560  1.00  0.00           H
ATOM   1847  OG  SER   149      42.060   7.430  32.790  1.00  0.00           O
ATOM   1848  HG  SER   149      41.310   7.870  32.380  1.00  0.00           H
ATOM   1849  C   SER   149      43.510   5.930  29.750  1.00  0.00           C
ATOM   1850  OC1 SER   149      42.580   5.290  29.290  1.00  0.00           O
ATOM   1851  OC2 SER   149      44.730   5.720  29.630  1.00  0.00           O
TER
ENDMDL
