# Supplementary material for: Targeting Ras-binding domain of ELMO1 by computational nanobody design
Source: Commun Biol. 2023 Mar 17;6:284. doi: 10.1038/s42003-023-04657-w (PMC10023680; doi:10.1038/s42003-023-04657-w)
Supplement: Supplementary file 4 — Supplementary Data 2 [file 42003_2023_4657_MOESM4_ESM.zip › MD_input_output/Nb01_snapshot/snapshot_057000_CDR3.pdb]

ATOM   1461  N   ALA   107      32.370  36.910  34.010  1.00  0.00           N
ATOM   1462  H   ALA   107      33.280  36.520  33.820  1.00  0.00           H
ATOM   1463  CA  ALA   107      32.350  38.220  34.620  1.00  0.00           C
ATOM   1464  HA  ALA   107      31.470  38.790  34.330  1.00  0.00           H
ATOM   1465  CB  ALA   107      32.330  37.970  36.130  1.00  0.00           C
ATOM   1466  HB1 ALA   107      33.330  37.590  36.370  1.00  0.00           H
ATOM   1467  HB2 ALA   107      32.290  38.870  36.750  1.00  0.00           H
ATOM   1468  HB3 ALA   107      31.560  37.240  36.370  1.00  0.00           H
ATOM   1469  C   ALA   107      33.530  39.120  34.300  1.00  0.00           C
ATOM   1470  O   ALA   107      34.550  38.660  33.800  1.00  0.00           O
ATOM   1471  N   ALA   108      33.440  40.380  34.560  1.00  0.00           N
ATOM   1472  H   ALA   108      32.570  40.720  34.960  1.00  0.00           H
ATOM   1473  CA  ALA   108      34.460  41.400  34.290  1.00  0.00           C
ATOM   1474  HA  ALA   108      35.380  40.830  34.430  1.00  0.00           H
ATOM   1475  CB  ALA   108      34.260  42.010  32.900  1.00  0.00           C
ATOM   1476  HB1 ALA   108      34.920  42.840  32.660  1.00  0.00           H
ATOM   1477  HB2 ALA   108      34.390  41.270  32.110  1.00  0.00           H
ATOM   1478  HB3 ALA   108      33.270  42.450  32.800  1.00  0.00           H
ATOM   1479  C   ALA   108      34.510  42.560  35.280  1.00  0.00           C
ATOM   1480  O   ALA   108      33.490  42.940  35.880  1.00  0.00           O
ATOM   1481  N   ASP   109      35.580  43.350  35.410  1.00  0.00           N
ATOM   1482  H   ASP   109      36.320  43.170  34.750  1.00  0.00           H
ATOM   1483  CA  ASP   109      35.800  44.540  36.210  1.00  0.00           C
ATOM   1484  HA  ASP   109      34.910  45.160  36.230  1.00  0.00           H
ATOM   1485  CB  ASP   109      36.190  44.110  37.620  1.00  0.00           C
ATOM   1486  HB1 ASP   109      37.270  43.950  37.630  1.00  0.00           H
ATOM   1487  HB2 ASP   109      35.560  43.340  38.050  1.00  0.00           H
ATOM   1488  CG  ASP   109      35.990  45.330  38.580  1.00  0.00           C
ATOM   1489  OD1 ASP   109      34.850  45.630  38.980  1.00  0.00           O
ATOM   1490  OD2 ASP   109      36.980  46.010  38.950  1.00  0.00           O
ATOM   1491  C   ASP   109      36.950  45.450  35.670  1.00  0.00           C
ATOM   1492  O   ASP   109      37.890  44.950  35.020  1.00  0.00           O
ATOM   1493  N   ARG   110      37.000  46.710  36.060  1.00  0.00           N
ATOM   1494  H   ARG   110      36.390  47.140  36.730  1.00  0.00           H
ATOM   1495  CA  ARG   110      38.160  47.560  35.720  1.00  0.00           C
ATOM   1496  HA  ARG   110      38.260  47.420  34.650  1.00  0.00           H
ATOM   1497  CB  ARG   110      37.780  48.980  36.080  1.00  0.00           C
ATOM   1498  HB1 ARG   110      37.850  49.130  37.160  1.00  0.00           H
ATOM   1499  HB2 ARG   110      36.790  49.200  35.690  1.00  0.00           H
ATOM   1500  CG  ARG   110      38.770  50.040  35.470  1.00  0.00           C
ATOM   1501  HG1 ARG   110      39.820  49.750  35.590  1.00  0.00           H
ATOM   1502  HG2 ARG   110      38.560  50.830  36.180  1.00  0.00           H
ATOM   1503  CD  ARG   110      38.570  50.440  34.000  1.00  0.00           C
ATOM   1504  HD1 ARG   110      37.540  50.780  33.880  1.00  0.00           H
ATOM   1505  HD2 ARG   110      38.770  49.550  33.410  1.00  0.00           H
ATOM   1506  NE  ARG   110      39.400  51.600  33.700  1.00  0.00           N
ATOM   1507  HE  ARG   110      39.190  52.480  34.150  1.00  0.00           H
ATOM   1508  CZ  ARG   110      40.380  51.650  32.770  1.00  0.00           C
ATOM   1509  NH1 ARG   110      40.920  50.660  32.150  1.00  0.00           N
ATOM   1510 1HH1 ARG   110      40.780  49.720  32.490  1.00  0.00           H
ATOM   1511 2HH1 ARG   110      41.600  50.830  31.420  1.00  0.00           H
ATOM   1512  NH2 ARG   110      40.750  52.830  32.370  1.00  0.00           N
ATOM   1513 1HH2 ARG   110      40.130  53.570  32.690  1.00  0.00           H
ATOM   1514 2HH2 ARG   110      41.300  53.040  31.550  1.00  0.00           H
ATOM   1515  C   ARG   110      39.480  47.100  36.390  1.00  0.00           C
ATOM   1516  O   ARG   110      40.550  47.320  35.850  1.00  0.00           O
ATOM   1517  N   PHE   111      39.440  46.570  37.640  1.00  0.00           N
ATOM   1518  H   PHE   111      38.600  46.270  38.120  1.00  0.00           H
ATOM   1519  CA  PHE   111      40.630  46.470  38.520  1.00  0.00           C
ATOM   1520  HA  PHE   111      41.560  46.570  37.970  1.00  0.00           H
ATOM   1521  CB  PHE   111      40.630  47.650  39.470  1.00  0.00           C
ATOM   1522  HB1 PHE   111      41.560  47.650  40.040  1.00  0.00           H
ATOM   1523  HB2 PHE   111      39.870  47.620  40.250  1.00  0.00           H
ATOM   1524  CG  PHE   111      40.520  49.030  38.920  1.00  0.00           C
ATOM   1525  CD1 PHE   111      39.590  49.890  39.440  1.00  0.00           C
ATOM   1526  HD1 PHE   111      38.780  49.480  40.040  1.00  0.00           H
ATOM   1527  CE1 PHE   111      39.530  51.260  39.060  1.00  0.00           C
ATOM   1528  HE1 PHE   111      38.740  51.870  39.460  1.00  0.00           H
ATOM   1529  CZ  PHE   111      40.340  51.740  38.030  1.00  0.00           C
ATOM   1530  HZ  PHE   111      40.280  52.790  37.790  1.00  0.00           H
ATOM   1531  CE2 PHE   111      41.370  50.900  37.560  1.00  0.00           C
ATOM   1532  HE2 PHE   111      42.100  51.210  36.820  1.00  0.00           H
ATOM   1533  CD2 PHE   111      41.410  49.560  37.940  1.00  0.00           C
ATOM   1534  HD2 PHE   111      42.210  49.030  37.440  1.00  0.00           H
ATOM   1535  C   PHE   111      40.730  45.190  39.390  1.00  0.00           C
ATOM   1536  O   PHE   111      41.790  44.930  39.910  1.00  0.00           O
ATOM   1537  N   LEU   112      39.670  44.320  39.460  1.00  0.00           N
ATOM   1538  H   LEU   112      38.760  44.500  39.080  1.00  0.00           H
ATOM   1539  CA  LEU   112      39.610  43.080  40.290  1.00  0.00           C
ATOM   1540  HA  LEU   112      40.300  43.220  41.120  1.00  0.00           H
ATOM   1541  CB  LEU   112      38.170  43.030  40.830  1.00  0.00           C
ATOM   1542  HB1 LEU   112      38.030  42.080  41.340  1.00  0.00           H
ATOM   1543  HB2 LEU   112      37.500  43.060  39.960  1.00  0.00           H
ATOM   1544  CG  LEU   112      37.740  44.120  41.790  1.00  0.00           C
ATOM   1545  HG  LEU   112      37.850  45.100  41.310  1.00  0.00           H
ATOM   1546  CD1 LEU   112      36.230  43.930  42.090  1.00  0.00           C
ATOM   1547 1HD1 LEU   112      35.950  44.890  42.530  1.00  0.00           H
ATOM   1548 2HD1 LEU   112      35.570  43.870  41.220  1.00  0.00           H
ATOM   1549 3HD1 LEU   112      36.110  43.010  42.660  1.00  0.00           H
ATOM   1550  CD2 LEU   112      38.550  44.110  43.060  1.00  0.00           C
ATOM   1551 1HD2 LEU   112      38.540  43.160  43.600  1.00  0.00           H
ATOM   1552 2HD2 LEU   112      39.620  44.190  42.860  1.00  0.00           H
ATOM   1553 3HD2 LEU   112      38.160  44.900  43.700  1.00  0.00           H
ATOM   1554  C   LEU   112      40.140  41.820  39.580  1.00  0.00           C
ATOM   1555  O   LEU   112      39.770  41.510  38.470  1.00  0.00           O
ATOM   1556  N   THR   113      41.020  41.010  40.150  1.00  0.00           N
ATOM   1557  H   THR   113      41.220  41.270  41.100  1.00  0.00           H
ATOM   1558  CA  THR   113      41.500  39.730  39.700  1.00  0.00           C
ATOM   1559  HA  THR   113      41.100  39.480  38.710  1.00  0.00           H
ATOM   1560  CB  THR   113      43.030  39.750  39.640  1.00  0.00           C
ATOM   1561  HB  THR   113      43.380  38.760  39.350  1.00  0.00           H
ATOM   1562  CG2 THR   113      43.660  40.730  38.650  1.00  0.00           C
ATOM   1563 1HG2 THR   113      43.430  40.500  37.610  1.00  0.00           H
ATOM   1564 2HG2 THR   113      43.350  41.750  38.870  1.00  0.00           H
ATOM   1565 3HG2 THR   113      44.740  40.810  38.750  1.00  0.00           H
ATOM   1566  OG1 THR   113      43.540  40.130  40.920  1.00  0.00           O
ATOM   1567  HG1 THR   113      43.430  41.080  41.010  1.00  0.00           H
ATOM   1568  C   THR   113      40.950  38.500  40.470  1.00  0.00           C
ATOM   1569  O   THR   113      40.620  37.560  39.750  1.00  0.00           O
ATOM   1570  N   ARG   132      40.950  38.490  41.770  1.00  0.00           N
ATOM   1571  H   ARG   132      41.270  39.300  42.290  1.00  0.00           H
ATOM   1572  CA  ARG   132      40.530  37.360  42.580  1.00  0.00           C
ATOM   1573  HA  ARG   132      40.410  36.480  41.950  1.00  0.00           H
ATOM   1574  CB  ARG   132      41.660  37.070  43.560  1.00  0.00           C
ATOM   1575  HB1 ARG   132      41.340  36.280  44.240  1.00  0.00           H
ATOM   1576  HB2 ARG   132      41.980  37.920  44.150  1.00  0.00           H
ATOM   1577  CG  ARG   132      42.950  36.640  42.810  1.00  0.00           C
ATOM   1578  HG1 ARG   132      43.240  37.340  42.020  1.00  0.00           H
ATOM   1579  HG2 ARG   132      42.710  35.720  42.280  1.00  0.00           H
ATOM   1580  CD  ARG   132      44.170  36.560  43.740  1.00  0.00           C
ATOM   1581  HD1 ARG   132      44.000  35.950  44.630  1.00  0.00           H
ATOM   1582  HD2 ARG   132      44.300  37.620  43.950  1.00  0.00           H
ATOM   1583  NE  ARG   132      45.400  36.230  42.980  1.00  0.00           N
ATOM   1584  HE  ARG   132      45.400  35.470  42.310  1.00  0.00           H
ATOM   1585  CZ  ARG   132      46.520  36.970  42.910  1.00  0.00           C
ATOM   1586  NH1 ARG   132      46.750  38.000  43.760  1.00  0.00           N
ATOM   1587 1HH1 ARG   132      46.200  38.160  44.590  1.00  0.00           H
ATOM   1588 2HH1 ARG   132      47.550  38.590  43.560  1.00  0.00           H
ATOM   1589  NH2 ARG   132      47.460  36.640  42.030  1.00  0.00           N
ATOM   1590 1HH2 ARG   132      47.320  35.880  41.370  1.00  0.00           H
ATOM   1591 2HH2 ARG   132      48.300  37.200  42.080  1.00  0.00           H
ATOM   1592  C   ARG   132      39.240  37.580  43.450  1.00  0.00           C
ATOM   1593  O   ARG   132      38.440  36.630  43.570  1.00  0.00           O
ATOM   1594  N   SER   133      38.980  38.830  43.930  1.00  0.00           N
ATOM   1595  H   SER   133      39.650  39.550  43.710  1.00  0.00           H
ATOM   1596  CA  SER   133      37.890  39.160  44.800  1.00  0.00           C
ATOM   1597  HA  SER   133      37.880  38.490  45.660  1.00  0.00           H
ATOM   1598  CB  SER   133      38.040  40.580  45.370  1.00  0.00           C
ATOM   1599  HB1 SER   133      37.330  40.730  46.180  1.00  0.00           H
ATOM   1600  HB2 SER   133      37.960  41.430  44.700  1.00  0.00           H
ATOM   1601  OG  SER   133      39.310  40.660  46.060  1.00  0.00           O
ATOM   1602  HG  SER   133      39.550  41.590  46.040  1.00  0.00           H
ATOM   1603  C   SER   133      36.520  39.130  44.180  1.00  0.00           C
ATOM   1604  O   SER   133      36.420  39.340  43.000  1.00  0.00           O
ATOM   1605  N   VAL   134      35.400  38.780  44.860  1.00  0.00           N
ATOM   1606  H   VAL   134      35.450  38.640  45.860  1.00  0.00           H
ATOM   1607  CA  VAL   134      34.140  38.240  44.190  1.00  0.00           C
ATOM   1608  HA  VAL   134      34.390  37.640  43.310  1.00  0.00           H
ATOM   1609  CB  VAL   134      33.390  37.300  45.180  1.00  0.00           C
ATOM   1610  HB  VAL   134      32.570  36.920  44.570  1.00  0.00           H
ATOM   1611  CG1 VAL   134      34.210  36.060  45.720  1.00  0.00           C
ATOM   1612 1HG1 VAL   134      34.700  35.620  44.860  1.00  0.00           H
ATOM   1613 2HG1 VAL   134      35.050  36.280  46.380  1.00  0.00           H
ATOM   1614 3HG1 VAL   134      33.570  35.290  46.160  1.00  0.00           H
ATOM   1615  CG2 VAL   134      32.900  38.080  46.430  1.00  0.00           C
ATOM   1616 1HG2 VAL   134      32.060  38.730  46.180  1.00  0.00           H
ATOM   1617 2HG2 VAL   134      32.430  37.340  47.080  1.00  0.00           H
ATOM   1618 3HG2 VAL   134      33.710  38.590  46.950  1.00  0.00           H
ATOM   1619  C   VAL   134      33.240  39.300  43.550  1.00  0.00           C
ATOM   1620  O   VAL   134      32.500  39.030  42.600  1.00  0.00           O
ATOM   1621  N   LYS   135      33.460  40.550  44.030  1.00  0.00           N
ATOM   1622  H   LYS   135      34.120  40.750  44.770  1.00  0.00           H
ATOM   1623  CA  LYS   135      32.550  41.670  43.580  1.00  0.00           C
ATOM   1624  HA  LYS   135      31.650  41.180  43.230  1.00  0.00           H
ATOM   1625  CB  LYS   135      32.250  42.640  44.760  1.00  0.00           C
ATOM   1626  HB1 LYS   135      31.640  43.470  44.380  1.00  0.00           H
ATOM   1627  HB2 LYS   135      33.170  43.060  45.150  1.00  0.00           H
ATOM   1628  CG  LYS   135      31.610  42.130  46.020  1.00  0.00           C
ATOM   1629  HG1 LYS   135      31.800  42.930  46.740  1.00  0.00           H
ATOM   1630  HG2 LYS   135      32.200  41.260  46.330  1.00  0.00           H
ATOM   1631  CD  LYS   135      30.100  41.970  45.970  1.00  0.00           C
ATOM   1632  HD1 LYS   135      29.680  42.800  45.390  1.00  0.00           H
ATOM   1633  HD2 LYS   135      29.710  42.090  46.980  1.00  0.00           H
ATOM   1634  CE  LYS   135      29.600  40.670  45.400  1.00  0.00           C
ATOM   1635  HE1 LYS   135      30.010  39.880  46.020  1.00  0.00           H
ATOM   1636  HE2 LYS   135      29.930  40.470  44.380  1.00  0.00           H
ATOM   1637  NZ  LYS   135      28.130  40.620  45.400  1.00  0.00           N
ATOM   1638  HZ1 LYS   135      27.790  41.370  44.830  1.00  0.00           H
ATOM   1639  HZ2 LYS   135      27.740  39.790  44.970  1.00  0.00           H
ATOM   1640  HZ3 LYS   135      27.770  40.620  46.350  1.00  0.00           H
ATOM   1641  C   LYS   135      33.020  42.450  42.340  1.00  0.00           C
ATOM   1642  O   LYS   135      33.090  43.690  42.300  1.00  0.00           O
ATOM   1643  N   TYR   136      33.350  41.700  41.350  1.00  0.00           N
ATOM   1644  H   TYR   136      33.310  40.700  41.470  1.00  0.00           H
ATOM   1645  CA  TYR   136      33.410  42.270  39.980  1.00  0.00           C
ATOM   1646  HA  TYR   136      34.220  43.000  39.970  1.00  0.00           H
ATOM   1647  CB  TYR   136      33.540  41.130  38.930  1.00  0.00           C
ATOM   1648  HB1 TYR   136      33.400  41.580  37.950  1.00  0.00           H
ATOM   1649  HB2 TYR   136      32.660  40.500  39.080  1.00  0.00           H
ATOM   1650  CG  TYR   136      34.820  40.330  38.730  1.00  0.00           C
ATOM   1651  CD1 TYR   136      35.770  40.300  39.780  1.00  0.00           C
ATOM   1652  HD1 TYR   136      35.630  40.950  40.630  1.00  0.00           H
ATOM   1653  CE1 TYR   136      36.970  39.530  39.600  1.00  0.00           C
ATOM   1654  HE1 TYR   136      37.730  39.540  40.360  1.00  0.00           H
ATOM   1655  CZ  TYR   136      37.210  38.840  38.420  1.00  0.00           C
ATOM   1656  OH  TYR   136      38.430  38.220  38.260  1.00  0.00           O
ATOM   1657  HH  TYR   136      39.020  38.130  39.020  1.00  0.00           H
ATOM   1658  CE2 TYR   136      36.310  38.920  37.350  1.00  0.00           C
ATOM   1659  HE2 TYR   136      36.510  38.330  36.470  1.00  0.00           H
ATOM   1660  CD2 TYR   136      35.130  39.650  37.540  1.00  0.00           C
ATOM   1661  HD2 TYR   136      34.500  39.820  36.670  1.00  0.00           H
ATOM   1662  C   TYR   136      32.050  42.930  39.550  1.00  0.00           C
ATOM   1663  O   TYR   136      30.980  42.460  40.000  1.00  0.00           O
ATOM   1664  N   ASP   137      32.070  44.010  38.780  1.00  0.00           N
ATOM   1665  H   ASP   137      32.960  44.430  38.570  1.00  0.00           H
ATOM   1666  CA  ASP   137      30.900  44.790  38.340  1.00  0.00           C
ATOM   1667  HA  ASP   137      30.250  44.840  39.210  1.00  0.00           H
ATOM   1668  CB  ASP   137      31.220  46.250  38.040  1.00  0.00           C
ATOM   1669  HB1 ASP   137      31.710  46.350  37.070  1.00  0.00           H
ATOM   1670  HB2 ASP   137      32.060  46.530  38.690  1.00  0.00           H
ATOM   1671  CG  ASP   137      30.120  47.250  38.100  1.00  0.00           C
ATOM   1672  OD1 ASP   137      30.290  48.350  37.560  1.00  0.00           O
ATOM   1673  OD2 ASP   137      29.060  47.010  38.720  1.00  0.00           O
ATOM   1674  C   ASP   137      30.120  44.130  37.210  1.00  0.00           C
ATOM   1675  O   ASP   137      28.900  44.080  37.350  1.00  0.00           O
ATOM   1676  N   TYR   138      30.700  43.580  36.100  1.00  0.00           N
ATOM   1677  H   TYR   138      31.710  43.480  36.090  1.00  0.00           H
ATOM   1678  CA  TYR   138      29.980  43.130  34.900  1.00  0.00           C
ATOM   1679  HA  TYR   138      28.960  43.510  35.040  1.00  0.00           H
ATOM   1680  CB  TYR   138      30.370  43.630  33.570  1.00  0.00           C
ATOM   1681  HB1 TYR   138      29.640  43.350  32.810  1.00  0.00           H
ATOM   1682  HB2 TYR   138      31.430  43.380  33.480  1.00  0.00           H
ATOM   1683  CG  TYR   138      30.300  45.150  33.560  1.00  0.00           C
ATOM   1684  CD1 TYR   138      31.430  45.960  33.360  1.00  0.00           C
ATOM   1685  HD1 TYR   138      32.450  45.610  33.400  1.00  0.00           H
ATOM   1686  CE1 TYR   138      31.340  47.350  33.320  1.00  0.00           C
ATOM   1687  HE1 TYR   138      32.250  47.930  33.220  1.00  0.00           H
ATOM   1688  CZ  TYR   138      30.070  47.980  33.490  1.00  0.00           C
ATOM   1689  OH  TYR   138      30.000  49.330  33.480  1.00  0.00           O
ATOM   1690  HH  TYR   138      29.100  49.570  33.710  1.00  0.00           H
ATOM   1691  CE2 TYR   138      28.980  47.190  33.720  1.00  0.00           C
ATOM   1692  HE2 TYR   138      27.970  47.560  33.790  1.00  0.00           H
ATOM   1693  CD2 TYR   138      29.130  45.820  33.820  1.00  0.00           C
ATOM   1694  HD2 TYR   138      28.170  45.310  33.910  1.00  0.00           H
ATOM   1695  C   TYR   138      29.920  41.560  34.800  1.00  0.00           C
ATOM   1696  O   TYR   138      30.800  40.860  35.200  1.00  0.00           O
