# Supplementary material for: Targeting Ras-binding domain of ELMO1 by computational nanobody design
Source: Commun Biol. 2023 Mar 17;6:284. doi: 10.1038/s42003-023-04657-w (PMC10023680; doi:10.1038/s42003-023-04657-w)
Supplement: Supplementary file 4 — Supplementary Data 2 [file 42003_2023_4657_MOESM4_ESM.zip › MD_input_output/Nb01_snapshot/snapshot_022000.pdb]

REMARK    GENERATED BY TRJCONV
TITLE     Protein in water t= 2200.00000 step= 1100000
REMARK    THIS IS A SIMULATION BOX
CRYST1   67.323   67.323   67.323  90.00  90.00  90.00 P 1           1
MODEL        1
ATOM      1  N   VAL     2      15.820  32.880  20.760  1.00  0.00           N
ATOM      2  H1  VAL     2      15.120  33.080  21.460  1.00  0.00           H
ATOM      3  H2  VAL     2      15.840  33.700  20.170  1.00  0.00           H
ATOM      4  H3  VAL     2      15.600  32.080  20.180  1.00  0.00           H
ATOM      5  CA  VAL     2      17.130  32.700  21.500  1.00  0.00           C
ATOM      6  HA  VAL     2      17.810  32.300  20.750  1.00  0.00           H
ATOM      7  CB  VAL     2      17.700  34.000  22.070  1.00  0.00           C
ATOM      8  HB  VAL     2      17.050  34.410  22.840  1.00  0.00           H
ATOM      9  CG1 VAL     2      19.060  33.780  22.740  1.00  0.00           C
ATOM     10 1HG1 VAL     2      19.830  33.480  22.030  1.00  0.00           H
ATOM     11 2HG1 VAL     2      19.320  34.740  23.170  1.00  0.00           H
ATOM     12 3HG1 VAL     2      18.970  33.030  23.530  1.00  0.00           H
ATOM     13  CG2 VAL     2      17.790  35.210  20.980  1.00  0.00           C
ATOM     14 1HG2 VAL     2      16.800  35.430  20.560  1.00  0.00           H
ATOM     15 2HG2 VAL     2      18.090  36.140  21.460  1.00  0.00           H
ATOM     16 3HG2 VAL     2      18.480  34.980  20.170  1.00  0.00           H
ATOM     17  C   VAL     2      16.930  31.650  22.550  1.00  0.00           C
ATOM     18  O   VAL     2      16.220  31.870  23.510  1.00  0.00           O
ATOM     19  N   GLN     3      17.710  30.580  22.380  1.00  0.00           N
ATOM     20  H   GLN     3      18.110  30.420  21.470  1.00  0.00           H
ATOM     21  CA  GLN     3      17.770  29.450  23.300  1.00  0.00           C
ATOM     22  HA  GLN     3      17.110  29.580  24.150  1.00  0.00           H
ATOM     23  CB  GLN     3      17.090  28.290  22.540  1.00  0.00           C
ATOM     24  HB1 GLN     3      17.670  28.020  21.660  1.00  0.00           H
ATOM     25  HB2 GLN     3      16.140  28.460  22.020  1.00  0.00           H
ATOM     26  CG  GLN     3      16.920  27.030  23.450  1.00  0.00           C
ATOM     27  HG1 GLN     3      16.270  27.370  24.250  1.00  0.00           H
ATOM     28  HG2 GLN     3      17.850  26.690  23.890  1.00  0.00           H
ATOM     29  CD  GLN     3      16.340  25.800  22.800  1.00  0.00           C
ATOM     30  OE1 GLN     3      16.890  25.290  21.850  1.00  0.00           O
ATOM     31  NE2 GLN     3      15.350  25.140  23.370  1.00  0.00           N
ATOM     32 1HE2 GLN     3      14.850  25.600  24.120  1.00  0.00           H
ATOM     33 2HE2 GLN     3      15.150  24.210  23.030  1.00  0.00           H
ATOM     34  C   GLN     3      19.290  29.190  23.570  1.00  0.00           C
ATOM     35  O   GLN     3      19.900  28.460  22.790  1.00  0.00           O
ATOM     36  N   LEU     4      19.830  29.800  24.610  1.00  0.00           N
ATOM     37  H   LEU     4      19.230  30.330  25.220  1.00  0.00           H
ATOM     38  CA  LEU     4      21.170  29.650  25.170  1.00  0.00           C
ATOM     39  HA  LEU     4      21.740  30.020  24.320  1.00  0.00           H
ATOM     40  CB  LEU     4      21.300  30.700  26.320  1.00  0.00           C
ATOM     41  HB1 LEU     4      22.340  30.500  26.570  1.00  0.00           H
ATOM     42  HB2 LEU     4      20.580  30.390  27.070  1.00  0.00           H
ATOM     43  CG  LEU     4      21.190  32.180  25.990  1.00  0.00           C
ATOM     44  HG  LEU     4      20.150  32.300  25.670  1.00  0.00           H
ATOM     45  CD1 LEU     4      21.380  33.120  27.260  1.00  0.00           C
ATOM     46 1HD1 LEU     4      20.890  32.580  28.070  1.00  0.00           H
ATOM     47 2HD1 LEU     4      22.440  33.150  27.510  1.00  0.00           H
ATOM     48 3HD1 LEU     4      20.970  34.120  27.150  1.00  0.00           H
ATOM     49  CD2 LEU     4      22.080  32.610  24.830  1.00  0.00           C
ATOM     50 1HD2 LEU     4      23.070  32.160  24.860  1.00  0.00           H
ATOM     51 2HD2 LEU     4      21.690  32.280  23.870  1.00  0.00           H
ATOM     52 3HD2 LEU     4      22.140  33.700  24.800  1.00  0.00           H
ATOM     53  C   LEU     4      21.400  28.230  25.650  1.00  0.00           C
ATOM     54  O   LEU     4      20.580  27.750  26.440  1.00  0.00           O
ATOM     55  N   VAL     5      22.520  27.590  25.220  1.00  0.00           N
ATOM     56  H   VAL     5      23.250  28.100  24.730  1.00  0.00           H
ATOM     57  CA  VAL     5      22.770  26.170  25.550  1.00  0.00           C
ATOM     58  HA  VAL     5      22.290  25.850  26.480  1.00  0.00           H
ATOM     59  CB  VAL     5      22.320  25.260  24.400  1.00  0.00           C
ATOM     60  HB  VAL     5      22.800  24.280  24.460  1.00  0.00           H
ATOM     61  CG1 VAL     5      20.790  25.010  24.350  1.00  0.00           C
ATOM     62 1HG1 VAL     5      20.300  25.910  23.980  1.00  0.00           H
ATOM     63 2HG1 VAL     5      20.640  24.180  23.660  1.00  0.00           H
ATOM     64 3HG1 VAL     5      20.460  24.800  25.370  1.00  0.00           H
ATOM     65  CG2 VAL     5      22.730  25.760  23.000  1.00  0.00           C
ATOM     66 1HG2 VAL     5      23.810  25.680  22.880  1.00  0.00           H
ATOM     67 2HG2 VAL     5      22.400  25.050  22.250  1.00  0.00           H
ATOM     68 3HG2 VAL     5      22.440  26.770  22.690  1.00  0.00           H
ATOM     69  C   VAL     5      24.300  26.060  25.820  1.00  0.00           C
ATOM     70  O   VAL     5      25.130  26.710  25.150  1.00  0.00           O
ATOM     71  N   GLU     6      24.630  25.310  26.850  1.00  0.00           N
ATOM     72  H   GLU     6      23.860  24.850  27.310  1.00  0.00           H
ATOM     73  CA  GLU     6      25.940  25.150  27.570  1.00  0.00           C
ATOM     74  HA  GLU     6      26.460  26.030  27.190  1.00  0.00           H
ATOM     75  CB  GLU     6      25.760  25.490  29.110  1.00  0.00           C
ATOM     76  HB1 GLU     6      26.800  25.590  29.440  1.00  0.00           H
ATOM     77  HB2 GLU     6      25.270  24.630  29.560  1.00  0.00           H
ATOM     78  CG  GLU     6      25.110  26.820  29.410  1.00  0.00           C
ATOM     79  HG1 GLU     6      25.430  27.600  28.710  1.00  0.00           H
ATOM     80  HG2 GLU     6      25.590  27.140  30.340  1.00  0.00           H
ATOM     81  CD  GLU     6      23.590  26.700  29.660  1.00  0.00           C
ATOM     82  OE1 GLU     6      22.870  26.030  28.910  1.00  0.00           O
ATOM     83  OE2 GLU     6      23.080  27.270  30.670  1.00  0.00           O
ATOM     84  C   GLU     6      26.760  23.880  27.360  1.00  0.00           C
ATOM     85  O   GLU     6      26.260  22.770  27.170  1.00  0.00           O
ATOM     86  N   SER     7      28.040  24.060  27.440  1.00  0.00           N
ATOM     87  H   SER     7      28.420  24.940  27.730  1.00  0.00           H
ATOM     88  CA  SER     7      29.040  22.980  27.310  1.00  0.00           C
ATOM     89  HA  SER     7      28.510  22.030  27.360  1.00  0.00           H
ATOM     90  CB  SER     7      29.850  22.960  26.000  1.00  0.00           C
ATOM     91  HB1 SER     7      30.740  22.360  26.190  1.00  0.00           H
ATOM     92  HB2 SER     7      30.130  23.920  25.560  1.00  0.00           H
ATOM     93  OG  SER     7      29.110  22.170  25.050  1.00  0.00           O
ATOM     94  HG  SER     7      28.300  22.650  24.830  1.00  0.00           H
ATOM     95  C   SER     7      30.030  23.040  28.480  1.00  0.00           C
ATOM     96  O   SER     7      30.370  24.030  29.080  1.00  0.00           O
ATOM     97  N   GLY     9      30.570  21.840  28.760  1.00  0.00           N
ATOM     98  H   GLY     9      30.180  21.010  28.350  1.00  0.00           H
ATOM     99  CA  GLY     9      31.880  21.690  29.520  1.00  0.00           C
ATOM    100  HA1 GLY     9      32.430  22.620  29.630  1.00  0.00           H
ATOM    101  HA2 GLY     9      32.410  20.910  28.970  1.00  0.00           H
ATOM    102  C   GLY     9      31.830  21.190  30.990  1.00  0.00           C
ATOM    103  O   GLY     9      32.830  20.980  31.680  1.00  0.00           O
ATOM    104  N   GLY    10      30.650  20.970  31.610  1.00  0.00           N
ATOM    105  H   GLY    10      29.840  21.010  31.010  1.00  0.00           H
ATOM    106  CA  GLY    10      30.590  20.400  33.000  1.00  0.00           C
ATOM    107  HA1 GLY    10      29.610  20.560  33.450  1.00  0.00           H
ATOM    108  HA2 GLY    10      31.340  20.910  33.610  1.00  0.00           H
ATOM    109  C   GLY    10      31.040  18.980  33.070  1.00  0.00           C
ATOM    110  O   GLY    10      31.040  18.200  32.070  1.00  0.00           O
ATOM    111  N   GLY    11      31.600  18.620  34.230  1.00  0.00           N
ATOM    112  H   GLY    11      31.550  19.300  34.980  1.00  0.00           H
ATOM    113  CA  GLY    11      32.540  17.530  34.330  1.00  0.00           C
ATOM    114  HA1 GLY    11      33.480  17.830  33.870  1.00  0.00           H
ATOM    115  HA2 GLY    11      32.160  16.670  33.800  1.00  0.00           H
ATOM    116  C   GLY    11      32.900  17.130  35.750  1.00  0.00           C
ATOM    117  O   GLY    11      32.600  17.840  36.690  1.00  0.00           O
ATOM    118  N   LEU    12      33.530  15.960  35.870  1.00  0.00           N
ATOM    119  H   LEU    12      33.620  15.320  35.100  1.00  0.00           H
ATOM    120  CA  LEU    12      34.150  15.510  37.150  1.00  0.00           C
ATOM    121  HA  LEU    12      33.590  15.870  38.020  1.00  0.00           H
ATOM    122  CB  LEU    12      34.220  13.960  37.150  1.00  0.00           C
ATOM    123  HB1 LEU    12      34.880  13.640  36.350  1.00  0.00           H
ATOM    124  HB2 LEU    12      33.230  13.520  37.010  1.00  0.00           H
ATOM    125  CG  LEU    12      34.720  13.220  38.420  1.00  0.00           C
ATOM    126  HG  LEU    12      35.740  13.580  38.600  1.00  0.00           H
ATOM    127  CD1 LEU    12      33.820  13.550  39.650  1.00  0.00           C
ATOM    128 1HD1 LEU    12      34.370  13.100  40.470  1.00  0.00           H
ATOM    129 2HD1 LEU    12      33.730  14.610  39.860  1.00  0.00           H
ATOM    130 3HD1 LEU    12      32.860  13.030  39.590  1.00  0.00           H
ATOM    131  CD2 LEU    12      34.700  11.710  38.240  1.00  0.00           C
ATOM    132 1HD2 LEU    12      35.400  11.420  37.470  1.00  0.00           H
ATOM    133 2HD2 LEU    12      34.820  11.240  39.220  1.00  0.00           H
ATOM    134 3HD2 LEU    12      33.730  11.470  37.810  1.00  0.00           H
ATOM    135  C   LEU    12      35.680  15.930  37.250  1.00  0.00           C
ATOM    136  O   LEU    12      36.400  15.490  36.370  1.00  0.00           O
ATOM    137  N   VAL    13      36.040  16.610  38.340  1.00  0.00           N
ATOM    138  H   VAL    13      35.380  16.830  39.080  1.00  0.00           H
ATOM    139  CA  VAL    13      37.430  16.960  38.720  1.00  0.00           C
ATOM    140  HA  VAL    13      38.160  16.330  38.210  1.00  0.00           H
ATOM    141  CB  VAL    13      37.710  18.430  38.470  1.00  0.00           C
ATOM    142  HB  VAL    13      38.790  18.530  38.420  1.00  0.00           H
ATOM    143  CG1 VAL    13      37.160  18.960  37.110  1.00  0.00           C
ATOM    144 1HG1 VAL    13      36.070  18.880  37.050  1.00  0.00           H
ATOM    145 2HG1 VAL    13      37.490  19.970  36.860  1.00  0.00           H
ATOM    146 3HG1 VAL    13      37.510  18.320  36.300  1.00  0.00           H
ATOM    147  CG2 VAL    13      37.260  19.430  39.560  1.00  0.00           C
ATOM    148 1HG2 VAL    13      37.530  20.460  39.320  1.00  0.00           H
ATOM    149 2HG2 VAL    13      36.180  19.410  39.710  1.00  0.00           H
ATOM    150 3HG2 VAL    13      37.690  19.300  40.560  1.00  0.00           H
ATOM    151  C   VAL    13      37.780  16.630  40.200  1.00  0.00           C
ATOM    152  O   VAL    13      36.950  16.300  41.050  1.00  0.00           O
ATOM    153  N   GLN    14      39.070  16.800  40.630  1.00  0.00           N
ATOM    154  H   GLN    14      39.670  17.190  39.930  1.00  0.00           H
ATOM    155  CA  GLN    14      39.420  16.740  42.070  1.00  0.00           C
ATOM    156  HA  GLN    14      38.580  16.340  42.640  1.00  0.00           H
ATOM    157  CB  GLN    14      40.540  15.680  42.210  1.00  0.00           C
ATOM    158  HB1 GLN    14      41.430  16.100  41.740  1.00  0.00           H
ATOM    159  HB2 GLN    14      40.240  14.710  41.800  1.00  0.00           H
ATOM    160  CG  GLN    14      40.900  15.450  43.700  1.00  0.00           C
ATOM    161  HG1 GLN    14      40.050  15.120  44.300  1.00  0.00           H
ATOM    162  HG2 GLN    14      41.350  16.340  44.140  1.00  0.00           H
ATOM    163  CD  GLN    14      41.960  14.370  43.740  1.00  0.00           C
ATOM    164  OE1 GLN    14      42.770  14.240  42.830  1.00  0.00           O
ATOM    165  NE2 GLN    14      42.170  13.670  44.820  1.00  0.00           N
ATOM    166 1HE2 GLN    14      41.780  14.020  45.680  1.00  0.00           H
ATOM    167 2HE2 GLN    14      42.830  12.910  44.780  1.00  0.00           H
ATOM    168  C   GLN    14      39.840  18.130  42.620  1.00  0.00           C
ATOM    169  O   GLN    14      40.220  19.030  41.910  1.00  0.00           O
ATOM    170  N   ALA    15      39.810  18.350  43.920  1.00  0.00           N
ATOM    171  H   ALA    15      39.380  17.630  44.490  1.00  0.00           H
ATOM    172  CA  ALA    15      40.050  19.650  44.620  1.00  0.00           C
ATOM    173  HA  ALA    15      39.340  20.320  44.140  1.00  0.00           H
ATOM    174  CB  ALA    15      39.640  19.470  46.070  1.00  0.00           C
ATOM    175  HB1 ALA    15      39.950  20.390  46.570  1.00  0.00           H
ATOM    176  HB2 ALA    15      38.560  19.310  46.130  1.00  0.00           H
ATOM    177  HB3 ALA    15      40.250  18.680  46.490  1.00  0.00           H
ATOM    178  C   ALA    15      41.450  20.160  44.330  1.00  0.00           C
ATOM    179  O   ALA    15      42.400  19.360  44.340  1.00  0.00           O
ATOM    180  N   GLY    16      41.640  21.450  43.950  1.00  0.00           N
ATOM    181  H   GLY    16      40.880  22.100  44.120  1.00  0.00           H
ATOM    182  CA  GLY    16      42.840  21.940  43.320  1.00  0.00           C
ATOM    183  HA1 GLY    16      43.700  21.520  43.860  1.00  0.00           H
ATOM    184  HA2 GLY    16      42.870  23.020  43.470  1.00  0.00           H
ATOM    185  C   GLY    16      43.090  21.720  41.850  1.00  0.00           C
ATOM    186  O   GLY    16      44.030  22.300  41.310  1.00  0.00           O
ATOM    187  N   ASP    17      42.190  21.080  41.190  1.00  0.00           N
ATOM    188  H   ASP    17      41.520  20.500  41.670  1.00  0.00           H
ATOM    189  CA  ASP    17      42.080  21.200  39.720  1.00  0.00           C
ATOM    190  HA  ASP    17      43.080  21.200  39.280  1.00  0.00           H
ATOM    191  CB  ASP    17      41.370  20.020  39.140  1.00  0.00           C
ATOM    192  HB1 ASP    17      41.290  20.190  38.060  1.00  0.00           H
ATOM    193  HB2 ASP    17      40.300  19.930  39.350  1.00  0.00           H
ATOM    194  CG  ASP    17      42.000  18.610  39.280  1.00  0.00           C
ATOM    195  OD1 ASP    17      43.200  18.500  39.660  1.00  0.00           O
ATOM    196  OD2 ASP    17      41.300  17.620  39.020  1.00  0.00           O
ATOM    197  C   ASP    17      41.380  22.460  39.260  1.00  0.00           C
ATOM    198  O   ASP    17      40.870  23.210  40.050  1.00  0.00           O
ATOM    199  N   SER    18      41.320  22.660  37.940  1.00  0.00           N
ATOM    200  H   SER    18      41.740  21.960  37.340  1.00  0.00           H
ATOM    201  CA  SER    18      40.810  23.790  37.160  1.00  0.00           C
ATOM    202  HA  SER    18      40.230  24.450  37.810  1.00  0.00           H
ATOM    203  CB  SER    18      42.010  24.570  36.480  1.00  0.00           C
ATOM    204  HB1 SER    18      41.580  25.450  36.000  1.00  0.00           H
ATOM    205  HB2 SER    18      42.500  23.940  35.730  1.00  0.00           H
ATOM    206  OG  SER    18      42.930  25.040  37.360  1.00  0.00           O
ATOM    207  HG  SER    18      43.870  25.050  37.150  1.00  0.00           H
ATOM    208  C   SER    18      39.830  23.300  36.060  1.00  0.00           C
ATOM    209  O   SER    18      39.850  22.150  35.770  1.00  0.00           O
ATOM    210  N   LEU    19      38.950  24.070  35.540  1.00  0.00           N
ATOM    211  H   LEU    19      39.020  25.020  35.890  1.00  0.00           H
ATOM    212  CA  LEU    19      37.960  23.670  34.550  1.00  0.00           C
ATOM    213  HA  LEU    19      38.460  22.950  33.900  1.00  0.00           H
ATOM    214  CB  LEU    19      36.810  23.020  35.240  1.00  0.00           C
ATOM    215  HB1 LEU    19      36.360  23.730  35.930  1.00  0.00           H
ATOM    216  HB2 LEU    19      37.130  22.130  35.770  1.00  0.00           H
ATOM    217  CG  LEU    19      35.620  22.490  34.380  1.00  0.00           C
ATOM    218  HG  LEU    19      35.200  23.320  33.820  1.00  0.00           H
ATOM    219  CD1 LEU    19      36.140  21.400  33.400  1.00  0.00           C
ATOM    220 1HD1 LEU    19      36.930  20.800  33.850  1.00  0.00           H
ATOM    221 2HD1 LEU    19      35.350  20.670  33.200  1.00  0.00           H
ATOM    222 3HD1 LEU    19      36.480  21.910  32.500  1.00  0.00           H
ATOM    223  CD2 LEU    19      34.450  21.920  35.230  1.00  0.00           C
ATOM    224 1HD2 LEU    19      33.680  21.570  34.550  1.00  0.00           H
ATOM    225 2HD2 LEU    19      34.830  21.190  35.950  1.00  0.00           H
ATOM    226 3HD2 LEU    19      33.990  22.730  35.790  1.00  0.00           H
ATOM    227  C   LEU    19      37.510  24.870  33.690  1.00  0.00           C
ATOM    228  O   LEU    19      37.660  25.990  34.110  1.00  0.00           O
ATOM    229  N   ARG    20      37.030  24.610  32.480  1.00  0.00           N
ATOM    230  H   ARG    20      37.040  23.630  32.210  1.00  0.00           H
ATOM    231  CA  ARG    20      36.570  25.540  31.460  1.00  0.00           C
ATOM    232  HA  ARG    20      36.400  26.500  31.960  1.00  0.00           H
ATOM    233  CB  ARG    20      37.680  25.650  30.380  1.00  0.00           C
ATOM    234  HB1 ARG    20      37.960  24.680  29.940  1.00  0.00           H
ATOM    235  HB2 ARG    20      38.550  25.910  30.980  1.00  0.00           H
ATOM    236  CG  ARG    20      37.350  26.760  29.260  1.00  0.00           C
ATOM    237  HG1 ARG    20      37.050  27.740  29.600  1.00  0.00           H
ATOM    238  HG2 ARG    20      36.500  26.570  28.600  1.00  0.00           H
ATOM    239  CD  ARG    20      38.510  26.850  28.280  1.00  0.00           C
ATOM    240  HD1 ARG    20      38.320  27.430  27.370  1.00  0.00           H
ATOM    241  HD2 ARG    20      38.590  25.800  28.020  1.00  0.00           H
ATOM    242  NE  ARG    20      39.750  27.350  28.920  1.00  0.00           N
ATOM    243  HE  ARG    20      39.870  27.440  29.920  1.00  0.00           H
ATOM    244  CZ  ARG    20      40.810  27.730  28.290  1.00  0.00           C
ATOM    245  NH1 ARG    20      40.820  27.980  27.080  1.00  0.00           N
ATOM    246 1HH1 ARG    20      40.020  27.650  26.560  1.00  0.00           H
ATOM    247 2HH1 ARG    20      41.710  28.070  26.600  1.00  0.00           H
ATOM    248  NH2 ARG    20      41.930  27.920  28.910  1.00  0.00           N
ATOM    249 1HH2 ARG    20      42.050  27.590  29.860  1.00  0.00           H
ATOM    250 2HH2 ARG    20      42.760  28.120  28.380  1.00  0.00           H
ATOM    251  C   ARG    20      35.260  25.100  30.800  1.00  0.00           C
ATOM    252  O   ARG    20      35.040  23.990  30.400  1.00  0.00           O
ATOM    253  N   LEU    21      34.320  26.070  30.610  1.00  0.00           N
ATOM    254  H   LEU    21      34.580  27.020  30.850  1.00  0.00           H
ATOM    255  CA  LEU    21      32.910  25.870  30.290  1.00  0.00           C
ATOM    256  HA  LEU    21      32.710  24.820  30.070  1.00  0.00           H
ATOM    257  CB  LEU    21      32.170  26.240  31.500  1.00  0.00           C
ATOM    258  HB1 LEU    21      31.140  26.140  31.170  1.00  0.00           H
ATOM    259  HB2 LEU    21      32.260  27.300  31.750  1.00  0.00           H
ATOM    260  CG  LEU    21      32.280  25.390  32.790  1.00  0.00           C
ATOM    261  HG  LEU    21      33.190  25.650  33.330  1.00  0.00           H
ATOM    262  CD1 LEU    21      30.970  25.730  33.580  1.00  0.00           C
ATOM    263 1HD1 LEU    21      30.110  25.290  33.090  1.00  0.00           H
ATOM    264 2HD1 LEU    21      31.170  25.310  34.570  1.00  0.00           H
ATOM    265 3HD1 LEU    21      30.740  26.790  33.740  1.00  0.00           H
ATOM    266  CD2 LEU    21      32.270  23.870  32.670  1.00  0.00           C
ATOM    267 1HD2 LEU    21      31.360  23.650  32.110  1.00  0.00           H
ATOM    268 2HD2 LEU    21      33.160  23.510  32.150  1.00  0.00           H
ATOM    269 3HD2 LEU    21      32.180  23.430  33.670  1.00  0.00           H
ATOM    270  C   LEU    21      32.550  26.890  29.170  1.00  0.00           C
ATOM    271  O   LEU    21      33.260  27.900  29.020  1.00  0.00           O
ATOM    272  N   SER    22      31.510  26.690  28.390  1.00  0.00           N
ATOM    273  H   SER    22      31.010  25.820  28.520  1.00  0.00           H
ATOM    274  CA  SER    22      31.110  27.740  27.380  1.00  0.00           C
ATOM    275  HA  SER    22      31.310  28.720  27.810  1.00  0.00           H
ATOM    276  CB  SER    22      31.830  27.500  26.060  1.00  0.00           C
ATOM    277  HB1 SER    22      32.910  27.360  26.170  1.00  0.00           H
ATOM    278  HB2 SER    22      31.670  28.230  25.270  1.00  0.00           H
ATOM    279  OG  SER    22      31.290  26.300  25.440  1.00  0.00           O
ATOM    280  HG  SER    22      32.050  25.790  25.150  1.00  0.00           H
ATOM    281  C   SER    22      29.620  27.660  27.060  1.00  0.00           C
ATOM    282  O   SER    22      28.980  26.750  27.520  1.00  0.00           O
ATOM    283  N   CYS    23      29.090  28.660  26.410  1.00  0.00           N
ATOM    284  H   CYS    23      29.780  29.340  26.130  1.00  0.00           H
ATOM    285  CA  CYS    23      27.630  28.890  26.220  1.00  0.00           C
ATOM    286  HA  CYS    23      27.110  27.950  26.410  1.00  0.00           H
ATOM    287  CB  CYS    23      27.130  29.840  27.340  1.00  0.00           C
ATOM    288  HB1 CYS    23      27.730  30.740  27.470  1.00  0.00           H
ATOM    289  HB2 CYS    23      27.200  29.250  28.260  1.00  0.00           H
ATOM    290  SG  CYS    23      25.400  30.220  27.090  1.00  0.00           S
ATOM    291  C   CYS    23      27.410  29.550  24.870  1.00  0.00           C
ATOM    292  O   CYS    23      28.070  30.540  24.580  1.00  0.00           O
ATOM    293  N   ALA    24      26.430  29.000  24.080  1.00  0.00           N
ATOM    294  H   ALA    24      25.850  28.240  24.400  1.00  0.00           H
ATOM    295  CA  ALA    24      26.190  29.370  22.720  1.00  0.00           C
ATOM    296  HA  ALA    24      27.070  29.670  22.160  1.00  0.00           H
ATOM    297  CB  ALA    24      25.670  28.080  22.020  1.00  0.00           C
ATOM    298  HB1 ALA    24      24.740  27.780  22.510  1.00  0.00           H
ATOM    299  HB2 ALA    24      25.400  28.300  20.990  1.00  0.00           H
ATOM    300  HB3 ALA    24      26.520  27.410  22.100  1.00  0.00           H
ATOM    301  C   ALA    24      25.180  30.520  22.720  1.00  0.00           C
ATOM    302  O   ALA    24      24.020  30.290  23.100  1.00  0.00           O
ATOM    303  N   ALA    25      25.550  31.680  22.120  1.00  0.00           N
ATOM    304  H   ALA    25      26.420  31.650  21.600  1.00  0.00           H
ATOM    305  CA  ALA    25      24.750  32.880  21.980  1.00  0.00           C
ATOM    306  HA  ALA    25      24.450  33.170  22.990  1.00  0.00           H
ATOM    307  CB  ALA    25      25.630  33.950  21.330  1.00  0.00           C
ATOM    308  HB1 ALA    25      26.450  34.220  22.000  1.00  0.00           H
ATOM    309  HB2 ALA    25      26.040  33.760  20.340  1.00  0.00           H
ATOM    310  HB3 ALA    25      25.100  34.900  21.230  1.00  0.00           H
ATOM    311  C   ALA    25      23.450  32.650  21.190  1.00  0.00           C
ATOM    312  O   ALA    25      22.450  33.280  21.460  1.00  0.00           O
ATOM    313  N   SER    26      23.500  31.640  20.330  1.00  0.00           N
ATOM    314  H   SER    26      24.390  31.290  20.030  1.00  0.00           H
ATOM    315  CA  SER    26      22.330  31.110  19.560  1.00  0.00           C
ATOM    316  HA  SER    26      22.790  30.490  18.790  1.00  0.00           H
ATOM    317  CB  SER    26      21.620  30.080  20.470  1.00  0.00           C
ATOM    318  HB1 SER    26      20.920  29.480  19.890  1.00  0.00           H
ATOM    319  HB2 SER    26      21.140  30.640  21.270  1.00  0.00           H
ATOM    320  OG  SER    26      22.610  29.310  20.890  1.00  0.00           O
ATOM    321  HG  SER    26      22.990  29.810  21.620  1.00  0.00           H
ATOM    322  C   SER    26      21.370  32.080  18.780  1.00  0.00           C
ATOM    323  O   SER    26      20.170  31.790  18.720  1.00  0.00           O
ATOM    324  N   GLY    27      21.830  33.220  18.290  1.00  0.00           N
ATOM    325  H   GLY    27      22.800  33.370  18.510  1.00  0.00           H
ATOM    326  CA  GLY    27      21.000  34.270  17.690  1.00  0.00           C
ATOM    327  HA1 GLY    27      19.990  33.900  17.480  1.00  0.00           H
ATOM    328  HA2 GLY    27      21.450  34.600  16.750  1.00  0.00           H
ATOM    329  C   GLY    27      20.800  35.560  18.550  1.00  0.00           C
ATOM    330  O   GLY    27      20.120  36.470  18.020  1.00  0.00           O
ATOM    331  N   LEU    28      21.370  35.660  19.760  1.00  0.00           N
ATOM    332  H   LEU    28      21.880  34.880  20.150  1.00  0.00           H
ATOM    333  CA  LEU    28      21.360  36.900  20.610  1.00  0.00           C
ATOM    334  HA  LEU    28      20.330  37.180  20.790  1.00  0.00           H
ATOM    335  CB  LEU    28      22.210  36.500  21.870  1.00  0.00           C
ATOM    336  HB1 LEU    28      23.230  36.310  21.540  1.00  0.00           H
ATOM    337  HB2 LEU    28      21.810  35.600  22.310  1.00  0.00           H
ATOM    338  CG  LEU    28      22.210  37.480  23.000  1.00  0.00           C
ATOM    339  HG  LEU    28      22.690  38.410  22.700  1.00  0.00           H
ATOM    340  CD1 LEU    28      20.850  37.730  23.580  1.00  0.00           C
ATOM    341 1HD1 LEU    28      20.220  38.320  22.920  1.00  0.00           H
ATOM    342 2HD1 LEU    28      20.440  36.760  23.850  1.00  0.00           H
ATOM    343 3HD1 LEU    28      21.000  38.260  24.520  1.00  0.00           H
ATOM    344  CD2 LEU    28      23.130  36.830  24.110  1.00  0.00           C
ATOM    345 1HD2 LEU    28      23.300  37.420  25.020  1.00  0.00           H
ATOM    346 2HD2 LEU    28      22.570  35.940  24.400  1.00  0.00           H
ATOM    347 3HD2 LEU    28      24.120  36.480  23.840  1.00  0.00           H
ATOM    348  C   LEU    28      22.000  38.140  19.930  1.00  0.00           C
ATOM    349  O   LEU    28      22.930  37.880  19.120  1.00  0.00           O
ATOM    350  N   LEU    29      21.590  39.380  20.240  1.00  0.00           N
ATOM    351  H   LEU    29      20.780  39.520  20.820  1.00  0.00           H
ATOM    352  CA  LEU    29      22.340  40.620  19.910  1.00  0.00           C
ATOM    353  HA  LEU    29      22.620  40.460  18.870  1.00  0.00           H
ATOM    354  CB  LEU    29      21.430  41.900  19.950  1.00  0.00           C
ATOM    355  HB1 LEU    29      21.080  42.010  20.970  1.00  0.00           H
ATOM    356  HB2 LEU    29      20.550  41.620  19.370  1.00  0.00           H
ATOM    357  CG  LEU    29      22.060  43.180  19.490  1.00  0.00           C
ATOM    358  HG  LEU    29      22.910  43.450  20.120  1.00  0.00           H
ATOM    359  CD1 LEU    29      22.510  43.050  18.010  1.00  0.00           C
ATOM    360 1HD1 LEU    29      22.890  43.970  17.560  1.00  0.00           H
ATOM    361 2HD1 LEU    29      23.430  42.460  17.890  1.00  0.00           H
ATOM    362 3HD1 LEU    29      21.700  42.630  17.420  1.00  0.00           H
ATOM    363  CD2 LEU    29      21.000  44.320  19.570  1.00  0.00           C
ATOM    364 1HD2 LEU    29      20.630  44.400  20.590  1.00  0.00           H
ATOM    365 2HD2 LEU    29      21.450  45.270  19.270  1.00  0.00           H
ATOM    366 3HD2 LEU    29      20.220  44.180  18.810  1.00  0.00           H
ATOM    367  C   LEU    29      23.590  40.750  20.800  1.00  0.00           C
ATOM    368  O   LEU    29      23.760  41.530  21.740  1.00  0.00           O
ATOM    369  N   PHE    30      24.450  39.820  20.400  1.00  0.00           N
ATOM    370  H   PHE    30      24.240  39.170  19.670  1.00  0.00           H
ATOM    371  CA  PHE    30      25.750  39.600  21.090  1.00  0.00           C
ATOM    372  HA  PHE    30      25.530  39.480  22.150  1.00  0.00           H
ATOM    373  CB  PHE    30      26.360  38.350  20.500  1.00  0.00           C
ATOM    374  HB1 PHE    30      26.660  38.560  19.480  1.00  0.00           H
ATOM    375  HB2 PHE    30      25.580  37.590  20.520  1.00  0.00           H
ATOM    376  CG  PHE    30      27.570  37.680  21.150  1.00  0.00           C
ATOM    377  CD1 PHE    30      27.350  36.780  22.140  1.00  0.00           C
ATOM    378  HD1 PHE    30      26.340  36.660  22.500  1.00  0.00           H
ATOM    379  CE1 PHE    30      28.430  36.070  22.700  1.00  0.00           C
ATOM    380  HE1 PHE    30      28.290  35.270  23.410  1.00  0.00           H
ATOM    381  CZ  PHE    30      29.740  36.380  22.350  1.00  0.00           C
ATOM    382  HZ  PHE    30      30.590  35.940  22.850  1.00  0.00           H
ATOM    383  CE2 PHE    30      29.970  37.270  21.310  1.00  0.00           C
ATOM    384  HE2 PHE    30      30.980  37.490  20.990  1.00  0.00           H
ATOM    385  CD2 PHE    30      28.840  37.810  20.610  1.00  0.00           C
ATOM    386  HD2 PHE    30      28.980  38.580  19.870  1.00  0.00           H
ATOM    387  C   PHE    30      26.640  40.830  21.000  1.00  0.00           C
ATOM    388  O   PHE    30      27.460  40.920  21.870  1.00  0.00           O
ATOM    389  N   SER    37      26.430  41.800  20.090  1.00  0.00           N
ATOM    390  H   SER    37      25.870  41.610  19.270  1.00  0.00           H
ATOM    391  CA  SER    37      27.170  43.000  20.080  1.00  0.00           C
ATOM    392  HA  SER    37      28.240  42.830  20.210  1.00  0.00           H
ATOM    393  CB  SER    37      26.960  43.760  18.750  1.00  0.00           C
ATOM    394  HB1 SER    37      27.510  43.200  17.990  1.00  0.00           H
ATOM    395  HB2 SER    37      27.400  44.760  18.850  1.00  0.00           H
ATOM    396  OG  SER    37      25.550  43.640  18.390  1.00  0.00           O
ATOM    397  HG  SER    37      25.520  43.920  17.480  1.00  0.00           H
ATOM    398  C   SER    37      26.800  43.940  21.240  1.00  0.00           C
ATOM    399  O   SER    37      27.600  44.860  21.490  1.00  0.00           O
ATOM    400  N   PHE    38      25.610  43.770  21.970  1.00  0.00           N
ATOM    401  H   PHE    38      24.920  43.120  21.620  1.00  0.00           H
ATOM    402  CA  PHE    38      25.150  44.760  22.910  1.00  0.00           C
ATOM    403  HA  PHE    38      26.030  45.340  23.190  1.00  0.00           H
ATOM    404  CB  PHE    38      24.220  45.740  22.220  1.00  0.00           C
ATOM    405  HB1 PHE    38      23.860  46.530  22.880  1.00  0.00           H
ATOM    406  HB2 PHE    38      23.290  45.330  21.850  1.00  0.00           H
ATOM    407  CG  PHE    38      24.850  46.570  21.100  1.00  0.00           C
ATOM    408  CD1 PHE    38      24.470  46.460  19.740  1.00  0.00           C
ATOM    409  HD1 PHE    38      23.730  45.760  19.390  1.00  0.00           H
ATOM    410  CE1 PHE    38      25.150  47.250  18.790  1.00  0.00           C
ATOM    411  HE1 PHE    38      24.970  47.210  17.730  1.00  0.00           H
ATOM    412  CZ  PHE    38      26.030  48.210  19.240  1.00  0.00           C
ATOM    413  HZ  PHE    38      26.520  48.870  18.540  1.00  0.00           H
ATOM    414  CE2 PHE    38      26.370  48.350  20.570  1.00  0.00           C
ATOM    415  HE2 PHE    38      27.040  49.160  20.790  1.00  0.00           H
ATOM    416  CD2 PHE    38      25.780  47.490  21.520  1.00  0.00           C
ATOM    417  HD2 PHE    38      26.090  47.570  22.550  1.00  0.00           H
ATOM    418  C   PHE    38      24.560  44.230  24.240  1.00  0.00           C
ATOM    419  O   PHE    38      24.150  45.010  25.060  1.00  0.00           O
ATOM    420  N   TYR    39      24.530  42.890  24.450  1.00  0.00           N
ATOM    421  H   TYR    39      24.640  42.290  23.650  1.00  0.00           H
ATOM    422  CA  TYR    39      24.040  42.220  25.650  1.00  0.00           C
ATOM    423  HA  TYR    39      23.380  42.900  26.200  1.00  0.00           H
ATOM    424  CB  TYR    39      23.290  40.840  25.480  1.00  0.00           C
ATOM    425  HB1 TYR    39      23.290  40.230  26.380  1.00  0.00           H
ATOM    426  HB2 TYR    39      23.770  40.220  24.730  1.00  0.00           H
ATOM    427  CG  TYR    39      21.770  40.950  25.210  1.00  0.00           C
ATOM    428  CD1 TYR    39      21.390  41.780  24.160  1.00  0.00           C
ATOM    429  HD1 TYR    39      22.110  42.240  23.500  1.00  0.00           H
ATOM    430  CE1 TYR    39      20.020  42.020  23.950  1.00  0.00           C
ATOM    431  HE1 TYR    39      19.700  42.590  23.090  1.00  0.00           H
ATOM    432  CZ  TYR    39      19.050  41.520  24.780  1.00  0.00           C
ATOM    433  OH  TYR    39      17.730  41.910  24.620  1.00  0.00           O
ATOM    434  HH  TYR    39      17.190  41.650  25.370  1.00  0.00           H
ATOM    435  CE2 TYR    39      19.430  40.770  25.850  1.00  0.00           C
ATOM    436  HE2 TYR    39      18.690  40.510  26.590  1.00  0.00           H
ATOM    437  CD2 TYR    39      20.750  40.380  26.050  1.00  0.00           C
ATOM    438  HD2 TYR    39      21.020  39.850  26.960  1.00  0.00           H
ATOM    439  C   TYR    39      25.140  42.030  26.690  1.00  0.00           C
ATOM    440  O   TYR    39      26.310  41.700  26.310  1.00  0.00           O
ATOM    441  N   ILE    40      24.840  42.060  28.010  1.00  0.00           N
ATOM    442  H   ILE    40      23.900  42.360  28.200  1.00  0.00           H
ATOM    443  CA  ILE    40      25.700  41.670  29.200  1.00  0.00           C
ATOM    444  HA  ILE    40      26.730  41.840  28.880  1.00  0.00           H
ATOM    445  CB  ILE    40      25.310  42.530  30.440  1.00  0.00           C
ATOM    446  HB  ILE    40      24.460  42.040  30.920  1.00  0.00           H
ATOM    447  CG2 ILE    40      26.510  42.360  31.390  1.00  0.00           C
ATOM    448 1HG2 ILE    40      26.690  41.310  31.640  1.00  0.00           H
ATOM    449 2HG2 ILE    40      27.450  42.670  30.950  1.00  0.00           H
ATOM    450 3HG2 ILE    40      26.300  42.820  32.360  1.00  0.00           H
ATOM    451  CG1 ILE    40      25.060  44.050  30.190  1.00  0.00           C
ATOM    452 1HG1 ILE    40      24.170  44.030  29.550  1.00  0.00           H
ATOM    453 2HG1 ILE    40      25.910  44.340  29.570  1.00  0.00           H
ATOM    454  CD  ILE    40      24.720  45.020  31.310  1.00  0.00           C
ATOM    455  HD1 ILE    40      23.730  44.650  31.550  1.00  0.00           H
ATOM    456  HD2 ILE    40      25.490  44.980  32.080  1.00  0.00           H
ATOM    457  HD3 ILE    40      24.700  46.030  30.900  1.00  0.00           H
ATOM    458  C   ILE    40      25.300  40.240  29.390  1.00  0.00           C
ATOM    459  O   ILE    40      24.080  39.920  29.450  1.00  0.00           O
ATOM    460  N   MET    41      26.260  39.300  29.420  1.00  0.00           N
ATOM    461  H   MET    41      27.220  39.600  29.450  1.00  0.00           H
ATOM    462  CA  MET    41      26.120  37.850  29.420  1.00  0.00           C
ATOM    463  HA  MET    41      25.050  37.710  29.590  1.00  0.00           H
ATOM    464  CB  MET    41      26.710  37.330  28.040  1.00  0.00           C
ATOM    465  HB1 MET    41      27.750  37.040  28.120  1.00  0.00           H
ATOM    466  HB2 MET    41      26.600  38.110  27.290  1.00  0.00           H
ATOM    467  CG  MET    41      26.000  36.130  27.520  1.00  0.00           C
ATOM    468  HG1 MET    41      24.990  36.390  27.190  1.00  0.00           H
ATOM    469  HG2 MET    41      25.930  35.420  28.340  1.00  0.00           H
ATOM    470  SD  MET    41      26.840  35.340  26.130  1.00  0.00           S
ATOM    471  CE  MET    41      26.020  33.750  25.800  1.00  0.00           C
ATOM    472  HE1 MET    41      24.970  33.790  26.090  1.00  0.00           H
ATOM    473  HE2 MET    41      26.030  33.530  24.730  1.00  0.00           H
ATOM    474  HE3 MET    41      26.460  32.930  26.380  1.00  0.00           H
ATOM    475  C   MET    41      26.910  37.170  30.600  1.00  0.00           C
ATOM    476  O   MET    41      27.930  37.730  31.080  1.00  0.00           O
ATOM    477  N   GLY    42      26.500  36.020  31.120  1.00  0.00           N
ATOM    478  H   GLY    42      25.700  35.510  30.790  1.00  0.00           H
ATOM    479  CA  GLY    42      27.320  35.420  32.210  1.00  0.00           C
ATOM    480  HA1 GLY    42      27.350  36.160  33.010  1.00  0.00           H
ATOM    481  HA2 GLY    42      28.340  35.210  31.890  1.00  0.00           H
ATOM    482  C   GLY    42      26.680  34.150  32.800  1.00  0.00           C
ATOM    483  O   GLY    42      25.870  33.430  32.200  1.00  0.00           O
ATOM    484  N   TRP    43      27.320  33.740  33.910  1.00  0.00           N
ATOM    485  H   TRP    43      27.900  34.360  34.460  1.00  0.00           H
ATOM    486  CA  TRP    43      27.140  32.520  34.600  1.00  0.00           C
ATOM    487  HA  TRP    43      26.440  31.880  34.060  1.00  0.00           H
ATOM    488  CB  TRP    43      28.410  31.700  34.660  1.00  0.00           C
ATOM    489  HB1 TRP    43      28.190  30.840  35.280  1.00  0.00           H
ATOM    490  HB2 TRP    43      29.270  32.190  35.130  1.00  0.00           H
ATOM    491  CG  TRP    43      28.760  31.200  33.250  1.00  0.00           C
ATOM    492  CD1 TRP    43      29.620  31.790  32.340  1.00  0.00           C
ATOM    493  HD1 TRP    43      29.940  32.820  32.350  1.00  0.00           H
ATOM    494  NE1 TRP    43      29.750  31.000  31.220  1.00  0.00           N
ATOM    495  HE1 TRP    43      30.220  31.300  30.380  1.00  0.00           H
ATOM    496  CE2 TRP    43      29.170  29.770  31.460  1.00  0.00           C
ATOM    497  CZ2 TRP    43      29.200  28.540  30.730  1.00  0.00           C
ATOM    498  HZ2 TRP    43      29.720  28.470  29.780  1.00  0.00           H
ATOM    499  CH2 TRP    43      28.500  27.430  31.290  1.00  0.00           C
ATOM    500  HH2 TRP    43      28.490  26.500  30.750  1.00  0.00           H
ATOM    501  CZ3 TRP    43      27.630  27.630  32.360  1.00  0.00           C
ATOM    502  HZ3 TRP    43      27.190  26.740  32.800  1.00  0.00           H
ATOM    503  CE3 TRP    43      27.610  28.820  33.060  1.00  0.00           C
ATOM    504  HE3 TRP    43      26.960  28.910  33.910  1.00  0.00           H
ATOM    505  CD2 TRP    43      28.450  29.910  32.640  1.00  0.00           C
ATOM    506  C   TRP    43      26.660  32.740  36.050  1.00  0.00           C
ATOM    507  O   TRP    43      27.220  33.560  36.820  1.00  0.00           O
ATOM    508  N   PHE    44      25.680  31.940  36.420  1.00  0.00           N
ATOM    509  H   PHE    44      25.400  31.250  35.740  1.00  0.00           H
ATOM    510  CA  PHE    44      25.190  31.830  37.790  1.00  0.00           C
ATOM    511  HA  PHE    44      25.860  32.360  38.460  1.00  0.00           H
ATOM    512  CB  PHE    44      23.720  32.330  37.940  1.00  0.00           C
ATOM    513  HB1 PHE    44      23.270  32.140  38.920  1.00  0.00           H
ATOM    514  HB2 PHE    44      23.090  31.720  37.290  1.00  0.00           H
ATOM    515  CG  PHE    44      23.480  33.780  37.500  1.00  0.00           C
ATOM    516  CD1 PHE    44      23.240  34.190  36.220  1.00  0.00           C
ATOM    517  HD1 PHE    44      23.130  33.450  35.450  1.00  0.00           H
ATOM    518  CE1 PHE    44      22.950  35.500  35.930  1.00  0.00           C
ATOM    519  HE1 PHE    44      22.640  35.780  34.930  1.00  0.00           H
ATOM    520  CZ  PHE    44      22.920  36.500  36.940  1.00  0.00           C
ATOM    521  HZ  PHE    44      22.650  37.520  36.730  1.00  0.00           H
ATOM    522  CE2 PHE    44      23.110  36.120  38.240  1.00  0.00           C
ATOM    523  HE2 PHE    44      23.110  36.830  39.050  1.00  0.00           H
ATOM    524  CD2 PHE    44      23.390  34.740  38.510  1.00  0.00           C
ATOM    525  HD2 PHE    44      23.630  34.520  39.540  1.00  0.00           H
ATOM    526  C   PHE    44      25.210  30.260  38.170  1.00  0.00           C
ATOM    527  O   PHE    44      25.320  29.420  37.280  1.00  0.00           O
ATOM    528  N   ARG    45      25.120  29.870  39.480  1.00  0.00           N
ATOM    529  H   ARG    45      25.080  30.510  40.260  1.00  0.00           H
ATOM    530  CA  ARG    45      25.200  28.480  39.830  1.00  0.00           C
ATOM    531  HA  ARG    45      24.940  27.920  38.930  1.00  0.00           H
ATOM    532  CB  ARG    45      26.630  28.140  40.350  1.00  0.00           C
ATOM    533  HB1 ARG    45      27.290  27.980  39.490  1.00  0.00           H
ATOM    534  HB2 ARG    45      26.610  27.160  40.840  1.00  0.00           H
ATOM    535  CG  ARG    45      27.330  29.050  41.360  1.00  0.00           C
ATOM    536  HG1 ARG    45      26.690  29.030  42.250  1.00  0.00           H
ATOM    537  HG2 ARG    45      27.460  30.070  41.010  1.00  0.00           H
ATOM    538  CD  ARG    45      28.650  28.410  41.750  1.00  0.00           C
ATOM    539  HD1 ARG    45      29.300  28.160  40.920  1.00  0.00           H
ATOM    540  HD2 ARG    45      28.510  27.530  42.380  1.00  0.00           H
ATOM    541  NE  ARG    45      29.430  29.420  42.620  1.00  0.00           N
ATOM    542  HE  ARG    45      29.130  30.340  42.890  1.00  0.00           H
ATOM    543  CZ  ARG    45      30.520  29.100  43.190  1.00  0.00           C
ATOM    544  NH1 ARG    45      31.140  28.030  42.950  1.00  0.00           N
ATOM    545 1HH1 ARG    45      30.870  27.400  42.210  1.00  0.00           H
ATOM    546 2HH1 ARG    45      32.090  27.890  43.270  1.00  0.00           H
ATOM    547  NH2 ARG    45      31.080  29.900  44.000  1.00  0.00           N
ATOM    548 1HH2 ARG    45      30.660  30.760  44.300  1.00  0.00           H
ATOM    549 2HH2 ARG    45      31.950  29.560  44.400  1.00  0.00           H
ATOM    550  C   ARG    45      24.200  28.150  40.920  1.00  0.00           C
ATOM    551  O   ARG    45      23.760  29.070  41.600  1.00  0.00           O
ATOM    552  N   GLN    46      23.820  26.890  41.140  1.00  0.00           N
ATOM    553  H   GLN    46      24.230  26.190  40.530  1.00  0.00           H
ATOM    554  CA  GLN    46      23.080  26.350  42.320  1.00  0.00           C
ATOM    555  HA  GLN    46      23.260  26.950  43.210  1.00  0.00           H
ATOM    556  CB  GLN    46      21.540  26.480  42.040  1.00  0.00           C
ATOM    557  HB1 GLN    46      21.370  25.920  41.120  1.00  0.00           H
ATOM    558  HB2 GLN    46      21.280  27.500  41.760  1.00  0.00           H
ATOM    559  CG  GLN    46      20.630  26.030  43.210  1.00  0.00           C
ATOM    560  HG1 GLN    46      20.910  26.530  44.130  1.00  0.00           H
ATOM    561  HG2 GLN    46      20.730  24.970  43.410  1.00  0.00           H
ATOM    562  CD  GLN    46      19.150  26.300  43.060  1.00  0.00           C
ATOM    563  OE1 GLN    46      18.580  26.620  42.010  1.00  0.00           O
ATOM    564  NE2 GLN    46      18.420  26.210  44.210  1.00  0.00           N
ATOM    565 1HE2 GLN    46      18.790  26.020  45.130  1.00  0.00           H
ATOM    566 2HE2 GLN    46      17.410  26.250  44.220  1.00  0.00           H
ATOM    567  C   GLN    46      23.480  24.910  42.750  1.00  0.00           C
ATOM    568  O   GLN    46      23.660  24.070  41.860  1.00  0.00           O
ATOM    569  N   ALA    47      23.520  24.620  44.070  1.00  0.00           N
ATOM    570  H   ALA    47      23.190  25.270  44.760  1.00  0.00           H
ATOM    571  CA  ALA    47      24.060  23.300  44.620  1.00  0.00           C
ATOM    572  HA  ALA    47      24.440  22.730  43.770  1.00  0.00           H
ATOM    573  CB  ALA    47      25.320  23.500  45.460  1.00  0.00           C
ATOM    574  HB1 ALA    47      24.990  24.060  46.340  1.00  0.00           H
ATOM    575  HB2 ALA    47      25.700  22.540  45.810  1.00  0.00           H
ATOM    576  HB3 ALA    47      25.970  24.100  44.840  1.00  0.00           H
ATOM    577  C   ALA    47      23.090  22.510  45.460  1.00  0.00           C
ATOM    578  O   ALA    47      22.090  23.090  45.910  1.00  0.00           O
ATOM    579  N   PRO    48      23.190  21.190  45.660  1.00  0.00           N
ATOM    580  CD  PRO    48      24.310  20.330  45.210  1.00  0.00           C
ATOM    581  HD1 PRO    48      25.140  20.610  45.850  1.00  0.00           H
ATOM    582  HD2 PRO    48      24.430  20.440  44.130  1.00  0.00           H
ATOM    583  CG  PRO    48      23.870  18.960  45.570  1.00  0.00           C
ATOM    584  HG1 PRO    48      24.730  18.340  45.860  1.00  0.00           H
ATOM    585  HG2 PRO    48      23.340  18.530  44.720  1.00  0.00           H
ATOM    586  CB  PRO    48      22.830  19.110  46.720  1.00  0.00           C
ATOM    587  HB1 PRO    48      23.390  18.930  47.630  1.00  0.00           H
ATOM    588  HB2 PRO    48      22.040  18.360  46.850  1.00  0.00           H
ATOM    589  CA  PRO    48      22.210  20.590  46.520  1.00  0.00           C
ATOM    590  HA  PRO    48      21.300  20.430  45.950  1.00  0.00           H
ATOM    591  C   PRO    48      21.960  21.190  47.900  1.00  0.00           C
ATOM    592  O   PRO    48      22.930  21.490  48.590  1.00  0.00           O
ATOM    593  N   GLY    49      20.640  21.460  48.290  1.00  0.00           N
ATOM    594  H   GLY    49      19.910  21.090  47.700  1.00  0.00           H
ATOM    595  CA  GLY    49      20.330  22.080  49.600  1.00  0.00           C
ATOM    596  HA1 GLY    49      20.800  21.430  50.330  1.00  0.00           H
ATOM    597  HA2 GLY    49      19.250  21.890  49.660  1.00  0.00           H
ATOM    598  C   GLY    49      20.760  23.520  49.850  1.00  0.00           C
ATOM    599  O   GLY    49      20.870  23.930  51.010  1.00  0.00           O
ATOM    600  N   ARG    50      20.980  24.270  48.800  1.00  0.00           N
ATOM    601  H   ARG    50      20.870  23.840  47.890  1.00  0.00           H
ATOM    602  CA  ARG    50      21.310  25.710  48.790  1.00  0.00           C
ATOM    603  HA  ARG    50      21.070  26.100  49.780  1.00  0.00           H
ATOM    604  CB  ARG    50      22.840  25.850  48.680  1.00  0.00           C
ATOM    605  HB1 ARG    50      23.000  26.930  48.600  1.00  0.00           H
ATOM    606  HB2 ARG    50      23.180  25.420  47.740  1.00  0.00           H
ATOM    607  CG  ARG    50      23.650  25.220  49.840  1.00  0.00           C
ATOM    608  HG1 ARG    50      23.610  24.140  49.810  1.00  0.00           H
ATOM    609  HG2 ARG    50      23.150  25.450  50.780  1.00  0.00           H
ATOM    610  CD  ARG    50      25.090  25.740  49.860  1.00  0.00           C
ATOM    611  HD1 ARG    50      25.510  25.540  50.840  1.00  0.00           H
ATOM    612  HD2 ARG    50      25.100  26.820  49.760  1.00  0.00           H
ATOM    613  NE  ARG    50      26.010  25.110  48.830  1.00  0.00           N
ATOM    614  HE  ARG    50      25.910  24.130  48.600  1.00  0.00           H
ATOM    615  CZ  ARG    50      26.890  25.670  48.000  1.00  0.00           C
ATOM    616  NH1 ARG    50      27.010  26.990  47.990  1.00  0.00           N
ATOM    617 1HH1 ARG    50      26.280  27.570  48.390  1.00  0.00           H
ATOM    618 2HH1 ARG    50      27.710  27.390  47.390  1.00  0.00           H
ATOM    619  NH2 ARG    50      27.500  25.000  47.130  1.00  0.00           N
ATOM    620 1HH2 ARG    50      27.770  24.050  47.320  1.00  0.00           H
ATOM    621 2HH2 ARG    50      28.050  25.510  46.450  1.00  0.00           H
ATOM    622  C   ARG    50      20.660  26.600  47.730  1.00  0.00           C
ATOM    623  O   ARG    50      20.130  26.090  46.780  1.00  0.00           O
ATOM    624  N   GLU    51      20.640  27.910  47.890  1.00  0.00           N
ATOM    625  H   GLU    51      21.060  28.430  48.650  1.00  0.00           H
ATOM    626  CA  GLU    51      19.960  28.910  46.900  1.00  0.00           C
ATOM    627  HA  GLU    51      18.950  28.580  46.660  1.00  0.00           H
ATOM    628  CB  GLU    51      19.830  30.380  47.490  1.00  0.00           C
ATOM    629  HB1 GLU    51      19.170  30.950  46.830  1.00  0.00           H
ATOM    630  HB2 GLU    51      20.830  30.810  47.510  1.00  0.00           H
ATOM    631  CG  GLU    51      19.350  30.310  48.920  1.00  0.00           C
ATOM    632  HG1 GLU    51      20.140  29.900  49.540  1.00  0.00           H
ATOM    633  HG2 GLU    51      18.590  29.540  49.030  1.00  0.00           H
ATOM    634  CD  GLU    51      18.850  31.630  49.430  1.00  0.00           C
ATOM    635  OE1 GLU    51      17.640  31.810  49.360  1.00  0.00           O
ATOM    636  OE2 GLU    51      19.620  32.530  49.840  1.00  0.00           O
ATOM    637  C   GLU    51      20.790  29.130  45.620  1.00  0.00           C
ATOM    638  O   GLU    51      21.920  28.650  45.440  1.00  0.00           O
ATOM    639  N   ARG    52      20.150  29.800  44.540  1.00  0.00           N
ATOM    640  H   ARG    52      19.220  30.180  44.640  1.00  0.00           H
ATOM    641  CA  ARG    52      21.020  30.150  43.380  1.00  0.00           C
ATOM    642  HA  ARG    52      21.750  29.370  43.200  1.00  0.00           H
ATOM    643  CB  ARG    52      19.980  30.100  42.270  1.00  0.00           C
ATOM    644  HB1 ARG    52      19.260  30.870  42.540  1.00  0.00           H
ATOM    645  HB2 ARG    52      19.680  29.060  42.120  1.00  0.00           H
ATOM    646  CG  ARG    52      20.510  30.670  40.900  1.00  0.00           C
ATOM    647  HG1 ARG    52      21.530  30.320  40.760  1.00  0.00           H
ATOM    648  HG2 ARG    52      20.590  31.760  40.960  1.00  0.00           H
ATOM    649  CD  ARG    52      19.550  30.290  39.800  1.00  0.00           C
ATOM    650  HD1 ARG    52      19.460  29.200  39.780  1.00  0.00           H
ATOM    651  HD2 ARG    52      20.130  30.490  38.900  1.00  0.00           H
ATOM    652  NE  ARG    52      18.270  31.150  39.810  1.00  0.00           N
ATOM    653  HE  ARG    52      17.990  31.720  40.590  1.00  0.00           H
ATOM    654  CZ  ARG    52      17.430  31.170  38.780  1.00  0.00           C
ATOM    655  NH1 ARG    52      17.580  30.490  37.680  1.00  0.00           N
ATOM    656 1HH1 ARG    52      18.360  29.860  37.560  1.00  0.00           H
ATOM    657 2HH1 ARG    52      16.870  30.550  36.960  1.00  0.00           H
ATOM    658  NH2 ARG    52      16.370  31.850  38.820  1.00  0.00           N
ATOM    659 1HH2 ARG    52      16.120  32.450  39.590  1.00  0.00           H
ATOM    660 2HH2 ARG    52      15.870  31.930  37.950  1.00  0.00           H
ATOM    661  C   ARG    52      21.790  31.450  43.600  1.00  0.00           C
ATOM    662  O   ARG    52      21.320  32.310  44.360  1.00  0.00           O
ATOM    663  N   GLU    53      22.920  31.640  42.880  1.00  0.00           N
ATOM    664  H   GLU    53      23.140  30.950  42.170  1.00  0.00           H
ATOM    665  CA  GLU    53      23.990  32.670  43.210  1.00  0.00           C
ATOM    666  HA  GLU    53      23.560  33.660  43.380  1.00  0.00           H
ATOM    667  CB  GLU    53      24.850  32.190  44.370  1.00  0.00           C
ATOM    668  HB1 GLU    53      24.250  32.220  45.270  1.00  0.00           H
ATOM    669  HB2 GLU    53      25.740  32.800  44.540  1.00  0.00           H
ATOM    670  CG  GLU    53      25.320  30.770  44.360  1.00  0.00           C
ATOM    671  HG1 GLU    53      25.780  30.550  43.400  1.00  0.00           H
ATOM    672  HG2 GLU    53      24.550  30.000  44.290  1.00  0.00           H
ATOM    673  CD  GLU    53      26.290  30.460  45.530  1.00  0.00           C
ATOM    674  OE1 GLU    53      25.880  29.880  46.540  1.00  0.00           O
ATOM    675  OE2 GLU    53      27.500  30.810  45.420  1.00  0.00           O
ATOM    676  C   GLU    53      24.890  32.980  41.950  1.00  0.00           C
ATOM    677  O   GLU    53      25.060  32.140  41.060  1.00  0.00           O
ATOM    678  N   PHE    54      25.570  34.140  41.870  1.00  0.00           N
ATOM    679  H   PHE    54      25.610  34.810  42.630  1.00  0.00           H
ATOM    680  CA  PHE    54      26.120  34.770  40.650  1.00  0.00           C
ATOM    681  HA  PHE    54      25.840  34.260  39.730  1.00  0.00           H
ATOM    682  CB  PHE    54      25.770  36.220  40.600  1.00  0.00           C
ATOM    683  HB1 PHE    54      25.900  36.570  41.620  1.00  0.00           H
ATOM    684  HB2 PHE    54      24.730  36.390  40.340  1.00  0.00           H
ATOM    685  CG  PHE    54      26.670  37.080  39.650  1.00  0.00           C
ATOM    686  CD1 PHE    54      26.730  36.760  38.290  1.00  0.00           C
ATOM    687  HD1 PHE    54      26.050  36.020  37.890  1.00  0.00           H
ATOM    688  CE1 PHE    54      27.490  37.550  37.390  1.00  0.00           C
ATOM    689  HE1 PHE    54      27.570  37.350  36.330  1.00  0.00           H
ATOM    690  CZ  PHE    54      28.360  38.510  37.980  1.00  0.00           C
ATOM    691  HZ  PHE    54      29.020  39.150  37.410  1.00  0.00           H
ATOM    692  CE2 PHE    54      28.440  38.670  39.370  1.00  0.00           C
ATOM    693  HE2 PHE    54      29.080  39.400  39.850  1.00  0.00           H
ATOM    694  CD2 PHE    54      27.590  37.970  40.240  1.00  0.00           C
ATOM    695  HD2 PHE    54      27.600  38.220  41.290  1.00  0.00           H
ATOM    696  C   PHE    54      27.630  34.560  40.710  1.00  0.00           C
ATOM    697  O   PHE    54      28.210  34.700  41.750  1.00  0.00           O
ATOM    698  N   VAL    55      28.250  34.250  39.580  1.00  0.00           N
ATOM    699  H   VAL    55      27.690  34.510  38.780  1.00  0.00           H
ATOM    700  CA  VAL    55      29.670  33.880  39.360  1.00  0.00           C
ATOM    701  HA  VAL    55      30.110  33.740  40.350  1.00  0.00           H
ATOM    702  CB  VAL    55      29.940  32.510  38.630  1.00  0.00           C
ATOM    703  HB  VAL    55      29.660  32.730  37.600  1.00  0.00           H
ATOM    704  CG1 VAL    55      31.420  32.140  38.560  1.00  0.00           C
ATOM    705 1HG1 VAL    55      31.730  31.970  39.600  1.00  0.00           H
ATOM    706 2HG1 VAL    55      31.530  31.280  37.900  1.00  0.00           H
ATOM    707 3HG1 VAL    55      32.020  32.960  38.170  1.00  0.00           H
ATOM    708  CG2 VAL    55      29.030  31.360  39.140  1.00  0.00           C
ATOM    709 1HG2 VAL    55      29.350  30.460  38.600  1.00  0.00           H
ATOM    710 2HG2 VAL    55      29.280  31.100  40.170  1.00  0.00           H
ATOM    711 3HG2 VAL    55      28.000  31.550  38.870  1.00  0.00           H
ATOM    712  C   VAL    55      30.370  35.070  38.690  1.00  0.00           C
ATOM    713  O   VAL    55      31.160  35.800  39.290  1.00  0.00           O
ATOM    714  N   ALA    56      30.120  35.220  37.330  1.00  0.00           N
ATOM    715  H   ALA    56      29.460  34.610  36.860  1.00  0.00           H
ATOM    716  CA  ALA    56      30.770  36.260  36.640  1.00  0.00           C
ATOM    717  HA  ALA    56      30.950  37.140  37.260  1.00  0.00           H
ATOM    718  CB  ALA    56      32.150  35.750  36.140  1.00  0.00           C
ATOM    719  HB1 ALA    56      32.790  35.550  36.990  1.00  0.00           H
ATOM    720  HB2 ALA    56      32.070  34.810  35.600  1.00  0.00           H
ATOM    721  HB3 ALA    56      32.600  36.520  35.500  1.00  0.00           H
ATOM    722  C   ALA    56      29.930  36.620  35.410  1.00  0.00           C
ATOM    723  O   ALA    56      29.290  35.750  34.780  1.00  0.00           O
ATOM    724  N   SER    57      30.000  37.870  35.050  1.00  0.00           N
ATOM    725  H   SER    57      30.650  38.450  35.560  1.00  0.00           H
ATOM    726  CA  SER    57      29.450  38.580  33.830  1.00  0.00           C
ATOM    727  HA  SER    57      29.120  37.790  33.150  1.00  0.00           H
ATOM    728  CB  SER    57      28.170  39.330  34.080  1.00  0.00           C
ATOM    729  HB1 SER    57      27.410  38.730  34.590  1.00  0.00           H
ATOM    730  HB2 SER    57      27.750  39.440  33.080  1.00  0.00           H
ATOM    731  OG  SER    57      28.410  40.670  34.650  1.00  0.00           O
ATOM    732  HG  SER    57      27.990  40.610  35.510  1.00  0.00           H
ATOM    733  C   SER    57      30.510  39.460  33.110  1.00  0.00           C
ATOM    734  O   SER    57      31.390  40.050  33.690  1.00  0.00           O
ATOM    735  N   ILE    58      30.370  39.590  31.830  1.00  0.00           N
ATOM    736  H   ILE    58      29.600  39.040  31.480  1.00  0.00           H
ATOM    737  CA  ILE    58      31.190  40.470  30.900  1.00  0.00           C
ATOM    738  HA  ILE    58      31.730  41.090  31.610  1.00  0.00           H
ATOM    739  CB  ILE    58      32.160  39.510  30.180  1.00  0.00           C
ATOM    740  HB  ILE    58      32.840  39.080  30.920  1.00  0.00           H
ATOM    741  CG2 ILE    58      31.400  38.490  29.300  1.00  0.00           C
ATOM    742 1HG2 ILE    58      30.860  37.840  29.990  1.00  0.00           H
ATOM    743 2HG2 ILE    58      30.820  38.930  28.490  1.00  0.00           H
ATOM    744 3HG2 ILE    58      32.020  37.700  28.860  1.00  0.00           H
ATOM    745  CG1 ILE    58      33.040  40.340  29.290  1.00  0.00           C
ATOM    746 1HG1 ILE    58      33.360  41.200  29.870  1.00  0.00           H
ATOM    747 2HG1 ILE    58      32.500  40.740  28.430  1.00  0.00           H
ATOM    748  CD  ILE    58      34.310  39.660  28.770  1.00  0.00           C
ATOM    749  HD1 ILE    58      34.120  39.120  27.840  1.00  0.00           H
ATOM    750  HD2 ILE    58      35.050  40.460  28.690  1.00  0.00           H
ATOM    751  HD3 ILE    58      34.650  38.900  29.480  1.00  0.00           H
ATOM    752  C   ILE    58      30.220  41.350  30.000  1.00  0.00           C
ATOM    753  O   ILE    58      29.390  40.860  29.200  1.00  0.00           O
ATOM    754  N   LYS    59      30.340  42.700  30.120  1.00  0.00           N
ATOM    755  H   LYS    59      30.950  43.060  30.850  1.00  0.00           H
ATOM    756  CA  LYS    59      29.820  43.600  29.140  1.00  0.00           C
ATOM    757  HA  LYS    59      28.800  43.260  28.960  1.00  0.00           H
ATOM    758  CB  LYS    59      29.730  45.070  29.630  1.00  0.00           C
ATOM    759  HB1 LYS    59      29.340  45.710  28.840  1.00  0.00           H
ATOM    760  HB2 LYS    59      30.780  45.340  29.790  1.00  0.00           H
ATOM    761  CG  LYS    59      28.850  45.180  30.830  1.00  0.00           C
ATOM    762  HG1 LYS    59      29.260  44.670  31.710  1.00  0.00           H
ATOM    763  HG2 LYS    59      27.850  44.940  30.480  1.00  0.00           H
ATOM    764  CD  LYS    59      28.710  46.590  31.390  1.00  0.00           C
ATOM    765  HD1 LYS    59      28.070  46.500  32.270  1.00  0.00           H
ATOM    766  HD2 LYS    59      28.160  47.210  30.680  1.00  0.00           H
ATOM    767  CE  LYS    59      30.020  47.410  31.680  1.00  0.00           C
ATOM    768  HE1 LYS    59      30.710  47.380  30.840  1.00  0.00           H
ATOM    769  HE2 LYS    59      30.570  46.930  32.480  1.00  0.00           H
ATOM    770  NZ  LYS    59      29.760  48.800  32.170  1.00  0.00           N
ATOM    771  HZ1 LYS    59      29.180  48.840  33.000  1.00  0.00           H
ATOM    772  HZ2 LYS    59      30.650  49.210  32.380  1.00  0.00           H
ATOM    773  HZ3 LYS    59      29.320  49.360  31.440  1.00  0.00           H
ATOM    774  C   LYS    59      30.560  43.520  27.820  1.00  0.00           C
ATOM    775  O   LYS    59      31.740  43.170  27.630  1.00  0.00           O
ATOM    776  N   TRP    60      29.850  44.030  26.840  1.00  0.00           N
ATOM    777  H   TRP    60      28.940  44.430  27.030  1.00  0.00           H
ATOM    778  CA  TRP    60      30.160  43.860  25.410  1.00  0.00           C
ATOM    779  HA  TRP    60      30.280  42.790  25.240  1.00  0.00           H
ATOM    780  CB  TRP    60      28.870  44.220  24.630  1.00  0.00           C
ATOM    781  HB1 TRP    60      28.210  43.370  24.820  1.00  0.00           H
ATOM    782  HB2 TRP    60      29.060  44.180  23.560  1.00  0.00           H
ATOM    783  CG  TRP    60      28.230  45.520  25.060  1.00  0.00           C
ATOM    784  CD1 TRP    60      27.370  45.720  26.100  1.00  0.00           C
ATOM    785  HD1 TRP    60      26.940  45.050  26.830  1.00  0.00           H
ATOM    786  NE1 TRP    60      26.980  47.060  26.070  1.00  0.00           N
ATOM    787  HE1 TRP    60      26.350  47.530  26.700  1.00  0.00           H
ATOM    788  CE2 TRP    60      27.540  47.680  25.010  1.00  0.00           C
ATOM    789  CZ2 TRP    60      27.330  49.000  24.500  1.00  0.00           C
ATOM    790  HZ2 TRP    60      26.650  49.660  25.030  1.00  0.00           H
ATOM    791  CH2 TRP    60      28.020  49.440  23.320  1.00  0.00           C
ATOM    792  HH2 TRP    60      27.770  50.380  22.850  1.00  0.00           H
ATOM    793  CZ3 TRP    60      28.960  48.580  22.730  1.00  0.00           C
ATOM    794  HZ3 TRP    60      29.470  48.970  21.860  1.00  0.00           H
ATOM    795  CE3 TRP    60      29.160  47.250  23.260  1.00  0.00           C
ATOM    796  HE3 TRP    60      29.850  46.610  22.730  1.00  0.00           H
ATOM    797  CD2 TRP    60      28.370  46.810  24.360  1.00  0.00           C
ATOM    798  C   TRP    60      31.460  44.550  24.930  1.00  0.00           C
ATOM    799  O   TRP    60      32.250  43.960  24.200  1.00  0.00           O
ATOM    800  N   ALA    61      31.740  45.760  25.490  1.00  0.00           N
ATOM    801  H   ALA    61      31.120  46.220  26.140  1.00  0.00           H
ATOM    802  CA  ALA    61      33.010  46.420  25.140  1.00  0.00           C
ATOM    803  HA  ALA    61      33.390  46.090  24.160  1.00  0.00           H
ATOM    804  CB  ALA    61      32.720  47.960  25.030  1.00  0.00           C
ATOM    805  HB1 ALA    61      32.500  48.320  26.040  1.00  0.00           H
ATOM    806  HB2 ALA    61      33.610  48.430  24.600  1.00  0.00           H
ATOM    807  HB3 ALA    61      31.790  48.040  24.470  1.00  0.00           H
ATOM    808  C   ALA    61      34.100  46.190  26.190  1.00  0.00           C
ATOM    809  O   ALA    61      35.120  46.880  26.210  1.00  0.00           O
ATOM    810  N   GLY    65      33.900  45.160  27.050  1.00  0.00           N
ATOM    811  H   GLY    65      32.940  44.950  27.270  1.00  0.00           H
ATOM    812  CA  GLY    65      34.910  44.340  27.720  1.00  0.00           C
ATOM    813  HA1 GLY    65      35.930  44.580  27.400  1.00  0.00           H
ATOM    814  HA2 GLY    65      34.680  43.350  27.330  1.00  0.00           H
ATOM    815  C   GLY    65      35.000  44.220  29.210  1.00  0.00           C
ATOM    816  O   GLY    65      35.930  43.520  29.710  1.00  0.00           O
ATOM    817  N   ASP    66      34.200  44.940  29.930  1.00  0.00           N
ATOM    818  H   ASP    66      33.330  45.320  29.570  1.00  0.00           H
ATOM    819  CA  ASP    66      34.230  45.030  31.440  1.00  0.00           C
ATOM    820  HA  ASP    66      35.220  44.810  31.830  1.00  0.00           H
ATOM    821  CB  ASP    66      33.910  46.480  31.880  1.00  0.00           C
ATOM    822  HB1 ASP    66      33.920  46.430  32.970  1.00  0.00           H
ATOM    823  HB2 ASP    66      32.890  46.740  31.610  1.00  0.00           H
ATOM    824  CG  ASP    66      34.980  47.510  31.350  1.00  0.00           C
ATOM    825  OD1 ASP    66      36.180  47.210  31.420  1.00  0.00           O
ATOM    826  OD2 ASP    66      34.580  48.640  30.980  1.00  0.00           O
ATOM    827  C   ASP    66      33.400  43.970  32.300  1.00  0.00           C
ATOM    828  O   ASP    66      32.370  43.510  31.830  1.00  0.00           O
ATOM    829  N   ARG    67      33.940  43.620  33.470  1.00  0.00           N
ATOM    830  H   ARG    67      34.800  44.070  33.750  1.00  0.00           H
ATOM    831  CA  ARG    67      33.590  42.430  34.270  1.00  0.00           C
ATOM    832  HA  ARG    67      32.750  41.910  33.820  1.00  0.00           H
ATOM    833  CB  ARG    67      34.760  41.440  34.470  1.00  0.00           C
ATOM    834  HB1 ARG    67      34.530  40.840  35.350  1.00  0.00           H
ATOM    835  HB2 ARG    67      35.580  42.050  34.840  1.00  0.00           H
ATOM    836  CG  ARG    67      35.260  40.480  33.340  1.00  0.00           C
ATOM    837  HG1 ARG    67      34.410  39.990  32.860  1.00  0.00           H
ATOM    838  HG2 ARG    67      35.680  39.610  33.850  1.00  0.00           H
ATOM    839  CD  ARG    67      36.230  41.070  32.290  1.00  0.00           C
ATOM    840  HD1 ARG    67      36.920  41.700  32.850  1.00  0.00           H
ATOM    841  HD2 ARG    67      35.680  41.730  31.630  1.00  0.00           H
ATOM    842  NE  ARG    67      36.990  40.080  31.590  1.00  0.00           N
ATOM    843  HE  ARG    67      37.090  39.160  32.000  1.00  0.00           H
ATOM    844  CZ  ARG    67      37.450  40.160  30.310  1.00  0.00           C
ATOM    845  NH1 ARG    67      37.630  41.320  29.730  1.00  0.00           N
ATOM    846 1HH1 ARG    67      37.080  42.110  30.020  1.00  0.00           H
ATOM    847 2HH1 ARG    67      37.790  41.280  28.730  1.00  0.00           H
ATOM    848  NH2 ARG    67      37.850  39.080  29.640  1.00  0.00           N
ATOM    849 1HH2 ARG    67      37.640  38.170  30.040  1.00  0.00           H
ATOM    850 2HH2 ARG    67      38.410  39.170  28.800  1.00  0.00           H
ATOM    851  C   ARG    67      33.080  42.760  35.670  1.00  0.00           C
ATOM    852  O   ARG    67      33.540  43.680  36.280  1.00  0.00           O
ATOM    853  N   THR    68      32.190  41.940  36.200  1.00  0.00           N
ATOM    854  H   THR    68      31.930  41.190  35.570  1.00  0.00           H
ATOM    855  CA  THR    68      31.650  41.980  37.540  1.00  0.00           C
ATOM    856  HA  THR    68      32.190  42.660  38.190  1.00  0.00           H
ATOM    857  CB  THR    68      30.200  42.360  37.500  1.00  0.00           C
ATOM    858  HB  THR    68      29.770  41.570  36.890  1.00  0.00           H
ATOM    859  CG2 THR    68      29.480  42.420  38.880  1.00  0.00           C
ATOM    860 1HG2 THR    68      29.330  41.430  39.300  1.00  0.00           H
ATOM    861 2HG2 THR    68      30.010  43.080  39.570  1.00  0.00           H
ATOM    862 3HG2 THR    68      28.450  42.750  38.770  1.00  0.00           H
ATOM    863  OG1 THR    68      29.820  43.680  37.000  1.00  0.00           O
ATOM    864  HG1 THR    68      29.680  43.630  36.050  1.00  0.00           H
ATOM    865  C   THR    68      31.660  40.510  37.970  1.00  0.00           C
ATOM    866  O   THR    68      31.580  39.550  37.190  1.00  0.00           O
ATOM    867  N   TYR    69      31.890  40.270  39.230  1.00  0.00           N
ATOM    868  H   TYR    69      31.980  41.100  39.810  1.00  0.00           H
ATOM    869  CA  TYR    69      32.090  38.920  39.810  1.00  0.00           C
ATOM    870  HA  TYR    69      31.660  38.220  39.100  1.00  0.00           H
ATOM    871  CB  TYR    69      33.590  38.700  40.070  1.00  0.00           C
ATOM    872  HB1 TYR    69      33.750  37.900  40.790  1.00  0.00           H
ATOM    873  HB2 TYR    69      34.070  39.550  40.560  1.00  0.00           H
ATOM    874  CG  TYR    69      34.420  38.340  38.780  1.00  0.00           C
ATOM    875  CD1 TYR    69      35.090  39.350  38.100  1.00  0.00           C
ATOM    876  HD1 TYR    69      34.960  40.400  38.290  1.00  0.00           H
ATOM    877  CE1 TYR    69      35.930  39.060  37.040  1.00  0.00           C
ATOM    878  HE1 TYR    69      36.520  39.800  36.520  1.00  0.00           H
ATOM    879  CZ  TYR    69      36.040  37.750  36.630  1.00  0.00           C
ATOM    880  OH  TYR    69      36.870  37.460  35.660  1.00  0.00           O
ATOM    881  HH  TYR    69      37.300  38.290  35.460  1.00  0.00           H
ATOM    882  CE2 TYR    69      35.400  36.700  37.300  1.00  0.00           C
ATOM    883  HE2 TYR    69      35.560  35.690  36.950  1.00  0.00           H
ATOM    884  CD2 TYR    69      34.650  37.000  38.450  1.00  0.00           C
ATOM    885  HD2 TYR    69      34.050  36.260  38.950  1.00  0.00           H
ATOM    886  C   TYR    69      31.420  38.710  41.180  1.00  0.00           C
ATOM    887  O   TYR    69      31.210  39.700  41.850  1.00  0.00           O
ATOM    888  N   GLY    70      31.070  37.450  41.600  1.00  0.00           N
ATOM    889  H   GLY    70      31.000  36.730  40.900  1.00  0.00           H
ATOM    890  CA  GLY    70      30.530  37.180  42.990  1.00  0.00           C
ATOM    891  HA1 GLY    70      30.350  36.110  43.060  1.00  0.00           H
ATOM    892  HA2 GLY    70      29.660  37.830  43.120  1.00  0.00           H
ATOM    893  C   GLY    70      31.430  37.580  44.210  1.00  0.00           C
ATOM    894  O   GLY    70      32.460  38.210  44.050  1.00  0.00           O
ATOM    895  N   THR    71      30.910  37.260  45.420  1.00  0.00           N
ATOM    896  H   THR    71      30.220  36.530  45.430  1.00  0.00           H
ATOM    897  CA  THR    71      31.390  37.720  46.730  1.00  0.00           C
ATOM    898  HA  THR    71      31.940  38.630  46.480  1.00  0.00           H
ATOM    899  CB  THR    71      30.300  37.830  47.840  1.00  0.00           C
ATOM    900  HB  THR    71      30.700  37.700  48.840  1.00  0.00           H
ATOM    901  CG2 THR    71      29.520  39.140  47.730  1.00  0.00           C
ATOM    902 1HG2 THR    71      30.150  40.030  47.840  1.00  0.00           H
ATOM    903 2HG2 THR    71      29.070  39.020  46.750  1.00  0.00           H
ATOM    904 3HG2 THR    71      28.760  39.270  48.500  1.00  0.00           H
ATOM    905  OG1 THR    71      29.320  36.780  47.820  1.00  0.00           O
ATOM    906  HG1 THR    71      28.490  37.080  48.200  1.00  0.00           H
ATOM    907  C   THR    71      32.510  36.810  47.330  1.00  0.00           C
ATOM    908  O   THR    71      32.450  35.620  47.340  1.00  0.00           O
ATOM    909  N   ASP    72      33.490  37.460  47.890  1.00  0.00           N
ATOM    910  H   ASP    72      33.380  38.460  47.840  1.00  0.00           H
ATOM    911  CA  ASP    72      34.800  37.020  48.440  1.00  0.00           C
ATOM    912  HA  ASP    72      35.390  37.930  48.540  1.00  0.00           H
ATOM    913  CB  ASP    72      34.540  36.590  49.860  1.00  0.00           C
ATOM    914  HB1 ASP    72      35.510  36.320  50.280  1.00  0.00           H
ATOM    915  HB2 ASP    72      33.950  35.670  49.820  1.00  0.00           H
ATOM    916  CG  ASP    72      33.810  37.630  50.760  1.00  0.00           C
ATOM    917  OD1 ASP    72      34.420  38.700  51.000  1.00  0.00           O
ATOM    918  OD2 ASP    72      32.740  37.350  51.300  1.00  0.00           O
ATOM    919  C   ASP    72      35.640  35.950  47.720  1.00  0.00           C
ATOM    920  O   ASP    72      36.870  36.020  47.870  1.00  0.00           O
ATOM    921  N   SER    73      35.120  34.850  47.110  1.00  0.00           N
ATOM    922  H   SER    73      34.140  34.890  46.880  1.00  0.00           H
ATOM    923  CA  SER    73      35.750  33.630  46.690  1.00  0.00           C
ATOM    924  HA  SER    73      36.770  33.560  47.070  1.00  0.00           H
ATOM    925  CB  SER    73      34.970  32.400  47.280  1.00  0.00           C
ATOM    926  HB1 SER    73      34.900  32.460  48.370  1.00  0.00           H
ATOM    927  HB2 SER    73      35.460  31.460  47.030  1.00  0.00           H
ATOM    928  OG  SER    73      33.670  32.290  46.710  1.00  0.00           O
ATOM    929  HG  SER    73      33.080  31.990  47.390  1.00  0.00           H
ATOM    930  C   SER    73      35.820  33.440  45.220  1.00  0.00           C
ATOM    931  O   SER    73      36.140  32.350  44.780  1.00  0.00           O
ATOM    932  N   VAL    74      35.440  34.430  44.440  1.00  0.00           N
ATOM    933  H   VAL    74      35.220  35.260  44.970  1.00  0.00           H
ATOM    934  CA  VAL    74      35.070  34.210  43.050  1.00  0.00           C
ATOM    935  HA  VAL    74      35.260  33.170  42.780  1.00  0.00           H
ATOM    936  CB  VAL    74      33.590  34.330  42.780  1.00  0.00           C
ATOM    937  HB  VAL    74      33.200  35.310  43.070  1.00  0.00           H
ATOM    938  CG1 VAL    74      33.210  34.030  41.330  1.00  0.00           C
ATOM    939 1HG1 VAL    74      32.130  34.000  41.170  1.00  0.00           H
ATOM    940 2HG1 VAL    74      33.730  34.810  40.770  1.00  0.00           H
ATOM    941 3HG1 VAL    74      33.580  33.080  40.930  1.00  0.00           H
ATOM    942  CG2 VAL    74      32.680  33.380  43.600  1.00  0.00           C
ATOM    943 1HG2 VAL    74      32.710  33.550  44.670  1.00  0.00           H
ATOM    944 2HG2 VAL    74      31.630  33.460  43.330  1.00  0.00           H
ATOM    945 3HG2 VAL    74      32.950  32.340  43.440  1.00  0.00           H
ATOM    946  C   VAL    74      35.900  35.080  42.170  1.00  0.00           C
ATOM    947  O   VAL    74      36.560  34.570  41.240  1.00  0.00           O
ATOM    948  N   LYS    75      36.120  36.400  42.440  1.00  0.00           N
ATOM    949  H   LYS    75      35.730  36.770  43.300  1.00  0.00           H
ATOM    950  CA  LYS    75      36.960  37.310  41.710  1.00  0.00           C
ATOM    951  HA  LYS    75      36.650  37.330  40.660  1.00  0.00           H
ATOM    952  CB  LYS    75      36.690  38.760  42.060  1.00  0.00           C
ATOM    953  HB1 LYS    75      37.210  38.970  43.000  1.00  0.00           H
ATOM    954  HB2 LYS    75      35.620  38.870  42.180  1.00  0.00           H
ATOM    955  CG  LYS    75      37.260  39.750  41.020  1.00  0.00           C
ATOM    956  HG1 LYS    75      36.990  39.460  40.010  1.00  0.00           H
ATOM    957  HG2 LYS    75      38.350  39.730  40.970  1.00  0.00           H
ATOM    958  CD  LYS    75      36.830  41.170  41.320  1.00  0.00           C
ATOM    959  HD1 LYS    75      35.750  41.190  41.520  1.00  0.00           H
ATOM    960  HD2 LYS    75      37.000  41.710  40.390  1.00  0.00           H
ATOM    961  CE  LYS    75      37.660  41.690  42.540  1.00  0.00           C
ATOM    962  HE1 LYS    75      37.770  41.160  43.490  1.00  0.00           H
ATOM    963  HE2 LYS    75      37.090  42.550  42.880  1.00  0.00           H
ATOM    964  NZ  LYS    75      38.960  42.130  42.070  1.00  0.00           N
ATOM    965  HZ1 LYS    75      39.360  42.550  42.890  1.00  0.00           H
ATOM    966  HZ2 LYS    75      39.550  41.340  41.840  1.00  0.00           H
ATOM    967  HZ3 LYS    75      38.960  42.780  41.300  1.00  0.00           H
ATOM    968  C   LYS    75      38.440  37.000  41.570  1.00  0.00           C
ATOM    969  O   LYS    75      39.040  37.260  40.560  1.00  0.00           O
ATOM    970  N   GLY    76      39.030  36.340  42.550  1.00  0.00           N
ATOM    971  H   GLY    76      38.510  36.170  43.400  1.00  0.00           H
ATOM    972  CA  GLY    76      40.350  35.830  42.510  1.00  0.00           C
ATOM    973  HA1 GLY    76      40.830  35.720  43.490  1.00  0.00           H
ATOM    974  HA2 GLY    76      40.960  36.600  42.050  1.00  0.00           H
ATOM    975  C   GLY    76      40.670  34.520  41.820  1.00  0.00           C
ATOM    976  O   GLY    76      41.850  34.120  41.690  1.00  0.00           O
ATOM    977  N   ARG    77      39.580  33.800  41.450  1.00  0.00           N
ATOM    978  H   ARG    77      38.700  34.290  41.410  1.00  0.00           H
ATOM    979  CA  ARG    77      39.590  32.450  40.910  1.00  0.00           C
ATOM    980  HA  ARG    77      40.600  32.130  40.690  1.00  0.00           H
ATOM    981  CB  ARG    77      38.980  31.470  41.850  1.00  0.00           C
ATOM    982  HB1 ARG    77      39.030  30.470  41.420  1.00  0.00           H
ATOM    983  HB2 ARG    77      37.970  31.730  42.180  1.00  0.00           H
ATOM    984  CG  ARG    77      39.820  31.400  43.150  1.00  0.00           C
ATOM    985  HG1 ARG    77      39.630  32.330  43.690  1.00  0.00           H
ATOM    986  HG2 ARG    77      40.890  31.510  42.970  1.00  0.00           H
ATOM    987  CD  ARG    77      39.400  30.090  43.920  1.00  0.00           C
ATOM    988  HD1 ARG    77      39.960  29.940  44.840  1.00  0.00           H
ATOM    989  HD2 ARG    77      39.550  29.250  43.240  1.00  0.00           H
ATOM    990  NE  ARG    77      37.970  30.130  44.300  1.00  0.00           N
ATOM    991  HE  ARG    77      37.580  31.000  44.640  1.00  0.00           H
ATOM    992  CZ  ARG    77      37.100  29.170  44.240  1.00  0.00           C
ATOM    993  NH1 ARG    77      37.400  27.970  44.050  1.00  0.00           N
ATOM    994 1HH1 ARG    77      38.330  27.670  43.800  1.00  0.00           H
ATOM    995 2HH1 ARG    77      36.790  27.170  44.190  1.00  0.00           H
ATOM    996  NH2 ARG    77      35.870  29.510  44.380  1.00  0.00           N
ATOM    997 1HH2 ARG    77      35.670  30.450  44.710  1.00  0.00           H
ATOM    998 2HH2 ARG    77      35.120  28.840  44.300  1.00  0.00           H
ATOM    999  C   ARG    77      38.970  32.180  39.540  1.00  0.00           C
ATOM   1000  O   ARG    77      39.370  31.200  38.860  1.00  0.00           O
ATOM   1001  N   PHE    78      38.000  33.000  39.110  1.00  0.00           N
ATOM   1002  H   PHE    78      37.800  33.780  39.720  1.00  0.00           H
ATOM   1003  CA  PHE    78      37.240  32.860  37.900  1.00  0.00           C
ATOM   1004  HA  PHE    78      37.390  31.880  37.440  1.00  0.00           H
ATOM   1005  CB  PHE    78      35.740  32.920  38.150  1.00  0.00           C
ATOM   1006  HB1 PHE    78      35.280  32.910  37.160  1.00  0.00           H
ATOM   1007  HB2 PHE    78      35.380  33.840  38.610  1.00  0.00           H
ATOM   1008  CG  PHE    78      35.260  31.650  38.870  1.00  0.00           C
ATOM   1009  CD1 PHE    78      35.660  31.290  40.160  1.00  0.00           C
ATOM   1010  HD1 PHE    78      36.180  31.950  40.840  1.00  0.00           H
ATOM   1011  CE1 PHE    78      35.160  30.110  40.730  1.00  0.00           C
ATOM   1012  HE1 PHE    78      35.420  30.010  41.770  1.00  0.00           H
ATOM   1013  CZ  PHE    78      34.200  29.330  40.050  1.00  0.00           C
ATOM   1014  HZ  PHE    78      33.740  28.510  40.590  1.00  0.00           H
ATOM   1015  CE2 PHE    78      33.800  29.690  38.750  1.00  0.00           C
ATOM   1016  HE2 PHE    78      33.170  29.000  38.210  1.00  0.00           H
ATOM   1017  CD2 PHE    78      34.420  30.820  38.150  1.00  0.00           C
ATOM   1018  HD2 PHE    78      34.150  31.170  37.170  1.00  0.00           H
ATOM   1019  C   PHE    78      37.680  33.890  36.910  1.00  0.00           C
ATOM   1020  O   PHE    78      38.000  35.060  37.320  1.00  0.00           O
ATOM   1021  N   ALA    79      37.650  33.560  35.670  1.00  0.00           N
ATOM   1022  H   ALA    79      37.350  32.620  35.440  1.00  0.00           H
ATOM   1023  CA  ALA    79      37.950  34.490  34.580  1.00  0.00           C
ATOM   1024  HA  ALA    79      37.810  35.490  34.990  1.00  0.00           H
ATOM   1025  CB  ALA    79      39.440  34.230  34.280  1.00  0.00           C
ATOM   1026  HB1 ALA    79      39.930  34.910  33.590  1.00  0.00           H
ATOM   1027  HB2 ALA    79      39.940  34.170  35.250  1.00  0.00           H
ATOM   1028  HB3 ALA    79      39.530  33.220  33.880  1.00  0.00           H
ATOM   1029  C   ALA    79      36.840  34.260  33.450  1.00  0.00           C
ATOM   1030  O   ALA    79      36.610  33.130  33.020  1.00  0.00           O
ATOM   1031  N   ILE    80      36.220  35.300  32.890  1.00  0.00           N
ATOM   1032  H   ILE    80      36.560  36.220  33.150  1.00  0.00           H
ATOM   1033  CA  ILE    80      35.120  35.270  31.870  1.00  0.00           C
ATOM   1034  HA  ILE    80      34.910  34.220  31.670  1.00  0.00           H
ATOM   1035  CB  ILE    80      33.780  35.820  32.390  1.00  0.00           C
ATOM   1036  HB  ILE    80      33.530  35.250  33.290  1.00  0.00           H
ATOM   1037  CG2 ILE    80      33.970  37.280  32.830  1.00  0.00           C
ATOM   1038 1HG2 ILE    80      34.560  37.270  33.740  1.00  0.00           H
ATOM   1039 2HG2 ILE    80      34.470  37.840  32.040  1.00  0.00           H
ATOM   1040 3HG2 ILE    80      32.990  37.710  33.020  1.00  0.00           H
ATOM   1041  CG1 ILE    80      32.560  35.630  31.430  1.00  0.00           C
ATOM   1042 1HG1 ILE    80      32.640  34.580  31.140  1.00  0.00           H
ATOM   1043 2HG1 ILE    80      32.860  36.270  30.600  1.00  0.00           H
ATOM   1044  CD  ILE    80      31.140  35.960  32.030  1.00  0.00           C
ATOM   1045  HD1 ILE    80      31.000  37.040  32.070  1.00  0.00           H
ATOM   1046  HD2 ILE    80      30.320  35.700  31.360  1.00  0.00           H
ATOM   1047  HD3 ILE    80      30.990  35.580  33.040  1.00  0.00           H
ATOM   1048  C   ILE    80      35.550  35.900  30.520  1.00  0.00           C
ATOM   1049  O   ILE    80      36.200  36.970  30.550  1.00  0.00           O
ATOM   1050  N   SER    81      35.240  35.280  29.390  1.00  0.00           N
ATOM   1051  H   SER    81      34.640  34.470  29.350  1.00  0.00           H
ATOM   1052  CA  SER    81      35.610  35.850  28.060  1.00  0.00           C
ATOM   1053  HA  SER    81      35.680  36.940  28.040  1.00  0.00           H
ATOM   1054  CB  SER    81      37.010  35.300  27.660  1.00  0.00           C
ATOM   1055  HB1 SER    81      37.760  35.860  28.210  1.00  0.00           H
ATOM   1056  HB2 SER    81      37.100  35.400  26.580  1.00  0.00           H
ATOM   1057  OG  SER    81      37.190  33.890  27.850  1.00  0.00           O
ATOM   1058  HG  SER    81      37.930  33.550  27.350  1.00  0.00           H
ATOM   1059  C   SER    81      34.540  35.440  27.010  1.00  0.00           C
ATOM   1060  O   SER    81      33.600  34.690  27.280  1.00  0.00           O
ATOM   1061  N   ARG    82      34.580  36.120  25.870  1.00  0.00           N
ATOM   1062  H   ARG    82      35.310  36.820  25.800  1.00  0.00           H
ATOM   1063  CA  ARG    82      33.780  36.010  24.580  1.00  0.00           C
ATOM   1064  HA  ARG    82      32.970  35.280  24.640  1.00  0.00           H
ATOM   1065  CB  ARG    82      33.170  37.370  24.110  1.00  0.00           C
ATOM   1066  HB1 ARG    82      32.640  37.180  23.180  1.00  0.00           H
ATOM   1067  HB2 ARG    82      34.050  37.990  23.930  1.00  0.00           H
ATOM   1068  CG  ARG    82      32.180  37.960  25.170  1.00  0.00           C
ATOM   1069  HG1 ARG    82      32.500  37.710  26.180  1.00  0.00           H
ATOM   1070  HG2 ARG    82      31.240  37.440  25.030  1.00  0.00           H
ATOM   1071  CD  ARG    82      32.050  39.520  25.210  1.00  0.00           C
ATOM   1072  HD1 ARG    82      32.970  40.020  25.520  1.00  0.00           H
ATOM   1073  HD2 ARG    82      31.240  39.800  25.880  1.00  0.00           H
ATOM   1074  NE  ARG    82      31.770  40.170  23.920  1.00  0.00           N
ATOM   1075  HE  ARG    82      32.570  40.510  23.410  1.00  0.00           H
ATOM   1076  CZ  ARG    82      30.570  40.420  23.350  1.00  0.00           C
ATOM   1077  NH1 ARG    82      29.420  40.250  23.870  1.00  0.00           N
ATOM   1078 1HH1 ARG    82      29.270  40.320  24.860  1.00  0.00           H
ATOM   1079 2HH1 ARG    82      28.580  40.400  23.330  1.00  0.00           H
ATOM   1080  NH2 ARG    82      30.560  40.720  22.120  1.00  0.00           N
ATOM   1081 1HH2 ARG    82      31.400  40.730  21.560  1.00  0.00           H
ATOM   1082 2HH2 ARG    82      29.690  40.970  21.660  1.00  0.00           H
ATOM   1083  C   ARG    82      34.590  35.500  23.430  1.00  0.00           C
ATOM   1084  O   ARG    82      35.750  35.730  23.410  1.00  0.00           O
ATOM   1085  N   ASP    83      33.910  34.830  22.450  1.00  0.00           N
ATOM   1086  H   ASP    83      32.970  34.510  22.590  1.00  0.00           H
ATOM   1087  CA  ASP    83      34.560  34.440  21.170  1.00  0.00           C
ATOM   1088  HA  ASP    83      35.550  34.870  21.100  1.00  0.00           H
ATOM   1089  CB  ASP    83      34.710  32.910  21.170  1.00  0.00           C
ATOM   1090  HB1 ASP    83      33.720  32.440  21.180  1.00  0.00           H
ATOM   1091  HB2 ASP    83      35.280  32.730  22.080  1.00  0.00           H
ATOM   1092  CG  ASP    83      35.530  32.420  19.970  1.00  0.00           C
ATOM   1093  OD1 ASP    83      36.010  31.300  20.030  1.00  0.00           O
ATOM   1094  OD2 ASP    83      35.730  33.260  19.070  1.00  0.00           O
ATOM   1095  C   ASP    83      33.610  34.980  20.080  1.00  0.00           C
ATOM   1096  O   ASP    83      32.660  34.360  19.700  1.00  0.00           O
ATOM   1097  N   ASN    84      34.030  36.030  19.420  1.00  0.00           N
ATOM   1098  H   ASN    84      34.830  36.540  19.760  1.00  0.00           H
ATOM   1099  CA  ASN    84      33.150  36.700  18.500  1.00  0.00           C
ATOM   1100  HA  ASN    84      32.160  36.870  18.900  1.00  0.00           H
ATOM   1101  CB  ASN    84      33.760  38.090  18.230  1.00  0.00           C
ATOM   1102  HB1 ASN    84      34.700  38.040  17.680  1.00  0.00           H
ATOM   1103  HB2 ASN    84      33.930  38.650  19.150  1.00  0.00           H
ATOM   1104  CG  ASN    84      32.790  38.960  17.480  1.00  0.00           C
ATOM   1105  OD1 ASN    84      31.580  38.920  17.540  1.00  0.00           O
ATOM   1106  ND2 ASN    84      33.290  39.920  16.700  1.00  0.00           N
ATOM   1107 1HD2 ASN    84      34.300  39.960  16.640  1.00  0.00           H
ATOM   1108 2HD2 ASN    84      32.650  40.500  16.180  1.00  0.00           H
ATOM   1109  C   ASN    84      33.030  35.890  17.230  1.00  0.00           C
ATOM   1110  O   ASN    84      31.920  35.710  16.720  1.00  0.00           O
ATOM   1111  N   ALA    85      34.150  35.280  16.750  1.00  0.00           N
ATOM   1112  H   ALA    85      35.020  35.340  17.240  1.00  0.00           H
ATOM   1113  CA  ALA    85      34.060  34.370  15.600  1.00  0.00           C
ATOM   1114  HA  ALA    85      33.740  34.890  14.700  1.00  0.00           H
ATOM   1115  CB  ALA    85      35.520  33.830  15.400  1.00  0.00           C
ATOM   1116  HB1 ALA    85      36.160  34.700  15.250  1.00  0.00           H
ATOM   1117  HB2 ALA    85      35.760  33.320  16.340  1.00  0.00           H
ATOM   1118  HB3 ALA    85      35.550  33.160  14.540  1.00  0.00           H
ATOM   1119  C   ALA    85      33.210  33.110  15.830  1.00  0.00           C
ATOM   1120  O   ALA    85      32.460  32.670  14.940  1.00  0.00           O
ATOM   1121  N   LYS    86      33.250  32.620  17.100  1.00  0.00           N
ATOM   1122  H   LYS    86      33.840  33.020  17.810  1.00  0.00           H
ATOM   1123  CA  LYS    86      32.480  31.470  17.460  1.00  0.00           C
ATOM   1124  HA  LYS    86      32.400  30.790  16.610  1.00  0.00           H
ATOM   1125  CB  LYS    86      33.370  30.680  18.470  1.00  0.00           C
ATOM   1126  HB1 LYS    86      33.180  31.100  19.460  1.00  0.00           H
ATOM   1127  HB2 LYS    86      34.410  30.850  18.220  1.00  0.00           H
ATOM   1128  CG  LYS    86      33.180  29.170  18.510  1.00  0.00           C
ATOM   1129  HG1 LYS    86      33.340  28.630  17.580  1.00  0.00           H
ATOM   1130  HG2 LYS    86      32.180  28.900  18.850  1.00  0.00           H
ATOM   1131  CD  LYS    86      34.180  28.500  19.430  1.00  0.00           C
ATOM   1132  HD1 LYS    86      33.850  27.520  19.790  1.00  0.00           H
ATOM   1133  HD2 LYS    86      34.340  29.040  20.360  1.00  0.00           H
ATOM   1134  CE  LYS    86      35.530  28.420  18.720  1.00  0.00           C
ATOM   1135  HE1 LYS    86      35.600  29.350  18.160  1.00  0.00           H
ATOM   1136  HE2 LYS    86      35.600  27.590  18.010  1.00  0.00           H
ATOM   1137  NZ  LYS    86      36.630  28.320  19.630  1.00  0.00           N
ATOM   1138  HZ1 LYS    86      36.740  29.230  20.050  1.00  0.00           H
ATOM   1139  HZ2 LYS    86      36.480  27.610  20.340  1.00  0.00           H
ATOM   1140  HZ3 LYS    86      37.460  28.090  19.120  1.00  0.00           H
ATOM   1141  C   LYS    86      31.020  31.740  17.930  1.00  0.00           C
ATOM   1142  O   LYS    86      30.330  30.750  18.290  1.00  0.00           O
ATOM   1143  N   ASN    87      30.660  32.960  18.110  1.00  0.00           N
ATOM   1144  H   ASN    87      31.280  33.700  17.810  1.00  0.00           H
ATOM   1145  CA  ASN    87      29.350  33.310  18.720  1.00  0.00           C
ATOM   1146  HA  ASN    87      29.500  34.390  18.830  1.00  0.00           H
ATOM   1147  CB  ASN    87      28.160  33.290  17.770  1.00  0.00           C
ATOM   1148  HB1 ASN    87      27.300  33.750  18.250  1.00  0.00           H
ATOM   1149  HB2 ASN    87      27.840  32.320  17.390  1.00  0.00           H
ATOM   1150  CG  ASN    87      28.480  34.310  16.610  1.00  0.00           C
ATOM   1151  OD1 ASN    87      27.940  35.370  16.340  1.00  0.00           O
ATOM   1152  ND2 ASN    87      29.300  33.890  15.630  1.00  0.00           N
ATOM   1153 1HD2 ASN    87      29.880  33.060  15.720  1.00  0.00           H
ATOM   1154 2HD2 ASN    87      29.300  34.510  14.830  1.00  0.00           H
ATOM   1155  C   ASN    87      29.050  32.640  20.030  1.00  0.00           C
ATOM   1156  O   ASN    87      28.130  31.890  20.170  1.00  0.00           O
ATOM   1157  N   THR    88      29.990  32.720  20.990  1.00  0.00           N
ATOM   1158  H   THR    88      30.750  33.360  20.820  1.00  0.00           H
ATOM   1159  CA  THR    88      30.180  31.820  22.120  1.00  0.00           C
ATOM   1160  HA  THR    88      29.260  31.440  22.560  1.00  0.00           H
ATOM   1161  CB  THR    88      30.910  30.540  21.750  1.00  0.00           C
ATOM   1162  HB  THR    88      31.810  30.760  21.160  1.00  0.00           H
ATOM   1163  CG2 THR    88      31.290  29.680  22.930  1.00  0.00           C
ATOM   1164 1HG2 THR    88      31.630  28.690  22.640  1.00  0.00           H
ATOM   1165 2HG2 THR    88      32.110  30.160  23.470  1.00  0.00           H
ATOM   1166 3HG2 THR    88      30.380  29.620  23.540  1.00  0.00           H
ATOM   1167  OG1 THR    88      30.210  29.670  20.910  1.00  0.00           O
ATOM   1168  HG1 THR    88      30.160  30.070  20.040  1.00  0.00           H
ATOM   1169  C   THR    88      30.900  32.570  23.180  1.00  0.00           C
ATOM   1170  O   THR    88      31.640  33.450  22.880  1.00  0.00           O
ATOM   1171  N   MET    89      30.510  32.290  24.450  1.00  0.00           N
ATOM   1172  H   MET    89      29.720  31.670  24.500  1.00  0.00           H
ATOM   1173  CA  MET    89      31.220  32.820  25.670  1.00  0.00           C
ATOM   1174  HA  MET    89      31.900  33.650  25.500  1.00  0.00           H
ATOM   1175  CB  MET    89      30.120  33.390  26.560  1.00  0.00           C
ATOM   1176  HB1 MET    89      29.430  32.580  26.780  1.00  0.00           H
ATOM   1177  HB2 MET    89      29.550  34.190  26.090  1.00  0.00           H
ATOM   1178  CG  MET    89      30.620  33.950  27.900  1.00  0.00           C
ATOM   1179  HG1 MET    89      31.270  34.810  27.720  1.00  0.00           H
ATOM   1180  HG2 MET    89      31.180  33.160  28.380  1.00  0.00           H
ATOM   1181  SD  MET    89      29.240  34.690  28.750  1.00  0.00           S
ATOM   1182  CE  MET    89      28.180  33.240  29.180  1.00  0.00           C
ATOM   1183  HE1 MET    89      27.470  33.520  29.960  1.00  0.00           H
ATOM   1184  HE2 MET    89      27.680  32.900  28.270  1.00  0.00           H
ATOM   1185  HE3 MET    89      28.690  32.420  29.690  1.00  0.00           H
ATOM   1186  C   MET    89      31.960  31.620  26.350  1.00  0.00           C
ATOM   1187  O   MET    89      31.460  30.450  26.270  1.00  0.00           O
ATOM   1188  N   TYR    90      33.050  31.920  27.050  1.00  0.00           N
ATOM   1189  H   TYR    90      33.430  32.860  26.980  1.00  0.00           H
ATOM   1190  CA  TYR    90      33.780  30.990  27.930  1.00  0.00           C
ATOM   1191  HA  TYR    90      33.180  30.070  27.950  1.00  0.00           H
ATOM   1192  CB  TYR    90      35.170  30.620  27.290  1.00  0.00           C
ATOM   1193  HB1 TYR    90      35.820  30.190  28.060  1.00  0.00           H
ATOM   1194  HB2 TYR    90      35.650  31.580  27.090  1.00  0.00           H
ATOM   1195  CG  TYR    90      35.110  29.890  26.050  1.00  0.00           C
ATOM   1196  CD1 TYR    90      35.210  30.480  24.780  1.00  0.00           C
ATOM   1197  HD1 TYR    90      35.150  31.540  24.610  1.00  0.00           H
ATOM   1198  CE1 TYR    90      35.460  29.740  23.630  1.00  0.00           C
ATOM   1199  HE1 TYR    90      35.510  30.300  22.700  1.00  0.00           H
ATOM   1200  CZ  TYR    90      35.370  28.360  23.680  1.00  0.00           C
ATOM   1201  OH  TYR    90      35.480  27.590  22.570  1.00  0.00           O
ATOM   1202  HH  TYR    90      35.110  26.720  22.750  1.00  0.00           H
ATOM   1203  CE2 TYR    90      35.270  27.630  24.910  1.00  0.00           C
ATOM   1204  HE2 TYR    90      35.270  26.550  24.910  1.00  0.00           H
ATOM   1205  CD2 TYR    90      35.230  28.460  26.070  1.00  0.00           C
ATOM   1206  HD2 TYR    90      35.270  27.910  27.000  1.00  0.00           H
ATOM   1207  C   TYR    90      33.850  31.480  29.310  1.00  0.00           C
ATOM   1208  O   TYR    90      34.000  32.680  29.570  1.00  0.00           O
ATOM   1209  N   LEU    91      33.860  30.470  30.210  1.00  0.00           N
ATOM   1210  H   LEU    91      33.840  29.510  29.910  1.00  0.00           H
ATOM   1211  CA  LEU    91      34.130  30.650  31.630  1.00  0.00           C
ATOM   1212  HA  LEU    91      34.400  31.700  31.760  1.00  0.00           H
ATOM   1213  CB  LEU    91      32.870  30.460  32.500  1.00  0.00           C
ATOM   1214  HB1 LEU    91      32.280  29.560  32.320  1.00  0.00           H
ATOM   1215  HB2 LEU    91      32.240  31.310  32.200  1.00  0.00           H
ATOM   1216  CG  LEU    91      33.120  30.620  34.080  1.00  0.00           C
ATOM   1217  HG  LEU    91      33.970  30.050  34.470  1.00  0.00           H
ATOM   1218  CD1 LEU    91      33.370  32.100  34.420  1.00  0.00           C
ATOM   1219 1HD1 LEU    91      34.250  32.440  33.870  1.00  0.00           H
ATOM   1220 2HD1 LEU    91      32.530  32.740  34.180  1.00  0.00           H
ATOM   1221 3HD1 LEU    91      33.690  32.290  35.440  1.00  0.00           H
ATOM   1222  CD2 LEU    91      31.860  30.180  34.810  1.00  0.00           C
ATOM   1223 1HD2 LEU    91      31.710  29.100  34.920  1.00  0.00           H
ATOM   1224 2HD2 LEU    91      31.940  30.570  35.830  1.00  0.00           H
ATOM   1225 3HD2 LEU    91      30.990  30.540  34.260  1.00  0.00           H
ATOM   1226  C   LEU    91      35.270  29.750  32.060  1.00  0.00           C
ATOM   1227  O   LEU    91      35.230  28.560  31.770  1.00  0.00           O
ATOM   1228  N   GLN    92      36.340  30.270  32.620  1.00  0.00           N
ATOM   1229  H   GLN    92      36.450  31.270  32.680  1.00  0.00           H
ATOM   1230  CA  GLN    92      37.500  29.590  33.190  1.00  0.00           C
ATOM   1231  HA  GLN    92      37.460  28.500  33.080  1.00  0.00           H
ATOM   1232  CB  GLN    92      38.820  30.100  32.560  1.00  0.00           C
ATOM   1233  HB1 GLN    92      38.840  31.190  32.650  1.00  0.00           H
ATOM   1234  HB2 GLN    92      38.870  29.920  31.490  1.00  0.00           H
ATOM   1235  CG  GLN    92      40.190  29.680  33.120  1.00  0.00           C
ATOM   1236  HG1 GLN    92      40.140  29.860  34.200  1.00  0.00           H
ATOM   1237  HG2 GLN    92      40.890  30.380  32.670  1.00  0.00           H
ATOM   1238  CD  GLN    92      40.600  28.230  32.810  1.00  0.00           C
ATOM   1239  OE1 GLN    92      40.550  27.680  31.720  1.00  0.00           O
ATOM   1240  NE2 GLN    92      41.150  27.550  33.800  1.00  0.00           N
ATOM   1241 1HE2 GLN    92      41.390  28.080  34.620  1.00  0.00           H
ATOM   1242 2HE2 GLN    92      41.250  26.550  33.700  1.00  0.00           H
ATOM   1243  C   GLN    92      37.500  29.850  34.700  1.00  0.00           C
ATOM   1244  O   GLN    92      37.140  30.830  35.290  1.00  0.00           O
ATOM   1245  N   MET    93      37.700  28.650  35.350  1.00  0.00           N
ATOM   1246  H   MET    93      37.880  27.830  34.780  1.00  0.00           H
ATOM   1247  CA  MET    93      37.730  28.510  36.810  1.00  0.00           C
ATOM   1248  HA  MET    93      37.780  29.520  37.230  1.00  0.00           H
ATOM   1249  CB  MET    93      36.450  27.950  37.380  1.00  0.00           C
ATOM   1250  HB1 MET    93      35.720  28.670  37.010  1.00  0.00           H
ATOM   1251  HB2 MET    93      36.520  28.010  38.470  1.00  0.00           H
ATOM   1252  CG  MET    93      36.180  26.470  36.990  1.00  0.00           C
ATOM   1253  HG1 MET    93      36.930  25.770  37.350  1.00  0.00           H
ATOM   1254  HG2 MET    93      36.090  26.360  35.900  1.00  0.00           H
ATOM   1255  SD  MET    93      34.720  25.680  37.620  1.00  0.00           S
ATOM   1256  CE  MET    93      33.450  26.120  36.380  1.00  0.00           C
ATOM   1257  HE1 MET    93      34.000  26.150  35.440  1.00  0.00           H
ATOM   1258  HE2 MET    93      32.550  25.510  36.400  1.00  0.00           H
ATOM   1259  HE3 MET    93      33.060  27.070  36.740  1.00  0.00           H
ATOM   1260  C   MET    93      39.010  27.760  37.260  1.00  0.00           C
ATOM   1261  O   MET    93      39.580  27.000  36.480  1.00  0.00           O
ATOM   1262  N   ASN    94      39.440  28.030  38.470  1.00  0.00           N
ATOM   1263  H   ASN    94      38.840  28.570  39.070  1.00  0.00           H
ATOM   1264  CA  ASN    94      40.650  27.530  39.070  1.00  0.00           C
ATOM   1265  HA  ASN    94      40.930  26.610  38.550  1.00  0.00           H
ATOM   1266  CB  ASN    94      41.680  28.580  38.810  1.00  0.00           C
ATOM   1267  HB1 ASN    94      42.610  28.160  39.190  1.00  0.00           H
ATOM   1268  HB2 ASN    94      41.490  29.460  39.410  1.00  0.00           H
ATOM   1269  CG  ASN    94      41.870  29.130  37.380  1.00  0.00           C
ATOM   1270  OD1 ASN    94      42.600  28.590  36.590  1.00  0.00           O
ATOM   1271  ND2 ASN    94      41.270  30.240  37.070  1.00  0.00           N
ATOM   1272 1HD2 ASN    94      40.780  30.760  37.790  1.00  0.00           H
ATOM   1273 2HD2 ASN    94      41.560  30.570  36.160  1.00  0.00           H
ATOM   1274  C   ASN    94      40.530  27.270  40.630  1.00  0.00           C
ATOM   1275  O   ASN    94      39.580  27.710  41.300  1.00  0.00           O
ATOM   1276  N   SER    95      41.480  26.560  41.210  1.00  0.00           N
ATOM   1277  H   SER    95      42.310  26.340  40.670  1.00  0.00           H
ATOM   1278  CA  SER    95      41.520  26.230  42.670  1.00  0.00           C
ATOM   1279  HA  SER    95      42.160  25.350  42.790  1.00  0.00           H
ATOM   1280  CB  SER    95      42.170  27.440  43.450  1.00  0.00           C
ATOM   1281  HB1 SER    95      42.280  27.180  44.510  1.00  0.00           H
ATOM   1282  HB2 SER    95      41.520  28.300  43.320  1.00  0.00           H
ATOM   1283  OG  SER    95      43.370  27.930  43.050  1.00  0.00           O
ATOM   1284  HG  SER    95      43.940  27.160  42.990  1.00  0.00           H
ATOM   1285  C   SER    95      40.160  25.720  43.300  1.00  0.00           C
ATOM   1286  O   SER    95      39.650  26.240  44.240  1.00  0.00           O
ATOM   1287  N   LEU    96      39.550  24.680  42.640  1.00  0.00           N
ATOM   1288  H   LEU    96      39.960  24.160  41.880  1.00  0.00           H
ATOM   1289  CA  LEU    96      38.160  24.230  42.980  1.00  0.00           C
ATOM   1290  HA  LEU    96      37.630  25.160  43.170  1.00  0.00           H
ATOM   1291  CB  LEU    96      37.580  23.500  41.820  1.00  0.00           C
ATOM   1292  HB1 LEU    96      36.580  23.210  42.150  1.00  0.00           H
ATOM   1293  HB2 LEU    96      38.180  22.610  41.650  1.00  0.00           H
ATOM   1294  CG  LEU    96      37.380  24.380  40.610  1.00  0.00           C
ATOM   1295  HG  LEU    96      38.240  25.020  40.410  1.00  0.00           H
ATOM   1296  CD1 LEU    96      37.200  23.430  39.410  1.00  0.00           C
ATOM   1297 1HD1 LEU    96      38.080  22.790  39.300  1.00  0.00           H
ATOM   1298 2HD1 LEU    96      36.300  22.830  39.520  1.00  0.00           H
ATOM   1299 3HD1 LEU    96      37.350  23.940  38.460  1.00  0.00           H
ATOM   1300  CD2 LEU    96      36.200  25.310  40.720  1.00  0.00           C
ATOM   1301 1HD2 LEU    96      36.280  25.980  39.870  1.00  0.00           H
ATOM   1302 2HD2 LEU    96      35.220  24.830  40.690  1.00  0.00           H
ATOM   1303 3HD2 LEU    96      36.390  25.880  41.630  1.00  0.00           H
ATOM   1304  C   LEU    96      38.110  23.420  44.280  1.00  0.00           C
ATOM   1305  O   LEU    96      39.080  22.680  44.550  1.00  0.00           O
ATOM   1306  N   LYS    97      37.140  23.720  45.140  1.00  0.00           N
ATOM   1307  H   LYS    97      36.460  24.390  44.830  1.00  0.00           H
ATOM   1308  CA  LYS    97      36.830  22.920  46.310  1.00  0.00           C
ATOM   1309  HA  LYS    97      37.650  22.210  46.420  1.00  0.00           H
ATOM   1310  CB  LYS    97      36.790  23.800  47.590  1.00  0.00           C
ATOM   1311  HB1 LYS    97      36.530  23.140  48.420  1.00  0.00           H
ATOM   1312  HB2 LYS    97      36.170  24.690  47.500  1.00  0.00           H
ATOM   1313  CG  LYS    97      38.210  24.270  48.010  1.00  0.00           C
ATOM   1314  HG1 LYS    97      38.550  25.030  47.320  1.00  0.00           H
ATOM   1315  HG2 LYS    97      38.830  23.400  47.810  1.00  0.00           H
ATOM   1316  CD  LYS    97      38.440  24.670  49.470  1.00  0.00           C
ATOM   1317  HD1 LYS    97      39.490  24.690  49.780  1.00  0.00           H
ATOM   1318  HD2 LYS    97      37.990  23.890  50.080  1.00  0.00           H
ATOM   1319  CE  LYS    97      37.730  26.000  49.830  1.00  0.00           C
ATOM   1320  HE1 LYS    97      36.670  25.860  49.580  1.00  0.00           H
ATOM   1321  HE2 LYS    97      38.180  26.750  49.190  1.00  0.00           H
ATOM   1322  NZ  LYS    97      38.040  26.360  51.200  1.00  0.00           N
ATOM   1323  HZ1 LYS    97      37.480  27.110  51.580  1.00  0.00           H
ATOM   1324  HZ2 LYS    97      37.770  25.700  51.910  1.00  0.00           H
ATOM   1325  HZ3 LYS    97      39.020  26.540  51.360  1.00  0.00           H
ATOM   1326  C   LYS    97      35.520  22.190  46.100  1.00  0.00           C
ATOM   1327  O   LYS    97      34.750  22.600  45.200  1.00  0.00           O
ATOM   1328  N   PRO    98      35.200  21.180  46.930  1.00  0.00           N
ATOM   1329  CD  PRO    98      36.090  20.440  47.770  1.00  0.00           C
ATOM   1330  HD1 PRO    98      36.570  21.110  48.480  1.00  0.00           H
ATOM   1331  HD2 PRO    98      36.910  19.980  47.220  1.00  0.00           H
ATOM   1332  CG  PRO    98      35.240  19.390  48.510  1.00  0.00           C
ATOM   1333  HG1 PRO    98      35.430  19.420  49.580  1.00  0.00           H
ATOM   1334  HG2 PRO    98      35.630  18.430  48.160  1.00  0.00           H
ATOM   1335  CB  PRO    98      33.740  19.630  48.250  1.00  0.00           C
ATOM   1336  HB1 PRO    98      33.140  20.120  49.010  1.00  0.00           H
ATOM   1337  HB2 PRO    98      33.190  18.760  47.870  1.00  0.00           H
ATOM   1338  CA  PRO    98      33.850  20.540  46.920  1.00  0.00           C
ATOM   1339  HA  PRO    98      33.690  20.000  45.990  1.00  0.00           H
ATOM   1340  C   PRO    98      32.710  21.600  46.960  1.00  0.00           C
ATOM   1341  O   PRO    98      31.690  21.510  46.310  1.00  0.00           O
ATOM   1342  N   GLU    99      32.940  22.680  47.680  1.00  0.00           N
ATOM   1343  H   GLU    99      33.730  22.660  48.300  1.00  0.00           H
ATOM   1344  CA  GLU    99      32.140  23.940  47.690  1.00  0.00           C
ATOM   1345  HA  GLU    99      31.270  23.910  48.330  1.00  0.00           H
ATOM   1346  CB  GLU    99      33.110  24.920  48.380  1.00  0.00           C
ATOM   1347  HB1 GLU    99      34.080  25.200  47.980  1.00  0.00           H
ATOM   1348  HB2 GLU    99      33.320  24.490  49.360  1.00  0.00           H
ATOM   1349  CG  GLU    99      32.370  26.260  48.650  1.00  0.00           C
ATOM   1350  HG1 GLU    99      31.620  26.060  49.410  1.00  0.00           H
ATOM   1351  HG2 GLU    99      31.870  26.740  47.810  1.00  0.00           H
ATOM   1352  CD  GLU    99      33.450  27.190  49.180  1.00  0.00           C
ATOM   1353  OE1 GLU    99      34.150  27.740  48.360  1.00  0.00           O
ATOM   1354  OE2 GLU    99      33.490  27.520  50.410  1.00  0.00           O
ATOM   1355  C   GLU    99      31.690  24.490  46.320  1.00  0.00           C
ATOM   1356  O   GLU    99      30.610  24.970  46.160  1.00  0.00           O
ATOM   1357  N   ASP   100      32.550  24.360  45.280  1.00  0.00           N
ATOM   1358  H   ASP   100      33.480  24.050  45.510  1.00  0.00           H
ATOM   1359  CA  ASP   100      32.250  24.660  43.910  1.00  0.00           C
ATOM   1360  HA  ASP   100      31.610  25.550  43.840  1.00  0.00           H
ATOM   1361  CB  ASP   100      33.520  25.210  43.200  1.00  0.00           C
ATOM   1362  HB1 ASP   100      33.300  25.540  42.180  1.00  0.00           H
ATOM   1363  HB2 ASP   100      34.180  24.350  43.240  1.00  0.00           H
ATOM   1364  CG  ASP   100      34.180  26.390  43.850  1.00  0.00           C
ATOM   1365  OD1 ASP   100      33.570  27.510  44.000  1.00  0.00           O
ATOM   1366  OD2 ASP   100      35.280  26.270  44.380  1.00  0.00           O
ATOM   1367  C   ASP   100      31.610  23.610  43.110  1.00  0.00           C
ATOM   1368  O   ASP   100      31.200  23.970  41.990  1.00  0.00           O
ATOM   1369  N   THR   101      31.290  22.450  43.700  1.00  0.00           N
ATOM   1370  H   THR   101      31.730  22.220  44.580  1.00  0.00           H
ATOM   1371  CA  THR   101      30.340  21.410  43.230  1.00  0.00           C
ATOM   1372  HA  THR   101      30.680  20.950  42.300  1.00  0.00           H
ATOM   1373  CB  THR   101      30.070  20.170  44.100  1.00  0.00           C
ATOM   1374  HB  THR   101      29.760  20.500  45.090  1.00  0.00           H
ATOM   1375  CG2 THR   101      29.190  19.050  43.520  1.00  0.00           C
ATOM   1376 1HG2 THR   101      29.230  18.150  44.140  1.00  0.00           H
ATOM   1377 2HG2 THR   101      28.120  19.290  43.550  1.00  0.00           H
ATOM   1378 3HG2 THR   101      29.470  18.770  42.510  1.00  0.00           H
ATOM   1379  OG1 THR   101      31.340  19.470  44.250  1.00  0.00           O
ATOM   1380  HG1 THR   101      31.490  19.390  45.200  1.00  0.00           H
ATOM   1381  C   THR   101      28.930  22.050  43.050  1.00  0.00           C
ATOM   1382  O   THR   101      28.310  22.490  44.000  1.00  0.00           O
ATOM   1383  N   ALA   102      28.470  22.160  41.790  1.00  0.00           N
ATOM   1384  H   ALA   102      29.160  22.030  41.060  1.00  0.00           H
ATOM   1385  CA  ALA   102      27.160  22.720  41.450  1.00  0.00           C
ATOM   1386  HA  ALA   102      26.390  22.350  42.130  1.00  0.00           H
ATOM   1387  CB  ALA   102      27.130  24.210  41.520  1.00  0.00           C
ATOM   1388  HB1 ALA   102      26.200  24.740  41.350  1.00  0.00           H
ATOM   1389  HB2 ALA   102      27.430  24.620  42.490  1.00  0.00           H
ATOM   1390  HB3 ALA   102      27.790  24.580  40.740  1.00  0.00           H
ATOM   1391  C   ALA   102      26.750  22.390  39.950  1.00  0.00           C
ATOM   1392  O   ALA   102      27.500  21.890  39.120  1.00  0.00           O
ATOM   1393  N   VAL   103      25.500  22.770  39.610  1.00  0.00           N
ATOM   1394  H   VAL   103      24.970  23.270  40.300  1.00  0.00           H
ATOM   1395  CA  VAL   103      25.160  23.010  38.270  1.00  0.00           C
ATOM   1396  HA  VAL   103      25.760  22.380  37.620  1.00  0.00           H
ATOM   1397  CB  VAL   103      23.650  22.690  37.960  1.00  0.00           C
ATOM   1398  HB  VAL   103      23.060  23.230  38.700  1.00  0.00           H
ATOM   1399  CG1 VAL   103      23.110  22.920  36.620  1.00  0.00           C
ATOM   1400 1HG1 VAL   103      23.790  22.510  35.870  1.00  0.00           H
ATOM   1401 2HG1 VAL   103      22.140  22.420  36.520  1.00  0.00           H
ATOM   1402 3HG1 VAL   103      22.880  23.940  36.300  1.00  0.00           H
ATOM   1403  CG2 VAL   103      23.460  21.190  38.360  1.00  0.00           C
ATOM   1404 1HG2 VAL   103      24.000  20.490  37.720  1.00  0.00           H
ATOM   1405 2HG2 VAL   103      23.720  20.970  39.400  1.00  0.00           H
ATOM   1406 3HG2 VAL   103      22.430  20.840  38.230  1.00  0.00           H
ATOM   1407  C   VAL   103      25.460  24.430  37.880  1.00  0.00           C
ATOM   1408  O   VAL   103      25.270  25.390  38.690  1.00  0.00           O
ATOM   1409  N   TYR   104      25.950  24.680  36.700  1.00  0.00           N
ATOM   1410  H   TYR   104      26.100  23.930  36.040  1.00  0.00           H
ATOM   1411  CA  TYR   104      26.350  26.060  36.240  1.00  0.00           C
ATOM   1412  HA  TYR   104      26.170  26.660  37.130  1.00  0.00           H
ATOM   1413  CB  TYR   104      27.840  26.150  35.950  1.00  0.00           C
ATOM   1414  HB1 TYR   104      27.970  27.100  35.430  1.00  0.00           H
ATOM   1415  HB2 TYR   104      28.060  25.290  35.320  1.00  0.00           H
ATOM   1416  CG  TYR   104      28.810  26.140  37.120  1.00  0.00           C
ATOM   1417  CD1 TYR   104      28.950  24.900  37.870  1.00  0.00           C
ATOM   1418  HD1 TYR   104      28.320  24.040  37.690  1.00  0.00           H
ATOM   1419  CE1 TYR   104      29.930  24.920  38.920  1.00  0.00           C
ATOM   1420  HE1 TYR   104      29.980  24.080  39.600  1.00  0.00           H
ATOM   1421  CZ  TYR   104      30.710  26.030  39.160  1.00  0.00           C
ATOM   1422  OH  TYR   104      31.480  26.060  40.280  1.00  0.00           O
ATOM   1423  HH  TYR   104      31.570  25.180  40.650  1.00  0.00           H
ATOM   1424  CE2 TYR   104      30.490  27.200  38.450  1.00  0.00           C
ATOM   1425  HE2 TYR   104      31.060  28.090  38.680  1.00  0.00           H
ATOM   1426  CD2 TYR   104      29.540  27.280  37.400  1.00  0.00           C
ATOM   1427  HD2 TYR   104      29.450  28.170  36.810  1.00  0.00           H
ATOM   1428  C   TYR   104      25.420  26.500  35.040  1.00  0.00           C
ATOM   1429  O   TYR   104      25.160  25.670  34.210  1.00  0.00           O
ATOM   1430  N   TYR   105      24.980  27.700  35.000  1.00  0.00           N
ATOM   1431  H   TYR   105      25.260  28.310  35.760  1.00  0.00           H
ATOM   1432  CA  TYR   105      23.880  28.080  34.170  1.00  0.00           C
ATOM   1433  HA  TYR   105      23.580  27.360  33.410  1.00  0.00           H
ATOM   1434  CB  TYR   105      22.640  28.350  35.130  1.00  0.00           C
ATOM   1435  HB1 TYR   105      21.810  28.880  34.680  1.00  0.00           H
ATOM   1436  HB2 TYR   105      22.840  29.070  35.920  1.00  0.00           H
ATOM   1437  CG  TYR   105      22.050  27.190  35.830  1.00  0.00           C
ATOM   1438  CD1 TYR   105      22.330  26.840  37.210  1.00  0.00           C
ATOM   1439  HD1 TYR   105      23.110  27.370  37.730  1.00  0.00           H
ATOM   1440  CE1 TYR   105      21.640  25.790  37.860  1.00  0.00           C
ATOM   1441  HE1 TYR   105      21.730  25.590  38.920  1.00  0.00           H
ATOM   1442  CZ  TYR   105      20.770  24.990  37.120  1.00  0.00           C
ATOM   1443  OH  TYR   105      20.120  24.080  37.870  1.00  0.00           O
ATOM   1444  HH  TYR   105      19.780  23.380  37.300  1.00  0.00           H
ATOM   1445  CE2 TYR   105      20.580  25.210  35.690  1.00  0.00           C
ATOM   1446  HE2 TYR   105      19.960  24.520  35.140  1.00  0.00           H
ATOM   1447  CD2 TYR   105      21.100  26.400  35.090  1.00  0.00           C
ATOM   1448  HD2 TYR   105      20.870  26.650  34.070  1.00  0.00           H
ATOM   1449  C   TYR   105      24.160  29.400  33.460  1.00  0.00           C
ATOM   1450  O   TYR   105      24.510  30.390  34.120  1.00  0.00           O
ATOM   1451  N   CYS   106      24.070  29.470  32.120  1.00  0.00           N
ATOM   1452  H   CYS   106      23.650  28.680  31.650  1.00  0.00           H
ATOM   1453  CA  CYS   106      24.300  30.700  31.300  1.00  0.00           C
ATOM   1454  HA  CYS   106      25.080  31.300  31.770  1.00  0.00           H
ATOM   1455  CB  CYS   106      24.750  30.270  29.880  1.00  0.00           C
ATOM   1456  HB1 CYS   106      23.940  29.640  29.510  1.00  0.00           H
ATOM   1457  HB2 CYS   106      25.680  29.710  29.940  1.00  0.00           H
ATOM   1458  SG  CYS   106      24.920  31.540  28.610  1.00  0.00           S
ATOM   1459  C   CYS   106      23.050  31.590  31.350  1.00  0.00           C
ATOM   1460  O   CYS   106      21.930  31.080  31.420  1.00  0.00           O
ATOM   1461  N   ALA   107      23.220  32.920  31.180  1.00  0.00           N
ATOM   1462  H   ALA   107      24.160  33.290  31.100  1.00  0.00           H
ATOM   1463  CA  ALA   107      22.070  33.830  30.940  1.00  0.00           C
ATOM   1464  HA  ALA   107      21.270  33.290  30.430  1.00  0.00           H
ATOM   1465  CB  ALA   107      21.640  34.350  32.320  1.00  0.00           C
ATOM   1466  HB1 ALA   107      20.840  35.070  32.210  1.00  0.00           H
ATOM   1467  HB2 ALA   107      21.250  33.480  32.850  1.00  0.00           H
ATOM   1468  HB3 ALA   107      22.560  34.710  32.790  1.00  0.00           H
ATOM   1469  C   ALA   107      22.480  34.990  30.020  1.00  0.00           C
ATOM   1470  O   ALA   107      23.750  35.190  29.890  1.00  0.00           O
ATOM   1471  N   ALA   108      21.530  35.800  29.510  1.00  0.00           N
ATOM   1472  H   ALA   108      20.580  35.570  29.770  1.00  0.00           H
ATOM   1473  CA  ALA   108      21.850  37.140  29.050  1.00  0.00           C
ATOM   1474  HA  ALA   108      22.720  37.490  29.590  1.00  0.00           H
ATOM   1475  CB  ALA   108      22.130  37.060  27.560  1.00  0.00           C
ATOM   1476  HB1 ALA   108      21.140  37.280  27.170  1.00  0.00           H
ATOM   1477  HB2 ALA   108      22.840  37.820  27.230  1.00  0.00           H
ATOM   1478  HB3 ALA   108      22.440  36.060  27.230  1.00  0.00           H
ATOM   1479  C   ALA   108      20.720  38.200  29.310  1.00  0.00           C
ATOM   1480  O   ALA   108      19.520  37.890  29.220  1.00  0.00           O
ATOM   1481  N   ASP   109      21.160  39.460  29.490  1.00  0.00           N
ATOM   1482  H   ASP   109      22.140  39.670  29.380  1.00  0.00           H
ATOM   1483  CA  ASP   109      20.370  40.680  29.740  1.00  0.00           C
ATOM   1484  HA  ASP   109      19.350  40.610  29.380  1.00  0.00           H
ATOM   1485  CB  ASP   109      20.220  40.870  31.260  1.00  0.00           C
ATOM   1486  HB1 ASP   109      21.160  41.060  31.770  1.00  0.00           H
ATOM   1487  HB2 ASP   109      19.880  39.910  31.640  1.00  0.00           H
ATOM   1488  CG  ASP   109      19.280  41.950  31.670  1.00  0.00           C
ATOM   1489  OD1 ASP   109      18.070  41.710  31.620  1.00  0.00           O
ATOM   1490  OD2 ASP   109      19.810  43.080  31.860  1.00  0.00           O
ATOM   1491  C   ASP   109      20.960  41.950  29.110  1.00  0.00           C
ATOM   1492  O   ASP   109      22.110  42.060  28.750  1.00  0.00           O
ATOM   1493  N   ARG   110      20.130  42.970  28.910  1.00  0.00           N
ATOM   1494  H   ARG   110      19.170  42.890  29.230  1.00  0.00           H
ATOM   1495  CA  ARG   110      20.610  44.280  28.470  1.00  0.00           C
ATOM   1496  HA  ARG   110      21.300  44.120  27.640  1.00  0.00           H
ATOM   1497  CB  ARG   110      19.400  45.080  27.860  1.00  0.00           C
ATOM   1498  HB1 ARG   110      19.670  46.130  27.750  1.00  0.00           H
ATOM   1499  HB2 ARG   110      18.590  45.180  28.580  1.00  0.00           H
ATOM   1500  CG  ARG   110      18.870  44.480  26.570  1.00  0.00           C
ATOM   1501  HG1 ARG   110      18.220  43.600  26.560  1.00  0.00           H
ATOM   1502  HG2 ARG   110      19.710  44.390  25.880  1.00  0.00           H
ATOM   1503  CD  ARG   110      17.840  45.500  26.020  1.00  0.00           C
ATOM   1504  HD1 ARG   110      18.330  46.480  25.960  1.00  0.00           H
ATOM   1505  HD2 ARG   110      17.090  45.580  26.810  1.00  0.00           H
ATOM   1506  NE  ARG   110      17.240  45.110  24.720  1.00  0.00           N
ATOM   1507  HE  ARG   110      16.360  44.600  24.700  1.00  0.00           H
ATOM   1508  CZ  ARG   110      17.660  45.460  23.530  1.00  0.00           C
ATOM   1509  NH1 ARG   110      18.810  46.050  23.340  1.00  0.00           N
ATOM   1510 1HH1 ARG   110      19.530  45.870  24.030  1.00  0.00           H
ATOM   1511 2HH1 ARG   110      18.900  46.460  22.430  1.00  0.00           H
ATOM   1512  NH2 ARG   110      16.900  45.310  22.520  1.00  0.00           N
ATOM   1513 1HH2 ARG   110      16.010  44.860  22.710  1.00  0.00           H
ATOM   1514 2HH2 ARG   110      17.340  45.350  21.610  1.00  0.00           H
ATOM   1515  C   ARG   110      21.260  45.200  29.480  1.00  0.00           C
ATOM   1516  O   ARG   110      22.270  45.850  29.190  1.00  0.00           O
ATOM   1517  N   PHE   111      20.850  45.220  30.730  1.00  0.00           N
ATOM   1518  H   PHE   111      20.140  44.550  30.990  1.00  0.00           H
ATOM   1519  CA  PHE   111      21.380  46.190  31.740  1.00  0.00           C
ATOM   1520  HA  PHE   111      22.200  46.820  31.390  1.00  0.00           H
ATOM   1521  CB  PHE   111      20.240  47.190  31.940  1.00  0.00           C
ATOM   1522  HB1 PHE   111      20.630  48.060  32.460  1.00  0.00           H
ATOM   1523  HB2 PHE   111      19.540  46.770  32.660  1.00  0.00           H
ATOM   1524  CG  PHE   111      19.450  47.690  30.800  1.00  0.00           C
ATOM   1525  CD1 PHE   111      18.030  47.520  30.860  1.00  0.00           C
ATOM   1526  HD1 PHE   111      17.650  46.930  31.680  1.00  0.00           H
ATOM   1527  CE1 PHE   111      17.170  47.920  29.830  1.00  0.00           C
ATOM   1528  HE1 PHE   111      16.130  47.630  29.930  1.00  0.00           H
ATOM   1529  CZ  PHE   111      17.780  48.440  28.670  1.00  0.00           C
ATOM   1530  HZ  PHE   111      17.190  48.680  27.790  1.00  0.00           H
ATOM   1531  CE2 PHE   111      19.200  48.820  28.650  1.00  0.00           C
ATOM   1532  HE2 PHE   111      19.720  49.190  27.780  1.00  0.00           H
ATOM   1533  CD2 PHE   111      19.970  48.380  29.740  1.00  0.00           C
ATOM   1534  HD2 PHE   111      21.030  48.560  29.710  1.00  0.00           H
ATOM   1535  C   PHE   111      21.880  45.670  33.130  1.00  0.00           C
ATOM   1536  O   PHE   111      22.530  46.460  33.810  1.00  0.00           O
ATOM   1537  N   LEU   112      21.480  44.500  33.660  1.00  0.00           N
ATOM   1538  H   LEU   112      20.970  43.850  33.080  1.00  0.00           H
ATOM   1539  CA  LEU   112      22.090  43.980  34.930  1.00  0.00           C
ATOM   1540  HA  LEU   112      22.050  44.760  35.690  1.00  0.00           H
ATOM   1541  CB  LEU   112      21.140  42.870  35.430  1.00  0.00           C
ATOM   1542  HB1 LEU   112      21.620  42.300  36.220  1.00  0.00           H
ATOM   1543  HB2 LEU   112      20.970  42.210  34.570  1.00  0.00           H
ATOM   1544  CG  LEU   112      19.750  43.270  35.880  1.00  0.00           C
ATOM   1545  HG  LEU   112      19.240  43.880  35.130  1.00  0.00           H
ATOM   1546  CD1 LEU   112      18.840  42.050  36.040  1.00  0.00           C
ATOM   1547 1HD1 LEU   112      19.330  41.440  36.790  1.00  0.00           H
ATOM   1548 2HD1 LEU   112      17.800  42.360  36.200  1.00  0.00           H
ATOM   1549 3HD1 LEU   112      18.800  41.500  35.100  1.00  0.00           H
ATOM   1550  CD2 LEU   112      19.790  44.180  37.170  1.00  0.00           C
ATOM   1551 1HD2 LEU   112      18.770  44.500  37.390  1.00  0.00           H
ATOM   1552 2HD2 LEU   112      20.040  43.580  38.040  1.00  0.00           H
ATOM   1553 3HD2 LEU   112      20.460  45.020  37.010  1.00  0.00           H
ATOM   1554  C   LEU   112      23.510  43.410  34.880  1.00  0.00           C
ATOM   1555  O   LEU   112      23.880  43.070  33.760  1.00  0.00           O
ATOM   1556  N   THR   113      24.200  43.260  36.000  1.00  0.00           N
ATOM   1557  H   THR   113      23.710  43.540  36.830  1.00  0.00           H
ATOM   1558  CA  THR   113      25.550  42.640  36.020  1.00  0.00           C
ATOM   1559  HA  THR   113      25.890  42.210  35.070  1.00  0.00           H
ATOM   1560  CB  THR   113      26.600  43.730  36.160  1.00  0.00           C
ATOM   1561  HB  THR   113      27.560  43.220  36.100  1.00  0.00           H
ATOM   1562  CG2 THR   113      26.690  44.850  35.180  1.00  0.00           C
ATOM   1563 1HG2 THR   113      25.790  45.460  35.190  1.00  0.00           H
ATOM   1564 2HG2 THR   113      27.570  45.430  35.480  1.00  0.00           H
ATOM   1565 3HG2 THR   113      26.920  44.420  34.200  1.00  0.00           H
ATOM   1566  OG1 THR   113      26.440  44.330  37.410  1.00  0.00           O
ATOM   1567  HG1 THR   113      25.720  44.970  37.430  1.00  0.00           H
ATOM   1568  C   THR   113      25.940  41.600  37.050  1.00  0.00           C
ATOM   1569  O   THR   113      26.760  40.800  36.760  1.00  0.00           O
ATOM   1570  N   ARG   132      25.330  41.660  38.230  1.00  0.00           N
ATOM   1571  H   ARG   132      24.730  42.460  38.360  1.00  0.00           H
ATOM   1572  CA  ARG   132      25.450  40.620  39.280  1.00  0.00           C
ATOM   1573  HA  ARG   132      26.060  39.810  38.890  1.00  0.00           H
ATOM   1574  CB  ARG   132      26.240  41.110  40.500  1.00  0.00           C
ATOM   1575  HB1 ARG   132      27.230  41.430  40.170  1.00  0.00           H
ATOM   1576  HB2 ARG   132      26.420  40.230  41.120  1.00  0.00           H
ATOM   1577  CG  ARG   132      25.590  42.260  41.230  1.00  0.00           C
ATOM   1578  HG1 ARG   132      24.550  42.070  41.490  1.00  0.00           H
ATOM   1579  HG2 ARG   132      25.530  43.130  40.580  1.00  0.00           H
ATOM   1580  CD  ARG   132      26.310  42.670  42.470  1.00  0.00           C
ATOM   1581  HD1 ARG   132      26.370  41.860  43.190  1.00  0.00           H
ATOM   1582  HD2 ARG   132      25.700  43.450  42.940  1.00  0.00           H
ATOM   1583  NE  ARG   132      27.610  43.240  42.210  1.00  0.00           N
ATOM   1584  HE  ARG   132      27.650  44.120  41.710  1.00  0.00           H
ATOM   1585  CZ  ARG   132      28.770  42.770  42.680  1.00  0.00           C
ATOM   1586  NH1 ARG   132      28.910  41.690  43.390  1.00  0.00           N
ATOM   1587 1HH1 ARG   132      28.140  41.080  43.610  1.00  0.00           H
ATOM   1588 2HH1 ARG   132      29.840  41.460  43.710  1.00  0.00           H
ATOM   1589  NH2 ARG   132      29.830  43.530  42.450  1.00  0.00           N
ATOM   1590 1HH2 ARG   132      29.510  44.440  42.140  1.00  0.00           H
ATOM   1591 2HH2 ARG   132      30.750  43.200  42.700  1.00  0.00           H
ATOM   1592  C   ARG   132      24.110  40.050  39.690  1.00  0.00           C
ATOM   1593  O   ARG   132      24.080  38.860  40.090  1.00  0.00           O
ATOM   1594  N   SER   133      23.040  40.760  39.530  1.00  0.00           N
ATOM   1595  H   SER   133      23.120  41.690  39.130  1.00  0.00           H
ATOM   1596  CA  SER   133      21.670  40.250  39.950  1.00  0.00           C
ATOM   1597  HA  SER   133      21.710  39.820  40.950  1.00  0.00           H
ATOM   1598  CB  SER   133      20.710  41.460  39.950  1.00  0.00           C
ATOM   1599  HB1 SER   133      20.610  41.740  38.900  1.00  0.00           H
ATOM   1600  HB2 SER   133      21.140  42.210  40.610  1.00  0.00           H
ATOM   1601  OG  SER   133      19.450  41.020  40.390  1.00  0.00           O
ATOM   1602  HG  SER   133      18.800  41.610  40.000  1.00  0.00           H
ATOM   1603  C   SER   133      21.140  39.100  39.080  1.00  0.00           C
ATOM   1604  O   SER   133      21.220  39.060  37.850  1.00  0.00           O
ATOM   1605  N   VAL   134      20.450  38.160  39.730  1.00  0.00           N
ATOM   1606  H   VAL   134      20.690  38.220  40.710  1.00  0.00           H
ATOM   1607  CA  VAL   134      19.820  36.950  39.080  1.00  0.00           C
ATOM   1608  HA  VAL   134      20.550  36.540  38.390  1.00  0.00           H
ATOM   1609  CB  VAL   134      19.360  35.860  40.090  1.00  0.00           C
ATOM   1610  HB  VAL   134      18.750  35.090  39.610  1.00  0.00           H
ATOM   1611  CG1 VAL   134      20.510  35.180  40.800  1.00  0.00           C
ATOM   1612 1HG1 VAL   134      20.190  34.470  41.560  1.00  0.00           H
ATOM   1613 2HG1 VAL   134      21.140  34.690  40.060  1.00  0.00           H
ATOM   1614 3HG1 VAL   134      21.070  36.000  41.260  1.00  0.00           H
ATOM   1615  CG2 VAL   134      18.410  36.500  41.100  1.00  0.00           C
ATOM   1616 1HG2 VAL   134      18.890  37.010  41.940  1.00  0.00           H
ATOM   1617 2HG2 VAL   134      17.670  37.130  40.630  1.00  0.00           H
ATOM   1618 3HG2 VAL   134      17.910  35.620  41.520  1.00  0.00           H
ATOM   1619  C   VAL   134      18.620  37.320  38.140  1.00  0.00           C
ATOM   1620  O   VAL   134      18.170  36.420  37.440  1.00  0.00           O
ATOM   1621  N   LYS   135      18.200  38.620  37.990  1.00  0.00           N
ATOM   1622  H   LYS   135      18.450  39.310  38.690  1.00  0.00           H
ATOM   1623  CA  LYS   135      17.050  38.940  37.210  1.00  0.00           C
ATOM   1624  HA  LYS   135      16.440  38.050  37.090  1.00  0.00           H
ATOM   1625  CB  LYS   135      16.110  39.990  37.770  1.00  0.00           C
ATOM   1626  HB1 LYS   135      15.350  40.250  37.030  1.00  0.00           H
ATOM   1627  HB2 LYS   135      16.700  40.840  38.100  1.00  0.00           H
ATOM   1628  CG  LYS   135      15.240  39.470  38.930  1.00  0.00           C
ATOM   1629  HG1 LYS   135      15.760  39.080  39.800  1.00  0.00           H
ATOM   1630  HG2 LYS   135      14.700  38.640  38.460  1.00  0.00           H
ATOM   1631  CD  LYS   135      14.170  40.520  39.310  1.00  0.00           C
ATOM   1632  HD1 LYS   135      13.290  40.120  39.820  1.00  0.00           H
ATOM   1633  HD2 LYS   135      13.790  40.920  38.380  1.00  0.00           H
ATOM   1634  CE  LYS   135      14.720  41.630  40.240  1.00  0.00           C
ATOM   1635  HE1 LYS   135      15.280  42.380  39.690  1.00  0.00           H
ATOM   1636  HE2 LYS   135      15.490  41.160  40.850  1.00  0.00           H
ATOM   1637  NZ  LYS   135      13.650  42.300  41.000  1.00  0.00           N
ATOM   1638  HZ1 LYS   135      13.970  43.110  41.530  1.00  0.00           H
ATOM   1639  HZ2 LYS   135      12.920  42.590  40.370  1.00  0.00           H
ATOM   1640  HZ3 LYS   135      13.260  41.640  41.650  1.00  0.00           H
ATOM   1641  C   LYS   135      17.320  39.180  35.650  1.00  0.00           C
ATOM   1642  O   LYS   135      16.640  39.950  35.000  1.00  0.00           O
ATOM   1643  N   TYR   136      18.310  38.430  35.140  1.00  0.00           N
ATOM   1644  H   TYR   136      18.750  37.850  35.840  1.00  0.00           H
ATOM   1645  CA  TYR   136      18.660  38.440  33.670  1.00  0.00           C
ATOM   1646  HA  TYR   136      18.770  39.470  33.350  1.00  0.00           H
ATOM   1647  CB  TYR   136      19.910  37.630  33.250  1.00  0.00           C
ATOM   1648  HB1 TYR   136      19.840  37.360  32.190  1.00  0.00           H
ATOM   1649  HB2 TYR   136      20.010  36.730  33.860  1.00  0.00           H
ATOM   1650  CG  TYR   136      21.230  38.380  33.420  1.00  0.00           C
ATOM   1651  CD1 TYR   136      21.450  39.320  34.450  1.00  0.00           C
ATOM   1652  HD1 TYR   136      20.760  39.510  35.250  1.00  0.00           H
ATOM   1653  CE1 TYR   136      22.770  39.890  34.580  1.00  0.00           C
ATOM   1654  HE1 TYR   136      22.990  40.580  35.380  1.00  0.00           H
ATOM   1655  CZ  TYR   136      23.730  39.730  33.560  1.00  0.00           C
ATOM   1656  OH  TYR   136      24.820  40.510  33.580  1.00  0.00           O
ATOM   1657  HH  TYR   136      24.660  41.380  33.950  1.00  0.00           H
ATOM   1658  CE2 TYR   136      23.590  38.690  32.600  1.00  0.00           C
ATOM   1659  HE2 TYR   136      24.470  38.340  32.080  1.00  0.00           H
ATOM   1660  CD2 TYR   136      22.310  38.040  32.530  1.00  0.00           C
ATOM   1661  HD2 TYR   136      22.120  37.240  31.820  1.00  0.00           H
ATOM   1662  C   TYR   136      17.390  37.980  32.910  1.00  0.00           C
ATOM   1663  O   TYR   136      16.660  37.050  33.300  1.00  0.00           O
ATOM   1664  N   ASP   137      17.290  38.400  31.670  1.00  0.00           N
ATOM   1665  H   ASP   137      18.110  38.920  31.370  1.00  0.00           H
ATOM   1666  CA  ASP   137      16.130  38.160  30.790  1.00  0.00           C
ATOM   1667  HA  ASP   137      15.290  38.240  31.480  1.00  0.00           H
ATOM   1668  CB  ASP   137      16.030  39.310  29.770  1.00  0.00           C
ATOM   1669  HB1 ASP   137      16.950  39.320  29.190  1.00  0.00           H
ATOM   1670  HB2 ASP   137      16.030  40.260  30.310  1.00  0.00           H
ATOM   1671  CG  ASP   137      14.770  39.160  28.860  1.00  0.00           C
ATOM   1672  OD1 ASP   137      13.580  39.230  29.280  1.00  0.00           O
ATOM   1673  OD2 ASP   137      15.020  39.080  27.660  1.00  0.00           O
ATOM   1674  C   ASP   137      16.110  36.750  30.160  1.00  0.00           C
ATOM   1675  O   ASP   137      15.200  35.940  30.320  1.00  0.00           O
ATOM   1676  N   TYR   138      17.190  36.420  29.530  1.00  0.00           N
ATOM   1677  H   TYR   138      17.830  37.140  29.220  1.00  0.00           H
ATOM   1678  CA  TYR   138      17.350  35.140  28.880  1.00  0.00           C
ATOM   1679  HA  TYR   138      16.410  34.720  28.520  1.00  0.00           H
ATOM   1680  CB  TYR   138      18.190  35.340  27.610  1.00  0.00           C
ATOM   1681  HB1 TYR   138      18.390  34.370  27.160  1.00  0.00           H
ATOM   1682  HB2 TYR   138      19.150  35.800  27.850  1.00  0.00           H
ATOM   1683  CG  TYR   138      17.410  36.120  26.570  1.00  0.00           C
ATOM   1684  CD1 TYR   138      18.050  37.240  26.110  1.00  0.00           C
ATOM   1685  HD1 TYR   138      18.950  37.640  26.560  1.00  0.00           H
ATOM   1686  CE1 TYR   138      17.520  37.960  25.020  1.00  0.00           C
ATOM   1687  HE1 TYR   138      17.940  38.880  24.630  1.00  0.00           H
ATOM   1688  CZ  TYR   138      16.360  37.450  24.370  1.00  0.00           C
ATOM   1689  OH  TYR   138      15.770  38.140  23.340  1.00  0.00           O
ATOM   1690  HH  TYR   138      14.900  37.750  23.200  1.00  0.00           H
ATOM   1691  CE2 TYR   138      15.730  36.280  24.820  1.00  0.00           C
ATOM   1692  HE2 TYR   138      14.870  35.860  24.320  1.00  0.00           H
ATOM   1693  CD2 TYR   138      16.270  35.630  25.920  1.00  0.00           C
ATOM   1694  HD2 TYR   138      15.850  34.690  26.230  1.00  0.00           H
ATOM   1695  C   TYR   138      18.120  34.140  29.670  1.00  0.00           C
ATOM   1696  O   TYR   138      19.100  34.530  30.280  1.00  0.00           O
ATOM   1697  N   TRP   139      17.670  32.860  29.750  1.00  0.00           N
ATOM   1698  H   TRP   139      16.910  32.650  29.100  1.00  0.00           H
ATOM   1699  CA  TRP   139      18.340  31.850  30.580  1.00  0.00           C
ATOM   1700  HA  TRP   139      19.350  32.260  30.670  1.00  0.00           H
ATOM   1701  CB  TRP   139      17.630  31.610  31.910  1.00  0.00           C
ATOM   1702  HB1 TRP   139      17.860  30.600  32.240  1.00  0.00           H
ATOM   1703  HB2 TRP   139      16.550  31.510  31.810  1.00  0.00           H
ATOM   1704  CG  TRP   139      17.740  32.630  33.040  1.00  0.00           C
ATOM   1705  CD1 TRP   139      17.080  33.800  33.190  1.00  0.00           C
ATOM   1706  HD1 TRP   139      16.350  34.270  32.540  1.00  0.00           H
ATOM   1707  NE1 TRP   139      17.710  34.420  34.240  1.00  0.00           N
ATOM   1708  HE1 TRP   139      17.480  35.340  34.590  1.00  0.00           H
ATOM   1709  CE2 TRP   139      18.710  33.700  34.830  1.00  0.00           C
ATOM   1710  CZ2 TRP   139      19.620  33.920  35.920  1.00  0.00           C
ATOM   1711  HZ2 TRP   139      19.660  34.890  36.400  1.00  0.00           H
ATOM   1712  CH2 TRP   139      20.390  32.890  36.400  1.00  0.00           C
ATOM   1713  HH2 TRP   139      20.890  32.920  37.360  1.00  0.00           H
ATOM   1714  CZ3 TRP   139      20.410  31.680  35.730  1.00  0.00           C
ATOM   1715  HZ3 TRP   139      21.070  30.890  36.040  1.00  0.00           H
ATOM   1716  CE3 TRP   139      19.560  31.500  34.570  1.00  0.00           C
ATOM   1717  HE3 TRP   139      19.600  30.570  34.010  1.00  0.00           H
ATOM   1718  CD2 TRP   139      18.720  32.520  34.050  1.00  0.00           C
ATOM   1719  C   TRP   139      18.530  30.480  29.870  1.00  0.00           C
ATOM   1720  O   TRP   139      17.530  29.960  29.390  1.00  0.00           O
ATOM   1721  N   GLY   140      19.790  29.970  29.970  1.00  0.00           N
ATOM   1722  H   GLY   140      20.550  30.470  30.410  1.00  0.00           H
ATOM   1723  CA  GLY   140      20.280  28.650  29.520  1.00  0.00           C
ATOM   1724  HA1 GLY   140      21.320  28.710  29.830  1.00  0.00           H
ATOM   1725  HA2 GLY   140      20.240  28.450  28.450  1.00  0.00           H
ATOM   1726  C   GLY   140      19.750  27.440  30.260  1.00  0.00           C
ATOM   1727  O   GLY   140      18.970  27.530  31.260  1.00  0.00           O
ATOM   1728  N   GLN   141      20.210  26.260  29.770  1.00  0.00           N
ATOM   1729  H   GLN   141      20.880  26.140  29.020  1.00  0.00           H
ATOM   1730  CA  GLN   141      19.650  25.010  30.370  1.00  0.00           C
ATOM   1731  HA  GLN   141      18.680  25.310  30.770  1.00  0.00           H
ATOM   1732  CB  GLN   141      19.330  23.970  29.300  1.00  0.00           C
ATOM   1733  HB1 GLN   141      18.750  23.160  29.740  1.00  0.00           H
ATOM   1734  HB2 GLN   141      20.240  23.470  28.950  1.00  0.00           H
ATOM   1735  CG  GLN   141      18.390  24.370  28.150  1.00  0.00           C
ATOM   1736  HG1 GLN   141      18.390  23.610  27.380  1.00  0.00           H
ATOM   1737  HG2 GLN   141      18.790  25.230  27.610  1.00  0.00           H
ATOM   1738  CD  GLN   141      17.040  24.730  28.670  1.00  0.00           C
ATOM   1739  OE1 GLN   141      16.390  23.910  29.300  1.00  0.00           O
ATOM   1740  NE2 GLN   141      16.420  25.890  28.420  1.00  0.00           N
ATOM   1741 1HE2 GLN   141      16.990  26.460  27.810  1.00  0.00           H
ATOM   1742 2HE2 GLN   141      15.410  25.900  28.470  1.00  0.00           H
ATOM   1743  C   GLN   141      20.510  24.460  31.460  1.00  0.00           C
ATOM   1744  O   GLN   141      20.190  23.640  32.270  1.00  0.00           O
ATOM   1745  N   GLY   142      21.740  25.000  31.620  1.00  0.00           N
ATOM   1746  H   GLY   142      21.940  25.730  30.950  1.00  0.00           H
ATOM   1747  CA  GLY   142      22.760  24.620  32.520  1.00  0.00           C
ATOM   1748  HA1 GLY   142      22.340  24.830  33.500  1.00  0.00           H
ATOM   1749  HA2 GLY   142      23.460  25.430  32.300  1.00  0.00           H
ATOM   1750  C   GLY   142      23.460  23.330  32.270  1.00  0.00           C
ATOM   1751  O   GLY   142      23.110  22.660  31.290  1.00  0.00           O
ATOM   1752  N   THR   143      24.560  23.040  32.970  1.00  0.00           N
ATOM   1753  H   THR   143      24.750  23.760  33.660  1.00  0.00           H
ATOM   1754  CA  THR   143      25.520  21.960  32.740  1.00  0.00           C
ATOM   1755  HA  THR   143      25.100  21.130  32.180  1.00  0.00           H
ATOM   1756  CB  THR   143      26.720  22.400  31.830  1.00  0.00           C
ATOM   1757  HB  THR   143      26.310  22.760  30.890  1.00  0.00           H
ATOM   1758  CG2 THR   143      27.500  23.660  32.180  1.00  0.00           C
ATOM   1759 1HG2 THR   143      27.910  23.500  33.170  1.00  0.00           H
ATOM   1760 2HG2 THR   143      28.240  23.880  31.410  1.00  0.00           H
ATOM   1761 3HG2 THR   143      26.820  24.500  32.350  1.00  0.00           H
ATOM   1762  OG1 THR   143      27.560  21.260  31.580  1.00  0.00           O
ATOM   1763  HG1 THR   143      27.270  20.850  30.750  1.00  0.00           H
ATOM   1764  C   THR   143      26.090  21.500  34.150  1.00  0.00           C
ATOM   1765  O   THR   143      26.580  22.380  34.820  1.00  0.00           O
ATOM   1766  N   GLN   144      26.100  20.190  34.510  1.00  0.00           N
ATOM   1767  H   GLN   144      25.890  19.560  33.740  1.00  0.00           H
ATOM   1768  CA  GLN   144      26.500  19.670  35.810  1.00  0.00           C
ATOM   1769  HA  GLN   144      26.030  20.380  36.500  1.00  0.00           H
ATOM   1770  CB  GLN   144      25.760  18.290  36.070  1.00  0.00           C
ATOM   1771  HB1 GLN   144      26.270  17.440  35.620  1.00  0.00           H
ATOM   1772  HB2 GLN   144      24.720  18.340  35.720  1.00  0.00           H
ATOM   1773  CG  GLN   144      25.700  17.810  37.500  1.00  0.00           C
ATOM   1774  HG1 GLN   144      25.590  18.640  38.190  1.00  0.00           H
ATOM   1775  HG2 GLN   144      26.680  17.480  37.840  1.00  0.00           H
ATOM   1776  CD  GLN   144      24.610  16.790  37.960  1.00  0.00           C
ATOM   1777  OE1 GLN   144      23.650  16.440  37.310  1.00  0.00           O
ATOM   1778  NE2 GLN   144      24.870  16.130  39.060  1.00  0.00           N
ATOM   1779 1HE2 GLN   144      25.770  16.240  39.490  1.00  0.00           H
ATOM   1780 2HE2 GLN   144      24.240  15.430  39.420  1.00  0.00           H
ATOM   1781  C   GLN   144      28.010  19.570  36.080  1.00  0.00           C
ATOM   1782  O   GLN   144      28.700  18.930  35.290  1.00  0.00           O
ATOM   1783  N   VAL   145      28.490  20.130  37.190  1.00  0.00           N
ATOM   1784  H   VAL   145      27.900  20.750  37.730  1.00  0.00           H
ATOM   1785  CA  VAL   145      29.940  20.110  37.530  1.00  0.00           C
ATOM   1786  HA  VAL   145      30.490  19.510  36.810  1.00  0.00           H
ATOM   1787  CB  VAL   145      30.410  21.570  37.450  1.00  0.00           C
ATOM   1788  HB  VAL   145      29.720  22.120  38.090  1.00  0.00           H
ATOM   1789  CG1 VAL   145      31.810  21.810  38.050  1.00  0.00           C
ATOM   1790 1HG1 VAL   145      32.450  21.050  37.600  1.00  0.00           H
ATOM   1791 2HG1 VAL   145      32.210  22.810  37.840  1.00  0.00           H
ATOM   1792 3HG1 VAL   145      31.890  21.610  39.120  1.00  0.00           H
ATOM   1793  CG2 VAL   145      30.460  22.190  36.080  1.00  0.00           C
ATOM   1794 1HG2 VAL   145      31.220  21.670  35.500  1.00  0.00           H
ATOM   1795 2HG2 VAL   145      29.550  22.130  35.490  1.00  0.00           H
ATOM   1796 3HG2 VAL   145      30.820  23.210  36.160  1.00  0.00           H
ATOM   1797  C   VAL   145      30.230  19.590  38.960  1.00  0.00           C
ATOM   1798  O   VAL   145      29.530  19.940  39.900  1.00  0.00           O
ATOM   1799  N   THR   146      31.220  18.710  39.090  1.00  0.00           N
ATOM   1800  H   THR   146      31.690  18.470  38.220  1.00  0.00           H
ATOM   1801  CA  THR   146      31.480  17.960  40.300  1.00  0.00           C
ATOM   1802  HA  THR   146      30.710  18.380  40.950  1.00  0.00           H
ATOM   1803  CB  THR   146      31.140  16.470  40.030  1.00  0.00           C
ATOM   1804  HB  THR   146      31.810  16.120  39.240  1.00  0.00           H
ATOM   1805  CG2 THR   146      31.200  15.590  41.280  1.00  0.00           C
ATOM   1806 1HG2 THR   146      30.470  15.940  42.010  1.00  0.00           H
ATOM   1807 2HG2 THR   146      31.050  14.540  41.020  1.00  0.00           H
ATOM   1808 3HG2 THR   146      32.200  15.660  41.710  1.00  0.00           H
ATOM   1809  OG1 THR   146      29.830  16.290  39.500  1.00  0.00           O
ATOM   1810  HG1 THR   146      29.900  16.380  38.540  1.00  0.00           H
ATOM   1811  C   THR   146      32.970  18.020  40.740  1.00  0.00           C
ATOM   1812  O   THR   146      33.860  17.530  40.040  1.00  0.00           O
ATOM   1813  N   VAL   147      33.260  18.520  41.940  1.00  0.00           N
ATOM   1814  H   VAL   147      32.490  18.630  42.570  1.00  0.00           H
ATOM   1815  CA  VAL   147      34.600  18.650  42.480  1.00  0.00           C
ATOM   1816  HA  VAL   147      35.330  18.340  41.730  1.00  0.00           H
ATOM   1817  CB  VAL   147      34.910  20.110  42.910  1.00  0.00           C
ATOM   1818  HB  VAL   147      34.430  20.250  43.870  1.00  0.00           H
ATOM   1819  CG1 VAL   147      36.410  20.240  43.220  1.00  0.00           C
ATOM   1820 1HG1 VAL   147      36.660  19.500  43.980  1.00  0.00           H
ATOM   1821 2HG1 VAL   147      36.960  20.140  42.290  1.00  0.00           H
ATOM   1822 3HG1 VAL   147      36.420  21.230  43.680  1.00  0.00           H
ATOM   1823  CG2 VAL   147      34.350  21.210  41.950  1.00  0.00           C
ATOM   1824 1HG2 VAL   147      33.270  21.120  42.090  1.00  0.00           H
ATOM   1825 2HG2 VAL   147      34.570  22.210  42.310  1.00  0.00           H
ATOM   1826 3HG2 VAL   147      34.610  20.980  40.920  1.00  0.00           H
ATOM   1827  C   VAL   147      34.750  17.760  43.660  1.00  0.00           C
ATOM   1828  O   VAL   147      33.990  17.960  44.600  1.00  0.00           O
ATOM   1829  N   SER   148      35.640  16.820  43.670  1.00  0.00           N
ATOM   1830  H   SER   148      36.170  16.540  42.860  1.00  0.00           H
ATOM   1831  CA  SER   148      35.750  15.830  44.750  1.00  0.00           C
ATOM   1832  HA  SER   148      34.900  16.000  45.410  1.00  0.00           H
ATOM   1833  CB  SER   148      35.770  14.350  44.250  1.00  0.00           C
ATOM   1834  HB1 SER   148      34.870  14.200  43.660  1.00  0.00           H
ATOM   1835  HB2 SER   148      35.600  13.650  45.070  1.00  0.00           H
ATOM   1836  OG  SER   148      36.900  14.030  43.560  1.00  0.00           O
ATOM   1837  HG  SER   148      36.690  13.350  42.920  1.00  0.00           H
ATOM   1838  C   SER   148      36.950  16.030  45.650  1.00  0.00           C
ATOM   1839  O   SER   148      37.930  16.560  45.250  1.00  0.00           O
ATOM   1840  N   SER   149      36.850  15.550  46.910  1.00  0.00           N
ATOM   1841  H   SER   149      35.910  15.260  47.160  1.00  0.00           H
ATOM   1842  CA  SER   149      37.950  15.430  47.900  1.00  0.00           C
ATOM   1843  HA  SER   149      38.840  15.330  47.270  1.00  0.00           H
ATOM   1844  CB  SER   149      37.850  16.580  48.960  1.00  0.00           C
ATOM   1845  HB1 SER   149      38.670  16.460  49.670  1.00  0.00           H
ATOM   1846  HB2 SER   149      36.860  16.390  49.370  1.00  0.00           H
ATOM   1847  OG  SER   149      38.020  17.840  48.270  1.00  0.00           O
ATOM   1848  HG  SER   149      37.790  17.790  47.340  1.00  0.00           H
ATOM   1849  C   SER   149      37.800  14.130  48.650  1.00  0.00           C
ATOM   1850  OC1 SER   149      38.710  13.340  48.450  1.00  0.00           O
ATOM   1851  OC2 SER   149      36.720  13.890  49.240  1.00  0.00           O
TER
ENDMDL
