# Supplementary material for: Targeting Ras-binding domain of ELMO1 by computational nanobody design
Source: Commun Biol. 2023 Mar 17;6:284. doi: 10.1038/s42003-023-04657-w (PMC10023680; doi:10.1038/s42003-023-04657-w)
Supplement: Supplementary file 4 — Supplementary Data 2 [file 42003_2023_4657_MOESM4_ESM.zip › MD_input_output/Nb01_snapshot/snapshot_077000.pdb]

REMARK    GENERATED BY TRJCONV
TITLE     Protein in water t= 7700.00000 step= 3850000
REMARK    THIS IS A SIMULATION BOX
CRYST1   67.458   67.458   67.458  90.00  90.00  90.00 P 1           1
MODEL        1
ATOM      1  N   VAL     2      23.490  45.880  37.140  1.00  0.00           N
ATOM      2  H1  VAL     2      23.600  46.730  36.600  1.00  0.00           H
ATOM      3  H2  VAL     2      22.670  45.390  36.820  1.00  0.00           H
ATOM      4  H3  VAL     2      23.310  46.150  38.100  1.00  0.00           H
ATOM      5  CA  VAL     2      24.690  45.090  36.930  1.00  0.00           C
ATOM      6  HA  VAL     2      24.910  44.980  35.870  1.00  0.00           H
ATOM      7  CB  VAL     2      25.950  45.810  37.470  1.00  0.00           C
ATOM      8  HB  VAL     2      26.190  46.570  36.720  1.00  0.00           H
ATOM      9  CG1 VAL     2      25.820  46.570  38.830  1.00  0.00           C
ATOM     10 1HG1 VAL     2      26.770  46.860  39.300  1.00  0.00           H
ATOM     11 2HG1 VAL     2      25.090  47.370  38.710  1.00  0.00           H
ATOM     12 3HG1 VAL     2      25.520  45.870  39.610  1.00  0.00           H
ATOM     13  CG2 VAL     2      27.250  45.000  37.640  1.00  0.00           C
ATOM     14 1HG2 VAL     2      27.180  44.390  38.540  1.00  0.00           H
ATOM     15 2HG2 VAL     2      27.320  44.360  36.760  1.00  0.00           H
ATOM     16 3HG2 VAL     2      28.100  45.680  37.680  1.00  0.00           H
ATOM     17  C   VAL     2      24.500  43.730  37.520  1.00  0.00           C
ATOM     18  O   VAL     2      23.930  43.640  38.610  1.00  0.00           O
ATOM     19  N   GLN     3      24.930  42.680  36.840  1.00  0.00           N
ATOM     20  H   GLN     3      25.220  42.870  35.890  1.00  0.00           H
ATOM     21  CA  GLN     3      24.870  41.260  37.260  1.00  0.00           C
ATOM     22  HA  GLN     3      24.860  41.190  38.350  1.00  0.00           H
ATOM     23  CB  GLN     3      23.570  40.580  36.670  1.00  0.00           C
ATOM     24  HB1 GLN     3      22.680  40.970  37.180  1.00  0.00           H
ATOM     25  HB2 GLN     3      23.710  39.530  36.920  1.00  0.00           H
ATOM     26  CG  GLN     3      23.330  40.640  35.210  1.00  0.00           C
ATOM     27  HG1 GLN     3      24.220  40.290  34.670  1.00  0.00           H
ATOM     28  HG2 GLN     3      22.970  41.630  34.940  1.00  0.00           H
ATOM     29  CD  GLN     3      22.160  39.760  34.790  1.00  0.00           C
ATOM     30  OE1 GLN     3      21.310  39.220  35.550  1.00  0.00           O
ATOM     31  NE2 GLN     3      22.040  39.540  33.510  1.00  0.00           N
ATOM     32 1HE2 GLN     3      22.710  39.960  32.870  1.00  0.00           H
ATOM     33 2HE2 GLN     3      21.270  38.950  33.230  1.00  0.00           H
ATOM     34  C   GLN     3      26.050  40.580  36.570  1.00  0.00           C
ATOM     35  O   GLN     3      26.290  40.770  35.380  1.00  0.00           O
ATOM     36  N   LEU     4      26.700  39.680  37.270  1.00  0.00           N
ATOM     37  H   LEU     4      26.470  39.500  38.240  1.00  0.00           H
ATOM     38  CA  LEU     4      27.710  38.820  36.750  1.00  0.00           C
ATOM     39  HA  LEU     4      28.460  39.470  36.290  1.00  0.00           H
ATOM     40  CB  LEU     4      28.540  38.050  37.820  1.00  0.00           C
ATOM     41  HB1 LEU     4      29.330  37.520  37.280  1.00  0.00           H
ATOM     42  HB2 LEU     4      27.920  37.270  38.260  1.00  0.00           H
ATOM     43  CG  LEU     4      29.250  38.970  38.880  1.00  0.00           C
ATOM     44  HG  LEU     4      28.530  39.560  39.440  1.00  0.00           H
ATOM     45  CD1 LEU     4      29.960  38.090  39.900  1.00  0.00           C
ATOM     46 1HD1 LEU     4      30.660  37.500  39.310  1.00  0.00           H
ATOM     47 2HD1 LEU     4      30.480  38.660  40.660  1.00  0.00           H
ATOM     48 3HD1 LEU     4      29.260  37.380  40.330  1.00  0.00           H
ATOM     49  CD2 LEU     4      30.220  39.910  38.260  1.00  0.00           C
ATOM     50 1HD2 LEU     4      29.880  40.770  37.680  1.00  0.00           H
ATOM     51 2HD2 LEU     4      30.880  40.350  39.010  1.00  0.00           H
ATOM     52 3HD2 LEU     4      30.830  39.300  37.600  1.00  0.00           H
ATOM     53  C   LEU     4      27.130  37.850  35.730  1.00  0.00           C
ATOM     54  O   LEU     4      25.910  37.480  35.870  1.00  0.00           O
ATOM     55  N   VAL     5      27.900  37.360  34.720  1.00  0.00           N
ATOM     56  H   VAL     5      28.860  37.660  34.720  1.00  0.00           H
ATOM     57  CA  VAL     5      27.510  36.380  33.660  1.00  0.00           C
ATOM     58  HA  VAL     5      26.730  35.670  33.960  1.00  0.00           H
ATOM     59  CB  VAL     5      26.930  37.080  32.410  1.00  0.00           C
ATOM     60  HB  VAL     5      27.790  37.590  31.960  1.00  0.00           H
ATOM     61  CG1 VAL     5      26.480  36.180  31.260  1.00  0.00           C
ATOM     62 1HG1 VAL     5      25.520  35.690  31.450  1.00  0.00           H
ATOM     63 2HG1 VAL     5      26.470  36.740  30.330  1.00  0.00           H
ATOM     64 3HG1 VAL     5      27.260  35.450  31.060  1.00  0.00           H
ATOM     65  CG2 VAL     5      25.840  38.120  32.760  1.00  0.00           C
ATOM     66 1HG2 VAL     5      26.230  38.950  33.340  1.00  0.00           H
ATOM     67 2HG2 VAL     5      25.410  38.500  31.830  1.00  0.00           H
ATOM     68 3HG2 VAL     5      25.090  37.550  33.320  1.00  0.00           H
ATOM     69  C   VAL     5      28.700  35.480  33.300  1.00  0.00           C
ATOM     70  O   VAL     5      29.720  35.930  32.790  1.00  0.00           O
ATOM     71  N   GLU     6      28.600  34.240  33.770  1.00  0.00           N
ATOM     72  H   GLU     6      27.690  34.010  34.150  1.00  0.00           H
ATOM     73  CA  GLU     6      29.540  33.130  33.590  1.00  0.00           C
ATOM     74  HA  GLU     6      30.510  33.610  33.410  1.00  0.00           H
ATOM     75  CB  GLU     6      29.550  32.240  34.870  1.00  0.00           C
ATOM     76  HB1 GLU     6      30.450  31.630  34.750  1.00  0.00           H
ATOM     77  HB2 GLU     6      28.700  31.550  34.910  1.00  0.00           H
ATOM     78  CG  GLU     6      29.740  32.900  36.230  1.00  0.00           C
ATOM     79  HG1 GLU     6      30.330  33.820  36.160  1.00  0.00           H
ATOM     80  HG2 GLU     6      30.380  32.320  36.890  1.00  0.00           H
ATOM     81  CD  GLU     6      28.400  33.160  36.930  1.00  0.00           C
ATOM     82  OE1 GLU     6      27.390  33.420  36.230  1.00  0.00           O
ATOM     83  OE2 GLU     6      28.370  32.930  38.160  1.00  0.00           O
ATOM     84  C   GLU     6      29.240  32.260  32.360  1.00  0.00           C
ATOM     85  O   GLU     6      28.100  32.090  31.960  1.00  0.00           O
ATOM     86  N   SER     7      30.240  31.700  31.730  1.00  0.00           N
ATOM     87  H   SER     7      31.160  31.790  32.120  1.00  0.00           H
ATOM     88  CA  SER     7      30.240  30.810  30.540  1.00  0.00           C
ATOM     89  HA  SER     7      29.290  30.290  30.590  1.00  0.00           H
ATOM     90  CB  SER     7      30.400  31.620  29.230  1.00  0.00           C
ATOM     91  HB1 SER     7      29.740  32.470  29.440  1.00  0.00           H
ATOM     92  HB2 SER     7      30.060  30.980  28.410  1.00  0.00           H
ATOM     93  OG  SER     7      31.700  32.160  28.900  1.00  0.00           O
ATOM     94  HG  SER     7      31.740  33.070  29.200  1.00  0.00           H
ATOM     95  C   SER     7      31.410  29.860  30.560  1.00  0.00           C
ATOM     96  O   SER     7      32.340  30.010  31.320  1.00  0.00           O
ATOM     97  N   GLY     9      31.330  28.900  29.690  1.00  0.00           N
ATOM     98  H   GLY     9      30.590  28.930  29.000  1.00  0.00           H
ATOM     99  CA  GLY     9      32.510  28.030  29.320  1.00  0.00           C
ATOM    100  HA1 GLY     9      33.410  28.640  29.300  1.00  0.00           H
ATOM    101  HA2 GLY     9      32.500  27.880  28.240  1.00  0.00           H
ATOM    102  C   GLY     9      32.680  26.640  29.930  1.00  0.00           C
ATOM    103  O   GLY     9      33.700  26.000  29.620  1.00  0.00           O
ATOM    104  N   GLY    10      31.800  26.270  30.840  1.00  0.00           N
ATOM    105  H   GLY    10      31.090  26.930  31.120  1.00  0.00           H
ATOM    106  CA  GLY    10      31.720  24.870  31.330  1.00  0.00           C
ATOM    107  HA1 GLY    10      31.030  24.850  32.170  1.00  0.00           H
ATOM    108  HA2 GLY    10      32.650  24.570  31.810  1.00  0.00           H
ATOM    109  C   GLY    10      31.220  23.870  30.200  1.00  0.00           C
ATOM    110  O   GLY    10      30.690  24.280  29.150  1.00  0.00           O
ATOM    111  N   GLY    11      31.480  22.610  30.440  1.00  0.00           N
ATOM    112  H   GLY    11      31.650  22.270  31.380  1.00  0.00           H
ATOM    113  CA  GLY    11      31.230  21.650  29.410  1.00  0.00           C
ATOM    114  HA1 GLY    11      31.900  21.780  28.560  1.00  0.00           H
ATOM    115  HA2 GLY    11      30.180  21.750  29.140  1.00  0.00           H
ATOM    116  C   GLY    11      31.460  20.220  29.880  1.00  0.00           C
ATOM    117  O   GLY    11      32.150  19.900  30.880  1.00  0.00           O
ATOM    118  N   LEU    12      30.930  19.190  29.190  1.00  0.00           N
ATOM    119  H   LEU    12      30.570  19.460  28.280  1.00  0.00           H
ATOM    120  CA  LEU    12      31.430  17.790  29.330  1.00  0.00           C
ATOM    121  HA  LEU    12      31.600  17.410  30.340  1.00  0.00           H
ATOM    122  CB  LEU    12      30.430  16.920  28.550  1.00  0.00           C
ATOM    123  HB1 LEU    12      30.370  17.350  27.550  1.00  0.00           H
ATOM    124  HB2 LEU    12      29.420  17.050  28.920  1.00  0.00           H
ATOM    125  CG  LEU    12      30.720  15.430  28.400  1.00  0.00           C
ATOM    126  HG  LEU    12      31.560  15.370  27.700  1.00  0.00           H
ATOM    127  CD1 LEU    12      30.970  14.870  29.770  1.00  0.00           C
ATOM    128 1HD1 LEU    12      31.910  15.250  30.180  1.00  0.00           H
ATOM    129 2HD1 LEU    12      30.070  14.970  30.380  1.00  0.00           H
ATOM    130 3HD1 LEU    12      31.150  13.800  29.630  1.00  0.00           H
ATOM    131  CD2 LEU    12      29.500  14.760  27.820  1.00  0.00           C
ATOM    132 1HD2 LEU    12      29.180  15.260  26.900  1.00  0.00           H
ATOM    133 2HD2 LEU    12      29.750  13.720  27.650  1.00  0.00           H
ATOM    134 3HD2 LEU    12      28.740  14.900  28.590  1.00  0.00           H
ATOM    135  C   LEU    12      32.790  17.800  28.680  1.00  0.00           C
ATOM    136  O   LEU    12      32.990  18.230  27.560  1.00  0.00           O
ATOM    137  N   VAL    13      33.780  17.100  29.350  1.00  0.00           N
ATOM    138  H   VAL    13      33.600  16.680  30.240  1.00  0.00           H
ATOM    139  CA  VAL    13      35.100  16.790  28.830  1.00  0.00           C
ATOM    140  HA  VAL    13      34.940  16.760  27.750  1.00  0.00           H
ATOM    141  CB  VAL    13      36.210  17.820  29.270  1.00  0.00           C
ATOM    142  HB  VAL    13      37.110  17.390  28.840  1.00  0.00           H
ATOM    143  CG1 VAL    13      35.880  19.210  28.710  1.00  0.00           C
ATOM    144 1HG1 VAL    13      35.860  19.250  27.620  1.00  0.00           H
ATOM    145 2HG1 VAL    13      34.880  19.500  29.040  1.00  0.00           H
ATOM    146 3HG1 VAL    13      36.560  20.000  29.050  1.00  0.00           H
ATOM    147  CG2 VAL    13      36.490  18.080  30.840  1.00  0.00           C
ATOM    148 1HG2 VAL    13      36.640  17.140  31.360  1.00  0.00           H
ATOM    149 2HG2 VAL    13      37.240  18.870  30.930  1.00  0.00           H
ATOM    150 3HG2 VAL    13      35.620  18.510  31.340  1.00  0.00           H
ATOM    151  C   VAL    13      35.490  15.370  29.200  1.00  0.00           C
ATOM    152  O   VAL    13      34.780  14.720  29.990  1.00  0.00           O
ATOM    153  N   GLN    14      36.570  14.770  28.590  1.00  0.00           N
ATOM    154  H   GLN    14      37.110  15.310  27.930  1.00  0.00           H
ATOM    155  CA  GLN    14      37.180  13.510  29.140  1.00  0.00           C
ATOM    156  HA  GLN    14      36.410  12.870  29.560  1.00  0.00           H
ATOM    157  CB  GLN    14      37.790  12.700  27.960  1.00  0.00           C
ATOM    158  HB1 GLN    14      38.540  12.030  28.380  1.00  0.00           H
ATOM    159  HB2 GLN    14      38.370  13.470  27.450  1.00  0.00           H
ATOM    160  CG  GLN    14      36.780  11.870  27.120  1.00  0.00           C
ATOM    161  HG1 GLN    14      37.070  11.630  26.100  1.00  0.00           H
ATOM    162  HG2 GLN    14      35.860  12.440  26.990  1.00  0.00           H
ATOM    163  CD  GLN    14      36.370  10.570  27.840  1.00  0.00           C
ATOM    164  OE1 GLN    14      36.870  10.150  28.850  1.00  0.00           O
ATOM    165  NE2 GLN    14      35.190  10.030  27.510  1.00  0.00           N
ATOM    166 1HE2 GLN    14      34.710  10.400  26.700  1.00  0.00           H
ATOM    167 2HE2 GLN    14      34.970   9.110  27.880  1.00  0.00           H
ATOM    168  C   GLN    14      38.190  13.790  30.310  1.00  0.00           C
ATOM    169  O   GLN    14      38.480  14.970  30.580  1.00  0.00           O
ATOM    170  N   ALA    15      38.570  12.800  31.140  1.00  0.00           N
ATOM    171  H   ALA    15      38.450  11.860  30.800  1.00  0.00           H
ATOM    172  CA  ALA    15      39.540  13.030  32.190  1.00  0.00           C
ATOM    173  HA  ALA    15      39.260  13.950  32.700  1.00  0.00           H
ATOM    174  CB  ALA    15      39.500  12.000  33.300  1.00  0.00           C
ATOM    175  HB1 ALA    15      38.540  12.040  33.820  1.00  0.00           H
ATOM    176  HB2 ALA    15      39.640  10.980  32.940  1.00  0.00           H
ATOM    177  HB3 ALA    15      40.240  12.310  34.040  1.00  0.00           H
ATOM    178  C   ALA    15      40.960  13.210  31.610  1.00  0.00           C
ATOM    179  O   ALA    15      41.430  12.390  30.770  1.00  0.00           O
ATOM    180  N   GLY    16      41.590  14.250  32.030  1.00  0.00           N
ATOM    181  H   GLY    16      41.180  14.770  32.800  1.00  0.00           H
ATOM    182  CA  GLY    16      42.990  14.590  31.730  1.00  0.00           C
ATOM    183  HA1 GLY    16      43.380  13.650  31.340  1.00  0.00           H
ATOM    184  HA2 GLY    16      43.630  14.720  32.610  1.00  0.00           H
ATOM    185  C   GLY    16      43.150  15.660  30.680  1.00  0.00           C
ATOM    186  O   GLY    16      44.250  16.100  30.390  1.00  0.00           O
ATOM    187  N   ASP    17      42.020  16.170  30.160  1.00  0.00           N
ATOM    188  H   ASP    17      41.170  15.640  30.280  1.00  0.00           H
ATOM    189  CA  ASP    17      41.900  17.480  29.500  1.00  0.00           C
ATOM    190  HA  ASP    17      42.810  17.510  28.910  1.00  0.00           H
ATOM    191  CB  ASP    17      40.660  17.410  28.540  1.00  0.00           C
ATOM    192  HB1 ASP    17      39.770  17.500  29.160  1.00  0.00           H
ATOM    193  HB2 ASP    17      40.530  16.410  28.130  1.00  0.00           H
ATOM    194  CG  ASP    17      40.730  18.380  27.310  1.00  0.00           C
ATOM    195  OD1 ASP    17      41.730  19.110  27.110  1.00  0.00           O
ATOM    196  OD2 ASP    17      39.660  18.460  26.700  1.00  0.00           O
ATOM    197  C   ASP    17      41.760  18.640  30.420  1.00  0.00           C
ATOM    198  O   ASP    17      41.520  18.480  31.580  1.00  0.00           O
ATOM    199  N   SER    18      41.990  19.820  29.820  1.00  0.00           N
ATOM    200  H   SER    18      42.260  19.750  28.850  1.00  0.00           H
ATOM    201  CA  SER    18      42.050  21.130  30.490  1.00  0.00           C
ATOM    202  HA  SER    18      41.810  20.970  31.550  1.00  0.00           H
ATOM    203  CB  SER    18      43.480  21.680  30.420  1.00  0.00           C
ATOM    204  HB1 SER    18      43.520  22.720  30.750  1.00  0.00           H
ATOM    205  HB2 SER    18      43.780  21.740  29.370  1.00  0.00           H
ATOM    206  OG  SER    18      44.470  20.970  31.190  1.00  0.00           O
ATOM    207  HG  SER    18      44.630  20.130  30.760  1.00  0.00           H
ATOM    208  C   SER    18      41.080  22.180  29.860  1.00  0.00           C
ATOM    209  O   SER    18      40.680  22.170  28.690  1.00  0.00           O
ATOM    210  N   LEU    19      40.500  22.950  30.760  1.00  0.00           N
ATOM    211  H   LEU    19      40.730  22.900  31.740  1.00  0.00           H
ATOM    212  CA  LEU    19      39.370  23.890  30.440  1.00  0.00           C
ATOM    213  HA  LEU    19      39.100  24.000  29.390  1.00  0.00           H
ATOM    214  CB  LEU    19      38.150  23.390  31.210  1.00  0.00           C
ATOM    215  HB1 LEU    19      37.790  24.210  31.820  1.00  0.00           H
ATOM    216  HB2 LEU    19      38.520  22.720  31.990  1.00  0.00           H
ATOM    217  CG  LEU    19      37.060  22.640  30.510  1.00  0.00           C
ATOM    218  HG  LEU    19      37.530  21.800  29.990  1.00  0.00           H
ATOM    219  CD1 LEU    19      36.020  22.010  31.500  1.00  0.00           C
ATOM    220 1HD1 LEU    19      35.590  22.770  32.150  1.00  0.00           H
ATOM    221 2HD1 LEU    19      35.250  21.480  30.940  1.00  0.00           H
ATOM    222 3HD1 LEU    19      36.560  21.270  32.090  1.00  0.00           H
ATOM    223  CD2 LEU    19      36.260  23.370  29.520  1.00  0.00           C
ATOM    224 1HD2 LEU    19      35.590  22.690  29.000  1.00  0.00           H
ATOM    225 2HD2 LEU    19      35.590  24.090  29.990  1.00  0.00           H
ATOM    226 3HD2 LEU    19      36.920  23.830  28.800  1.00  0.00           H
ATOM    227  C   LEU    19      39.670  25.360  30.880  1.00  0.00           C
ATOM    228  O   LEU    19      40.350  25.650  31.840  1.00  0.00           O
ATOM    229  N   ARG    20      38.960  26.300  30.260  1.00  0.00           N
ATOM    230  H   ARG    20      38.540  26.150  29.360  1.00  0.00           H
ATOM    231  CA  ARG    20      38.830  27.650  30.730  1.00  0.00           C
ATOM    232  HA  ARG    20      39.270  27.660  31.730  1.00  0.00           H
ATOM    233  CB  ARG    20      39.680  28.680  29.950  1.00  0.00           C
ATOM    234  HB1 ARG    20      39.200  28.840  28.990  1.00  0.00           H
ATOM    235  HB2 ARG    20      40.700  28.280  29.880  1.00  0.00           H
ATOM    236  CG  ARG    20      39.750  29.980  30.720  1.00  0.00           C
ATOM    237  HG1 ARG    20      40.150  29.860  31.730  1.00  0.00           H
ATOM    238  HG2 ARG    20      38.760  30.440  30.640  1.00  0.00           H
ATOM    239  CD  ARG    20      40.800  30.880  30.050  1.00  0.00           C
ATOM    240  HD1 ARG    20      41.720  30.300  30.030  1.00  0.00           H
ATOM    241  HD2 ARG    20      40.860  31.820  30.600  1.00  0.00           H
ATOM    242  NE  ARG    20      40.430  31.260  28.610  1.00  0.00           N
ATOM    243  HE  ARG    20      39.860  30.600  28.100  1.00  0.00           H
ATOM    244  CZ  ARG    20      40.670  32.470  28.060  1.00  0.00           C
ATOM    245  NH1 ARG    20      41.420  33.390  28.570  1.00  0.00           N
ATOM    246 1HH1 ARG    20      41.870  33.260  29.470  1.00  0.00           H
ATOM    247 2HH1 ARG    20      41.400  34.320  28.190  1.00  0.00           H
ATOM    248  NH2 ARG    20      40.000  32.770  26.930  1.00  0.00           N
ATOM    249 1HH2 ARG    20      39.470  32.110  26.380  1.00  0.00           H
ATOM    250 2HH2 ARG    20      40.100  33.690  26.520  1.00  0.00           H
ATOM    251  C   ARG    20      37.360  28.130  30.870  1.00  0.00           C
ATOM    252  O   ARG    20      36.620  28.040  29.910  1.00  0.00           O
ATOM    253  N   LEU    21      37.010  28.650  32.080  1.00  0.00           N
ATOM    254  H   LEU    21      37.690  28.640  32.830  1.00  0.00           H
ATOM    255  CA  LEU    21      35.780  29.370  32.460  1.00  0.00           C
ATOM    256  HA  LEU    21      35.060  29.060  31.700  1.00  0.00           H
ATOM    257  CB  LEU    21      35.310  28.970  33.870  1.00  0.00           C
ATOM    258  HB1 LEU    21      34.290  29.350  33.980  1.00  0.00           H
ATOM    259  HB2 LEU    21      35.990  29.520  34.520  1.00  0.00           H
ATOM    260  CG  LEU    21      35.320  27.410  34.240  1.00  0.00           C
ATOM    261  HG  LEU    21      36.350  27.040  34.280  1.00  0.00           H
ATOM    262  CD1 LEU    21      34.690  27.250  35.640  1.00  0.00           C
ATOM    263 1HD1 LEU    21      34.520  26.200  35.900  1.00  0.00           H
ATOM    264 2HD1 LEU    21      35.380  27.650  36.390  1.00  0.00           H
ATOM    265 3HD1 LEU    21      33.690  27.660  35.760  1.00  0.00           H
ATOM    266  CD2 LEU    21      34.530  26.640  33.150  1.00  0.00           C
ATOM    267 1HD2 LEU    21      35.000  26.820  32.180  1.00  0.00           H
ATOM    268 2HD2 LEU    21      34.540  25.580  33.390  1.00  0.00           H
ATOM    269 3HD2 LEU    21      33.460  26.820  33.160  1.00  0.00           H
ATOM    270  C   LEU    21      35.920  30.820  32.360  1.00  0.00           C
ATOM    271  O   LEU    21      36.960  31.330  32.730  1.00  0.00           O
ATOM    272  N   SER    22      34.880  31.560  32.150  1.00  0.00           N
ATOM    273  H   SER    22      34.120  31.110  31.660  1.00  0.00           H
ATOM    274  CA  SER    22      34.990  33.020  31.960  1.00  0.00           C
ATOM    275  HA  SER    22      35.860  33.450  32.450  1.00  0.00           H
ATOM    276  CB  SER    22      35.010  33.420  30.520  1.00  0.00           C
ATOM    277  HB1 SER    22      34.060  33.100  30.080  1.00  0.00           H
ATOM    278  HB2 SER    22      35.860  33.000  29.990  1.00  0.00           H
ATOM    279  OG  SER    22      35.040  34.830  30.360  1.00  0.00           O
ATOM    280  HG  SER    22      35.930  35.150  30.510  1.00  0.00           H
ATOM    281  C   SER    22      33.750  33.700  32.690  1.00  0.00           C
ATOM    282  O   SER    22      32.650  33.120  32.650  1.00  0.00           O
ATOM    283  N   CYS    23      33.930  34.850  33.330  1.00  0.00           N
ATOM    284  H   CYS    23      34.840  35.280  33.230  1.00  0.00           H
ATOM    285  CA  CYS    23      32.870  35.640  34.040  1.00  0.00           C
ATOM    286  HA  CYS    23      31.830  35.330  33.880  1.00  0.00           H
ATOM    287  CB  CYS    23      33.140  35.470  35.520  1.00  0.00           C
ATOM    288  HB1 CYS    23      34.190  35.630  35.740  1.00  0.00           H
ATOM    289  HB2 CYS    23      32.980  34.430  35.810  1.00  0.00           H
ATOM    290  SG  CYS    23      32.210  36.430  36.700  1.00  0.00           S
ATOM    291  C   CYS    23      32.970  37.100  33.590  1.00  0.00           C
ATOM    292  O   CYS    23      34.060  37.710  33.580  1.00  0.00           O
ATOM    293  N   ALA    24      31.840  37.690  33.140  1.00  0.00           N
ATOM    294  H   ALA    24      30.970  37.180  33.080  1.00  0.00           H
ATOM    295  CA  ALA    24      31.780  39.160  32.910  1.00  0.00           C
ATOM    296  HA  ALA    24      32.750  39.430  32.500  1.00  0.00           H
ATOM    297  CB  ALA    24      30.640  39.420  31.860  1.00  0.00           C
ATOM    298  HB1 ALA    24      29.720  39.200  32.390  1.00  0.00           H
ATOM    299  HB2 ALA    24      30.670  40.480  31.600  1.00  0.00           H
ATOM    300  HB3 ALA    24      30.780  38.800  30.970  1.00  0.00           H
ATOM    301  C   ALA    24      31.560  39.930  34.230  1.00  0.00           C
ATOM    302  O   ALA    24      30.610  39.570  34.960  1.00  0.00           O
ATOM    303  N   ALA    25      32.360  40.970  34.450  1.00  0.00           N
ATOM    304  H   ALA    25      33.100  41.170  33.790  1.00  0.00           H
ATOM    305  CA  ALA    25      32.000  42.000  35.460  1.00  0.00           C
ATOM    306  HA  ALA    25      31.680  41.490  36.370  1.00  0.00           H
ATOM    307  CB  ALA    25      33.330  42.790  35.660  1.00  0.00           C
ATOM    308  HB1 ALA    25      34.060  42.120  36.110  1.00  0.00           H
ATOM    309  HB2 ALA    25      33.800  43.250  34.800  1.00  0.00           H
ATOM    310  HB3 ALA    25      33.150  43.680  36.270  1.00  0.00           H
ATOM    311  C   ALA    25      30.830  42.920  35.160  1.00  0.00           C
ATOM    312  O   ALA    25      30.330  43.510  36.110  1.00  0.00           O
ATOM    313  N   SER    26      30.350  43.110  33.890  1.00  0.00           N
ATOM    314  H   SER    26      30.870  42.610  33.180  1.00  0.00           H
ATOM    315  CA  SER    26      29.010  43.670  33.580  1.00  0.00           C
ATOM    316  HA  SER    26      28.900  43.660  32.490  1.00  0.00           H
ATOM    317  CB  SER    26      27.870  42.750  34.130  1.00  0.00           C
ATOM    318  HB1 SER    26      26.880  43.130  33.880  1.00  0.00           H
ATOM    319  HB2 SER    26      27.950  42.690  35.210  1.00  0.00           H
ATOM    320  OG  SER    26      27.980  41.470  33.500  1.00  0.00           O
ATOM    321  HG  SER    26      27.380  40.910  33.990  1.00  0.00           H
ATOM    322  C   SER    26      28.830  45.110  34.000  1.00  0.00           C
ATOM    323  O   SER    26      27.750  45.590  34.470  1.00  0.00           O
ATOM    324  N   GLY    27      29.910  45.970  33.950  1.00  0.00           N
ATOM    325  H   GLY    27      30.800  45.570  33.690  1.00  0.00           H
ATOM    326  CA  GLY    27      29.900  47.330  34.430  1.00  0.00           C
ATOM    327  HA1 GLY    27      28.970  47.820  34.150  1.00  0.00           H
ATOM    328  HA2 GLY    27      30.710  47.900  33.970  1.00  0.00           H
ATOM    329  C   GLY    27      30.030  47.570  35.960  1.00  0.00           C
ATOM    330  O   GLY    27      29.450  48.550  36.460  1.00  0.00           O
ATOM    331  N   LEU    28      30.830  46.780  36.660  1.00  0.00           N
ATOM    332  H   LEU    28      31.320  46.090  36.110  1.00  0.00           H
ATOM    333  CA  LEU    28      31.360  47.110  38.010  1.00  0.00           C
ATOM    334  HA  LEU    28      30.590  47.490  38.690  1.00  0.00           H
ATOM    335  CB  LEU    28      31.950  45.820  38.620  1.00  0.00           C
ATOM    336  HB1 LEU    28      32.680  46.080  39.390  1.00  0.00           H
ATOM    337  HB2 LEU    28      32.430  45.230  37.850  1.00  0.00           H
ATOM    338  CG  LEU    28      30.860  44.920  39.260  1.00  0.00           C
ATOM    339  HG  LEU    28      30.210  44.480  38.510  1.00  0.00           H
ATOM    340  CD1 LEU    28      31.430  43.760  39.980  1.00  0.00           C
ATOM    341 1HD1 LEU    28      32.070  43.990  40.830  1.00  0.00           H
ATOM    342 2HD1 LEU    28      30.640  43.060  40.210  1.00  0.00           H
ATOM    343 3HD1 LEU    28      32.170  43.290  39.330  1.00  0.00           H
ATOM    344  CD2 LEU    28      29.970  45.640  40.310  1.00  0.00           C
ATOM    345 1HD2 LEU    28      29.300  46.300  39.760  1.00  0.00           H
ATOM    346 2HD2 LEU    28      29.250  44.950  40.750  1.00  0.00           H
ATOM    347 3HD2 LEU    28      30.610  46.260  40.950  1.00  0.00           H
ATOM    348  C   LEU    28      32.500  48.150  37.890  1.00  0.00           C
ATOM    349  O   LEU    28      32.870  48.390  36.780  1.00  0.00           O
ATOM    350  N   LEU    29      33.100  48.550  39.020  1.00  0.00           N
ATOM    351  H   LEU    29      32.600  48.340  39.880  1.00  0.00           H
ATOM    352  CA  LEU    29      34.400  49.170  39.020  1.00  0.00           C
ATOM    353  HA  LEU    29      34.500  49.760  38.110  1.00  0.00           H
ATOM    354  CB  LEU    29      34.450  50.190  40.200  1.00  0.00           C
ATOM    355  HB1 LEU    29      34.480  49.580  41.110  1.00  0.00           H
ATOM    356  HB2 LEU    29      33.560  50.810  40.240  1.00  0.00           H
ATOM    357  CG  LEU    29      35.690  51.080  40.240  1.00  0.00           C
ATOM    358  HG  LEU    29      36.610  50.500  40.270  1.00  0.00           H
ATOM    359  CD1 LEU    29      35.740  52.190  39.120  1.00  0.00           C
ATOM    360 1HD1 LEU    29      34.790  52.720  39.180  1.00  0.00           H
ATOM    361 2HD1 LEU    29      36.570  52.860  39.330  1.00  0.00           H
ATOM    362 3HD1 LEU    29      35.860  51.820  38.110  1.00  0.00           H
ATOM    363  CD2 LEU    29      35.730  51.770  41.610  1.00  0.00           C
ATOM    364 1HD2 LEU    29      34.940  52.530  41.670  1.00  0.00           H
ATOM    365 2HD2 LEU    29      35.590  50.970  42.330  1.00  0.00           H
ATOM    366 3HD2 LEU    29      36.650  52.310  41.810  1.00  0.00           H
ATOM    367  C   LEU    29      35.520  48.150  38.830  1.00  0.00           C
ATOM    368  O   LEU    29      36.200  47.810  39.800  1.00  0.00           O
ATOM    369  N   PHE    30      35.710  47.610  37.600  1.00  0.00           N
ATOM    370  H   PHE    30      35.080  47.990  36.910  1.00  0.00           H
ATOM    371  CA  PHE    30      36.670  46.580  37.250  1.00  0.00           C
ATOM    372  HA  PHE    30      36.350  45.740  37.860  1.00  0.00           H
ATOM    373  CB  PHE    30      36.520  46.220  35.700  1.00  0.00           C
ATOM    374  HB1 PHE    30      36.730  47.150  35.170  1.00  0.00           H
ATOM    375  HB2 PHE    30      35.460  45.960  35.600  1.00  0.00           H
ATOM    376  CG  PHE    30      37.440  45.120  35.170  1.00  0.00           C
ATOM    377  CD1 PHE    30      37.100  43.750  35.490  1.00  0.00           C
ATOM    378  HD1 PHE    30      36.190  43.510  36.010  1.00  0.00           H
ATOM    379  CE1 PHE    30      37.810  42.720  34.870  1.00  0.00           C
ATOM    380  HE1 PHE    30      37.420  41.720  35.010  1.00  0.00           H
ATOM    381  CZ  PHE    30      38.920  43.070  34.080  1.00  0.00           C
ATOM    382  HZ  PHE    30      39.390  42.270  33.520  1.00  0.00           H
ATOM    383  CE2 PHE    30      39.200  44.410  33.760  1.00  0.00           C
ATOM    384  HE2 PHE    30      40.100  44.610  33.210  1.00  0.00           H
ATOM    385  CD2 PHE    30      38.500  45.480  34.280  1.00  0.00           C
ATOM    386  HD2 PHE    30      38.760  46.500  34.070  1.00  0.00           H
ATOM    387  C   PHE    30      38.080  46.870  37.670  1.00  0.00           C
ATOM    388  O   PHE    30      38.780  46.000  38.190  1.00  0.00           O
ATOM    389  N   SER    37      38.490  48.120  37.500  1.00  0.00           N
ATOM    390  H   SER    37      37.780  48.750  37.150  1.00  0.00           H
ATOM    391  CA  SER    37      39.740  48.760  38.060  1.00  0.00           C
ATOM    392  HA  SER    37      40.640  48.310  37.630  1.00  0.00           H
ATOM    393  CB  SER    37      39.720  50.260  37.720  1.00  0.00           C
ATOM    394  HB1 SER    37      40.010  50.430  36.680  1.00  0.00           H
ATOM    395  HB2 SER    37      40.450  50.750  38.360  1.00  0.00           H
ATOM    396  OG  SER    37      38.440  50.760  37.980  1.00  0.00           O
ATOM    397  HG  SER    37      38.500  51.710  37.870  1.00  0.00           H
ATOM    398  C   SER    37      40.000  48.640  39.610  1.00  0.00           C
ATOM    399  O   SER    37      41.190  48.640  40.010  1.00  0.00           O
ATOM    400  N   PHE    38      38.990  48.400  40.500  1.00  0.00           N
ATOM    401  H   PHE    38      38.050  48.330  40.130  1.00  0.00           H
ATOM    402  CA  PHE    38      39.270  48.370  41.960  1.00  0.00           C
ATOM    403  HA  PHE    38      40.290  47.970  42.020  1.00  0.00           H
ATOM    404  CB  PHE    38      39.130  49.730  42.650  1.00  0.00           C
ATOM    405  HB1 PHE    38      39.230  49.650  43.740  1.00  0.00           H
ATOM    406  HB2 PHE    38      38.180  50.180  42.340  1.00  0.00           H
ATOM    407  CG  PHE    38      40.230  50.750  42.350  1.00  0.00           C
ATOM    408  CD1 PHE    38      41.550  50.450  42.730  1.00  0.00           C
ATOM    409  HD1 PHE    38      41.780  49.530  43.250  1.00  0.00           H
ATOM    410  CE1 PHE    38      42.580  51.420  42.460  1.00  0.00           C
ATOM    411  HE1 PHE    38      43.600  51.210  42.740  1.00  0.00           H
ATOM    412  CZ  PHE    38      42.340  52.530  41.630  1.00  0.00           C
ATOM    413  HZ  PHE    38      43.140  53.190  41.340  1.00  0.00           H
ATOM    414  CE2 PHE    38      41.040  52.680  41.130  1.00  0.00           C
ATOM    415  HE2 PHE    38      40.830  53.580  40.560  1.00  0.00           H
ATOM    416  CD2 PHE    38      40.000  51.820  41.520  1.00  0.00           C
ATOM    417  HD2 PHE    38      39.040  52.110  41.110  1.00  0.00           H
ATOM    418  C   PHE    38      38.520  47.240  42.670  1.00  0.00           C
ATOM    419  O   PHE    38      38.680  47.140  43.900  1.00  0.00           O
ATOM    420  N   TYR    39      37.770  46.380  41.970  1.00  0.00           N
ATOM    421  H   TYR    39      37.720  46.460  40.970  1.00  0.00           H
ATOM    422  CA  TYR    39      37.050  45.180  42.530  1.00  0.00           C
ATOM    423  HA  TYR    39      36.690  45.550  43.490  1.00  0.00           H
ATOM    424  CB  TYR    39      35.750  44.860  41.660  1.00  0.00           C
ATOM    425  HB1 TYR    39      35.780  43.770  41.600  1.00  0.00           H
ATOM    426  HB2 TYR    39      35.850  45.230  40.640  1.00  0.00           H
ATOM    427  CG  TYR    39      34.540  45.460  42.360  1.00  0.00           C
ATOM    428  CD1 TYR    39      34.470  46.880  42.580  1.00  0.00           C
ATOM    429  HD1 TYR    39      35.170  47.610  42.200  1.00  0.00           H
ATOM    430  CE1 TYR    39      33.320  47.370  43.210  1.00  0.00           C
ATOM    431  HE1 TYR    39      33.170  48.430  43.400  1.00  0.00           H
ATOM    432  CZ  TYR    39      32.260  46.530  43.550  1.00  0.00           C
ATOM    433  OH  TYR    39      31.200  47.100  44.180  1.00  0.00           O
ATOM    434  HH  TYR    39      30.580  46.500  44.610  1.00  0.00           H
ATOM    435  CE2 TYR    39      32.340  45.130  43.420  1.00  0.00           C
ATOM    436  HE2 TYR    39      31.540  44.510  43.790  1.00  0.00           H
ATOM    437  CD2 TYR    39      33.490  44.580  42.800  1.00  0.00           C
ATOM    438  HD2 TYR    39      33.580  43.510  42.740  1.00  0.00           H
ATOM    439  C   TYR    39      38.030  44.020  42.860  1.00  0.00           C
ATOM    440  O   TYR    39      39.090  43.910  42.200  1.00  0.00           O
ATOM    441  N   ILE    40      37.570  43.120  43.710  1.00  0.00           N
ATOM    442  H   ILE    40      36.760  43.340  44.290  1.00  0.00           H
ATOM    443  CA  ILE    40      38.030  41.730  43.870  1.00  0.00           C
ATOM    444  HA  ILE    40      38.920  41.550  43.270  1.00  0.00           H
ATOM    445  CB  ILE    40      38.450  41.480  45.370  1.00  0.00           C
ATOM    446  HB  ILE    40      37.630  41.370  46.070  1.00  0.00           H
ATOM    447  CG2 ILE    40      39.280  40.200  45.370  1.00  0.00           C
ATOM    448 1HG2 ILE    40      39.530  39.800  46.350  1.00  0.00           H
ATOM    449 2HG2 ILE    40      38.770  39.430  44.780  1.00  0.00           H
ATOM    450 3HG2 ILE    40      40.260  40.350  44.920  1.00  0.00           H
ATOM    451  CG1 ILE    40      39.410  42.510  46.060  1.00  0.00           C
ATOM    452 1HG1 ILE    40      38.760  43.390  46.020  1.00  0.00           H
ATOM    453 2HG1 ILE    40      40.270  42.780  45.450  1.00  0.00           H
ATOM    454  CD  ILE    40      39.930  42.330  47.470  1.00  0.00           C
ATOM    455  HD1 ILE    40      40.050  43.320  47.910  1.00  0.00           H
ATOM    456  HD2 ILE    40      39.210  41.780  48.080  1.00  0.00           H
ATOM    457  HD3 ILE    40      40.910  41.850  47.570  1.00  0.00           H
ATOM    458  C   ILE    40      36.840  40.860  43.330  1.00  0.00           C
ATOM    459  O   ILE    40      35.690  41.200  43.470  1.00  0.00           O
ATOM    460  N   MET    41      37.190  39.770  42.710  1.00  0.00           N
ATOM    461  H   MET    41      38.150  39.460  42.660  1.00  0.00           H
ATOM    462  CA  MET    41      36.310  38.760  42.050  1.00  0.00           C
ATOM    463  HA  MET    41      35.370  38.910  42.570  1.00  0.00           H
ATOM    464  CB  MET    41      36.280  39.130  40.520  1.00  0.00           C
ATOM    465  HB1 MET    41      35.340  38.650  40.250  1.00  0.00           H
ATOM    466  HB2 MET    41      37.110  38.760  39.910  1.00  0.00           H
ATOM    467  CG  MET    41      36.240  40.630  40.210  1.00  0.00           C
ATOM    468  HG1 MET    41      37.220  41.070  40.390  1.00  0.00           H
ATOM    469  HG2 MET    41      35.520  41.130  40.860  1.00  0.00           H
ATOM    470  SD  MET    41      35.750  40.670  38.420  1.00  0.00           S
ATOM    471  CE  MET    41      34.090  40.020  38.260  1.00  0.00           C
ATOM    472  HE1 MET    41      33.440  40.530  38.970  1.00  0.00           H
ATOM    473  HE2 MET    41      33.620  40.020  37.280  1.00  0.00           H
ATOM    474  HE3 MET    41      34.080  38.960  38.500  1.00  0.00           H
ATOM    475  C   MET    41      36.830  37.350  42.280  1.00  0.00           C
ATOM    476  O   MET    41      38.020  37.220  42.540  1.00  0.00           O
ATOM    477  N   GLY    42      36.040  36.280  42.310  1.00  0.00           N
ATOM    478  H   GLY    42      35.050  36.410  42.160  1.00  0.00           H
ATOM    479  CA  GLY    42      36.410  34.930  42.600  1.00  0.00           C
ATOM    480  HA1 GLY    42      36.450  34.950  43.690  1.00  0.00           H
ATOM    481  HA2 GLY    42      37.400  34.700  42.210  1.00  0.00           H
ATOM    482  C   GLY    42      35.400  33.820  42.240  1.00  0.00           C
ATOM    483  O   GLY    42      34.320  34.120  41.720  1.00  0.00           O
ATOM    484  N   TRP    43      35.830  32.590  42.340  1.00  0.00           N
ATOM    485  H   TRP    43      36.750  32.360  42.680  1.00  0.00           H
ATOM    486  CA  TRP    43      35.040  31.400  42.010  1.00  0.00           C
ATOM    487  HA  TRP    43      34.080  31.740  41.610  1.00  0.00           H
ATOM    488  CB  TRP    43      35.710  30.710  40.910  1.00  0.00           C
ATOM    489  HB1 TRP    43      35.330  29.710  40.750  1.00  0.00           H
ATOM    490  HB2 TRP    43      36.780  30.610  41.090  1.00  0.00           H
ATOM    491  CG  TRP    43      35.530  31.420  39.610  1.00  0.00           C
ATOM    492  CD1 TRP    43      36.360  32.400  39.200  1.00  0.00           C
ATOM    493  HD1 TRP    43      37.250  32.790  39.670  1.00  0.00           H
ATOM    494  NE1 TRP    43      35.930  32.800  37.920  1.00  0.00           N
ATOM    495  HE1 TRP    43      36.530  33.370  37.340  1.00  0.00           H
ATOM    496  CE2 TRP    43      34.930  32.000  37.510  1.00  0.00           C
ATOM    497  CZ2 TRP    43      34.250  31.880  36.270  1.00  0.00           C
ATOM    498  HZ2 TRP    43      34.640  32.360  35.390  1.00  0.00           H
ATOM    499  CH2 TRP    43      33.160  31.070  36.190  1.00  0.00           C
ATOM    500  HH2 TRP    43      32.670  30.960  35.230  1.00  0.00           H
ATOM    501  CZ3 TRP    43      32.650  30.410  37.380  1.00  0.00           C
ATOM    502  HZ3 TRP    43      31.800  29.750  37.320  1.00  0.00           H
ATOM    503  CE3 TRP    43      33.350  30.480  38.580  1.00  0.00           C
ATOM    504  HE3 TRP    43      33.090  29.850  39.420  1.00  0.00           H
ATOM    505  CD2 TRP    43      34.510  31.290  38.640  1.00  0.00           C
ATOM    506  C   TRP    43      34.790  30.460  43.190  1.00  0.00           C
ATOM    507  O   TRP    43      35.750  30.160  43.900  1.00  0.00           O
ATOM    508  N   PHE    44      33.580  29.930  43.270  1.00  0.00           N
ATOM    509  H   PHE    44      32.920  30.230  42.560  1.00  0.00           H
ATOM    510  CA  PHE    44      33.090  28.790  44.100  1.00  0.00           C
ATOM    511  HA  PHE    44      33.910  28.440  44.730  1.00  0.00           H
ATOM    512  CB  PHE    44      31.840  29.240  44.930  1.00  0.00           C
ATOM    513  HB1 PHE    44      31.350  28.370  45.360  1.00  0.00           H
ATOM    514  HB2 PHE    44      31.130  29.700  44.240  1.00  0.00           H
ATOM    515  CG  PHE    44      32.120  30.260  46.020  1.00  0.00           C
ATOM    516  CD1 PHE    44      32.310  31.590  45.750  1.00  0.00           C
ATOM    517  HD1 PHE    44      32.280  31.940  44.720  1.00  0.00           H
ATOM    518  CE1 PHE    44      32.660  32.480  46.760  1.00  0.00           C
ATOM    519  HE1 PHE    44      32.800  33.500  46.430  1.00  0.00           H
ATOM    520  CZ  PHE    44      32.830  32.140  48.100  1.00  0.00           C
ATOM    521  HZ  PHE    44      33.100  32.840  48.880  1.00  0.00           H
ATOM    522  CE2 PHE    44      32.570  30.770  48.450  1.00  0.00           C
ATOM    523  HE2 PHE    44      32.620  30.370  49.450  1.00  0.00           H
ATOM    524  CD2 PHE    44      32.310  29.890  47.380  1.00  0.00           C
ATOM    525  HD2 PHE    44      32.040  28.870  47.630  1.00  0.00           H
ATOM    526  C   PHE    44      32.700  27.610  43.200  1.00  0.00           C
ATOM    527  O   PHE    44      32.510  27.850  41.990  1.00  0.00           O
ATOM    528  N   ARG    45      32.540  26.450  43.770  1.00  0.00           N
ATOM    529  H   ARG    45      32.860  26.270  44.720  1.00  0.00           H
ATOM    530  CA  ARG    45      31.900  25.240  43.160  1.00  0.00           C
ATOM    531  HA  ARG    45      31.210  25.580  42.380  1.00  0.00           H
ATOM    532  CB  ARG    45      33.020  24.460  42.440  1.00  0.00           C
ATOM    533  HB1 ARG    45      33.530  25.140  41.760  1.00  0.00           H
ATOM    534  HB2 ARG    45      32.630  23.610  41.890  1.00  0.00           H
ATOM    535  CG  ARG    45      34.050  23.820  43.400  1.00  0.00           C
ATOM    536  HG1 ARG    45      33.510  23.150  44.070  1.00  0.00           H
ATOM    537  HG2 ARG    45      34.600  24.570  43.970  1.00  0.00           H
ATOM    538  CD  ARG    45      34.970  22.980  42.520  1.00  0.00           C
ATOM    539  HD1 ARG    45      35.070  23.490  41.560  1.00  0.00           H
ATOM    540  HD2 ARG    45      34.370  22.130  42.170  1.00  0.00           H
ATOM    541  NE  ARG    45      36.260  22.550  43.090  1.00  0.00           N
ATOM    542  HE  ARG    45      36.670  23.090  43.840  1.00  0.00           H
ATOM    543  CZ  ARG    45      37.100  21.670  42.540  1.00  0.00           C
ATOM    544  NH1 ARG    45      36.980  21.150  41.350  1.00  0.00           N
ATOM    545 1HH1 ARG    45      36.060  21.220  40.940  1.00  0.00           H
ATOM    546 2HH1 ARG    45      37.740  20.530  41.110  1.00  0.00           H
ATOM    547  NH2 ARG    45      38.140  21.360  43.310  1.00  0.00           N
ATOM    548 1HH2 ARG    45      38.160  21.680  44.260  1.00  0.00           H
ATOM    549 2HH2 ARG    45      38.820  20.640  43.130  1.00  0.00           H
ATOM    550  C   ARG    45      31.030  24.430  44.040  1.00  0.00           C
ATOM    551  O   ARG    45      31.300  24.420  45.210  1.00  0.00           O
ATOM    552  N   GLN    46      29.930  23.890  43.520  1.00  0.00           N
ATOM    553  H   GLN    46      29.800  23.840  42.520  1.00  0.00           H
ATOM    554  CA  GLN    46      29.130  22.880  44.190  1.00  0.00           C
ATOM    555  HA  GLN    46      29.680  22.570  45.080  1.00  0.00           H
ATOM    556  CB  GLN    46      27.840  23.470  44.640  1.00  0.00           C
ATOM    557  HB1 GLN    46      27.120  23.580  43.830  1.00  0.00           H
ATOM    558  HB2 GLN    46      28.060  24.420  45.140  1.00  0.00           H
ATOM    559  CG  GLN    46      27.270  22.590  45.700  1.00  0.00           C
ATOM    560  HG1 GLN    46      28.040  22.480  46.470  1.00  0.00           H
ATOM    561  HG2 GLN    46      26.870  21.660  45.290  1.00  0.00           H
ATOM    562  CD  GLN    46      26.080  23.170  46.450  1.00  0.00           C
ATOM    563  OE1 GLN    46      25.550  24.230  46.020  1.00  0.00           O
ATOM    564  NE2 GLN    46      25.580  22.510  47.470  1.00  0.00           N
ATOM    565 1HE2 GLN    46      26.010  21.630  47.700  1.00  0.00           H
ATOM    566 2HE2 GLN    46      24.770  22.910  47.930  1.00  0.00           H
ATOM    567  C   GLN    46      28.980  21.590  43.400  1.00  0.00           C
ATOM    568  O   GLN    46      28.680  21.630  42.240  1.00  0.00           O
ATOM    569  N   ALA    47      29.230  20.440  43.960  1.00  0.00           N
ATOM    570  H   ALA    47      29.490  20.430  44.930  1.00  0.00           H
ATOM    571  CA  ALA    47      29.210  19.140  43.350  1.00  0.00           C
ATOM    572  HA  ALA    47      29.470  19.210  42.300  1.00  0.00           H
ATOM    573  CB  ALA    47      30.370  18.420  43.950  1.00  0.00           C
ATOM    574  HB1 ALA    47      30.380  18.260  45.020  1.00  0.00           H
ATOM    575  HB2 ALA    47      30.460  17.410  43.540  1.00  0.00           H
ATOM    576  HB3 ALA    47      31.340  18.910  43.830  1.00  0.00           H
ATOM    577  C   ALA    47      27.860  18.320  43.590  1.00  0.00           C
ATOM    578  O   ALA    47      27.090  18.650  44.520  1.00  0.00           O
ATOM    579  N   PRO    48      27.610  17.230  42.840  1.00  0.00           N
ATOM    580  CD  PRO    48      28.350  16.870  41.660  1.00  0.00           C
ATOM    581  HD1 PRO    48      29.370  17.230  41.760  1.00  0.00           H
ATOM    582  HD2 PRO    48      27.830  17.370  40.850  1.00  0.00           H
ATOM    583  CG  PRO    48      28.240  15.390  41.530  1.00  0.00           C
ATOM    584  HG1 PRO    48      28.970  14.930  42.190  1.00  0.00           H
ATOM    585  HG2 PRO    48      28.400  15.030  40.510  1.00  0.00           H
ATOM    586  CB  PRO    48      26.860  15.050  42.040  1.00  0.00           C
ATOM    587  HB1 PRO    48      26.770  14.060  42.490  1.00  0.00           H
ATOM    588  HB2 PRO    48      26.200  15.210  41.180  1.00  0.00           H
ATOM    589  CA  PRO    48      26.580  16.150  43.100  1.00  0.00           C
ATOM    590  HA  PRO    48      25.560  16.510  42.940  1.00  0.00           H
ATOM    591  C   PRO    48      26.750  15.630  44.510  1.00  0.00           C
ATOM    592  O   PRO    48      27.910  15.340  44.830  1.00  0.00           O
ATOM    593  N   GLY    49      25.770  15.700  45.430  1.00  0.00           N
ATOM    594  H   GLY    49      24.900  16.190  45.320  1.00  0.00           H
ATOM    595  CA  GLY    49      25.940  15.130  46.760  1.00  0.00           C
ATOM    596  HA1 GLY    49      26.290  14.110  46.710  1.00  0.00           H
ATOM    597  HA2 GLY    49      24.950  15.220  47.210  1.00  0.00           H
ATOM    598  C   GLY    49      26.930  15.800  47.740  1.00  0.00           C
ATOM    599  O   GLY    49      27.380  15.160  48.680  1.00  0.00           O
ATOM    600  N   ARG    50      27.270  17.110  47.560  1.00  0.00           N
ATOM    601  H   ARG    50      26.940  17.590  46.730  1.00  0.00           H
ATOM    602  CA  ARG    50      28.080  17.920  48.530  1.00  0.00           C
ATOM    603  HA  ARG    50      28.000  17.380  49.470  1.00  0.00           H
ATOM    604  CB  ARG    50      29.530  17.970  48.100  1.00  0.00           C
ATOM    605  HB1 ARG    50      29.880  18.870  48.610  1.00  0.00           H
ATOM    606  HB2 ARG    50      29.520  18.140  47.020  1.00  0.00           H
ATOM    607  CG  ARG    50      30.400  16.710  48.300  1.00  0.00           C
ATOM    608  HG1 ARG    50      29.900  15.880  47.800  1.00  0.00           H
ATOM    609  HG2 ARG    50      30.650  16.540  49.350  1.00  0.00           H
ATOM    610  CD  ARG    50      31.800  16.960  47.700  1.00  0.00           C
ATOM    611  HD1 ARG    50      32.280  17.730  48.310  1.00  0.00           H
ATOM    612  HD2 ARG    50      31.760  17.280  46.660  1.00  0.00           H
ATOM    613  NE  ARG    50      32.700  15.760  47.640  1.00  0.00           N
ATOM    614  HE  ARG    50      32.320  14.820  47.720  1.00  0.00           H
ATOM    615  CZ  ARG    50      33.970  15.910  47.290  1.00  0.00           C
ATOM    616  NH1 ARG    50      34.510  17.070  46.950  1.00  0.00           N
ATOM    617 1HH1 ARG    50      33.930  17.850  46.680  1.00  0.00           H
ATOM    618 2HH1 ARG    50      35.490  17.130  46.690  1.00  0.00           H
ATOM    619  NH2 ARG    50      34.820  14.890  47.370  1.00  0.00           N
ATOM    620 1HH2 ARG    50      34.450  14.020  47.720  1.00  0.00           H
ATOM    621 2HH2 ARG    50      35.750  15.220  47.580  1.00  0.00           H
ATOM    622  C   ARG    50      27.580  19.400  48.750  1.00  0.00           C
ATOM    623  O   ARG    50      26.710  19.880  48.050  1.00  0.00           O
ATOM    624  N   GLU    51      28.120  19.990  49.800  1.00  0.00           N
ATOM    625  H   GLU    51      28.800  19.440  50.300  1.00  0.00           H
ATOM    626  CA  GLU    51      28.040  21.480  50.040  1.00  0.00           C
ATOM    627  HA  GLU    51      27.020  21.710  49.730  1.00  0.00           H
ATOM    628  CB  GLU    51      28.230  21.690  51.590  1.00  0.00           C
ATOM    629  HB1 GLU    51      29.310  21.590  51.650  1.00  0.00           H
ATOM    630  HB2 GLU    51      27.710  20.920  52.160  1.00  0.00           H
ATOM    631  CG  GLU    51      27.950  23.110  52.120  1.00  0.00           C
ATOM    632  HG1 GLU    51      26.910  23.400  52.030  1.00  0.00           H
ATOM    633  HG2 GLU    51      28.490  23.850  51.520  1.00  0.00           H
ATOM    634  CD  GLU    51      28.340  23.150  53.590  1.00  0.00           C
ATOM    635  OE1 GLU    51      29.580  23.160  53.870  1.00  0.00           O
ATOM    636  OE2 GLU    51      27.500  23.120  54.500  1.00  0.00           O
ATOM    637  C   GLU    51      29.050  22.350  49.220  1.00  0.00           C
ATOM    638  O   GLU    51      30.110  21.910  48.830  1.00  0.00           O
ATOM    639  N   ARG    52      28.630  23.640  49.000  1.00  0.00           N
ATOM    640  H   ARG    52      27.750  24.030  49.290  1.00  0.00           H
ATOM    641  CA  ARG    52      29.460  24.670  48.300  1.00  0.00           C
ATOM    642  HA  ARG    52      29.670  24.230  47.330  1.00  0.00           H
ATOM    643  CB  ARG    52      28.520  25.830  47.990  1.00  0.00           C
ATOM    644  HB1 ARG    52      28.240  26.320  48.920  1.00  0.00           H
ATOM    645  HB2 ARG    52      27.580  25.470  47.570  1.00  0.00           H
ATOM    646  CG  ARG    52      29.060  26.980  47.130  1.00  0.00           C
ATOM    647  HG1 ARG    52      29.420  26.470  46.240  1.00  0.00           H
ATOM    648  HG2 ARG    52      29.990  27.340  47.570  1.00  0.00           H
ATOM    649  CD  ARG    52      28.170  28.250  46.870  1.00  0.00           C
ATOM    650  HD1 ARG    52      27.190  27.960  46.500  1.00  0.00           H
ATOM    651  HD2 ARG    52      28.610  28.820  46.050  1.00  0.00           H
ATOM    652  NE  ARG    52      27.870  28.990  48.060  1.00  0.00           N
ATOM    653  HE  ARG    52      28.410  28.790  48.890  1.00  0.00           H
ATOM    654  CZ  ARG    52      27.450  30.230  48.190  1.00  0.00           C
ATOM    655  NH1 ARG    52      26.910  30.930  47.210  1.00  0.00           N
ATOM    656 1HH1 ARG    52      26.710  30.500  46.310  1.00  0.00           H
ATOM    657 2HH1 ARG    52      26.740  31.910  47.380  1.00  0.00           H
ATOM    658  NH2 ARG    52      27.620  30.710  49.380  1.00  0.00           N
ATOM    659 1HH2 ARG    52      28.120  30.150  50.060  1.00  0.00           H
ATOM    660 2HH2 ARG    52      27.150  31.570  49.630  1.00  0.00           H
ATOM    661  C   ARG    52      30.800  24.980  48.920  1.00  0.00           C
ATOM    662  O   ARG    52      30.890  25.250  50.110  1.00  0.00           O
ATOM    663  N   GLU    53      31.820  25.140  48.100  1.00  0.00           N
ATOM    664  H   GLU    53      31.620  25.090  47.110  1.00  0.00           H
ATOM    665  CA  GLU    53      33.150  25.560  48.540  1.00  0.00           C
ATOM    666  HA  GLU    53      33.140  25.920  49.570  1.00  0.00           H
ATOM    667  CB  GLU    53      34.070  24.290  48.680  1.00  0.00           C
ATOM    668  HB1 GLU    53      33.770  23.650  49.510  1.00  0.00           H
ATOM    669  HB2 GLU    53      35.070  24.650  48.890  1.00  0.00           H
ATOM    670  CG  GLU    53      34.160  23.430  47.370  1.00  0.00           C
ATOM    671  HG1 GLU    53      34.480  24.100  46.570  1.00  0.00           H
ATOM    672  HG2 GLU    53      33.160  23.050  47.180  1.00  0.00           H
ATOM    673  CD  GLU    53      35.140  22.220  47.580  1.00  0.00           C
ATOM    674  OE1 GLU    53      34.690  21.120  47.940  1.00  0.00           O
ATOM    675  OE2 GLU    53      36.350  22.330  47.330  1.00  0.00           O
ATOM    676  C   GLU    53      33.720  26.660  47.550  1.00  0.00           C
ATOM    677  O   GLU    53      33.460  26.620  46.410  1.00  0.00           O
ATOM    678  N   PHE    54      34.670  27.490  48.050  1.00  0.00           N
ATOM    679  H   PHE    54      34.920  27.350  49.020  1.00  0.00           H
ATOM    680  CA  PHE    54      35.590  28.280  47.310  1.00  0.00           C
ATOM    681  HA  PHE    54      35.000  28.930  46.660  1.00  0.00           H
ATOM    682  CB  PHE    54      36.400  29.160  48.400  1.00  0.00           C
ATOM    683  HB1 PHE    54      37.070  28.500  48.940  1.00  0.00           H
ATOM    684  HB2 PHE    54      35.630  29.520  49.080  1.00  0.00           H
ATOM    685  CG  PHE    54      37.290  30.230  47.810  1.00  0.00           C
ATOM    686  CD1 PHE    54      36.680  31.460  47.280  1.00  0.00           C
ATOM    687  HD1 PHE    54      35.600  31.490  47.180  1.00  0.00           H
ATOM    688  CE1 PHE    54      37.520  32.470  46.780  1.00  0.00           C
ATOM    689  HE1 PHE    54      37.030  33.280  46.260  1.00  0.00           H
ATOM    690  CZ  PHE    54      38.910  32.320  46.800  1.00  0.00           C
ATOM    691  HZ  PHE    54      39.640  32.990  46.380  1.00  0.00           H
ATOM    692  CE2 PHE    54      39.450  31.170  47.400  1.00  0.00           C
ATOM    693  HE2 PHE    54      40.520  30.980  47.380  1.00  0.00           H
ATOM    694  CD2 PHE    54      38.700  30.130  47.900  1.00  0.00           C
ATOM    695  HD2 PHE    54      39.130  29.190  48.210  1.00  0.00           H
ATOM    696  C   PHE    54      36.540  27.500  46.450  1.00  0.00           C
ATOM    697  O   PHE    54      36.910  26.390  46.830  1.00  0.00           O
ATOM    698  N   VAL    55      37.010  28.170  45.320  1.00  0.00           N
ATOM    699  H   VAL    55      36.620  29.080  45.120  1.00  0.00           H
ATOM    700  CA  VAL    55      38.130  27.710  44.520  1.00  0.00           C
ATOM    701  HA  VAL    55      38.470  26.760  44.930  1.00  0.00           H
ATOM    702  CB  VAL    55      37.680  27.570  43.000  1.00  0.00           C
ATOM    703  HB  VAL    55      37.420  28.570  42.670  1.00  0.00           H
ATOM    704  CG1 VAL    55      38.830  26.950  42.250  1.00  0.00           C
ATOM    705 1HG1 VAL    55      39.030  25.940  42.610  1.00  0.00           H
ATOM    706 2HG1 VAL    55      38.540  26.960  41.200  1.00  0.00           H
ATOM    707 3HG1 VAL    55      39.670  27.640  42.300  1.00  0.00           H
ATOM    708  CG2 VAL    55      36.510  26.590  42.800  1.00  0.00           C
ATOM    709 1HG2 VAL    55      35.660  26.900  43.410  1.00  0.00           H
ATOM    710 2HG2 VAL    55      36.250  26.510  41.740  1.00  0.00           H
ATOM    711 3HG2 VAL    55      36.880  25.590  43.060  1.00  0.00           H
ATOM    712  C   VAL    55      39.240  28.800  44.570  1.00  0.00           C
ATOM    713  O   VAL    55      40.260  28.420  45.090  1.00  0.00           O
ATOM    714  N   ALA    56      39.000  30.020  44.100  1.00  0.00           N
ATOM    715  H   ALA    56      38.030  30.200  43.880  1.00  0.00           H
ATOM    716  CA  ALA    56      40.050  31.010  43.820  1.00  0.00           C
ATOM    717  HA  ALA    56      40.750  31.000  44.650  1.00  0.00           H
ATOM    718  CB  ALA    56      40.760  30.640  42.490  1.00  0.00           C
ATOM    719  HB1 ALA    56      40.130  31.020  41.680  1.00  0.00           H
ATOM    720  HB2 ALA    56      41.750  31.090  42.520  1.00  0.00           H
ATOM    721  HB3 ALA    56      40.870  29.560  42.370  1.00  0.00           H
ATOM    722  C   ALA    56      39.500  32.440  43.680  1.00  0.00           C
ATOM    723  O   ALA    56      38.400  32.650  43.180  1.00  0.00           O
ATOM    724  N   SER    57      40.230  33.480  44.020  1.00  0.00           N
ATOM    725  H   SER    57      41.210  33.280  44.200  1.00  0.00           H
ATOM    726  CA  SER    57      40.010  34.960  43.880  1.00  0.00           C
ATOM    727  HA  SER    57      39.140  35.100  43.240  1.00  0.00           H
ATOM    728  CB  SER    57      39.660  35.610  45.210  1.00  0.00           C
ATOM    729  HB1 SER    57      38.660  35.250  45.450  1.00  0.00           H
ATOM    730  HB2 SER    57      39.600  36.700  45.120  1.00  0.00           H
ATOM    731  OG  SER    57      40.630  35.400  46.220  1.00  0.00           O
ATOM    732  HG  SER    57      40.160  35.200  47.030  1.00  0.00           H
ATOM    733  C   SER    57      41.240  35.680  43.210  1.00  0.00           C
ATOM    734  O   SER    57      42.350  35.170  43.000  1.00  0.00           O
ATOM    735  N   ILE    58      40.970  36.880  42.670  1.00  0.00           N
ATOM    736  H   ILE    58      40.000  37.130  42.800  1.00  0.00           H
ATOM    737  CA  ILE    58      41.950  37.770  42.110  1.00  0.00           C
ATOM    738  HA  ILE    58      42.900  37.470  42.550  1.00  0.00           H
ATOM    739  CB  ILE    58      42.060  37.500  40.580  1.00  0.00           C
ATOM    740  HB  ILE    58      42.360  36.450  40.470  1.00  0.00           H
ATOM    741  CG2 ILE    58      40.750  37.760  39.770  1.00  0.00           C
ATOM    742 1HG2 ILE    58      40.450  38.800  39.840  1.00  0.00           H
ATOM    743 2HG2 ILE    58      40.920  37.440  38.740  1.00  0.00           H
ATOM    744 3HG2 ILE    58      40.030  37.110  40.270  1.00  0.00           H
ATOM    745  CG1 ILE    58      43.190  38.480  40.040  1.00  0.00           C
ATOM    746 1HG1 ILE    58      44.140  38.320  40.550  1.00  0.00           H
ATOM    747 2HG1 ILE    58      42.790  39.490  40.160  1.00  0.00           H
ATOM    748  CD  ILE    58      43.580  38.390  38.500  1.00  0.00           C
ATOM    749  HD1 ILE    58      44.380  39.100  38.290  1.00  0.00           H
ATOM    750  HD2 ILE    58      43.980  37.400  38.280  1.00  0.00           H
ATOM    751  HD3 ILE    58      42.750  38.510  37.800  1.00  0.00           H
ATOM    752  C   ILE    58      41.730  39.250  42.480  1.00  0.00           C
ATOM    753  O   ILE    58      40.600  39.700  42.180  1.00  0.00           O
ATOM    754  N   LYS    59      42.710  39.980  42.980  1.00  0.00           N
ATOM    755  H   LYS    59      43.640  39.620  43.120  1.00  0.00           H
ATOM    756  CA  LYS    59      42.690  41.410  43.160  1.00  0.00           C
ATOM    757  HA  LYS    59      41.760  41.700  43.650  1.00  0.00           H
ATOM    758  CB  LYS    59      43.820  41.780  44.100  1.00  0.00           C
ATOM    759  HB1 LYS    59      43.970  42.860  44.120  1.00  0.00           H
ATOM    760  HB2 LYS    59      44.710  41.330  43.660  1.00  0.00           H
ATOM    761  CG  LYS    59      43.600  41.340  45.620  1.00  0.00           C
ATOM    762  HG1 LYS    59      43.460  40.260  45.750  1.00  0.00           H
ATOM    763  HG2 LYS    59      42.690  41.870  45.860  1.00  0.00           H
ATOM    764  CD  LYS    59      44.800  41.830  46.440  1.00  0.00           C
ATOM    765  HD1 LYS    59      44.850  42.920  46.330  1.00  0.00           H
ATOM    766  HD2 LYS    59      45.730  41.480  45.990  1.00  0.00           H
ATOM    767  CE  LYS    59      44.850  41.330  47.920  1.00  0.00           C
ATOM    768  HE1 LYS    59      44.700  40.250  47.920  1.00  0.00           H
ATOM    769  HE2 LYS    59      44.000  41.780  48.440  1.00  0.00           H
ATOM    770  NZ  LYS    59      46.110  41.660  48.530  1.00  0.00           N
ATOM    771  HZ1 LYS    59      46.230  41.260  49.450  1.00  0.00           H
ATOM    772  HZ2 LYS    59      46.880  41.370  47.930  1.00  0.00           H
ATOM    773  HZ3 LYS    59      46.290  42.650  48.590  1.00  0.00           H
ATOM    774  C   LYS    59      42.840  42.160  41.830  1.00  0.00           C
ATOM    775  O   LYS    59      43.680  41.720  41.020  1.00  0.00           O
ATOM    776  N   TRP    60      42.180  43.290  41.620  1.00  0.00           N
ATOM    777  H   TRP    60      41.550  43.660  42.310  1.00  0.00           H
ATOM    778  CA  TRP    60      42.340  44.140  40.430  1.00  0.00           C
ATOM    779  HA  TRP    60      42.140  43.650  39.480  1.00  0.00           H
ATOM    780  CB  TRP    60      41.610  45.500  40.600  1.00  0.00           C
ATOM    781  HB1 TRP    60      40.550  45.380  40.820  1.00  0.00           H
ATOM    782  HB2 TRP    60      41.770  46.200  39.790  1.00  0.00           H
ATOM    783  CG  TRP    60      42.080  46.150  41.840  1.00  0.00           C
ATOM    784  CD1 TRP    60      41.710  45.850  43.080  1.00  0.00           C
ATOM    785  HD1 TRP    60      40.930  45.140  43.330  1.00  0.00           H
ATOM    786  NE1 TRP    60      42.490  46.480  44.030  1.00  0.00           N
ATOM    787  HE1 TRP    60      42.480  46.470  45.040  1.00  0.00           H
ATOM    788  CE2 TRP    60      43.370  47.320  43.420  1.00  0.00           C
ATOM    789  CZ2 TRP    60      44.430  48.140  43.840  1.00  0.00           C
ATOM    790  HZ2 TRP    60      44.600  48.240  44.900  1.00  0.00           H
ATOM    791  CH2 TRP    60      45.150  48.970  43.020  1.00  0.00           C
ATOM    792  HH2 TRP    60      45.820  49.730  43.380  1.00  0.00           H
ATOM    793  CZ3 TRP    60      44.910  48.750  41.610  1.00  0.00           C
ATOM    794  HZ3 TRP    60      45.400  49.390  40.890  1.00  0.00           H
ATOM    795  CE3 TRP    60      43.850  47.950  41.100  1.00  0.00           C
ATOM    796  HE3 TRP    60      43.750  47.840  40.030  1.00  0.00           H
ATOM    797  CD2 TRP    60      43.110  47.210  42.010  1.00  0.00           C
ATOM    798  C   TRP    60      43.820  44.510  40.130  1.00  0.00           C
ATOM    799  O   TRP    60      44.130  44.750  38.970  1.00  0.00           O
ATOM    800  N   ALA    61      44.700  44.360  41.070  1.00  0.00           N
ATOM    801  H   ALA    61      44.320  44.190  41.990  1.00  0.00           H
ATOM    802  CA  ALA    61      46.160  44.530  40.870  1.00  0.00           C
ATOM    803  HA  ALA    61      46.300  45.280  40.090  1.00  0.00           H
ATOM    804  CB  ALA    61      46.620  45.090  42.230  1.00  0.00           C
ATOM    805  HB1 ALA    61      47.700  45.240  42.230  1.00  0.00           H
ATOM    806  HB2 ALA    61      46.250  46.090  42.450  1.00  0.00           H
ATOM    807  HB3 ALA    61      46.490  44.430  43.090  1.00  0.00           H
ATOM    808  C   ALA    61      46.990  43.320  40.380  1.00  0.00           C
ATOM    809  O   ALA    61      48.170  43.220  40.640  1.00  0.00           O
ATOM    810  N   GLY    65      46.280  42.370  39.760  1.00  0.00           N
ATOM    811  H   GLY    65      45.290  42.540  39.710  1.00  0.00           H
ATOM    812  CA  GLY    65      46.930  41.170  39.270  1.00  0.00           C
ATOM    813  HA1 GLY    65      47.640  41.320  38.460  1.00  0.00           H
ATOM    814  HA2 GLY    65      46.120  40.530  38.920  1.00  0.00           H
ATOM    815  C   GLY    65      47.460  40.290  40.350  1.00  0.00           C
ATOM    816  O   GLY    65      48.590  39.860  40.180  1.00  0.00           O
ATOM    817  N   ASP    66      46.750  40.110  41.440  1.00  0.00           N
ATOM    818  H   ASP    66      45.920  40.670  41.540  1.00  0.00           H
ATOM    819  CA  ASP    66      47.320  39.340  42.560  1.00  0.00           C
ATOM    820  HA  ASP    66      48.150  38.760  42.160  1.00  0.00           H
ATOM    821  CB  ASP    66      48.050  40.240  43.570  1.00  0.00           C
ATOM    822  HB1 ASP    66      47.370  40.980  43.990  1.00  0.00           H
ATOM    823  HB2 ASP    66      48.820  40.850  43.090  1.00  0.00           H
ATOM    824  CG  ASP    66      48.770  39.420  44.680  1.00  0.00           C
ATOM    825  OD1 ASP    66      48.830  39.930  45.840  1.00  0.00           O
ATOM    826  OD2 ASP    66      49.330  38.320  44.320  1.00  0.00           O
ATOM    827  C   ASP    66      46.370  38.330  43.190  1.00  0.00           C
ATOM    828  O   ASP    66      45.260  38.780  43.610  1.00  0.00           O
ATOM    829  N   ARG    67      46.750  37.070  43.240  1.00  0.00           N
ATOM    830  H   ARG    67      47.730  36.880  43.100  1.00  0.00           H
ATOM    831  CA  ARG    67      45.810  35.920  43.220  1.00  0.00           C
ATOM    832  HA  ARG    67      44.850  36.400  43.040  1.00  0.00           H
ATOM    833  CB  ARG    67      46.210  34.910  42.100  1.00  0.00           C
ATOM    834  HB1 ARG    67      45.430  34.170  41.950  1.00  0.00           H
ATOM    835  HB2 ARG    67      47.190  34.470  42.270  1.00  0.00           H
ATOM    836  CG  ARG    67      46.220  35.680  40.690  1.00  0.00           C
ATOM    837  HG1 ARG    67      46.510  36.720  40.770  1.00  0.00           H
ATOM    838  HG2 ARG    67      45.210  35.860  40.310  1.00  0.00           H
ATOM    839  CD  ARG    67      47.090  34.890  39.690  1.00  0.00           C
ATOM    840  HD1 ARG    67      46.660  35.060  38.710  1.00  0.00           H
ATOM    841  HD2 ARG    67      46.930  33.830  39.910  1.00  0.00           H
ATOM    842  NE  ARG    67      48.520  35.220  39.850  1.00  0.00           N
ATOM    843  HE  ARG    67      48.850  35.860  40.560  1.00  0.00           H
ATOM    844  CZ  ARG    67      49.460  34.710  39.060  1.00  0.00           C
ATOM    845  NH1 ARG    67      49.070  34.110  37.960  1.00  0.00           N
ATOM    846 1HH1 ARG    67      48.070  34.100  37.770  1.00  0.00           H
ATOM    847 2HH1 ARG    67      49.620  33.640  37.250  1.00  0.00           H
ATOM    848  NH2 ARG    67      50.750  34.900  39.210  1.00  0.00           N
ATOM    849 1HH2 ARG    67      51.160  35.450  39.950  1.00  0.00           H
ATOM    850 2HH2 ARG    67      51.430  34.370  38.680  1.00  0.00           H
ATOM    851  C   ARG    67      45.800  35.240  44.540  1.00  0.00           C
ATOM    852  O   ARG    67      46.760  35.210  45.320  1.00  0.00           O
ATOM    853  N   THR    68      44.730  34.510  44.730  1.00  0.00           N
ATOM    854  H   THR    68      44.000  34.550  44.040  1.00  0.00           H
ATOM    855  CA  THR    68      44.510  33.720  46.030  1.00  0.00           C
ATOM    856  HA  THR    68      45.530  33.560  46.360  1.00  0.00           H
ATOM    857  CB  THR    68      43.810  34.640  47.120  1.00  0.00           C
ATOM    858  HB  THR    68      42.940  35.100  46.650  1.00  0.00           H
ATOM    859  CG2 THR    68      43.440  33.860  48.370  1.00  0.00           C
ATOM    860 1HG2 THR    68      43.150  34.500  49.200  1.00  0.00           H
ATOM    861 2HG2 THR    68      42.570  33.250  48.140  1.00  0.00           H
ATOM    862 3HG2 THR    68      44.350  33.370  48.730  1.00  0.00           H
ATOM    863  OG1 THR    68      44.560  35.650  47.660  1.00  0.00           O
ATOM    864  HG1 THR    68      44.740  36.340  47.010  1.00  0.00           H
ATOM    865  C   THR    68      43.610  32.530  45.740  1.00  0.00           C
ATOM    866  O   THR    68      42.640  32.650  45.050  1.00  0.00           O
ATOM    867  N   TYR    69      43.920  31.370  46.380  1.00  0.00           N
ATOM    868  H   TYR    69      44.450  31.560  47.220  1.00  0.00           H
ATOM    869  CA  TYR    69      43.380  30.010  46.080  1.00  0.00           C
ATOM    870  HA  TYR    69      42.460  30.110  45.500  1.00  0.00           H
ATOM    871  CB  TYR    69      44.440  29.320  45.190  1.00  0.00           C
ATOM    872  HB1 TYR    69      44.000  28.330  45.040  1.00  0.00           H
ATOM    873  HB2 TYR    69      45.310  29.150  45.820  1.00  0.00           H
ATOM    874  CG  TYR    69      44.920  29.990  43.870  1.00  0.00           C
ATOM    875  CD1 TYR    69      46.080  30.680  43.820  1.00  0.00           C
ATOM    876  HD1 TYR    69      46.750  30.630  44.670  1.00  0.00           H
ATOM    877  CE1 TYR    69      46.450  31.330  42.590  1.00  0.00           C
ATOM    878  HE1 TYR    69      47.450  31.700  42.450  1.00  0.00           H
ATOM    879  CZ  TYR    69      45.580  31.250  41.470  1.00  0.00           C
ATOM    880  OH  TYR    69      45.950  31.700  40.290  1.00  0.00           O
ATOM    881  HH  TYR    69      46.900  31.610  40.190  1.00  0.00           H
ATOM    882  CE2 TYR    69      44.300  30.700  41.580  1.00  0.00           C
ATOM    883  HE2 TYR    69      43.660  30.650  40.710  1.00  0.00           H
ATOM    884  CD2 TYR    69      44.020  29.990  42.780  1.00  0.00           C
ATOM    885  HD2 TYR    69      43.110  29.420  42.770  1.00  0.00           H
ATOM    886  C   TYR    69      43.180  29.210  47.340  1.00  0.00           C
ATOM    887  O   TYR    69      43.760  29.510  48.380  1.00  0.00           O
ATOM    888  N   GLY    70      42.240  28.210  47.220  1.00  0.00           N
ATOM    889  H   GLY    70      41.870  28.110  46.280  1.00  0.00           H
ATOM    890  CA  GLY    70      41.960  27.220  48.220  1.00  0.00           C
ATOM    891  HA1 GLY    70      41.070  26.670  47.920  1.00  0.00           H
ATOM    892  HA2 GLY    70      41.670  27.760  49.120  1.00  0.00           H
ATOM    893  C   GLY    70      43.060  26.210  48.400  1.00  0.00           C
ATOM    894  O   GLY    70      44.240  26.500  48.540  1.00  0.00           O
ATOM    895  N   THR    71      42.720  24.960  48.570  1.00  0.00           N
ATOM    896  H   THR    71      41.720  24.800  48.560  1.00  0.00           H
ATOM    897  CA  THR    71      43.490  23.840  49.110  1.00  0.00           C
ATOM    898  HA  THR    71      44.080  24.200  49.950  1.00  0.00           H
ATOM    899  CB  THR    71      42.530  22.830  49.790  1.00  0.00           C
ATOM    900  HB  THR    71      43.180  22.060  50.220  1.00  0.00           H
ATOM    901  CG2 THR    71      41.620  23.340  50.930  1.00  0.00           C
ATOM    902 1HG2 THR    71      40.730  23.740  50.450  1.00  0.00           H
ATOM    903 2HG2 THR    71      41.310  22.500  51.550  1.00  0.00           H
ATOM    904 3HG2 THR    71      42.030  24.140  51.540  1.00  0.00           H
ATOM    905  OG1 THR    71      41.760  22.180  48.800  1.00  0.00           O
ATOM    906  HG1 THR    71      41.050  22.740  48.490  1.00  0.00           H
ATOM    907  C   THR    71      44.300  23.160  48.020  1.00  0.00           C
ATOM    908  O   THR    71      44.400  23.650  46.890  1.00  0.00           O
ATOM    909  N   ASP    72      44.900  22.000  48.310  1.00  0.00           N
ATOM    910  H   ASP    72      44.830  21.660  49.260  1.00  0.00           H
ATOM    911  CA  ASP    72      45.880  21.390  47.380  1.00  0.00           C
ATOM    912  HA  ASP    72      46.580  22.210  47.220  1.00  0.00           H
ATOM    913  CB  ASP    72      46.570  20.220  48.230  1.00  0.00           C
ATOM    914  HB1 ASP    72      45.720  19.660  48.610  1.00  0.00           H
ATOM    915  HB2 ASP    72      47.190  20.630  49.020  1.00  0.00           H
ATOM    916  CG  ASP    72      47.440  19.280  47.350  1.00  0.00           C
ATOM    917  OD1 ASP    72      48.710  19.420  47.360  1.00  0.00           O
ATOM    918  OD2 ASP    72      46.830  18.540  46.500  1.00  0.00           O
ATOM    919  C   ASP    72      45.400  21.010  45.960  1.00  0.00           C
ATOM    920  O   ASP    72      46.000  21.300  44.930  1.00  0.00           O
ATOM    921  N   SER    73      44.110  20.630  45.840  1.00  0.00           N
ATOM    922  H   SER    73      43.600  20.580  46.710  1.00  0.00           H
ATOM    923  CA  SER    73      43.450  20.410  44.530  1.00  0.00           C
ATOM    924  HA  SER    73      43.940  19.570  44.030  1.00  0.00           H
ATOM    925  CB  SER    73      42.020  19.950  44.780  1.00  0.00           C
ATOM    926  HB1 SER    73      42.080  18.930  45.150  1.00  0.00           H
ATOM    927  HB2 SER    73      41.390  19.970  43.890  1.00  0.00           H
ATOM    928  OG  SER    73      41.260  20.840  45.630  1.00  0.00           O
ATOM    929  HG  SER    73      40.420  20.410  45.770  1.00  0.00           H
ATOM    930  C   SER    73      43.500  21.720  43.710  1.00  0.00           C
ATOM    931  O   SER    73      43.770  21.650  42.560  1.00  0.00           O
ATOM    932  N   VAL    74      43.430  22.910  44.350  1.00  0.00           N
ATOM    933  H   VAL    74      43.230  22.960  45.340  1.00  0.00           H
ATOM    934  CA  VAL    74      43.530  24.180  43.650  1.00  0.00           C
ATOM    935  HA  VAL    74      42.960  23.960  42.750  1.00  0.00           H
ATOM    936  CB  VAL    74      42.890  25.320  44.490  1.00  0.00           C
ATOM    937  HB  VAL    74      43.550  25.640  45.290  1.00  0.00           H
ATOM    938  CG1 VAL    74      42.650  26.500  43.500  1.00  0.00           C
ATOM    939 1HG1 VAL    74      42.410  27.380  44.100  1.00  0.00           H
ATOM    940 2HG1 VAL    74      43.600  26.670  43.000  1.00  0.00           H
ATOM    941 3HG1 VAL    74      41.880  26.260  42.780  1.00  0.00           H
ATOM    942  CG2 VAL    74      41.540  24.980  45.120  1.00  0.00           C
ATOM    943 1HG2 VAL    74      40.800  24.640  44.390  1.00  0.00           H
ATOM    944 2HG2 VAL    74      41.680  24.200  45.870  1.00  0.00           H
ATOM    945 3HG2 VAL    74      41.030  25.820  45.600  1.00  0.00           H
ATOM    946  C   VAL    74      44.990  24.500  43.300  1.00  0.00           C
ATOM    947  O   VAL    74      45.410  24.790  42.150  1.00  0.00           O
ATOM    948  N   LYS    75      45.830  24.410  44.330  1.00  0.00           N
ATOM    949  H   LYS    75      45.400  23.960  45.130  1.00  0.00           H
ATOM    950  CA  LYS    75      47.280  24.610  44.250  1.00  0.00           C
ATOM    951  HA  LYS    75      47.440  25.600  43.840  1.00  0.00           H
ATOM    952  CB  LYS    75      47.950  24.380  45.540  1.00  0.00           C
ATOM    953  HB1 LYS    75      49.010  24.200  45.330  1.00  0.00           H
ATOM    954  HB2 LYS    75      47.440  23.570  46.050  1.00  0.00           H
ATOM    955  CG  LYS    75      47.900  25.590  46.540  1.00  0.00           C
ATOM    956  HG1 LYS    75      46.880  25.820  46.840  1.00  0.00           H
ATOM    957  HG2 LYS    75      48.210  26.450  45.940  1.00  0.00           H
ATOM    958  CD  LYS    75      48.680  25.430  47.860  1.00  0.00           C
ATOM    959  HD1 LYS    75      49.730  25.610  47.630  1.00  0.00           H
ATOM    960  HD2 LYS    75      48.490  24.430  48.250  1.00  0.00           H
ATOM    961  CE  LYS    75      48.240  26.280  49.010  1.00  0.00           C
ATOM    962  HE1 LYS    75      48.330  27.350  48.840  1.00  0.00           H
ATOM    963  HE2 LYS    75      48.980  26.110  49.800  1.00  0.00           H
ATOM    964  NZ  LYS    75      46.860  26.020  49.480  1.00  0.00           N
ATOM    965  HZ1 LYS    75      46.840  25.160  50.010  1.00  0.00           H
ATOM    966  HZ2 LYS    75      46.730  26.760  50.150  1.00  0.00           H
ATOM    967  HZ3 LYS    75      46.120  26.060  48.790  1.00  0.00           H
ATOM    968  C   LYS    75      47.960  23.590  43.200  1.00  0.00           C
ATOM    969  O   LYS    75      49.120  23.870  42.860  1.00  0.00           O
ATOM    970  N   GLY    76      47.340  22.500  42.690  1.00  0.00           N
ATOM    971  H   GLY    76      46.430  22.360  43.110  1.00  0.00           H
ATOM    972  CA  GLY    76      47.810  21.640  41.660  1.00  0.00           C
ATOM    973  HA1 GLY    76      47.370  20.660  41.850  1.00  0.00           H
ATOM    974  HA2 GLY    76      48.890  21.600  41.750  1.00  0.00           H
ATOM    975  C   GLY    76      47.350  22.030  40.250  1.00  0.00           C
ATOM    976  O   GLY    76      48.090  22.060  39.260  1.00  0.00           O
ATOM    977  N   ARG    77      46.020  22.260  40.180  1.00  0.00           N
ATOM    978  H   ARG    77      45.500  22.200  41.050  1.00  0.00           H
ATOM    979  CA  ARG    77      45.200  22.190  38.990  1.00  0.00           C
ATOM    980  HA  ARG    77      45.830  22.220  38.110  1.00  0.00           H
ATOM    981  CB  ARG    77      44.410  20.830  39.040  1.00  0.00           C
ATOM    982  HB1 ARG    77      43.850  20.730  38.110  1.00  0.00           H
ATOM    983  HB2 ARG    77      43.720  20.890  39.890  1.00  0.00           H
ATOM    984  CG  ARG    77      45.290  19.620  39.290  1.00  0.00           C
ATOM    985  HG1 ARG    77      45.550  19.460  40.330  1.00  0.00           H
ATOM    986  HG2 ARG    77      46.150  19.860  38.650  1.00  0.00           H
ATOM    987  CD  ARG    77      44.690  18.320  38.730  1.00  0.00           C
ATOM    988  HD1 ARG    77      45.510  17.640  38.960  1.00  0.00           H
ATOM    989  HD2 ARG    77      44.520  18.350  37.660  1.00  0.00           H
ATOM    990  NE  ARG    77      43.530  17.840  39.490  1.00  0.00           N
ATOM    991  HE  ARG    77      43.680  17.230  40.280  1.00  0.00           H
ATOM    992  CZ  ARG    77      42.230  18.150  39.330  1.00  0.00           C
ATOM    993  NH1 ARG    77      41.810  18.870  38.310  1.00  0.00           N
ATOM    994 1HH1 ARG    77      42.440  19.100  37.560  1.00  0.00           H
ATOM    995 2HH1 ARG    77      40.800  19.000  38.300  1.00  0.00           H
ATOM    996  NH2 ARG    77      41.360  17.800  40.220  1.00  0.00           N
ATOM    997 1HH2 ARG    77      41.660  17.360  41.070  1.00  0.00           H
ATOM    998 2HH2 ARG    77      40.390  17.970  39.990  1.00  0.00           H
ATOM    999  C   ARG    77      44.230  23.350  38.720  1.00  0.00           C
ATOM   1000  O   ARG    77      43.270  23.040  38.010  1.00  0.00           O
ATOM   1001  N   PHE    78      44.440  24.520  39.330  1.00  0.00           N
ATOM   1002  H   PHE    78      45.390  24.640  39.670  1.00  0.00           H
ATOM   1003  CA  PHE    78      43.570  25.700  39.110  1.00  0.00           C
ATOM   1004  HA  PHE    78      43.130  25.670  38.110  1.00  0.00           H
ATOM   1005  CB  PHE    78      42.470  25.700  40.080  1.00  0.00           C
ATOM   1006  HB1 PHE    78      42.050  26.690  40.200  1.00  0.00           H
ATOM   1007  HB2 PHE    78      42.950  25.440  41.030  1.00  0.00           H
ATOM   1008  CG  PHE    78      41.390  24.660  39.780  1.00  0.00           C
ATOM   1009  CD1 PHE    78      41.520  23.340  40.170  1.00  0.00           C
ATOM   1010  HD1 PHE    78      42.380  22.850  40.600  1.00  0.00           H
ATOM   1011  CE1 PHE    78      40.450  22.430  40.030  1.00  0.00           C
ATOM   1012  HE1 PHE    78      40.440  21.400  40.340  1.00  0.00           H
ATOM   1013  CZ  PHE    78      39.230  22.860  39.490  1.00  0.00           C
ATOM   1014  HZ  PHE    78      38.380  22.210  39.320  1.00  0.00           H
ATOM   1015  CE2 PHE    78      39.070  24.200  39.220  1.00  0.00           C
ATOM   1016  HE2 PHE    78      38.170  24.590  38.780  1.00  0.00           H
ATOM   1017  CD2 PHE    78      40.200  25.030  39.160  1.00  0.00           C
ATOM   1018  HD2 PHE    78      40.120  26.050  38.830  1.00  0.00           H
ATOM   1019  C   PHE    78      44.320  27.050  39.150  1.00  0.00           C
ATOM   1020  O   PHE    78      45.280  27.240  39.920  1.00  0.00           O
ATOM   1021  N   ALA    79      44.020  28.020  38.280  1.00  0.00           N
ATOM   1022  H   ALA    79      43.320  27.830  37.570  1.00  0.00           H
ATOM   1023  CA  ALA    79      44.650  29.300  38.120  1.00  0.00           C
ATOM   1024  HA  ALA    79      45.000  29.610  39.100  1.00  0.00           H
ATOM   1025  CB  ALA    79      45.870  29.200  37.240  1.00  0.00           C
ATOM   1026  HB1 ALA    79      46.480  30.100  37.200  1.00  0.00           H
ATOM   1027  HB2 ALA    79      46.480  28.360  37.570  1.00  0.00           H
ATOM   1028  HB3 ALA    79      45.530  29.080  36.210  1.00  0.00           H
ATOM   1029  C   ALA    79      43.590  30.270  37.630  1.00  0.00           C
ATOM   1030  O   ALA    79      42.580  29.870  37.070  1.00  0.00           O
ATOM   1031  N   ILE    80      43.750  31.540  37.930  1.00  0.00           N
ATOM   1032  H   ILE    80      44.540  31.770  38.510  1.00  0.00           H
ATOM   1033  CA  ILE    80      42.830  32.690  37.650  1.00  0.00           C
ATOM   1034  HA  ILE    80      42.070  32.300  36.970  1.00  0.00           H
ATOM   1035  CB  ILE    80      42.180  33.050  38.980  1.00  0.00           C
ATOM   1036  HB  ILE    80      41.880  32.090  39.400  1.00  0.00           H
ATOM   1037  CG2 ILE    80      43.240  33.620  39.980  1.00  0.00           C
ATOM   1038 1HG2 ILE    80      43.430  34.680  39.820  1.00  0.00           H
ATOM   1039 2HG2 ILE    80      42.840  33.450  40.980  1.00  0.00           H
ATOM   1040 3HG2 ILE    80      44.190  33.100  39.860  1.00  0.00           H
ATOM   1041  CG1 ILE    80      40.830  33.820  38.970  1.00  0.00           C
ATOM   1042 1HG1 ILE    80      40.190  33.270  38.280  1.00  0.00           H
ATOM   1043 2HG1 ILE    80      40.880  34.760  38.420  1.00  0.00           H
ATOM   1044  CD  ILE    80      40.070  33.950  40.320  1.00  0.00           C
ATOM   1045  HD1 ILE    80      39.480  34.870  40.250  1.00  0.00           H
ATOM   1046  HD2 ILE    80      39.360  33.150  40.540  1.00  0.00           H
ATOM   1047  HD3 ILE    80      40.800  34.170  41.100  1.00  0.00           H
ATOM   1048  C   ILE    80      43.450  33.800  36.820  1.00  0.00           C
ATOM   1049  O   ILE    80      44.600  34.160  37.060  1.00  0.00           O
ATOM   1050  N   SER    81      42.620  34.600  36.140  1.00  0.00           N
ATOM   1051  H   SER    81      41.630  34.390  36.150  1.00  0.00           H
ATOM   1052  CA  SER    81      43.100  35.620  35.190  1.00  0.00           C
ATOM   1053  HA  SER    81      44.080  35.900  35.580  1.00  0.00           H
ATOM   1054  CB  SER    81      43.410  34.940  33.840  1.00  0.00           C
ATOM   1055  HB1 SER    81      43.590  35.670  33.060  1.00  0.00           H
ATOM   1056  HB2 SER    81      42.520  34.410  33.490  1.00  0.00           H
ATOM   1057  OG  SER    81      44.470  34.000  33.880  1.00  0.00           O
ATOM   1058  HG  SER    81      44.970  34.090  33.060  1.00  0.00           H
ATOM   1059  C   SER    81      42.120  36.770  34.840  1.00  0.00           C
ATOM   1060  O   SER    81      40.890  36.590  34.900  1.00  0.00           O
ATOM   1061  N   ARG    82      42.610  37.930  34.360  1.00  0.00           N
ATOM   1062  H   ARG    82      43.620  38.020  34.400  1.00  0.00           H
ATOM   1063  CA  ARG    82      41.790  38.950  33.740  1.00  0.00           C
ATOM   1064  HA  ARG    82      40.780  38.570  33.640  1.00  0.00           H
ATOM   1065  CB  ARG    82      41.760  40.180  34.730  1.00  0.00           C
ATOM   1066  HB1 ARG    82      41.580  41.170  34.320  1.00  0.00           H
ATOM   1067  HB2 ARG    82      42.800  40.310  35.030  1.00  0.00           H
ATOM   1068  CG  ARG    82      41.040  40.040  36.050  1.00  0.00           C
ATOM   1069  HG1 ARG    82      41.140  39.010  36.390  1.00  0.00           H
ATOM   1070  HG2 ARG    82      40.020  40.310  35.780  1.00  0.00           H
ATOM   1071  CD  ARG    82      41.390  41.070  37.090  1.00  0.00           C
ATOM   1072  HD1 ARG    82      42.390  40.800  37.410  1.00  0.00           H
ATOM   1073  HD2 ARG    82      40.590  40.810  37.780  1.00  0.00           H
ATOM   1074  NE  ARG    82      41.280  42.500  36.660  1.00  0.00           N
ATOM   1075  HE  ARG    82      42.130  42.790  36.200  1.00  0.00           H
ATOM   1076  CZ  ARG    82      40.520  43.550  36.910  1.00  0.00           C
ATOM   1077  NH1 ARG    82      39.580  43.330  37.720  1.00  0.00           N
ATOM   1078 1HH1 ARG    82      39.430  42.410  38.100  1.00  0.00           H
ATOM   1079 2HH1 ARG    82      38.960  44.080  38.000  1.00  0.00           H
ATOM   1080  NH2 ARG    82      40.770  44.750  36.390  1.00  0.00           N
ATOM   1081 1HH2 ARG    82      41.480  44.970  35.710  1.00  0.00           H
ATOM   1082 2HH2 ARG    82      40.160  45.490  36.720  1.00  0.00           H
ATOM   1083  C   ARG    82      42.170  39.440  32.350  1.00  0.00           C
ATOM   1084  O   ARG    82      43.270  39.130  31.910  1.00  0.00           O
ATOM   1085  N   ASP    83      41.330  40.230  31.740  1.00  0.00           N
ATOM   1086  H   ASP    83      40.360  40.320  32.030  1.00  0.00           H
ATOM   1087  CA  ASP    83      41.570  40.740  30.390  1.00  0.00           C
ATOM   1088  HA  ASP    83      42.620  40.900  30.150  1.00  0.00           H
ATOM   1089  CB  ASP    83      40.870  39.890  29.280  1.00  0.00           C
ATOM   1090  HB1 ASP    83      39.790  39.970  29.210  1.00  0.00           H
ATOM   1091  HB2 ASP    83      41.420  38.960  29.390  1.00  0.00           H
ATOM   1092  CG  ASP    83      41.250  40.410  27.880  1.00  0.00           C
ATOM   1093  OD1 ASP    83      41.890  39.700  26.990  1.00  0.00           O
ATOM   1094  OD2 ASP    83      40.930  41.580  27.590  1.00  0.00           O
ATOM   1095  C   ASP    83      41.050  42.150  30.350  1.00  0.00           C
ATOM   1096  O   ASP    83      39.840  42.430  30.480  1.00  0.00           O
ATOM   1097  N   ASN    84      41.940  43.050  30.070  1.00  0.00           N
ATOM   1098  H   ASN    84      42.900  42.810  29.880  1.00  0.00           H
ATOM   1099  CA  ASN    84      41.550  44.490  30.250  1.00  0.00           C
ATOM   1100  HA  ASN    84      40.940  44.550  31.150  1.00  0.00           H
ATOM   1101  CB  ASN    84      42.830  45.330  30.490  1.00  0.00           C
ATOM   1102  HB1 ASN    84      43.580  45.000  29.770  1.00  0.00           H
ATOM   1103  HB2 ASN    84      43.180  45.310  31.520  1.00  0.00           H
ATOM   1104  CG  ASN    84      42.650  46.780  30.090  1.00  0.00           C
ATOM   1105  OD1 ASN    84      42.120  47.530  30.870  1.00  0.00           O
ATOM   1106  ND2 ASN    84      42.980  47.180  28.870  1.00  0.00           N
ATOM   1107 1HD2 ASN    84      43.240  46.570  28.110  1.00  0.00           H
ATOM   1108 2HD2 ASN    84      42.800  48.130  28.570  1.00  0.00           H
ATOM   1109  C   ASN    84      40.630  45.080  29.140  1.00  0.00           C
ATOM   1110  O   ASN    84      39.680  45.790  29.490  1.00  0.00           O
ATOM   1111  N   ALA    85      40.850  44.720  27.880  1.00  0.00           N
ATOM   1112  H   ALA    85      41.470  43.930  27.720  1.00  0.00           H
ATOM   1113  CA  ALA    85      40.150  45.210  26.700  1.00  0.00           C
ATOM   1114  HA  ALA    85      39.880  46.250  26.850  1.00  0.00           H
ATOM   1115  CB  ALA    85      41.090  45.090  25.550  1.00  0.00           C
ATOM   1116  HB1 ALA    85      40.940  45.830  24.760  1.00  0.00           H
ATOM   1117  HB2 ALA    85      42.100  45.120  25.940  1.00  0.00           H
ATOM   1118  HB3 ALA    85      41.090  44.100  25.090  1.00  0.00           H
ATOM   1119  C   ALA    85      38.790  44.600  26.520  1.00  0.00           C
ATOM   1120  O   ALA    85      37.920  45.220  25.960  1.00  0.00           O
ATOM   1121  N   LYS    86      38.620  43.360  27.080  1.00  0.00           N
ATOM   1122  H   LYS    86      39.390  42.890  27.530  1.00  0.00           H
ATOM   1123  CA  LYS    86      37.350  42.560  27.090  1.00  0.00           C
ATOM   1124  HA  LYS    86      36.760  42.860  26.220  1.00  0.00           H
ATOM   1125  CB  LYS    86      37.560  41.020  27.000  1.00  0.00           C
ATOM   1126  HB1 LYS    86      36.640  40.500  27.270  1.00  0.00           H
ATOM   1127  HB2 LYS    86      38.260  40.640  27.740  1.00  0.00           H
ATOM   1128  CG  LYS    86      37.970  40.540  25.610  1.00  0.00           C
ATOM   1129  HG1 LYS    86      38.940  40.920  25.300  1.00  0.00           H
ATOM   1130  HG2 LYS    86      37.220  40.740  24.850  1.00  0.00           H
ATOM   1131  CD  LYS    86      38.030  38.950  25.590  1.00  0.00           C
ATOM   1132  HD1 LYS    86      37.050  38.510  25.760  1.00  0.00           H
ATOM   1133  HD2 LYS    86      38.700  38.740  26.420  1.00  0.00           H
ATOM   1134  CE  LYS    86      38.570  38.350  24.330  1.00  0.00           C
ATOM   1135  HE1 LYS    86      37.790  38.480  23.580  1.00  0.00           H
ATOM   1136  HE2 LYS    86      38.610  37.260  24.270  1.00  0.00           H
ATOM   1137  NZ  LYS    86      39.870  38.870  23.940  1.00  0.00           N
ATOM   1138  HZ1 LYS    86      40.590  38.600  24.590  1.00  0.00           H
ATOM   1139  HZ2 LYS    86      40.060  38.530  23.010  1.00  0.00           H
ATOM   1140  HZ3 LYS    86      39.920  39.870  23.850  1.00  0.00           H
ATOM   1141  C   LYS    86      36.540  42.890  28.300  1.00  0.00           C
ATOM   1142  O   LYS    86      35.300  42.830  28.370  1.00  0.00           O
ATOM   1143  N   ASN    87      37.180  43.440  29.340  1.00  0.00           N
ATOM   1144  H   ASN    87      38.160  43.620  29.210  1.00  0.00           H
ATOM   1145  CA  ASN    87      36.680  43.710  30.730  1.00  0.00           C
ATOM   1146  HA  ASN    87      37.560  44.050  31.280  1.00  0.00           H
ATOM   1147  CB  ASN    87      35.740  44.870  30.690  1.00  0.00           C
ATOM   1148  HB1 ASN    87      34.690  44.670  30.490  1.00  0.00           H
ATOM   1149  HB2 ASN    87      36.110  45.450  29.840  1.00  0.00           H
ATOM   1150  CG  ASN    87      35.740  45.860  31.790  1.00  0.00           C
ATOM   1151  OD1 ASN    87      35.390  45.650  32.950  1.00  0.00           O
ATOM   1152  ND2 ASN    87      36.150  47.080  31.540  1.00  0.00           N
ATOM   1153 1HD2 ASN    87      36.480  47.340  30.620  1.00  0.00           H
ATOM   1154 2HD2 ASN    87      36.190  47.780  32.270  1.00  0.00           H
ATOM   1155  C   ASN    87      36.050  42.430  31.280  1.00  0.00           C
ATOM   1156  O   ASN    87      35.150  42.520  32.110  1.00  0.00           O
ATOM   1157  N   THR    88      36.650  41.220  31.050  1.00  0.00           N
ATOM   1158  H   THR    88      37.480  41.230  30.480  1.00  0.00           H
ATOM   1159  CA  THR    88      36.240  39.880  31.590  1.00  0.00           C
ATOM   1160  HA  THR    88      35.340  39.980  32.200  1.00  0.00           H
ATOM   1161  CB  THR    88      35.960  38.860  30.520  1.00  0.00           C
ATOM   1162  HB  THR    88      35.680  37.950  31.040  1.00  0.00           H
ATOM   1163  CG2 THR    88      34.750  39.280  29.610  1.00  0.00           C
ATOM   1164 1HG2 THR    88      34.990  40.230  29.160  1.00  0.00           H
ATOM   1165 2HG2 THR    88      34.590  38.540  28.820  1.00  0.00           H
ATOM   1166 3HG2 THR    88      33.850  39.370  30.220  1.00  0.00           H
ATOM   1167  OG1 THR    88      37.160  38.660  29.710  1.00  0.00           O
ATOM   1168  HG1 THR    88      37.240  37.800  29.280  1.00  0.00           H
ATOM   1169  C   THR    88      37.310  39.430  32.640  1.00  0.00           C
ATOM   1170  O   THR    88      38.420  39.930  32.660  1.00  0.00           O
ATOM   1171  N   MET    89      36.870  38.420  33.390  1.00  0.00           N
ATOM   1172  H   MET    89      35.920  38.070  33.350  1.00  0.00           H
ATOM   1173  CA  MET    89      37.620  37.600  34.440  1.00  0.00           C
ATOM   1174  HA  MET    89      38.640  37.980  34.490  1.00  0.00           H
ATOM   1175  CB  MET    89      37.070  37.900  35.880  1.00  0.00           C
ATOM   1176  HB1 MET    89      36.130  37.350  36.020  1.00  0.00           H
ATOM   1177  HB2 MET    89      37.030  38.930  36.230  1.00  0.00           H
ATOM   1178  CG  MET    89      38.010  37.470  37.020  1.00  0.00           C
ATOM   1179  HG1 MET    89      38.170  38.200  37.810  1.00  0.00           H
ATOM   1180  HG2 MET    89      39.030  37.400  36.640  1.00  0.00           H
ATOM   1181  SD  MET    89      37.630  35.810  37.730  1.00  0.00           S
ATOM   1182  CE  MET    89      35.990  36.020  38.450  1.00  0.00           C
ATOM   1183  HE1 MET    89      36.020  36.970  38.990  1.00  0.00           H
ATOM   1184  HE2 MET    89      35.230  36.100  37.670  1.00  0.00           H
ATOM   1185  HE3 MET    89      35.640  35.180  39.040  1.00  0.00           H
ATOM   1186  C   MET    89      37.560  36.120  34.040  1.00  0.00           C
ATOM   1187  O   MET    89      36.600  35.750  33.340  1.00  0.00           O
ATOM   1188  N   TYR    90      38.560  35.230  34.340  1.00  0.00           N
ATOM   1189  H   TYR    90      39.320  35.590  34.910  1.00  0.00           H
ATOM   1190  CA  TYR    90      38.540  33.820  33.880  1.00  0.00           C
ATOM   1191  HA  TYR    90      37.520  33.520  33.630  1.00  0.00           H
ATOM   1192  CB  TYR    90      39.570  33.670  32.750  1.00  0.00           C
ATOM   1193  HB1 TYR    90      39.660  32.620  32.500  1.00  0.00           H
ATOM   1194  HB2 TYR    90      40.550  33.910  33.180  1.00  0.00           H
ATOM   1195  CG  TYR    90      39.370  34.440  31.430  1.00  0.00           C
ATOM   1196  CD1 TYR    90      39.910  35.760  31.300  1.00  0.00           C
ATOM   1197  HD1 TYR    90      40.440  36.280  32.080  1.00  0.00           H
ATOM   1198  CE1 TYR    90      39.570  36.470  30.080  1.00  0.00           C
ATOM   1199  HE1 TYR    90      39.820  37.520  30.000  1.00  0.00           H
ATOM   1200  CZ  TYR    90      38.820  35.890  29.080  1.00  0.00           C
ATOM   1201  OH  TYR    90      38.330  36.620  28.020  1.00  0.00           O
ATOM   1202  HH  TYR    90      37.990  35.900  27.480  1.00  0.00           H
ATOM   1203  CE2 TYR    90      38.330  34.540  29.270  1.00  0.00           C
ATOM   1204  HE2 TYR    90      37.630  34.160  28.560  1.00  0.00           H
ATOM   1205  CD2 TYR    90      38.570  33.870  30.460  1.00  0.00           C
ATOM   1206  HD2 TYR    90      38.210  32.860  30.580  1.00  0.00           H
ATOM   1207  C   TYR    90      39.000  32.920  35.030  1.00  0.00           C
ATOM   1208  O   TYR    90      39.600  33.410  35.960  1.00  0.00           O
ATOM   1209  N   LEU    91      38.760  31.620  34.940  1.00  0.00           N
ATOM   1210  H   LEU    91      38.160  31.390  34.160  1.00  0.00           H
ATOM   1211  CA  LEU    91      39.310  30.560  35.820  1.00  0.00           C
ATOM   1212  HA  LEU    91      40.190  30.890  36.360  1.00  0.00           H
ATOM   1213  CB  LEU    91      38.300  30.000  36.870  1.00  0.00           C
ATOM   1214  HB1 LEU    91      37.500  29.560  36.270  1.00  0.00           H
ATOM   1215  HB2 LEU    91      38.030  30.910  37.390  1.00  0.00           H
ATOM   1216  CG  LEU    91      38.940  29.030  37.870  1.00  0.00           C
ATOM   1217  HG  LEU    91      39.680  28.400  37.380  1.00  0.00           H
ATOM   1218  CD1 LEU    91      39.710  29.650  38.990  1.00  0.00           C
ATOM   1219 1HD1 LEU    91      40.080  28.900  39.690  1.00  0.00           H
ATOM   1220 2HD1 LEU    91      40.590  30.170  38.590  1.00  0.00           H
ATOM   1221 3HD1 LEU    91      39.110  30.400  39.520  1.00  0.00           H
ATOM   1222  CD2 LEU    91      37.860  28.090  38.380  1.00  0.00           C
ATOM   1223 1HD2 LEU    91      38.350  27.470  39.140  1.00  0.00           H
ATOM   1224 2HD2 LEU    91      37.090  28.680  38.880  1.00  0.00           H
ATOM   1225 3HD2 LEU    91      37.310  27.520  37.630  1.00  0.00           H
ATOM   1226  C   LEU    91      39.790  29.430  34.830  1.00  0.00           C
ATOM   1227  O   LEU    91      39.020  28.770  34.110  1.00  0.00           O
ATOM   1228  N   GLN    92      41.080  29.130  34.910  1.00  0.00           N
ATOM   1229  H   GLN    92      41.610  29.620  35.620  1.00  0.00           H
ATOM   1230  CA  GLN    92      41.740  27.900  34.310  1.00  0.00           C
ATOM   1231  HA  GLN    92      41.110  27.620  33.460  1.00  0.00           H
ATOM   1232  CB  GLN    92      43.220  28.200  33.960  1.00  0.00           C
ATOM   1233  HB1 GLN    92      43.600  27.290  33.480  1.00  0.00           H
ATOM   1234  HB2 GLN    92      43.810  28.290  34.870  1.00  0.00           H
ATOM   1235  CG  GLN    92      43.370  29.290  32.900  1.00  0.00           C
ATOM   1236  HG1 GLN    92      42.580  29.000  32.210  1.00  0.00           H
ATOM   1237  HG2 GLN    92      44.310  29.190  32.360  1.00  0.00           H
ATOM   1238  CD  GLN    92      43.260  30.680  33.440  1.00  0.00           C
ATOM   1239  OE1 GLN    92      42.400  31.420  33.100  1.00  0.00           O
ATOM   1240  NE2 GLN    92      44.070  31.160  34.330  1.00  0.00           N
ATOM   1241 1HE2 GLN    92      44.980  30.750  34.500  1.00  0.00           H
ATOM   1242 2HE2 GLN    92      43.870  32.140  34.450  1.00  0.00           H
ATOM   1243  C   GLN    92      41.650  26.750  35.280  1.00  0.00           C
ATOM   1244  O   GLN    92      41.990  26.870  36.490  1.00  0.00           O
ATOM   1245  N   MET    93      41.370  25.510  34.740  1.00  0.00           N
ATOM   1246  H   MET    93      41.230  25.570  33.740  1.00  0.00           H
ATOM   1247  CA  MET    93      41.190  24.260  35.460  1.00  0.00           C
ATOM   1248  HA  MET    93      41.720  24.330  36.410  1.00  0.00           H
ATOM   1249  CB  MET    93      39.700  24.070  35.840  1.00  0.00           C
ATOM   1250  HB1 MET    93      39.460  24.900  36.510  1.00  0.00           H
ATOM   1251  HB2 MET    93      39.610  23.230  36.540  1.00  0.00           H
ATOM   1252  CG  MET    93      38.750  24.080  34.690  1.00  0.00           C
ATOM   1253  HG1 MET    93      38.980  23.150  34.160  1.00  0.00           H
ATOM   1254  HG2 MET    93      39.040  24.860  33.990  1.00  0.00           H
ATOM   1255  SD  MET    93      36.990  24.140  34.920  1.00  0.00           S
ATOM   1256  CE  MET    93      36.560  22.730  35.950  1.00  0.00           C
ATOM   1257  HE1 MET    93      37.040  22.940  36.910  1.00  0.00           H
ATOM   1258  HE2 MET    93      35.480  22.760  36.070  1.00  0.00           H
ATOM   1259  HE3 MET    93      36.880  21.840  35.410  1.00  0.00           H
ATOM   1260  C   MET    93      41.760  23.060  34.670  1.00  0.00           C
ATOM   1261  O   MET    93      41.290  22.850  33.600  1.00  0.00           O
ATOM   1262  N   ASN    94      42.720  22.300  35.220  1.00  0.00           N
ATOM   1263  H   ASN    94      43.040  22.540  36.150  1.00  0.00           H
ATOM   1264  CA  ASN    94      43.750  21.550  34.420  1.00  0.00           C
ATOM   1265  HA  ASN    94      43.490  21.540  33.360  1.00  0.00           H
ATOM   1266  CB  ASN    94      45.070  22.270  34.610  1.00  0.00           C
ATOM   1267  HB1 ASN    94      45.860  21.790  34.030  1.00  0.00           H
ATOM   1268  HB2 ASN    94      45.210  22.230  35.690  1.00  0.00           H
ATOM   1269  CG  ASN    94      45.000  23.750  34.150  1.00  0.00           C
ATOM   1270  OD1 ASN    94      44.980  24.690  34.980  1.00  0.00           O
ATOM   1271  ND2 ASN    94      44.910  23.900  32.860  1.00  0.00           N
ATOM   1272 1HD2 ASN    94      45.280  23.210  32.220  1.00  0.00           H
ATOM   1273 2HD2 ASN    94      44.580  24.750  32.450  1.00  0.00           H
ATOM   1274  C   ASN    94      43.800  20.040  34.730  1.00  0.00           C
ATOM   1275  O   ASN    94      43.320  19.670  35.810  1.00  0.00           O
ATOM   1276  N   SER    95      44.270  19.240  33.780  1.00  0.00           N
ATOM   1277  H   SER    95      44.570  19.710  32.940  1.00  0.00           H
ATOM   1278  CA  SER    95      44.270  17.740  33.810  1.00  0.00           C
ATOM   1279  HA  SER    95      44.150  17.460  32.760  1.00  0.00           H
ATOM   1280  CB  SER    95      45.600  17.230  34.390  1.00  0.00           C
ATOM   1281  HB1 SER    95      45.510  16.200  34.720  1.00  0.00           H
ATOM   1282  HB2 SER    95      45.940  17.850  35.220  1.00  0.00           H
ATOM   1283  OG  SER    95      46.540  17.340  33.360  1.00  0.00           O
ATOM   1284  HG  SER    95      46.600  18.280  33.170  1.00  0.00           H
ATOM   1285  C   SER    95      43.110  17.120  34.560  1.00  0.00           C
ATOM   1286  O   SER    95      43.300  16.440  35.530  1.00  0.00           O
ATOM   1287  N   LEU    96      41.890  17.330  34.090  1.00  0.00           N
ATOM   1288  H   LEU    96      41.800  17.860  33.240  1.00  0.00           H
ATOM   1289  CA  LEU    96      40.740  17.290  34.980  1.00  0.00           C
ATOM   1290  HA  LEU    96      41.000  17.880  35.860  1.00  0.00           H
ATOM   1291  CB  LEU    96      39.620  18.020  34.190  1.00  0.00           C
ATOM   1292  HB1 LEU    96      38.710  17.590  34.600  1.00  0.00           H
ATOM   1293  HB2 LEU    96      39.650  17.670  33.160  1.00  0.00           H
ATOM   1294  CG  LEU    96      39.690  19.560  34.210  1.00  0.00           C
ATOM   1295  HG  LEU    96      40.610  19.950  33.760  1.00  0.00           H
ATOM   1296  CD1 LEU    96      38.600  20.140  33.310  1.00  0.00           C
ATOM   1297 1HD1 LEU    96      37.590  19.940  33.680  1.00  0.00           H
ATOM   1298 2HD1 LEU    96      38.730  21.220  33.330  1.00  0.00           H
ATOM   1299 3HD1 LEU    96      38.790  19.780  32.300  1.00  0.00           H
ATOM   1300  CD2 LEU    96      39.430  20.140  35.550  1.00  0.00           C
ATOM   1301 1HD2 LEU    96      39.420  21.230  35.520  1.00  0.00           H
ATOM   1302 2HD2 LEU    96      38.440  19.820  35.870  1.00  0.00           H
ATOM   1303 3HD2 LEU    96      40.270  19.770  36.140  1.00  0.00           H
ATOM   1304  C   LEU    96      40.320  15.850  35.440  1.00  0.00           C
ATOM   1305  O   LEU    96      40.760  14.850  34.880  1.00  0.00           O
ATOM   1306  N   LYS    97      39.450  15.760  36.440  1.00  0.00           N
ATOM   1307  H   LYS    97      39.100  16.640  36.770  1.00  0.00           H
ATOM   1308  CA  LYS    97      39.000  14.560  37.110  1.00  0.00           C
ATOM   1309  HA  LYS    97      39.130  13.750  36.390  1.00  0.00           H
ATOM   1310  CB  LYS    97      39.900  14.350  38.380  1.00  0.00           C
ATOM   1311  HB1 LYS    97      39.510  13.500  38.950  1.00  0.00           H
ATOM   1312  HB2 LYS    97      39.830  15.230  39.020  1.00  0.00           H
ATOM   1313  CG  LYS    97      41.320  13.980  38.050  1.00  0.00           C
ATOM   1314  HG1 LYS    97      41.750  14.830  37.510  1.00  0.00           H
ATOM   1315  HG2 LYS    97      41.360  13.020  37.540  1.00  0.00           H
ATOM   1316  CD  LYS    97      42.180  13.830  39.320  1.00  0.00           C
ATOM   1317  HD1 LYS    97      41.930  12.980  39.960  1.00  0.00           H
ATOM   1318  HD2 LYS    97      42.160  14.810  39.790  1.00  0.00           H
ATOM   1319  CE  LYS    97      43.670  13.640  38.960  1.00  0.00           C
ATOM   1320  HE1 LYS    97      44.110  14.580  38.610  1.00  0.00           H
ATOM   1321  HE2 LYS    97      43.640  12.910  38.150  1.00  0.00           H
ATOM   1322  NZ  LYS    97      44.410  13.080  40.110  1.00  0.00           N
ATOM   1323  HZ1 LYS    97      45.420  13.110  40.090  1.00  0.00           H
ATOM   1324  HZ2 LYS    97      44.250  13.540  41.000  1.00  0.00           H
ATOM   1325  HZ3 LYS    97      44.260  12.090  40.230  1.00  0.00           H
ATOM   1326  C   LYS    97      37.560  14.640  37.540  1.00  0.00           C
ATOM   1327  O   LYS    97      36.960  15.680  37.530  1.00  0.00           O
ATOM   1328  N   PRO    98      36.930  13.500  37.860  1.00  0.00           N
ATOM   1329  CD  PRO    98      37.350  12.100  37.670  1.00  0.00           C
ATOM   1330  HD1 PRO    98      37.870  11.770  38.570  1.00  0.00           H
ATOM   1331  HD2 PRO    98      38.060  11.980  36.860  1.00  0.00           H
ATOM   1332  CG  PRO    98      36.130  11.320  37.490  1.00  0.00           C
ATOM   1333  HG1 PRO    98      36.180  10.270  37.750  1.00  0.00           H
ATOM   1334  HG2 PRO    98      35.770  11.490  36.470  1.00  0.00           H
ATOM   1335  CB  PRO    98      35.040  12.010  38.410  1.00  0.00           C
ATOM   1336  HB1 PRO    98      34.970  11.690  39.450  1.00  0.00           H
ATOM   1337  HB2 PRO    98      34.040  11.920  38.000  1.00  0.00           H
ATOM   1338  CA  PRO    98      35.550  13.470  38.330  1.00  0.00           C
ATOM   1339  HA  PRO    98      34.880  13.870  37.580  1.00  0.00           H
ATOM   1340  C   PRO    98      35.270  14.220  39.650  1.00  0.00           C
ATOM   1341  O   PRO    98      34.230  14.800  39.740  1.00  0.00           O
ATOM   1342  N   GLU    99      36.220  14.470  40.510  1.00  0.00           N
ATOM   1343  H   GLU    99      37.070  13.980  40.290  1.00  0.00           H
ATOM   1344  CA  GLU    99      36.150  15.450  41.610  1.00  0.00           C
ATOM   1345  HA  GLU    99      35.240  15.170  42.140  1.00  0.00           H
ATOM   1346  CB  GLU    99      37.390  15.350  42.490  1.00  0.00           C
ATOM   1347  HB1 GLU    99      37.620  14.290  42.570  1.00  0.00           H
ATOM   1348  HB2 GLU    99      37.250  15.790  43.480  1.00  0.00           H
ATOM   1349  CG  GLU    99      38.570  15.960  41.770  1.00  0.00           C
ATOM   1350  HG1 GLU    99      38.430  17.040  41.730  1.00  0.00           H
ATOM   1351  HG2 GLU    99      38.640  15.600  40.740  1.00  0.00           H
ATOM   1352  CD  GLU    99      39.840  15.750  42.580  1.00  0.00           C
ATOM   1353  OE1 GLU    99      40.150  16.650  43.410  1.00  0.00           O
ATOM   1354  OE2 GLU    99      40.540  14.780  42.260  1.00  0.00           O
ATOM   1355  C   GLU    99      35.900  16.910  41.090  1.00  0.00           C
ATOM   1356  O   GLU    99      35.560  17.790  41.900  1.00  0.00           O
ATOM   1357  N   ASP   100      36.160  17.230  39.820  1.00  0.00           N
ATOM   1358  H   ASP   100      36.360  16.450  39.200  1.00  0.00           H
ATOM   1359  CA  ASP   100      35.930  18.560  39.240  1.00  0.00           C
ATOM   1360  HA  ASP   100      36.080  19.320  40.000  1.00  0.00           H
ATOM   1361  CB  ASP   100      37.090  18.900  38.320  1.00  0.00           C
ATOM   1362  HB1 ASP   100      36.940  19.940  38.020  1.00  0.00           H
ATOM   1363  HB2 ASP   100      36.930  18.210  37.490  1.00  0.00           H
ATOM   1364  CG  ASP   100      38.430  18.610  39.020  1.00  0.00           C
ATOM   1365  OD1 ASP   100      38.710  19.220  40.050  1.00  0.00           O
ATOM   1366  OD2 ASP   100      39.190  17.790  38.490  1.00  0.00           O
ATOM   1367  C   ASP   100      34.530  18.720  38.750  1.00  0.00           C
ATOM   1368  O   ASP   100      34.000  19.840  38.490  1.00  0.00           O
ATOM   1369  N   THR   101      33.790  17.630  38.660  1.00  0.00           N
ATOM   1370  H   THR   101      34.220  16.720  38.730  1.00  0.00           H
ATOM   1371  CA  THR   101      32.410  17.680  38.210  1.00  0.00           C
ATOM   1372  HA  THR   101      32.330  18.200  37.260  1.00  0.00           H
ATOM   1373  CB  THR   101      31.820  16.240  38.070  1.00  0.00           C
ATOM   1374  HB  THR   101      32.090  15.590  38.900  1.00  0.00           H
ATOM   1375  CG2 THR   101      30.320  16.210  37.950  1.00  0.00           C
ATOM   1376 1HG2 THR   101      29.840  16.210  38.930  1.00  0.00           H
ATOM   1377 2HG2 THR   101      29.870  17.120  37.560  1.00  0.00           H
ATOM   1378 3HG2 THR   101      30.020  15.430  37.260  1.00  0.00           H
ATOM   1379  OG1 THR   101      32.440  15.810  36.860  1.00  0.00           O
ATOM   1380  HG1 THR   101      32.280  14.870  36.800  1.00  0.00           H
ATOM   1381  C   THR   101      31.530  18.430  39.210  1.00  0.00           C
ATOM   1382  O   THR   101      31.410  18.000  40.350  1.00  0.00           O
ATOM   1383  N   ALA   102      30.940  19.540  38.760  1.00  0.00           N
ATOM   1384  H   ALA   102      30.930  19.760  37.770  1.00  0.00           H
ATOM   1385  CA  ALA   102      30.270  20.540  39.520  1.00  0.00           C
ATOM   1386  HA  ALA   102      29.450  20.060  40.060  1.00  0.00           H
ATOM   1387  CB  ALA   102      31.300  21.040  40.630  1.00  0.00           C
ATOM   1388  HB1 ALA   102      32.230  21.330  40.140  1.00  0.00           H
ATOM   1389  HB2 ALA   102      30.950  21.960  41.090  1.00  0.00           H
ATOM   1390  HB3 ALA   102      31.470  20.310  41.420  1.00  0.00           H
ATOM   1391  C   ALA   102      29.600  21.670  38.690  1.00  0.00           C
ATOM   1392  O   ALA   102      29.900  21.830  37.490  1.00  0.00           O
ATOM   1393  N   VAL   103      28.800  22.480  39.400  1.00  0.00           N
ATOM   1394  H   VAL   103      28.570  22.170  40.330  1.00  0.00           H
ATOM   1395  CA  VAL   103      28.490  23.890  39.000  1.00  0.00           C
ATOM   1396  HA  VAL   103      28.600  23.880  37.910  1.00  0.00           H
ATOM   1397  CB  VAL   103      27.030  24.260  39.260  1.00  0.00           C
ATOM   1398  HB  VAL   103      26.970  24.450  40.330  1.00  0.00           H
ATOM   1399  CG1 VAL   103      26.610  25.540  38.510  1.00  0.00           C
ATOM   1400 1HG1 VAL   103      25.660  25.960  38.820  1.00  0.00           H
ATOM   1401 2HG1 VAL   103      27.350  26.310  38.750  1.00  0.00           H
ATOM   1402 3HG1 VAL   103      26.510  25.370  37.440  1.00  0.00           H
ATOM   1403  CG2 VAL   103      25.950  23.150  38.990  1.00  0.00           C
ATOM   1404 1HG2 VAL   103      25.870  22.930  37.930  1.00  0.00           H
ATOM   1405 2HG2 VAL   103      26.280  22.310  39.600  1.00  0.00           H
ATOM   1406 3HG2 VAL   103      24.930  23.490  39.190  1.00  0.00           H
ATOM   1407  C   VAL   103      29.470  24.940  39.650  1.00  0.00           C
ATOM   1408  O   VAL   103      29.660  24.960  40.860  1.00  0.00           O
ATOM   1409  N   TYR   104      29.810  25.880  38.820  1.00  0.00           N
ATOM   1410  H   TYR   104      29.500  25.730  37.870  1.00  0.00           H
ATOM   1411  CA  TYR   104      30.890  26.820  39.210  1.00  0.00           C
ATOM   1412  HA  TYR   104      31.310  26.500  40.160  1.00  0.00           H
ATOM   1413  CB  TYR   104      32.040  26.750  38.110  1.00  0.00           C
ATOM   1414  HB1 TYR   104      32.750  27.570  38.220  1.00  0.00           H
ATOM   1415  HB2 TYR   104      31.620  26.790  37.110  1.00  0.00           H
ATOM   1416  CG  TYR   104      32.950  25.530  38.310  1.00  0.00           C
ATOM   1417  CD1 TYR   104      32.640  24.300  37.700  1.00  0.00           C
ATOM   1418  HD1 TYR   104      31.690  24.210  37.200  1.00  0.00           H
ATOM   1419  CE1 TYR   104      33.350  23.080  37.920  1.00  0.00           C
ATOM   1420  HE1 TYR   104      32.990  22.110  37.610  1.00  0.00           H
ATOM   1421  CZ  TYR   104      34.510  23.220  38.720  1.00  0.00           C
ATOM   1422  OH  TYR   104      35.330  22.130  38.930  1.00  0.00           O
ATOM   1423  HH  TYR   104      35.020  21.390  38.390  1.00  0.00           H
ATOM   1424  CE2 TYR   104      34.930  24.480  39.220  1.00  0.00           C
ATOM   1425  HE2 TYR   104      35.860  24.530  39.760  1.00  0.00           H
ATOM   1426  CD2 TYR   104      34.140  25.620  39.040  1.00  0.00           C
ATOM   1427  HD2 TYR   104      34.490  26.530  39.510  1.00  0.00           H
ATOM   1428  C   TYR   104      30.280  28.200  39.190  1.00  0.00           C
ATOM   1429  O   TYR   104      29.810  28.600  38.110  1.00  0.00           O
ATOM   1430  N   TYR   105      30.360  28.910  40.320  1.00  0.00           N
ATOM   1431  H   TYR   105      31.070  28.640  40.980  1.00  0.00           H
ATOM   1432  CA  TYR   105      29.780  30.230  40.510  1.00  0.00           C
ATOM   1433  HA  TYR   105      29.340  30.520  39.560  1.00  0.00           H
ATOM   1434  CB  TYR   105      28.780  30.330  41.690  1.00  0.00           C
ATOM   1435  HB1 TYR   105      28.370  31.340  41.780  1.00  0.00           H
ATOM   1436  HB2 TYR   105      29.390  30.160  42.580  1.00  0.00           H
ATOM   1437  CG  TYR   105      27.790  29.160  41.710  1.00  0.00           C
ATOM   1438  CD1 TYR   105      28.110  28.010  42.370  1.00  0.00           C
ATOM   1439  HD1 TYR   105      29.090  27.720  42.740  1.00  0.00           H
ATOM   1440  CE1 TYR   105      27.100  27.030  42.410  1.00  0.00           C
ATOM   1441  HE1 TYR   105      27.350  26.090  42.860  1.00  0.00           H
ATOM   1442  CZ  TYR   105      25.820  27.180  41.770  1.00  0.00           C
ATOM   1443  OH  TYR   105      24.960  26.170  41.740  1.00  0.00           O
ATOM   1444  HH  TYR   105      24.190  26.340  41.200  1.00  0.00           H
ATOM   1445  CE2 TYR   105      25.570  28.430  41.130  1.00  0.00           C
ATOM   1446  HE2 TYR   105      24.700  28.610  40.520  1.00  0.00           H
ATOM   1447  CD2 TYR   105      26.580  29.410  41.080  1.00  0.00           C
ATOM   1448  HD2 TYR   105      26.470  30.350  40.570  1.00  0.00           H
ATOM   1449  C   TYR   105      30.790  31.350  40.700  1.00  0.00           C
ATOM   1450  O   TYR   105      31.680  31.240  41.530  1.00  0.00           O
ATOM   1451  N   CYS   106      30.580  32.470  40.030  1.00  0.00           N
ATOM   1452  H   CYS   106      29.840  32.380  39.340  1.00  0.00           H
ATOM   1453  CA  CYS   106      31.400  33.690  40.190  1.00  0.00           C
ATOM   1454  HA  CYS   106      32.410  33.570  40.600  1.00  0.00           H
ATOM   1455  CB  CYS   106      31.510  34.350  38.790  1.00  0.00           C
ATOM   1456  HB1 CYS   106      30.490  34.660  38.540  1.00  0.00           H
ATOM   1457  HB2 CYS   106      31.760  33.600  38.040  1.00  0.00           H
ATOM   1458  SG  CYS   106      32.630  35.780  38.560  1.00  0.00           S
ATOM   1459  C   CYS   106      30.800  34.680  41.180  1.00  0.00           C
ATOM   1460  O   CYS   106      29.600  34.670  41.480  1.00  0.00           O
ATOM   1461  N   ALA   107      31.680  35.490  41.810  1.00  0.00           N
ATOM   1462  H   ALA   107      32.640  35.340  41.550  1.00  0.00           H
ATOM   1463  CA  ALA   107      31.450  36.330  43.030  1.00  0.00           C
ATOM   1464  HA  ALA   107      30.450  36.750  43.010  1.00  0.00           H
ATOM   1465  CB  ALA   107      31.610  35.490  44.270  1.00  0.00           C
ATOM   1466  HB1 ALA   107      32.650  35.170  44.390  1.00  0.00           H
ATOM   1467  HB2 ALA   107      31.260  36.000  45.160  1.00  0.00           H
ATOM   1468  HB3 ALA   107      30.940  34.630  44.200  1.00  0.00           H
ATOM   1469  C   ALA   107      32.320  37.630  43.000  1.00  0.00           C
ATOM   1470  O   ALA   107      33.550  37.590  42.720  1.00  0.00           O
ATOM   1471  N   ALA   108      31.800  38.850  43.300  1.00  0.00           N
ATOM   1472  H   ALA   108      30.810  39.000  43.330  1.00  0.00           H
ATOM   1473  CA  ALA   108      32.580  40.120  43.340  1.00  0.00           C
ATOM   1474  HA  ALA   108      33.600  39.830  43.600  1.00  0.00           H
ATOM   1475  CB  ALA   108      32.460  40.920  42.010  1.00  0.00           C
ATOM   1476  HB1 ALA   108      32.490  40.200  41.190  1.00  0.00           H
ATOM   1477  HB2 ALA   108      31.600  41.580  41.970  1.00  0.00           H
ATOM   1478  HB3 ALA   108      33.310  41.600  41.920  1.00  0.00           H
ATOM   1479  C   ALA   108      32.160  41.060  44.490  1.00  0.00           C
ATOM   1480  O   ALA   108      30.960  41.160  44.800  1.00  0.00           O
ATOM   1481  N   ASP   109      33.150  41.790  45.050  1.00  0.00           N
ATOM   1482  H   ASP   109      34.070  41.640  44.650  1.00  0.00           H
ATOM   1483  CA  ASP   109      33.060  42.700  46.190  1.00  0.00           C
ATOM   1484  HA  ASP   109      32.130  43.250  46.070  1.00  0.00           H
ATOM   1485  CB  ASP   109      32.880  41.870  47.490  1.00  0.00           C
ATOM   1486  HB1 ASP   109      33.790  41.280  47.660  1.00  0.00           H
ATOM   1487  HB2 ASP   109      32.020  41.210  47.420  1.00  0.00           H
ATOM   1488  CG  ASP   109      32.740  42.870  48.610  1.00  0.00           C
ATOM   1489  OD1 ASP   109      31.650  43.450  48.870  1.00  0.00           O
ATOM   1490  OD2 ASP   109      33.770  43.300  49.140  1.00  0.00           O
ATOM   1491  C   ASP   109      34.270  43.680  46.140  1.00  0.00           C
ATOM   1492  O   ASP   109      35.330  43.370  45.580  1.00  0.00           O
ATOM   1493  N   ARG   110      34.130  44.840  46.740  1.00  0.00           N
ATOM   1494  H   ARG   110      33.260  45.050  47.220  1.00  0.00           H
ATOM   1495  CA  ARG   110      35.170  45.860  46.800  1.00  0.00           C
ATOM   1496  HA  ARG   110      35.480  46.070  45.770  1.00  0.00           H
ATOM   1497  CB  ARG   110      34.660  47.150  47.430  1.00  0.00           C
ATOM   1498  HB1 ARG   110      34.430  46.980  48.480  1.00  0.00           H
ATOM   1499  HB2 ARG   110      33.680  47.390  47.040  1.00  0.00           H
ATOM   1500  CG  ARG   110      35.510  48.340  47.350  1.00  0.00           C
ATOM   1501  HG1 ARG   110      36.440  48.250  47.900  1.00  0.00           H
ATOM   1502  HG2 ARG   110      35.070  49.210  47.840  1.00  0.00           H
ATOM   1503  CD  ARG   110      35.800  48.750  45.870  1.00  0.00           C
ATOM   1504  HD1 ARG   110      34.860  48.690  45.320  1.00  0.00           H
ATOM   1505  HD2 ARG   110      36.460  48.070  45.320  1.00  0.00           H
ATOM   1506  NE  ARG   110      36.400  50.080  45.870  1.00  0.00           N
ATOM   1507  HE  ARG   110      35.790  50.850  45.650  1.00  0.00           H
ATOM   1508  CZ  ARG   110      37.690  50.360  45.940  1.00  0.00           C
ATOM   1509  NH1 ARG   110      38.550  49.510  46.420  1.00  0.00           N
ATOM   1510 1HH1 ARG   110      38.260  48.640  46.830  1.00  0.00           H
ATOM   1511 2HH1 ARG   110      39.500  49.820  46.560  1.00  0.00           H
ATOM   1512  NH2 ARG   110      38.120  51.520  45.630  1.00  0.00           N
ATOM   1513 1HH2 ARG   110      37.460  52.260  45.490  1.00  0.00           H
ATOM   1514 2HH2 ARG   110      39.100  51.660  45.460  1.00  0.00           H
ATOM   1515  C   ARG   110      36.420  45.440  47.590  1.00  0.00           C
ATOM   1516  O   ARG   110      37.540  45.940  47.230  1.00  0.00           O
ATOM   1517  N   PHE   111      36.220  44.570  48.610  1.00  0.00           N
ATOM   1518  H   PHE   111      35.320  44.230  48.910  1.00  0.00           H
ATOM   1519  CA  PHE   111      37.390  44.160  49.400  1.00  0.00           C
ATOM   1520  HA  PHE   111      38.320  44.290  48.850  1.00  0.00           H
ATOM   1521  CB  PHE   111      37.390  45.170  50.600  1.00  0.00           C
ATOM   1522  HB1 PHE   111      38.140  44.770  51.290  1.00  0.00           H
ATOM   1523  HB2 PHE   111      36.400  45.070  51.050  1.00  0.00           H
ATOM   1524  CG  PHE   111      37.820  46.570  50.410  1.00  0.00           C
ATOM   1525  CD1 PHE   111      36.890  47.620  50.530  1.00  0.00           C
ATOM   1526  HD1 PHE   111      35.930  47.280  50.900  1.00  0.00           H
ATOM   1527  CE1 PHE   111      37.290  48.920  50.260  1.00  0.00           C
ATOM   1528  HE1 PHE   111      36.600  49.740  50.340  1.00  0.00           H
ATOM   1529  CZ  PHE   111      38.630  49.150  49.820  1.00  0.00           C
ATOM   1530  HZ  PHE   111      39.010  50.130  49.570  1.00  0.00           H
ATOM   1531  CE2 PHE   111      39.580  48.090  49.680  1.00  0.00           C
ATOM   1532  HE2 PHE   111      40.610  48.240  49.410  1.00  0.00           H
ATOM   1533  CD2 PHE   111      39.100  46.810  49.980  1.00  0.00           C
ATOM   1534  HD2 PHE   111      39.750  45.950  50.040  1.00  0.00           H
ATOM   1535  C   PHE   111      37.400  42.730  50.030  1.00  0.00           C
ATOM   1536  O   PHE   111      38.440  42.350  50.570  1.00  0.00           O
ATOM   1537  N   LEU   112      36.320  41.960  49.990  1.00  0.00           N
ATOM   1538  H   LEU   112      35.480  42.440  49.700  1.00  0.00           H
ATOM   1539  CA  LEU   112      36.390  40.580  50.390  1.00  0.00           C
ATOM   1540  HA  LEU   112      36.930  40.560  51.330  1.00  0.00           H
ATOM   1541  CB  LEU   112      34.980  39.930  50.460  1.00  0.00           C
ATOM   1542  HB1 LEU   112      35.060  38.860  50.650  1.00  0.00           H
ATOM   1543  HB2 LEU   112      34.460  39.940  49.500  1.00  0.00           H
ATOM   1544  CG  LEU   112      34.110  40.590  51.460  1.00  0.00           C
ATOM   1545  HG  LEU   112      34.250  41.630  51.180  1.00  0.00           H
ATOM   1546  CD1 LEU   112      32.600  40.370  51.190  1.00  0.00           C
ATOM   1547 1HD1 LEU   112      31.990  41.130  51.670  1.00  0.00           H
ATOM   1548 2HD1 LEU   112      32.360  40.320  50.130  1.00  0.00           H
ATOM   1549 3HD1 LEU   112      32.340  39.400  51.620  1.00  0.00           H
ATOM   1550  CD2 LEU   112      34.350  40.380  52.990  1.00  0.00           C
ATOM   1551 1HD2 LEU   112      33.790  41.120  53.560  1.00  0.00           H
ATOM   1552 2HD2 LEU   112      34.190  39.360  53.330  1.00  0.00           H
ATOM   1553 3HD2 LEU   112      35.380  40.670  53.190  1.00  0.00           H
ATOM   1554  C   LEU   112      37.350  39.690  49.510  1.00  0.00           C
ATOM   1555  O   LEU   112      37.460  39.890  48.310  1.00  0.00           O
ATOM   1556  N   THR   113      37.920  38.660  50.190  1.00  0.00           N
ATOM   1557  H   THR   113      37.790  38.660  51.190  1.00  0.00           H
ATOM   1558  CA  THR   113      39.010  37.860  49.650  1.00  0.00           C
ATOM   1559  HA  THR   113      39.380  38.220  48.700  1.00  0.00           H
ATOM   1560  CB  THR   113      40.310  37.850  50.480  1.00  0.00           C
ATOM   1561  HB  THR   113      41.080  37.190  50.090  1.00  0.00           H
ATOM   1562  CG2 THR   113      40.930  39.270  50.660  1.00  0.00           C
ATOM   1563 1HG2 THR   113      41.400  39.520  49.710  1.00  0.00           H
ATOM   1564 2HG2 THR   113      40.100  39.980  50.650  1.00  0.00           H
ATOM   1565 3HG2 THR   113      41.690  39.210  51.440  1.00  0.00           H
ATOM   1566  OG1 THR   113      39.820  37.430  51.770  1.00  0.00           O
ATOM   1567  HG1 THR   113      40.660  37.270  52.220  1.00  0.00           H
ATOM   1568  C   THR   113      38.590  36.380  49.330  1.00  0.00           C
ATOM   1569  O   THR   113      38.980  35.740  48.320  1.00  0.00           O
ATOM   1570  N   ARG   132      37.830  35.880  50.260  1.00  0.00           N
ATOM   1571  H   ARG   132      37.720  36.250  51.190  1.00  0.00           H
ATOM   1572  CA  ARG   132      37.450  34.480  50.310  1.00  0.00           C
ATOM   1573  HA  ARG   132      37.640  34.110  49.300  1.00  0.00           H
ATOM   1574  CB  ARG   132      38.290  33.690  51.330  1.00  0.00           C
ATOM   1575  HB1 ARG   132      37.780  32.760  51.580  1.00  0.00           H
ATOM   1576  HB2 ARG   132      38.500  34.220  52.260  1.00  0.00           H
ATOM   1577  CG  ARG   132      39.700  33.280  50.820  1.00  0.00           C
ATOM   1578  HG1 ARG   132      40.230  34.190  50.550  1.00  0.00           H
ATOM   1579  HG2 ARG   132      39.600  32.540  50.020  1.00  0.00           H
ATOM   1580  CD  ARG   132      40.510  32.570  51.900  1.00  0.00           C
ATOM   1581  HD1 ARG   132      40.390  31.490  51.850  1.00  0.00           H
ATOM   1582  HD2 ARG   132      40.240  32.980  52.870  1.00  0.00           H
ATOM   1583  NE  ARG   132      41.880  32.810  51.790  1.00  0.00           N
ATOM   1584  HE  ARG   132      42.260  33.620  52.270  1.00  0.00           H
ATOM   1585  CZ  ARG   132      42.800  32.080  51.200  1.00  0.00           C
ATOM   1586  NH1 ARG   132      42.600  30.860  50.760  1.00  0.00           N
ATOM   1587 1HH1 ARG   132      41.700  30.400  50.790  1.00  0.00           H
ATOM   1588 2HH1 ARG   132      43.400  30.360  50.390  1.00  0.00           H
ATOM   1589  NH2 ARG   132      44.050  32.430  51.180  1.00  0.00           N
ATOM   1590 1HH2 ARG   132      44.280  33.330  51.580  1.00  0.00           H
ATOM   1591 2HH2 ARG   132      44.770  31.730  51.060  1.00  0.00           H
ATOM   1592  C   ARG   132      36.030  34.210  50.690  1.00  0.00           C
ATOM   1593  O   ARG   132      35.410  33.230  50.270  1.00  0.00           O
ATOM   1594  N   SER   133      35.510  35.010  51.580  1.00  0.00           N
ATOM   1595  H   SER   133      36.050  35.850  51.780  1.00  0.00           H
ATOM   1596  CA  SER   133      34.310  34.840  52.390  1.00  0.00           C
ATOM   1597  HA  SER   133      34.510  34.120  53.180  1.00  0.00           H
ATOM   1598  CB  SER   133      33.990  36.160  53.150  1.00  0.00           C
ATOM   1599  HB1 SER   133      34.210  37.010  52.500  1.00  0.00           H
ATOM   1600  HB2 SER   133      34.660  36.290  54.000  1.00  0.00           H
ATOM   1601  OG  SER   133      32.650  36.250  53.620  1.00  0.00           O
ATOM   1602  HG  SER   133      32.690  36.040  54.550  1.00  0.00           H
ATOM   1603  C   SER   133      33.040  34.520  51.460  1.00  0.00           C
ATOM   1604  O   SER   133      32.870  35.050  50.380  1.00  0.00           O
ATOM   1605  N   VAL   134      32.140  33.650  51.970  1.00  0.00           N
ATOM   1606  H   VAL   134      32.380  33.160  52.820  1.00  0.00           H
ATOM   1607  CA  VAL   134      30.870  33.350  51.320  1.00  0.00           C
ATOM   1608  HA  VAL   134      31.080  33.010  50.310  1.00  0.00           H
ATOM   1609  CB  VAL   134      30.010  32.320  52.060  1.00  0.00           C
ATOM   1610  HB  VAL   134      29.000  32.310  51.660  1.00  0.00           H
ATOM   1611  CG1 VAL   134      30.720  30.900  51.980  1.00  0.00           C
ATOM   1612 1HG1 VAL   134      31.670  30.870  52.520  1.00  0.00           H
ATOM   1613 2HG1 VAL   134      30.090  30.180  52.500  1.00  0.00           H
ATOM   1614 3HG1 VAL   134      30.680  30.610  50.930  1.00  0.00           H
ATOM   1615  CG2 VAL   134      29.890  32.490  53.570  1.00  0.00           C
ATOM   1616 1HG2 VAL   134      29.430  33.450  53.840  1.00  0.00           H
ATOM   1617 2HG2 VAL   134      29.210  31.730  53.950  1.00  0.00           H
ATOM   1618 3HG2 VAL   134      30.820  32.420  54.130  1.00  0.00           H
ATOM   1619  C   VAL   134      30.040  34.620  51.190  1.00  0.00           C
ATOM   1620  O   VAL   134      29.110  34.530  50.370  1.00  0.00           O
ATOM   1621  N   LYS   135      30.210  35.730  52.000  1.00  0.00           N
ATOM   1622  H   LYS   135      31.030  35.730  52.600  1.00  0.00           H
ATOM   1623  CA  LYS   135      29.450  36.990  52.130  1.00  0.00           C
ATOM   1624  HA  LYS   135      28.400  36.730  52.090  1.00  0.00           H
ATOM   1625  CB  LYS   135      29.550  37.750  53.500  1.00  0.00           C
ATOM   1626  HB1 LYS   135      28.770  38.520  53.500  1.00  0.00           H
ATOM   1627  HB2 LYS   135      30.550  38.180  53.570  1.00  0.00           H
ATOM   1628  CG  LYS   135      29.320  36.830  54.710  1.00  0.00           C
ATOM   1629  HG1 LYS   135      29.200  37.520  55.550  1.00  0.00           H
ATOM   1630  HG2 LYS   135      30.170  36.190  54.960  1.00  0.00           H
ATOM   1631  CD  LYS   135      28.110  35.910  54.670  1.00  0.00           C
ATOM   1632  HD1 LYS   135      28.140  35.250  53.800  1.00  0.00           H
ATOM   1633  HD2 LYS   135      27.220  36.560  54.630  1.00  0.00           H
ATOM   1634  CE  LYS   135      27.970  35.160  55.930  1.00  0.00           C
ATOM   1635  HE1 LYS   135      27.970  35.810  56.810  1.00  0.00           H
ATOM   1636  HE2 LYS   135      28.860  34.530  55.890  1.00  0.00           H
ATOM   1637  NZ  LYS   135      26.820  34.250  56.010  1.00  0.00           N
ATOM   1638  HZ1 LYS   135      26.880  33.400  55.470  1.00  0.00           H
ATOM   1639  HZ2 LYS   135      26.640  33.990  56.970  1.00  0.00           H
ATOM   1640  HZ3 LYS   135      26.020  34.790  55.700  1.00  0.00           H
ATOM   1641  C   LYS   135      29.630  37.980  50.920  1.00  0.00           C
ATOM   1642  O   LYS   135      29.050  39.080  51.020  1.00  0.00           O
ATOM   1643  N   TYR   136      30.330  37.570  49.880  1.00  0.00           N
ATOM   1644  H   TYR   136      30.870  36.720  49.960  1.00  0.00           H
ATOM   1645  CA  TYR   136      30.450  38.310  48.590  1.00  0.00           C
ATOM   1646  HA  TYR   136      31.250  39.050  48.610  1.00  0.00           H
ATOM   1647  CB  TYR   136      30.870  37.310  47.470  1.00  0.00           C
ATOM   1648  HB1 TYR   136      30.400  37.510  46.510  1.00  0.00           H
ATOM   1649  HB2 TYR   136      30.610  36.320  47.840  1.00  0.00           H
ATOM   1650  CG  TYR   136      32.370  37.250  47.260  1.00  0.00           C
ATOM   1651  CD1 TYR   136      33.100  36.100  47.650  1.00  0.00           C
ATOM   1652  HD1 TYR   136      32.580  35.290  48.130  1.00  0.00           H
ATOM   1653  CE1 TYR   136      34.510  35.980  47.460  1.00  0.00           C
ATOM   1654  HE1 TYR   136      35.090  35.140  47.810  1.00  0.00           H
ATOM   1655  CZ  TYR   136      35.180  37.190  47.080  1.00  0.00           C
ATOM   1656  OH  TYR   136      36.550  37.160  47.020  1.00  0.00           O
ATOM   1657  HH  TYR   136      36.890  38.030  47.210  1.00  0.00           H
ATOM   1658  CE2 TYR   136      34.460  38.330  46.660  1.00  0.00           C
ATOM   1659  HE2 TYR   136      35.010  39.140  46.210  1.00  0.00           H
ATOM   1660  CD2 TYR   136      33.060  38.360  46.800  1.00  0.00           C
ATOM   1661  HD2 TYR   136      32.470  39.220  46.490  1.00  0.00           H
ATOM   1662  C   TYR   136      29.110  38.940  48.180  1.00  0.00           C
ATOM   1663  O   TYR   136      27.960  38.450  48.440  1.00  0.00           O
ATOM   1664  N   ASP   137      29.230  40.160  47.610  1.00  0.00           N
ATOM   1665  H   ASP   137      30.190  40.470  47.570  1.00  0.00           H
ATOM   1666  CA  ASP   137      28.100  41.060  47.430  1.00  0.00           C
ATOM   1667  HA  ASP   137      27.470  40.860  48.300  1.00  0.00           H
ATOM   1668  CB  ASP   137      28.510  42.560  47.490  1.00  0.00           C
ATOM   1669  HB1 ASP   137      28.990  42.750  46.530  1.00  0.00           H
ATOM   1670  HB2 ASP   137      29.180  42.840  48.300  1.00  0.00           H
ATOM   1671  CG  ASP   137      27.400  43.590  47.700  1.00  0.00           C
ATOM   1672  OD1 ASP   137      27.640  44.760  47.350  1.00  0.00           O
ATOM   1673  OD2 ASP   137      26.400  43.250  48.400  1.00  0.00           O
ATOM   1674  C   ASP   137      27.340  40.920  46.100  1.00  0.00           C
ATOM   1675  O   ASP   137      26.130  40.710  46.120  1.00  0.00           O
ATOM   1676  N   TYR   138      28.110  40.820  45.030  1.00  0.00           N
ATOM   1677  H   TYR   138      29.090  41.050  45.110  1.00  0.00           H
ATOM   1678  CA  TYR   138      27.550  40.550  43.680  1.00  0.00           C
ATOM   1679  HA  TYR   138      26.470  40.650  43.670  1.00  0.00           H
ATOM   1680  CB  TYR   138      28.200  41.430  42.660  1.00  0.00           C
ATOM   1681  HB1 TYR   138      28.030  41.010  41.670  1.00  0.00           H
ATOM   1682  HB2 TYR   138      29.280  41.430  42.810  1.00  0.00           H
ATOM   1683  CG  TYR   138      27.750  42.900  42.550  1.00  0.00           C
ATOM   1684  CD1 TYR   138      28.420  43.930  43.180  1.00  0.00           C
ATOM   1685  HD1 TYR   138      29.380  43.770  43.660  1.00  0.00           H
ATOM   1686  CE1 TYR   138      27.930  45.230  43.010  1.00  0.00           C
ATOM   1687  HE1 TYR   138      28.570  46.020  43.360  1.00  0.00           H
ATOM   1688  CZ  TYR   138      26.670  45.490  42.390  1.00  0.00           C
ATOM   1689  OH  TYR   138      26.170  46.800  42.220  1.00  0.00           O
ATOM   1690  HH  TYR   138      25.240  46.790  41.970  1.00  0.00           H
ATOM   1691  CE2 TYR   138      25.930  44.370  41.920  1.00  0.00           C
ATOM   1692  HE2 TYR   138      25.000  44.480  41.390  1.00  0.00           H
ATOM   1693  CD2 TYR   138      26.470  43.060  42.020  1.00  0.00           C
ATOM   1694  HD2 TYR   138      25.960  42.250  41.530  1.00  0.00           H
ATOM   1695  C   TYR   138      27.730  39.050  43.230  1.00  0.00           C
ATOM   1696  O   TYR   138      28.710  38.410  43.550  1.00  0.00           O
ATOM   1697  N   TRP   139      26.840  38.590  42.410  1.00  0.00           N
ATOM   1698  H   TRP   139      26.120  39.170  42.000  1.00  0.00           H
ATOM   1699  CA  TRP   139      26.810  37.190  41.900  1.00  0.00           C
ATOM   1700  HA  TRP   139      27.810  36.740  41.880  1.00  0.00           H
ATOM   1701  CB  TRP   139      25.920  36.350  42.830  1.00  0.00           C
ATOM   1702  HB1 TRP   139      26.030  35.360  42.390  1.00  0.00           H
ATOM   1703  HB2 TRP   139      24.880  36.670  42.790  1.00  0.00           H
ATOM   1704  CG  TRP   139      26.450  36.200  44.180  1.00  0.00           C
ATOM   1705  CD1 TRP   139      26.140  37.010  45.260  1.00  0.00           C
ATOM   1706  HD1 TRP   139      25.660  37.980  45.180  1.00  0.00           H
ATOM   1707  NE1 TRP   139      26.910  36.580  46.360  1.00  0.00           N
ATOM   1708  HE1 TRP   139      26.770  37.010  47.260  1.00  0.00           H
ATOM   1709  CE2 TRP   139      27.530  35.390  46.100  1.00  0.00           C
ATOM   1710  CZ2 TRP   139      28.410  34.610  46.870  1.00  0.00           C
ATOM   1711  HZ2 TRP   139      28.730  34.890  47.860  1.00  0.00           H
ATOM   1712  CH2 TRP   139      29.030  33.560  46.260  1.00  0.00           C
ATOM   1713  HH2 TRP   139      29.770  32.900  46.690  1.00  0.00           H
ATOM   1714  CZ3 TRP   139      28.760  33.190  44.910  1.00  0.00           C
ATOM   1715  HZ3 TRP   139      29.120  32.290  44.430  1.00  0.00           H
ATOM   1716  CE3 TRP   139      28.000  34.060  44.130  1.00  0.00           C
ATOM   1717  HE3 TRP   139      27.930  33.870  43.070  1.00  0.00           H
ATOM   1718  CD2 TRP   139      27.310  35.150  44.720  1.00  0.00           C
ATOM   1719  C   TRP   139      26.270  37.130  40.470  1.00  0.00           C
ATOM   1720  O   TRP   139      25.720  38.160  39.970  1.00  0.00           O
ATOM   1721  N   GLY   140      26.460  36.010  39.710  1.00  0.00           N
ATOM   1722  H   GLY   140      26.920  35.200  40.100  1.00  0.00           H
ATOM   1723  CA  GLY   140      25.690  35.770  38.470  1.00  0.00           C
ATOM   1724  HA1 GLY   140      26.480  35.500  37.770  1.00  0.00           H
ATOM   1725  HA2 GLY   140      25.070  36.630  38.210  1.00  0.00           H
ATOM   1726  C   GLY   140      24.800  34.440  38.540  1.00  0.00           C
ATOM   1727  O   GLY   140      24.150  34.190  39.500  1.00  0.00           O
ATOM   1728  N   GLN   141      24.890  33.590  37.540  1.00  0.00           N
ATOM   1729  H   GLN   141      25.660  33.710  36.900  1.00  0.00           H
ATOM   1730  CA  GLN   141      24.110  32.370  37.280  1.00  0.00           C
ATOM   1731  HA  GLN   141      23.490  32.290  38.170  1.00  0.00           H
ATOM   1732  CB  GLN   141      23.090  32.430  36.090  1.00  0.00           C
ATOM   1733  HB1 GLN   141      23.540  32.130  35.140  1.00  0.00           H
ATOM   1734  HB2 GLN   141      22.850  33.490  35.960  1.00  0.00           H
ATOM   1735  CG  GLN   141      21.820  31.620  36.120  1.00  0.00           C
ATOM   1736  HG1 GLN   141      21.360  31.640  37.110  1.00  0.00           H
ATOM   1737  HG2 GLN   141      22.000  30.560  35.900  1.00  0.00           H
ATOM   1738  CD  GLN   141      20.800  32.270  35.220  1.00  0.00           C
ATOM   1739  OE1 GLN   141      19.840  32.880  35.680  1.00  0.00           O
ATOM   1740  NE2 GLN   141      20.990  32.210  33.950  1.00  0.00           N
ATOM   1741 1HE2 GLN   141      21.790  31.630  33.730  1.00  0.00           H
ATOM   1742 2HE2 GLN   141      20.120  32.250  33.430  1.00  0.00           H
ATOM   1743  C   GLN   141      24.930  31.040  37.270  1.00  0.00           C
ATOM   1744  O   GLN   141      24.360  29.990  37.110  1.00  0.00           O
ATOM   1745  N   GLY   142      26.230  30.950  37.420  1.00  0.00           N
ATOM   1746  H   GLY   142      26.770  31.800  37.350  1.00  0.00           H
ATOM   1747  CA  GLY   142      27.080  29.780  37.360  1.00  0.00           C
ATOM   1748  HA1 GLY   142      26.660  28.990  37.980  1.00  0.00           H
ATOM   1749  HA2 GLY   142      28.040  30.120  37.760  1.00  0.00           H
ATOM   1750  C   GLY   142      27.350  29.320  35.950  1.00  0.00           C
ATOM   1751  O   GLY   142      26.740  29.740  34.930  1.00  0.00           O
ATOM   1752  N   THR   143      28.160  28.250  35.840  1.00  0.00           N
ATOM   1753  H   THR   143      28.690  27.950  36.640  1.00  0.00           H
ATOM   1754  CA  THR   143      28.330  27.380  34.640  1.00  0.00           C
ATOM   1755  HA  THR   143      27.390  27.210  34.110  1.00  0.00           H
ATOM   1756  CB  THR   143      29.380  28.100  33.710  1.00  0.00           C
ATOM   1757  HB  THR   143      28.900  29.020  33.390  1.00  0.00           H
ATOM   1758  CG2 THR   143      30.780  28.180  34.310  1.00  0.00           C
ATOM   1759 1HG2 THR   143      31.370  28.770  33.610  1.00  0.00           H
ATOM   1760 2HG2 THR   143      30.810  28.700  35.260  1.00  0.00           H
ATOM   1761 3HG2 THR   143      31.220  27.190  34.430  1.00  0.00           H
ATOM   1762  OG1 THR   143      29.500  27.440  32.480  1.00  0.00           O
ATOM   1763  HG1 THR   143      28.630  27.170  32.170  1.00  0.00           H
ATOM   1764  C   THR   143      28.730  26.000  35.020  1.00  0.00           C
ATOM   1765  O   THR   143      29.120  25.790  36.120  1.00  0.00           O
ATOM   1766  N   GLN   144      28.440  25.100  34.160  1.00  0.00           N
ATOM   1767  H   GLN   144      27.990  25.360  33.290  1.00  0.00           H
ATOM   1768  CA  GLN   144      28.300  23.650  34.440  1.00  0.00           C
ATOM   1769  HA  GLN   144      28.440  23.510  35.520  1.00  0.00           H
ATOM   1770  CB  GLN   144      26.930  23.020  34.020  1.00  0.00           C
ATOM   1771  HB1 GLN   144      26.990  21.940  34.170  1.00  0.00           H
ATOM   1772  HB2 GLN   144      26.720  23.260  32.980  1.00  0.00           H
ATOM   1773  CG  GLN   144      25.760  23.540  34.830  1.00  0.00           C
ATOM   1774  HG1 GLN   144      25.970  23.730  35.890  1.00  0.00           H
ATOM   1775  HG2 GLN   144      24.950  22.820  34.700  1.00  0.00           H
ATOM   1776  CD  GLN   144      25.260  24.920  34.430  1.00  0.00           C
ATOM   1777  OE1 GLN   144      25.680  25.940  34.910  1.00  0.00           O
ATOM   1778  NE2 GLN   144      24.540  24.960  33.360  1.00  0.00           N
ATOM   1779 1HE2 GLN   144      24.390  24.090  32.860  1.00  0.00           H
ATOM   1780 2HE2 GLN   144      24.370  25.900  33.030  1.00  0.00           H
ATOM   1781  C   GLN   144      29.420  22.800  33.780  1.00  0.00           C
ATOM   1782  O   GLN   144      29.480  22.700  32.570  1.00  0.00           O
ATOM   1783  N   VAL   145      30.250  22.130  34.570  1.00  0.00           N
ATOM   1784  H   VAL   145      30.160  22.140  35.570  1.00  0.00           H
ATOM   1785  CA  VAL   145      31.210  21.140  34.040  1.00  0.00           C
ATOM   1786  HA  VAL   145      31.270  21.040  32.960  1.00  0.00           H
ATOM   1787  CB  VAL   145      32.570  21.470  34.620  1.00  0.00           C
ATOM   1788  HB  VAL   145      32.410  21.390  35.700  1.00  0.00           H
ATOM   1789  CG1 VAL   145      33.750  20.560  34.190  1.00  0.00           C
ATOM   1790 1HG1 VAL   145      33.820  20.570  33.100  1.00  0.00           H
ATOM   1791 2HG1 VAL   145      34.710  20.990  34.480  1.00  0.00           H
ATOM   1792 3HG1 VAL   145      33.680  19.530  34.540  1.00  0.00           H
ATOM   1793  CG2 VAL   145      33.020  22.940  34.370  1.00  0.00           C
ATOM   1794 1HG2 VAL   145      33.110  23.000  33.280  1.00  0.00           H
ATOM   1795 2HG2 VAL   145      32.220  23.620  34.670  1.00  0.00           H
ATOM   1796 3HG2 VAL   145      33.900  23.210  34.950  1.00  0.00           H
ATOM   1797  C   VAL   145      30.900  19.720  34.590  1.00  0.00           C
ATOM   1798  O   VAL   145      30.530  19.530  35.750  1.00  0.00           O
ATOM   1799  N   THR   146      31.200  18.800  33.700  1.00  0.00           N
ATOM   1800  H   THR   146      31.640  19.070  32.830  1.00  0.00           H
ATOM   1801  CA  THR   146      31.290  17.320  33.950  1.00  0.00           C
ATOM   1802  HA  THR   146      31.270  17.170  35.030  1.00  0.00           H
ATOM   1803  CB  THR   146      30.090  16.670  33.300  1.00  0.00           C
ATOM   1804  HB  THR   146      30.260  16.480  32.250  1.00  0.00           H
ATOM   1805  CG2 THR   146      29.810  15.250  33.900  1.00  0.00           C
ATOM   1806 1HG2 THR   146      30.630  14.620  33.560  1.00  0.00           H
ATOM   1807 2HG2 THR   146      29.750  15.300  34.990  1.00  0.00           H
ATOM   1808 3HG2 THR   146      28.950  14.800  33.390  1.00  0.00           H
ATOM   1809  OG1 THR   146      28.970  17.440  33.490  1.00  0.00           O
ATOM   1810  HG1 THR   146      28.270  17.000  33.000  1.00  0.00           H
ATOM   1811  C   THR   146      32.560  16.770  33.440  1.00  0.00           C
ATOM   1812  O   THR   146      32.910  17.080  32.270  1.00  0.00           O
ATOM   1813  N   VAL   147      33.170  15.810  34.170  1.00  0.00           N
ATOM   1814  H   VAL   147      32.910  15.770  35.150  1.00  0.00           H
ATOM   1815  CA  VAL   147      34.310  15.100  33.730  1.00  0.00           C
ATOM   1816  HA  VAL   147      34.570  15.450  32.730  1.00  0.00           H
ATOM   1817  CB  VAL   147      35.510  15.490  34.620  1.00  0.00           C
ATOM   1818  HB  VAL   147      35.320  15.110  35.620  1.00  0.00           H
ATOM   1819  CG1 VAL   147      36.790  14.900  34.020  1.00  0.00           C
ATOM   1820 1HG1 VAL   147      36.730  13.820  33.920  1.00  0.00           H
ATOM   1821 2HG1 VAL   147      36.900  15.270  33.000  1.00  0.00           H
ATOM   1822 3HG1 VAL   147      37.650  15.210  34.610  1.00  0.00           H
ATOM   1823  CG2 VAL   147      35.710  17.000  34.840  1.00  0.00           C
ATOM   1824 1HG2 VAL   147      34.870  17.280  35.480  1.00  0.00           H
ATOM   1825 2HG2 VAL   147      36.610  17.260  35.390  1.00  0.00           H
ATOM   1826 3HG2 VAL   147      35.540  17.580  33.940  1.00  0.00           H
ATOM   1827  C   VAL   147      34.070  13.600  33.650  1.00  0.00           C
ATOM   1828  O   VAL   147      33.630  12.950  34.600  1.00  0.00           O
ATOM   1829  N   SER   148      34.370  13.140  32.420  1.00  0.00           N
ATOM   1830  H   SER   148      34.680  13.780  31.700  1.00  0.00           H
ATOM   1831  CA  SER   148      33.970  11.750  32.050  1.00  0.00           C
ATOM   1832  HA  SER   148      32.920  11.660  32.350  1.00  0.00           H
ATOM   1833  CB  SER   148      34.330  11.450  30.620  1.00  0.00           C
ATOM   1834  HB1 SER   148      34.090  10.400  30.450  1.00  0.00           H
ATOM   1835  HB2 SER   148      35.400  11.610  30.520  1.00  0.00           H
ATOM   1836  OG  SER   148      33.650  12.240  29.640  1.00  0.00           O
ATOM   1837  HG  SER   148      34.140  13.070  29.680  1.00  0.00           H
ATOM   1838  C   SER   148      34.770  10.720  32.860  1.00  0.00           C
ATOM   1839  O   SER   148      35.950  10.820  33.110  1.00  0.00           O
ATOM   1840  N   SER   149      34.090   9.640  33.260  1.00  0.00           N
ATOM   1841  H   SER   149      33.140   9.540  32.940  1.00  0.00           H
ATOM   1842  CA  SER   149      34.600   8.300  33.790  1.00  0.00           C
ATOM   1843  HA  SER   149      35.400   7.900  33.160  1.00  0.00           H
ATOM   1844  CB  SER   149      35.280   8.420  35.190  1.00  0.00           C
ATOM   1845  HB1 SER   149      35.570   7.450  35.590  1.00  0.00           H
ATOM   1846  HB2 SER   149      34.550   8.820  35.900  1.00  0.00           H
ATOM   1847  OG  SER   149      36.380   9.310  35.070  1.00  0.00           O
ATOM   1848  HG  SER   149      36.190   9.940  34.370  1.00  0.00           H
ATOM   1849  C   SER   149      33.550   7.210  33.890  1.00  0.00           C
ATOM   1850  OC1 SER   149      32.520   7.530  34.560  1.00  0.00           O
ATOM   1851  OC2 SER   149      33.760   6.110  33.360  1.00  0.00           O
TER
ENDMDL
