# Supplementary material for: Targeting Ras-binding domain of ELMO1 by computational nanobody design
Source: Commun Biol. 2023 Mar 17;6:284. doi: 10.1038/s42003-023-04657-w (PMC10023680; doi:10.1038/s42003-023-04657-w)
Supplement: Supplementary file 4 — Supplementary Data 2 [file 42003_2023_4657_MOESM4_ESM.zip › MD_input_output/Nb01_snapshot/snapshot_057000_CDR2.pdb]

ATOM    724  N   SER    57      40.920  34.240  35.690  1.00  0.00           N
ATOM    725  H   SER    57      41.820  33.820  35.890  1.00  0.00           H
ATOM    726  CA  SER    57      40.880  35.620  35.190  1.00  0.00           C
ATOM    727  HA  SER    57      39.990  35.700  34.560  1.00  0.00           H
ATOM    728  CB  SER    57      40.670  36.690  36.240  1.00  0.00           C
ATOM    729  HB1 SER    57      39.810  36.560  36.890  1.00  0.00           H
ATOM    730  HB2 SER    57      40.420  37.650  35.770  1.00  0.00           H
ATOM    731  OG  SER    57      41.800  36.870  37.070  1.00  0.00           O
ATOM    732  HG  SER    57      41.510  36.970  37.980  1.00  0.00           H
ATOM    733  C   SER    57      42.060  35.970  34.290  1.00  0.00           C
ATOM    734  O   SER    57      43.120  35.430  34.510  1.00  0.00           O
ATOM    735  N   ILE    58      41.890  37.010  33.460  1.00  0.00           N
ATOM    736  H   ILE    58      40.970  37.300  33.170  1.00  0.00           H
ATOM    737  CA  ILE    58      42.890  37.590  32.630  1.00  0.00           C
ATOM    738  HA  ILE    58      43.880  37.440  33.070  1.00  0.00           H
ATOM    739  CB  ILE    58      42.920  36.900  31.230  1.00  0.00           C
ATOM    740  HB  ILE    58      42.830  35.830  31.410  1.00  0.00           H
ATOM    741  CG2 ILE    58      41.670  37.230  30.380  1.00  0.00           C
ATOM    742 1HG2 ILE    58      41.870  38.250  30.040  1.00  0.00           H
ATOM    743 2HG2 ILE    58      41.630  36.570  29.520  1.00  0.00           H
ATOM    744 3HG2 ILE    58      40.830  37.200  31.070  1.00  0.00           H
ATOM    745  CG1 ILE    58      44.290  37.120  30.420  1.00  0.00           C
ATOM    746 1HG1 ILE    58      45.130  37.210  31.120  1.00  0.00           H
ATOM    747 2HG1 ILE    58      44.210  38.050  29.870  1.00  0.00           H
ATOM    748  CD  ILE    58      44.620  35.990  29.470  1.00  0.00           C
ATOM    749  HD1 ILE    58      43.970  36.140  28.610  1.00  0.00           H
ATOM    750  HD2 ILE    58      45.640  36.100  29.080  1.00  0.00           H
ATOM    751  HD3 ILE    58      44.580  35.020  29.950  1.00  0.00           H
ATOM    752  C   ILE    58      42.820  39.140  32.570  1.00  0.00           C
ATOM    753  O   ILE    58      41.750  39.700  32.350  1.00  0.00           O
ATOM    754  N   LYS    59      43.900  39.800  32.640  1.00  0.00           N
ATOM    755  H   LYS    59      44.780  39.330  32.790  1.00  0.00           H
ATOM    756  CA  LYS    59      43.950  41.230  32.540  1.00  0.00           C
ATOM    757  HA  LYS    59      43.040  41.590  33.020  1.00  0.00           H
ATOM    758  CB  LYS    59      45.180  41.690  33.360  1.00  0.00           C
ATOM    759  HB1 LYS    59      45.180  42.780  33.280  1.00  0.00           H
ATOM    760  HB2 LYS    59      46.110  41.280  32.960  1.00  0.00           H
ATOM    761  CG  LYS    59      45.030  41.380  34.840  1.00  0.00           C
ATOM    762  HG1 LYS    59      45.370  40.360  34.980  1.00  0.00           H
ATOM    763  HG2 LYS    59      43.980  41.330  35.100  1.00  0.00           H
ATOM    764  CD  LYS    59      45.630  42.420  35.820  1.00  0.00           C
ATOM    765  HD1 LYS    59      45.390  42.050  36.820  1.00  0.00           H
ATOM    766  HD2 LYS    59      45.070  43.350  35.690  1.00  0.00           H
ATOM    767  CE  LYS    59      47.120  42.620  35.730  1.00  0.00           C
ATOM    768  HE1 LYS    59      47.390  43.200  34.850  1.00  0.00           H
ATOM    769  HE2 LYS    59      47.430  41.570  35.710  1.00  0.00           H
ATOM    770  NZ  LYS    59      47.660  43.340  36.960  1.00  0.00           N
ATOM    771  HZ1 LYS    59      47.460  42.830  37.810  1.00  0.00           H
ATOM    772  HZ2 LYS    59      48.650  43.540  36.870  1.00  0.00           H
ATOM    773  HZ3 LYS    59      47.160  44.210  37.100  1.00  0.00           H
ATOM    774  C   LYS    59      44.110  41.590  31.060  1.00  0.00           C
ATOM    775  O   LYS    59      44.340  40.720  30.150  1.00  0.00           O
ATOM    776  N   TRP    60      43.840  42.860  30.790  1.00  0.00           N
ATOM    777  H   TRP    60      43.450  43.440  31.520  1.00  0.00           H
ATOM    778  CA  TRP    60      43.870  43.430  29.410  1.00  0.00           C
ATOM    779  HA  TRP    60      43.140  42.870  28.830  1.00  0.00           H
ATOM    780  CB  TRP    60      43.220  44.850  29.380  1.00  0.00           C
ATOM    781  HB1 TRP    60      42.160  44.800  29.600  1.00  0.00           H
ATOM    782  HB2 TRP    60      43.300  45.250  28.370  1.00  0.00           H
ATOM    783  CG  TRP    60      43.870  45.820  30.320  1.00  0.00           C
ATOM    784  CD1 TRP    60      43.460  46.040  31.610  1.00  0.00           C
ATOM    785  HD1 TRP    60      42.580  45.630  32.090  1.00  0.00           H
ATOM    786  NE1 TRP    60      44.250  46.950  32.200  1.00  0.00           N
ATOM    787  HE1 TRP    60      44.080  47.420  33.080  1.00  0.00           H
ATOM    788  CE2 TRP    60      45.350  47.220  31.430  1.00  0.00           C
ATOM    789  CZ2 TRP    60      46.480  47.940  31.740  1.00  0.00           C
ATOM    790  HZ2 TRP    60      46.650  48.450  32.670  1.00  0.00           H
ATOM    791  CH2 TRP    60      47.510  48.040  30.770  1.00  0.00           C
ATOM    792  HH2 TRP    60      48.450  48.550  30.950  1.00  0.00           H
ATOM    793  CZ3 TRP    60      47.350  47.400  29.530  1.00  0.00           C
ATOM    794  HZ3 TRP    60      48.050  47.610  28.740  1.00  0.00           H
ATOM    795  CE3 TRP    60      46.160  46.710  29.240  1.00  0.00           C
ATOM    796  HE3 TRP    60      46.060  46.310  28.230  1.00  0.00           H
ATOM    797  CD2 TRP    60      45.140  46.540  30.180  1.00  0.00           C
ATOM    798  C   TRP    60      45.190  43.300  28.680  1.00  0.00           C
ATOM    799  O   TRP    60      45.260  43.320  27.420  1.00  0.00           O
ATOM    800  N   ALA    61      46.290  43.040  29.370  1.00  0.00           N
ATOM    801  H   ALA    61      46.340  43.170  30.370  1.00  0.00           H
ATOM    802  CA  ALA    61      47.600  42.860  28.740  1.00  0.00           C
ATOM    803  HA  ALA    61      47.560  42.850  27.650  1.00  0.00           H
ATOM    804  CB  ALA    61      48.550  43.990  29.110  1.00  0.00           C
ATOM    805  HB1 ALA    61      47.970  44.920  29.060  1.00  0.00           H
ATOM    806  HB2 ALA    61      48.850  43.980  30.160  1.00  0.00           H
ATOM    807  HB3 ALA    61      49.460  44.010  28.520  1.00  0.00           H
ATOM    808  C   ALA    61      48.220  41.410  29.020  1.00  0.00           C
ATOM    809  O   ALA    61      49.430  41.140  29.080  1.00  0.00           O
ATOM    810  N   GLY    65      47.240  40.450  29.190  1.00  0.00           N
ATOM    811  H   GLY    65      46.290  40.800  29.270  1.00  0.00           H
ATOM    812  CA  GLY    65      47.470  39.020  29.260  1.00  0.00           C
ATOM    813  HA1 GLY    65      48.270  38.860  28.530  1.00  0.00           H
ATOM    814  HA2 GLY    65      46.540  38.550  28.960  1.00  0.00           H
ATOM    815  C   GLY    65      47.870  38.410  30.630  1.00  0.00           C
ATOM    816  O   GLY    65      48.190  37.190  30.650  1.00  0.00           O
ATOM    817  N   ASP    66      47.880  39.110  31.780  1.00  0.00           N
ATOM    818  H   ASP    66      47.910  40.120  31.750  1.00  0.00           H
ATOM    819  CA  ASP    66      48.300  38.450  33.040  1.00  0.00           C
ATOM    820  HA  ASP    66      49.030  37.690  32.750  1.00  0.00           H
ATOM    821  CB  ASP    66      48.900  39.430  34.000  1.00  0.00           C
ATOM    822  HB1 ASP    66      48.230  40.220  34.320  1.00  0.00           H
ATOM    823  HB2 ASP    66      49.690  39.940  33.440  1.00  0.00           H
ATOM    824  CG  ASP    66      49.500  38.740  35.250  1.00  0.00           C
ATOM    825  OD1 ASP    66      50.560  38.100  35.270  1.00  0.00           O
ATOM    826  OD2 ASP    66      48.870  38.790  36.310  1.00  0.00           O
ATOM    827  C   ASP    66      47.100  37.710  33.670  1.00  0.00           C
ATOM    828  O   ASP    66      45.960  38.210  33.760  1.00  0.00           O
ATOM    829  N   ARG    67      47.410  36.550  34.260  1.00  0.00           N
ATOM    830  H   ARG    67      48.390  36.290  34.330  1.00  0.00           H
ATOM    831  CA  ARG    67      46.530  35.470  34.710  1.00  0.00           C
ATOM    832  HA  ARG    67      45.490  35.750  34.540  1.00  0.00           H
ATOM    833  CB  ARG    67      46.830  34.210  33.920  1.00  0.00           C
ATOM    834  HB1 ARG    67      46.370  33.330  34.350  1.00  0.00           H
ATOM    835  HB2 ARG    67      47.900  33.970  33.950  1.00  0.00           H
ATOM    836  CG  ARG    67      46.300  34.270  32.460  1.00  0.00           C
ATOM    837  HG1 ARG    67      46.670  35.210  32.030  1.00  0.00           H
ATOM    838  HG2 ARG    67      45.210  34.270  32.420  1.00  0.00           H
ATOM    839  CD  ARG    67      46.770  33.120  31.580  1.00  0.00           C
ATOM    840  HD1 ARG    67      46.380  32.230  32.060  1.00  0.00           H
ATOM    841  HD2 ARG    67      47.830  32.940  31.760  1.00  0.00           H
ATOM    842  NE  ARG    67      46.530  33.210  30.110  1.00  0.00           N
ATOM    843  HE  ARG    67      45.650  32.790  29.840  1.00  0.00           H
ATOM    844  CZ  ARG    67      47.430  33.410  29.140  1.00  0.00           C
ATOM    845  NH1 ARG    67      48.720  33.650  29.320  1.00  0.00           N
ATOM    846 1HH1 ARG    67      49.050  33.920  30.240  1.00  0.00           H
ATOM    847 2HH1 ARG    67      49.260  33.910  28.510  1.00  0.00           H
ATOM    848  NH2 ARG    67      47.030  33.110  27.960  1.00  0.00           N
ATOM    849 1HH2 ARG    67      46.090  32.800  27.730  1.00  0.00           H
ATOM    850 2HH2 ARG    67      47.640  33.150  27.160  1.00  0.00           H
ATOM    851  C   ARG    67      46.740  35.100  36.170  1.00  0.00           C
ATOM    852  O   ARG    67      47.760  35.170  36.840  1.00  0.00           O
ATOM    853  N   THR    68      45.570  34.690  36.740  1.00  0.00           N
ATOM    854  H   THR    68      44.800  34.550  36.110  1.00  0.00           H
ATOM    855  CA  THR    68      45.410  34.090  38.070  1.00  0.00           C
ATOM    856  HA  THR    68      46.280  33.450  38.280  1.00  0.00           H
ATOM    857  CB  THR    68      45.390  35.170  39.190  1.00  0.00           C
ATOM    858  HB  THR    68      46.090  35.970  38.980  1.00  0.00           H
ATOM    859  CG2 THR    68      44.070  35.760  39.540  1.00  0.00           C
ATOM    860 1HG2 THR    68      43.600  36.030  38.600  1.00  0.00           H
ATOM    861 2HG2 THR    68      43.500  35.050  40.140  1.00  0.00           H
ATOM    862 3HG2 THR    68      44.240  36.630  40.170  1.00  0.00           H
ATOM    863  OG1 THR    68      45.930  34.600  40.380  1.00  0.00           O
ATOM    864  HG1 THR    68      46.570  33.940  40.100  1.00  0.00           H
ATOM    865  C   THR    68      44.190  33.130  38.120  1.00  0.00           C
ATOM    866  O   THR    68      43.290  33.190  37.260  1.00  0.00           O
ATOM    867  N   TYR    69      44.380  32.030  38.920  1.00  0.00           N
ATOM    868  H   TYR    69      45.200  31.950  39.500  1.00  0.00           H
ATOM    869  CA  TYR    69      43.500  30.880  38.820  1.00  0.00           C
ATOM    870  HA  TYR    69      42.600  31.150  38.260  1.00  0.00           H
ATOM    871  CB  TYR    69      44.240  29.660  38.180  1.00  0.00           C
ATOM    872  HB1 TYR    69      43.690  28.720  38.180  1.00  0.00           H
ATOM    873  HB2 TYR    69      45.130  29.470  38.790  1.00  0.00           H
ATOM    874  CG  TYR    69      44.530  29.980  36.700  1.00  0.00           C
ATOM    875  CD1 TYR    69      45.850  30.300  36.210  1.00  0.00           C
ATOM    876  HD1 TYR    69      46.650  30.380  36.930  1.00  0.00           H
ATOM    877  CE1 TYR    69      46.120  30.420  34.860  1.00  0.00           C
ATOM    878  HE1 TYR    69      47.110  30.670  34.510  1.00  0.00           H
ATOM    879  CZ  TYR    69      45.100  30.090  33.940  1.00  0.00           C
ATOM    880  OH  TYR    69      45.460  30.190  32.620  1.00  0.00           O
ATOM    881  HH  TYR    69      46.410  30.290  32.530  1.00  0.00           H
ATOM    882  CE2 TYR    69      43.790  29.780  34.370  1.00  0.00           C
ATOM    883  HE2 TYR    69      43.100  29.450  33.600  1.00  0.00           H
ATOM    884  CD2 TYR    69      43.570  29.660  35.730  1.00  0.00           C
ATOM    885  HD2 TYR    69      42.600  29.330  36.080  1.00  0.00           H
ATOM    886  C   TYR    69      42.940  30.420  40.190  1.00  0.00           C
ATOM    887  O   TYR    69      43.410  30.890  41.220  1.00  0.00           O
