# Supplementary material for: Targeting Ras-binding domain of ELMO1 by computational nanobody design
Source: Commun Biol. 2023 Mar 17;6:284. doi: 10.1038/s42003-023-04657-w (PMC10023680; doi:10.1038/s42003-023-04657-w)
Supplement: Supplementary file 4 — Supplementary Data 2 [file 42003_2023_4657_MOESM4_ESM.zip › MD_input_output/Nb01_snapshot/snapshot_069000.pdb]

REMARK    GENERATED BY TRJCONV
TITLE     Protein in water t= 6900.00000 step= 3450000
REMARK    THIS IS A SIMULATION BOX
CRYST1   67.326   67.326   67.326  90.00  90.00  90.00 P 1           1
MODEL        1
ATOM      1  N   VAL     2      27.500  52.890  28.960  1.00  0.00           N
ATOM      2  H1  VAL     2      27.790  53.810  28.670  1.00  0.00           H
ATOM      3  H2  VAL     2      26.540  52.820  28.650  1.00  0.00           H
ATOM      4  H3  VAL     2      27.510  52.950  29.970  1.00  0.00           H
ATOM      5  CA  VAL     2      28.370  51.760  28.520  1.00  0.00           C
ATOM      6  HA  VAL     2      28.190  51.620  27.450  1.00  0.00           H
ATOM      7  CB  VAL     2      29.900  52.080  28.620  1.00  0.00           C
ATOM      8  HB  VAL     2      30.030  52.690  27.730  1.00  0.00           H
ATOM      9  CG1 VAL     2      30.410  52.930  29.820  1.00  0.00           C
ATOM     10 1HG1 VAL     2      30.520  52.480  30.800  1.00  0.00           H
ATOM     11 2HG1 VAL     2      31.380  53.340  29.530  1.00  0.00           H
ATOM     12 3HG1 VAL     2      29.760  53.780  30.030  1.00  0.00           H
ATOM     13  CG2 VAL     2      30.810  50.880  28.540  1.00  0.00           C
ATOM     14 1HG2 VAL     2      30.690  50.150  29.340  1.00  0.00           H
ATOM     15 2HG2 VAL     2      30.630  50.370  27.580  1.00  0.00           H
ATOM     16 3HG2 VAL     2      31.840  51.220  28.510  1.00  0.00           H
ATOM     17  C   VAL     2      28.080  50.460  29.250  1.00  0.00           C
ATOM     18  O   VAL     2      27.990  50.370  30.480  1.00  0.00           O
ATOM     19  N   GLN     3      27.990  49.410  28.440  1.00  0.00           N
ATOM     20  H   GLN     3      28.000  49.540  27.440  1.00  0.00           H
ATOM     21  CA  GLN     3      27.770  47.970  28.820  1.00  0.00           C
ATOM     22  HA  GLN     3      27.740  47.970  29.910  1.00  0.00           H
ATOM     23  CB  GLN     3      26.420  47.430  28.430  1.00  0.00           C
ATOM     24  HB1 GLN     3      26.240  47.650  27.380  1.00  0.00           H
ATOM     25  HB2 GLN     3      25.690  48.020  28.980  1.00  0.00           H
ATOM     26  CG  GLN     3      26.180  45.960  28.800  1.00  0.00           C
ATOM     27  HG1 GLN     3      26.180  45.850  29.890  1.00  0.00           H
ATOM     28  HG2 GLN     3      26.890  45.310  28.290  1.00  0.00           H
ATOM     29  CD  GLN     3      24.880  45.480  28.220  1.00  0.00           C
ATOM     30  OE1 GLN     3      24.740  45.570  27.010  1.00  0.00           O
ATOM     31  NE2 GLN     3      23.940  44.990  28.990  1.00  0.00           N
ATOM     32 1HE2 GLN     3      24.070  44.950  29.990  1.00  0.00           H
ATOM     33 2HE2 GLN     3      23.010  44.880  28.620  1.00  0.00           H
ATOM     34  C   GLN     3      28.930  47.120  28.210  1.00  0.00           C
ATOM     35  O   GLN     3      29.110  47.010  26.950  1.00  0.00           O
ATOM     36  N   LEU     4      29.610  46.520  29.150  1.00  0.00           N
ATOM     37  H   LEU     4      29.380  46.630  30.130  1.00  0.00           H
ATOM     38  CA  LEU     4      30.760  45.600  28.890  1.00  0.00           C
ATOM     39  HA  LEU     4      31.330  46.170  28.150  1.00  0.00           H
ATOM     40  CB  LEU     4      31.600  45.480  30.250  1.00  0.00           C
ATOM     41  HB1 LEU     4      32.480  44.860  30.070  1.00  0.00           H
ATOM     42  HB2 LEU     4      31.050  44.940  31.030  1.00  0.00           H
ATOM     43  CG  LEU     4      32.130  46.800  30.850  1.00  0.00           C
ATOM     44  HG  LEU     4      31.300  47.470  31.110  1.00  0.00           H
ATOM     45  CD1 LEU     4      33.020  46.490  32.030  1.00  0.00           C
ATOM     46 1HD1 LEU     4      33.890  45.870  31.810  1.00  0.00           H
ATOM     47 2HD1 LEU     4      33.290  47.440  32.480  1.00  0.00           H
ATOM     48 3HD1 LEU     4      32.460  46.020  32.840  1.00  0.00           H
ATOM     49  CD2 LEU     4      33.050  47.590  29.850  1.00  0.00           C
ATOM     50 1HD2 LEU     4      33.990  47.050  29.750  1.00  0.00           H
ATOM     51 2HD2 LEU     4      32.650  47.750  28.840  1.00  0.00           H
ATOM     52 3HD2 LEU     4      33.230  48.600  30.220  1.00  0.00           H
ATOM     53  C   LEU     4      30.370  44.360  28.180  1.00  0.00           C
ATOM     54  O   LEU     4      29.240  43.880  28.290  1.00  0.00           O
ATOM     55  N   VAL     5      31.330  43.780  27.460  1.00  0.00           N
ATOM     56  H   VAL     5      32.210  44.260  27.510  1.00  0.00           H
ATOM     57  CA  VAL     5      31.050  42.510  26.780  1.00  0.00           C
ATOM     58  HA  VAL     5      30.150  42.020  27.150  1.00  0.00           H
ATOM     59  CB  VAL     5      30.860  42.720  25.280  1.00  0.00           C
ATOM     60  HB  VAL     5      30.850  41.810  24.670  1.00  0.00           H
ATOM     61  CG1 VAL     5      29.530  43.450  24.920  1.00  0.00           C
ATOM     62 1HG1 VAL     5      28.740  42.950  25.480  1.00  0.00           H
ATOM     63 2HG1 VAL     5      29.460  44.400  25.460  1.00  0.00           H
ATOM     64 3HG1 VAL     5      29.320  43.570  23.860  1.00  0.00           H
ATOM     65  CG2 VAL     5      31.920  43.550  24.660  1.00  0.00           C
ATOM     66 1HG2 VAL     5      31.700  43.800  23.630  1.00  0.00           H
ATOM     67 2HG2 VAL     5      32.240  44.450  25.180  1.00  0.00           H
ATOM     68 3HG2 VAL     5      32.820  42.930  24.660  1.00  0.00           H
ATOM     69  C   VAL     5      32.280  41.580  26.950  1.00  0.00           C
ATOM     70  O   VAL     5      33.460  42.010  27.030  1.00  0.00           O
ATOM     71  N   GLU     6      31.960  40.290  27.120  1.00  0.00           N
ATOM     72  H   GLU     6      31.020  39.920  27.050  1.00  0.00           H
ATOM     73  CA  GLU     6      32.730  39.290  27.740  1.00  0.00           C
ATOM     74  HA  GLU     6      33.690  39.700  28.050  1.00  0.00           H
ATOM     75  CB  GLU     6      31.980  39.010  29.140  1.00  0.00           C
ATOM     76  HB1 GLU     6      32.500  38.180  29.620  1.00  0.00           H
ATOM     77  HB2 GLU     6      31.000  38.590  28.950  1.00  0.00           H
ATOM     78  CG  GLU     6      32.100  40.120  30.170  1.00  0.00           C
ATOM     79  HG1 GLU     6      32.640  40.950  29.740  1.00  0.00           H
ATOM     80  HG2 GLU     6      32.680  39.790  31.040  1.00  0.00           H
ATOM     81  CD  GLU     6      30.730  40.580  30.670  1.00  0.00           C
ATOM     82  OE1 GLU     6      29.730  40.630  29.950  1.00  0.00           O
ATOM     83  OE2 GLU     6      30.580  40.750  31.870  1.00  0.00           O
ATOM     84  C   GLU     6      32.790  38.000  26.910  1.00  0.00           C
ATOM     85  O   GLU     6      31.740  37.550  26.430  1.00  0.00           O
ATOM     86  N   SER     7      33.940  37.400  26.690  1.00  0.00           N
ATOM     87  H   SER     7      34.740  37.780  27.170  1.00  0.00           H
ATOM     88  CA  SER     7      34.160  36.280  25.750  1.00  0.00           C
ATOM     89  HA  SER     7      33.200  35.770  25.680  1.00  0.00           H
ATOM     90  CB  SER     7      34.680  36.830  24.410  1.00  0.00           C
ATOM     91  HB1 SER     7      33.840  37.420  24.050  1.00  0.00           H
ATOM     92  HB2 SER     7      34.770  36.000  23.700  1.00  0.00           H
ATOM     93  OG  SER     7      35.720  37.690  24.560  1.00  0.00           O
ATOM     94  HG  SER     7      35.370  38.450  25.030  1.00  0.00           H
ATOM     95  C   SER     7      35.130  35.180  26.180  1.00  0.00           C
ATOM     96  O   SER     7      35.860  35.310  27.180  1.00  0.00           O
ATOM     97  N   GLY     9      35.220  34.050  25.460  1.00  0.00           N
ATOM     98  H   GLY     9      34.750  33.950  24.570  1.00  0.00           H
ATOM     99  CA  GLY     9      36.300  33.080  25.540  1.00  0.00           C
ATOM    100  HA1 GLY     9      37.240  33.600  25.720  1.00  0.00           H
ATOM    101  HA2 GLY     9      36.220  32.530  24.600  1.00  0.00           H
ATOM    102  C   GLY     9      36.170  32.130  26.690  1.00  0.00           C
ATOM    103  O   GLY     9      37.030  31.250  26.730  1.00  0.00           O
ATOM    104  N   GLY    10      35.080  32.260  27.450  1.00  0.00           N
ATOM    105  H   GLY    10      34.550  33.070  27.160  1.00  0.00           H
ATOM    106  CA  GLY    10      34.480  31.250  28.300  1.00  0.00           C
ATOM    107  HA1 GLY    10      33.560  31.610  28.760  1.00  0.00           H
ATOM    108  HA2 GLY    10      35.090  31.110  29.190  1.00  0.00           H
ATOM    109  C   GLY    10      34.170  29.880  27.640  1.00  0.00           C
ATOM    110  O   GLY    10      34.060  29.820  26.400  1.00  0.00           O
ATOM    111  N   GLY    11      33.890  28.900  28.450  1.00  0.00           N
ATOM    112  H   GLY    11      34.030  29.040  29.440  1.00  0.00           H
ATOM    113  CA  GLY    11      33.410  27.590  27.920  1.00  0.00           C
ATOM    114  HA1 GLY    11      34.020  27.340  27.060  1.00  0.00           H
ATOM    115  HA2 GLY    11      32.350  27.710  27.660  1.00  0.00           H
ATOM    116  C   GLY    11      33.610  26.460  28.830  1.00  0.00           C
ATOM    117  O   GLY    11      34.210  26.610  29.870  1.00  0.00           O
ATOM    118  N   LEU    12      33.230  25.280  28.390  1.00  0.00           N
ATOM    119  H   LEU    12      32.960  25.240  27.410  1.00  0.00           H
ATOM    120  CA  LEU    12      33.350  23.970  28.970  1.00  0.00           C
ATOM    121  HA  LEU    12      33.150  24.030  30.040  1.00  0.00           H
ATOM    122  CB  LEU    12      32.210  23.100  28.350  1.00  0.00           C
ATOM    123  HB1 LEU    12      32.290  23.170  27.270  1.00  0.00           H
ATOM    124  HB2 LEU    12      31.220  23.500  28.600  1.00  0.00           H
ATOM    125  CG  LEU    12      32.160  21.660  28.930  1.00  0.00           C
ATOM    126  HG  LEU    12      33.160  21.280  29.130  1.00  0.00           H
ATOM    127  CD1 LEU    12      31.440  21.640  30.260  1.00  0.00           C
ATOM    128 1HD1 LEU    12      32.100  22.190  30.930  1.00  0.00           H
ATOM    129 2HD1 LEU    12      30.440  22.070  30.290  1.00  0.00           H
ATOM    130 3HD1 LEU    12      31.410  20.610  30.610  1.00  0.00           H
ATOM    131  CD2 LEU    12      31.400  20.740  27.950  1.00  0.00           C
ATOM    132 1HD2 LEU    12      31.110  19.740  28.270  1.00  0.00           H
ATOM    133 2HD2 LEU    12      30.420  21.210  27.830  1.00  0.00           H
ATOM    134 3HD2 LEU    12      31.870  20.750  26.970  1.00  0.00           H
ATOM    135  C   LEU    12      34.700  23.280  28.750  1.00  0.00           C
ATOM    136  O   LEU    12      35.120  23.110  27.590  1.00  0.00           O
ATOM    137  N   VAL    13      35.210  22.790  29.880  1.00  0.00           N
ATOM    138  H   VAL    13      34.750  23.110  30.720  1.00  0.00           H
ATOM    139  CA  VAL    13      36.410  21.990  29.950  1.00  0.00           C
ATOM    140  HA  VAL    13      36.630  21.630  28.950  1.00  0.00           H
ATOM    141  CB  VAL    13      37.680  22.750  30.420  1.00  0.00           C
ATOM    142  HB  VAL    13      38.550  22.100  30.470  1.00  0.00           H
ATOM    143  CG1 VAL    13      37.990  23.910  29.380  1.00  0.00           C
ATOM    144 1HG1 VAL    13      38.290  23.350  28.500  1.00  0.00           H
ATOM    145 2HG1 VAL    13      37.110  24.470  29.040  1.00  0.00           H
ATOM    146 3HG1 VAL    13      38.780  24.540  29.770  1.00  0.00           H
ATOM    147  CG2 VAL    13      37.600  23.340  31.810  1.00  0.00           C
ATOM    148 1HG2 VAL    13      38.550  23.040  32.270  1.00  0.00           H
ATOM    149 2HG2 VAL    13      37.410  24.420  31.780  1.00  0.00           H
ATOM    150 3HG2 VAL    13      36.780  22.790  32.270  1.00  0.00           H
ATOM    151  C   VAL    13      36.260  20.700  30.760  1.00  0.00           C
ATOM    152  O   VAL    13      35.290  20.470  31.440  1.00  0.00           O
ATOM    153  N   GLN    14      37.200  19.820  30.630  1.00  0.00           N
ATOM    154  H   GLN    14      37.910  20.040  29.940  1.00  0.00           H
ATOM    155  CA  GLN    14      37.500  18.830  31.610  1.00  0.00           C
ATOM    156  HA  GLN    14      36.600  18.470  32.120  1.00  0.00           H
ATOM    157  CB  GLN    14      38.170  17.700  30.840  1.00  0.00           C
ATOM    158  HB1 GLN    14      38.590  17.020  31.580  1.00  0.00           H
ATOM    159  HB2 GLN    14      39.010  18.000  30.220  1.00  0.00           H
ATOM    160  CG  GLN    14      37.080  17.100  29.900  1.00  0.00           C
ATOM    161  HG1 GLN    14      36.860  17.770  29.070  1.00  0.00           H
ATOM    162  HG2 GLN    14      36.120  17.020  30.420  1.00  0.00           H
ATOM    163  CD  GLN    14      37.340  15.640  29.350  1.00  0.00           C
ATOM    164  OE1 GLN    14      36.850  14.650  29.850  1.00  0.00           O
ATOM    165  NE2 GLN    14      38.320  15.530  28.440  1.00  0.00           N
ATOM    166 1HE2 GLN    14      38.600  16.450  28.120  1.00  0.00           H
ATOM    167 2HE2 GLN    14      38.700  14.670  28.100  1.00  0.00           H
ATOM    168  C   GLN    14      38.430  19.320  32.770  1.00  0.00           C
ATOM    169  O   GLN    14      39.200  20.300  32.560  1.00  0.00           O
ATOM    170  N   ALA    15      38.290  18.670  33.930  1.00  0.00           N
ATOM    171  H   ALA    15      37.540  18.010  34.060  1.00  0.00           H
ATOM    172  CA  ALA    15      39.270  18.910  34.990  1.00  0.00           C
ATOM    173  HA  ALA    15      39.210  19.920  35.380  1.00  0.00           H
ATOM    174  CB  ALA    15      38.950  18.060  36.280  1.00  0.00           C
ATOM    175  HB1 ALA    15      39.660  18.350  37.050  1.00  0.00           H
ATOM    176  HB2 ALA    15      37.960  18.250  36.690  1.00  0.00           H
ATOM    177  HB3 ALA    15      39.120  16.990  36.110  1.00  0.00           H
ATOM    178  C   ALA    15      40.760  18.740  34.530  1.00  0.00           C
ATOM    179  O   ALA    15      41.010  17.880  33.720  1.00  0.00           O
ATOM    180  N   GLY    16      41.690  19.690  34.930  1.00  0.00           N
ATOM    181  H   GLY    16      41.360  20.380  35.590  1.00  0.00           H
ATOM    182  CA  GLY    16      43.050  19.780  34.470  1.00  0.00           C
ATOM    183  HA1 GLY    16      43.480  18.810  34.200  1.00  0.00           H
ATOM    184  HA2 GLY    16      43.690  20.120  35.300  1.00  0.00           H
ATOM    185  C   GLY    16      43.320  20.670  33.280  1.00  0.00           C
ATOM    186  O   GLY    16      44.490  20.970  32.980  1.00  0.00           O
ATOM    187  N   ASP    17      42.340  21.090  32.480  1.00  0.00           N
ATOM    188  H   ASP    17      41.400  20.850  32.740  1.00  0.00           H
ATOM    189  CA  ASP    17      42.590  22.010  31.360  1.00  0.00           C
ATOM    190  HA  ASP    17      43.560  21.710  30.960  1.00  0.00           H
ATOM    191  CB  ASP    17      41.430  21.980  30.280  1.00  0.00           C
ATOM    192  HB1 ASP    17      40.690  22.730  30.570  1.00  0.00           H
ATOM    193  HB2 ASP    17      40.980  20.990  30.190  1.00  0.00           H
ATOM    194  CG  ASP    17      41.930  22.230  28.870  1.00  0.00           C
ATOM    195  OD1 ASP    17      43.140  22.480  28.640  1.00  0.00           O
ATOM    196  OD2 ASP    17      41.050  22.200  28.000  1.00  0.00           O
ATOM    197  C   ASP    17      42.960  23.460  31.800  1.00  0.00           C
ATOM    198  O   ASP    17      42.980  23.770  33.050  1.00  0.00           O
ATOM    199  N   SER    18      43.330  24.370  30.900  1.00  0.00           N
ATOM    200  H   SER    18      43.300  24.130  29.920  1.00  0.00           H
ATOM    201  CA  SER    18      43.300  25.790  31.220  1.00  0.00           C
ATOM    202  HA  SER    18      42.950  25.890  32.250  1.00  0.00           H
ATOM    203  CB  SER    18      44.710  26.310  31.300  1.00  0.00           C
ATOM    204  HB1 SER    18      44.850  27.380  31.440  1.00  0.00           H
ATOM    205  HB2 SER    18      45.230  26.070  30.370  1.00  0.00           H
ATOM    206  OG  SER    18      45.510  25.630  32.210  1.00  0.00           O
ATOM    207  HG  SER    18      46.390  25.980  32.010  1.00  0.00           H
ATOM    208  C   SER    18      42.340  26.570  30.280  1.00  0.00           C
ATOM    209  O   SER    18      41.970  25.980  29.210  1.00  0.00           O
ATOM    210  N   LEU    19      42.040  27.810  30.640  1.00  0.00           N
ATOM    211  H   LEU    19      42.230  28.060  31.590  1.00  0.00           H
ATOM    212  CA  LEU    19      41.210  28.730  29.800  1.00  0.00           C
ATOM    213  HA  LEU    19      41.210  28.320  28.790  1.00  0.00           H
ATOM    214  CB  LEU    19      39.780  28.690  30.370  1.00  0.00           C
ATOM    215  HB1 LEU    19      39.360  29.680  30.170  1.00  0.00           H
ATOM    216  HB2 LEU    19      39.910  28.560  31.440  1.00  0.00           H
ATOM    217  CG  LEU    19      38.790  27.530  29.960  1.00  0.00           C
ATOM    218  HG  LEU    19      39.120  26.600  30.440  1.00  0.00           H
ATOM    219  CD1 LEU    19      37.420  27.990  30.600  1.00  0.00           C
ATOM    220 1HD1 LEU    19      37.190  28.970  30.180  1.00  0.00           H
ATOM    221 2HD1 LEU    19      36.650  27.290  30.270  1.00  0.00           H
ATOM    222 3HD1 LEU    19      37.420  28.050  31.690  1.00  0.00           H
ATOM    223  CD2 LEU    19      38.580  27.340  28.470  1.00  0.00           C
ATOM    224 1HD2 LEU    19      38.160  28.260  28.050  1.00  0.00           H
ATOM    225 2HD2 LEU    19      39.490  27.060  27.960  1.00  0.00           H
ATOM    226 3HD2 LEU    19      37.860  26.530  28.420  1.00  0.00           H
ATOM    227  C   LEU    19      41.740  30.120  29.820  1.00  0.00           C
ATOM    228  O   LEU    19      42.410  30.570  30.740  1.00  0.00           O
ATOM    229  N   ARG    20      41.400  30.880  28.750  1.00  0.00           N
ATOM    230  H   ARG    20      40.900  30.460  27.980  1.00  0.00           H
ATOM    231  CA  ARG    20      41.370  32.310  28.920  1.00  0.00           C
ATOM    232  HA  ARG    20      41.520  32.520  29.980  1.00  0.00           H
ATOM    233  CB  ARG    20      42.630  32.880  28.150  1.00  0.00           C
ATOM    234  HB1 ARG    20      42.450  32.880  27.080  1.00  0.00           H
ATOM    235  HB2 ARG    20      43.460  32.200  28.370  1.00  0.00           H
ATOM    236  CG  ARG    20      42.930  34.310  28.630  1.00  0.00           C
ATOM    237  HG1 ARG    20      43.260  34.460  29.650  1.00  0.00           H
ATOM    238  HG2 ARG    20      42.050  34.930  28.500  1.00  0.00           H
ATOM    239  CD  ARG    20      44.100  34.980  27.870  1.00  0.00           C
ATOM    240  HD1 ARG    20      44.950  34.290  27.810  1.00  0.00           H
ATOM    241  HD2 ARG    20      44.430  35.920  28.310  1.00  0.00           H
ATOM    242  NE  ARG    20      43.740  35.290  26.520  1.00  0.00           N
ATOM    243  HE  ARG    20      42.750  35.250  26.320  1.00  0.00           H
ATOM    244  CZ  ARG    20      44.540  35.720  25.550  1.00  0.00           C
ATOM    245  NH1 ARG    20      45.840  35.810  25.670  1.00  0.00           N
ATOM    246 1HH1 ARG    20      46.310  35.540  26.530  1.00  0.00           H
ATOM    247 2HH1 ARG    20      46.430  36.330  25.040  1.00  0.00           H
ATOM    248  NH2 ARG    20      44.130  36.150  24.370  1.00  0.00           N
ATOM    249 1HH2 ARG    20      43.140  36.170  24.190  1.00  0.00           H
ATOM    250 2HH2 ARG    20      44.740  36.610  23.710  1.00  0.00           H
ATOM    251  C   ARG    20      40.110  33.030  28.400  1.00  0.00           C
ATOM    252  O   ARG    20      39.590  32.740  27.350  1.00  0.00           O
ATOM    253  N   LEU    21      39.640  33.910  29.250  1.00  0.00           N
ATOM    254  H   LEU    21      40.210  33.980  30.080  1.00  0.00           H
ATOM    255  CA  LEU    21      38.450  34.760  29.050  1.00  0.00           C
ATOM    256  HA  LEU    21      37.860  34.300  28.260  1.00  0.00           H
ATOM    257  CB  LEU    21      37.620  34.710  30.380  1.00  0.00           C
ATOM    258  HB1 LEU    21      36.940  35.560  30.420  1.00  0.00           H
ATOM    259  HB2 LEU    21      38.310  34.790  31.230  1.00  0.00           H
ATOM    260  CG  LEU    21      36.720  33.450  30.500  1.00  0.00           C
ATOM    261  HG  LEU    21      36.070  33.490  29.620  1.00  0.00           H
ATOM    262  CD1 LEU    21      37.470  32.100  30.600  1.00  0.00           C
ATOM    263 1HD1 LEU    21      36.760  31.280  30.730  1.00  0.00           H
ATOM    264 2HD1 LEU    21      37.990  32.010  29.650  1.00  0.00           H
ATOM    265 3HD1 LEU    21      38.170  32.310  31.400  1.00  0.00           H
ATOM    266  CD2 LEU    21      35.830  33.750  31.620  1.00  0.00           C
ATOM    267 1HD2 LEU    21      35.470  32.800  32.020  1.00  0.00           H
ATOM    268 2HD2 LEU    21      36.310  34.230  32.470  1.00  0.00           H
ATOM    269 3HD2 LEU    21      34.960  34.320  31.270  1.00  0.00           H
ATOM    270  C   LEU    21      38.790  36.160  28.740  1.00  0.00           C
ATOM    271  O   LEU    21      39.820  36.610  29.120  1.00  0.00           O
ATOM    272  N   SER    22      37.910  36.920  28.160  1.00  0.00           N
ATOM    273  H   SER    22      37.080  36.460  27.830  1.00  0.00           H
ATOM    274  CA  SER    22      38.240  38.310  27.870  1.00  0.00           C
ATOM    275  HA  SER    22      39.010  38.660  28.560  1.00  0.00           H
ATOM    276  CB  SER    22      38.760  38.480  26.380  1.00  0.00           C
ATOM    277  HB1 SER    22      37.970  38.340  25.650  1.00  0.00           H
ATOM    278  HB2 SER    22      39.540  37.750  26.160  1.00  0.00           H
ATOM    279  OG  SER    22      39.260  39.780  26.080  1.00  0.00           O
ATOM    280  HG  SER    22      39.850  40.110  26.760  1.00  0.00           H
ATOM    281  C   SER    22      37.050  39.230  28.120  1.00  0.00           C
ATOM    282  O   SER    22      35.880  38.800  28.130  1.00  0.00           O
ATOM    283  N   CYS    23      37.350  40.560  28.260  1.00  0.00           N
ATOM    284  H   CYS    23      38.310  40.860  28.110  1.00  0.00           H
ATOM    285  CA  CYS    23      36.420  41.660  28.360  1.00  0.00           C
ATOM    286  HA  CYS    23      35.480  41.500  27.840  1.00  0.00           H
ATOM    287  CB  CYS    23      36.050  41.850  29.840  1.00  0.00           C
ATOM    288  HB1 CYS    23      36.970  41.820  30.430  1.00  0.00           H
ATOM    289  HB2 CYS    23      35.420  41.020  30.160  1.00  0.00           H
ATOM    290  SG  CYS    23      35.220  43.420  30.280  1.00  0.00           S
ATOM    291  C   CYS    23      36.930  42.900  27.670  1.00  0.00           C
ATOM    292  O   CYS    23      38.070  43.340  27.910  1.00  0.00           O
ATOM    293  N   ALA    24      36.040  43.500  26.900  1.00  0.00           N
ATOM    294  H   ALA    24      35.110  43.110  26.900  1.00  0.00           H
ATOM    295  CA  ALA    24      36.220  44.730  26.130  1.00  0.00           C
ATOM    296  HA  ALA    24      37.240  45.110  26.060  1.00  0.00           H
ATOM    297  CB  ALA    24      35.860  44.330  24.690  1.00  0.00           C
ATOM    298  HB1 ALA    24      34.860  43.900  24.650  1.00  0.00           H
ATOM    299  HB2 ALA    24      35.870  45.150  23.970  1.00  0.00           H
ATOM    300  HB3 ALA    24      36.540  43.530  24.390  1.00  0.00           H
ATOM    301  C   ALA    24      35.410  45.960  26.610  1.00  0.00           C
ATOM    302  O   ALA    24      34.400  45.850  27.330  1.00  0.00           O
ATOM    303  N   ALA    25      35.960  47.140  26.330  1.00  0.00           N
ATOM    304  H   ALA    25      36.800  47.060  25.780  1.00  0.00           H
ATOM    305  CA  ALA    25      35.570  48.390  27.040  1.00  0.00           C
ATOM    306  HA  ALA    25      35.420  48.100  28.080  1.00  0.00           H
ATOM    307  CB  ALA    25      36.750  49.370  27.080  1.00  0.00           C
ATOM    308  HB1 ALA    25      37.650  48.820  27.380  1.00  0.00           H
ATOM    309  HB2 ALA    25      37.050  49.780  26.110  1.00  0.00           H
ATOM    310  HB3 ALA    25      36.640  50.140  27.840  1.00  0.00           H
ATOM    311  C   ALA    25      34.300  49.060  26.540  1.00  0.00           C
ATOM    312  O   ALA    25      33.700  49.820  27.330  1.00  0.00           O
ATOM    313  N   SER    26      33.870  48.820  25.290  1.00  0.00           N
ATOM    314  H   SER    26      34.330  48.140  24.700  1.00  0.00           H
ATOM    315  CA  SER    26      32.650  49.490  24.710  1.00  0.00           C
ATOM    316  HA  SER    26      32.530  49.230  23.660  1.00  0.00           H
ATOM    317  CB  SER    26      31.420  48.840  25.360  1.00  0.00           C
ATOM    318  HB1 SER    26      30.520  49.230  24.880  1.00  0.00           H
ATOM    319  HB2 SER    26      31.470  49.050  26.430  1.00  0.00           H
ATOM    320  OG  SER    26      31.410  47.440  25.150  1.00  0.00           O
ATOM    321  HG  SER    26      30.730  47.200  25.780  1.00  0.00           H
ATOM    322  C   SER    26      32.710  51.040  24.910  1.00  0.00           C
ATOM    323  O   SER    26      31.740  51.680  25.350  1.00  0.00           O
ATOM    324  N   GLY    27      33.790  51.730  24.510  1.00  0.00           N
ATOM    325  H   GLY    27      34.580  51.210  24.160  1.00  0.00           H
ATOM    326  CA  GLY    27      34.000  53.190  24.610  1.00  0.00           C
ATOM    327  HA1 GLY    27      33.100  53.610  24.170  1.00  0.00           H
ATOM    328  HA2 GLY    27      34.790  53.530  23.930  1.00  0.00           H
ATOM    329  C   GLY    27      34.290  53.730  26.010  1.00  0.00           C
ATOM    330  O   GLY    27      34.600  54.910  26.150  1.00  0.00           O
ATOM    331  N   LEU    28      34.260  52.890  27.020  1.00  0.00           N
ATOM    332  H   LEU    28      33.960  51.930  26.900  1.00  0.00           H
ATOM    333  CA  LEU    28      34.920  53.280  28.290  1.00  0.00           C
ATOM    334  HA  LEU    28      34.680  54.320  28.510  1.00  0.00           H
ATOM    335  CB  LEU    28      34.440  52.410  29.490  1.00  0.00           C
ATOM    336  HB1 LEU    28      34.870  51.430  29.340  1.00  0.00           H
ATOM    337  HB2 LEU    28      33.360  52.260  29.500  1.00  0.00           H
ATOM    338  CG  LEU    28      34.780  52.890  30.870  1.00  0.00           C
ATOM    339  HG  LEU    28      35.810  53.250  30.970  1.00  0.00           H
ATOM    340  CD1 LEU    28      33.940  54.040  31.270  1.00  0.00           C
ATOM    341 1HD1 LEU    28      32.900  53.750  31.170  1.00  0.00           H
ATOM    342 2HD1 LEU    28      34.180  54.340  32.290  1.00  0.00           H
ATOM    343 3HD1 LEU    28      34.150  54.850  30.590  1.00  0.00           H
ATOM    344  CD2 LEU    28      34.540  51.860  31.970  1.00  0.00           C
ATOM    345 1HD2 LEU    28      35.180  52.160  32.800  1.00  0.00           H
ATOM    346 2HD2 LEU    28      33.500  51.770  32.280  1.00  0.00           H
ATOM    347 3HD2 LEU    28      34.940  50.900  31.620  1.00  0.00           H
ATOM    348  C   LEU    28      36.480  53.290  28.120  1.00  0.00           C
ATOM    349  O   LEU    28      37.020  52.500  27.340  1.00  0.00           O
ATOM    350  N   LEU    29      37.060  54.290  28.760  1.00  0.00           N
ATOM    351  H   LEU    29      36.420  54.840  29.310  1.00  0.00           H
ATOM    352  CA  LEU    29      38.430  54.790  28.590  1.00  0.00           C
ATOM    353  HA  LEU    29      38.570  54.740  27.510  1.00  0.00           H
ATOM    354  CB  LEU    29      38.460  56.260  29.100  1.00  0.00           C
ATOM    355  HB1 LEU    29      38.220  56.330  30.160  1.00  0.00           H
ATOM    356  HB2 LEU    29      37.700  56.770  28.510  1.00  0.00           H
ATOM    357  CG  LEU    29      39.790  56.980  28.870  1.00  0.00           C
ATOM    358  HG  LEU    29      40.600  56.410  29.330  1.00  0.00           H
ATOM    359  CD1 LEU    29      40.210  57.150  27.440  1.00  0.00           C
ATOM    360 1HD1 LEU    29      41.200  57.610  27.370  1.00  0.00           H
ATOM    361 2HD1 LEU    29      40.250  56.210  26.890  1.00  0.00           H
ATOM    362 3HD1 LEU    29      39.440  57.760  26.950  1.00  0.00           H
ATOM    363  CD2 LEU    29      39.700  58.390  29.410  1.00  0.00           C
ATOM    364 1HD2 LEU    29      40.680  58.880  29.400  1.00  0.00           H
ATOM    365 2HD2 LEU    29      38.990  58.950  28.810  1.00  0.00           H
ATOM    366 3HD2 LEU    29      39.420  58.440  30.460  1.00  0.00           H
ATOM    367  C   LEU    29      39.530  53.920  29.220  1.00  0.00           C
ATOM    368  O   LEU    29      39.700  53.900  30.480  1.00  0.00           O
ATOM    369  N   PHE    30      40.030  53.020  28.380  1.00  0.00           N
ATOM    370  H   PHE    30      39.720  53.130  27.430  1.00  0.00           H
ATOM    371  CA  PHE    30      40.870  51.830  28.750  1.00  0.00           C
ATOM    372  HA  PHE    30      40.430  51.310  29.600  1.00  0.00           H
ATOM    373  CB  PHE    30      41.140  51.000  27.550  1.00  0.00           C
ATOM    374  HB1 PHE    30      41.930  51.450  26.950  1.00  0.00           H
ATOM    375  HB2 PHE    30      40.290  51.020  26.860  1.00  0.00           H
ATOM    376  CG  PHE    30      41.540  49.600  27.900  1.00  0.00           C
ATOM    377  CD1 PHE    30      40.610  48.730  28.540  1.00  0.00           C
ATOM    378  HD1 PHE    30      39.610  49.030  28.790  1.00  0.00           H
ATOM    379  CE1 PHE    30      41.030  47.520  28.970  1.00  0.00           C
ATOM    380  HE1 PHE    30      40.380  46.950  29.610  1.00  0.00           H
ATOM    381  CZ  PHE    30      42.330  47.140  28.750  1.00  0.00           C
ATOM    382  HZ  PHE    30      42.600  46.150  29.090  1.00  0.00           H
ATOM    383  CE2 PHE    30      43.290  47.880  28.070  1.00  0.00           C
ATOM    384  HE2 PHE    30      44.300  47.520  28.050  1.00  0.00           H
ATOM    385  CD2 PHE    30      42.880  49.190  27.730  1.00  0.00           C
ATOM    386  HD2 PHE    30      43.580  49.930  27.390  1.00  0.00           H
ATOM    387  C   PHE    30      42.210  52.220  29.460  1.00  0.00           C
ATOM    388  O   PHE    30      42.930  51.370  30.090  1.00  0.00           O
ATOM    389  N   SER    37      42.550  53.500  29.340  1.00  0.00           N
ATOM    390  H   SER    37      41.970  54.080  28.750  1.00  0.00           H
ATOM    391  CA  SER    37      43.840  54.090  29.770  1.00  0.00           C
ATOM    392  HA  SER    37      44.600  53.340  30.000  1.00  0.00           H
ATOM    393  CB  SER    37      44.560  54.790  28.620  1.00  0.00           C
ATOM    394  HB1 SER    37      44.680  54.020  27.860  1.00  0.00           H
ATOM    395  HB2 SER    37      45.520  55.180  28.950  1.00  0.00           H
ATOM    396  OG  SER    37      43.660  55.810  28.110  1.00  0.00           O
ATOM    397  HG  SER    37      43.530  55.530  27.200  1.00  0.00           H
ATOM    398  C   SER    37      43.560  55.010  31.010  1.00  0.00           C
ATOM    399  O   SER    37      44.470  55.750  31.410  1.00  0.00           O
ATOM    400  N   PHE    38      42.360  54.960  31.590  1.00  0.00           N
ATOM    401  H   PHE    38      41.570  54.590  31.090  1.00  0.00           H
ATOM    402  CA  PHE    38      41.950  55.770  32.770  1.00  0.00           C
ATOM    403  HA  PHE    38      42.870  56.120  33.250  1.00  0.00           H
ATOM    404  CB  PHE    38      41.280  57.060  32.230  1.00  0.00           C
ATOM    405  HB1 PHE    38      40.260  56.760  31.980  1.00  0.00           H
ATOM    406  HB2 PHE    38      41.720  57.440  31.310  1.00  0.00           H
ATOM    407  CG  PHE    38      41.170  58.320  33.070  1.00  0.00           C
ATOM    408  CD1 PHE    38      39.960  58.550  33.790  1.00  0.00           C
ATOM    409  HD1 PHE    38      39.130  57.860  33.830  1.00  0.00           H
ATOM    410  CE1 PHE    38      39.890  59.690  34.560  1.00  0.00           C
ATOM    411  HE1 PHE    38      39.020  59.860  35.170  1.00  0.00           H
ATOM    412  CZ  PHE    38      40.960  60.590  34.560  1.00  0.00           C
ATOM    413  HZ  PHE    38      40.890  61.390  35.270  1.00  0.00           H
ATOM    414  CE2 PHE    38      42.130  60.440  33.810  1.00  0.00           C
ATOM    415  HE2 PHE    38      42.810  61.270  33.780  1.00  0.00           H
ATOM    416  CD2 PHE    38      42.250  59.250  33.090  1.00  0.00           C
ATOM    417  HD2 PHE    38      43.150  59.050  32.520  1.00  0.00           H
ATOM    418  C   PHE    38      41.130  54.890  33.830  1.00  0.00           C
ATOM    419  O   PHE    38      40.850  55.450  34.880  1.00  0.00           O
ATOM    420  N   TYR    39      40.680  53.680  33.540  1.00  0.00           N
ATOM    421  H   TYR    39      40.930  53.360  32.610  1.00  0.00           H
ATOM    422  CA  TYR    39      39.720  52.820  34.330  1.00  0.00           C
ATOM    423  HA  TYR    39      39.400  53.390  35.200  1.00  0.00           H
ATOM    424  CB  TYR    39      38.460  52.630  33.570  1.00  0.00           C
ATOM    425  HB1 TYR    39      38.050  51.640  33.800  1.00  0.00           H
ATOM    426  HB2 TYR    39      38.790  52.440  32.550  1.00  0.00           H
ATOM    427  CG  TYR    39      37.390  53.700  33.780  1.00  0.00           C
ATOM    428  CD1 TYR    39      37.480  54.950  33.110  1.00  0.00           C
ATOM    429  HD1 TYR    39      38.150  55.160  32.290  1.00  0.00           H
ATOM    430  CE1 TYR    39      36.570  55.950  33.460  1.00  0.00           C
ATOM    431  HE1 TYR    39      36.600  56.860  32.870  1.00  0.00           H
ATOM    432  CZ  TYR    39      35.610  55.730  34.490  1.00  0.00           C
ATOM    433  OH  TYR    39      34.720  56.720  34.870  1.00  0.00           O
ATOM    434  HH  TYR    39      34.190  56.390  35.590  1.00  0.00           H
ATOM    435  CE2 TYR    39      35.540  54.540  35.210  1.00  0.00           C
ATOM    436  HE2 TYR    39      34.870  54.400  36.040  1.00  0.00           H
ATOM    437  CD2 TYR    39      36.420  53.520  34.760  1.00  0.00           C
ATOM    438  HD2 TYR    39      36.450  52.580  35.290  1.00  0.00           H
ATOM    439  C   TYR    39      40.380  51.510  34.820  1.00  0.00           C
ATOM    440  O   TYR    39      41.170  50.940  34.100  1.00  0.00           O
ATOM    441  N   ILE    40      40.010  51.070  36.000  1.00  0.00           N
ATOM    442  H   ILE    40      39.270  51.600  36.430  1.00  0.00           H
ATOM    443  CA  ILE    40      40.320  49.820  36.600  1.00  0.00           C
ATOM    444  HA  ILE    40      41.270  49.500  36.180  1.00  0.00           H
ATOM    445  CB  ILE    40      40.290  49.830  38.180  1.00  0.00           C
ATOM    446  HB  ILE    40      39.270  49.900  38.530  1.00  0.00           H
ATOM    447  CG2 ILE    40      40.700  48.470  38.720  1.00  0.00           C
ATOM    448 1HG2 ILE    40      40.070  47.630  38.410  1.00  0.00           H
ATOM    449 2HG2 ILE    40      41.750  48.230  38.590  1.00  0.00           H
ATOM    450 3HG2 ILE    40      40.620  48.540  39.810  1.00  0.00           H
ATOM    451  CG1 ILE    40      41.230  50.960  38.640  1.00  0.00           C
ATOM    452 1HG1 ILE    40      40.910  51.890  38.170  1.00  0.00           H
ATOM    453 2HG1 ILE    40      42.230  50.670  38.300  1.00  0.00           H
ATOM    454  CD  ILE    40      41.160  51.340  40.150  1.00  0.00           C
ATOM    455  HD1 ILE    40      41.450  50.390  40.610  1.00  0.00           H
ATOM    456  HD2 ILE    40      41.890  52.100  40.430  1.00  0.00           H
ATOM    457  HD3 ILE    40      40.110  51.490  40.390  1.00  0.00           H
ATOM    458  C   ILE    40      39.230  48.810  36.010  1.00  0.00           C
ATOM    459  O   ILE    40      38.030  49.130  35.960  1.00  0.00           O
ATOM    460  N   MET    41      39.620  47.590  35.700  1.00  0.00           N
ATOM    461  H   MET    41      40.620  47.490  35.800  1.00  0.00           H
ATOM    462  CA  MET    41      38.690  46.500  35.270  1.00  0.00           C
ATOM    463  HA  MET    41      37.680  46.850  35.500  1.00  0.00           H
ATOM    464  CB  MET    41      38.760  46.400  33.810  1.00  0.00           C
ATOM    465  HB1 MET    41      38.130  45.570  33.510  1.00  0.00           H
ATOM    466  HB2 MET    41      39.750  46.020  33.550  1.00  0.00           H
ATOM    467  CG  MET    41      38.410  47.650  32.980  1.00  0.00           C
ATOM    468  HG1 MET    41      39.150  48.410  33.250  1.00  0.00           H
ATOM    469  HG2 MET    41      37.420  48.060  33.200  1.00  0.00           H
ATOM    470  SD  MET    41      38.160  47.280  31.280  1.00  0.00           S
ATOM    471  CE  MET    41      37.340  48.790  30.800  1.00  0.00           C
ATOM    472  HE1 MET    41      37.760  49.650  31.320  1.00  0.00           H
ATOM    473  HE2 MET    41      37.560  49.010  29.750  1.00  0.00           H
ATOM    474  HE3 MET    41      36.250  48.760  30.920  1.00  0.00           H
ATOM    475  C   MET    41      38.920  45.180  36.020  1.00  0.00           C
ATOM    476  O   MET    41      40.060  44.790  36.260  1.00  0.00           O
ATOM    477  N   GLY    42      37.830  44.480  36.400  1.00  0.00           N
ATOM    478  H   GLY    42      36.970  44.810  35.980  1.00  0.00           H
ATOM    479  CA  GLY    42      37.910  43.300  37.260  1.00  0.00           C
ATOM    480  HA1 GLY    42      37.690  43.470  38.310  1.00  0.00           H
ATOM    481  HA2 GLY    42      38.890  42.840  37.090  1.00  0.00           H
ATOM    482  C   GLY    42      37.040  42.140  36.700  1.00  0.00           C
ATOM    483  O   GLY    42      36.330  42.230  35.710  1.00  0.00           O
ATOM    484  N   TRP    43      37.150  41.020  37.410  1.00  0.00           N
ATOM    485  H   TRP    43      37.850  40.860  38.120  1.00  0.00           H
ATOM    486  CA  TRP    43      36.290  39.870  37.150  1.00  0.00           C
ATOM    487  HA  TRP    43      35.520  40.170  36.440  1.00  0.00           H
ATOM    488  CB  TRP    43      37.100  38.750  36.590  1.00  0.00           C
ATOM    489  HB1 TRP    43      36.470  37.870  36.460  1.00  0.00           H
ATOM    490  HB2 TRP    43      37.910  38.350  37.200  1.00  0.00           H
ATOM    491  CG  TRP    43      37.500  38.950  35.110  1.00  0.00           C
ATOM    492  CD1 TRP    43      38.670  39.450  34.670  1.00  0.00           C
ATOM    493  HD1 TRP    43      39.420  39.940  35.270  1.00  0.00           H
ATOM    494  NE1 TRP    43      38.690  39.300  33.330  1.00  0.00           N
ATOM    495  HE1 TRP    43      39.370  39.770  32.750  1.00  0.00           H
ATOM    496  CE2 TRP    43      37.510  38.780  32.770  1.00  0.00           C
ATOM    497  CZ2 TRP    43      37.020  38.530  31.490  1.00  0.00           C
ATOM    498  HZ2 TRP    43      37.570  38.550  30.560  1.00  0.00           H
ATOM    499  CH2 TRP    43      35.660  38.160  31.370  1.00  0.00           C
ATOM    500  HH2 TRP    43      35.160  37.950  30.440  1.00  0.00           H
ATOM    501  CZ3 TRP    43      34.820  37.910  32.500  1.00  0.00           C
ATOM    502  HZ3 TRP    43      33.760  37.760  32.350  1.00  0.00           H
ATOM    503  CE3 TRP    43      35.350  38.150  33.790  1.00  0.00           C
ATOM    504  HE3 TRP    43      34.660  38.080  34.620  1.00  0.00           H
ATOM    505  CD2 TRP    43      36.700  38.540  33.910  1.00  0.00           C
ATOM    506  C   TRP    43      35.610  39.340  38.420  1.00  0.00           C
ATOM    507  O   TRP    43      36.340  39.150  39.420  1.00  0.00           O
ATOM    508  N   PHE    44      34.290  39.210  38.450  1.00  0.00           N
ATOM    509  H   PHE    44      33.720  39.430  37.650  1.00  0.00           H
ATOM    510  CA  PHE    44      33.410  38.770  39.550  1.00  0.00           C
ATOM    511  HA  PHE    44      33.970  38.470  40.440  1.00  0.00           H
ATOM    512  CB  PHE    44      32.430  39.860  40.070  1.00  0.00           C
ATOM    513  HB1 PHE    44      31.720  39.470  40.800  1.00  0.00           H
ATOM    514  HB2 PHE    44      31.710  40.060  39.280  1.00  0.00           H
ATOM    515  CG  PHE    44      33.120  41.140  40.550  1.00  0.00           C
ATOM    516  CD1 PHE    44      33.390  42.280  39.750  1.00  0.00           C
ATOM    517  HD1 PHE    44      33.070  42.260  38.720  1.00  0.00           H
ATOM    518  CE1 PHE    44      33.920  43.430  40.350  1.00  0.00           C
ATOM    519  HE1 PHE    44      34.240  44.230  39.690  1.00  0.00           H
ATOM    520  CZ  PHE    44      34.160  43.540  41.720  1.00  0.00           C
ATOM    521  HZ  PHE    44      34.500  44.510  42.050  1.00  0.00           H
ATOM    522  CE2 PHE    44      33.830  42.430  42.500  1.00  0.00           C
ATOM    523  HE2 PHE    44      33.920  42.450  43.580  1.00  0.00           H
ATOM    524  CD2 PHE    44      33.390  41.250  41.940  1.00  0.00           C
ATOM    525  HD2 PHE    44      33.100  40.440  42.600  1.00  0.00           H
ATOM    526  C   PHE    44      32.700  37.450  39.170  1.00  0.00           C
ATOM    527  O   PHE    44      32.430  37.240  38.040  1.00  0.00           O
ATOM    528  N   ARG    45      32.500  36.500  40.130  1.00  0.00           N
ATOM    529  H   ARG    45      32.650  36.780  41.100  1.00  0.00           H
ATOM    530  CA  ARG    45      31.910  35.140  39.780  1.00  0.00           C
ATOM    531  HA  ARG    45      31.480  35.280  38.790  1.00  0.00           H
ATOM    532  CB  ARG    45      33.000  34.080  39.660  1.00  0.00           C
ATOM    533  HB1 ARG    45      33.850  34.560  39.160  1.00  0.00           H
ATOM    534  HB2 ARG    45      32.830  33.320  38.900  1.00  0.00           H
ATOM    535  CG  ARG    45      33.510  33.370  40.880  1.00  0.00           C
ATOM    536  HG1 ARG    45      32.600  32.980  41.340  1.00  0.00           H
ATOM    537  HG2 ARG    45      34.070  34.080  41.490  1.00  0.00           H
ATOM    538  CD  ARG    45      34.420  32.170  40.520  1.00  0.00           C
ATOM    539  HD1 ARG    45      35.050  32.310  39.640  1.00  0.00           H
ATOM    540  HD2 ARG    45      33.720  31.380  40.260  1.00  0.00           H
ATOM    541  NE  ARG    45      35.140  31.650  41.640  1.00  0.00           N
ATOM    542  HE  ARG    45      35.370  32.250  42.420  1.00  0.00           H
ATOM    543  CZ  ARG    45      35.610  30.460  41.820  1.00  0.00           C
ATOM    544  NH1 ARG    45      35.660  29.460  40.940  1.00  0.00           N
ATOM    545 1HH1 ARG    45      35.630  29.660  39.950  1.00  0.00           H
ATOM    546 2HH1 ARG    45      36.010  28.590  41.320  1.00  0.00           H
ATOM    547  NH2 ARG    45      36.230  30.290  42.920  1.00  0.00           N
ATOM    548 1HH2 ARG    45      36.130  31.040  43.590  1.00  0.00           H
ATOM    549 2HH2 ARG    45      36.900  29.540  42.980  1.00  0.00           H
ATOM    550  C   ARG    45      30.770  34.790  40.680  1.00  0.00           C
ATOM    551  O   ARG    45      30.730  35.170  41.810  1.00  0.00           O
ATOM    552  N   GLN    46      29.820  33.980  40.170  1.00  0.00           N
ATOM    553  H   GLN    46      30.020  33.660  39.230  1.00  0.00           H
ATOM    554  CA  GLN    46      28.970  33.240  41.040  1.00  0.00           C
ATOM    555  HA  GLN    46      29.310  33.130  42.070  1.00  0.00           H
ATOM    556  CB  GLN    46      27.600  33.960  41.130  1.00  0.00           C
ATOM    557  HB1 GLN    46      27.220  33.910  40.110  1.00  0.00           H
ATOM    558  HB2 GLN    46      27.610  34.970  41.540  1.00  0.00           H
ATOM    559  CG  GLN    46      26.520  33.260  42.070  1.00  0.00           C
ATOM    560  HG1 GLN    46      27.010  33.010  43.010  1.00  0.00           H
ATOM    561  HG2 GLN    46      26.300  32.270  41.670  1.00  0.00           H
ATOM    562  CD  GLN    46      25.280  34.050  42.400  1.00  0.00           C
ATOM    563  OE1 GLN    46      24.870  35.010  41.750  1.00  0.00           O
ATOM    564  NE2 GLN    46      24.620  33.640  43.450  1.00  0.00           N
ATOM    565 1HE2 GLN    46      24.900  32.780  43.920  1.00  0.00           H
ATOM    566 2HE2 GLN    46      23.690  33.990  43.610  1.00  0.00           H
ATOM    567  C   GLN    46      28.880  31.820  40.470  1.00  0.00           C
ATOM    568  O   GLN    46      28.820  31.600  39.290  1.00  0.00           O
ATOM    569  N   ALA    47      28.890  30.810  41.380  1.00  0.00           N
ATOM    570  H   ALA    47      29.050  31.060  42.350  1.00  0.00           H
ATOM    571  CA  ALA    47      28.770  29.380  41.130  1.00  0.00           C
ATOM    572  HA  ALA    47      28.740  29.270  40.050  1.00  0.00           H
ATOM    573  CB  ALA    47      29.980  28.660  41.780  1.00  0.00           C
ATOM    574  HB1 ALA    47      30.010  28.760  42.860  1.00  0.00           H
ATOM    575  HB2 ALA    47      30.100  27.640  41.430  1.00  0.00           H
ATOM    576  HB3 ALA    47      30.890  29.140  41.420  1.00  0.00           H
ATOM    577  C   ALA    47      27.430  28.790  41.570  1.00  0.00           C
ATOM    578  O   ALA    47      26.730  29.290  42.410  1.00  0.00           O
ATOM    579  N   PRO    48      27.000  27.680  40.930  1.00  0.00           N
ATOM    580  CD  PRO    48      27.780  26.900  39.910  1.00  0.00           C
ATOM    581  HD1 PRO    48      28.430  26.110  40.300  1.00  0.00           H
ATOM    582  HD2 PRO    48      28.440  27.450  39.240  1.00  0.00           H
ATOM    583  CG  PRO    48      26.620  26.250  39.110  1.00  0.00           C
ATOM    584  HG1 PRO    48      26.930  25.450  38.440  1.00  0.00           H
ATOM    585  HG2 PRO    48      26.150  27.000  38.480  1.00  0.00           H
ATOM    586  CB  PRO    48      25.640  25.800  40.180  1.00  0.00           C
ATOM    587  HB1 PRO    48      26.040  24.880  40.600  1.00  0.00           H
ATOM    588  HB2 PRO    48      24.600  25.670  39.860  1.00  0.00           H
ATOM    589  CA  PRO    48      25.770  26.970  41.220  1.00  0.00           C
ATOM    590  HA  PRO    48      24.970  27.680  40.990  1.00  0.00           H
ATOM    591  C   PRO    48      25.460  26.610  42.710  1.00  0.00           C
ATOM    592  O   PRO    48      26.120  25.780  43.320  1.00  0.00           O
ATOM    593  N   GLY    49      24.430  27.210  43.370  1.00  0.00           N
ATOM    594  H   GLY    49      23.860  27.910  42.930  1.00  0.00           H
ATOM    595  CA  GLY    49      24.180  27.220  44.800  1.00  0.00           C
ATOM    596  HA1 GLY    49      24.430  26.250  45.240  1.00  0.00           H
ATOM    597  HA2 GLY    49      23.120  27.420  44.940  1.00  0.00           H
ATOM    598  C   GLY    49      25.030  28.230  45.610  1.00  0.00           C
ATOM    599  O   GLY    49      24.690  28.380  46.780  1.00  0.00           O
ATOM    600  N   ARG    50      26.130  28.840  45.150  1.00  0.00           N
ATOM    601  H   ARG    50      26.410  28.640  44.200  1.00  0.00           H
ATOM    602  CA  ARG    50      26.970  29.840  45.910  1.00  0.00           C
ATOM    603  HA  ARG    50      26.890  29.610  46.970  1.00  0.00           H
ATOM    604  CB  ARG    50      28.460  29.550  45.800  1.00  0.00           C
ATOM    605  HB1 ARG    50      29.130  30.030  46.510  1.00  0.00           H
ATOM    606  HB2 ARG    50      28.760  29.770  44.780  1.00  0.00           H
ATOM    607  CG  ARG    50      28.680  28.050  45.890  1.00  0.00           C
ATOM    608  HG1 ARG    50      28.310  27.430  45.080  1.00  0.00           H
ATOM    609  HG2 ARG    50      28.260  27.830  46.870  1.00  0.00           H
ATOM    610  CD  ARG    50      30.160  27.710  46.020  1.00  0.00           C
ATOM    611  HD1 ARG    50      30.520  27.950  47.020  1.00  0.00           H
ATOM    612  HD2 ARG    50      30.680  28.290  45.260  1.00  0.00           H
ATOM    613  NE  ARG    50      30.390  26.240  45.710  1.00  0.00           N
ATOM    614  HE  ARG    50      30.540  26.000  44.740  1.00  0.00           H
ATOM    615  CZ  ARG    50      30.160  25.290  46.600  1.00  0.00           C
ATOM    616  NH1 ARG    50      30.060  25.540  47.840  1.00  0.00           N
ATOM    617 1HH1 ARG    50      30.230  26.460  48.220  1.00  0.00           H
ATOM    618 2HH1 ARG    50      30.010  24.710  48.410  1.00  0.00           H
ATOM    619  NH2 ARG    50      30.080  24.040  46.280  1.00  0.00           N
ATOM    620 1HH2 ARG    50      30.280  23.870  45.300  1.00  0.00           H
ATOM    621 2HH2 ARG    50      30.020  23.330  46.990  1.00  0.00           H
ATOM    622  C   ARG    50      26.570  31.230  45.600  1.00  0.00           C
ATOM    623  O   ARG    50      25.910  31.460  44.590  1.00  0.00           O
ATOM    624  N   GLU    51      26.850  32.180  46.510  1.00  0.00           N
ATOM    625  H   GLU    51      27.360  31.870  47.320  1.00  0.00           H
ATOM    626  CA  GLU    51      26.740  33.610  46.230  1.00  0.00           C
ATOM    627  HA  GLU    51      25.780  33.840  45.760  1.00  0.00           H
ATOM    628  CB  GLU    51      26.880  34.430  47.540  1.00  0.00           C
ATOM    629  HB1 GLU    51      26.920  35.500  47.300  1.00  0.00           H
ATOM    630  HB2 GLU    51      27.840  34.230  48.020  1.00  0.00           H
ATOM    631  CG  GLU    51      25.860  34.260  48.650  1.00  0.00           C
ATOM    632  HG1 GLU    51      26.130  33.350  49.170  1.00  0.00           H
ATOM    633  HG2 GLU    51      24.850  34.290  48.240  1.00  0.00           H
ATOM    634  CD  GLU    51      25.930  35.390  49.710  1.00  0.00           C
ATOM    635  OE1 GLU    51      25.620  35.050  50.880  1.00  0.00           O
ATOM    636  OE2 GLU    51      26.190  36.580  49.360  1.00  0.00           O
ATOM    637  C   GLU    51      27.870  34.160  45.340  1.00  0.00           C
ATOM    638  O   GLU    51      28.880  33.530  45.080  1.00  0.00           O
ATOM    639  N   ARG    52      27.580  35.300  44.690  1.00  0.00           N
ATOM    640  H   ARG    52      26.780  35.780  45.080  1.00  0.00           H
ATOM    641  CA  ARG    52      28.560  36.140  43.950  1.00  0.00           C
ATOM    642  HA  ARG    52      28.850  35.500  43.110  1.00  0.00           H
ATOM    643  CB  ARG    52      27.840  37.390  43.400  1.00  0.00           C
ATOM    644  HB1 ARG    52      27.310  37.930  44.190  1.00  0.00           H
ATOM    645  HB2 ARG    52      27.030  37.000  42.780  1.00  0.00           H
ATOM    646  CG  ARG    52      28.670  38.460  42.610  1.00  0.00           C
ATOM    647  HG1 ARG    52      29.010  37.960  41.700  1.00  0.00           H
ATOM    648  HG2 ARG    52      29.570  38.710  43.170  1.00  0.00           H
ATOM    649  CD  ARG    52      27.950  39.780  42.330  1.00  0.00           C
ATOM    650  HD1 ARG    52      27.010  39.530  41.830  1.00  0.00           H
ATOM    651  HD2 ARG    52      28.520  40.430  41.660  1.00  0.00           H
ATOM    652  NE  ARG    52      27.700  40.420  43.600  1.00  0.00           N
ATOM    653  HE  ARG    52      28.260  40.100  44.380  1.00  0.00           H
ATOM    654  CZ  ARG    52      26.900  41.430  43.960  1.00  0.00           C
ATOM    655  NH1 ARG    52      26.060  42.100  43.250  1.00  0.00           N
ATOM    656 1HH1 ARG    52      25.740  41.660  42.390  1.00  0.00           H
ATOM    657 2HH1 ARG    52      25.390  42.660  43.750  1.00  0.00           H
ATOM    658  NH2 ARG    52      26.890  41.770  45.160  1.00  0.00           N
ATOM    659 1HH2 ARG    52      27.610  41.340  45.730  1.00  0.00           H
ATOM    660 2HH2 ARG    52      26.290  42.490  45.540  1.00  0.00           H
ATOM    661  C   ARG    52      29.760  36.600  44.800  1.00  0.00           C
ATOM    662  O   ARG    52      29.590  36.820  46.030  1.00  0.00           O
ATOM    663  N   GLU    53      30.940  36.690  44.240  1.00  0.00           N
ATOM    664  H   GLU    53      31.000  36.630  43.240  1.00  0.00           H
ATOM    665  CA  GLU    53      32.230  36.990  44.880  1.00  0.00           C
ATOM    666  HA  GLU    53      32.100  37.690  45.710  1.00  0.00           H
ATOM    667  CB  GLU    53      32.850  35.650  45.290  1.00  0.00           C
ATOM    668  HB1 GLU    53      32.250  35.140  46.040  1.00  0.00           H
ATOM    669  HB2 GLU    53      33.840  35.830  45.710  1.00  0.00           H
ATOM    670  CG  GLU    53      33.000  34.660  44.070  1.00  0.00           C
ATOM    671  HG1 GLU    53      33.750  35.060  43.380  1.00  0.00           H
ATOM    672  HG2 GLU    53      32.030  34.470  43.600  1.00  0.00           H
ATOM    673  CD  GLU    53      33.600  33.320  44.450  1.00  0.00           C
ATOM    674  OE1 GLU    53      32.890  32.420  44.890  1.00  0.00           O
ATOM    675  OE2 GLU    53      34.790  33.070  44.110  1.00  0.00           O
ATOM    676  C   GLU    53      33.210  37.770  43.910  1.00  0.00           C
ATOM    677  O   GLU    53      32.910  37.870  42.740  1.00  0.00           O
ATOM    678  N   PHE    54      34.350  38.240  44.440  1.00  0.00           N
ATOM    679  H   PHE    54      34.530  38.090  45.420  1.00  0.00           H
ATOM    680  CA  PHE    54      35.410  38.790  43.620  1.00  0.00           C
ATOM    681  HA  PHE    54      34.980  39.090  42.670  1.00  0.00           H
ATOM    682  CB  PHE    54      35.880  40.010  44.430  1.00  0.00           C
ATOM    683  HB1 PHE    54      36.200  39.600  45.390  1.00  0.00           H
ATOM    684  HB2 PHE    54      35.100  40.760  44.430  1.00  0.00           H
ATOM    685  CG  PHE    54      37.080  40.700  43.860  1.00  0.00           C
ATOM    686  CD1 PHE    54      37.060  41.450  42.730  1.00  0.00           C
ATOM    687  HD1 PHE    54      36.080  41.590  42.300  1.00  0.00           H
ATOM    688  CE1 PHE    54      38.180  42.010  42.150  1.00  0.00           C
ATOM    689  HE1 PHE    54      38.070  42.640  41.280  1.00  0.00           H
ATOM    690  CZ  PHE    54      39.420  41.770  42.830  1.00  0.00           C
ATOM    691  HZ  PHE    54      40.290  42.230  42.400  1.00  0.00           H
ATOM    692  CE2 PHE    54      39.520  41.040  43.950  1.00  0.00           C
ATOM    693  HE2 PHE    54      40.480  40.840  44.400  1.00  0.00           H
ATOM    694  CD2 PHE    54      38.340  40.430  44.470  1.00  0.00           C
ATOM    695  HD2 PHE    54      38.500  39.820  45.350  1.00  0.00           H
ATOM    696  C   PHE    54      36.490  37.740  43.350  1.00  0.00           C
ATOM    697  O   PHE    54      36.750  36.930  44.210  1.00  0.00           O
ATOM    698  N   VAL    55      37.060  37.740  42.090  1.00  0.00           N
ATOM    699  H   VAL    55      36.700  38.440  41.450  1.00  0.00           H
ATOM    700  CA  VAL    55      38.150  36.920  41.600  1.00  0.00           C
ATOM    701  HA  VAL    55      38.300  36.080  42.280  1.00  0.00           H
ATOM    702  CB  VAL    55      37.870  36.240  40.300  1.00  0.00           C
ATOM    703  HB  VAL    55      37.780  36.910  39.450  1.00  0.00           H
ATOM    704  CG1 VAL    55      38.990  35.200  39.950  1.00  0.00           C
ATOM    705 1HG1 VAL    55      38.820  34.780  38.960  1.00  0.00           H
ATOM    706 2HG1 VAL    55      39.970  35.680  39.990  1.00  0.00           H
ATOM    707 3HG1 VAL    55      39.030  34.440  40.730  1.00  0.00           H
ATOM    708  CG2 VAL    55      36.660  35.330  40.410  1.00  0.00           C
ATOM    709 1HG2 VAL    55      36.770  34.690  41.280  1.00  0.00           H
ATOM    710 2HG2 VAL    55      35.900  36.100  40.450  1.00  0.00           H
ATOM    711 3HG2 VAL    55      36.490  34.660  39.560  1.00  0.00           H
ATOM    712  C   VAL    55      39.480  37.730  41.450  1.00  0.00           C
ATOM    713  O   VAL    55      40.480  37.420  42.110  1.00  0.00           O
ATOM    714  N   ALA    56      39.510  38.770  40.600  1.00  0.00           N
ATOM    715  H   ALA    56      38.640  39.030  40.150  1.00  0.00           H
ATOM    716  CA  ALA    56      40.740  39.460  40.210  1.00  0.00           C
ATOM    717  HA  ALA    56      41.320  39.540  41.130  1.00  0.00           H
ATOM    718  CB  ALA    56      41.550  38.610  39.150  1.00  0.00           C
ATOM    719  HB1 ALA    56      41.000  38.520  38.210  1.00  0.00           H
ATOM    720  HB2 ALA    56      42.540  38.960  38.880  1.00  0.00           H
ATOM    721  HB3 ALA    56      41.670  37.580  39.480  1.00  0.00           H
ATOM    722  C   ALA    56      40.400  40.810  39.600  1.00  0.00           C
ATOM    723  O   ALA    56      39.340  41.070  39.020  1.00  0.00           O
ATOM    724  N   SER    57      41.330  41.770  39.660  1.00  0.00           N
ATOM    725  H   SER    57      42.150  41.650  40.240  1.00  0.00           H
ATOM    726  CA  SER    57      41.230  43.060  39.050  1.00  0.00           C
ATOM    727  HA  SER    57      40.670  43.080  38.120  1.00  0.00           H
ATOM    728  CB  SER    57      40.430  43.950  39.960  1.00  0.00           C
ATOM    729  HB1 SER    57      39.580  43.400  40.360  1.00  0.00           H
ATOM    730  HB2 SER    57      40.060  44.810  39.400  1.00  0.00           H
ATOM    731  OG  SER    57      41.230  44.490  40.990  1.00  0.00           O
ATOM    732  HG  SER    57      40.650  44.610  41.740  1.00  0.00           H
ATOM    733  C   SER    57      42.550  43.710  38.690  1.00  0.00           C
ATOM    734  O   SER    57      43.610  43.400  39.240  1.00  0.00           O
ATOM    735  N   ILE    58      42.520  44.610  37.710  1.00  0.00           N
ATOM    736  H   ILE    58      41.670  44.630  37.170  1.00  0.00           H
ATOM    737  CA  ILE    58      43.690  45.290  37.210  1.00  0.00           C
ATOM    738  HA  ILE    58      44.480  45.190  37.950  1.00  0.00           H
ATOM    739  CB  ILE    58      44.190  44.520  35.930  1.00  0.00           C
ATOM    740  HB  ILE    58      44.000  43.490  36.210  1.00  0.00           H
ATOM    741  CG2 ILE    58      43.380  44.780  34.640  1.00  0.00           C
ATOM    742 1HG2 ILE    58      43.580  45.740  34.170  1.00  0.00           H
ATOM    743 2HG2 ILE    58      43.580  44.060  33.850  1.00  0.00           H
ATOM    744 3HG2 ILE    58      42.330  44.770  34.930  1.00  0.00           H
ATOM    745  CG1 ILE    58      45.740  44.610  35.660  1.00  0.00           C
ATOM    746 1HG1 ILE    58      46.280  44.560  36.610  1.00  0.00           H
ATOM    747 2HG1 ILE    58      45.960  45.590  35.250  1.00  0.00           H
ATOM    748  CD  ILE    58      46.390  43.550  34.760  1.00  0.00           C
ATOM    749  HD1 ILE    58      47.470  43.550  34.890  1.00  0.00           H
ATOM    750  HD2 ILE    58      45.990  42.550  34.910  1.00  0.00           H
ATOM    751  HD3 ILE    58      46.250  43.880  33.730  1.00  0.00           H
ATOM    752  C   ILE    58      43.590  46.800  36.960  1.00  0.00           C
ATOM    753  O   ILE    58      42.670  47.260  36.220  1.00  0.00           O
ATOM    754  N   LYS    59      44.570  47.520  37.520  1.00  0.00           N
ATOM    755  H   LYS    59      45.370  47.080  37.940  1.00  0.00           H
ATOM    756  CA  LYS    59      44.660  48.980  37.280  1.00  0.00           C
ATOM    757  HA  LYS    59      43.670  49.430  37.340  1.00  0.00           H
ATOM    758  CB  LYS    59      45.530  49.600  38.410  1.00  0.00           C
ATOM    759  HB1 LYS    59      45.750  50.650  38.200  1.00  0.00           H
ATOM    760  HB2 LYS    59      46.510  49.120  38.500  1.00  0.00           H
ATOM    761  CG  LYS    59      44.880  49.510  39.730  1.00  0.00           C
ATOM    762  HG1 LYS    59      44.750  48.440  39.930  1.00  0.00           H
ATOM    763  HG2 LYS    59      43.890  49.950  39.810  1.00  0.00           H
ATOM    764  CD  LYS    59      45.730  50.020  40.850  1.00  0.00           C
ATOM    765  HD1 LYS    59      45.950  51.090  40.780  1.00  0.00           H
ATOM    766  HD2 LYS    59      46.650  49.440  40.880  1.00  0.00           H
ATOM    767  CE  LYS    59      44.930  49.730  42.200  1.00  0.00           C
ATOM    768  HE1 LYS    59      44.850  48.650  42.300  1.00  0.00           H
ATOM    769  HE2 LYS    59      43.940  50.190  42.210  1.00  0.00           H
ATOM    770  NZ  LYS    59      45.730  50.320  43.320  1.00  0.00           N
ATOM    771  HZ1 LYS    59      46.050  51.250  43.120  1.00  0.00           H
ATOM    772  HZ2 LYS    59      45.390  50.130  44.250  1.00  0.00           H
ATOM    773  HZ3 LYS    59      46.600  49.830  43.430  1.00  0.00           H
ATOM    774  C   LYS    59      45.110  49.340  35.860  1.00  0.00           C
ATOM    775  O   LYS    59      45.680  48.470  35.140  1.00  0.00           O
ATOM    776  N   TRP    60      44.880  50.530  35.450  1.00  0.00           N
ATOM    777  H   TRP    60      44.450  51.220  36.040  1.00  0.00           H
ATOM    778  CA  TRP    60      45.150  51.000  34.080  1.00  0.00           C
ATOM    779  HA  TRP    60      44.810  50.320  33.300  1.00  0.00           H
ATOM    780  CB  TRP    60      44.300  52.280  33.780  1.00  0.00           C
ATOM    781  HB1 TRP    60      43.310  51.900  33.530  1.00  0.00           H
ATOM    782  HB2 TRP    60      44.570  52.710  32.810  1.00  0.00           H
ATOM    783  CG  TRP    60      44.270  53.280  34.870  1.00  0.00           C
ATOM    784  CD1 TRP    60      43.220  53.400  35.800  1.00  0.00           C
ATOM    785  HD1 TRP    60      42.280  52.870  35.780  1.00  0.00           H
ATOM    786  NE1 TRP    60      43.490  54.410  36.710  1.00  0.00           N
ATOM    787  HE1 TRP    60      42.860  54.600  37.470  1.00  0.00           H
ATOM    788  CE2 TRP    60      44.740  54.920  36.450  1.00  0.00           C
ATOM    789  CZ2 TRP    60      45.400  56.000  37.070  1.00  0.00           C
ATOM    790  HZ2 TRP    60      44.870  56.380  37.930  1.00  0.00           H
ATOM    791  CH2 TRP    60      46.660  56.460  36.700  1.00  0.00           C
ATOM    792  HH2 TRP    60      47.160  57.210  37.300  1.00  0.00           H
ATOM    793  CZ3 TRP    60      47.200  55.760  35.590  1.00  0.00           C
ATOM    794  HZ3 TRP    60      48.230  55.930  35.320  1.00  0.00           H
ATOM    795  CE3 TRP    60      46.500  54.740  34.830  1.00  0.00           C
ATOM    796  HE3 TRP    60      46.910  54.230  33.970  1.00  0.00           H
ATOM    797  CD2 TRP    60      45.230  54.300  35.240  1.00  0.00           C
ATOM    798  C   TRP    60      46.630  51.220  33.750  1.00  0.00           C
ATOM    799  O   TRP    60      47.020  51.290  32.540  1.00  0.00           O
ATOM    800  N   ALA    61      47.480  51.270  34.720  1.00  0.00           N
ATOM    801  H   ALA    61      47.110  51.330  35.660  1.00  0.00           H
ATOM    802  CA  ALA    61      48.930  51.050  34.520  1.00  0.00           C
ATOM    803  HA  ALA    61      49.150  51.160  33.460  1.00  0.00           H
ATOM    804  CB  ALA    61      49.680  52.140  35.300  1.00  0.00           C
ATOM    805  HB1 ALA    61      49.260  53.100  35.000  1.00  0.00           H
ATOM    806  HB2 ALA    61      49.570  52.000  36.370  1.00  0.00           H
ATOM    807  HB3 ALA    61      50.720  52.210  34.990  1.00  0.00           H
ATOM    808  C   ALA    61      49.530  49.640  34.870  1.00  0.00           C
ATOM    809  O   ALA    61      50.740  49.530  35.130  1.00  0.00           O
ATOM    810  N   GLY    65      48.680  48.600  34.900  1.00  0.00           N
ATOM    811  H   GLY    65      47.690  48.760  34.800  1.00  0.00           H
ATOM    812  CA  GLY    65      49.000  47.190  34.990  1.00  0.00           C
ATOM    813  HA1 GLY    65      50.040  47.140  34.660  1.00  0.00           H
ATOM    814  HA2 GLY    65      48.340  46.660  34.300  1.00  0.00           H
ATOM    815  C   GLY    65      49.030  46.490  36.370  1.00  0.00           C
ATOM    816  O   GLY    65      49.170  45.270  36.230  1.00  0.00           O
ATOM    817  N   ASP    66      48.940  47.170  37.510  1.00  0.00           N
ATOM    818  H   ASP    66      48.770  48.160  37.530  1.00  0.00           H
ATOM    819  CA  ASP    66      49.070  46.430  38.750  1.00  0.00           C
ATOM    820  HA  ASP    66      49.900  45.720  38.680  1.00  0.00           H
ATOM    821  CB  ASP    66      49.290  47.430  39.880  1.00  0.00           C
ATOM    822  HB1 ASP    66      48.450  48.110  40.020  1.00  0.00           H
ATOM    823  HB2 ASP    66      50.160  48.050  39.660  1.00  0.00           H
ATOM    824  CG  ASP    66      49.590  46.920  41.280  1.00  0.00           C
ATOM    825  OD1 ASP    66      48.850  47.320  42.210  1.00  0.00           O
ATOM    826  OD2 ASP    66      50.610  46.130  41.360  1.00  0.00           O
ATOM    827  C   ASP    66      47.830  45.680  39.100  1.00  0.00           C
ATOM    828  O   ASP    66      46.680  46.120  38.830  1.00  0.00           O
ATOM    829  N   ARG    67      47.990  44.530  39.720  1.00  0.00           N
ATOM    830  H   ARG    67      48.890  44.270  40.080  1.00  0.00           H
ATOM    831  CA  ARG    67      47.040  43.450  39.890  1.00  0.00           C
ATOM    832  HA  ARG    67      46.140  43.700  39.320  1.00  0.00           H
ATOM    833  CB  ARG    67      47.650  42.130  39.420  1.00  0.00           C
ATOM    834  HB1 ARG    67      46.820  41.430  39.560  1.00  0.00           H
ATOM    835  HB2 ARG    67      48.420  41.740  40.090  1.00  0.00           H
ATOM    836  CG  ARG    67      48.180  42.020  37.980  1.00  0.00           C
ATOM    837  HG1 ARG    67      48.830  42.870  37.770  1.00  0.00           H
ATOM    838  HG2 ARG    67      47.310  42.090  37.330  1.00  0.00           H
ATOM    839  CD  ARG    67      48.910  40.690  37.750  1.00  0.00           C
ATOM    840  HD1 ARG    67      48.360  39.890  38.240  1.00  0.00           H
ATOM    841  HD2 ARG    67      49.900  40.710  38.210  1.00  0.00           H
ATOM    842  NE  ARG    67      49.050  40.350  36.320  1.00  0.00           N
ATOM    843  HE  ARG    67      48.330  40.510  35.630  1.00  0.00           H
ATOM    844  CZ  ARG    67      50.120  39.980  35.690  1.00  0.00           C
ATOM    845  NH1 ARG    67      51.320  39.940  36.260  1.00  0.00           N
ATOM    846 1HH1 ARG    67      51.490  40.050  37.250  1.00  0.00           H
ATOM    847 2HH1 ARG    67      52.100  39.750  35.660  1.00  0.00           H
ATOM    848  NH2 ARG    67      49.990  39.600  34.430  1.00  0.00           N
ATOM    849 1HH2 ARG    67      49.050  39.630  34.080  1.00  0.00           H
ATOM    850 2HH2 ARG    67      50.800  39.250  33.930  1.00  0.00           H
ATOM    851  C   ARG    67      46.530  43.280  41.330  1.00  0.00           C
ATOM    852  O   ARG    67      47.290  43.470  42.290  1.00  0.00           O
ATOM    853  N   THR    68      45.270  42.890  41.510  1.00  0.00           N
ATOM    854  H   THR    68      44.720  42.670  40.690  1.00  0.00           H
ATOM    855  CA  THR    68      44.670  42.490  42.770  1.00  0.00           C
ATOM    856  HA  THR    68      45.490  42.440  43.490  1.00  0.00           H
ATOM    857  CB  THR    68      43.610  43.540  43.270  1.00  0.00           C
ATOM    858  HB  THR    68      42.760  43.590  42.580  1.00  0.00           H
ATOM    859  CG2 THR    68      43.280  43.270  44.770  1.00  0.00           C
ATOM    860 1HG2 THR    68      42.900  42.260  44.920  1.00  0.00           H
ATOM    861 2HG2 THR    68      44.210  43.290  45.340  1.00  0.00           H
ATOM    862 3HG2 THR    68      42.460  43.920  45.090  1.00  0.00           H
ATOM    863  OG1 THR    68      44.230  44.750  43.260  1.00  0.00           O
ATOM    864  HG1 THR    68      44.210  45.030  42.340  1.00  0.00           H
ATOM    865  C   THR    68      44.020  41.090  42.680  1.00  0.00           C
ATOM    866  O   THR    68      43.390  40.810  41.690  1.00  0.00           O
ATOM    867  N   TYR    69      44.020  40.310  43.760  1.00  0.00           N
ATOM    868  H   TYR    69      44.790  40.480  44.400  1.00  0.00           H
ATOM    869  CA  TYR    69      43.360  38.980  43.920  1.00  0.00           C
ATOM    870  HA  TYR    69      42.610  38.820  43.140  1.00  0.00           H
ATOM    871  CB  TYR    69      44.380  37.900  43.770  1.00  0.00           C
ATOM    872  HB1 TYR    69      43.950  36.940  44.090  1.00  0.00           H
ATOM    873  HB2 TYR    69      45.190  38.040  44.490  1.00  0.00           H
ATOM    874  CG  TYR    69      44.960  37.880  42.380  1.00  0.00           C
ATOM    875  CD1 TYR    69      46.340  38.030  42.270  1.00  0.00           C
ATOM    876  HD1 TYR    69      46.900  38.100  43.200  1.00  0.00           H
ATOM    877  CE1 TYR    69      46.970  37.990  41.020  1.00  0.00           C
ATOM    878  HE1 TYR    69      48.040  38.080  40.870  1.00  0.00           H
ATOM    879  CZ  TYR    69      46.200  37.780  39.880  1.00  0.00           C
ATOM    880  OH  TYR    69      46.800  37.690  38.650  1.00  0.00           O
ATOM    881  HH  TYR    69      47.730  37.460  38.640  1.00  0.00           H
ATOM    882  CE2 TYR    69      44.800  37.580  40.000  1.00  0.00           C
ATOM    883  HE2 TYR    69      44.240  37.360  39.090  1.00  0.00           H
ATOM    884  CD2 TYR    69      44.160  37.700  41.250  1.00  0.00           C
ATOM    885  HD2 TYR    69      43.100  37.490  41.240  1.00  0.00           H
ATOM    886  C   TYR    69      42.460  38.720  45.160  1.00  0.00           C
ATOM    887  O   TYR    69      42.740  39.340  46.190  1.00  0.00           O
ATOM    888  N   GLY    70      41.420  37.890  45.100  1.00  0.00           N
ATOM    889  H   GLY    70      41.240  37.490  44.190  1.00  0.00           H
ATOM    890  CA  GLY    70      40.580  37.560  46.290  1.00  0.00           C
ATOM    891  HA1 GLY    70      39.800  36.850  46.020  1.00  0.00           H
ATOM    892  HA2 GLY    70      40.170  38.440  46.760  1.00  0.00           H
ATOM    893  C   GLY    70      41.420  36.820  47.390  1.00  0.00           C
ATOM    894  O   GLY    70      41.490  37.460  48.430  1.00  0.00           O
ATOM    895  N   THR    71      42.020  35.660  47.180  1.00  0.00           N
ATOM    896  H   THR    71      42.080  35.240  46.270  1.00  0.00           H
ATOM    897  CA  THR    71      42.820  34.920  48.230  1.00  0.00           C
ATOM    898  HA  THR    71      43.030  35.560  49.080  1.00  0.00           H
ATOM    899  CB  THR    71      42.020  33.720  48.810  1.00  0.00           C
ATOM    900  HB  THR    71      42.650  33.200  49.540  1.00  0.00           H
ATOM    901  CG2 THR    71      40.890  34.180  49.740  1.00  0.00           C
ATOM    902 1HG2 THR    71      40.500  35.180  49.520  1.00  0.00           H
ATOM    903 2HG2 THR    71      40.080  33.470  49.900  1.00  0.00           H
ATOM    904 3HG2 THR    71      41.330  34.370  50.720  1.00  0.00           H
ATOM    905  OG1 THR    71      41.450  32.910  47.780  1.00  0.00           O
ATOM    906  HG1 THR    71      40.570  33.250  47.670  1.00  0.00           H
ATOM    907  C   THR    71      44.130  34.380  47.680  1.00  0.00           C
ATOM    908  O   THR    71      44.420  34.470  46.490  1.00  0.00           O
ATOM    909  N   ASP    72      44.980  33.940  48.580  1.00  0.00           N
ATOM    910  H   ASP    72      44.700  34.150  49.530  1.00  0.00           H
ATOM    911  CA  ASP    72      46.120  33.050  48.240  1.00  0.00           C
ATOM    912  HA  ASP    72      46.790  33.740  47.730  1.00  0.00           H
ATOM    913  CB  ASP    72      46.840  32.640  49.520  1.00  0.00           C
ATOM    914  HB1 ASP    72      46.220  32.000  50.150  1.00  0.00           H
ATOM    915  HB2 ASP    72      47.130  33.540  50.060  1.00  0.00           H
ATOM    916  CG  ASP    72      48.000  31.740  49.100  1.00  0.00           C
ATOM    917  OD1 ASP    72      48.960  32.240  48.510  1.00  0.00           O
ATOM    918  OD2 ASP    72      47.930  30.530  49.370  1.00  0.00           O
ATOM    919  C   ASP    72      45.840  31.850  47.260  1.00  0.00           C
ATOM    920  O   ASP    72      46.550  31.740  46.230  1.00  0.00           O
ATOM    921  N   SER    73      44.790  31.010  47.540  1.00  0.00           N
ATOM    922  H   SER    73      44.280  31.140  48.390  1.00  0.00           H
ATOM    923  CA  SER    73      44.200  30.120  46.560  1.00  0.00           C
ATOM    924  HA  SER    73      44.980  29.410  46.310  1.00  0.00           H
ATOM    925  CB  SER    73      42.940  29.480  47.080  1.00  0.00           C
ATOM    926  HB1 SER    73      42.580  28.820  46.280  1.00  0.00           H
ATOM    927  HB2 SER    73      42.230  30.250  47.370  1.00  0.00           H
ATOM    928  OG  SER    73      43.310  28.670  48.190  1.00  0.00           O
ATOM    929  HG  SER    73      42.570  28.110  48.430  1.00  0.00           H
ATOM    930  C   SER    73      43.750  30.690  45.210  1.00  0.00           C
ATOM    931  O   SER    73      44.000  30.000  44.250  1.00  0.00           O
ATOM    932  N   VAL    74      43.290  31.910  45.110  1.00  0.00           N
ATOM    933  H   VAL    74      43.070  32.420  45.950  1.00  0.00           H
ATOM    934  CA  VAL    74      43.090  32.500  43.750  1.00  0.00           C
ATOM    935  HA  VAL    74      42.540  31.790  43.130  1.00  0.00           H
ATOM    936  CB  VAL    74      42.330  33.840  43.780  1.00  0.00           C
ATOM    937  HB  VAL    74      42.890  34.540  44.390  1.00  0.00           H
ATOM    938  CG1 VAL    74      42.150  34.430  42.360  1.00  0.00           C
ATOM    939 1HG1 VAL    74      41.680  33.690  41.710  1.00  0.00           H
ATOM    940 2HG1 VAL    74      41.660  35.390  42.460  1.00  0.00           H
ATOM    941 3HG1 VAL    74      43.160  34.610  41.980  1.00  0.00           H
ATOM    942  CG2 VAL    74      40.970  33.740  44.410  1.00  0.00           C
ATOM    943 1HG2 VAL    74      41.040  33.340  45.420  1.00  0.00           H
ATOM    944 2HG2 VAL    74      40.580  34.740  44.600  1.00  0.00           H
ATOM    945 3HG2 VAL    74      40.260  33.300  43.710  1.00  0.00           H
ATOM    946  C   VAL    74      44.460  32.590  43.070  1.00  0.00           C
ATOM    947  O   VAL    74      44.640  32.130  41.920  1.00  0.00           O
ATOM    948  N   LYS    75      45.490  33.180  43.760  1.00  0.00           N
ATOM    949  H   LYS    75      45.410  33.390  44.740  1.00  0.00           H
ATOM    950  CA  LYS    75      46.740  33.570  43.170  1.00  0.00           C
ATOM    951  HA  LYS    75      46.440  34.320  42.440  1.00  0.00           H
ATOM    952  CB  LYS    75      47.720  34.220  44.170  1.00  0.00           C
ATOM    953  HB1 LYS    75      48.680  34.410  43.700  1.00  0.00           H
ATOM    954  HB2 LYS    75      47.910  33.650  45.080  1.00  0.00           H
ATOM    955  CG  LYS    75      47.290  35.600  44.690  1.00  0.00           C
ATOM    956  HG1 LYS    75      46.280  35.570  45.100  1.00  0.00           H
ATOM    957  HG2 LYS    75      47.440  36.230  43.820  1.00  0.00           H
ATOM    958  CD  LYS    75      48.340  36.050  45.770  1.00  0.00           C
ATOM    959  HD1 LYS    75      49.250  36.300  45.220  1.00  0.00           H
ATOM    960  HD2 LYS    75      48.650  35.240  46.440  1.00  0.00           H
ATOM    961  CE  LYS    75      47.980  37.260  46.580  1.00  0.00           C
ATOM    962  HE1 LYS    75      47.010  37.090  47.050  1.00  0.00           H
ATOM    963  HE2 LYS    75      47.900  38.120  45.920  1.00  0.00           H
ATOM    964  NZ  LYS    75      49.000  37.400  47.660  1.00  0.00           N
ATOM    965  HZ1 LYS    75      48.740  36.880  48.490  1.00  0.00           H
ATOM    966  HZ2 LYS    75      49.970  37.240  47.460  1.00  0.00           H
ATOM    967  HZ3 LYS    75      49.010  38.390  47.890  1.00  0.00           H
ATOM    968  C   LYS    75      47.520  32.400  42.560  1.00  0.00           C
ATOM    969  O   LYS    75      48.450  32.550  41.760  1.00  0.00           O
ATOM    970  N   GLY    76      47.130  31.190  43.010  1.00  0.00           N
ATOM    971  H   GLY    76      46.340  31.160  43.650  1.00  0.00           H
ATOM    972  CA  GLY    76      47.740  29.970  42.520  1.00  0.00           C
ATOM    973  HA1 GLY    76      47.640  29.200  43.290  1.00  0.00           H
ATOM    974  HA2 GLY    76      48.810  30.140  42.450  1.00  0.00           H
ATOM    975  C   GLY    76      47.200  29.290  41.270  1.00  0.00           C
ATOM    976  O   GLY    76      47.850  28.560  40.540  1.00  0.00           O
ATOM    977  N   ARG    77      46.040  29.780  40.790  1.00  0.00           N
ATOM    978  H   ARG    77      45.510  30.300  41.480  1.00  0.00           H
ATOM    979  CA  ARG    77      45.470  29.340  39.500  1.00  0.00           C
ATOM    980  HA  ARG    77      46.220  28.820  38.900  1.00  0.00           H
ATOM    981  CB  ARG    77      44.360  28.360  39.880  1.00  0.00           C
ATOM    982  HB1 ARG    77      43.820  28.200  38.950  1.00  0.00           H
ATOM    983  HB2 ARG    77      43.550  28.730  40.520  1.00  0.00           H
ATOM    984  CG  ARG    77      44.930  26.950  40.320  1.00  0.00           C
ATOM    985  HG1 ARG    77      45.330  27.160  41.310  1.00  0.00           H
ATOM    986  HG2 ARG    77      45.800  26.660  39.720  1.00  0.00           H
ATOM    987  CD  ARG    77      44.110  25.580  40.390  1.00  0.00           C
ATOM    988  HD1 ARG    77      44.680  24.910  41.040  1.00  0.00           H
ATOM    989  HD2 ARG    77      43.950  25.200  39.380  1.00  0.00           H
ATOM    990  NE  ARG    77      42.820  25.820  40.950  1.00  0.00           N
ATOM    991  HE  ARG    77      42.810  25.960  41.950  1.00  0.00           H
ATOM    992  CZ  ARG    77      41.650  26.050  40.380  1.00  0.00           C
ATOM    993  NH1 ARG    77      41.450  26.030  39.050  1.00  0.00           N
ATOM    994 1HH1 ARG    77      42.250  25.950  38.450  1.00  0.00           H
ATOM    995 2HH1 ARG    77      40.470  26.110  38.820  1.00  0.00           H
ATOM    996  NH2 ARG    77      40.610  26.120  41.070  1.00  0.00           N
ATOM    997 1HH2 ARG    77      40.680  26.030  42.070  1.00  0.00           H
ATOM    998 2HH2 ARG    77      39.750  26.390  40.610  1.00  0.00           H
ATOM    999  C   ARG    77      45.010  30.430  38.560  1.00  0.00           C
ATOM   1000  O   ARG    77      44.700  30.180  37.410  1.00  0.00           O
ATOM   1001  N   PHE    78      44.990  31.680  39.040  1.00  0.00           N
ATOM   1002  H   PHE    78      45.270  31.820  40.000  1.00  0.00           H
ATOM   1003  CA  PHE    78      44.300  32.840  38.330  1.00  0.00           C
ATOM   1004  HA  PHE    78      43.770  32.470  37.450  1.00  0.00           H
ATOM   1005  CB  PHE    78      43.180  33.350  39.210  1.00  0.00           C
ATOM   1006  HB1 PHE    78      42.920  34.330  38.800  1.00  0.00           H
ATOM   1007  HB2 PHE    78      43.510  33.500  40.240  1.00  0.00           H
ATOM   1008  CG  PHE    78      41.920  32.390  39.270  1.00  0.00           C
ATOM   1009  CD1 PHE    78      41.870  31.150  40.000  1.00  0.00           C
ATOM   1010  HD1 PHE    78      42.660  30.910  40.690  1.00  0.00           H
ATOM   1011  CE1 PHE    78      40.830  30.220  40.050  1.00  0.00           C
ATOM   1012  HE1 PHE    78      40.870  29.290  40.610  1.00  0.00           H
ATOM   1013  CZ  PHE    78      39.780  30.540  39.130  1.00  0.00           C
ATOM   1014  HZ  PHE    78      38.970  29.830  39.050  1.00  0.00           H
ATOM   1015  CE2 PHE    78      39.730  31.750  38.430  1.00  0.00           C
ATOM   1016  HE2 PHE    78      38.950  31.900  37.700  1.00  0.00           H
ATOM   1017  CD2 PHE    78      40.770  32.700  38.520  1.00  0.00           C
ATOM   1018  HD2 PHE    78      40.650  33.640  38.000  1.00  0.00           H
ATOM   1019  C   PHE    78      45.430  33.870  37.910  1.00  0.00           C
ATOM   1020  O   PHE    78      46.170  34.350  38.800  1.00  0.00           O
ATOM   1021  N   ALA    79      45.430  34.360  36.650  1.00  0.00           N
ATOM   1022  H   ALA    79      44.730  33.930  36.060  1.00  0.00           H
ATOM   1023  CA  ALA    79      46.370  35.300  36.030  1.00  0.00           C
ATOM   1024  HA  ALA    79      46.920  35.930  36.730  1.00  0.00           H
ATOM   1025  CB  ALA    79      47.450  34.420  35.390  1.00  0.00           C
ATOM   1026  HB1 ALA    79      48.110  33.920  36.090  1.00  0.00           H
ATOM   1027  HB2 ALA    79      47.010  33.660  34.750  1.00  0.00           H
ATOM   1028  HB3 ALA    79      48.030  35.030  34.700  1.00  0.00           H
ATOM   1029  C   ALA    79      45.740  36.250  35.020  1.00  0.00           C
ATOM   1030  O   ALA    79      45.030  35.890  34.050  1.00  0.00           O
ATOM   1031  N   ILE    80      45.640  37.590  35.360  1.00  0.00           N
ATOM   1032  H   ILE    80      46.120  37.980  36.150  1.00  0.00           H
ATOM   1033  CA  ILE    80      44.780  38.630  34.740  1.00  0.00           C
ATOM   1034  HA  ILE    80      44.110  38.070  34.090  1.00  0.00           H
ATOM   1035  CB  ILE    80      43.890  39.350  35.810  1.00  0.00           C
ATOM   1036  HB  ILE    80      43.130  38.640  36.140  1.00  0.00           H
ATOM   1037  CG2 ILE    80      44.650  39.950  37.050  1.00  0.00           C
ATOM   1038 1HG2 ILE    80      44.060  40.220  37.930  1.00  0.00           H
ATOM   1039 2HG2 ILE    80      45.350  39.200  37.420  1.00  0.00           H
ATOM   1040 3HG2 ILE    80      45.300  40.730  36.680  1.00  0.00           H
ATOM   1041  CG1 ILE    80      43.050  40.540  35.280  1.00  0.00           C
ATOM   1042 1HG1 ILE    80      42.420  40.230  34.440  1.00  0.00           H
ATOM   1043 2HG1 ILE    80      43.750  41.320  34.980  1.00  0.00           H
ATOM   1044  CD  ILE    80      42.000  41.220  36.240  1.00  0.00           C
ATOM   1045  HD1 ILE    80      42.480  41.410  37.200  1.00  0.00           H
ATOM   1046  HD2 ILE    80      41.510  42.150  35.930  1.00  0.00           H
ATOM   1047  HD3 ILE    80      41.200  40.520  36.480  1.00  0.00           H
ATOM   1048  C   ILE    80      45.700  39.600  33.970  1.00  0.00           C
ATOM   1049  O   ILE    80      46.810  39.890  34.410  1.00  0.00           O
ATOM   1050  N   SER    81      45.170  40.190  32.890  1.00  0.00           N
ATOM   1051  H   SER    81      44.250  39.910  32.590  1.00  0.00           H
ATOM   1052  CA  SER    81      46.050  40.850  31.890  1.00  0.00           C
ATOM   1053  HA  SER    81      46.720  41.470  32.480  1.00  0.00           H
ATOM   1054  CB  SER    81      46.830  39.770  31.070  1.00  0.00           C
ATOM   1055  HB1 SER    81      47.190  40.360  30.230  1.00  0.00           H
ATOM   1056  HB2 SER    81      46.170  39.030  30.630  1.00  0.00           H
ATOM   1057  OG  SER    81      47.800  39.100  31.900  1.00  0.00           O
ATOM   1058  HG  SER    81      48.120  38.360  31.380  1.00  0.00           H
ATOM   1059  C   SER    81      45.330  41.800  31.000  1.00  0.00           C
ATOM   1060  O   SER    81      44.120  41.760  30.790  1.00  0.00           O
ATOM   1061  N   ARG    82      46.040  42.690  30.290  1.00  0.00           N
ATOM   1062  H   ARG    82      47.020  42.810  30.520  1.00  0.00           H
ATOM   1063  CA  ARG    82      45.450  43.760  29.380  1.00  0.00           C
ATOM   1064  HA  ARG    82      44.400  43.540  29.200  1.00  0.00           H
ATOM   1065  CB  ARG    82      45.750  45.110  30.140  1.00  0.00           C
ATOM   1066  HB1 ARG    82      45.760  45.960  29.440  1.00  0.00           H
ATOM   1067  HB2 ARG    82      46.780  44.980  30.490  1.00  0.00           H
ATOM   1068  CG  ARG    82      44.890  45.450  31.330  1.00  0.00           C
ATOM   1069  HG1 ARG    82      44.780  44.590  31.990  1.00  0.00           H
ATOM   1070  HG2 ARG    82      43.940  45.800  30.930  1.00  0.00           H
ATOM   1071  CD  ARG    82      45.500  46.620  32.250  1.00  0.00           C
ATOM   1072  HD1 ARG    82      46.400  46.160  32.670  1.00  0.00           H
ATOM   1073  HD2 ARG    82      44.770  46.740  33.040  1.00  0.00           H
ATOM   1074  NE  ARG    82      45.660  47.850  31.490  1.00  0.00           N
ATOM   1075  HE  ARG    82      46.600  48.120  31.240  1.00  0.00           H
ATOM   1076  CZ  ARG    82      44.750  48.730  31.170  1.00  0.00           C
ATOM   1077  NH1 ARG    82      43.530  48.740  31.570  1.00  0.00           N
ATOM   1078 1HH1 ARG    82      43.200  48.110  32.280  1.00  0.00           H
ATOM   1079 2HH1 ARG    82      43.030  49.580  31.340  1.00  0.00           H
ATOM   1080  NH2 ARG    82      45.100  49.720  30.430  1.00  0.00           N
ATOM   1081 1HH2 ARG    82      45.970  49.710  29.930  1.00  0.00           H
ATOM   1082 2HH2 ARG    82      44.520  50.510  30.180  1.00  0.00           H
ATOM   1083  C   ARG    82      46.250  43.790  28.100  1.00  0.00           C
ATOM   1084  O   ARG    82      47.450  43.520  28.030  1.00  0.00           O
ATOM   1085  N   ASP    83      45.570  44.420  27.140  1.00  0.00           N
ATOM   1086  H   ASP    83      44.630  44.700  27.380  1.00  0.00           H
ATOM   1087  CA  ASP    83      46.200  44.860  25.870  1.00  0.00           C
ATOM   1088  HA  ASP    83      47.290  44.820  25.900  1.00  0.00           H
ATOM   1089  CB  ASP    83      45.810  43.820  24.760  1.00  0.00           C
ATOM   1090  HB1 ASP    83      44.760  43.970  24.530  1.00  0.00           H
ATOM   1091  HB2 ASP    83      45.850  42.820  25.190  1.00  0.00           H
ATOM   1092  CG  ASP    83      46.550  43.860  23.430  1.00  0.00           C
ATOM   1093  OD1 ASP    83      46.620  42.800  22.840  1.00  0.00           O
ATOM   1094  OD2 ASP    83      47.060  44.900  22.970  1.00  0.00           O
ATOM   1095  C   ASP    83      45.710  46.250  25.510  1.00  0.00           C
ATOM   1096  O   ASP    83      44.530  46.510  25.270  1.00  0.00           O
ATOM   1097  N   ASN    84      46.710  47.100  25.480  1.00  0.00           N
ATOM   1098  H   ASN    84      47.590  46.690  25.740  1.00  0.00           H
ATOM   1099  CA  ASN    84      46.650  48.550  25.350  1.00  0.00           C
ATOM   1100  HA  ASN    84      45.740  48.900  25.850  1.00  0.00           H
ATOM   1101  CB  ASN    84      47.890  49.120  26.060  1.00  0.00           C
ATOM   1102  HB1 ASN    84      47.970  50.210  25.950  1.00  0.00           H
ATOM   1103  HB2 ASN    84      48.750  48.640  25.600  1.00  0.00           H
ATOM   1104  CG  ASN    84      47.830  48.890  27.550  1.00  0.00           C
ATOM   1105  OD1 ASN    84      46.720  49.030  28.110  1.00  0.00           O
ATOM   1106  ND2 ASN    84      48.860  48.430  28.190  1.00  0.00           N
ATOM   1107 1HD2 ASN    84      49.720  48.220  27.700  1.00  0.00           H
ATOM   1108 2HD2 ASN    84      48.680  48.030  29.100  1.00  0.00           H
ATOM   1109  C   ASN    84      46.530  49.050  23.910  1.00  0.00           C
ATOM   1110  O   ASN    84      46.270  50.220  23.800  1.00  0.00           O
ATOM   1111  N   ALA    85      46.720  48.150  22.930  1.00  0.00           N
ATOM   1112  H   ALA    85      47.150  47.280  23.220  1.00  0.00           H
ATOM   1113  CA  ALA    85      46.450  48.380  21.540  1.00  0.00           C
ATOM   1114  HA  ALA    85      46.490  49.410  21.170  1.00  0.00           H
ATOM   1115  CB  ALA    85      47.470  47.690  20.670  1.00  0.00           C
ATOM   1116  HB1 ALA    85      47.280  47.750  19.600  1.00  0.00           H
ATOM   1117  HB2 ALA    85      48.440  48.160  20.850  1.00  0.00           H
ATOM   1118  HB3 ALA    85      47.490  46.630  20.940  1.00  0.00           H
ATOM   1119  C   ALA    85      45.110  47.830  21.080  1.00  0.00           C
ATOM   1120  O   ALA    85      44.500  48.220  20.050  1.00  0.00           O
ATOM   1121  N   LYS    86      44.590  46.850  21.870  1.00  0.00           N
ATOM   1122  H   LYS    86      45.260  46.410  22.490  1.00  0.00           H
ATOM   1123  CA  LYS    86      43.270  46.230  21.680  1.00  0.00           C
ATOM   1124  HA  LYS    86      42.940  46.500  20.680  1.00  0.00           H
ATOM   1125  CB  LYS    86      43.390  44.710  21.700  1.00  0.00           C
ATOM   1126  HB1 LYS    86      42.420  44.230  21.600  1.00  0.00           H
ATOM   1127  HB2 LYS    86      43.750  44.420  22.690  1.00  0.00           H
ATOM   1128  CG  LYS    86      44.310  44.150  20.580  1.00  0.00           C
ATOM   1129  HG1 LYS    86      45.360  44.340  20.780  1.00  0.00           H
ATOM   1130  HG2 LYS    86      44.030  44.610  19.630  1.00  0.00           H
ATOM   1131  CD  LYS    86      44.020  42.640  20.590  1.00  0.00           C
ATOM   1132  HD1 LYS    86      43.080  42.370  20.120  1.00  0.00           H
ATOM   1133  HD2 LYS    86      43.980  42.210  21.590  1.00  0.00           H
ATOM   1134  CE  LYS    86      44.970  41.810  19.790  1.00  0.00           C
ATOM   1135  HE1 LYS    86      44.840  42.050  18.730  1.00  0.00           H
ATOM   1136  HE2 LYS    86      44.600  40.800  19.960  1.00  0.00           H
ATOM   1137  NZ  LYS    86      46.330  41.910  20.200  1.00  0.00           N
ATOM   1138  HZ1 LYS    86      46.470  42.210  21.150  1.00  0.00           H
ATOM   1139  HZ2 LYS    86      46.970  41.170  19.970  1.00  0.00           H
ATOM   1140  HZ3 LYS    86      46.690  42.680  19.660  1.00  0.00           H
ATOM   1141  C   LYS    86      42.160  46.710  22.610  1.00  0.00           C
ATOM   1142  O   LYS    86      40.980  46.280  22.580  1.00  0.00           O
ATOM   1143  N   ASN    87      42.570  47.630  23.500  1.00  0.00           N
ATOM   1144  H   ASN    87      43.550  47.860  23.590  1.00  0.00           H
ATOM   1145  CA  ASN    87      41.760  48.220  24.540  1.00  0.00           C
ATOM   1146  HA  ASN    87      42.490  48.510  25.300  1.00  0.00           H
ATOM   1147  CB  ASN    87      40.980  49.400  24.000  1.00  0.00           C
ATOM   1148  HB1 ASN    87      40.190  49.730  24.680  1.00  0.00           H
ATOM   1149  HB2 ASN    87      40.450  49.110  23.100  1.00  0.00           H
ATOM   1150  CG  ASN    87      41.860  50.560  23.550  1.00  0.00           C
ATOM   1151  OD1 ASN    87      42.960  50.790  24.050  1.00  0.00           O
ATOM   1152  ND2 ASN    87      41.480  51.370  22.580  1.00  0.00           N
ATOM   1153 1HD2 ASN    87      40.580  51.280  22.130  1.00  0.00           H
ATOM   1154 2HD2 ASN    87      42.030  52.200  22.440  1.00  0.00           H
ATOM   1155  C   ASN    87      40.900  47.170  25.290  1.00  0.00           C
ATOM   1156  O   ASN    87      39.740  47.440  25.580  1.00  0.00           O
ATOM   1157  N   THR    88      41.470  46.040  25.630  1.00  0.00           N
ATOM   1158  H   THR    88      42.460  45.880  25.510  1.00  0.00           H
ATOM   1159  CA  THR    88      40.760  44.900  26.130  1.00  0.00           C
ATOM   1160  HA  THR    88      39.790  45.170  26.540  1.00  0.00           H
ATOM   1161  CB  THR    88      40.680  43.960  24.930  1.00  0.00           C
ATOM   1162  HB  THR    88      41.670  43.810  24.500  1.00  0.00           H
ATOM   1163  CG2 THR    88      39.960  42.690  25.260  1.00  0.00           C
ATOM   1164 1HG2 THR    88      40.470  42.190  26.090  1.00  0.00           H
ATOM   1165 2HG2 THR    88      38.930  42.910  25.550  1.00  0.00           H
ATOM   1166 3HG2 THR    88      39.920  42.050  24.380  1.00  0.00           H
ATOM   1167  OG1 THR    88      39.760  44.580  24.020  1.00  0.00           O
ATOM   1168  HG1 THR    88      40.330  45.050  23.420  1.00  0.00           H
ATOM   1169  C   THR    88      41.540  44.260  27.300  1.00  0.00           C
ATOM   1170  O   THR    88      42.760  44.360  27.410  1.00  0.00           O
ATOM   1171  N   MET    89      40.770  43.550  28.120  1.00  0.00           N
ATOM   1172  H   MET    89      39.830  43.380  27.800  1.00  0.00           H
ATOM   1173  CA  MET    89      41.190  42.890  29.290  1.00  0.00           C
ATOM   1174  HA  MET    89      42.260  43.030  29.450  1.00  0.00           H
ATOM   1175  CB  MET    89      40.460  43.570  30.450  1.00  0.00           C
ATOM   1176  HB1 MET    89      39.410  43.270  30.470  1.00  0.00           H
ATOM   1177  HB2 MET    89      40.500  44.650  30.340  1.00  0.00           H
ATOM   1178  CG  MET    89      41.110  43.320  31.850  1.00  0.00           C
ATOM   1179  HG1 MET    89      40.990  44.240  32.420  1.00  0.00           H
ATOM   1180  HG2 MET    89      42.200  43.270  31.830  1.00  0.00           H
ATOM   1181  SD  MET    89      40.530  41.830  32.730  1.00  0.00           S
ATOM   1182  CE  MET    89      38.850  42.350  33.090  1.00  0.00           C
ATOM   1183  HE1 MET    89      38.390  41.810  33.920  1.00  0.00           H
ATOM   1184  HE2 MET    89      39.010  43.340  33.510  1.00  0.00           H
ATOM   1185  HE3 MET    89      38.130  42.380  32.270  1.00  0.00           H
ATOM   1186  C   MET    89      40.980  41.350  29.220  1.00  0.00           C
ATOM   1187  O   MET    89      40.190  40.890  28.370  1.00  0.00           O
ATOM   1188  N   TYR    90      41.730  40.540  29.990  1.00  0.00           N
ATOM   1189  H   TYR    90      42.500  40.900  30.550  1.00  0.00           H
ATOM   1190  CA  TYR    90      41.790  39.110  29.830  1.00  0.00           C
ATOM   1191  HA  TYR    90      40.890  38.700  29.370  1.00  0.00           H
ATOM   1192  CB  TYR    90      42.940  38.730  28.930  1.00  0.00           C
ATOM   1193  HB1 TYR    90      43.040  37.660  28.740  1.00  0.00           H
ATOM   1194  HB2 TYR    90      43.900  38.990  29.380  1.00  0.00           H
ATOM   1195  CG  TYR    90      42.890  39.370  27.570  1.00  0.00           C
ATOM   1196  CD1 TYR    90      43.460  40.650  27.360  1.00  0.00           C
ATOM   1197  HD1 TYR    90      43.940  41.260  28.110  1.00  0.00           H
ATOM   1198  CE1 TYR    90      43.350  41.200  26.040  1.00  0.00           C
ATOM   1199  HE1 TYR    90      43.800  42.180  25.930  1.00  0.00           H
ATOM   1200  CZ  TYR    90      42.630  40.550  24.960  1.00  0.00           C
ATOM   1201  OH  TYR    90      42.540  41.170  23.740  1.00  0.00           O
ATOM   1202  HH  TYR    90      42.270  40.530  23.080  1.00  0.00           H
ATOM   1203  CE2 TYR    90      42.160  39.260  25.240  1.00  0.00           C
ATOM   1204  HE2 TYR    90      41.670  38.720  24.450  1.00  0.00           H
ATOM   1205  CD2 TYR    90      42.320  38.670  26.460  1.00  0.00           C
ATOM   1206  HD2 TYR    90      41.880  37.690  26.600  1.00  0.00           H
ATOM   1207  C   TYR    90      41.960  38.520  31.180  1.00  0.00           C
ATOM   1208  O   TYR    90      42.690  39.030  32.060  1.00  0.00           O
ATOM   1209  N   LEU    91      41.230  37.420  31.450  1.00  0.00           N
ATOM   1210  H   LEU    91      40.680  37.050  30.700  1.00  0.00           H
ATOM   1211  CA  LEU    91      41.520  36.540  32.600  1.00  0.00           C
ATOM   1212  HA  LEU    91      42.390  36.960  33.120  1.00  0.00           H
ATOM   1213  CB  LEU    91      40.410  36.550  33.620  1.00  0.00           C
ATOM   1214  HB1 LEU    91      39.440  36.410  33.160  1.00  0.00           H
ATOM   1215  HB2 LEU    91      40.410  37.550  34.040  1.00  0.00           H
ATOM   1216  CG  LEU    91      40.590  35.610  34.840  1.00  0.00           C
ATOM   1217  HG  LEU    91      40.760  34.620  34.400  1.00  0.00           H
ATOM   1218  CD1 LEU    91      41.760  35.970  35.730  1.00  0.00           C
ATOM   1219 1HD1 LEU    91      41.610  37.000  36.060  1.00  0.00           H
ATOM   1220 2HD1 LEU    91      41.900  35.490  36.690  1.00  0.00           H
ATOM   1221 3HD1 LEU    91      42.640  35.930  35.090  1.00  0.00           H
ATOM   1222  CD2 LEU    91      39.350  35.570  35.780  1.00  0.00           C
ATOM   1223 1HD2 LEU    91      39.510  35.080  36.740  1.00  0.00           H
ATOM   1224 2HD2 LEU    91      38.870  36.540  35.920  1.00  0.00           H
ATOM   1225 3HD2 LEU    91      38.600  34.960  35.280  1.00  0.00           H
ATOM   1226  C   LEU    91      41.920  35.170  32.140  1.00  0.00           C
ATOM   1227  O   LEU    91      41.220  34.420  31.420  1.00  0.00           O
ATOM   1228  N   GLN    92      43.130  34.730  32.590  1.00  0.00           N
ATOM   1229  H   GLN    92      43.710  35.360  33.120  1.00  0.00           H
ATOM   1230  CA  GLN    92      43.530  33.230  32.550  1.00  0.00           C
ATOM   1231  HA  GLN    92      43.010  32.700  31.760  1.00  0.00           H
ATOM   1232  CB  GLN    92      45.020  33.050  32.400  1.00  0.00           C
ATOM   1233  HB1 GLN    92      45.160  31.970  32.460  1.00  0.00           H
ATOM   1234  HB2 GLN    92      45.470  33.630  33.210  1.00  0.00           H
ATOM   1235  CG  GLN    92      45.530  33.520  31.020  1.00  0.00           C
ATOM   1236  HG1 GLN    92      45.310  34.580  30.890  1.00  0.00           H
ATOM   1237  HG2 GLN    92      45.060  33.040  30.160  1.00  0.00           H
ATOM   1238  CD  GLN    92      47.000  33.440  30.900  1.00  0.00           C
ATOM   1239  OE1 GLN    92      47.650  34.440  31.190  1.00  0.00           O
ATOM   1240  NE2 GLN    92      47.550  32.280  30.540  1.00  0.00           N
ATOM   1241 1HE2 GLN    92      47.000  31.430  30.480  1.00  0.00           H
ATOM   1242 2HE2 GLN    92      48.540  32.140  30.620  1.00  0.00           H
ATOM   1243  C   GLN    92      42.920  32.460  33.830  1.00  0.00           C
ATOM   1244  O   GLN    92      43.030  32.970  34.950  1.00  0.00           O
ATOM   1245  N   MET    93      42.420  31.210  33.700  1.00  0.00           N
ATOM   1246  H   MET    93      42.300  30.840  32.770  1.00  0.00           H
ATOM   1247  CA  MET    93      41.950  30.470  34.810  1.00  0.00           C
ATOM   1248  HA  MET    93      42.450  30.810  35.710  1.00  0.00           H
ATOM   1249  CB  MET    93      40.410  30.760  35.050  1.00  0.00           C
ATOM   1250  HB1 MET    93      40.250  31.760  35.440  1.00  0.00           H
ATOM   1251  HB2 MET    93      40.150  30.090  35.870  1.00  0.00           H
ATOM   1252  CG  MET    93      39.490  30.350  33.820  1.00  0.00           C
ATOM   1253  HG1 MET    93      39.770  29.340  33.530  1.00  0.00           H
ATOM   1254  HG2 MET    93      39.620  30.890  32.880  1.00  0.00           H
ATOM   1255  SD  MET    93      37.750  30.480  34.320  1.00  0.00           S
ATOM   1256  CE  MET    93      37.560  32.260  34.490  1.00  0.00           C
ATOM   1257  HE1 MET    93      37.920  32.560  35.480  1.00  0.00           H
ATOM   1258  HE2 MET    93      38.080  32.780  33.690  1.00  0.00           H
ATOM   1259  HE3 MET    93      36.540  32.610  34.370  1.00  0.00           H
ATOM   1260  C   MET    93      42.430  29.050  34.480  1.00  0.00           C
ATOM   1261  O   MET    93      42.080  28.520  33.390  1.00  0.00           O
ATOM   1262  N   ASN    94      43.260  28.520  35.400  1.00  0.00           N
ATOM   1263  H   ASN    94      43.370  28.980  36.290  1.00  0.00           H
ATOM   1264  CA  ASN    94      44.150  27.440  35.070  1.00  0.00           C
ATOM   1265  HA  ASN    94      43.980  27.150  34.040  1.00  0.00           H
ATOM   1266  CB  ASN    94      45.610  28.000  34.980  1.00  0.00           C
ATOM   1267  HB1 ASN    94      46.400  27.280  34.740  1.00  0.00           H
ATOM   1268  HB2 ASN    94      45.970  28.180  35.990  1.00  0.00           H
ATOM   1269  CG  ASN    94      45.720  29.310  34.180  1.00  0.00           C
ATOM   1270  OD1 ASN    94      45.760  29.480  32.980  1.00  0.00           O
ATOM   1271  ND2 ASN    94      45.810  30.450  34.850  1.00  0.00           N
ATOM   1272 1HD2 ASN    94      45.760  30.430  35.860  1.00  0.00           H
ATOM   1273 2HD2 ASN    94      45.820  31.310  34.310  1.00  0.00           H
ATOM   1274  C   ASN    94      44.040  26.180  35.960  1.00  0.00           C
ATOM   1275  O   ASN    94      43.680  26.240  37.140  1.00  0.00           O
ATOM   1276  N   SER    95      44.520  25.070  35.340  1.00  0.00           N
ATOM   1277  H   SER    95      44.720  25.190  34.360  1.00  0.00           H
ATOM   1278  CA  SER    95      44.630  23.700  35.940  1.00  0.00           C
ATOM   1279  HA  SER    95      45.010  22.980  35.210  1.00  0.00           H
ATOM   1280  CB  SER    95      45.770  23.730  37.040  1.00  0.00           C
ATOM   1281  HB1 SER    95      45.860  22.810  37.610  1.00  0.00           H
ATOM   1282  HB2 SER    95      45.530  24.480  37.790  1.00  0.00           H
ATOM   1283  OG  SER    95      46.960  23.940  36.420  1.00  0.00           O
ATOM   1284  HG  SER    95      47.600  24.100  37.110  1.00  0.00           H
ATOM   1285  C   SER    95      43.350  23.290  36.560  1.00  0.00           C
ATOM   1286  O   SER    95      43.250  23.100  37.780  1.00  0.00           O
ATOM   1287  N   LEU    96      42.240  23.410  35.810  1.00  0.00           N
ATOM   1288  H   LEU    96      42.450  23.630  34.850  1.00  0.00           H
ATOM   1289  CA  LEU    96      40.850  23.530  36.270  1.00  0.00           C
ATOM   1290  HA  LEU    96      40.720  24.310  37.020  1.00  0.00           H
ATOM   1291  CB  LEU    96      39.950  23.980  35.100  1.00  0.00           C
ATOM   1292  HB1 LEU    96      38.930  23.830  35.450  1.00  0.00           H
ATOM   1293  HB2 LEU    96      40.070  23.210  34.330  1.00  0.00           H
ATOM   1294  CG  LEU    96      40.290  25.390  34.540  1.00  0.00           C
ATOM   1295  HG  LEU    96      41.360  25.370  34.330  1.00  0.00           H
ATOM   1296  CD1 LEU    96      39.640  25.500  33.170  1.00  0.00           C
ATOM   1297 1HD1 LEU    96      38.570  25.650  33.290  1.00  0.00           H
ATOM   1298 2HD1 LEU    96      39.950  26.360  32.580  1.00  0.00           H
ATOM   1299 3HD1 LEU    96      39.790  24.590  32.590  1.00  0.00           H
ATOM   1300  CD2 LEU    96      39.910  26.540  35.470  1.00  0.00           C
ATOM   1301 1HD2 LEU    96      40.420  26.290  36.400  1.00  0.00           H
ATOM   1302 2HD2 LEU    96      40.310  27.480  35.080  1.00  0.00           H
ATOM   1303 3HD2 LEU    96      38.840  26.590  35.680  1.00  0.00           H
ATOM   1304  C   LEU    96      40.370  22.400  37.210  1.00  0.00           C
ATOM   1305  O   LEU    96      40.740  21.250  37.070  1.00  0.00           O
ATOM   1306  N   LYS    97      39.400  22.690  38.050  1.00  0.00           N
ATOM   1307  H   LYS    97      39.120  23.660  38.090  1.00  0.00           H
ATOM   1308  CA  LYS    97      38.690  21.860  39.050  1.00  0.00           C
ATOM   1309  HA  LYS    97      38.870  20.810  38.830  1.00  0.00           H
ATOM   1310  CB  LYS    97      39.210  22.320  40.440  1.00  0.00           C
ATOM   1311  HB1 LYS    97      38.740  21.690  41.190  1.00  0.00           H
ATOM   1312  HB2 LYS    97      38.980  23.380  40.550  1.00  0.00           H
ATOM   1313  CG  LYS    97      40.720  22.050  40.610  1.00  0.00           C
ATOM   1314  HG1 LYS    97      41.320  22.580  39.870  1.00  0.00           H
ATOM   1315  HG2 LYS    97      40.940  21.010  40.380  1.00  0.00           H
ATOM   1316  CD  LYS    97      41.060  22.470  42.080  1.00  0.00           C
ATOM   1317  HD1 LYS    97      40.340  21.990  42.740  1.00  0.00           H
ATOM   1318  HD2 LYS    97      40.990  23.560  42.170  1.00  0.00           H
ATOM   1319  CE  LYS    97      42.560  22.200  42.340  1.00  0.00           C
ATOM   1320  HE1 LYS    97      43.030  23.180  42.380  1.00  0.00           H
ATOM   1321  HE2 LYS    97      42.940  21.610  41.510  1.00  0.00           H
ATOM   1322  NZ  LYS    97      42.760  21.570  43.690  1.00  0.00           N
ATOM   1323  HZ1 LYS    97      43.700  21.280  43.900  1.00  0.00           H
ATOM   1324  HZ2 LYS    97      42.480  22.190  44.450  1.00  0.00           H
ATOM   1325  HZ3 LYS    97      42.200  20.740  43.750  1.00  0.00           H
ATOM   1326  C   LYS    97      37.180  22.050  39.020  1.00  0.00           C
ATOM   1327  O   LYS    97      36.740  23.130  38.690  1.00  0.00           O
ATOM   1328  N   PRO    98      36.330  21.090  39.440  1.00  0.00           N
ATOM   1329  CD  PRO    98      36.650  19.680  39.610  1.00  0.00           C
ATOM   1330  HD1 PRO    98      37.200  19.600  40.540  1.00  0.00           H
ATOM   1331  HD2 PRO    98      37.360  19.290  38.880  1.00  0.00           H
ATOM   1332  CG  PRO    98      35.350  18.890  39.530  1.00  0.00           C
ATOM   1333  HG1 PRO    98      35.350  18.010  40.180  1.00  0.00           H
ATOM   1334  HG2 PRO    98      35.010  18.600  38.540  1.00  0.00           H
ATOM   1335  CB  PRO    98      34.340  19.910  40.040  1.00  0.00           C
ATOM   1336  HB1 PRO    98      34.400  19.900  41.120  1.00  0.00           H
ATOM   1337  HB2 PRO    98      33.320  19.700  39.720  1.00  0.00           H
ATOM   1338  CA  PRO    98      34.870  21.200  39.410  1.00  0.00           C
ATOM   1339  HA  PRO    98      34.620  21.330  38.360  1.00  0.00           H
ATOM   1340  C   PRO    98      34.240  22.430  40.140  1.00  0.00           C
ATOM   1341  O   PRO    98      33.250  23.000  39.670  1.00  0.00           O
ATOM   1342  N   GLU    99      34.940  22.800  41.210  1.00  0.00           N
ATOM   1343  H   GLU    99      35.810  22.330  41.410  1.00  0.00           H
ATOM   1344  CA  GLU    99      34.780  24.120  41.840  1.00  0.00           C
ATOM   1345  HA  GLU    99      33.780  24.120  42.270  1.00  0.00           H
ATOM   1346  CB  GLU    99      35.710  24.260  43.090  1.00  0.00           C
ATOM   1347  HB1 GLU    99      35.490  23.390  43.710  1.00  0.00           H
ATOM   1348  HB2 GLU    99      35.430  25.180  43.600  1.00  0.00           H
ATOM   1349  CG  GLU    99      37.240  24.430  42.720  1.00  0.00           C
ATOM   1350  HG1 GLU    99      37.380  25.230  41.990  1.00  0.00           H
ATOM   1351  HG2 GLU    99      37.640  23.550  42.230  1.00  0.00           H
ATOM   1352  CD  GLU    99      38.140  24.880  43.900  1.00  0.00           C
ATOM   1353  OE1 GLU    99      38.270  26.100  44.130  1.00  0.00           O
ATOM   1354  OE2 GLU    99      38.710  23.990  44.560  1.00  0.00           O
ATOM   1355  C   GLU    99      34.790  25.430  40.970  1.00  0.00           C
ATOM   1356  O   GLU    99      34.250  26.470  41.390  1.00  0.00           O
ATOM   1357  N   ASP   100      35.370  25.430  39.740  1.00  0.00           N
ATOM   1358  H   ASP   100      35.750  24.570  39.370  1.00  0.00           H
ATOM   1359  CA  ASP   100      35.530  26.560  38.810  1.00  0.00           C
ATOM   1360  HA  ASP   100      35.630  27.470  39.410  1.00  0.00           H
ATOM   1361  CB  ASP   100      36.760  26.360  37.920  1.00  0.00           C
ATOM   1362  HB1 ASP   100      36.930  27.290  37.380  1.00  0.00           H
ATOM   1363  HB2 ASP   100      36.660  25.470  37.290  1.00  0.00           H
ATOM   1364  CG  ASP   100      38.030  26.190  38.750  1.00  0.00           C
ATOM   1365  OD1 ASP   100      38.230  26.890  39.780  1.00  0.00           O
ATOM   1366  OD2 ASP   100      38.920  25.420  38.310  1.00  0.00           O
ATOM   1367  C   ASP   100      34.310  26.900  37.940  1.00  0.00           C
ATOM   1368  O   ASP   100      34.240  27.990  37.490  1.00  0.00           O
ATOM   1369  N   THR   101      33.400  25.890  37.840  1.00  0.00           N
ATOM   1370  H   THR   101      33.760  24.970  38.060  1.00  0.00           H
ATOM   1371  CA  THR   101      32.060  26.040  37.240  1.00  0.00           C
ATOM   1372  HA  THR   101      32.220  26.120  36.160  1.00  0.00           H
ATOM   1373  CB  THR   101      31.240  24.770  37.490  1.00  0.00           C
ATOM   1374  HB  THR   101      31.170  24.580  38.570  1.00  0.00           H
ATOM   1375  CG2 THR   101      29.810  24.770  36.860  1.00  0.00           C
ATOM   1376 1HG2 THR   101      29.970  25.140  35.850  1.00  0.00           H
ATOM   1377 2HG2 THR   101      29.350  23.780  36.920  1.00  0.00           H
ATOM   1378 3HG2 THR   101      29.190  25.490  37.400  1.00  0.00           H
ATOM   1379  OG1 THR   101      31.940  23.730  36.880  1.00  0.00           O
ATOM   1380  HG1 THR   101      31.580  22.910  37.230  1.00  0.00           H
ATOM   1381  C   THR   101      31.190  27.150  37.720  1.00  0.00           C
ATOM   1382  O   THR   101      30.860  27.150  38.920  1.00  0.00           O
ATOM   1383  N   ALA   102      31.030  28.200  36.960  1.00  0.00           N
ATOM   1384  H   ALA   102      31.400  28.370  36.030  1.00  0.00           H
ATOM   1385  CA  ALA   102      30.420  29.480  37.530  1.00  0.00           C
ATOM   1386  HA  ALA   102      29.650  29.190  38.240  1.00  0.00           H
ATOM   1387  CB  ALA   102      31.520  30.280  38.290  1.00  0.00           C
ATOM   1388  HB1 ALA   102      31.490  30.050  39.350  1.00  0.00           H
ATOM   1389  HB2 ALA   102      32.520  30.010  37.940  1.00  0.00           H
ATOM   1390  HB3 ALA   102      31.420  31.330  38.000  1.00  0.00           H
ATOM   1391  C   ALA   102      29.890  30.280  36.310  1.00  0.00           C
ATOM   1392  O   ALA   102      30.470  30.100  35.260  1.00  0.00           O
ATOM   1393  N   VAL   103      29.120  31.340  36.540  1.00  0.00           N
ATOM   1394  H   VAL   103      28.850  31.480  37.500  1.00  0.00           H
ATOM   1395  CA  VAL   103      29.130  32.540  35.610  1.00  0.00           C
ATOM   1396  HA  VAL   103      29.330  32.160  34.620  1.00  0.00           H
ATOM   1397  CB  VAL   103      27.700  33.230  35.610  1.00  0.00           C
ATOM   1398  HB  VAL   103      27.510  33.640  36.600  1.00  0.00           H
ATOM   1399  CG1 VAL   103      27.810  34.460  34.660  1.00  0.00           C
ATOM   1400 1HG1 VAL   103      28.190  34.190  33.670  1.00  0.00           H
ATOM   1401 2HG1 VAL   103      26.800  34.800  34.430  1.00  0.00           H
ATOM   1402 3HG1 VAL   103      28.360  35.260  35.160  1.00  0.00           H
ATOM   1403  CG2 VAL   103      26.600  32.280  35.050  1.00  0.00           C
ATOM   1404 1HG2 VAL   103      25.710  32.900  35.150  1.00  0.00           H
ATOM   1405 2HG2 VAL   103      26.720  32.010  34.000  1.00  0.00           H
ATOM   1406 3HG2 VAL   103      26.410  31.430  35.710  1.00  0.00           H
ATOM   1407  C   VAL   103      30.150  33.630  36.010  1.00  0.00           C
ATOM   1408  O   VAL   103      30.240  33.940  37.210  1.00  0.00           O
ATOM   1409  N   TYR   104      30.920  34.140  35.040  1.00  0.00           N
ATOM   1410  H   TYR   104      30.780  33.780  34.110  1.00  0.00           H
ATOM   1411  CA  TYR   104      31.990  35.070  35.260  1.00  0.00           C
ATOM   1412  HA  TYR   104      32.080  35.160  36.340  1.00  0.00           H
ATOM   1413  CB  TYR   104      33.340  34.500  34.650  1.00  0.00           C
ATOM   1414  HB1 TYR   104      33.980  35.390  34.620  1.00  0.00           H
ATOM   1415  HB2 TYR   104      33.200  34.170  33.620  1.00  0.00           H
ATOM   1416  CG  TYR   104      34.040  33.370  35.440  1.00  0.00           C
ATOM   1417  CD1 TYR   104      33.670  32.030  35.300  1.00  0.00           C
ATOM   1418  HD1 TYR   104      32.900  31.700  34.620  1.00  0.00           H
ATOM   1419  CE1 TYR   104      34.270  30.990  36.100  1.00  0.00           C
ATOM   1420  HE1 TYR   104      33.980  29.950  36.030  1.00  0.00           H
ATOM   1421  CZ  TYR   104      35.240  31.340  37.010  1.00  0.00           C
ATOM   1422  OH  TYR   104      35.840  30.410  37.930  1.00  0.00           O
ATOM   1423  HH  TYR   104      35.500  29.550  37.660  1.00  0.00           H
ATOM   1424  CE2 TYR   104      35.600  32.700  37.150  1.00  0.00           C
ATOM   1425  HE2 TYR   104      36.310  32.990  37.920  1.00  0.00           H
ATOM   1426  CD2 TYR   104      34.970  33.690  36.390  1.00  0.00           C
ATOM   1427  HD2 TYR   104      35.290  34.700  36.640  1.00  0.00           H
ATOM   1428  C   TYR   104      31.630  36.420  34.600  1.00  0.00           C
ATOM   1429  O   TYR   104      31.350  36.460  33.450  1.00  0.00           O
ATOM   1430  N   TYR   105      31.630  37.460  35.350  1.00  0.00           N
ATOM   1431  H   TYR   105      31.940  37.360  36.300  1.00  0.00           H
ATOM   1432  CA  TYR   105      31.180  38.820  35.070  1.00  0.00           C
ATOM   1433  HA  TYR   105      30.740  38.910  34.080  1.00  0.00           H
ATOM   1434  CB  TYR   105      30.180  39.280  36.130  1.00  0.00           C
ATOM   1435  HB1 TYR   105      29.950  40.330  35.920  1.00  0.00           H
ATOM   1436  HB2 TYR   105      30.630  39.270  37.120  1.00  0.00           H
ATOM   1437  CG  TYR   105      28.930  38.470  36.350  1.00  0.00           C
ATOM   1438  CD1 TYR   105      28.890  37.420  37.260  1.00  0.00           C
ATOM   1439  HD1 TYR   105      29.780  37.280  37.840  1.00  0.00           H
ATOM   1440  CE1 TYR   105      27.720  36.610  37.410  1.00  0.00           C
ATOM   1441  HE1 TYR   105      27.620  35.870  38.190  1.00  0.00           H
ATOM   1442  CZ  TYR   105      26.600  36.830  36.640  1.00  0.00           C
ATOM   1443  OH  TYR   105      25.460  36.120  36.790  1.00  0.00           O
ATOM   1444  HH  TYR   105      25.050  35.960  35.940  1.00  0.00           H
ATOM   1445  CE2 TYR   105      26.640  37.920  35.690  1.00  0.00           C
ATOM   1446  HE2 TYR   105      25.720  38.110  35.160  1.00  0.00           H
ATOM   1447  CD2 TYR   105      27.750  38.710  35.580  1.00  0.00           C
ATOM   1448  HD2 TYR   105      27.790  39.540  34.890  1.00  0.00           H
ATOM   1449  C   TYR   105      32.310  39.860  35.060  1.00  0.00           C
ATOM   1450  O   TYR   105      32.960  40.010  36.100  1.00  0.00           O
ATOM   1451  N   CYS   106      32.530  40.540  33.930  1.00  0.00           N
ATOM   1452  H   CYS   106      31.950  40.420  33.110  1.00  0.00           H
ATOM   1453  CA  CYS   106      33.390  41.760  33.890  1.00  0.00           C
ATOM   1454  HA  CYS   106      34.220  41.520  34.560  1.00  0.00           H
ATOM   1455  CB  CYS   106      33.810  42.020  32.440  1.00  0.00           C
ATOM   1456  HB1 CYS   106      32.950  42.480  31.950  1.00  0.00           H
ATOM   1457  HB2 CYS   106      34.190  41.060  32.080  1.00  0.00           H
ATOM   1458  SG  CYS   106      35.110  43.190  32.350  1.00  0.00           S
ATOM   1459  C   CYS   106      32.760  43.030  34.520  1.00  0.00           C
ATOM   1460  O   CYS   106      31.520  43.180  34.430  1.00  0.00           O
ATOM   1461  N   ALA   107      33.580  43.950  34.940  1.00  0.00           N
ATOM   1462  H   ALA   107      34.540  43.660  35.000  1.00  0.00           H
ATOM   1463  CA  ALA   107      33.120  45.130  35.670  1.00  0.00           C
ATOM   1464  HA  ALA   107      32.210  45.590  35.290  1.00  0.00           H
ATOM   1465  CB  ALA   107      32.860  44.740  37.140  1.00  0.00           C
ATOM   1466  HB1 ALA   107      32.040  44.030  37.240  1.00  0.00           H
ATOM   1467  HB2 ALA   107      33.770  44.380  37.620  1.00  0.00           H
ATOM   1468  HB3 ALA   107      32.550  45.650  37.660  1.00  0.00           H
ATOM   1469  C   ALA   107      34.210  46.230  35.660  1.00  0.00           C
ATOM   1470  O   ALA   107      35.390  45.880  35.820  1.00  0.00           O
ATOM   1471  N   ALA   108      33.840  47.490  35.620  1.00  0.00           N
ATOM   1472  H   ALA   108      32.890  47.790  35.780  1.00  0.00           H
ATOM   1473  CA  ALA   108      34.810  48.560  35.630  1.00  0.00           C
ATOM   1474  HA  ALA   108      35.780  48.210  35.970  1.00  0.00           H
ATOM   1475  CB  ALA   108      35.110  49.000  34.250  1.00  0.00           C
ATOM   1476  HB1 ALA   108      34.370  49.670  33.810  1.00  0.00           H
ATOM   1477  HB2 ALA   108      36.060  49.530  34.320  1.00  0.00           H
ATOM   1478  HB3 ALA   108      35.290  48.100  33.660  1.00  0.00           H
ATOM   1479  C   ALA   108      34.410  49.740  36.520  1.00  0.00           C
ATOM   1480  O   ALA   108      33.240  49.940  36.790  1.00  0.00           O
ATOM   1481  N   ASP   109      35.460  50.490  36.950  1.00  0.00           N
ATOM   1482  H   ASP   109      36.410  50.280  36.690  1.00  0.00           H
ATOM   1483  CA  ASP   109      35.420  51.550  37.950  1.00  0.00           C
ATOM   1484  HA  ASP   109      34.490  52.100  37.790  1.00  0.00           H
ATOM   1485  CB  ASP   109      35.400  50.880  39.320  1.00  0.00           C
ATOM   1486  HB1 ASP   109      36.400  50.510  39.550  1.00  0.00           H
ATOM   1487  HB2 ASP   109      34.660  50.080  39.380  1.00  0.00           H
ATOM   1488  CG  ASP   109      35.010  51.840  40.440  1.00  0.00           C
ATOM   1489  OD1 ASP   109      33.820  52.280  40.300  1.00  0.00           O
ATOM   1490  OD2 ASP   109      35.790  52.300  41.270  1.00  0.00           O
ATOM   1491  C   ASP   109      36.680  52.470  37.830  1.00  0.00           C
ATOM   1492  O   ASP   109      37.750  52.000  37.430  1.00  0.00           O
ATOM   1493  N   ARG   110      36.580  53.720  38.280  1.00  0.00           N
ATOM   1494  H   ARG   110      35.680  54.050  38.610  1.00  0.00           H
ATOM   1495  CA  ARG   110      37.810  54.500  38.380  1.00  0.00           C
ATOM   1496  HA  ARG   110      38.500  54.190  37.600  1.00  0.00           H
ATOM   1497  CB  ARG   110      37.530  56.020  38.260  1.00  0.00           C
ATOM   1498  HB1 ARG   110      36.650  56.270  38.860  1.00  0.00           H
ATOM   1499  HB2 ARG   110      37.120  56.180  37.260  1.00  0.00           H
ATOM   1500  CG  ARG   110      38.570  57.130  38.460  1.00  0.00           C
ATOM   1501  HG1 ARG   110      38.910  57.050  39.490  1.00  0.00           H
ATOM   1502  HG2 ARG   110      38.050  58.070  38.280  1.00  0.00           H
ATOM   1503  CD  ARG   110      39.730  57.040  37.470  1.00  0.00           C
ATOM   1504  HD1 ARG   110      39.290  57.010  36.470  1.00  0.00           H
ATOM   1505  HD2 ARG   110      40.170  56.060  37.660  1.00  0.00           H
ATOM   1506  NE  ARG   110      40.680  58.170  37.580  1.00  0.00           N
ATOM   1507  HE  ARG   110      40.420  58.940  38.180  1.00  0.00           H
ATOM   1508  CZ  ARG   110      41.810  58.370  36.950  1.00  0.00           C
ATOM   1509  NH1 ARG   110      42.370  57.480  36.240  1.00  0.00           N
ATOM   1510 1HH1 ARG   110      41.830  56.730  35.830  1.00  0.00           H
ATOM   1511 2HH1 ARG   110      43.300  57.630  35.890  1.00  0.00           H
ATOM   1512  NH2 ARG   110      42.430  59.510  37.130  1.00  0.00           N
ATOM   1513 1HH2 ARG   110      42.090  60.160  37.830  1.00  0.00           H
ATOM   1514 2HH2 ARG   110      43.390  59.570  36.810  1.00  0.00           H
ATOM   1515  C   ARG   110      38.640  54.130  39.650  1.00  0.00           C
ATOM   1516  O   ARG   110      39.840  54.320  39.560  1.00  0.00           O
ATOM   1517  N   PHE   111      38.150  53.700  40.790  1.00  0.00           N
ATOM   1518  H   PHE   111      37.160  53.520  40.880  1.00  0.00           H
ATOM   1519  CA  PHE   111      38.920  53.740  42.080  1.00  0.00           C
ATOM   1520  HA  PHE   111      39.960  54.030  41.970  1.00  0.00           H
ATOM   1521  CB  PHE   111      38.360  54.780  42.990  1.00  0.00           C
ATOM   1522  HB1 PHE   111      39.000  54.870  43.870  1.00  0.00           H
ATOM   1523  HB2 PHE   111      37.380  54.540  43.400  1.00  0.00           H
ATOM   1524  CG  PHE   111      38.250  56.170  42.420  1.00  0.00           C
ATOM   1525  CD1 PHE   111      36.990  56.800  42.150  1.00  0.00           C
ATOM   1526  HD1 PHE   111      36.140  56.130  42.130  1.00  0.00           H
ATOM   1527  CE1 PHE   111      36.900  58.140  41.800  1.00  0.00           C
ATOM   1528  HE1 PHE   111      35.960  58.640  41.670  1.00  0.00           H
ATOM   1529  CZ  PHE   111      38.030  58.960  41.790  1.00  0.00           C
ATOM   1530  HZ  PHE   111      37.980  60.000  41.520  1.00  0.00           H
ATOM   1531  CE2 PHE   111      39.290  58.350  42.100  1.00  0.00           C
ATOM   1532  HE2 PHE   111      40.170  58.970  42.090  1.00  0.00           H
ATOM   1533  CD2 PHE   111      39.380  56.990  42.300  1.00  0.00           C
ATOM   1534  HD2 PHE   111      40.340  56.550  42.560  1.00  0.00           H
ATOM   1535  C   PHE   111      38.910  52.380  42.820  1.00  0.00           C
ATOM   1536  O   PHE   111      39.960  52.060  43.430  1.00  0.00           O
ATOM   1537  N   LEU   112      37.840  51.590  42.920  1.00  0.00           N
ATOM   1538  H   LEU   112      36.990  51.780  42.410  1.00  0.00           H
ATOM   1539  CA  LEU   112      37.830  50.430  43.760  1.00  0.00           C
ATOM   1540  HA  LEU   112      38.400  50.700  44.660  1.00  0.00           H
ATOM   1541  CB  LEU   112      36.380  50.100  44.070  1.00  0.00           C
ATOM   1542  HB1 LEU   112      36.380  49.270  44.770  1.00  0.00           H
ATOM   1543  HB2 LEU   112      35.850  49.710  43.210  1.00  0.00           H
ATOM   1544  CG  LEU   112      35.530  51.190  44.780  1.00  0.00           C
ATOM   1545  HG  LEU   112      35.690  52.190  44.370  1.00  0.00           H
ATOM   1546  CD1 LEU   112      34.090  50.790  44.360  1.00  0.00           C
ATOM   1547 1HD1 LEU   112      33.870  51.030  43.320  1.00  0.00           H
ATOM   1548 2HD1 LEU   112      33.890  49.720  44.500  1.00  0.00           H
ATOM   1549 3HD1 LEU   112      33.360  51.340  44.960  1.00  0.00           H
ATOM   1550  CD2 LEU   112      35.770  51.270  46.280  1.00  0.00           C
ATOM   1551 1HD2 LEU   112      35.420  52.280  46.500  1.00  0.00           H
ATOM   1552 2HD2 LEU   112      35.030  50.630  46.770  1.00  0.00           H
ATOM   1553 3HD2 LEU   112      36.840  51.170  46.440  1.00  0.00           H
ATOM   1554  C   LEU   112      38.670  49.330  43.170  1.00  0.00           C
ATOM   1555  O   LEU   112      38.650  49.130  41.960  1.00  0.00           O
ATOM   1556  N   THR   113      39.260  48.470  44.010  1.00  0.00           N
ATOM   1557  H   THR   113      39.250  48.570  45.020  1.00  0.00           H
ATOM   1558  CA  THR   113      40.060  47.270  43.600  1.00  0.00           C
ATOM   1559  HA  THR   113      40.100  47.280  42.510  1.00  0.00           H
ATOM   1560  CB  THR   113      41.530  47.170  44.090  1.00  0.00           C
ATOM   1561  HB  THR   113      41.960  46.180  43.930  1.00  0.00           H
ATOM   1562  CG2 THR   113      42.540  48.070  43.440  1.00  0.00           C
ATOM   1563 1HG2 THR   113      42.310  48.110  42.380  1.00  0.00           H
ATOM   1564 2HG2 THR   113      42.480  49.070  43.880  1.00  0.00           H
ATOM   1565 3HG2 THR   113      43.560  47.700  43.580  1.00  0.00           H
ATOM   1566  OG1 THR   113      41.590  47.400  45.480  1.00  0.00           O
ATOM   1567  HG1 THR   113      42.530  47.430  45.700  1.00  0.00           H
ATOM   1568  C   THR   113      39.370  45.880  43.860  1.00  0.00           C
ATOM   1569  O   THR   113      39.830  44.830  43.340  1.00  0.00           O
ATOM   1570  N   ARG   132      38.300  45.910  44.630  1.00  0.00           N
ATOM   1571  H   ARG   132      38.010  46.830  44.930  1.00  0.00           H
ATOM   1572  CA  ARG   132      37.690  44.730  45.270  1.00  0.00           C
ATOM   1573  HA  ARG   132      37.890  43.890  44.600  1.00  0.00           H
ATOM   1574  CB  ARG   132      38.340  44.420  46.660  1.00  0.00           C
ATOM   1575  HB1 ARG   132      37.890  43.480  46.980  1.00  0.00           H
ATOM   1576  HB2 ARG   132      38.110  45.150  47.430  1.00  0.00           H
ATOM   1577  CG  ARG   132      39.830  44.030  46.660  1.00  0.00           C
ATOM   1578  HG1 ARG   132      40.400  44.910  46.360  1.00  0.00           H
ATOM   1579  HG2 ARG   132      39.990  43.250  45.930  1.00  0.00           H
ATOM   1580  CD  ARG   132      40.200  43.760  48.080  1.00  0.00           C
ATOM   1581  HD1 ARG   132      39.660  42.870  48.420  1.00  0.00           H
ATOM   1582  HD2 ARG   132      39.880  44.430  48.880  1.00  0.00           H
ATOM   1583  NE  ARG   132      41.570  43.370  48.140  1.00  0.00           N
ATOM   1584  HE  ARG   132      42.230  44.110  47.990  1.00  0.00           H
ATOM   1585  CZ  ARG   132      42.040  42.100  48.040  1.00  0.00           C
ATOM   1586  NH1 ARG   132      41.430  40.980  47.880  1.00  0.00           N
ATOM   1587 1HH1 ARG   132      40.460  40.770  48.110  1.00  0.00           H
ATOM   1588 2HH1 ARG   132      41.930  40.220  47.440  1.00  0.00           H
ATOM   1589  NH2 ARG   132      43.380  42.120  48.040  1.00  0.00           N
ATOM   1590 1HH2 ARG   132      43.810  42.960  48.400  1.00  0.00           H
ATOM   1591 2HH2 ARG   132      43.890  41.300  47.760  1.00  0.00           H
ATOM   1592  C   ARG   132      36.170  44.700  45.300  1.00  0.00           C
ATOM   1593  O   ARG   132      35.570  43.640  45.270  1.00  0.00           O
ATOM   1594  N   SER   133      35.560  45.910  45.500  1.00  0.00           N
ATOM   1595  H   SER   133      36.160  46.720  45.570  1.00  0.00           H
ATOM   1596  CA  SER   133      34.110  46.010  45.720  1.00  0.00           C
ATOM   1597  HA  SER   133      33.870  45.270  46.490  1.00  0.00           H
ATOM   1598  CB  SER   133      33.840  47.370  46.230  1.00  0.00           C
ATOM   1599  HB1 SER   133      33.650  48.020  45.370  1.00  0.00           H
ATOM   1600  HB2 SER   133      34.680  47.770  46.800  1.00  0.00           H
ATOM   1601  OG  SER   133      32.610  47.310  46.970  1.00  0.00           O
ATOM   1602  HG  SER   133      32.660  48.010  47.630  1.00  0.00           H
ATOM   1603  C   SER   133      33.180  45.850  44.530  1.00  0.00           C
ATOM   1604  O   SER   133      33.310  46.370  43.430  1.00  0.00           O
ATOM   1605  N   VAL   134      32.020  45.230  44.920  1.00  0.00           N
ATOM   1606  H   VAL   134      31.900  44.960  45.890  1.00  0.00           H
ATOM   1607  CA  VAL   134      30.920  45.050  44.000  1.00  0.00           C
ATOM   1608  HA  VAL   134      31.290  44.800  43.000  1.00  0.00           H
ATOM   1609  CB  VAL   134      30.010  43.880  44.470  1.00  0.00           C
ATOM   1610  HB  VAL   134      29.030  43.920  43.990  1.00  0.00           H
ATOM   1611  CG1 VAL   134      30.670  42.570  44.160  1.00  0.00           C
ATOM   1612 1HG1 VAL   134      30.070  41.780  44.600  1.00  0.00           H
ATOM   1613 2HG1 VAL   134      30.650  42.410  43.080  1.00  0.00           H
ATOM   1614 3HG1 VAL   134      31.680  42.570  44.570  1.00  0.00           H
ATOM   1615  CG2 VAL   134      29.740  43.990  45.980  1.00  0.00           C
ATOM   1616 1HG2 VAL   134      28.970  43.310  46.330  1.00  0.00           H
ATOM   1617 2HG2 VAL   134      30.620  43.630  46.520  1.00  0.00           H
ATOM   1618 3HG2 VAL   134      29.510  44.990  46.340  1.00  0.00           H
ATOM   1619  C   VAL   134      30.130  46.340  43.730  1.00  0.00           C
ATOM   1620  O   VAL   134      29.070  46.330  43.120  1.00  0.00           O
ATOM   1621  N   LYS   135      30.630  47.460  44.300  1.00  0.00           N
ATOM   1622  H   LYS   135      31.430  47.370  44.910  1.00  0.00           H
ATOM   1623  CA  LYS   135      30.130  48.830  44.050  1.00  0.00           C
ATOM   1624  HA  LYS   135      29.060  48.860  43.890  1.00  0.00           H
ATOM   1625  CB  LYS   135      30.390  49.730  45.300  1.00  0.00           C
ATOM   1626  HB1 LYS   135      30.140  50.730  44.950  1.00  0.00           H
ATOM   1627  HB2 LYS   135      31.460  49.750  45.490  1.00  0.00           H
ATOM   1628  CG  LYS   135      29.620  49.470  46.630  1.00  0.00           C
ATOM   1629  HG1 LYS   135      29.770  50.280  47.340  1.00  0.00           H
ATOM   1630  HG2 LYS   135      30.070  48.610  47.120  1.00  0.00           H
ATOM   1631  CD  LYS   135      28.020  49.390  46.370  1.00  0.00           C
ATOM   1632  HD1 LYS   135      27.850  48.510  45.750  1.00  0.00           H
ATOM   1633  HD2 LYS   135      27.670  50.290  45.870  1.00  0.00           H
ATOM   1634  CE  LYS   135      27.280  49.220  47.630  1.00  0.00           C
ATOM   1635  HE1 LYS   135      27.670  49.930  48.370  1.00  0.00           H
ATOM   1636  HE2 LYS   135      27.390  48.210  48.010  1.00  0.00           H
ATOM   1637  NZ  LYS   135      25.890  49.550  47.370  1.00  0.00           N
ATOM   1638  HZ1 LYS   135      25.750  50.320  46.720  1.00  0.00           H
ATOM   1639  HZ2 LYS   135      25.380  48.720  47.130  1.00  0.00           H
ATOM   1640  HZ3 LYS   135      25.530  49.890  48.250  1.00  0.00           H
ATOM   1641  C   LYS   135      30.670  49.460  42.730  1.00  0.00           C
ATOM   1642  O   LYS   135      30.320  50.630  42.470  1.00  0.00           O
ATOM   1643  N   TYR   136      31.530  48.700  41.970  1.00  0.00           N
ATOM   1644  H   TYR   136      31.720  47.760  42.310  1.00  0.00           H
ATOM   1645  CA  TYR   136      31.990  49.050  40.670  1.00  0.00           C
ATOM   1646  HA  TYR   136      32.660  49.910  40.680  1.00  0.00           H
ATOM   1647  CB  TYR   136      32.640  47.780  39.960  1.00  0.00           C
ATOM   1648  HB1 TYR   136      32.470  48.010  38.900  1.00  0.00           H
ATOM   1649  HB2 TYR   136      32.010  46.900  40.130  1.00  0.00           H
ATOM   1650  CG  TYR   136      34.120  47.530  40.190  1.00  0.00           C
ATOM   1651  CD1 TYR   136      34.720  47.730  41.460  1.00  0.00           C
ATOM   1652  HD1 TYR   136      34.150  48.120  42.290  1.00  0.00           H
ATOM   1653  CE1 TYR   136      36.080  47.420  41.580  1.00  0.00           C
ATOM   1654  HE1 TYR   136      36.450  47.590  42.580  1.00  0.00           H
ATOM   1655  CZ  TYR   136      36.850  46.980  40.480  1.00  0.00           C
ATOM   1656  OH  TYR   136      38.150  46.740  40.690  1.00  0.00           O
ATOM   1657  HH  TYR   136      38.300  47.460  41.310  1.00  0.00           H
ATOM   1658  CE2 TYR   136      36.240  46.720  39.210  1.00  0.00           C
ATOM   1659  HE2 TYR   136      36.830  46.370  38.380  1.00  0.00           H
ATOM   1660  CD2 TYR   136      34.870  47.040  39.090  1.00  0.00           C
ATOM   1661  HD2 TYR   136      34.320  46.860  38.190  1.00  0.00           H
ATOM   1662  C   TYR   136      30.880  49.680  39.820  1.00  0.00           C
ATOM   1663  O   TYR   136      29.670  49.400  39.960  1.00  0.00           O
ATOM   1664  N   ASP   137      31.260  50.580  38.900  1.00  0.00           N
ATOM   1665  H   ASP   137      32.220  50.860  38.950  1.00  0.00           H
ATOM   1666  CA  ASP   137      30.330  51.520  38.290  1.00  0.00           C
ATOM   1667  HA  ASP   137      29.490  51.630  38.970  1.00  0.00           H
ATOM   1668  CB  ASP   137      31.040  52.910  38.260  1.00  0.00           C
ATOM   1669  HB1 ASP   137      31.900  52.930  37.610  1.00  0.00           H
ATOM   1670  HB2 ASP   137      31.530  53.020  39.230  1.00  0.00           H
ATOM   1671  CG  ASP   137      30.080  54.150  37.960  1.00  0.00           C
ATOM   1672  OD1 ASP   137      30.570  55.280  37.830  1.00  0.00           O
ATOM   1673  OD2 ASP   137      28.860  53.980  37.920  1.00  0.00           O
ATOM   1674  C   ASP   137      29.710  51.050  37.020  1.00  0.00           C
ATOM   1675  O   ASP   137      28.510  51.180  36.840  1.00  0.00           O
ATOM   1676  N   TYR   138      30.450  50.310  36.170  1.00  0.00           N
ATOM   1677  H   TYR   138      31.390  50.120  36.490  1.00  0.00           H
ATOM   1678  CA  TYR   138      30.170  49.870  34.770  1.00  0.00           C
ATOM   1679  HA  TYR   138      29.180  50.220  34.460  1.00  0.00           H
ATOM   1680  CB  TYR   138      31.130  50.540  33.810  1.00  0.00           C
ATOM   1681  HB1 TYR   138      30.840  50.310  32.790  1.00  0.00           H
ATOM   1682  HB2 TYR   138      32.160  50.270  34.040  1.00  0.00           H
ATOM   1683  CG  TYR   138      31.080  52.060  33.950  1.00  0.00           C
ATOM   1684  CD1 TYR   138      31.870  52.850  34.820  1.00  0.00           C
ATOM   1685  HD1 TYR   138      32.650  52.350  35.370  1.00  0.00           H
ATOM   1686  CE1 TYR   138      31.590  54.210  35.000  1.00  0.00           C
ATOM   1687  HE1 TYR   138      32.240  54.760  35.660  1.00  0.00           H
ATOM   1688  CZ  TYR   138      30.560  54.780  34.300  1.00  0.00           C
ATOM   1689  OH  TYR   138      30.460  56.120  34.360  1.00  0.00           O
ATOM   1690  HH  TYR   138      29.930  56.340  33.590  1.00  0.00           H
ATOM   1691  CE2 TYR   138      29.710  54.050  33.400  1.00  0.00           C
ATOM   1692  HE2 TYR   138      28.980  54.550  32.790  1.00  0.00           H
ATOM   1693  CD2 TYR   138      29.990  52.670  33.330  1.00  0.00           C
ATOM   1694  HD2 TYR   138      29.280  52.050  32.790  1.00  0.00           H
ATOM   1695  C   TYR   138      30.230  48.330  34.720  1.00  0.00           C
ATOM   1696  O   TYR   138      31.050  47.780  35.370  1.00  0.00           O
ATOM   1697  N   TRP   139      29.290  47.790  33.980  1.00  0.00           N
ATOM   1698  H   TRP   139      28.630  48.380  33.490  1.00  0.00           H
ATOM   1699  CA  TRP   139      29.120  46.310  33.990  1.00  0.00           C
ATOM   1700  HA  TRP   139      30.050  45.810  34.250  1.00  0.00           H
ATOM   1701  CB  TRP   139      28.090  45.880  35.070  1.00  0.00           C
ATOM   1702  HB1 TRP   139      27.690  44.880  34.920  1.00  0.00           H
ATOM   1703  HB2 TRP   139      27.170  46.450  34.960  1.00  0.00           H
ATOM   1704  CG  TRP   139      28.490  46.050  36.520  1.00  0.00           C
ATOM   1705  CD1 TRP   139      28.510  47.220  37.220  1.00  0.00           C
ATOM   1706  HD1 TRP   139      28.140  48.150  36.820  1.00  0.00           H
ATOM   1707  NE1 TRP   139      29.160  47.030  38.420  1.00  0.00           N
ATOM   1708  HE1 TRP   139      29.470  47.770  39.040  1.00  0.00           H
ATOM   1709  CE2 TRP   139      29.390  45.700  38.600  1.00  0.00           C
ATOM   1710  CZ2 TRP   139      29.710  45.010  39.770  1.00  0.00           C
ATOM   1711  HZ2 TRP   139      30.050  45.540  40.650  1.00  0.00           H
ATOM   1712  CH2 TRP   139      29.880  43.640  39.750  1.00  0.00           C
ATOM   1713  HH2 TRP   139      30.110  43.110  40.670  1.00  0.00           H
ATOM   1714  CZ3 TRP   139      29.460  42.970  38.540  1.00  0.00           C
ATOM   1715  HZ3 TRP   139      29.310  41.900  38.510  1.00  0.00           H
ATOM   1716  CE3 TRP   139      29.040  43.710  37.380  1.00  0.00           C
ATOM   1717  HE3 TRP   139      28.700  43.150  36.520  1.00  0.00           H
ATOM   1718  CD2 TRP   139      29.050  45.080  37.370  1.00  0.00           C
ATOM   1719  C   TRP   139      28.670  45.740  32.700  1.00  0.00           C
ATOM   1720  O   TRP   139      28.410  46.430  31.760  1.00  0.00           O
ATOM   1721  N   GLY   140      28.820  44.420  32.490  1.00  0.00           N
ATOM   1722  H   GLY   140      29.080  43.850  33.280  1.00  0.00           H
ATOM   1723  CA  GLY   140      28.440  43.670  31.300  1.00  0.00           C
ATOM   1724  HA1 GLY   140      29.270  43.000  31.080  1.00  0.00           H
ATOM   1725  HA2 GLY   140      28.250  44.310  30.440  1.00  0.00           H
ATOM   1726  C   GLY   140      27.200  42.850  31.480  1.00  0.00           C
ATOM   1727  O   GLY   140      26.260  43.380  32.130  1.00  0.00           O
ATOM   1728  N   GLN   141      27.110  41.630  30.920  1.00  0.00           N
ATOM   1729  H   GLN   141      27.940  41.360  30.400  1.00  0.00           H
ATOM   1730  CA  GLN   141      26.080  40.560  31.130  1.00  0.00           C
ATOM   1731  HA  GLN   141      25.500  40.840  32.010  1.00  0.00           H
ATOM   1732  CB  GLN   141      25.090  40.370  29.910  1.00  0.00           C
ATOM   1733  HB1 GLN   141      24.380  39.600  30.190  1.00  0.00           H
ATOM   1734  HB2 GLN   141      25.690  40.110  29.040  1.00  0.00           H
ATOM   1735  CG  GLN   141      24.300  41.670  29.570  1.00  0.00           C
ATOM   1736  HG1 GLN   141      24.990  42.510  29.470  1.00  0.00           H
ATOM   1737  HG2 GLN   141      23.640  41.850  30.420  1.00  0.00           H
ATOM   1738  CD  GLN   141      23.370  41.680  28.430  1.00  0.00           C
ATOM   1739  OE1 GLN   141      22.320  41.140  28.470  1.00  0.00           O
ATOM   1740  NE2 GLN   141      23.780  42.170  27.250  1.00  0.00           N
ATOM   1741 1HE2 GLN   141      24.740  42.480  27.160  1.00  0.00           H
ATOM   1742 2HE2 GLN   141      23.110  42.220  26.500  1.00  0.00           H
ATOM   1743  C   GLN   141      26.800  39.210  31.590  1.00  0.00           C
ATOM   1744  O   GLN   141      25.970  38.360  32.010  1.00  0.00           O
ATOM   1745  N   GLY   142      28.100  39.040  31.630  1.00  0.00           N
ATOM   1746  H   GLY   142      28.690  39.830  31.420  1.00  0.00           H
ATOM   1747  CA  GLY   142      28.770  37.860  32.170  1.00  0.00           C
ATOM   1748  HA1 GLY   142      28.360  37.570  33.130  1.00  0.00           H
ATOM   1749  HA2 GLY   142      29.830  38.060  32.330  1.00  0.00           H
ATOM   1750  C   GLY   142      28.700  36.650  31.240  1.00  0.00           C
ATOM   1751  O   GLY   142      28.060  36.680  30.190  1.00  0.00           O
ATOM   1752  N   THR   143      29.420  35.610  31.510  1.00  0.00           N
ATOM   1753  H   THR   143      30.120  35.760  32.220  1.00  0.00           H
ATOM   1754  CA  THR   143      29.620  34.520  30.550  1.00  0.00           C
ATOM   1755  HA  THR   143      28.700  34.210  30.050  1.00  0.00           H
ATOM   1756  CB  THR   143      30.620  35.040  29.500  1.00  0.00           C
ATOM   1757  HB  THR   143      30.450  36.080  29.220  1.00  0.00           H
ATOM   1758  CG2 THR   143      32.060  35.030  30.040  1.00  0.00           C
ATOM   1759 1HG2 THR   143      32.600  35.560  29.250  1.00  0.00           H
ATOM   1760 2HG2 THR   143      32.150  35.680  30.900  1.00  0.00           H
ATOM   1761 3HG2 THR   143      32.440  34.010  30.100  1.00  0.00           H
ATOM   1762  OG1 THR   143      30.580  34.200  28.350  1.00  0.00           O
ATOM   1763  HG1 THR   143      31.320  34.430  27.780  1.00  0.00           H
ATOM   1764  C   THR   143      30.070  33.270  31.330  1.00  0.00           C
ATOM   1765  O   THR   143      30.640  33.350  32.400  1.00  0.00           O
ATOM   1766  N   GLN   144      29.700  32.110  30.800  1.00  0.00           N
ATOM   1767  H   GLN   144      29.080  32.130  30.000  1.00  0.00           H
ATOM   1768  CA  GLN   144      29.810  30.790  31.530  1.00  0.00           C
ATOM   1769  HA  GLN   144      29.510  31.010  32.550  1.00  0.00           H
ATOM   1770  CB  GLN   144      28.810  29.730  31.040  1.00  0.00           C
ATOM   1771  HB1 GLN   144      28.920  28.880  31.710  1.00  0.00           H
ATOM   1772  HB2 GLN   144      29.160  29.490  30.040  1.00  0.00           H
ATOM   1773  CG  GLN   144      27.330  30.190  31.070  1.00  0.00           C
ATOM   1774  HG1 GLN   144      27.170  30.670  32.040  1.00  0.00           H
ATOM   1775  HG2 GLN   144      26.570  29.420  31.010  1.00  0.00           H
ATOM   1776  CD  GLN   144      27.060  31.240  30.000  1.00  0.00           C
ATOM   1777  OE1 GLN   144      26.530  32.350  30.220  1.00  0.00           O
ATOM   1778  NE2 GLN   144      27.480  30.940  28.780  1.00  0.00           N
ATOM   1779 1HE2 GLN   144      27.900  30.040  28.640  1.00  0.00           H
ATOM   1780 2HE2 GLN   144      27.680  31.730  28.180  1.00  0.00           H
ATOM   1781  C   GLN   144      31.190  30.160  31.480  1.00  0.00           C
ATOM   1782  O   GLN   144      31.780  30.060  30.420  1.00  0.00           O
ATOM   1783  N   VAL   145      31.660  29.610  32.590  1.00  0.00           N
ATOM   1784  H   VAL   145      31.160  29.620  33.460  1.00  0.00           H
ATOM   1785  CA  VAL   145      32.580  28.480  32.480  1.00  0.00           C
ATOM   1786  HA  VAL   145      32.770  28.220  31.440  1.00  0.00           H
ATOM   1787  CB  VAL   145      33.960  28.830  33.030  1.00  0.00           C
ATOM   1788  HB  VAL   145      33.680  29.350  33.950  1.00  0.00           H
ATOM   1789  CG1 VAL   145      34.930  27.630  33.190  1.00  0.00           C
ATOM   1790 1HG1 VAL   145      34.580  27.150  34.100  1.00  0.00           H
ATOM   1791 2HG1 VAL   145      34.930  27.060  32.270  1.00  0.00           H
ATOM   1792 3HG1 VAL   145      35.900  28.040  33.450  1.00  0.00           H
ATOM   1793  CG2 VAL   145      34.730  29.800  32.110  1.00  0.00           C
ATOM   1794 1HG2 VAL   145      34.970  29.300  31.170  1.00  0.00           H
ATOM   1795 2HG2 VAL   145      34.080  30.650  31.860  1.00  0.00           H
ATOM   1796 3HG2 VAL   145      35.620  30.230  32.580  1.00  0.00           H
ATOM   1797  C   VAL   145      31.910  27.330  33.140  1.00  0.00           C
ATOM   1798  O   VAL   145      31.040  27.540  34.060  1.00  0.00           O
ATOM   1799  N   THR   146      32.300  26.160  32.610  1.00  0.00           N
ATOM   1800  H   THR   146      32.990  26.160  31.870  1.00  0.00           H
ATOM   1801  CA  THR   146      31.790  24.890  33.080  1.00  0.00           C
ATOM   1802  HA  THR   146      31.530  24.940  34.140  1.00  0.00           H
ATOM   1803  CB  THR   146      30.650  24.410  32.210  1.00  0.00           C
ATOM   1804  HB  THR   146      30.990  23.980  31.260  1.00  0.00           H
ATOM   1805  CG2 THR   146      29.880  23.360  32.980  1.00  0.00           C
ATOM   1806 1HG2 THR   146      29.080  22.890  32.410  1.00  0.00           H
ATOM   1807 2HG2 THR   146      30.600  22.560  33.160  1.00  0.00           H
ATOM   1808 3HG2 THR   146      29.450  23.620  33.950  1.00  0.00           H
ATOM   1809  OG1 THR   146      29.690  25.400  31.940  1.00  0.00           O
ATOM   1810  HG1 THR   146      30.170  26.080  31.450  1.00  0.00           H
ATOM   1811  C   THR   146      32.990  23.870  33.110  1.00  0.00           C
ATOM   1812  O   THR   146      33.840  23.830  32.270  1.00  0.00           O
ATOM   1813  N   VAL   147      32.940  22.990  34.130  1.00  0.00           N
ATOM   1814  H   VAL   147      32.250  23.170  34.850  1.00  0.00           H
ATOM   1815  CA  VAL   147      33.890  21.860  34.300  1.00  0.00           C
ATOM   1816  HA  VAL   147      34.530  21.830  33.410  1.00  0.00           H
ATOM   1817  CB  VAL   147      34.910  22.230  35.420  1.00  0.00           C
ATOM   1818  HB  VAL   147      34.400  22.070  36.370  1.00  0.00           H
ATOM   1819  CG1 VAL   147      36.210  21.410  35.490  1.00  0.00           C
ATOM   1820 1HG1 VAL   147      36.650  21.590  36.470  1.00  0.00           H
ATOM   1821 2HG1 VAL   147      36.060  20.340  35.530  1.00  0.00           H
ATOM   1822 3HG1 VAL   147      36.940  21.670  34.720  1.00  0.00           H
ATOM   1823  CG2 VAL   147      35.310  23.720  35.430  1.00  0.00           C
ATOM   1824 1HG2 VAL   147      35.460  24.070  34.400  1.00  0.00           H
ATOM   1825 2HG2 VAL   147      34.490  24.340  35.770  1.00  0.00           H
ATOM   1826 3HG2 VAL   147      36.200  23.690  36.060  1.00  0.00           H
ATOM   1827  C   VAL   147      33.150  20.570  34.520  1.00  0.00           C
ATOM   1828  O   VAL   147      32.440  20.420  35.560  1.00  0.00           O
ATOM   1829  N   SER   148      33.340  19.590  33.570  1.00  0.00           N
ATOM   1830  H   SER   148      33.900  19.850  32.780  1.00  0.00           H
ATOM   1831  CA  SER   148      32.960  18.190  33.530  1.00  0.00           C
ATOM   1832  HA  SER   148      32.020  18.060  34.080  1.00  0.00           H
ATOM   1833  CB  SER   148      32.870  17.620  32.140  1.00  0.00           C
ATOM   1834  HB1 SER   148      32.640  16.570  32.300  1.00  0.00           H
ATOM   1835  HB2 SER   148      33.860  17.700  31.690  1.00  0.00           H
ATOM   1836  OG  SER   148      31.800  18.210  31.300  1.00  0.00           O
ATOM   1837  HG  SER   148      31.920  17.960  30.380  1.00  0.00           H
ATOM   1838  C   SER   148      34.070  17.350  34.240  1.00  0.00           C
ATOM   1839  O   SER   148      35.210  17.320  33.770  1.00  0.00           O
ATOM   1840  N   SER   149      33.660  16.520  35.220  1.00  0.00           N
ATOM   1841  H   SER   149      32.720  16.580  35.580  1.00  0.00           H
ATOM   1842  CA  SER   149      34.450  15.440  35.770  1.00  0.00           C
ATOM   1843  HA  SER   149      35.500  15.720  35.850  1.00  0.00           H
ATOM   1844  CB  SER   149      33.920  14.960  37.060  1.00  0.00           C
ATOM   1845  HB1 SER   149      34.490  14.090  37.400  1.00  0.00           H
ATOM   1846  HB2 SER   149      32.880  14.640  36.990  1.00  0.00           H
ATOM   1847  OG  SER   149      33.970  15.950  38.100  1.00  0.00           O
ATOM   1848  HG  SER   149      33.340  16.650  37.890  1.00  0.00           H
ATOM   1849  C   SER   149      34.320  14.320  34.770  1.00  0.00           C
ATOM   1850  OC1 SER   149      35.390  13.880  34.260  1.00  0.00           O
ATOM   1851  OC2 SER   149      33.200  13.890  34.420  1.00  0.00           O
TER
ENDMDL
