# Supplementary material for: Targeting Ras-binding domain of ELMO1 by computational nanobody design
Source: Commun Biol. 2023 Mar 17;6:284. doi: 10.1038/s42003-023-04657-w (PMC10023680; doi:10.1038/s42003-023-04657-w)
Supplement: Supplementary file 4 — Supplementary Data 2 [file 42003_2023_4657_MOESM4_ESM.zip › MD_input_output/Nb01_snapshot/snapshot_014000.pdb]

REMARK    GENERATED BY TRJCONV
TITLE     Protein in water t= 1400.00000 step= 700000
REMARK    THIS IS A SIMULATION BOX
CRYST1   67.416   67.416   67.416  90.00  90.00  90.00 P 1           1
MODEL        1
ATOM      1  N   VAL     2      16.360  26.420  26.500  1.00  0.00           N
ATOM      2  H1  VAL     2      15.660  26.690  25.820  1.00  0.00           H
ATOM      3  H2  VAL     2      16.160  25.510  26.910  1.00  0.00           H
ATOM      4  H3  VAL     2      16.300  27.060  27.270  1.00  0.00           H
ATOM      5  CA  VAL     2      17.760  26.380  26.050  1.00  0.00           C
ATOM      6  HA  VAL     2      17.850  25.690  25.210  1.00  0.00           H
ATOM      7  CB  VAL     2      18.290  27.740  25.650  1.00  0.00           C
ATOM      8  HB  VAL     2      17.990  28.380  26.490  1.00  0.00           H
ATOM      9  CG1 VAL     2      19.810  27.860  25.470  1.00  0.00           C
ATOM     10 1HG1 VAL     2      20.020  28.870  25.110  1.00  0.00           H
ATOM     11 2HG1 VAL     2      20.330  27.820  26.420  1.00  0.00           H
ATOM     12 3HG1 VAL     2      20.010  27.080  24.730  1.00  0.00           H
ATOM     13  CG2 VAL     2      17.550  28.180  24.410  1.00  0.00           C
ATOM     14 1HG2 VAL     2      16.490  28.130  24.630  1.00  0.00           H
ATOM     15 2HG2 VAL     2      17.860  29.180  24.110  1.00  0.00           H
ATOM     16 3HG2 VAL     2      17.910  27.600  23.560  1.00  0.00           H
ATOM     17  C   VAL     2      18.530  25.800  27.240  1.00  0.00           C
ATOM     18  O   VAL     2      18.340  26.320  28.360  1.00  0.00           O
ATOM     19  N   GLN     3      19.570  24.940  26.980  1.00  0.00           N
ATOM     20  H   GLN     3      19.800  24.570  26.070  1.00  0.00           H
ATOM     21  CA  GLN     3      20.270  24.180  28.050  1.00  0.00           C
ATOM     22  HA  GLN     3      20.310  24.850  28.910  1.00  0.00           H
ATOM     23  CB  GLN     3      19.520  22.970  28.450  1.00  0.00           C
ATOM     24  HB1 GLN     3      19.420  22.240  27.640  1.00  0.00           H
ATOM     25  HB2 GLN     3      18.550  23.280  28.850  1.00  0.00           H
ATOM     26  CG  GLN     3      20.170  22.240  29.660  1.00  0.00           C
ATOM     27  HG1 GLN     3      20.510  22.840  30.510  1.00  0.00           H
ATOM     28  HG2 GLN     3      21.020  21.650  29.320  1.00  0.00           H
ATOM     29  CD  GLN     3      19.150  21.290  30.310  1.00  0.00           C
ATOM     30  OE1 GLN     3      18.960  20.140  29.960  1.00  0.00           O
ATOM     31  NE2 GLN     3      18.620  21.780  31.340  1.00  0.00           N
ATOM     32 1HE2 GLN     3      18.890  22.700  31.640  1.00  0.00           H
ATOM     33 2HE2 GLN     3      18.120  21.220  32.020  1.00  0.00           H
ATOM     34  C   GLN     3      21.660  23.800  27.580  1.00  0.00           C
ATOM     35  O   GLN     3      21.800  23.310  26.430  1.00  0.00           O
ATOM     36  N   LEU     4      22.670  24.160  28.340  1.00  0.00           N
ATOM     37  H   LEU     4      22.410  24.630  29.190  1.00  0.00           H
ATOM     38  CA  LEU     4      24.090  23.810  28.040  1.00  0.00           C
ATOM     39  HA  LEU     4      24.150  23.760  26.950  1.00  0.00           H
ATOM     40  CB  LEU     4      24.970  24.980  28.500  1.00  0.00           C
ATOM     41  HB1 LEU     4      25.860  24.940  27.880  1.00  0.00           H
ATOM     42  HB2 LEU     4      25.230  24.730  29.530  1.00  0.00           H
ATOM     43  CG  LEU     4      24.320  26.400  28.490  1.00  0.00           C
ATOM     44  HG  LEU     4      23.340  26.350  28.970  1.00  0.00           H
ATOM     45  CD1 LEU     4      25.150  27.540  29.060  1.00  0.00           C
ATOM     46 1HD1 LEU     4      26.200  27.410  28.800  1.00  0.00           H
ATOM     47 2HD1 LEU     4      24.730  28.510  28.770  1.00  0.00           H
ATOM     48 3HD1 LEU     4      25.090  27.490  30.140  1.00  0.00           H
ATOM     49  CD2 LEU     4      24.130  26.870  27.010  1.00  0.00           C
ATOM     50 1HD2 LEU     4      23.300  27.570  27.000  1.00  0.00           H
ATOM     51 2HD2 LEU     4      25.060  27.230  26.580  1.00  0.00           H
ATOM     52 3HD2 LEU     4      23.810  26.060  26.340  1.00  0.00           H
ATOM     53  C   LEU     4      24.470  22.380  28.380  1.00  0.00           C
ATOM     54  O   LEU     4      23.880  21.810  29.290  1.00  0.00           O
ATOM     55  N   VAL     5      25.570  21.840  27.800  1.00  0.00           N
ATOM     56  H   VAL     5      25.840  22.390  27.000  1.00  0.00           H
ATOM     57  CA  VAL     5      26.150  20.540  28.040  1.00  0.00           C
ATOM     58  HA  VAL     5      25.630  20.160  28.920  1.00  0.00           H
ATOM     59  CB  VAL     5      25.830  19.540  26.900  1.00  0.00           C
ATOM     60  HB  VAL     5      26.600  18.770  26.940  1.00  0.00           H
ATOM     61  CG1 VAL     5      24.460  18.820  27.060  1.00  0.00           C
ATOM     62 1HG1 VAL     5      24.520  18.080  27.860  1.00  0.00           H
ATOM     63 2HG1 VAL     5      23.670  19.580  27.080  1.00  0.00           H
ATOM     64 3HG1 VAL     5      24.310  18.220  26.170  1.00  0.00           H
ATOM     65  CG2 VAL     5      25.830  20.210  25.540  1.00  0.00           C
ATOM     66 1HG2 VAL     5      25.720  19.460  24.760  1.00  0.00           H
ATOM     67 2HG2 VAL     5      24.950  20.840  25.470  1.00  0.00           H
ATOM     68 3HG2 VAL     5      26.680  20.860  25.310  1.00  0.00           H
ATOM     69  C   VAL     5      27.640  20.560  28.400  1.00  0.00           C
ATOM     70  O   VAL     5      28.590  20.850  27.570  1.00  0.00           O
ATOM     71  N   GLU     6      27.950  20.220  29.670  1.00  0.00           N
ATOM     72  H   GLU     6      27.160  20.330  30.290  1.00  0.00           H
ATOM     73  CA  GLU     6      29.340  20.150  30.160  1.00  0.00           C
ATOM     74  HA  GLU     6      30.040  20.790  29.630  1.00  0.00           H
ATOM     75  CB  GLU     6      29.330  20.670  31.680  1.00  0.00           C
ATOM     76  HB1 GLU     6      30.310  20.630  32.160  1.00  0.00           H
ATOM     77  HB2 GLU     6      28.730  20.020  32.310  1.00  0.00           H
ATOM     78  CG  GLU     6      28.800  22.060  31.850  1.00  0.00           C
ATOM     79  HG1 GLU     6      28.910  22.620  30.930  1.00  0.00           H
ATOM     80  HG2 GLU     6      29.410  22.490  32.650  1.00  0.00           H
ATOM     81  CD  GLU     6      27.350  22.200  32.310  1.00  0.00           C
ATOM     82  OE1 GLU     6      26.520  21.340  31.960  1.00  0.00           O
ATOM     83  OE2 GLU     6      26.940  23.130  33.030  1.00  0.00           O
ATOM     84  C   GLU     6      30.050  18.800  30.120  1.00  0.00           C
ATOM     85  O   GLU     6      29.360  17.840  29.770  1.00  0.00           O
ATOM     86  N   SER     7      31.350  18.720  30.260  1.00  0.00           N
ATOM     87  H   SER     7      31.920  19.550  30.330  1.00  0.00           H
ATOM     88  CA  SER     7      32.180  17.550  30.310  1.00  0.00           C
ATOM     89  HA  SER     7      31.560  16.800  30.800  1.00  0.00           H
ATOM     90  CB  SER     7      32.540  17.000  28.940  1.00  0.00           C
ATOM     91  HB1 SER     7      33.070  16.080  29.160  1.00  0.00           H
ATOM     92  HB2 SER     7      33.150  17.740  28.420  1.00  0.00           H
ATOM     93  OG  SER     7      31.390  16.630  28.180  1.00  0.00           O
ATOM     94  HG  SER     7      30.640  17.140  28.480  1.00  0.00           H
ATOM     95  C   SER     7      33.460  17.860  31.140  1.00  0.00           C
ATOM     96  O   SER     7      33.930  19.030  31.210  1.00  0.00           O
ATOM     97  N   GLY     9      34.080  16.860  31.690  1.00  0.00           N
ATOM     98  H   GLY     9      33.560  16.000  31.660  1.00  0.00           H
ATOM     99  CA  GLY     9      35.500  16.940  31.960  1.00  0.00           C
ATOM    100  HA1 GLY     9      35.940  17.910  31.730  1.00  0.00           H
ATOM    101  HA2 GLY     9      36.000  16.220  31.320  1.00  0.00           H
ATOM    102  C   GLY     9      35.960  16.520  33.390  1.00  0.00           C
ATOM    103  O   GLY     9      37.160  16.370  33.630  1.00  0.00           O
ATOM    104  N   GLY    10      34.990  16.350  34.310  1.00  0.00           N
ATOM    105  H   GLY    10      34.040  16.380  33.960  1.00  0.00           H
ATOM    106  CA  GLY    10      35.140  15.980  35.760  1.00  0.00           C
ATOM    107  HA1 GLY    10      34.140  16.070  36.190  1.00  0.00           H
ATOM    108  HA2 GLY    10      35.740  16.800  36.170  1.00  0.00           H
ATOM    109  C   GLY    10      35.760  14.610  35.940  1.00  0.00           C
ATOM    110  O   GLY    10      35.810  13.820  35.020  1.00  0.00           O
ATOM    111  N   GLY    11      36.180  14.350  37.140  1.00  0.00           N
ATOM    112  H   GLY    11      35.940  15.080  37.800  1.00  0.00           H
ATOM    113  CA  GLY    11      36.550  13.080  37.740  1.00  0.00           C
ATOM    114  HA1 GLY    11      37.090  12.500  36.990  1.00  0.00           H
ATOM    115  HA2 GLY    11      35.630  12.530  37.970  1.00  0.00           H
ATOM    116  C   GLY    11      37.490  13.190  38.960  1.00  0.00           C
ATOM    117  O   GLY    11      37.670  14.250  39.600  1.00  0.00           O
ATOM    118  N   LEU    12      38.120  12.030  39.200  1.00  0.00           N
ATOM    119  H   LEU    12      37.860  11.170  38.740  1.00  0.00           H
ATOM    120  CA  LEU    12      38.940  11.990  40.470  1.00  0.00           C
ATOM    121  HA  LEU    12      38.730  12.770  41.200  1.00  0.00           H
ATOM    122  CB  LEU    12      38.730  10.610  41.070  1.00  0.00           C
ATOM    123  HB1 LEU    12      39.000   9.860  40.340  1.00  0.00           H
ATOM    124  HB2 LEU    12      37.660  10.510  41.250  1.00  0.00           H
ATOM    125  CG  LEU    12      39.400  10.310  42.430  1.00  0.00           C
ATOM    126  HG  LEU    12      40.460  10.540  42.400  1.00  0.00           H
ATOM    127  CD1 LEU    12      38.740  11.120  43.540  1.00  0.00           C
ATOM    128 1HD1 LEU    12      39.030  12.170  43.460  1.00  0.00           H
ATOM    129 2HD1 LEU    12      37.650  11.130  43.500  1.00  0.00           H
ATOM    130 3HD1 LEU    12      39.050  10.760  44.520  1.00  0.00           H
ATOM    131  CD2 LEU    12      39.390   8.860  42.760  1.00  0.00           C
ATOM    132 1HD2 LEU    12      38.360   8.750  43.120  1.00  0.00           H
ATOM    133 2HD2 LEU    12      39.680   8.220  41.930  1.00  0.00           H
ATOM    134 3HD2 LEU    12      40.100   8.580  43.530  1.00  0.00           H
ATOM    135  C   LEU    12      40.400  12.170  40.190  1.00  0.00           C
ATOM    136  O   LEU    12      40.980  11.330  39.550  1.00  0.00           O
ATOM    137  N   VAL    13      40.940  13.320  40.520  1.00  0.00           N
ATOM    138  H   VAL    13      40.520  13.870  41.260  1.00  0.00           H
ATOM    139  CA  VAL    13      42.330  13.590  40.240  1.00  0.00           C
ATOM    140  HA  VAL    13      42.830  12.810  39.660  1.00  0.00           H
ATOM    141  CB  VAL    13      42.460  14.800  39.240  1.00  0.00           C
ATOM    142  HB  VAL    13      43.520  15.010  39.130  1.00  0.00           H
ATOM    143  CG1 VAL    13      41.900  14.450  37.820  1.00  0.00           C
ATOM    144 1HG1 VAL    13      42.420  13.570  37.450  1.00  0.00           H
ATOM    145 2HG1 VAL    13      40.830  14.270  37.780  1.00  0.00           H
ATOM    146 3HG1 VAL    13      42.200  15.200  37.090  1.00  0.00           H
ATOM    147  CG2 VAL    13      41.800  16.110  39.740  1.00  0.00           C
ATOM    148 1HG2 VAL    13      40.780  15.950  40.100  1.00  0.00           H
ATOM    149 2HG2 VAL    13      42.340  16.390  40.640  1.00  0.00           H
ATOM    150 3HG2 VAL    13      41.690  16.820  38.920  1.00  0.00           H
ATOM    151  C   VAL    13      43.220  13.930  41.400  1.00  0.00           C
ATOM    152  O   VAL    13      42.800  14.320  42.440  1.00  0.00           O
ATOM    153  N   GLN    14      44.540  13.680  41.280  1.00  0.00           N
ATOM    154  H   GLN    14      44.910  13.500  40.360  1.00  0.00           H
ATOM    155  CA  GLN    14      45.610  13.970  42.300  1.00  0.00           C
ATOM    156  HA  GLN    14      45.180  13.780  43.280  1.00  0.00           H
ATOM    157  CB  GLN    14      46.900  13.150  42.010  1.00  0.00           C
ATOM    158  HB1 GLN    14      47.680  13.400  42.720  1.00  0.00           H
ATOM    159  HB2 GLN    14      47.250  13.550  41.060  1.00  0.00           H
ATOM    160  CG  GLN    14      46.670  11.640  41.960  1.00  0.00           C
ATOM    161  HG1 GLN    14      47.610  11.140  41.750  1.00  0.00           H
ATOM    162  HG2 GLN    14      46.040  11.460  41.090  1.00  0.00           H
ATOM    163  CD  GLN    14      46.000  11.110  43.200  1.00  0.00           C
ATOM    164  OE1 GLN    14      45.880  11.620  44.330  1.00  0.00           O
ATOM    165  NE2 GLN    14      45.470   9.880  43.050  1.00  0.00           N
ATOM    166 1HE2 GLN    14      45.310   9.450  42.150  1.00  0.00           H
ATOM    167 2HE2 GLN    14      45.010   9.450  43.840  1.00  0.00           H
ATOM    168  C   GLN    14      45.890  15.490  42.270  1.00  0.00           C
ATOM    169  O   GLN    14      46.010  16.050  41.200  1.00  0.00           O
ATOM    170  N   ALA    15      46.160  16.060  43.460  1.00  0.00           N
ATOM    171  H   ALA    15      46.130  15.460  44.270  1.00  0.00           H
ATOM    172  CA  ALA    15      46.710  17.410  43.460  1.00  0.00           C
ATOM    173  HA  ALA    15      46.030  18.070  42.920  1.00  0.00           H
ATOM    174  CB  ALA    15      46.820  17.890  44.880  1.00  0.00           C
ATOM    175  HB1 ALA    15      47.240  18.890  44.930  1.00  0.00           H
ATOM    176  HB2 ALA    15      45.810  17.840  45.290  1.00  0.00           H
ATOM    177  HB3 ALA    15      47.480  17.200  45.410  1.00  0.00           H
ATOM    178  C   ALA    15      47.990  17.540  42.730  1.00  0.00           C
ATOM    179  O   ALA    15      48.720  16.580  42.650  1.00  0.00           O
ATOM    180  N   GLY    16      48.230  18.670  42.090  1.00  0.00           N
ATOM    181  H   GLY    16      47.470  19.320  41.940  1.00  0.00           H
ATOM    182  CA  GLY    16      49.350  18.870  41.160  1.00  0.00           C
ATOM    183  HA1 GLY    16      50.240  18.400  41.590  1.00  0.00           H
ATOM    184  HA2 GLY    16      49.490  19.910  40.900  1.00  0.00           H
ATOM    185  C   GLY    16      49.190  18.150  39.820  1.00  0.00           C
ATOM    186  O   GLY    16      50.060  18.310  38.950  1.00  0.00           O
ATOM    187  N   ASP    17      48.080  17.510  39.490  1.00  0.00           N
ATOM    188  H   ASP    17      47.370  17.540  40.210  1.00  0.00           H
ATOM    189  CA  ASP    17      47.670  17.270  38.120  1.00  0.00           C
ATOM    190  HA  ASP    17      48.550  17.040  37.520  1.00  0.00           H
ATOM    191  CB  ASP    17      46.710  16.130  38.040  1.00  0.00           C
ATOM    192  HB1 ASP    17      46.420  16.040  37.000  1.00  0.00           H
ATOM    193  HB2 ASP    17      45.800  16.510  38.520  1.00  0.00           H
ATOM    194  CG  ASP    17      47.150  14.790  38.520  1.00  0.00           C
ATOM    195  OD1 ASP    17      48.320  14.590  38.780  1.00  0.00           O
ATOM    196  OD2 ASP    17      46.370  13.790  38.410  1.00  0.00           O
ATOM    197  C   ASP    17      47.100  18.590  37.530  1.00  0.00           C
ATOM    198  O   ASP    17      46.740  19.550  38.160  1.00  0.00           O
ATOM    199  N   SER    18      47.160  18.660  36.180  1.00  0.00           N
ATOM    200  H   SER    18      47.460  17.850  35.670  1.00  0.00           H
ATOM    201  CA  SER    18      46.460  19.760  35.430  1.00  0.00           C
ATOM    202  HA  SER    18      46.020  20.500  36.100  1.00  0.00           H
ATOM    203  CB  SER    18      47.400  20.510  34.500  1.00  0.00           C
ATOM    204  HB1 SER    18      46.720  21.090  33.870  1.00  0.00           H
ATOM    205  HB2 SER    18      47.970  19.780  33.920  1.00  0.00           H
ATOM    206  OG  SER    18      48.290  21.280  35.220  1.00  0.00           O
ATOM    207  HG  SER    18      48.800  20.760  35.840  1.00  0.00           H
ATOM    208  C   SER    18      45.350  19.160  34.570  1.00  0.00           C
ATOM    209  O   SER    18      45.550  18.110  34.040  1.00  0.00           O
ATOM    210  N   LEU    19      44.230  19.840  34.460  1.00  0.00           N
ATOM    211  H   LEU    19      44.280  20.730  34.940  1.00  0.00           H
ATOM    212  CA  LEU    19      42.940  19.360  33.900  1.00  0.00           C
ATOM    213  HA  LEU    19      43.130  18.430  33.370  1.00  0.00           H
ATOM    214  CB  LEU    19      42.140  18.860  35.070  1.00  0.00           C
ATOM    215  HB1 LEU    19      41.790  19.770  35.570  1.00  0.00           H
ATOM    216  HB2 LEU    19      42.750  18.190  35.660  1.00  0.00           H
ATOM    217  CG  LEU    19      40.810  18.020  34.700  1.00  0.00           C
ATOM    218  HG  LEU    19      40.060  18.460  34.040  1.00  0.00           H
ATOM    219  CD1 LEU    19      41.100  16.630  34.060  1.00  0.00           C
ATOM    220 1HD1 LEU    19      41.860  16.090  34.640  1.00  0.00           H
ATOM    221 2HD1 LEU    19      40.160  16.070  34.040  1.00  0.00           H
ATOM    222 3HD1 LEU    19      41.450  16.820  33.050  1.00  0.00           H
ATOM    223  CD2 LEU    19      40.270  17.680  36.080  1.00  0.00           C
ATOM    224 1HD2 LEU    19      39.380  17.060  35.970  1.00  0.00           H
ATOM    225 2HD2 LEU    19      40.980  17.200  36.750  1.00  0.00           H
ATOM    226 3HD2 LEU    19      39.890  18.550  36.630  1.00  0.00           H
ATOM    227  C   LEU    19      42.260  20.340  32.980  1.00  0.00           C
ATOM    228  O   LEU    19      42.570  21.520  33.090  1.00  0.00           O
ATOM    229  N   ARG    20      41.400  19.870  32.090  1.00  0.00           N
ATOM    230  H   ARG    20      41.280  18.870  32.080  1.00  0.00           H
ATOM    231  CA  ARG    20      40.550  20.690  31.200  1.00  0.00           C
ATOM    232  HA  ARG    20      40.710  21.730  31.480  1.00  0.00           H
ATOM    233  CB  ARG    20      41.080  20.550  29.780  1.00  0.00           C
ATOM    234  HB1 ARG    20      40.940  19.550  29.380  1.00  0.00           H
ATOM    235  HB2 ARG    20      42.140  20.800  29.800  1.00  0.00           H
ATOM    236  CG  ARG    20      40.300  21.470  28.840  1.00  0.00           C
ATOM    237  HG1 ARG    20      40.180  22.520  29.120  1.00  0.00           H
ATOM    238  HG2 ARG    20      39.250  21.220  28.710  1.00  0.00           H
ATOM    239  CD  ARG    20      40.950  21.450  27.480  1.00  0.00           C
ATOM    240  HD1 ARG    20      40.400  22.140  26.840  1.00  0.00           H
ATOM    241  HD2 ARG    20      40.860  20.420  27.140  1.00  0.00           H
ATOM    242  NE  ARG    20      42.420  21.760  27.620  1.00  0.00           N
ATOM    243  HE  ARG    20      42.640  22.380  28.390  1.00  0.00           H
ATOM    244  CZ  ARG    20      43.290  21.540  26.700  1.00  0.00           C
ATOM    245  NH1 ARG    20      43.100  20.940  25.540  1.00  0.00           N
ATOM    246 1HH1 ARG    20      42.170  20.650  25.270  1.00  0.00           H
ATOM    247 2HH1 ARG    20      43.810  20.870  24.830  1.00  0.00           H
ATOM    248  NH2 ARG    20      44.520  21.880  26.960  1.00  0.00           N
ATOM    249 1HH2 ARG    20      44.730  22.170  27.910  1.00  0.00           H
ATOM    250 2HH2 ARG    20      45.230  21.740  26.260  1.00  0.00           H
ATOM    251  C   ARG    20      39.050  20.370  31.520  1.00  0.00           C
ATOM    252  O   ARG    20      38.600  19.190  31.520  1.00  0.00           O
ATOM    253  N   LEU    21      38.220  21.360  31.760  1.00  0.00           N
ATOM    254  H   LEU    21      38.590  22.300  31.760  1.00  0.00           H
ATOM    255  CA  LEU    21      36.700  21.260  31.540  1.00  0.00           C
ATOM    256  HA  LEU    21      36.440  20.200  31.430  1.00  0.00           H
ATOM    257  CB  LEU    21      35.810  21.810  32.670  1.00  0.00           C
ATOM    258  HB1 LEU    21      34.780  21.470  32.550  1.00  0.00           H
ATOM    259  HB2 LEU    21      35.830  22.900  32.660  1.00  0.00           H
ATOM    260  CG  LEU    21      36.240  21.460  34.060  1.00  0.00           C
ATOM    261  HG  LEU    21      37.270  21.820  34.150  1.00  0.00           H
ATOM    262  CD1 LEU    21      35.420  22.150  35.100  1.00  0.00           C
ATOM    263 1HD1 LEU    21      34.390  22.070  34.730  1.00  0.00           H
ATOM    264 2HD1 LEU    21      35.520  21.650  36.060  1.00  0.00           H
ATOM    265 3HD1 LEU    21      35.590  23.220  35.250  1.00  0.00           H
ATOM    266  CD2 LEU    21      36.340  19.910  34.350  1.00  0.00           C
ATOM    267 1HD2 LEU    21      37.210  19.370  33.990  1.00  0.00           H
ATOM    268 2HD2 LEU    21      36.450  19.840  35.440  1.00  0.00           H
ATOM    269 3HD2 LEU    21      35.400  19.450  34.060  1.00  0.00           H
ATOM    270  C   LEU    21      36.240  21.870  30.220  1.00  0.00           C
ATOM    271  O   LEU    21      36.590  23.010  29.920  1.00  0.00           O
ATOM    272  N   SER    22      35.360  21.140  29.550  1.00  0.00           N
ATOM    273  H   SER    22      35.010  20.290  29.980  1.00  0.00           H
ATOM    274  CA  SER    22      34.690  21.660  28.310  1.00  0.00           C
ATOM    275  HA  SER    22      35.210  22.570  28.010  1.00  0.00           H
ATOM    276  CB  SER    22      34.910  20.660  27.160  1.00  0.00           C
ATOM    277  HB1 SER    22      34.200  19.830  27.150  1.00  0.00           H
ATOM    278  HB2 SER    22      35.860  20.150  27.320  1.00  0.00           H
ATOM    279  OG  SER    22      34.770  21.240  25.850  1.00  0.00           O
ATOM    280  HG  SER    22      35.070  20.560  25.230  1.00  0.00           H
ATOM    281  C   SER    22      33.190  21.900  28.480  1.00  0.00           C
ATOM    282  O   SER    22      32.540  21.240  29.280  1.00  0.00           O
ATOM    283  N   CYS    23      32.640  22.860  27.780  1.00  0.00           N
ATOM    284  H   CYS    23      33.210  23.470  27.220  1.00  0.00           H
ATOM    285  CA  CYS    23      31.210  23.050  27.570  1.00  0.00           C
ATOM    286  HA  CYS    23      30.770  22.110  27.870  1.00  0.00           H
ATOM    287  CB  CYS    23      30.750  24.180  28.580  1.00  0.00           C
ATOM    288  HB1 CYS    23      31.480  24.970  28.730  1.00  0.00           H
ATOM    289  HB2 CYS    23      30.820  23.680  29.550  1.00  0.00           H
ATOM    290  SG  CYS    23      29.060  24.690  28.420  1.00  0.00           S
ATOM    291  C   CYS    23      30.810  23.220  26.130  1.00  0.00           C
ATOM    292  O   CYS    23      31.470  23.900  25.320  1.00  0.00           O
ATOM    293  N   ALA    24      29.600  22.700  25.780  1.00  0.00           N
ATOM    294  H   ALA    24      29.100  22.140  26.460  1.00  0.00           H
ATOM    295  CA  ALA    24      28.920  23.190  24.600  1.00  0.00           C
ATOM    296  HA  ALA    24      29.300  24.150  24.260  1.00  0.00           H
ATOM    297  CB  ALA    24      29.000  22.090  23.600  1.00  0.00           C
ATOM    298  HB1 ALA    24      29.990  22.190  23.160  1.00  0.00           H
ATOM    299  HB2 ALA    24      28.700  21.150  24.080  1.00  0.00           H
ATOM    300  HB3 ALA    24      28.410  22.330  22.720  1.00  0.00           H
ATOM    301  C   ALA    24      27.450  23.660  24.940  1.00  0.00           C
ATOM    302  O   ALA    24      26.860  23.360  25.920  1.00  0.00           O
ATOM    303  N   ALA    25      26.860  24.370  23.950  1.00  0.00           N
ATOM    304  H   ALA    25      27.290  24.300  23.040  1.00  0.00           H
ATOM    305  CA  ALA    25      25.900  25.440  24.150  1.00  0.00           C
ATOM    306  HA  ALA    25      25.560  25.430  25.180  1.00  0.00           H
ATOM    307  CB  ALA    25      26.550  26.790  23.910  1.00  0.00           C
ATOM    308  HB1 ALA    25      26.930  27.000  22.910  1.00  0.00           H
ATOM    309  HB2 ALA    25      25.840  27.550  24.240  1.00  0.00           H
ATOM    310  HB3 ALA    25      27.380  26.980  24.600  1.00  0.00           H
ATOM    311  C   ALA    25      24.650  25.220  23.290  1.00  0.00           C
ATOM    312  O   ALA    25      24.310  26.030  22.410  1.00  0.00           O
ATOM    313  N   SER    26      23.930  24.120  23.490  1.00  0.00           N
ATOM    314  H   SER    26      24.340  23.470  24.150  1.00  0.00           H
ATOM    315  CA  SER    26      22.780  23.720  22.710  1.00  0.00           C
ATOM    316  HA  SER    26      23.100  23.520  21.680  1.00  0.00           H
ATOM    317  CB  SER    26      22.220  22.380  23.270  1.00  0.00           C
ATOM    318  HB1 SER    26      21.680  21.880  22.460  1.00  0.00           H
ATOM    319  HB2 SER    26      21.660  22.570  24.190  1.00  0.00           H
ATOM    320  OG  SER    26      23.180  21.480  23.690  1.00  0.00           O
ATOM    321  HG  SER    26      22.720  20.670  23.950  1.00  0.00           H
ATOM    322  C   SER    26      21.630  24.780  22.670  1.00  0.00           C
ATOM    323  O   SER    26      21.000  25.060  23.690  1.00  0.00           O
ATOM    324  N   GLY    27      21.430  25.360  21.520  1.00  0.00           N
ATOM    325  H   GLY    27      21.920  25.050  20.690  1.00  0.00           H
ATOM    326  CA  GLY    27      20.430  26.400  21.320  1.00  0.00           C
ATOM    327  HA1 GLY    27      19.500  26.200  21.860  1.00  0.00           H
ATOM    328  HA2 GLY    27      20.260  26.400  20.240  1.00  0.00           H
ATOM    329  C   GLY    27      20.720  27.810  21.650  1.00  0.00           C
ATOM    330  O   GLY    27      19.850  28.660  21.250  1.00  0.00           O
ATOM    331  N   LEU    28      21.840  28.130  22.370  1.00  0.00           N
ATOM    332  H   LEU    28      22.370  27.330  22.690  1.00  0.00           H
ATOM    333  CA  LEU    28      22.270  29.500  22.620  1.00  0.00           C
ATOM    334  HA  LEU    28      21.480  29.870  23.290  1.00  0.00           H
ATOM    335  CB  LEU    28      23.570  29.300  23.460  1.00  0.00           C
ATOM    336  HB1 LEU    28      24.310  28.910  22.760  1.00  0.00           H
ATOM    337  HB2 LEU    28      23.450  28.570  24.260  1.00  0.00           H
ATOM    338  CG  LEU    28      24.150  30.630  24.120  1.00  0.00           C
ATOM    339  HG  LEU    28      23.880  31.510  23.540  1.00  0.00           H
ATOM    340  CD1 LEU    28      23.470  30.800  25.460  1.00  0.00           C
ATOM    341 1HD1 LEU    28      23.820  30.050  26.170  1.00  0.00           H
ATOM    342 2HD1 LEU    28      23.680  31.810  25.830  1.00  0.00           H
ATOM    343 3HD1 LEU    28      22.390  30.630  25.410  1.00  0.00           H
ATOM    344  CD2 LEU    28      25.640  30.550  24.450  1.00  0.00           C
ATOM    345 1HD2 LEU    28      25.820  29.790  25.210  1.00  0.00           H
ATOM    346 2HD2 LEU    28      26.270  30.320  23.600  1.00  0.00           H
ATOM    347 3HD2 LEU    28      25.950  31.560  24.740  1.00  0.00           H
ATOM    348  C   LEU    28      22.540  30.250  21.340  1.00  0.00           C
ATOM    349  O   LEU    28      23.070  29.710  20.370  1.00  0.00           O
ATOM    350  N   LEU    29      22.370  31.580  21.440  1.00  0.00           N
ATOM    351  H   LEU    29      21.860  31.920  22.240  1.00  0.00           H
ATOM    352  CA  LEU    29      22.860  32.550  20.580  1.00  0.00           C
ATOM    353  HA  LEU    29      22.710  32.220  19.550  1.00  0.00           H
ATOM    354  CB  LEU    29      21.880  33.760  20.660  1.00  0.00           C
ATOM    355  HB1 LEU    29      21.990  34.140  21.670  1.00  0.00           H
ATOM    356  HB2 LEU    29      20.880  33.400  20.410  1.00  0.00           H
ATOM    357  CG  LEU    29      22.090  35.020  19.830  1.00  0.00           C
ATOM    358  HG  LEU    29      23.090  35.340  20.110  1.00  0.00           H
ATOM    359  CD1 LEU    29      22.030  35.020  18.310  1.00  0.00           C
ATOM    360 1HD1 LEU    29      22.810  34.420  17.830  1.00  0.00           H
ATOM    361 2HD1 LEU    29      21.030  34.670  18.060  1.00  0.00           H
ATOM    362 3HD1 LEU    29      22.040  36.030  17.900  1.00  0.00           H
ATOM    363  CD2 LEU    29      21.110  36.110  20.240  1.00  0.00           C
ATOM    364 1HD2 LEU    29      21.140  36.240  21.320  1.00  0.00           H
ATOM    365 2HD2 LEU    29      21.540  37.070  19.940  1.00  0.00           H
ATOM    366 3HD2 LEU    29      20.150  36.100  19.720  1.00  0.00           H
ATOM    367  C   LEU    29      24.330  32.770  20.710  1.00  0.00           C
ATOM    368  O   LEU    29      24.790  33.760  21.220  1.00  0.00           O
ATOM    369  N   PHE    30      25.070  31.680  20.390  1.00  0.00           N
ATOM    370  H   PHE    30      24.640  30.870  19.970  1.00  0.00           H
ATOM    371  CA  PHE    30      26.500  31.510  20.690  1.00  0.00           C
ATOM    372  HA  PHE    30      26.620  31.570  21.780  1.00  0.00           H
ATOM    373  CB  PHE    30      26.910  30.120  20.200  1.00  0.00           C
ATOM    374  HB1 PHE    30      26.950  30.060  19.110  1.00  0.00           H
ATOM    375  HB2 PHE    30      26.200  29.390  20.590  1.00  0.00           H
ATOM    376  CG  PHE    30      28.300  29.750  20.640  1.00  0.00           C
ATOM    377  CD1 PHE    30      28.580  29.130  21.830  1.00  0.00           C
ATOM    378  HD1 PHE    30      27.730  28.890  22.450  1.00  0.00           H
ATOM    379  CE1 PHE    30      29.900  28.820  22.250  1.00  0.00           C
ATOM    380  HE1 PHE    30      30.000  28.200  23.120  1.00  0.00           H
ATOM    381  CZ  PHE    30      30.960  29.130  21.370  1.00  0.00           C
ATOM    382  HZ  PHE    30      31.990  28.890  21.590  1.00  0.00           H
ATOM    383  CE2 PHE    30      30.690  29.800  20.180  1.00  0.00           C
ATOM    384  HE2 PHE    30      31.480  29.990  19.460  1.00  0.00           H
ATOM    385  CD2 PHE    30      29.390  30.020  19.780  1.00  0.00           C
ATOM    386  HD2 PHE    30      29.260  30.600  18.880  1.00  0.00           H
ATOM    387  C   PHE    30      27.390  32.700  20.140  1.00  0.00           C
ATOM    388  O   PHE    30      28.310  33.110  20.810  1.00  0.00           O
ATOM    389  N   SER    37      27.000  33.260  19.000  1.00  0.00           N
ATOM    390  H   SER    37      26.110  32.990  18.600  1.00  0.00           H
ATOM    391  CA  SER    37      27.770  34.310  18.330  1.00  0.00           C
ATOM    392  HA  SER    37      28.780  33.910  18.350  1.00  0.00           H
ATOM    393  CB  SER    37      27.510  34.350  16.810  1.00  0.00           C
ATOM    394  HB1 SER    37      27.900  35.240  16.310  1.00  0.00           H
ATOM    395  HB2 SER    37      26.430  34.420  16.690  1.00  0.00           H
ATOM    396  OG  SER    37      28.020  33.150  16.140  1.00  0.00           O
ATOM    397  HG  SER    37      28.030  33.390  15.210  1.00  0.00           H
ATOM    398  C   SER    37      27.650  35.710  18.980  1.00  0.00           C
ATOM    399  O   SER    37      28.280  36.670  18.520  1.00  0.00           O
ATOM    400  N   PHE    38      26.870  35.890  20.060  1.00  0.00           N
ATOM    401  H   PHE    38      26.340  35.150  20.490  1.00  0.00           H
ATOM    402  CA  PHE    38      26.510  37.230  20.600  1.00  0.00           C
ATOM    403  HA  PHE    38      27.380  37.880  20.460  1.00  0.00           H
ATOM    404  CB  PHE    38      25.280  37.940  19.870  1.00  0.00           C
ATOM    405  HB1 PHE    38      24.990  38.820  20.440  1.00  0.00           H
ATOM    406  HB2 PHE    38      24.410  37.280  19.920  1.00  0.00           H
ATOM    407  CG  PHE    38      25.510  38.310  18.480  1.00  0.00           C
ATOM    408  CD1 PHE    38      25.410  37.340  17.440  1.00  0.00           C
ATOM    409  HD1 PHE    38      25.080  36.350  17.690  1.00  0.00           H
ATOM    410  CE1 PHE    38      25.850  37.570  16.130  1.00  0.00           C
ATOM    411  HE1 PHE    38      25.690  36.840  15.350  1.00  0.00           H
ATOM    412  CZ  PHE    38      26.340  38.870  15.810  1.00  0.00           C
ATOM    413  HZ  PHE    38      26.640  39.090  14.790  1.00  0.00           H
ATOM    414  CE2 PHE    38      26.380  39.860  16.820  1.00  0.00           C
ATOM    415  HE2 PHE    38      26.750  40.870  16.650  1.00  0.00           H
ATOM    416  CD2 PHE    38      26.050  39.600  18.140  1.00  0.00           C
ATOM    417  HD2 PHE    38      26.270  40.290  18.950  1.00  0.00           H
ATOM    418  C   PHE    38      26.350  37.380  22.090  1.00  0.00           C
ATOM    419  O   PHE    38      25.940  38.440  22.620  1.00  0.00           O
ATOM    420  N   TYR    39      26.710  36.370  22.780  1.00  0.00           N
ATOM    421  H   TYR    39      27.050  35.570  22.280  1.00  0.00           H
ATOM    422  CA  TYR    39      26.500  36.170  24.240  1.00  0.00           C
ATOM    423  HA  TYR    39      25.960  37.040  24.590  1.00  0.00           H
ATOM    424  CB  TYR    39      25.520  34.940  24.460  1.00  0.00           C
ATOM    425  HB1 TYR    39      26.040  34.250  25.120  1.00  0.00           H
ATOM    426  HB2 TYR    39      25.410  34.370  23.530  1.00  0.00           H
ATOM    427  CG  TYR    39      24.090  35.180  25.000  1.00  0.00           C
ATOM    428  CD1 TYR    39      23.090  35.660  24.140  1.00  0.00           C
ATOM    429  HD1 TYR    39      23.350  35.910  23.120  1.00  0.00           H
ATOM    430  CE1 TYR    39      21.700  35.740  24.550  1.00  0.00           C
ATOM    431  HE1 TYR    39      20.960  36.090  23.840  1.00  0.00           H
ATOM    432  CZ  TYR    39      21.360  35.380  25.930  1.00  0.00           C
ATOM    433  OH  TYR    39      20.070  35.420  26.250  1.00  0.00           O
ATOM    434  HH  TYR    39      19.880  35.470  27.190  1.00  0.00           H
ATOM    435  CE2 TYR    39      22.410  34.960  26.740  1.00  0.00           C
ATOM    436  HE2 TYR    39      22.100  34.790  27.760  1.00  0.00           H
ATOM    437  CD2 TYR    39      23.720  34.840  26.280  1.00  0.00           C
ATOM    438  HD2 TYR    39      24.500  34.490  26.940  1.00  0.00           H
ATOM    439  C   TYR    39      27.750  35.970  25.070  1.00  0.00           C
ATOM    440  O   TYR    39      28.750  35.320  24.640  1.00  0.00           O
ATOM    441  N   ILE    40      27.760  36.370  26.320  1.00  0.00           N
ATOM    442  H   ILE    40      26.870  36.700  26.670  1.00  0.00           H
ATOM    443  CA  ILE    40      28.850  36.160  27.280  1.00  0.00           C
ATOM    444  HA  ILE    40      29.800  36.250  26.750  1.00  0.00           H
ATOM    445  CB  ILE    40      28.950  37.200  28.480  1.00  0.00           C
ATOM    446  HB  ILE    40      28.110  37.010  29.140  1.00  0.00           H
ATOM    447  CG2 ILE    40      30.190  36.930  29.340  1.00  0.00           C
ATOM    448 1HG2 ILE    40      30.050  36.010  29.920  1.00  0.00           H
ATOM    449 2HG2 ILE    40      31.060  36.950  28.690  1.00  0.00           H
ATOM    450 3HG2 ILE    40      30.350  37.720  30.080  1.00  0.00           H
ATOM    451  CG1 ILE    40      28.860  38.640  27.990  1.00  0.00           C
ATOM    452 1HG1 ILE    40      28.140  38.790  27.190  1.00  0.00           H
ATOM    453 2HG1 ILE    40      29.790  38.760  27.440  1.00  0.00           H
ATOM    454  CD  ILE    40      28.630  39.750  29.060  1.00  0.00           C
ATOM    455  HD1 ILE    40      28.590  40.670  28.490  1.00  0.00           H
ATOM    456  HD2 ILE    40      27.700  39.590  29.610  1.00  0.00           H
ATOM    457  HD3 ILE    40      29.440  39.730  29.790  1.00  0.00           H
ATOM    458  C   ILE    40      28.660  34.720  27.840  1.00  0.00           C
ATOM    459  O   ILE    40      27.500  34.220  27.930  1.00  0.00           O
ATOM    460  N   MET    41      29.760  33.980  28.010  1.00  0.00           N
ATOM    461  H   MET    41      30.610  34.480  27.780  1.00  0.00           H
ATOM    462  CA  MET    41      29.720  32.610  28.480  1.00  0.00           C
ATOM    463  HA  MET    41      28.720  32.430  28.870  1.00  0.00           H
ATOM    464  CB  MET    41      30.060  31.640  27.250  1.00  0.00           C
ATOM    465  HB1 MET    41      30.190  30.660  27.720  1.00  0.00           H
ATOM    466  HB2 MET    41      30.900  32.050  26.690  1.00  0.00           H
ATOM    467  CG  MET    41      28.870  31.570  26.280  1.00  0.00           C
ATOM    468  HG1 MET    41      29.130  32.220  25.450  1.00  0.00           H
ATOM    469  HG2 MET    41      28.010  31.960  26.840  1.00  0.00           H
ATOM    470  SD  MET    41      28.590  29.910  25.720  1.00  0.00           S
ATOM    471  CE  MET    41      28.080  28.980  27.210  1.00  0.00           C
ATOM    472  HE1 MET    41      28.740  28.930  28.070  1.00  0.00           H
ATOM    473  HE2 MET    41      27.240  29.400  27.760  1.00  0.00           H
ATOM    474  HE3 MET    41      27.910  27.940  26.930  1.00  0.00           H
ATOM    475  C   MET    41      30.770  32.460  29.520  1.00  0.00           C
ATOM    476  O   MET    41      31.860  33.000  29.470  1.00  0.00           O
ATOM    477  N   GLY    42      30.400  31.810  30.630  1.00  0.00           N
ATOM    478  H   GLY    42      29.640  31.140  30.680  1.00  0.00           H
ATOM    479  CA  GLY    42      31.430  31.380  31.580  1.00  0.00           C
ATOM    480  HA1 GLY    42      31.680  32.220  32.230  1.00  0.00           H
ATOM    481  HA2 GLY    42      32.420  31.220  31.150  1.00  0.00           H
ATOM    482  C   GLY    42      31.010  30.330  32.610  1.00  0.00           C
ATOM    483  O   GLY    42      30.040  29.590  32.420  1.00  0.00           O
ATOM    484  N   TRP    43      31.860  30.130  33.590  1.00  0.00           N
ATOM    485  H   TRP    43      32.650  30.750  33.730  1.00  0.00           H
ATOM    486  CA  TRP    43      31.770  29.080  34.550  1.00  0.00           C
ATOM    487  HA  TRP    43      30.950  28.400  34.300  1.00  0.00           H
ATOM    488  CB  TRP    43      33.050  28.160  34.570  1.00  0.00           C
ATOM    489  HB1 TRP    43      32.920  27.320  35.250  1.00  0.00           H
ATOM    490  HB2 TRP    43      33.880  28.780  34.890  1.00  0.00           H
ATOM    491  CG  TRP    43      33.410  27.460  33.280  1.00  0.00           C
ATOM    492  CD1 TRP    43      33.970  27.990  32.230  1.00  0.00           C
ATOM    493  HD1 TRP    43      34.290  29.020  32.100  1.00  0.00           H
ATOM    494  NE1 TRP    43      34.220  27.020  31.280  1.00  0.00           N
ATOM    495  HE1 TRP    43      34.850  27.200  30.520  1.00  0.00           H
ATOM    496  CE2 TRP    43      33.690  25.820  31.620  1.00  0.00           C
ATOM    497  CZ2 TRP    43      33.620  24.480  31.050  1.00  0.00           C
ATOM    498  HZ2 TRP    43      34.010  24.260  30.070  1.00  0.00           H
ATOM    499  CH2 TRP    43      32.970  23.430  31.680  1.00  0.00           C
ATOM    500  HH2 TRP    43      32.770  22.490  31.180  1.00  0.00           H
ATOM    501  CZ3 TRP    43      32.550  23.670  32.980  1.00  0.00           C
ATOM    502  HZ3 TRP    43      32.150  22.840  33.540  1.00  0.00           H
ATOM    503  CE3 TRP    43      32.520  24.990  33.560  1.00  0.00           C
ATOM    504  HE3 TRP    43      32.170  25.210  34.560  1.00  0.00           H
ATOM    505  CD2 TRP    43      33.210  26.050  32.950  1.00  0.00           C
ATOM    506  C   TRP    43      31.500  29.610  35.940  1.00  0.00           C
ATOM    507  O   TRP    43      32.130  30.580  36.370  1.00  0.00           O
ATOM    508  N   PHE    44      30.790  28.840  36.680  1.00  0.00           N
ATOM    509  H   PHE    44      30.480  28.020  36.180  1.00  0.00           H
ATOM    510  CA  PHE    44      30.530  28.930  38.150  1.00  0.00           C
ATOM    511  HA  PHE    44      31.260  29.610  38.590  1.00  0.00           H
ATOM    512  CB  PHE    44      29.090  29.460  38.520  1.00  0.00           C
ATOM    513  HB1 PHE    44      28.920  29.320  39.590  1.00  0.00           H
ATOM    514  HB2 PHE    44      28.470  28.750  37.970  1.00  0.00           H
ATOM    515  CG  PHE    44      28.750  30.820  37.840  1.00  0.00           C
ATOM    516  CD1 PHE    44      28.270  30.900  36.510  1.00  0.00           C
ATOM    517  HD1 PHE    44      28.160  30.030  35.880  1.00  0.00           H
ATOM    518  CE1 PHE    44      28.040  32.120  35.900  1.00  0.00           C
ATOM    519  HE1 PHE    44      27.630  32.220  34.900  1.00  0.00           H
ATOM    520  CZ  PHE    44      28.310  33.280  36.610  1.00  0.00           C
ATOM    521  HZ  PHE    44      28.110  34.200  36.100  1.00  0.00           H
ATOM    522  CE2 PHE    44      28.690  33.250  37.950  1.00  0.00           C
ATOM    523  HE2 PHE    44      28.670  34.160  38.540  1.00  0.00           H
ATOM    524  CD2 PHE    44      28.910  31.980  38.580  1.00  0.00           C
ATOM    525  HD2 PHE    44      29.190  31.850  39.620  1.00  0.00           H
ATOM    526  C   PHE    44      30.730  27.490  38.830  1.00  0.00           C
ATOM    527  O   PHE    44      30.600  26.480  38.130  1.00  0.00           O
ATOM    528  N   ARG    45      30.930  27.500  40.120  1.00  0.00           N
ATOM    529  H   ARG    45      30.760  28.410  40.520  1.00  0.00           H
ATOM    530  CA  ARG    45      30.950  26.240  40.870  1.00  0.00           C
ATOM    531  HA  ARG    45      30.590  25.430  40.240  1.00  0.00           H
ATOM    532  CB  ARG    45      32.470  25.940  41.200  1.00  0.00           C
ATOM    533  HB1 ARG    45      33.050  26.050  40.280  1.00  0.00           H
ATOM    534  HB2 ARG    45      32.700  24.940  41.590  1.00  0.00           H
ATOM    535  CG  ARG    45      32.970  26.930  42.250  1.00  0.00           C
ATOM    536  HG1 ARG    45      32.540  26.620  43.200  1.00  0.00           H
ATOM    537  HG2 ARG    45      32.690  27.950  41.970  1.00  0.00           H
ATOM    538  CD  ARG    45      34.480  26.710  42.410  1.00  0.00           C
ATOM    539  HD1 ARG    45      34.970  27.020  41.490  1.00  0.00           H
ATOM    540  HD2 ARG    45      34.710  25.650  42.520  1.00  0.00           H
ATOM    541  NE  ARG    45      34.920  27.390  43.700  1.00  0.00           N
ATOM    542  HE  ARG    45      34.200  27.860  44.220  1.00  0.00           H
ATOM    543  CZ  ARG    45      36.130  27.230  44.120  1.00  0.00           C
ATOM    544  NH1 ARG    45      37.030  26.480  43.500  1.00  0.00           N
ATOM    545 1HH1 ARG    45      36.790  25.770  42.830  1.00  0.00           H
ATOM    546 2HH1 ARG    45      38.000  26.700  43.700  1.00  0.00           H
ATOM    547  NH2 ARG    45      36.510  27.950  45.130  1.00  0.00           N
ATOM    548 1HH2 ARG    45      35.760  28.500  45.530  1.00  0.00           H
ATOM    549 2HH2 ARG    45      37.460  27.960  45.470  1.00  0.00           H
ATOM    550  C   ARG    45      30.130  26.260  42.140  1.00  0.00           C
ATOM    551  O   ARG    45      29.920  27.370  42.710  1.00  0.00           O
ATOM    552  N   GLN    46      29.690  25.080  42.590  1.00  0.00           N
ATOM    553  H   GLN    46      29.900  24.260  42.050  1.00  0.00           H
ATOM    554  CA  GLN    46      28.930  24.860  43.830  1.00  0.00           C
ATOM    555  HA  GLN    46      29.310  25.520  44.600  1.00  0.00           H
ATOM    556  CB  GLN    46      27.390  25.200  43.610  1.00  0.00           C
ATOM    557  HB1 GLN    46      26.990  24.390  43.000  1.00  0.00           H
ATOM    558  HB2 GLN    46      27.400  26.110  43.010  1.00  0.00           H
ATOM    559  CG  GLN    46      26.580  25.300  44.930  1.00  0.00           C
ATOM    560  HG1 GLN    46      26.970  26.080  45.580  1.00  0.00           H
ATOM    561  HG2 GLN    46      26.560  24.350  45.470  1.00  0.00           H
ATOM    562  CD  GLN    46      25.070  25.700  44.570  1.00  0.00           C
ATOM    563  OE1 GLN    46      24.620  25.750  43.490  1.00  0.00           O
ATOM    564  NE2 GLN    46      24.220  25.760  45.570  1.00  0.00           N
ATOM    565 1HE2 GLN    46      24.500  25.650  46.530  1.00  0.00           H
ATOM    566 2HE2 GLN    46      23.230  25.890  45.400  1.00  0.00           H
ATOM    567  C   GLN    46      29.200  23.420  44.290  1.00  0.00           C
ATOM    568  O   GLN    46      29.390  22.560  43.460  1.00  0.00           O
ATOM    569  N   ALA    47      29.080  23.210  45.560  1.00  0.00           N
ATOM    570  H   ALA    47      28.870  24.010  46.150  1.00  0.00           H
ATOM    571  CA  ALA    47      28.980  21.920  46.160  1.00  0.00           C
ATOM    572  HA  ALA    47      28.680  21.190  45.420  1.00  0.00           H
ATOM    573  CB  ALA    47      30.310  21.610  46.750  1.00  0.00           C
ATOM    574  HB1 ALA    47      30.860  22.510  47.000  1.00  0.00           H
ATOM    575  HB2 ALA    47      30.230  20.860  47.540  1.00  0.00           H
ATOM    576  HB3 ALA    47      30.790  21.290  45.830  1.00  0.00           H
ATOM    577  C   ALA    47      27.880  21.880  47.270  1.00  0.00           C
ATOM    578  O   ALA    47      27.510  22.950  47.770  1.00  0.00           O
ATOM    579  N   PRO    48      27.300  20.750  47.670  1.00  0.00           N
ATOM    580  CD  PRO    48      27.490  19.450  47.010  1.00  0.00           C
ATOM    581  HD1 PRO    48      28.450  18.980  47.180  1.00  0.00           H
ATOM    582  HD2 PRO    48      27.510  19.720  45.950  1.00  0.00           H
ATOM    583  CG  PRO    48      26.350  18.540  47.370  1.00  0.00           C
ATOM    584  HG1 PRO    48      26.590  17.480  47.470  1.00  0.00           H
ATOM    585  HG2 PRO    48      25.590  18.710  46.600  1.00  0.00           H
ATOM    586  CB  PRO    48      25.880  19.050  48.740  1.00  0.00           C
ATOM    587  HB1 PRO    48      26.540  18.670  49.520  1.00  0.00           H
ATOM    588  HB2 PRO    48      24.830  18.870  48.980  1.00  0.00           H
ATOM    589  CA  PRO    48      26.160  20.620  48.580  1.00  0.00           C
ATOM    590  HA  PRO    48      25.340  21.080  48.030  1.00  0.00           H
ATOM    591  C   PRO    48      26.490  21.260  49.990  1.00  0.00           C
ATOM    592  O   PRO    48      27.510  20.960  50.610  1.00  0.00           O
ATOM    593  N   GLY    49      25.610  22.180  50.370  1.00  0.00           N
ATOM    594  H   GLY    49      24.860  22.310  49.710  1.00  0.00           H
ATOM    595  CA  GLY    49      25.620  23.150  51.520  1.00  0.00           C
ATOM    596  HA1 GLY    49      25.940  22.650  52.440  1.00  0.00           H
ATOM    597  HA2 GLY    49      24.560  23.390  51.620  1.00  0.00           H
ATOM    598  C   GLY    49      26.320  24.500  51.220  1.00  0.00           C
ATOM    599  O   GLY    49      25.900  25.470  51.870  1.00  0.00           O
ATOM    600  N   ARG    50      27.290  24.580  50.340  1.00  0.00           N
ATOM    601  H   ARG    50      27.340  23.740  49.780  1.00  0.00           H
ATOM    602  CA  ARG    50      28.180  25.650  50.100  1.00  0.00           C
ATOM    603  HA  ARG    50      28.310  26.160  51.060  1.00  0.00           H
ATOM    604  CB  ARG    50      29.570  25.190  49.560  1.00  0.00           C
ATOM    605  HB1 ARG    50      30.130  26.130  49.650  1.00  0.00           H
ATOM    606  HB2 ARG    50      29.490  24.810  48.550  1.00  0.00           H
ATOM    607  CG  ARG    50      30.260  24.070  50.460  1.00  0.00           C
ATOM    608  HG1 ARG    50      29.590  23.230  50.640  1.00  0.00           H
ATOM    609  HG2 ARG    50      30.440  24.530  51.430  1.00  0.00           H
ATOM    610  CD  ARG    50      31.620  23.730  49.740  1.00  0.00           C
ATOM    611  HD1 ARG    50      31.350  23.240  48.810  1.00  0.00           H
ATOM    612  HD2 ARG    50      32.270  23.040  50.280  1.00  0.00           H
ATOM    613  NE  ARG    50      32.480  24.870  49.400  1.00  0.00           N
ATOM    614  HE  ARG    50      32.600  24.990  48.410  1.00  0.00           H
ATOM    615  CZ  ARG    50      33.130  25.650  50.250  1.00  0.00           C
ATOM    616  NH1 ARG    50      33.100  25.490  51.520  1.00  0.00           N
ATOM    617 1HH1 ARG    50      32.630  24.650  51.840  1.00  0.00           H
ATOM    618 2HH1 ARG    50      33.380  26.250  52.120  1.00  0.00           H
ATOM    619  NH2 ARG    50      33.830  26.640  49.790  1.00  0.00           N
ATOM    620 1HH2 ARG    50      34.020  26.620  48.800  1.00  0.00           H
ATOM    621 2HH2 ARG    50      34.330  27.210  50.450  1.00  0.00           H
ATOM    622  C   ARG    50      27.690  26.690  49.110  1.00  0.00           C
ATOM    623  O   ARG    50      27.270  26.350  48.000  1.00  0.00           O
ATOM    624  N   GLU    51      27.950  27.990  49.440  1.00  0.00           N
ATOM    625  H   GLU    51      28.320  28.260  50.340  1.00  0.00           H
ATOM    626  CA  GLU    51      27.590  29.160  48.580  1.00  0.00           C
ATOM    627  HA  GLU    51      26.510  29.190  48.460  1.00  0.00           H
ATOM    628  CB  GLU    51      28.130  30.490  49.260  1.00  0.00           C
ATOM    629  HB1 GLU    51      29.130  30.340  49.660  1.00  0.00           H
ATOM    630  HB2 GLU    51      27.510  30.630  50.140  1.00  0.00           H
ATOM    631  CG  GLU    51      28.020  31.740  48.410  1.00  0.00           C
ATOM    632  HG1 GLU    51      27.040  31.790  47.950  1.00  0.00           H
ATOM    633  HG2 GLU    51      28.760  31.670  47.610  1.00  0.00           H
ATOM    634  CD  GLU    51      28.480  33.030  49.100  1.00  0.00           C
ATOM    635  OE1 GLU    51      28.070  33.330  50.240  1.00  0.00           O
ATOM    636  OE2 GLU    51      29.070  33.890  48.370  1.00  0.00           O
ATOM    637  C   GLU    51      28.260  28.890  47.180  1.00  0.00           C
ATOM    638  O   GLU    51      29.430  28.550  47.040  1.00  0.00           O
ATOM    639  N   ARG    52      27.470  29.210  46.150  1.00  0.00           N
ATOM    640  H   ARG    52      26.610  29.680  46.360  1.00  0.00           H
ATOM    641  CA  ARG    52      27.930  29.160  44.690  1.00  0.00           C
ATOM    642  HA  ARG    52      28.440  28.200  44.700  1.00  0.00           H
ATOM    643  CB  ARG    52      26.720  29.070  43.820  1.00  0.00           C
ATOM    644  HB1 ARG    52      26.020  29.840  44.130  1.00  0.00           H
ATOM    645  HB2 ARG    52      26.170  28.180  44.100  1.00  0.00           H
ATOM    646  CG  ARG    52      26.930  29.170  42.280  1.00  0.00           C
ATOM    647  HG1 ARG    52      27.540  28.380  41.850  1.00  0.00           H
ATOM    648  HG2 ARG    52      27.390  30.100  41.930  1.00  0.00           H
ATOM    649  CD  ARG    52      25.620  28.980  41.570  1.00  0.00           C
ATOM    650  HD1 ARG    52      25.100  28.100  41.940  1.00  0.00           H
ATOM    651  HD2 ARG    52      25.770  28.860  40.500  1.00  0.00           H
ATOM    652  NE  ARG    52      24.670  30.110  41.660  1.00  0.00           N
ATOM    653  HE  ARG    52      24.870  30.820  42.340  1.00  0.00           H
ATOM    654  CZ  ARG    52      23.550  30.200  40.980  1.00  0.00           C
ATOM    655  NH1 ARG    52      23.310  29.380  39.970  1.00  0.00           N
ATOM    656 1HH1 ARG    52      23.990  28.650  39.780  1.00  0.00           H
ATOM    657 2HH1 ARG    52      22.480  29.510  39.400  1.00  0.00           H
ATOM    658  NH2 ARG    52      22.690  31.110  41.210  1.00  0.00           N
ATOM    659 1HH2 ARG    52      22.870  31.590  42.080  1.00  0.00           H
ATOM    660 2HH2 ARG    52      21.770  31.040  40.820  1.00  0.00           H
ATOM    661  C   ARG    52      28.920  30.280  44.350  1.00  0.00           C
ATOM    662  O   ARG    52      28.790  31.400  44.790  1.00  0.00           O
ATOM    663  N   GLU    53      29.820  30.050  43.390  1.00  0.00           N
ATOM    664  H   GLU    53      29.860  29.190  42.870  1.00  0.00           H
ATOM    665  CA  GLU    53      31.040  30.920  43.170  1.00  0.00           C
ATOM    666  HA  GLU    53      30.760  31.930  43.480  1.00  0.00           H
ATOM    667  CB  GLU    53      32.230  30.210  43.870  1.00  0.00           C
ATOM    668  HB1 GLU    53      33.160  30.730  43.620  1.00  0.00           H
ATOM    669  HB2 GLU    53      32.240  29.210  43.450  1.00  0.00           H
ATOM    670  CG  GLU    53      32.170  30.120  45.370  1.00  0.00           C
ATOM    671  HG1 GLU    53      31.200  29.740  45.700  1.00  0.00           H
ATOM    672  HG2 GLU    53      32.370  31.060  45.900  1.00  0.00           H
ATOM    673  CD  GLU    53      33.160  29.120  45.890  1.00  0.00           C
ATOM    674  OE1 GLU    53      34.310  29.550  46.180  1.00  0.00           O
ATOM    675  OE2 GLU    53      32.970  27.870  45.930  1.00  0.00           O
ATOM    676  C   GLU    53      31.390  31.030  41.690  1.00  0.00           C
ATOM    677  O   GLU    53      30.940  30.150  40.910  1.00  0.00           O
ATOM    678  N   PHE    54      32.050  32.130  41.280  1.00  0.00           N
ATOM    679  H   PHE    54      32.510  32.710  41.960  1.00  0.00           H
ATOM    680  CA  PHE    54      32.420  32.420  39.890  1.00  0.00           C
ATOM    681  HA  PHE    54      31.790  31.820  39.240  1.00  0.00           H
ATOM    682  CB  PHE    54      32.160  33.850  39.460  1.00  0.00           C
ATOM    683  HB1 PHE    54      32.550  34.620  40.140  1.00  0.00           H
ATOM    684  HB2 PHE    54      31.090  34.030  39.400  1.00  0.00           H
ATOM    685  CG  PHE    54      32.870  34.260  38.160  1.00  0.00           C
ATOM    686  CD1 PHE    54      32.380  33.740  36.990  1.00  0.00           C
ATOM    687  HD1 PHE    54      31.560  33.050  36.930  1.00  0.00           H
ATOM    688  CE1 PHE    54      32.820  34.240  35.760  1.00  0.00           C
ATOM    689  HE1 PHE    54      32.400  33.810  34.870  1.00  0.00           H
ATOM    690  CZ  PHE    54      33.790  35.230  35.680  1.00  0.00           C
ATOM    691  HZ  PHE    54      33.970  35.770  34.760  1.00  0.00           H
ATOM    692  CE2 PHE    54      34.470  35.640  36.870  1.00  0.00           C
ATOM    693  HE2 PHE    54      35.210  36.420  36.820  1.00  0.00           H
ATOM    694  CD2 PHE    54      33.980  35.150  38.090  1.00  0.00           C
ATOM    695  HD2 PHE    54      34.360  35.470  39.050  1.00  0.00           H
ATOM    696  C   PHE    54      33.750  31.970  39.550  1.00  0.00           C
ATOM    697  O   PHE    54      34.620  32.040  40.390  1.00  0.00           O
ATOM    698  N   VAL    55      34.010  31.510  38.300  1.00  0.00           N
ATOM    699  H   VAL    55      33.210  31.440  37.690  1.00  0.00           H
ATOM    700  CA  VAL    55      35.280  30.920  37.890  1.00  0.00           C
ATOM    701  HA  VAL    55      35.930  31.000  38.760  1.00  0.00           H
ATOM    702  CB  VAL    55      35.220  29.420  37.610  1.00  0.00           C
ATOM    703  HB  VAL    55      34.780  29.340  36.610  1.00  0.00           H
ATOM    704  CG1 VAL    55      36.680  28.920  37.430  1.00  0.00           C
ATOM    705 1HG1 VAL    55      37.350  29.360  36.690  1.00  0.00           H
ATOM    706 2HG1 VAL    55      37.140  28.790  38.410  1.00  0.00           H
ATOM    707 3HG1 VAL    55      36.550  27.920  37.030  1.00  0.00           H
ATOM    708  CG2 VAL    55      34.400  28.700  38.760  1.00  0.00           C
ATOM    709 1HG2 VAL    55      33.370  29.030  38.640  1.00  0.00           H
ATOM    710 2HG2 VAL    55      34.370  27.630  38.570  1.00  0.00           H
ATOM    711 3HG2 VAL    55      34.850  29.020  39.700  1.00  0.00           H
ATOM    712  C   VAL    55      35.980  31.780  36.820  1.00  0.00           C
ATOM    713  O   VAL    55      36.930  32.460  37.120  1.00  0.00           O
ATOM    714  N   ALA    56      35.400  31.910  35.610  1.00  0.00           N
ATOM    715  H   ALA    56      34.490  31.480  35.550  1.00  0.00           H
ATOM    716  CA  ALA    56      35.880  32.720  34.470  1.00  0.00           C
ATOM    717  HA  ALA    56      36.320  33.620  34.890  1.00  0.00           H
ATOM    718  CB  ALA    56      37.130  31.980  33.970  1.00  0.00           C
ATOM    719  HB1 ALA    56      36.910  31.010  33.520  1.00  0.00           H
ATOM    720  HB2 ALA    56      37.620  32.670  33.270  1.00  0.00           H
ATOM    721  HB3 ALA    56      37.830  31.740  34.770  1.00  0.00           H
ATOM    722  C   ALA    56      34.840  32.900  33.410  1.00  0.00           C
ATOM    723  O   ALA    56      34.150  31.980  33.070  1.00  0.00           O
ATOM    724  N   SER    57      34.800  34.010  32.740  1.00  0.00           N
ATOM    725  H   SER    57      35.380  34.810  32.970  1.00  0.00           H
ATOM    726  CA  SER    57      33.970  34.150  31.580  1.00  0.00           C
ATOM    727  HA  SER    57      33.600  33.160  31.300  1.00  0.00           H
ATOM    728  CB  SER    57      32.880  35.170  31.950  1.00  0.00           C
ATOM    729  HB1 SER    57      32.470  34.800  32.880  1.00  0.00           H
ATOM    730  HB2 SER    57      32.010  35.110  31.290  1.00  0.00           H
ATOM    731  OG  SER    57      33.330  36.480  31.970  1.00  0.00           O
ATOM    732  HG  SER    57      32.620  36.970  32.410  1.00  0.00           H
ATOM    733  C   SER    57      34.780  34.550  30.390  1.00  0.00           C
ATOM    734  O   SER    57      35.870  35.160  30.490  1.00  0.00           O
ATOM    735  N   ILE    58      34.190  34.430  29.230  1.00  0.00           N
ATOM    736  H   ILE    58      33.270  34.010  29.240  1.00  0.00           H
ATOM    737  CA  ILE    58      34.590  35.090  27.960  1.00  0.00           C
ATOM    738  HA  ILE    58      35.420  35.790  28.100  1.00  0.00           H
ATOM    739  CB  ILE    58      35.210  33.980  27.110  1.00  0.00           C
ATOM    740  HB  ILE    58      35.970  33.480  27.710  1.00  0.00           H
ATOM    741  CG2 ILE    58      34.270  32.820  26.650  1.00  0.00           C
ATOM    742 1HG2 ILE    58      33.780  32.360  27.520  1.00  0.00           H
ATOM    743 2HG2 ILE    58      33.490  33.200  25.990  1.00  0.00           H
ATOM    744 3HG2 ILE    58      34.820  32.050  26.110  1.00  0.00           H
ATOM    745  CG1 ILE    58      35.940  34.540  25.910  1.00  0.00           C
ATOM    746 1HG1 ILE    58      36.260  35.580  25.980  1.00  0.00           H
ATOM    747 2HG1 ILE    58      35.330  34.410  25.010  1.00  0.00           H
ATOM    748  CD  ILE    58      37.290  33.890  25.710  1.00  0.00           C
ATOM    749  HD1 ILE    58      37.100  32.840  25.500  1.00  0.00           H
ATOM    750  HD2 ILE    58      37.790  34.440  24.910  1.00  0.00           H
ATOM    751  HD3 ILE    58      37.840  33.820  26.650  1.00  0.00           H
ATOM    752  C   ILE    58      33.480  35.720  27.220  1.00  0.00           C
ATOM    753  O   ILE    58      32.400  35.190  26.930  1.00  0.00           O
ATOM    754  N   LYS    59      33.680  36.990  26.850  1.00  0.00           N
ATOM    755  H   LYS    59      34.570  37.390  27.130  1.00  0.00           H
ATOM    756  CA  LYS    59      32.770  37.830  26.030  1.00  0.00           C
ATOM    757  HA  LYS    59      31.760  37.760  26.440  1.00  0.00           H
ATOM    758  CB  LYS    59      33.280  39.220  26.150  1.00  0.00           C
ATOM    759  HB1 LYS    59      32.800  39.830  25.370  1.00  0.00           H
ATOM    760  HB2 LYS    59      34.330  39.250  25.860  1.00  0.00           H
ATOM    761  CG  LYS    59      33.110  39.840  27.580  1.00  0.00           C
ATOM    762  HG1 LYS    59      34.030  39.630  28.120  1.00  0.00           H
ATOM    763  HG2 LYS    59      32.290  39.330  28.080  1.00  0.00           H
ATOM    764  CD  LYS    59      32.810  41.310  27.600  1.00  0.00           C
ATOM    765  HD1 LYS    59      32.180  41.480  26.730  1.00  0.00           H
ATOM    766  HD2 LYS    59      33.690  41.940  27.540  1.00  0.00           H
ATOM    767  CE  LYS    59      32.020  41.700  28.880  1.00  0.00           C
ATOM    768  HE1 LYS    59      32.620  41.350  29.710  1.00  0.00           H
ATOM    769  HE2 LYS    59      31.000  41.330  29.000  1.00  0.00           H
ATOM    770  NZ  LYS    59      31.990  43.140  28.960  1.00  0.00           N
ATOM    771  HZ1 LYS    59      31.260  43.510  29.560  1.00  0.00           H
ATOM    772  HZ2 LYS    59      32.840  43.520  29.330  1.00  0.00           H
ATOM    773  HZ3 LYS    59      31.790  43.600  28.080  1.00  0.00           H
ATOM    774  C   LYS    59      32.740  37.300  24.590  1.00  0.00           C
ATOM    775  O   LYS    59      33.680  36.510  24.270  1.00  0.00           O
ATOM    776  N   TRP    60      31.770  37.720  23.730  1.00  0.00           N
ATOM    777  H   TRP    60      30.960  38.230  24.040  1.00  0.00           H
ATOM    778  CA  TRP    60      31.610  37.090  22.430  1.00  0.00           C
ATOM    779  HA  TRP    60      31.480  36.030  22.620  1.00  0.00           H
ATOM    780  CB  TRP    60      30.300  37.500  21.720  1.00  0.00           C
ATOM    781  HB1 TRP    60      29.520  37.150  22.390  1.00  0.00           H
ATOM    782  HB2 TRP    60      30.160  37.000  20.760  1.00  0.00           H
ATOM    783  CG  TRP    60      30.100  38.910  21.490  1.00  0.00           C
ATOM    784  CD1 TRP    60      29.320  39.660  22.310  1.00  0.00           C
ATOM    785  HD1 TRP    60      28.770  39.240  23.140  1.00  0.00           H
ATOM    786  NE1 TRP    60      29.260  40.960  21.790  1.00  0.00           N
ATOM    787  HE1 TRP    60      28.680  41.710  22.140  1.00  0.00           H
ATOM    788  CE2 TRP    60      30.080  41.120  20.660  1.00  0.00           C
ATOM    789  CZ2 TRP    60      30.280  42.160  19.750  1.00  0.00           C
ATOM    790  HZ2 TRP    60      29.700  43.070  19.840  1.00  0.00           H
ATOM    791  CH2 TRP    60      31.180  41.920  18.680  1.00  0.00           C
ATOM    792  HH2 TRP    60      31.440  42.690  17.970  1.00  0.00           H
ATOM    793  CZ3 TRP    60      31.800  40.640  18.540  1.00  0.00           C
ATOM    794  HZ3 TRP    60      32.600  40.510  17.830  1.00  0.00           H
ATOM    795  CE3 TRP    60      31.410  39.560  19.300  1.00  0.00           C
ATOM    796  HE3 TRP    60      31.780  38.570  19.080  1.00  0.00           H
ATOM    797  CD2 TRP    60      30.570  39.780  20.430  1.00  0.00           C
ATOM    798  C   TRP    60      32.880  37.160  21.550  1.00  0.00           C
ATOM    799  O   TRP    60      33.070  36.240  20.800  1.00  0.00           O
ATOM    800  N   ALA    61      33.730  38.180  21.770  1.00  0.00           N
ATOM    801  H   ALA    61      33.640  38.710  22.620  1.00  0.00           H
ATOM    802  CA  ALA    61      35.020  38.340  21.100  1.00  0.00           C
ATOM    803  HA  ALA    61      35.100  37.390  20.570  1.00  0.00           H
ATOM    804  CB  ALA    61      34.940  39.330  19.920  1.00  0.00           C
ATOM    805  HB1 ALA    61      35.920  39.310  19.450  1.00  0.00           H
ATOM    806  HB2 ALA    61      34.240  38.980  19.170  1.00  0.00           H
ATOM    807  HB3 ALA    61      34.700  40.360  20.180  1.00  0.00           H
ATOM    808  C   ALA    61      36.240  38.530  22.070  1.00  0.00           C
ATOM    809  O   ALA    61      37.040  39.420  21.970  1.00  0.00           O
ATOM    810  N   GLY    65      36.380  37.600  22.990  1.00  0.00           N
ATOM    811  H   GLY    65      35.700  36.860  23.050  1.00  0.00           H
ATOM    812  CA  GLY    65      37.640  37.280  23.660  1.00  0.00           C
ATOM    813  HA1 GLY    65      38.450  37.380  22.930  1.00  0.00           H
ATOM    814  HA2 GLY    65      37.730  36.210  23.870  1.00  0.00           H
ATOM    815  C   GLY    65      38.090  37.990  24.910  1.00  0.00           C
ATOM    816  O   GLY    65      39.200  37.780  25.440  1.00  0.00           O
ATOM    817  N   ASP    66      37.260  38.870  25.400  1.00  0.00           N
ATOM    818  H   ASP    66      36.500  39.060  24.760  1.00  0.00           H
ATOM    819  CA  ASP    66      37.470  39.630  26.680  1.00  0.00           C
ATOM    820  HA  ASP    66      38.520  39.870  26.830  1.00  0.00           H
ATOM    821  CB  ASP    66      36.800  41.000  26.770  1.00  0.00           C
ATOM    822  HB1 ASP    66      37.150  41.630  27.590  1.00  0.00           H
ATOM    823  HB2 ASP    66      35.720  41.070  26.680  1.00  0.00           H
ATOM    824  CG  ASP    66      37.160  41.740  25.450  1.00  0.00           C
ATOM    825  OD1 ASP    66      36.270  42.010  24.630  1.00  0.00           O
ATOM    826  OD2 ASP    66      38.340  42.100  25.210  1.00  0.00           O
ATOM    827  C   ASP    66      37.060  38.880  27.990  1.00  0.00           C
ATOM    828  O   ASP    66      36.020  38.200  28.020  1.00  0.00           O
ATOM    829  N   ARG    67      37.890  38.930  29.060  1.00  0.00           N
ATOM    830  H   ARG    67      38.670  39.570  28.980  1.00  0.00           H
ATOM    831  CA  ARG    67      37.950  37.870  30.110  1.00  0.00           C
ATOM    832  HA  ARG    67      37.140  37.140  30.040  1.00  0.00           H
ATOM    833  CB  ARG    67      39.170  36.990  30.030  1.00  0.00           C
ATOM    834  HB1 ARG    67      39.280  36.340  30.900  1.00  0.00           H
ATOM    835  HB2 ARG    67      40.080  37.590  30.070  1.00  0.00           H
ATOM    836  CG  ARG    67      39.240  36.210  28.770  1.00  0.00           C
ATOM    837  HG1 ARG    67      39.190  36.840  27.880  1.00  0.00           H
ATOM    838  HG2 ARG    67      38.410  35.540  28.530  1.00  0.00           H
ATOM    839  CD  ARG    67      40.610  35.510  28.670  1.00  0.00           C
ATOM    840  HD1 ARG    67      40.780  35.110  29.670  1.00  0.00           H
ATOM    841  HD2 ARG    67      41.340  36.320  28.560  1.00  0.00           H
ATOM    842  NE  ARG    67      40.640  34.420  27.650  1.00  0.00           N
ATOM    843  HE  ARG    67      40.560  33.470  28.000  1.00  0.00           H
ATOM    844  CZ  ARG    67      40.930  34.500  26.350  1.00  0.00           C
ATOM    845  NH1 ARG    67      41.210  35.640  25.780  1.00  0.00           N
ATOM    846 1HH1 ARG    67      41.330  36.410  26.420  1.00  0.00           H
ATOM    847 2HH1 ARG    67      41.380  35.860  24.820  1.00  0.00           H
ATOM    848  NH2 ARG    67      40.880  33.460  25.580  1.00  0.00           N
ATOM    849 1HH2 ARG    67      40.570  32.600  26.020  1.00  0.00           H
ATOM    850 2HH2 ARG    67      41.010  33.530  24.590  1.00  0.00           H
ATOM    851  C   ARG    67      37.800  38.510  31.480  1.00  0.00           C
ATOM    852  O   ARG    67      38.280  39.590  31.760  1.00  0.00           O
ATOM    853  N   THR    68      37.030  37.850  32.370  1.00  0.00           N
ATOM    854  H   THR    68      36.520  37.080  31.970  1.00  0.00           H
ATOM    855  CA  THR    68      36.790  38.210  33.740  1.00  0.00           C
ATOM    856  HA  THR    68      37.550  38.950  34.020  1.00  0.00           H
ATOM    857  CB  THR    68      35.290  38.770  33.930  1.00  0.00           C
ATOM    858  HB  THR    68      34.530  37.990  33.950  1.00  0.00           H
ATOM    859  CG2 THR    68      35.080  39.560  35.260  1.00  0.00           C
ATOM    860 1HG2 THR    68      34.870  38.770  35.970  1.00  0.00           H
ATOM    861 2HG2 THR    68      36.000  40.070  35.550  1.00  0.00           H
ATOM    862 3HG2 THR    68      34.340  40.350  35.160  1.00  0.00           H
ATOM    863  OG1 THR    68      35.050  39.660  32.880  1.00  0.00           O
ATOM    864  HG1 THR    68      35.030  39.220  32.030  1.00  0.00           H
ATOM    865  C   THR    68      36.980  36.870  34.520  1.00  0.00           C
ATOM    866  O   THR    68      36.460  35.830  34.100  1.00  0.00           O
ATOM    867  N   TYR    69      37.750  36.960  35.670  1.00  0.00           N
ATOM    868  H   TYR    69      38.280  37.800  35.870  1.00  0.00           H
ATOM    869  CA  TYR    69      38.230  35.780  36.460  1.00  0.00           C
ATOM    870  HA  TYR    69      37.820  34.840  36.080  1.00  0.00           H
ATOM    871  CB  TYR    69      39.780  35.660  36.270  1.00  0.00           C
ATOM    872  HB1 TYR    69      40.200  34.990  37.020  1.00  0.00           H
ATOM    873  HB2 TYR    69      40.260  36.600  36.550  1.00  0.00           H
ATOM    874  CG  TYR    69      40.260  35.060  35.020  1.00  0.00           C
ATOM    875  CD1 TYR    69      40.860  35.930  34.020  1.00  0.00           C
ATOM    876  HD1 TYR    69      40.870  37.000  34.200  1.00  0.00           H
ATOM    877  CE1 TYR    69      41.340  35.400  32.810  1.00  0.00           C
ATOM    878  HE1 TYR    69      41.640  36.080  32.030  1.00  0.00           H
ATOM    879  CZ  TYR    69      41.260  34.020  32.540  1.00  0.00           C
ATOM    880  OH  TYR    69      41.820  33.580  31.370  1.00  0.00           O
ATOM    881  HH  TYR    69      42.300  34.230  30.850  1.00  0.00           H
ATOM    882  CE2 TYR    69      40.750  33.150  33.530  1.00  0.00           C
ATOM    883  HE2 TYR    69      40.790  32.090  33.340  1.00  0.00           H
ATOM    884  CD2 TYR    69      40.250  33.650  34.730  1.00  0.00           C
ATOM    885  HD2 TYR    69      39.920  32.960  35.500  1.00  0.00           H
ATOM    886  C   TYR    69      37.790  35.930  37.910  1.00  0.00           C
ATOM    887  O   TYR    69      37.520  37.050  38.400  1.00  0.00           O
ATOM    888  N   GLY    70      37.760  34.810  38.600  1.00  0.00           N
ATOM    889  H   GLY    70      37.740  33.930  38.100  1.00  0.00           H
ATOM    890  CA  GLY    70      37.360  34.770  40.070  1.00  0.00           C
ATOM    891  HA1 GLY    70      37.090  33.750  40.360  1.00  0.00           H
ATOM    892  HA2 GLY    70      36.520  35.420  40.280  1.00  0.00           H
ATOM    893  C   GLY    70      38.550  35.230  40.910  1.00  0.00           C
ATOM    894  O   GLY    70      39.390  36.000  40.490  1.00  0.00           O
ATOM    895  N   THR    71      38.690  34.700  42.180  1.00  0.00           N
ATOM    896  H   THR    71      37.990  34.020  42.420  1.00  0.00           H
ATOM    897  CA  THR    71      39.580  35.410  43.220  1.00  0.00           C
ATOM    898  HA  THR    71      40.340  35.940  42.640  1.00  0.00           H
ATOM    899  CB  THR    71      38.830  36.400  44.170  1.00  0.00           C
ATOM    900  HB  THR    71      39.560  36.590  44.960  1.00  0.00           H
ATOM    901  CG2 THR    71      38.500  37.720  43.320  1.00  0.00           C
ATOM    902 1HG2 THR    71      37.760  37.570  42.540  1.00  0.00           H
ATOM    903 2HG2 THR    71      38.200  38.540  43.980  1.00  0.00           H
ATOM    904 3HG2 THR    71      39.410  38.150  42.910  1.00  0.00           H
ATOM    905  OG1 THR    71      37.560  36.010  44.670  1.00  0.00           O
ATOM    906  HG1 THR    71      37.310  36.660  45.330  1.00  0.00           H
ATOM    907  C   THR    71      40.330  34.390  44.120  1.00  0.00           C
ATOM    908  O   THR    71      39.810  33.320  44.310  1.00  0.00           O
ATOM    909  N   ASP    72      41.430  34.830  44.640  1.00  0.00           N
ATOM    910  H   ASP    72      41.940  35.620  44.260  1.00  0.00           H
ATOM    911  CA  ASP    72      42.240  34.110  45.630  1.00  0.00           C
ATOM    912  HA  ASP    72      43.180  34.640  45.800  1.00  0.00           H
ATOM    913  CB  ASP    72      41.400  34.070  46.990  1.00  0.00           C
ATOM    914  HB1 ASP    72      42.030  33.700  47.800  1.00  0.00           H
ATOM    915  HB2 ASP    72      40.510  33.440  47.010  1.00  0.00           H
ATOM    916  CG  ASP    72      41.000  35.470  47.490  1.00  0.00           C
ATOM    917  OD1 ASP    72      41.650  36.510  47.290  1.00  0.00           O
ATOM    918  OD2 ASP    72      39.910  35.510  48.040  1.00  0.00           O
ATOM    919  C   ASP    72      42.720  32.670  45.170  1.00  0.00           C
ATOM    920  O   ASP    72      43.350  32.000  46.020  1.00  0.00           O
ATOM    921  N   SER    73      42.380  32.130  44.000  1.00  0.00           N
ATOM    922  H   SER    73      41.720  32.700  43.480  1.00  0.00           H
ATOM    923  CA  SER    73      42.710  30.830  43.540  1.00  0.00           C
ATOM    924  HA  SER    73      43.760  30.670  43.760  1.00  0.00           H
ATOM    925  CB  SER    73      41.810  29.760  44.290  1.00  0.00           C
ATOM    926  HB1 SER    73      42.110  29.700  45.330  1.00  0.00           H
ATOM    927  HB2 SER    73      41.940  28.740  43.920  1.00  0.00           H
ATOM    928  OG  SER    73      40.490  30.150  44.070  1.00  0.00           O
ATOM    929  HG  SER    73      39.980  30.220  44.880  1.00  0.00           H
ATOM    930  C   SER    73      42.770  30.530  42.070  1.00  0.00           C
ATOM    931  O   SER    73      43.290  29.490  41.620  1.00  0.00           O
ATOM    932  N   VAL    74      42.380  31.500  41.310  1.00  0.00           N
ATOM    933  H   VAL    74      42.410  32.420  41.730  1.00  0.00           H
ATOM    934  CA  VAL    74      42.210  31.390  39.850  1.00  0.00           C
ATOM    935  HA  VAL    74      42.070  30.340  39.590  1.00  0.00           H
ATOM    936  CB  VAL    74      40.900  32.080  39.410  1.00  0.00           C
ATOM    937  HB  VAL    74      41.140  33.140  39.300  1.00  0.00           H
ATOM    938  CG1 VAL    74      40.360  31.490  38.150  1.00  0.00           C
ATOM    939 1HG1 VAL    74      39.990  30.470  38.290  1.00  0.00           H
ATOM    940 2HG1 VAL    74      39.500  32.040  37.780  1.00  0.00           H
ATOM    941 3HG1 VAL    74      41.120  31.510  37.380  1.00  0.00           H
ATOM    942  CG2 VAL    74      39.740  31.830  40.410  1.00  0.00           C
ATOM    943 1HG2 VAL    74      39.870  32.570  41.190  1.00  0.00           H
ATOM    944 2HG2 VAL    74      38.820  31.940  39.830  1.00  0.00           H
ATOM    945 3HG2 VAL    74      39.830  30.810  40.770  1.00  0.00           H
ATOM    946  C   VAL    74      43.330  32.030  39.010  1.00  0.00           C
ATOM    947  O   VAL    74      43.840  31.440  38.070  1.00  0.00           O
ATOM    948  N   LYS    75      43.740  33.270  39.380  1.00  0.00           N
ATOM    949  H   LYS    75      43.410  33.630  40.270  1.00  0.00           H
ATOM    950  CA  LYS    75      44.390  34.250  38.510  1.00  0.00           C
ATOM    951  HA  LYS    75      44.060  34.010  37.500  1.00  0.00           H
ATOM    952  CB  LYS    75      43.990  35.690  38.910  1.00  0.00           C
ATOM    953  HB1 LYS    75      44.660  36.430  38.470  1.00  0.00           H
ATOM    954  HB2 LYS    75      44.220  35.860  39.970  1.00  0.00           H
ATOM    955  CG  LYS    75      42.630  36.130  38.440  1.00  0.00           C
ATOM    956  HG1 LYS    75      41.810  35.500  38.780  1.00  0.00           H
ATOM    957  HG2 LYS    75      42.770  36.100  37.360  1.00  0.00           H
ATOM    958  CD  LYS    75      42.350  37.500  39.050  1.00  0.00           C
ATOM    959  HD1 LYS    75      43.110  38.210  38.720  1.00  0.00           H
ATOM    960  HD2 LYS    75      42.430  37.430  40.130  1.00  0.00           H
ATOM    961  CE  LYS    75      40.960  38.150  38.670  1.00  0.00           C
ATOM    962  HE1 LYS    75      40.180  37.580  39.170  1.00  0.00           H
ATOM    963  HE2 LYS    75      40.810  37.960  37.600  1.00  0.00           H
ATOM    964  NZ  LYS    75      40.800  39.620  38.920  1.00  0.00           N
ATOM    965  HZ1 LYS    75      41.550  40.180  38.540  1.00  0.00           H
ATOM    966  HZ2 LYS    75      39.870  39.910  38.620  1.00  0.00           H
ATOM    967  HZ3 LYS    75      40.960  39.810  39.900  1.00  0.00           H
ATOM    968  C   LYS    75      45.950  34.080  38.470  1.00  0.00           C
ATOM    969  O   LYS    75      46.690  34.800  37.680  1.00  0.00           O
ATOM    970  N   GLY    76      46.610  33.110  39.100  1.00  0.00           N
ATOM    971  H   GLY    76      46.170  32.780  39.950  1.00  0.00           H
ATOM    972  CA  GLY    76      47.860  32.600  38.690  1.00  0.00           C
ATOM    973  HA1 GLY    76      48.480  32.520  39.590  1.00  0.00           H
ATOM    974  HA2 GLY    76      48.370  33.140  37.900  1.00  0.00           H
ATOM    975  C   GLY    76      47.800  31.130  38.080  1.00  0.00           C
ATOM    976  O   GLY    76      48.820  30.460  38.020  1.00  0.00           O
ATOM    977  N   ARG    77      46.650  30.620  37.620  1.00  0.00           N
ATOM    978  H   ARG    77      45.920  31.300  37.470  1.00  0.00           H
ATOM    979  CA  ARG    77      46.420  29.200  37.340  1.00  0.00           C
ATOM    980  HA  ARG    77      47.430  28.890  37.060  1.00  0.00           H
ATOM    981  CB  ARG    77      45.870  28.340  38.520  1.00  0.00           C
ATOM    982  HB1 ARG    77      46.010  27.330  38.140  1.00  0.00           H
ATOM    983  HB2 ARG    77      44.800  28.510  38.660  1.00  0.00           H
ATOM    984  CG  ARG    77      46.740  28.400  39.830  1.00  0.00           C
ATOM    985  HG1 ARG    77      46.630  29.360  40.340  1.00  0.00           H
ATOM    986  HG2 ARG    77      47.780  28.360  39.510  1.00  0.00           H
ATOM    987  CD  ARG    77      46.440  27.200  40.790  1.00  0.00           C
ATOM    988  HD1 ARG    77      47.100  27.250  41.660  1.00  0.00           H
ATOM    989  HD2 ARG    77      46.590  26.290  40.210  1.00  0.00           H
ATOM    990  NE  ARG    77      45.020  27.300  41.150  1.00  0.00           N
ATOM    991  HE  ARG    77      44.520  28.180  41.100  1.00  0.00           H
ATOM    992  CZ  ARG    77      44.250  26.380  41.580  1.00  0.00           C
ATOM    993  NH1 ARG    77      44.570  25.130  41.680  1.00  0.00           N
ATOM    994 1HH1 ARG    77      45.380  24.780  41.180  1.00  0.00           H
ATOM    995 2HH1 ARG    77      43.760  24.580  41.900  1.00  0.00           H
ATOM    996  NH2 ARG    77      43.080  26.720  41.920  1.00  0.00           N
ATOM    997 1HH2 ARG    77      42.880  27.690  42.130  1.00  0.00           H
ATOM    998 2HH2 ARG    77      42.380  26.080  42.260  1.00  0.00           H
ATOM    999  C   ARG    77      45.560  28.920  36.020  1.00  0.00           C
ATOM   1000  O   ARG    77      45.930  28.100  35.240  1.00  0.00           O
ATOM   1001  N   PHE    78      44.430  29.550  35.950  1.00  0.00           N
ATOM   1002  H   PHE    78      44.250  30.340  36.560  1.00  0.00           H
ATOM   1003  CA  PHE    78      43.400  29.140  34.990  1.00  0.00           C
ATOM   1004  HA  PHE    78      43.680  28.200  34.520  1.00  0.00           H
ATOM   1005  CB  PHE    78      42.070  28.840  35.690  1.00  0.00           C
ATOM   1006  HB1 PHE    78      41.290  28.570  34.970  1.00  0.00           H
ATOM   1007  HB2 PHE    78      41.730  29.790  36.090  1.00  0.00           H
ATOM   1008  CG  PHE    78      41.900  27.850  36.830  1.00  0.00           C
ATOM   1009  CD1 PHE    78      42.900  27.010  37.210  1.00  0.00           C
ATOM   1010  HD1 PHE    78      43.850  26.920  36.700  1.00  0.00           H
ATOM   1011  CE1 PHE    78      42.710  26.140  38.330  1.00  0.00           C
ATOM   1012  HE1 PHE    78      43.520  25.460  38.570  1.00  0.00           H
ATOM   1013  CZ  PHE    78      41.490  26.100  39.010  1.00  0.00           C
ATOM   1014  HZ  PHE    78      41.360  25.440  39.860  1.00  0.00           H
ATOM   1015  CE2 PHE    78      40.450  26.970  38.680  1.00  0.00           C
ATOM   1016  HE2 PHE    78      39.520  26.950  39.220  1.00  0.00           H
ATOM   1017  CD2 PHE    78      40.660  27.850  37.590  1.00  0.00           C
ATOM   1018  HD2 PHE    78      39.790  28.400  37.290  1.00  0.00           H
ATOM   1019  C   PHE    78      43.280  30.100  33.770  1.00  0.00           C
ATOM   1020  O   PHE    78      43.540  31.280  33.890  1.00  0.00           O
ATOM   1021  N   ALA    79      42.960  29.610  32.600  1.00  0.00           N
ATOM   1022  H   ALA    79      42.730  28.640  32.420  1.00  0.00           H
ATOM   1023  CA  ALA    79      42.730  30.270  31.340  1.00  0.00           C
ATOM   1024  HA  ALA    79      42.630  31.290  31.710  1.00  0.00           H
ATOM   1025  CB  ALA    79      43.770  30.020  30.340  1.00  0.00           C
ATOM   1026  HB1 ALA    79      43.650  29.020  29.930  1.00  0.00           H
ATOM   1027  HB2 ALA    79      43.640  30.740  29.530  1.00  0.00           H
ATOM   1028  HB3 ALA    79      44.740  30.190  30.820  1.00  0.00           H
ATOM   1029  C   ALA    79      41.390  29.760  30.790  1.00  0.00           C
ATOM   1030  O   ALA    79      41.120  28.570  30.820  1.00  0.00           O
ATOM   1031  N   ILE    80      40.620  30.730  30.230  1.00  0.00           N
ATOM   1032  H   ILE    80      41.050  31.650  30.230  1.00  0.00           H
ATOM   1033  CA  ILE    80      39.310  30.520  29.640  1.00  0.00           C
ATOM   1034  HA  ILE    80      39.080  29.480  29.860  1.00  0.00           H
ATOM   1035  CB  ILE    80      38.210  31.300  30.410  1.00  0.00           C
ATOM   1036  HB  ILE    80      38.300  30.960  31.440  1.00  0.00           H
ATOM   1037  CG2 ILE    80      38.570  32.800  30.480  1.00  0.00           C
ATOM   1038 1HG2 ILE    80      38.570  33.340  29.540  1.00  0.00           H
ATOM   1039 2HG2 ILE    80      37.890  33.310  31.170  1.00  0.00           H
ATOM   1040 3HG2 ILE    80      39.520  32.830  31.020  1.00  0.00           H
ATOM   1041  CG1 ILE    80      36.700  30.990  30.070  1.00  0.00           C
ATOM   1042 1HG1 ILE    80      36.360  31.550  29.190  1.00  0.00           H
ATOM   1043 2HG1 ILE    80      36.080  31.460  30.840  1.00  0.00           H
ATOM   1044  CD  ILE    80      36.280  29.510  29.940  1.00  0.00           C
ATOM   1045  HD1 ILE    80      35.210  29.630  29.760  1.00  0.00           H
ATOM   1046  HD2 ILE    80      36.800  29.110  29.070  1.00  0.00           H
ATOM   1047  HD3 ILE    80      36.630  28.930  30.790  1.00  0.00           H
ATOM   1048  C   ILE    80      39.280  30.780  28.090  1.00  0.00           C
ATOM   1049  O   ILE    80      39.590  31.880  27.670  1.00  0.00           O
ATOM   1050  N   SER    81      38.940  29.730  27.310  1.00  0.00           N
ATOM   1051  H   SER    81      38.600  28.870  27.720  1.00  0.00           H
ATOM   1052  CA  SER    81      39.110  29.760  25.840  1.00  0.00           C
ATOM   1053  HA  SER    81      39.420  30.760  25.550  1.00  0.00           H
ATOM   1054  CB  SER    81      40.140  28.740  25.380  1.00  0.00           C
ATOM   1055  HB1 SER    81      40.300  28.900  24.310  1.00  0.00           H
ATOM   1056  HB2 SER    81      39.800  27.710  25.490  1.00  0.00           H
ATOM   1057  OG  SER    81      41.370  29.030  26.080  1.00  0.00           O
ATOM   1058  HG  SER    81      41.910  28.240  25.970  1.00  0.00           H
ATOM   1059  C   SER    81      37.730  29.450  25.170  1.00  0.00           C
ATOM   1060  O   SER    81      37.050  28.530  25.650  1.00  0.00           O
ATOM   1061  N   ARG    82      37.430  30.050  23.930  1.00  0.00           N
ATOM   1062  H   ARG    82      38.050  30.760  23.580  1.00  0.00           H
ATOM   1063  CA  ARG    82      36.320  29.490  23.120  1.00  0.00           C
ATOM   1064  HA  ARG    82      36.160  28.460  23.460  1.00  0.00           H
ATOM   1065  CB  ARG    82      34.970  30.330  23.360  1.00  0.00           C
ATOM   1066  HB1 ARG    82      34.830  30.160  24.430  1.00  0.00           H
ATOM   1067  HB2 ARG    82      34.150  29.940  22.760  1.00  0.00           H
ATOM   1068  CG  ARG    82      35.030  31.870  23.050  1.00  0.00           C
ATOM   1069  HG1 ARG    82      35.590  31.940  22.120  1.00  0.00           H
ATOM   1070  HG2 ARG    82      35.570  32.330  23.880  1.00  0.00           H
ATOM   1071  CD  ARG    82      33.670  32.530  23.030  1.00  0.00           C
ATOM   1072  HD1 ARG    82      33.710  33.590  23.280  1.00  0.00           H
ATOM   1073  HD2 ARG    82      32.950  32.090  23.710  1.00  0.00           H
ATOM   1074  NE  ARG    82      33.110  32.400  21.660  1.00  0.00           N
ATOM   1075  HE  ARG    82      33.700  32.100  20.900  1.00  0.00           H
ATOM   1076  CZ  ARG    82      31.930  32.790  21.190  1.00  0.00           C
ATOM   1077  NH1 ARG    82      30.970  33.140  22.000  1.00  0.00           N
ATOM   1078 1HH1 ARG    82      31.090  33.320  22.990  1.00  0.00           H
ATOM   1079 2HH1 ARG    82      30.070  33.380  21.610  1.00  0.00           H
ATOM   1080  NH2 ARG    82      31.620  32.810  19.950  1.00  0.00           N
ATOM   1081 1HH2 ARG    82      32.310  32.420  19.330  1.00  0.00           H
ATOM   1082 2HH2 ARG    82      30.720  33.040  19.570  1.00  0.00           H
ATOM   1083  C   ARG    82      36.720  29.440  21.670  1.00  0.00           C
ATOM   1084  O   ARG    82      37.570  30.150  21.210  1.00  0.00           O
ATOM   1085  N   ASP    83      36.020  28.580  20.930  1.00  0.00           N
ATOM   1086  H   ASP    83      35.330  28.000  21.380  1.00  0.00           H
ATOM   1087  CA  ASP    83      36.330  28.340  19.500  1.00  0.00           C
ATOM   1088  HA  ASP    83      37.100  29.020  19.160  1.00  0.00           H
ATOM   1089  CB  ASP    83      36.800  26.880  19.420  1.00  0.00           C
ATOM   1090  HB1 ASP    83      35.910  26.330  19.710  1.00  0.00           H
ATOM   1091  HB2 ASP    83      37.570  26.670  20.160  1.00  0.00           H
ATOM   1092  CG  ASP    83      37.320  26.310  18.120  1.00  0.00           C
ATOM   1093  OD1 ASP    83      38.300  25.530  18.050  1.00  0.00           O
ATOM   1094  OD2 ASP    83      36.860  26.810  17.120  1.00  0.00           O
ATOM   1095  C   ASP    83      35.040  28.620  18.760  1.00  0.00           C
ATOM   1096  O   ASP    83      33.940  28.170  19.100  1.00  0.00           O
ATOM   1097  N   ASN    84      35.130  29.400  17.680  1.00  0.00           N
ATOM   1098  H   ASN    84      36.020  29.810  17.460  1.00  0.00           H
ATOM   1099  CA  ASN    84      33.960  29.730  16.830  1.00  0.00           C
ATOM   1100  HA  ASN    84      33.030  29.620  17.390  1.00  0.00           H
ATOM   1101  CB  ASN    84      34.060  31.230  16.420  1.00  0.00           C
ATOM   1102  HB1 ASN    84      33.100  31.330  15.910  1.00  0.00           H
ATOM   1103  HB2 ASN    84      34.910  31.210  15.740  1.00  0.00           H
ATOM   1104  CG  ASN    84      34.290  32.210  17.550  1.00  0.00           C
ATOM   1105  OD1 ASN    84      34.050  32.000  18.800  1.00  0.00           O
ATOM   1106  ND2 ASN    84      34.530  33.400  17.040  1.00  0.00           N
ATOM   1107 1HD2 ASN    84      34.560  33.500  16.040  1.00  0.00           H
ATOM   1108 2HD2 ASN    84      34.380  34.180  17.670  1.00  0.00           H
ATOM   1109  C   ASN    84      33.820  28.780  15.570  1.00  0.00           C
ATOM   1110  O   ASN    84      32.890  28.990  14.790  1.00  0.00           O
ATOM   1111  N   ALA    85      34.740  27.790  15.400  1.00  0.00           N
ATOM   1112  H   ALA    85      35.510  27.740  16.050  1.00  0.00           H
ATOM   1113  CA  ALA    85      34.670  26.780  14.310  1.00  0.00           C
ATOM   1114  HA  ALA    85      33.910  27.120  13.600  1.00  0.00           H
ATOM   1115  CB  ALA    85      36.030  26.890  13.730  1.00  0.00           C
ATOM   1116  HB1 ALA    85      36.800  26.570  14.430  1.00  0.00           H
ATOM   1117  HB2 ALA    85      35.980  26.270  12.830  1.00  0.00           H
ATOM   1118  HB3 ALA    85      36.210  27.900  13.370  1.00  0.00           H
ATOM   1119  C   ALA    85      34.280  25.390  14.760  1.00  0.00           C
ATOM   1120  O   ALA    85      34.090  24.420  14.060  1.00  0.00           O
ATOM   1121  N   LYS    86      34.100  25.340  16.050  1.00  0.00           N
ATOM   1122  H   LYS    86      34.500  26.100  16.590  1.00  0.00           H
ATOM   1123  CA  LYS    86      33.520  24.220  16.800  1.00  0.00           C
ATOM   1124  HA  LYS    86      33.130  23.490  16.100  1.00  0.00           H
ATOM   1125  CB  LYS    86      34.670  23.580  17.630  1.00  0.00           C
ATOM   1126  HB1 LYS    86      34.210  22.910  18.360  1.00  0.00           H
ATOM   1127  HB2 LYS    86      35.290  24.290  18.180  1.00  0.00           H
ATOM   1128  CG  LYS    86      35.650  22.710  16.800  1.00  0.00           C
ATOM   1129  HG1 LYS    86      36.130  23.340  16.050  1.00  0.00           H
ATOM   1130  HG2 LYS    86      34.970  22.030  16.290  1.00  0.00           H
ATOM   1131  CD  LYS    86      36.650  21.920  17.590  1.00  0.00           C
ATOM   1132  HD1 LYS    86      36.230  21.050  18.100  1.00  0.00           H
ATOM   1133  HD2 LYS    86      37.030  22.630  18.330  1.00  0.00           H
ATOM   1134  CE  LYS    86      37.790  21.540  16.590  1.00  0.00           C
ATOM   1135  HE1 LYS    86      38.050  22.460  16.050  1.00  0.00           H
ATOM   1136  HE2 LYS    86      37.480  20.780  15.870  1.00  0.00           H
ATOM   1137  NZ  LYS    86      38.980  21.070  17.300  1.00  0.00           N
ATOM   1138  HZ1 LYS    86      38.780  20.240  17.850  1.00  0.00           H
ATOM   1139  HZ2 LYS    86      39.770  20.730  16.770  1.00  0.00           H
ATOM   1140  HZ3 LYS    86      39.380  21.730  17.960  1.00  0.00           H
ATOM   1141  C   LYS    86      32.370  24.630  17.730  1.00  0.00           C
ATOM   1142  O   LYS    86      31.790  23.710  18.310  1.00  0.00           O
ATOM   1143  N   ASN    87      32.130  25.930  17.960  1.00  0.00           N
ATOM   1144  H   ASN    87      32.420  26.570  17.240  1.00  0.00           H
ATOM   1145  CA  ASN    87      31.140  26.490  18.920  1.00  0.00           C
ATOM   1146  HA  ASN    87      31.450  27.530  19.030  1.00  0.00           H
ATOM   1147  CB  ASN    87      29.730  26.500  18.290  1.00  0.00           C
ATOM   1148  HB1 ASN    87      28.980  26.880  18.990  1.00  0.00           H
ATOM   1149  HB2 ASN    87      29.580  25.500  17.880  1.00  0.00           H
ATOM   1150  CG  ASN    87      29.620  27.420  17.120  1.00  0.00           C
ATOM   1151  OD1 ASN    87      30.550  27.980  16.590  1.00  0.00           O
ATOM   1152  ND2 ASN    87      28.440  27.600  16.540  1.00  0.00           N
ATOM   1153 1HD2 ASN    87      27.680  26.990  16.800  1.00  0.00           H
ATOM   1154 2HD2 ASN    87      28.360  28.440  15.980  1.00  0.00           H
ATOM   1155  C   ASN    87      31.170  25.850  20.310  1.00  0.00           C
ATOM   1156  O   ASN    87      30.180  25.470  20.870  1.00  0.00           O
ATOM   1157  N   THR    88      32.410  25.810  20.860  1.00  0.00           N
ATOM   1158  H   THR    88      33.090  26.330  20.330  1.00  0.00           H
ATOM   1159  CA  THR    88      32.760  25.160  22.150  1.00  0.00           C
ATOM   1160  HA  THR    88      31.880  25.070  22.780  1.00  0.00           H
ATOM   1161  CB  THR    88      33.350  23.730  21.860  1.00  0.00           C
ATOM   1162  HB  THR    88      34.300  23.910  21.360  1.00  0.00           H
ATOM   1163  CG2 THR    88      33.550  22.810  23.070  1.00  0.00           C
ATOM   1164 1HG2 THR    88      32.600  22.630  23.570  1.00  0.00           H
ATOM   1165 2HG2 THR    88      33.820  21.830  22.690  1.00  0.00           H
ATOM   1166 3HG2 THR    88      34.320  23.250  23.710  1.00  0.00           H
ATOM   1167  OG1 THR    88      32.480  22.920  20.990  1.00  0.00           O
ATOM   1168  HG1 THR    88      32.150  23.480  20.280  1.00  0.00           H
ATOM   1169  C   THR    88      33.690  25.970  23.030  1.00  0.00           C
ATOM   1170  O   THR    88      34.330  26.850  22.500  1.00  0.00           O
ATOM   1171  N   MET    89      33.580  25.810  24.340  1.00  0.00           N
ATOM   1172  H   MET    89      33.020  25.060  24.730  1.00  0.00           H
ATOM   1173  CA  MET    89      34.250  26.660  25.370  1.00  0.00           C
ATOM   1174  HA  MET    89      35.090  27.210  24.950  1.00  0.00           H
ATOM   1175  CB  MET    89      33.320  27.750  25.970  1.00  0.00           C
ATOM   1176  HB1 MET    89      32.490  27.220  26.430  1.00  0.00           H
ATOM   1177  HB2 MET    89      32.850  28.310  25.160  1.00  0.00           H
ATOM   1178  CG  MET    89      33.910  28.620  27.150  1.00  0.00           C
ATOM   1179  HG1 MET    89      34.530  29.360  26.640  1.00  0.00           H
ATOM   1180  HG2 MET    89      34.520  28.010  27.810  1.00  0.00           H
ATOM   1181  SD  MET    89      32.700  29.540  28.140  1.00  0.00           S
ATOM   1182  CE  MET    89      31.680  28.190  28.890  1.00  0.00           C
ATOM   1183  HE1 MET    89      30.800  28.610  29.380  1.00  0.00           H
ATOM   1184  HE2 MET    89      31.450  27.420  28.150  1.00  0.00           H
ATOM   1185  HE3 MET    89      32.210  27.680  29.700  1.00  0.00           H
ATOM   1186  C   MET    89      34.910  25.730  26.420  1.00  0.00           C
ATOM   1187  O   MET    89      34.440  24.700  26.860  1.00  0.00           O
ATOM   1188  N   TYR    90      36.190  26.060  26.600  1.00  0.00           N
ATOM   1189  H   TYR    90      36.440  26.900  26.110  1.00  0.00           H
ATOM   1190  CA  TYR    90      37.220  25.220  27.220  1.00  0.00           C
ATOM   1191  HA  TYR    90      36.780  24.320  27.650  1.00  0.00           H
ATOM   1192  CB  TYR    90      38.270  24.710  26.190  1.00  0.00           C
ATOM   1193  HB1 TYR    90      38.830  23.880  26.620  1.00  0.00           H
ATOM   1194  HB2 TYR    90      39.030  25.450  25.980  1.00  0.00           H
ATOM   1195  CG  TYR    90      37.800  24.110  24.830  1.00  0.00           C
ATOM   1196  CD1 TYR    90      37.530  24.960  23.750  1.00  0.00           C
ATOM   1197  HD1 TYR    90      37.780  26.010  23.840  1.00  0.00           H
ATOM   1198  CE1 TYR    90      37.260  24.400  22.490  1.00  0.00           C
ATOM   1199  HE1 TYR    90      37.100  24.980  21.600  1.00  0.00           H
ATOM   1200  CZ  TYR    90      37.160  23.000  22.310  1.00  0.00           C
ATOM   1201  OH  TYR    90      36.780  22.430  21.150  1.00  0.00           O
ATOM   1202  HH  TYR    90      36.540  21.500  21.230  1.00  0.00           H
ATOM   1203  CE2 TYR    90      37.380  22.140  23.430  1.00  0.00           C
ATOM   1204  HE2 TYR    90      37.270  21.060  23.400  1.00  0.00           H
ATOM   1205  CD2 TYR    90      37.680  22.690  24.680  1.00  0.00           C
ATOM   1206  HD2 TYR    90      37.910  22.170  25.600  1.00  0.00           H
ATOM   1207  C   TYR    90      37.850  26.050  28.300  1.00  0.00           C
ATOM   1208  O   TYR    90      38.440  27.120  28.060  1.00  0.00           O
ATOM   1209  N   LEU    91      37.800  25.520  29.520  1.00  0.00           N
ATOM   1210  H   LEU    91      37.330  24.630  29.660  1.00  0.00           H
ATOM   1211  CA  LEU    91      38.530  25.980  30.680  1.00  0.00           C
ATOM   1212  HA  LEU    91      38.920  26.940  30.330  1.00  0.00           H
ATOM   1213  CB  LEU    91      37.530  26.240  31.830  1.00  0.00           C
ATOM   1214  HB1 LEU    91      37.010  25.340  32.130  1.00  0.00           H
ATOM   1215  HB2 LEU    91      36.770  26.920  31.460  1.00  0.00           H
ATOM   1216  CG  LEU    91      38.090  26.980  33.110  1.00  0.00           C
ATOM   1217  HG  LEU    91      39.030  26.510  33.380  1.00  0.00           H
ATOM   1218  CD1 LEU    91      38.280  28.490  32.960  1.00  0.00           C
ATOM   1219 1HD1 LEU    91      38.900  28.800  32.120  1.00  0.00           H
ATOM   1220 2HD1 LEU    91      37.300  28.930  32.810  1.00  0.00           H
ATOM   1221 3HD1 LEU    91      38.720  28.930  33.850  1.00  0.00           H
ATOM   1222  CD2 LEU    91      37.120  26.750  34.280  1.00  0.00           C
ATOM   1223 1HD2 LEU    91      37.300  25.770  34.730  1.00  0.00           H
ATOM   1224 2HD2 LEU    91      37.300  27.590  34.950  1.00  0.00           H
ATOM   1225 3HD2 LEU    91      36.100  26.840  33.920  1.00  0.00           H
ATOM   1226  C   LEU    91      39.750  25.110  31.190  1.00  0.00           C
ATOM   1227  O   LEU    91      39.580  23.940  31.510  1.00  0.00           O
ATOM   1228  N   GLN    92      40.860  25.690  31.030  1.00  0.00           N
ATOM   1229  H   GLN    92      40.860  26.700  30.910  1.00  0.00           H
ATOM   1230  CA  GLN    92      42.090  24.970  31.450  1.00  0.00           C
ATOM   1231  HA  GLN    92      42.010  23.900  31.250  1.00  0.00           H
ATOM   1232  CB  GLN    92      43.170  25.530  30.570  1.00  0.00           C
ATOM   1233  HB1 GLN    92      43.240  26.600  30.800  1.00  0.00           H
ATOM   1234  HB2 GLN    92      43.020  25.320  29.510  1.00  0.00           H
ATOM   1235  CG  GLN    92      44.550  24.850  30.790  1.00  0.00           C
ATOM   1236  HG1 GLN    92      45.020  25.050  31.750  1.00  0.00           H
ATOM   1237  HG2 GLN    92      45.320  25.210  30.090  1.00  0.00           H
ATOM   1238  CD  GLN    92      44.480  23.360  30.640  1.00  0.00           C
ATOM   1239  OE1 GLN    92      43.760  22.730  29.810  1.00  0.00           O
ATOM   1240  NE2 GLN    92      45.150  22.630  31.520  1.00  0.00           N
ATOM   1241 1HE2 GLN    92      45.780  23.150  32.120  1.00  0.00           H
ATOM   1242 2HE2 GLN    92      45.330  21.640  31.400  1.00  0.00           H
ATOM   1243  C   GLN    92      42.390  25.250  32.940  1.00  0.00           C
ATOM   1244  O   GLN    92      42.430  26.370  33.390  1.00  0.00           O
ATOM   1245  N   MET    93      42.670  24.190  33.680  1.00  0.00           N
ATOM   1246  H   MET    93      42.760  23.300  33.220  1.00  0.00           H
ATOM   1247  CA  MET    93      42.680  24.160  35.110  1.00  0.00           C
ATOM   1248  HA  MET    93      42.710  25.220  35.360  1.00  0.00           H
ATOM   1249  CB  MET    93      41.360  23.520  35.730  1.00  0.00           C
ATOM   1250  HB1 MET    93      41.590  23.400  36.790  1.00  0.00           H
ATOM   1251  HB2 MET    93      41.210  22.560  35.240  1.00  0.00           H
ATOM   1252  CG  MET    93      40.160  24.480  35.740  1.00  0.00           C
ATOM   1253  HG1 MET    93      40.040  24.950  34.770  1.00  0.00           H
ATOM   1254  HG2 MET    93      40.410  25.310  36.410  1.00  0.00           H
ATOM   1255  SD  MET    93      38.530  23.830  36.200  1.00  0.00           S
ATOM   1256  CE  MET    93      38.790  23.340  37.830  1.00  0.00           C
ATOM   1257  HE1 MET    93      38.640  24.120  38.570  1.00  0.00           H
ATOM   1258  HE2 MET    93      37.990  22.640  38.070  1.00  0.00           H
ATOM   1259  HE3 MET    93      39.700  22.770  38.020  1.00  0.00           H
ATOM   1260  C   MET    93      44.000  23.540  35.620  1.00  0.00           C
ATOM   1261  O   MET    93      44.090  22.420  36.090  1.00  0.00           O
ATOM   1262  N   ASN    94      45.030  24.380  35.510  1.00  0.00           N
ATOM   1263  H   ASN    94      44.880  25.350  35.250  1.00  0.00           H
ATOM   1264  CA  ASN    94      46.370  23.900  35.860  1.00  0.00           C
ATOM   1265  HA  ASN    94      46.540  22.970  35.300  1.00  0.00           H
ATOM   1266  CB  ASN    94      47.430  24.990  35.390  1.00  0.00           C
ATOM   1267  HB1 ASN    94      48.480  24.750  35.570  1.00  0.00           H
ATOM   1268  HB2 ASN    94      47.110  25.940  35.820  1.00  0.00           H
ATOM   1269  CG  ASN    94      47.390  25.040  33.850  1.00  0.00           C
ATOM   1270  OD1 ASN    94      47.150  23.980  33.150  1.00  0.00           O
ATOM   1271  ND2 ASN    94      47.390  26.190  33.240  1.00  0.00           N
ATOM   1272 1HD2 ASN    94      47.490  27.050  33.750  1.00  0.00           H
ATOM   1273 2HD2 ASN    94      47.620  26.140  32.260  1.00  0.00           H
ATOM   1274  C   ASN    94      46.520  23.630  37.420  1.00  0.00           C
ATOM   1275  O   ASN    94      45.950  24.450  38.220  1.00  0.00           O
ATOM   1276  N   SER    95      47.370  22.680  37.770  1.00  0.00           N
ATOM   1277  H   SER    95      47.700  22.120  37.000  1.00  0.00           H
ATOM   1278  CA  SER    95      47.930  22.570  39.120  1.00  0.00           C
ATOM   1279  HA  SER    95      48.430  21.600  39.070  1.00  0.00           H
ATOM   1280  CB  SER    95      49.160  23.530  39.270  1.00  0.00           C
ATOM   1281  HB1 SER    95      49.690  23.290  40.190  1.00  0.00           H
ATOM   1282  HB2 SER    95      48.850  24.570  39.340  1.00  0.00           H
ATOM   1283  OG  SER    95      50.020  23.340  38.170  1.00  0.00           O
ATOM   1284  HG  SER    95      50.100  22.410  37.930  1.00  0.00           H
ATOM   1285  C   SER    95      46.910  22.640  40.290  1.00  0.00           C
ATOM   1286  O   SER    95      47.040  23.470  41.170  1.00  0.00           O
ATOM   1287  N   LEU    96      45.910  21.700  40.250  1.00  0.00           N
ATOM   1288  H   LEU    96      45.980  21.030  39.490  1.00  0.00           H
ATOM   1289  CA  LEU    96      44.840  21.480  41.280  1.00  0.00           C
ATOM   1290  HA  LEU    96      44.310  22.430  41.340  1.00  0.00           H
ATOM   1291  CB  LEU    96      43.820  20.440  40.790  1.00  0.00           C
ATOM   1292  HB1 LEU    96      42.970  20.440  41.480  1.00  0.00           H
ATOM   1293  HB2 LEU    96      44.250  19.440  40.780  1.00  0.00           H
ATOM   1294  CG  LEU    96      43.250  20.660  39.350  1.00  0.00           C
ATOM   1295  HG  LEU    96      44.120  20.920  38.760  1.00  0.00           H
ATOM   1296  CD1 LEU    96      42.600  19.310  38.900  1.00  0.00           C
ATOM   1297 1HD1 LEU    96      42.230  19.390  37.880  1.00  0.00           H
ATOM   1298 2HD1 LEU    96      43.450  18.620  38.850  1.00  0.00           H
ATOM   1299 3HD1 LEU    96      41.840  19.030  39.630  1.00  0.00           H
ATOM   1300  CD2 LEU    96      42.160  21.720  39.350  1.00  0.00           C
ATOM   1301 1HD2 LEU    96      41.560  21.510  40.240  1.00  0.00           H
ATOM   1302 2HD2 LEU    96      42.470  22.730  39.610  1.00  0.00           H
ATOM   1303 3HD2 LEU    96      41.650  21.680  38.390  1.00  0.00           H
ATOM   1304  C   LEU    96      45.200  21.260  42.680  1.00  0.00           C
ATOM   1305  O   LEU    96      46.170  20.630  43.060  1.00  0.00           O
ATOM   1306  N   LYS    97      44.300  21.810  43.580  1.00  0.00           N
ATOM   1307  H   LYS    97      43.530  22.310  43.170  1.00  0.00           H
ATOM   1308  CA  LYS    97      44.390  21.810  45.080  1.00  0.00           C
ATOM   1309  HA  LYS    97      45.290  21.260  45.350  1.00  0.00           H
ATOM   1310  CB  LYS    97      44.670  23.210  45.690  1.00  0.00           C
ATOM   1311  HB1 LYS    97      44.750  23.220  46.780  1.00  0.00           H
ATOM   1312  HB2 LYS    97      43.750  23.750  45.460  1.00  0.00           H
ATOM   1313  CG  LYS    97      45.860  24.040  45.240  1.00  0.00           C
ATOM   1314  HG1 LYS    97      45.740  24.420  44.230  1.00  0.00           H
ATOM   1315  HG2 LYS    97      46.850  23.570  45.250  1.00  0.00           H
ATOM   1316  CD  LYS    97      46.030  25.330  46.110  1.00  0.00           C
ATOM   1317  HD1 LYS    97      45.060  25.800  46.270  1.00  0.00           H
ATOM   1318  HD2 LYS    97      46.650  26.080  45.620  1.00  0.00           H
ATOM   1319  CE  LYS    97      46.660  24.880  47.410  1.00  0.00           C
ATOM   1320  HE1 LYS    97      47.750  24.970  47.460  1.00  0.00           H
ATOM   1321  HE2 LYS    97      46.460  23.820  47.600  1.00  0.00           H
ATOM   1322  NZ  LYS    97      46.130  25.640  48.540  1.00  0.00           N
ATOM   1323  HZ1 LYS    97      45.170  25.330  48.590  1.00  0.00           H
ATOM   1324  HZ2 LYS    97      46.650  25.470  49.390  1.00  0.00           H
ATOM   1325  HZ3 LYS    97      46.250  26.630  48.380  1.00  0.00           H
ATOM   1326  C   LYS    97      43.180  21.100  45.640  1.00  0.00           C
ATOM   1327  O   LYS    97      42.080  21.200  45.020  1.00  0.00           O
ATOM   1328  N   PRO    98      43.230  20.520  46.880  1.00  0.00           N
ATOM   1329  CD  PRO    98      44.420  20.090  47.610  1.00  0.00           C
ATOM   1330  HD1 PRO    98      44.970  20.960  47.950  1.00  0.00           H
ATOM   1331  HD2 PRO    98      45.200  19.620  47.000  1.00  0.00           H
ATOM   1332  CG  PRO    98      43.830  19.130  48.740  1.00  0.00           C
ATOM   1333  HG1 PRO    98      44.430  19.310  49.630  1.00  0.00           H
ATOM   1334  HG2 PRO    98      43.850  18.130  48.320  1.00  0.00           H
ATOM   1335  CB  PRO    98      42.340  19.450  48.890  1.00  0.00           C
ATOM   1336  HB1 PRO    98      42.140  20.160  49.690  1.00  0.00           H
ATOM   1337  HB2 PRO    98      41.820  18.490  48.990  1.00  0.00           H
ATOM   1338  CA  PRO    98      41.980  20.010  47.520  1.00  0.00           C
ATOM   1339  HA  PRO    98      41.660  19.210  46.850  1.00  0.00           H
ATOM   1340  C   PRO    98      40.870  21.070  47.480  1.00  0.00           C
ATOM   1341  O   PRO    98      39.690  20.700  47.280  1.00  0.00           O
ATOM   1342  N   GLU    99      41.200  22.370  47.550  1.00  0.00           N
ATOM   1343  H   GLU    99      42.110  22.590  47.930  1.00  0.00           H
ATOM   1344  CA  GLU    99      40.200  23.440  47.680  1.00  0.00           C
ATOM   1345  HA  GLU    99      39.480  23.270  48.480  1.00  0.00           H
ATOM   1346  CB  GLU    99      41.080  24.730  47.970  1.00  0.00           C
ATOM   1347  HB1 GLU    99      41.690  24.770  47.070  1.00  0.00           H
ATOM   1348  HB2 GLU    99      41.610  24.570  48.910  1.00  0.00           H
ATOM   1349  CG  GLU    99      40.230  26.030  48.050  1.00  0.00           C
ATOM   1350  HG1 GLU    99      39.710  26.140  49.000  1.00  0.00           H
ATOM   1351  HG2 GLU    99      39.490  26.070  47.250  1.00  0.00           H
ATOM   1352  CD  GLU    99      41.110  27.260  47.940  1.00  0.00           C
ATOM   1353  OE1 GLU    99      41.200  27.810  46.840  1.00  0.00           O
ATOM   1354  OE2 GLU    99      41.850  27.590  48.900  1.00  0.00           O
ATOM   1355  C   GLU    99      39.280  23.460  46.450  1.00  0.00           C
ATOM   1356  O   GLU    99      38.180  23.940  46.570  1.00  0.00           O
ATOM   1357  N   ASP   100      39.710  23.030  45.250  1.00  0.00           N
ATOM   1358  H   ASP   100      40.630  22.600  45.330  1.00  0.00           H
ATOM   1359  CA  ASP   100      39.060  22.990  43.990  1.00  0.00           C
ATOM   1360  HA  ASP   100      38.510  23.930  43.870  1.00  0.00           H
ATOM   1361  CB  ASP   100      40.110  22.920  42.830  1.00  0.00           C
ATOM   1362  HB1 ASP   100      39.560  23.090  41.900  1.00  0.00           H
ATOM   1363  HB2 ASP   100      40.520  21.910  42.870  1.00  0.00           H
ATOM   1364  CG  ASP   100      41.220  23.960  42.880  1.00  0.00           C
ATOM   1365  OD1 ASP   100      41.080  25.080  43.390  1.00  0.00           O
ATOM   1366  OD2 ASP   100      42.340  23.610  42.440  1.00  0.00           O
ATOM   1367  C   ASP   100      38.000  21.900  43.750  1.00  0.00           C
ATOM   1368  O   ASP   100      37.280  21.910  42.760  1.00  0.00           O
ATOM   1369  N   THR   101      37.920  20.930  44.660  1.00  0.00           N
ATOM   1370  H   THR   101      38.670  20.720  45.300  1.00  0.00           H
ATOM   1371  CA  THR   101      36.790  19.990  44.630  1.00  0.00           C
ATOM   1372  HA  THR   101      36.960  19.290  43.820  1.00  0.00           H
ATOM   1373  CB  THR   101      37.010  19.150  45.940  1.00  0.00           C
ATOM   1374  HB  THR   101      37.130  19.870  46.740  1.00  0.00           H
ATOM   1375  CG2 THR   101      35.960  18.120  46.210  1.00  0.00           C
ATOM   1376 1HG2 THR   101      35.000  18.600  46.390  1.00  0.00           H
ATOM   1377 2HG2 THR   101      35.840  17.320  45.480  1.00  0.00           H
ATOM   1378 3HG2 THR   101      36.170  17.640  47.170  1.00  0.00           H
ATOM   1379  OG1 THR   101      38.220  18.450  45.830  1.00  0.00           O
ATOM   1380  HG1 THR   101      38.730  18.850  46.530  1.00  0.00           H
ATOM   1381  C   THR   101      35.420  20.700  44.710  1.00  0.00           C
ATOM   1382  O   THR   101      34.950  21.310  45.730  1.00  0.00           O
ATOM   1383  N   ALA   102      34.670  20.630  43.620  1.00  0.00           N
ATOM   1384  H   ALA   102      35.100  20.120  42.850  1.00  0.00           H
ATOM   1385  CA  ALA   102      33.220  20.980  43.490  1.00  0.00           C
ATOM   1386  HA  ALA   102      32.620  20.580  44.300  1.00  0.00           H
ATOM   1387  CB  ALA   102      33.180  22.550  43.500  1.00  0.00           C
ATOM   1388  HB1 ALA   102      33.800  23.010  42.740  1.00  0.00           H
ATOM   1389  HB2 ALA   102      32.160  22.830  43.260  1.00  0.00           H
ATOM   1390  HB3 ALA   102      33.330  22.850  44.540  1.00  0.00           H
ATOM   1391  C   ALA   102      32.640  20.600  42.170  1.00  0.00           C
ATOM   1392  O   ALA   102      33.320  20.120  41.220  1.00  0.00           O
ATOM   1393  N   VAL   103      31.340  20.890  42.000  1.00  0.00           N
ATOM   1394  H   VAL   103      30.870  21.310  42.790  1.00  0.00           H
ATOM   1395  CA  VAL   103      30.650  20.770  40.690  1.00  0.00           C
ATOM   1396  HA  VAL   103      31.110  19.970  40.120  1.00  0.00           H
ATOM   1397  CB  VAL   103      29.140  20.420  40.840  1.00  0.00           C
ATOM   1398  HB  VAL   103      28.550  21.320  41.030  1.00  0.00           H
ATOM   1399  CG1 VAL   103      28.590  19.940  39.480  1.00  0.00           C
ATOM   1400 1HG1 VAL   103      29.020  18.990  39.150  1.00  0.00           H
ATOM   1401 2HG1 VAL   103      27.520  19.710  39.560  1.00  0.00           H
ATOM   1402 3HG1 VAL   103      28.670  20.740  38.750  1.00  0.00           H
ATOM   1403  CG2 VAL   103      28.870  19.320  41.890  1.00  0.00           C
ATOM   1404 1HG2 VAL   103      29.410  18.460  41.490  1.00  0.00           H
ATOM   1405 2HG2 VAL   103      29.210  19.550  42.890  1.00  0.00           H
ATOM   1406 3HG2 VAL   103      27.810  19.080  42.000  1.00  0.00           H
ATOM   1407  C   VAL   103      30.760  22.180  40.040  1.00  0.00           C
ATOM   1408  O   VAL   103      30.400  23.200  40.590  1.00  0.00           O
ATOM   1409  N   TYR   104      31.340  22.200  38.820  1.00  0.00           N
ATOM   1410  H   TYR   104      31.690  21.340  38.420  1.00  0.00           H
ATOM   1411  CA  TYR   104      31.500  23.360  37.910  1.00  0.00           C
ATOM   1412  HA  TYR   104      31.470  24.260  38.530  1.00  0.00           H
ATOM   1413  CB  TYR   104      32.870  23.280  37.190  1.00  0.00           C
ATOM   1414  HB1 TYR   104      32.930  24.160  36.550  1.00  0.00           H
ATOM   1415  HB2 TYR   104      33.040  22.310  36.740  1.00  0.00           H
ATOM   1416  CG  TYR   104      34.020  23.470  38.240  1.00  0.00           C
ATOM   1417  CD1 TYR   104      34.470  22.380  39.040  1.00  0.00           C
ATOM   1418  HD1 TYR   104      34.030  21.410  38.830  1.00  0.00           H
ATOM   1419  CE1 TYR   104      35.330  22.590  40.150  1.00  0.00           C
ATOM   1420  HE1 TYR   104      35.520  21.670  40.680  1.00  0.00           H
ATOM   1421  CZ  TYR   104      35.860  23.900  40.410  1.00  0.00           C
ATOM   1422  OH  TYR   104      36.680  24.190  41.440  1.00  0.00           O
ATOM   1423  HH  TYR   104      36.790  23.400  41.980  1.00  0.00           H
ATOM   1424  CE2 TYR   104      35.530  24.870  39.500  1.00  0.00           C
ATOM   1425  HE2 TYR   104      35.910  25.880  39.640  1.00  0.00           H
ATOM   1426  CD2 TYR   104      34.510  24.740  38.520  1.00  0.00           C
ATOM   1427  HD2 TYR   104      34.160  25.560  37.910  1.00  0.00           H
ATOM   1428  C   TYR   104      30.380  23.450  36.840  1.00  0.00           C
ATOM   1429  O   TYR   104      30.350  22.570  36.020  1.00  0.00           O
ATOM   1430  N   TYR   105      29.510  24.460  36.850  1.00  0.00           N
ATOM   1431  H   TYR   105      29.530  25.170  37.570  1.00  0.00           H
ATOM   1432  CA  TYR   105      28.540  24.730  35.890  1.00  0.00           C
ATOM   1433  HA  TYR   105      27.980  23.940  35.390  1.00  0.00           H
ATOM   1434  CB  TYR   105      27.430  25.520  36.540  1.00  0.00           C
ATOM   1435  HB1 TYR   105      26.740  25.830  35.760  1.00  0.00           H
ATOM   1436  HB2 TYR   105      27.880  26.390  37.010  1.00  0.00           H
ATOM   1437  CG  TYR   105      26.720  24.670  37.530  1.00  0.00           C
ATOM   1438  CD1 TYR   105      27.180  24.580  38.860  1.00  0.00           C
ATOM   1439  HD1 TYR   105      28.020  25.170  39.210  1.00  0.00           H
ATOM   1440  CE1 TYR   105      26.470  23.800  39.760  1.00  0.00           C
ATOM   1441  HE1 TYR   105      26.800  23.630  40.780  1.00  0.00           H
ATOM   1442  CZ  TYR   105      25.360  23.120  39.370  1.00  0.00           C
ATOM   1443  OH  TYR   105      24.660  22.370  40.270  1.00  0.00           O
ATOM   1444  HH  TYR   105      23.940  21.900  39.850  1.00  0.00           H
ATOM   1445  CE2 TYR   105      24.980  23.180  38.050  1.00  0.00           C
ATOM   1446  HE2 TYR   105      24.140  22.570  37.730  1.00  0.00           H
ATOM   1447  CD2 TYR   105      25.650  23.920  37.100  1.00  0.00           C
ATOM   1448  HD2 TYR   105      25.340  23.930  36.070  1.00  0.00           H
ATOM   1449  C   TYR   105      29.070  25.620  34.790  1.00  0.00           C
ATOM   1450  O   TYR   105      29.900  26.550  34.990  1.00  0.00           O
ATOM   1451  N   CYS   106      28.430  25.400  33.680  1.00  0.00           N
ATOM   1452  H   CYS   106      27.850  24.570  33.700  1.00  0.00           H
ATOM   1453  CA  CYS   106      28.560  26.280  32.530  1.00  0.00           C
ATOM   1454  HA  CYS   106      29.400  26.940  32.710  1.00  0.00           H
ATOM   1455  CB  CYS   106      28.660  25.420  31.310  1.00  0.00           C
ATOM   1456  HB1 CYS   106      27.820  24.720  31.330  1.00  0.00           H
ATOM   1457  HB2 CYS   106      29.550  24.810  31.460  1.00  0.00           H
ATOM   1458  SG  CYS   106      28.670  26.230  29.670  1.00  0.00           S
ATOM   1459  C   CYS   106      27.300  27.140  32.380  1.00  0.00           C
ATOM   1460  O   CYS   106      26.140  26.680  32.480  1.00  0.00           O
ATOM   1461  N   ALA   107      27.490  28.380  31.980  1.00  0.00           N
ATOM   1462  H   ALA   107      28.430  28.700  32.170  1.00  0.00           H
ATOM   1463  CA  ALA   107      26.450  29.360  31.950  1.00  0.00           C
ATOM   1464  HA  ALA   107      25.510  28.820  31.850  1.00  0.00           H
ATOM   1465  CB  ALA   107      26.300  30.030  33.290  1.00  0.00           C
ATOM   1466  HB1 ALA   107      26.270  29.330  34.130  1.00  0.00           H
ATOM   1467  HB2 ALA   107      27.220  30.540  33.560  1.00  0.00           H
ATOM   1468  HB3 ALA   107      25.440  30.710  33.250  1.00  0.00           H
ATOM   1469  C   ALA   107      26.670  30.420  30.810  1.00  0.00           C
ATOM   1470  O   ALA   107      27.750  30.390  30.250  1.00  0.00           O
ATOM   1471  N   ALA   108      25.680  31.360  30.590  1.00  0.00           N
ATOM   1472  H   ALA   108      24.800  31.160  31.040  1.00  0.00           H
ATOM   1473  CA  ALA   108      25.690  32.410  29.630  1.00  0.00           C
ATOM   1474  HA  ALA   108      26.700  32.760  29.410  1.00  0.00           H
ATOM   1475  CB  ALA   108      25.240  31.730  28.320  1.00  0.00           C
ATOM   1476  HB1 ALA   108      25.800  30.880  27.930  1.00  0.00           H
ATOM   1477  HB2 ALA   108      24.210  31.380  28.280  1.00  0.00           H
ATOM   1478  HB3 ALA   108      25.350  32.520  27.570  1.00  0.00           H
ATOM   1479  C   ALA   108      24.740  33.600  30.030  1.00  0.00           C
ATOM   1480  O   ALA   108      23.620  33.310  30.440  1.00  0.00           O
ATOM   1481  N   ASP   109      25.120  34.870  29.730  1.00  0.00           N
ATOM   1482  H   ASP   109      26.020  35.010  29.290  1.00  0.00           H
ATOM   1483  CA  ASP   109      24.210  36.050  29.830  1.00  0.00           C
ATOM   1484  HA  ASP   109      23.160  35.790  29.700  1.00  0.00           H
ATOM   1485  CB  ASP   109      24.400  36.760  31.200  1.00  0.00           C
ATOM   1486  HB1 ASP   109      25.390  37.080  31.530  1.00  0.00           H
ATOM   1487  HB2 ASP   109      24.020  36.010  31.880  1.00  0.00           H
ATOM   1488  CG  ASP   109      23.490  37.980  31.310  1.00  0.00           C
ATOM   1489  OD1 ASP   109      22.200  37.880  31.290  1.00  0.00           O
ATOM   1490  OD2 ASP   109      24.010  39.140  31.360  1.00  0.00           O
ATOM   1491  C   ASP   109      24.520  37.040  28.650  1.00  0.00           C
ATOM   1492  O   ASP   109      25.640  36.940  28.090  1.00  0.00           O
ATOM   1493  N   ARG   110      23.650  37.990  28.360  1.00  0.00           N
ATOM   1494  H   ARG   110      22.780  37.980  28.890  1.00  0.00           H
ATOM   1495  CA  ARG   110      23.880  39.080  27.350  1.00  0.00           C
ATOM   1496  HA  ARG   110      24.310  38.660  26.440  1.00  0.00           H
ATOM   1497  CB  ARG   110      22.470  39.710  27.150  1.00  0.00           C
ATOM   1498  HB1 ARG   110      22.670  40.560  26.500  1.00  0.00           H
ATOM   1499  HB2 ARG   110      22.030  40.110  28.060  1.00  0.00           H
ATOM   1500  CG  ARG   110      21.470  38.760  26.530  1.00  0.00           C
ATOM   1501  HG1 ARG   110      21.170  37.970  27.220  1.00  0.00           H
ATOM   1502  HG2 ARG   110      22.030  38.310  25.710  1.00  0.00           H
ATOM   1503  CD  ARG   110      20.320  39.570  25.870  1.00  0.00           C
ATOM   1504  HD1 ARG   110      20.660  40.210  25.060  1.00  0.00           H
ATOM   1505  HD2 ARG   110      19.970  40.210  26.680  1.00  0.00           H
ATOM   1506  NE  ARG   110      19.190  38.670  25.610  1.00  0.00           N
ATOM   1507  HE  ARG   110      18.710  38.210  26.370  1.00  0.00           H
ATOM   1508  CZ  ARG   110      18.700  38.390  24.420  1.00  0.00           C
ATOM   1509  NH1 ARG   110      19.160  38.910  23.290  1.00  0.00           N
ATOM   1510 1HH1 ARG   110      19.870  39.620  23.240  1.00  0.00           H
ATOM   1511 2HH1 ARG   110      18.760  38.620  22.400  1.00  0.00           H
ATOM   1512  NH2 ARG   110      17.730  37.550  24.320  1.00  0.00           N
ATOM   1513 1HH2 ARG   110      17.390  37.050  25.120  1.00  0.00           H
ATOM   1514 2HH2 ARG   110      17.400  37.380  23.380  1.00  0.00           H
ATOM   1515  C   ARG   110      24.890  40.150  27.670  1.00  0.00           C
ATOM   1516  O   ARG   110      25.380  40.770  26.760  1.00  0.00           O
ATOM   1517  N   PHE   111      25.010  40.470  28.950  1.00  0.00           N
ATOM   1518  H   PHE   111      24.480  39.920  29.610  1.00  0.00           H
ATOM   1519  CA  PHE   111      25.590  41.750  29.420  1.00  0.00           C
ATOM   1520  HA  PHE   111      26.190  42.170  28.610  1.00  0.00           H
ATOM   1521  CB  PHE   111      24.520  42.850  29.680  1.00  0.00           C
ATOM   1522  HB1 PHE   111      25.080  43.770  29.850  1.00  0.00           H
ATOM   1523  HB2 PHE   111      24.010  42.490  30.580  1.00  0.00           H
ATOM   1524  CG  PHE   111      23.510  43.210  28.620  1.00  0.00           C
ATOM   1525  CD1 PHE   111      22.120  43.100  28.820  1.00  0.00           C
ATOM   1526  HD1 PHE   111      21.600  42.800  29.720  1.00  0.00           H
ATOM   1527  CE1 PHE   111      21.200  43.480  27.800  1.00  0.00           C
ATOM   1528  HE1 PHE   111      20.130  43.410  27.890  1.00  0.00           H
ATOM   1529  CZ  PHE   111      21.670  43.790  26.520  1.00  0.00           C
ATOM   1530  HZ  PHE   111      20.970  44.040  25.740  1.00  0.00           H
ATOM   1531  CE2 PHE   111      23.020  43.960  26.340  1.00  0.00           C
ATOM   1532  HE2 PHE   111      23.400  44.270  25.370  1.00  0.00           H
ATOM   1533  CD2 PHE   111      23.910  43.510  27.330  1.00  0.00           C
ATOM   1534  HD2 PHE   111      24.960  43.460  27.090  1.00  0.00           H
ATOM   1535  C   PHE   111      26.470  41.650  30.640  1.00  0.00           C
ATOM   1536  O   PHE   111      27.390  42.450  30.780  1.00  0.00           O
ATOM   1537  N   LEU   112      26.300  40.700  31.600  1.00  0.00           N
ATOM   1538  H   LEU   112      25.540  40.040  31.520  1.00  0.00           H
ATOM   1539  CA  LEU   112      26.920  40.690  32.870  1.00  0.00           C
ATOM   1540  HA  LEU   112      27.100  41.710  33.240  1.00  0.00           H
ATOM   1541  CB  LEU   112      26.000  40.010  33.900  1.00  0.00           C
ATOM   1542  HB1 LEU   112      26.520  40.000  34.860  1.00  0.00           H
ATOM   1543  HB2 LEU   112      25.670  39.040  33.550  1.00  0.00           H
ATOM   1544  CG  LEU   112      24.750  40.820  34.250  1.00  0.00           C
ATOM   1545  HG  LEU   112      24.280  41.290  33.390  1.00  0.00           H
ATOM   1546  CD1 LEU   112      23.750  39.780  34.860  1.00  0.00           C
ATOM   1547 1HD1 LEU   112      24.240  39.190  35.640  1.00  0.00           H
ATOM   1548 2HD1 LEU   112      22.870  40.340  35.180  1.00  0.00           H
ATOM   1549 3HD1 LEU   112      23.400  39.180  34.020  1.00  0.00           H
ATOM   1550  CD2 LEU   112      24.940  41.830  35.380  1.00  0.00           C
ATOM   1551 1HD2 LEU   112      24.020  42.380  35.600  1.00  0.00           H
ATOM   1552 2HD2 LEU   112      25.120  41.280  36.300  1.00  0.00           H
ATOM   1553 3HD2 LEU   112      25.750  42.460  35.010  1.00  0.00           H
ATOM   1554  C   LEU   112      28.260  39.900  32.870  1.00  0.00           C
ATOM   1555  O   LEU   112      28.290  38.810  32.350  1.00  0.00           O
ATOM   1556  N   THR   113      29.330  40.440  33.460  1.00  0.00           N
ATOM   1557  H   THR   113      29.110  41.280  33.970  1.00  0.00           H
ATOM   1558  CA  THR   113      30.700  39.930  33.380  1.00  0.00           C
ATOM   1559  HA  THR   113      30.950  39.710  32.350  1.00  0.00           H
ATOM   1560  CB  THR   113      31.600  41.110  33.780  1.00  0.00           C
ATOM   1561  HB  THR   113      32.640  40.780  33.830  1.00  0.00           H
ATOM   1562  CG2 THR   113      31.540  42.370  32.960  1.00  0.00           C
ATOM   1563 1HG2 THR   113      30.950  43.180  33.390  1.00  0.00           H
ATOM   1564 2HG2 THR   113      32.490  42.830  32.700  1.00  0.00           H
ATOM   1565 3HG2 THR   113      31.090  42.090  32.010  1.00  0.00           H
ATOM   1566  OG1 THR   113      31.260  41.670  35.070  1.00  0.00           O
ATOM   1567  HG1 THR   113      31.540  42.580  35.200  1.00  0.00           H
ATOM   1568  C   THR   113      30.990  38.700  34.250  1.00  0.00           C
ATOM   1569  O   THR   113      31.660  37.770  33.780  1.00  0.00           O
ATOM   1570  N   ARG   132      30.510  38.750  35.500  1.00  0.00           N
ATOM   1571  H   ARG   132      30.010  39.560  35.850  1.00  0.00           H
ATOM   1572  CA  ARG   132      30.810  37.740  36.650  1.00  0.00           C
ATOM   1573  HA  ARG   132      31.170  36.780  36.270  1.00  0.00           H
ATOM   1574  CB  ARG   132      32.020  38.380  37.500  1.00  0.00           C
ATOM   1575  HB1 ARG   132      32.740  38.750  36.770  1.00  0.00           H
ATOM   1576  HB2 ARG   132      32.390  37.600  38.170  1.00  0.00           H
ATOM   1577  CG  ARG   132      31.560  39.560  38.370  1.00  0.00           C
ATOM   1578  HG1 ARG   132      31.150  39.180  39.310  1.00  0.00           H
ATOM   1579  HG2 ARG   132      30.730  40.110  37.930  1.00  0.00           H
ATOM   1580  CD  ARG   132      32.670  40.540  38.710  1.00  0.00           C
ATOM   1581  HD1 ARG   132      33.210  40.730  37.790  1.00  0.00           H
ATOM   1582  HD2 ARG   132      33.400  40.010  39.320  1.00  0.00           H
ATOM   1583  NE  ARG   132      32.160  41.810  39.330  1.00  0.00           N
ATOM   1584  HE  ARG   132      31.280  42.130  38.970  1.00  0.00           H
ATOM   1585  CZ  ARG   132      32.700  42.520  40.260  1.00  0.00           C
ATOM   1586  NH1 ARG   132      33.760  42.090  40.940  1.00  0.00           N
ATOM   1587 1HH1 ARG   132      34.300  41.320  40.570  1.00  0.00           H
ATOM   1588 2HH1 ARG   132      34.070  42.770  41.630  1.00  0.00           H
ATOM   1589  NH2 ARG   132      32.210  43.620  40.770  1.00  0.00           N
ATOM   1590 1HH2 ARG   132      31.490  44.120  40.270  1.00  0.00           H
ATOM   1591 2HH2 ARG   132      32.670  44.060  41.550  1.00  0.00           H
ATOM   1592  C   ARG   132      29.700  37.350  37.660  1.00  0.00           C
ATOM   1593  O   ARG   132      29.880  36.450  38.470  1.00  0.00           O
ATOM   1594  N   SER   133      28.560  38.030  37.570  1.00  0.00           N
ATOM   1595  H   SER   133      28.540  38.710  36.830  1.00  0.00           H
ATOM   1596  CA  SER   133      27.390  37.900  38.510  1.00  0.00           C
ATOM   1597  HA  SER   133      27.800  37.870  39.520  1.00  0.00           H
ATOM   1598  CB  SER   133      26.330  39.030  38.300  1.00  0.00           C
ATOM   1599  HB1 SER   133      26.190  39.160  37.220  1.00  0.00           H
ATOM   1600  HB2 SER   133      26.680  39.960  38.730  1.00  0.00           H
ATOM   1601  OG  SER   133      25.190  38.670  39.020  1.00  0.00           O
ATOM   1602  HG  SER   133      24.740  39.480  39.280  1.00  0.00           H
ATOM   1603  C   SER   133      26.780  36.480  38.330  1.00  0.00           C
ATOM   1604  O   SER   133      26.630  35.990  37.210  1.00  0.00           O
ATOM   1605  N   VAL   134      26.170  35.960  39.430  1.00  0.00           N
ATOM   1606  H   VAL   134      26.090  36.600  40.210  1.00  0.00           H
ATOM   1607  CA  VAL   134      25.400  34.660  39.390  1.00  0.00           C
ATOM   1608  HA  VAL   134      25.850  34.030  38.620  1.00  0.00           H
ATOM   1609  CB  VAL   134      25.280  33.930  40.750  1.00  0.00           C
ATOM   1610  HB  VAL   134      24.960  32.910  40.590  1.00  0.00           H
ATOM   1611  CG1 VAL   134      26.750  33.740  41.290  1.00  0.00           C
ATOM   1612 1HG1 VAL   134      27.180  34.740  41.370  1.00  0.00           H
ATOM   1613 2HG1 VAL   134      26.640  33.300  42.280  1.00  0.00           H
ATOM   1614 3HG1 VAL   134      27.360  33.080  40.670  1.00  0.00           H
ATOM   1615  CG2 VAL   134      24.320  34.650  41.720  1.00  0.00           C
ATOM   1616 1HG2 VAL   134      24.430  34.200  42.710  1.00  0.00           H
ATOM   1617 2HG2 VAL   134      24.490  35.720  41.810  1.00  0.00           H
ATOM   1618 3HG2 VAL   134      23.290  34.420  41.420  1.00  0.00           H
ATOM   1619  C   VAL   134      24.010  34.870  38.820  1.00  0.00           C
ATOM   1620  O   VAL   134      23.340  33.850  38.530  1.00  0.00           O
ATOM   1621  N   LYS   135      23.540  36.140  38.560  1.00  0.00           N
ATOM   1622  H   LYS   135      24.210  36.890  38.600  1.00  0.00           H
ATOM   1623  CA  LYS   135      22.240  36.380  37.900  1.00  0.00           C
ATOM   1624  HA  LYS   135      21.470  35.640  38.140  1.00  0.00           H
ATOM   1625  CB  LYS   135      21.620  37.760  38.270  1.00  0.00           C
ATOM   1626  HB1 LYS   135      21.970  38.400  37.460  1.00  0.00           H
ATOM   1627  HB2 LYS   135      22.030  38.130  39.210  1.00  0.00           H
ATOM   1628  CG  LYS   135      20.080  37.840  38.280  1.00  0.00           C
ATOM   1629  HG1 LYS   135      19.820  37.280  39.180  1.00  0.00           H
ATOM   1630  HG2 LYS   135      19.810  37.270  37.390  1.00  0.00           H
ATOM   1631  CD  LYS   135      19.610  39.280  38.290  1.00  0.00           C
ATOM   1632  HD1 LYS   135      18.530  39.330  38.220  1.00  0.00           H
ATOM   1633  HD2 LYS   135      20.050  39.770  37.420  1.00  0.00           H
ATOM   1634  CE  LYS   135      20.040  39.990  39.590  1.00  0.00           C
ATOM   1635  HE1 LYS   135      19.940  41.070  39.500  1.00  0.00           H
ATOM   1636  HE2 LYS   135      21.130  39.910  39.650  1.00  0.00           H
ATOM   1637  NZ  LYS   135      19.410  39.480  40.780  1.00  0.00           N
ATOM   1638  HZ1 LYS   135      19.550  40.040  41.610  1.00  0.00           H
ATOM   1639  HZ2 LYS   135      18.410  39.420  40.620  1.00  0.00           H
ATOM   1640  HZ3 LYS   135      19.790  38.580  41.040  1.00  0.00           H
ATOM   1641  C   LYS   135      22.360  36.220  36.350  1.00  0.00           C
ATOM   1642  O   LYS   135      22.000  37.090  35.510  1.00  0.00           O
ATOM   1643  N   TYR   136      22.880  35.100  35.940  1.00  0.00           N
ATOM   1644  H   TYR   136      23.120  34.460  36.680  1.00  0.00           H
ATOM   1645  CA  TYR   136      22.970  34.670  34.530  1.00  0.00           C
ATOM   1646  HA  TYR   136      23.110  35.570  33.940  1.00  0.00           H
ATOM   1647  CB  TYR   136      24.230  33.720  34.330  1.00  0.00           C
ATOM   1648  HB1 TYR   136      23.880  32.950  33.640  1.00  0.00           H
ATOM   1649  HB2 TYR   136      24.320  33.200  35.280  1.00  0.00           H
ATOM   1650  CG  TYR   136      25.510  34.410  33.830  1.00  0.00           C
ATOM   1651  CD1 TYR   136      25.870  35.660  34.280  1.00  0.00           C
ATOM   1652  HD1 TYR   136      25.200  36.140  34.970  1.00  0.00           H
ATOM   1653  CE1 TYR   136      27.000  36.300  33.680  1.00  0.00           C
ATOM   1654  HE1 TYR   136      27.410  37.210  34.070  1.00  0.00           H
ATOM   1655  CZ  TYR   136      27.810  35.610  32.760  1.00  0.00           C
ATOM   1656  OH  TYR   136      29.000  36.200  32.370  1.00  0.00           O
ATOM   1657  HH  TYR   136      28.910  37.150  32.460  1.00  0.00           H
ATOM   1658  CE2 TYR   136      27.410  34.330  32.370  1.00  0.00           C
ATOM   1659  HE2 TYR   136      28.000  33.790  31.640  1.00  0.00           H
ATOM   1660  CD2 TYR   136      26.230  33.750  32.860  1.00  0.00           C
ATOM   1661  HD2 TYR   136      25.850  32.800  32.500  1.00  0.00           H
ATOM   1662  C   TYR   136      21.710  34.010  33.960  1.00  0.00           C
ATOM   1663  O   TYR   136      20.800  33.750  34.770  1.00  0.00           O
ATOM   1664  N   ASP   137      21.620  33.900  32.630  1.00  0.00           N
ATOM   1665  H   ASP   137      22.450  34.040  32.070  1.00  0.00           H
ATOM   1666  CA  ASP   137      20.380  33.750  31.830  1.00  0.00           C
ATOM   1667  HA  ASP   137      19.560  34.150  32.420  1.00  0.00           H
ATOM   1668  CB  ASP   137      20.520  34.630  30.600  1.00  0.00           C
ATOM   1669  HB1 ASP   137      21.230  34.220  29.880  1.00  0.00           H
ATOM   1670  HB2 ASP   137      20.930  35.570  30.980  1.00  0.00           H
ATOM   1671  CG  ASP   137      19.270  34.950  29.860  1.00  0.00           C
ATOM   1672  OD1 ASP   137      18.180  34.540  30.400  1.00  0.00           O
ATOM   1673  OD2 ASP   137      19.310  35.550  28.770  1.00  0.00           O
ATOM   1674  C   ASP   137      20.100  32.260  31.530  1.00  0.00           C
ATOM   1675  O   ASP   137      19.010  31.740  31.710  1.00  0.00           O
ATOM   1676  N   TYR   138      21.070  31.580  30.930  1.00  0.00           N
ATOM   1677  H   TYR   138      21.930  32.030  30.640  1.00  0.00           H
ATOM   1678  CA  TYR   138      21.010  30.190  30.500  1.00  0.00           C
ATOM   1679  HA  TYR   138      20.160  29.650  30.920  1.00  0.00           H
ATOM   1680  CB  TYR   138      20.940  30.180  28.940  1.00  0.00           C
ATOM   1681  HB1 TYR   138      20.910  29.120  28.670  1.00  0.00           H
ATOM   1682  HB2 TYR   138      21.870  30.620  28.560  1.00  0.00           H
ATOM   1683  CG  TYR   138      19.740  30.790  28.220  1.00  0.00           C
ATOM   1684  CD1 TYR   138      19.970  31.620  27.130  1.00  0.00           C
ATOM   1685  HD1 TYR   138      20.930  31.880  26.710  1.00  0.00           H
ATOM   1686  CE1 TYR   138      18.850  32.130  26.470  1.00  0.00           C
ATOM   1687  HE1 TYR   138      19.080  32.740  25.610  1.00  0.00           H
ATOM   1688  CZ  TYR   138      17.510  31.880  26.860  1.00  0.00           C
ATOM   1689  OH  TYR   138      16.490  32.470  26.280  1.00  0.00           O
ATOM   1690  HH  TYR   138      15.670  32.130  26.640  1.00  0.00           H
ATOM   1691  CE2 TYR   138      17.330  31.000  27.950  1.00  0.00           C
ATOM   1692  HE2 TYR   138      16.360  30.760  28.350  1.00  0.00           H
ATOM   1693  CD2 TYR   138      18.450  30.420  28.590  1.00  0.00           C
ATOM   1694  HD2 TYR   138      18.250  29.950  29.540  1.00  0.00           H
ATOM   1695  C   TYR   138      22.160  29.370  31.010  1.00  0.00           C
ATOM   1696  O   TYR   138      23.300  29.800  30.970  1.00  0.00           O
ATOM   1697  N   TRP   139      21.830  28.130  31.380  1.00  0.00           N
ATOM   1698  H   TRP   139      20.910  27.730  31.320  1.00  0.00           H
ATOM   1699  CA  TRP   139      22.720  27.320  32.160  1.00  0.00           C
ATOM   1700  HA  TRP   139      23.770  27.620  32.250  1.00  0.00           H
ATOM   1701  CB  TRP   139      22.170  27.340  33.530  1.00  0.00           C
ATOM   1702  HB1 TRP   139      22.670  26.520  34.050  1.00  0.00           H
ATOM   1703  HB2 TRP   139      21.120  27.060  33.560  1.00  0.00           H
ATOM   1704  CG  TRP   139      22.330  28.590  34.260  1.00  0.00           C
ATOM   1705  CD1 TRP   139      21.530  29.720  34.310  1.00  0.00           C
ATOM   1706  HD1 TRP   139      20.600  29.800  33.780  1.00  0.00           H
ATOM   1707  NE1 TRP   139      22.090  30.650  35.160  1.00  0.00           N
ATOM   1708  HE1 TRP   139      21.640  31.530  35.360  1.00  0.00           H
ATOM   1709  CE2 TRP   139      23.270  30.240  35.740  1.00  0.00           C
ATOM   1710  CZ2 TRP   139      24.070  30.800  36.790  1.00  0.00           C
ATOM   1711  HZ2 TRP   139      23.810  31.750  37.230  1.00  0.00           H
ATOM   1712  CH2 TRP   139      25.170  30.030  37.240  1.00  0.00           C
ATOM   1713  HH2 TRP   139      25.800  30.430  38.020  1.00  0.00           H
ATOM   1714  CZ3 TRP   139      25.380  28.700  36.740  1.00  0.00           C
ATOM   1715  HZ3 TRP   139      26.160  28.100  37.170  1.00  0.00           H
ATOM   1716  CE3 TRP   139      24.510  28.220  35.720  1.00  0.00           C
ATOM   1717  HE3 TRP   139      24.600  27.170  35.480  1.00  0.00           H
ATOM   1718  CD2 TRP   139      23.450  28.950  35.210  1.00  0.00           C
ATOM   1719  C   TRP   139      22.790  25.860  31.670  1.00  0.00           C
ATOM   1720  O   TRP   139      21.850  25.340  31.040  1.00  0.00           O
ATOM   1721  N   GLY   140      23.850  25.210  32.050  1.00  0.00           N
ATOM   1722  H   GLY   140      24.590  25.750  32.480  1.00  0.00           H
ATOM   1723  CA  GLY   140      23.980  23.770  31.990  1.00  0.00           C
ATOM   1724  HA1 GLY   140      24.910  23.410  31.540  1.00  0.00           H
ATOM   1725  HA2 GLY   140      23.190  23.350  31.380  1.00  0.00           H
ATOM   1726  C   GLY   140      23.720  23.170  33.450  1.00  0.00           C
ATOM   1727  O   GLY   140      23.030  23.790  34.270  1.00  0.00           O
ATOM   1728  N   GLN   141      24.140  21.910  33.660  1.00  0.00           N
ATOM   1729  H   GLN   141      24.680  21.470  32.930  1.00  0.00           H
ATOM   1730  CA  GLN   141      23.880  21.150  34.870  1.00  0.00           C
ATOM   1731  HA  GLN   141      23.550  21.820  35.660  1.00  0.00           H
ATOM   1732  CB  GLN   141      22.780  20.120  34.670  1.00  0.00           C
ATOM   1733  HB1 GLN   141      22.510  19.870  35.690  1.00  0.00           H
ATOM   1734  HB2 GLN   141      23.080  19.250  34.090  1.00  0.00           H
ATOM   1735  CG  GLN   141      21.460  20.570  33.930  1.00  0.00           C
ATOM   1736  HG1 GLN   141      21.730  21.000  32.960  1.00  0.00           H
ATOM   1737  HG2 GLN   141      20.820  21.230  34.520  1.00  0.00           H
ATOM   1738  CD  GLN   141      20.520  19.430  33.710  1.00  0.00           C
ATOM   1739  OE1 GLN   141      19.730  19.000  34.550  1.00  0.00           O
ATOM   1740  NE2 GLN   141      20.590  18.760  32.560  1.00  0.00           N
ATOM   1741 1HE2 GLN   141      21.120  19.170  31.800  1.00  0.00           H
ATOM   1742 2HE2 GLN   141      19.820  18.150  32.320  1.00  0.00           H
ATOM   1743  C   GLN   141      25.200  20.620  35.480  1.00  0.00           C
ATOM   1744  O   GLN   141      25.160  19.790  36.380  1.00  0.00           O
ATOM   1745  N   GLY   142      26.350  21.160  34.960  1.00  0.00           N
ATOM   1746  H   GLY   142      26.220  21.800  34.190  1.00  0.00           H
ATOM   1747  CA  GLY   142      27.700  21.040  35.450  1.00  0.00           C
ATOM   1748  HA1 GLY   142      27.800  21.630  36.360  1.00  0.00           H
ATOM   1749  HA2 GLY   142      28.310  21.660  34.810  1.00  0.00           H
ATOM   1750  C   GLY   142      28.330  19.670  35.490  1.00  0.00           C
ATOM   1751  O   GLY   142      27.740  18.700  34.990  1.00  0.00           O
ATOM   1752  N   THR   143      29.580  19.560  36.040  1.00  0.00           N
ATOM   1753  H   THR   143      29.960  20.460  36.310  1.00  0.00           H
ATOM   1754  CA  THR   143      30.420  18.360  36.120  1.00  0.00           C
ATOM   1755  HA  THR   143      29.800  17.460  36.080  1.00  0.00           H
ATOM   1756  CB  THR   143      31.320  18.210  34.890  1.00  0.00           C
ATOM   1757  HB  THR   143      30.650  18.160  34.020  1.00  0.00           H
ATOM   1758  CG2 THR   143      32.200  19.380  34.570  1.00  0.00           C
ATOM   1759 1HG2 THR   143      31.760  20.370  34.450  1.00  0.00           H
ATOM   1760 2HG2 THR   143      32.920  19.480  35.380  1.00  0.00           H
ATOM   1761 3HG2 THR   143      32.770  19.280  33.640  1.00  0.00           H
ATOM   1762  OG1 THR   143      32.180  17.100  34.730  1.00  0.00           O
ATOM   1763  HG1 THR   143      31.590  16.340  34.760  1.00  0.00           H
ATOM   1764  C   THR   143      31.320  18.360  37.370  1.00  0.00           C
ATOM   1765  O   THR   143      31.710  19.430  37.740  1.00  0.00           O
ATOM   1766  N   GLN   144      31.580  17.220  38.030  1.00  0.00           N
ATOM   1767  H   GLN   144      31.270  16.320  37.700  1.00  0.00           H
ATOM   1768  CA  GLN   144      32.190  17.260  39.400  1.00  0.00           C
ATOM   1769  HA  GLN   144      32.200  18.240  39.880  1.00  0.00           H
ATOM   1770  CB  GLN   144      31.560  16.330  40.340  1.00  0.00           C
ATOM   1771  HB1 GLN   144      31.730  15.300  40.060  1.00  0.00           H
ATOM   1772  HB2 GLN   144      30.480  16.450  40.210  1.00  0.00           H
ATOM   1773  CG  GLN   144      31.970  16.580  41.840  1.00  0.00           C
ATOM   1774  HG1 GLN   144      31.700  17.590  42.170  1.00  0.00           H
ATOM   1775  HG2 GLN   144      33.030  16.410  42.060  1.00  0.00           H
ATOM   1776  CD  GLN   144      31.220  15.540  42.750  1.00  0.00           C
ATOM   1777  OE1 GLN   144      30.080  15.640  43.010  1.00  0.00           O
ATOM   1778  NE2 GLN   144      31.930  14.480  43.070  1.00  0.00           N
ATOM   1779 1HE2 GLN   144      32.930  14.450  42.940  1.00  0.00           H
ATOM   1780 2HE2 GLN   144      31.570  13.750  43.660  1.00  0.00           H
ATOM   1781  C   GLN   144      33.710  16.900  39.250  1.00  0.00           C
ATOM   1782  O   GLN   144      34.110  15.910  38.640  1.00  0.00           O
ATOM   1783  N   VAL   145      34.500  17.690  39.920  1.00  0.00           N
ATOM   1784  H   VAL   145      34.080  18.500  40.360  1.00  0.00           H
ATOM   1785  CA  VAL   145      35.930  17.570  40.110  1.00  0.00           C
ATOM   1786  HA  VAL   145      36.270  16.720  39.510  1.00  0.00           H
ATOM   1787  CB  VAL   145      36.700  18.840  39.740  1.00  0.00           C
ATOM   1788  HB  VAL   145      36.500  19.580  40.500  1.00  0.00           H
ATOM   1789  CG1 VAL   145      38.220  18.660  39.750  1.00  0.00           C
ATOM   1790 1HG1 VAL   145      38.570  18.330  40.730  1.00  0.00           H
ATOM   1791 2HG1 VAL   145      38.580  17.880  39.080  1.00  0.00           H
ATOM   1792 3HG1 VAL   145      38.790  19.530  39.420  1.00  0.00           H
ATOM   1793  CG2 VAL   145      36.360  19.260  38.280  1.00  0.00           C
ATOM   1794 1HG2 VAL   145      35.290  19.460  38.280  1.00  0.00           H
ATOM   1795 2HG2 VAL   145      36.960  20.070  37.870  1.00  0.00           H
ATOM   1796 3HG2 VAL   145      36.410  18.340  37.690  1.00  0.00           H
ATOM   1797  C   VAL   145      36.140  17.330  41.550  1.00  0.00           C
ATOM   1798  O   VAL   145      35.700  18.100  42.440  1.00  0.00           O
ATOM   1799  N   THR   146      36.810  16.200  41.850  1.00  0.00           N
ATOM   1800  H   THR   146      37.280  15.710  41.100  1.00  0.00           H
ATOM   1801  CA  THR   146      37.340  15.750  43.150  1.00  0.00           C
ATOM   1802  HA  THR   146      37.010  16.320  44.020  1.00  0.00           H
ATOM   1803  CB  THR   146      36.680  14.420  43.420  1.00  0.00           C
ATOM   1804  HB  THR   146      36.890  13.710  42.610  1.00  0.00           H
ATOM   1805  CG2 THR   146      37.110  13.920  44.780  1.00  0.00           C
ATOM   1806 1HG2 THR   146      36.740  14.660  45.500  1.00  0.00           H
ATOM   1807 2HG2 THR   146      36.500  13.040  44.970  1.00  0.00           H
ATOM   1808 3HG2 THR   146      38.130  13.590  45.000  1.00  0.00           H
ATOM   1809  OG1 THR   146      35.260  14.500  43.590  1.00  0.00           O
ATOM   1810  HG1 THR   146      34.950  14.610  42.690  1.00  0.00           H
ATOM   1811  C   THR   146      38.910  15.650  43.140  1.00  0.00           C
ATOM   1812  O   THR   146      39.500  14.900  42.320  1.00  0.00           O
ATOM   1813  N   VAL   147      39.600  16.410  44.020  1.00  0.00           N
ATOM   1814  H   VAL   147      39.120  16.790  44.820  1.00  0.00           H
ATOM   1815  CA  VAL   147      41.060  16.610  44.000  1.00  0.00           C
ATOM   1816  HA  VAL   147      41.470  16.030  43.180  1.00  0.00           H
ATOM   1817  CB  VAL   147      41.480  18.030  43.880  1.00  0.00           C
ATOM   1818  HB  VAL   147      41.130  18.660  44.700  1.00  0.00           H
ATOM   1819  CG1 VAL   147      43.030  18.180  43.670  1.00  0.00           C
ATOM   1820 1HG1 VAL   147      43.530  17.810  44.570  1.00  0.00           H
ATOM   1821 2HG1 VAL   147      43.330  17.550  42.830  1.00  0.00           H
ATOM   1822 3HG1 VAL   147      43.250  19.200  43.350  1.00  0.00           H
ATOM   1823  CG2 VAL   147      40.760  18.720  42.700  1.00  0.00           C
ATOM   1824 1HG2 VAL   147      41.040  19.760  42.540  1.00  0.00           H
ATOM   1825 2HG2 VAL   147      40.920  18.130  41.800  1.00  0.00           H
ATOM   1826 3HG2 VAL   147      39.710  18.700  42.980  1.00  0.00           H
ATOM   1827  C   VAL   147      41.630  16.120  45.320  1.00  0.00           C
ATOM   1828  O   VAL   147      41.220  16.570  46.400  1.00  0.00           O
ATOM   1829  N   SER   148      42.590  15.180  45.190  1.00  0.00           N
ATOM   1830  H   SER   148      42.860  14.930  44.250  1.00  0.00           H
ATOM   1831  CA  SER   148      43.060  14.240  46.220  1.00  0.00           C
ATOM   1832  HA  SER   148      42.380  14.210  47.070  1.00  0.00           H
ATOM   1833  CB  SER   148      43.090  12.830  45.590  1.00  0.00           C
ATOM   1834  HB1 SER   148      43.280  12.050  46.330  1.00  0.00           H
ATOM   1835  HB2 SER   148      43.940  12.910  44.910  1.00  0.00           H
ATOM   1836  OG  SER   148      41.970  12.550  44.840  1.00  0.00           O
ATOM   1837  HG  SER   148      42.120  12.910  43.960  1.00  0.00           H
ATOM   1838  C   SER   148      44.510  14.590  46.690  1.00  0.00           C
ATOM   1839  O   SER   148      45.450  14.840  45.920  1.00  0.00           O
ATOM   1840  N   SER   149      44.720  14.310  47.980  1.00  0.00           N
ATOM   1841  H   SER   149      44.060  13.900  48.620  1.00  0.00           H
ATOM   1842  CA  SER   149      46.040  14.530  48.680  1.00  0.00           C
ATOM   1843  HA  SER   149      46.930  14.210  48.140  1.00  0.00           H
ATOM   1844  CB  SER   149      46.150  16.060  49.050  1.00  0.00           C
ATOM   1845  HB1 SER   149      46.630  16.130  50.020  1.00  0.00           H
ATOM   1846  HB2 SER   149      45.140  16.460  49.120  1.00  0.00           H
ATOM   1847  OG  SER   149      46.610  16.640  47.900  1.00  0.00           O
ATOM   1848  HG  SER   149      46.210  16.120  47.200  1.00  0.00           H
ATOM   1849  C   SER   149      45.980  13.780  50.010  1.00  0.00           C
ATOM   1850  OC1 SER   149      46.980  13.020  50.350  1.00  0.00           O
ATOM   1851  OC2 SER   149      45.080  13.950  50.760  1.00  0.00           O
TER
ENDMDL
