# Supplementary material for: Targeting Ras-binding domain of ELMO1 by computational nanobody design
Source: Commun Biol. 2023 Mar 17;6:284. doi: 10.1038/s42003-023-04657-w (PMC10023680; doi:10.1038/s42003-023-04657-w)
Supplement: Supplementary file 4 — Supplementary Data 2 [file 42003_2023_4657_MOESM4_ESM.zip › MD_input_output/Nb01_snapshot/snapshot_027000_CDR2.pdb]

ATOM    724  N   SER    57      32.330  35.310  35.160  1.00  0.00           N
ATOM    725  H   SER    57      33.210  35.550  35.590  1.00  0.00           H
ATOM    726  CA  SER    57      31.730  36.350  34.380  1.00  0.00           C
ATOM    727  HA  SER    57      31.350  35.850  33.490  1.00  0.00           H
ATOM    728  CB  SER    57      30.600  37.080  35.050  1.00  0.00           C
ATOM    729  HB1 SER    57      30.070  36.390  35.720  1.00  0.00           H
ATOM    730  HB2 SER    57      29.870  37.430  34.330  1.00  0.00           H
ATOM    731  OG  SER    57      31.010  38.150  35.840  1.00  0.00           O
ATOM    732  HG  SER    57      30.380  38.260  36.550  1.00  0.00           H
ATOM    733  C   SER    57      32.670  37.320  33.670  1.00  0.00           C
ATOM    734  O   SER    57      33.800  37.440  34.160  1.00  0.00           O
ATOM    735  N   ILE    58      32.340  37.890  32.500  1.00  0.00           N
ATOM    736  H   ILE    58      31.360  37.890  32.250  1.00  0.00           H
ATOM    737  CA  ILE    58      33.180  38.780  31.700  1.00  0.00           C
ATOM    738  HA  ILE    58      34.030  39.080  32.310  1.00  0.00           H
ATOM    739  CB  ILE    58      33.860  38.060  30.510  1.00  0.00           C
ATOM    740  HB  ILE    58      34.470  37.250  30.900  1.00  0.00           H
ATOM    741  CG2 ILE    58      32.740  37.360  29.570  1.00  0.00           C
ATOM    742 1HG2 ILE    58      32.100  38.180  29.240  1.00  0.00           H
ATOM    743 2HG2 ILE    58      33.110  36.780  28.730  1.00  0.00           H
ATOM    744 3HG2 ILE    58      32.190  36.660  30.200  1.00  0.00           H
ATOM    745  CG1 ILE    58      34.760  39.020  29.710  1.00  0.00           C
ATOM    746 1HG1 ILE    58      35.330  39.770  30.260  1.00  0.00           H
ATOM    747 2HG1 ILE    58      34.210  39.530  28.910  1.00  0.00           H
ATOM    748  CD  ILE    58      35.830  38.220  28.990  1.00  0.00           C
ATOM    749  HD1 ILE    58      35.380  37.580  28.240  1.00  0.00           H
ATOM    750  HD2 ILE    58      36.580  38.800  28.450  1.00  0.00           H
ATOM    751  HD3 ILE    58      36.240  37.530  29.730  1.00  0.00           H
ATOM    752  C   ILE    58      32.390  40.060  31.240  1.00  0.00           C
ATOM    753  O   ILE    58      31.330  39.920  30.690  1.00  0.00           O
ATOM    754  N   LYS    59      32.990  41.250  31.430  1.00  0.00           N
ATOM    755  H   LYS    59      33.900  41.180  31.850  1.00  0.00           H
ATOM    756  CA  LYS    59      32.590  42.580  30.910  1.00  0.00           C
ATOM    757  HA  LYS    59      31.510  42.690  31.000  1.00  0.00           H
ATOM    758  CB  LYS    59      33.230  43.650  31.840  1.00  0.00           C
ATOM    759  HB1 LYS    59      33.050  44.660  31.470  1.00  0.00           H
ATOM    760  HB2 LYS    59      34.300  43.450  31.800  1.00  0.00           H
ATOM    761  CG  LYS    59      32.560  43.620  33.230  1.00  0.00           C
ATOM    762  HG1 LYS    59      32.740  42.670  33.730  1.00  0.00           H
ATOM    763  HG2 LYS    59      31.520  43.900  33.060  1.00  0.00           H
ATOM    764  CD  LYS    59      33.070  44.830  34.040  1.00  0.00           C
ATOM    765  HD1 LYS    59      34.150  44.910  33.880  1.00  0.00           H
ATOM    766  HD2 LYS    59      33.000  44.620  35.110  1.00  0.00           H
ATOM    767  CE  LYS    59      32.460  46.170  33.690  1.00  0.00           C
ATOM    768  HE1 LYS    59      31.390  45.980  33.580  1.00  0.00           H
ATOM    769  HE2 LYS    59      33.010  46.580  32.840  1.00  0.00           H
ATOM    770  NZ  LYS    59      32.670  47.140  34.810  1.00  0.00           N
ATOM    771  HZ1 LYS    59      33.680  47.160  34.850  1.00  0.00           H
ATOM    772  HZ2 LYS    59      32.300  48.080  34.710  1.00  0.00           H
ATOM    773  HZ3 LYS    59      32.400  46.830  35.730  1.00  0.00           H
ATOM    774  C   LYS    59      32.940  42.720  29.480  1.00  0.00           C
ATOM    775  O   LYS    59      33.850  42.090  28.930  1.00  0.00           O
ATOM    776  N   TRP    60      32.140  43.550  28.750  1.00  0.00           N
ATOM    777  H   TRP    60      31.340  43.960  29.220  1.00  0.00           H
ATOM    778  CA  TRP    60      32.020  43.530  27.320  1.00  0.00           C
ATOM    779  HA  TRP    60      31.860  42.530  26.940  1.00  0.00           H
ATOM    780  CB  TRP    60      30.840  44.420  26.950  1.00  0.00           C
ATOM    781  HB1 TRP    60      30.010  44.010  27.520  1.00  0.00           H
ATOM    782  HB2 TRP    60      30.760  44.360  25.860  1.00  0.00           H
ATOM    783  CG  TRP    60      31.040  45.810  27.360  1.00  0.00           C
ATOM    784  CD1 TRP    60      30.700  46.470  28.510  1.00  0.00           C
ATOM    785  HD1 TRP    60      30.200  46.050  29.370  1.00  0.00           H
ATOM    786  NE1 TRP    60      31.280  47.740  28.600  1.00  0.00           N
ATOM    787  HE1 TRP    60      31.170  48.290  29.430  1.00  0.00           H
ATOM    788  CE2 TRP    60      31.920  48.030  27.410  1.00  0.00           C
ATOM    789  CZ2 TRP    60      32.750  49.060  26.970  1.00  0.00           C
ATOM    790  HZ2 TRP    60      33.070  49.900  27.570  1.00  0.00           H
ATOM    791  CH2 TRP    60      33.310  49.050  25.660  1.00  0.00           C
ATOM    792  HH2 TRP    60      33.910  49.860  25.270  1.00  0.00           H
ATOM    793  CZ3 TRP    60      33.040  47.960  24.830  1.00  0.00           C
ATOM    794  HZ3 TRP    60      33.540  47.850  23.880  1.00  0.00           H
ATOM    795  CE3 TRP    60      32.470  46.820  25.390  1.00  0.00           C
ATOM    796  HE3 TRP    60      32.500  45.920  24.800  1.00  0.00           H
ATOM    797  CD2 TRP    60      31.860  46.800  26.660  1.00  0.00           C
ATOM    798  C   TRP    60      33.240  43.980  26.470  1.00  0.00           C
ATOM    799  O   TRP    60      33.410  43.620  25.330  1.00  0.00           O
ATOM    800  N   ALA    61      34.080  44.710  27.150  1.00  0.00           N
ATOM    801  H   ALA    61      33.880  44.940  28.110  1.00  0.00           H
ATOM    802  CA  ALA    61      35.460  44.970  26.690  1.00  0.00           C
ATOM    803  HA  ALA    61      35.580  44.970  25.610  1.00  0.00           H
ATOM    804  CB  ALA    61      35.930  46.330  27.240  1.00  0.00           C
ATOM    805  HB1 ALA    61      36.280  46.270  28.270  1.00  0.00           H
ATOM    806  HB2 ALA    61      36.700  46.830  26.650  1.00  0.00           H
ATOM    807  HB3 ALA    61      35.060  46.970  27.340  1.00  0.00           H
ATOM    808  C   ALA    61      36.450  43.840  27.010  1.00  0.00           C
ATOM    809  O   ALA    61      37.240  43.420  26.140  1.00  0.00           O
ATOM    810  N   GLY    65      36.480  43.310  28.280  1.00  0.00           N
ATOM    811  H   GLY    65      35.710  43.570  28.870  1.00  0.00           H
ATOM    812  CA  GLY    65      37.210  42.100  28.620  1.00  0.00           C
ATOM    813  HA1 GLY    65      38.190  42.080  28.140  1.00  0.00           H
ATOM    814  HA2 GLY    65      36.760  41.200  28.200  1.00  0.00           H
ATOM    815  C   GLY    65      37.560  41.770  30.110  1.00  0.00           C
ATOM    816  O   GLY    65      38.350  40.880  30.370  1.00  0.00           O
ATOM    817  N   ASP    66      37.070  42.600  31.060  1.00  0.00           N
ATOM    818  H   ASP    66      36.540  43.400  30.750  1.00  0.00           H
ATOM    819  CA  ASP    66      37.440  42.450  32.500  1.00  0.00           C
ATOM    820  HA  ASP    66      38.500  42.220  32.600  1.00  0.00           H
ATOM    821  CB  ASP    66      37.170  43.760  33.210  1.00  0.00           C
ATOM    822  HB1 ASP    66      37.410  43.700  34.270  1.00  0.00           H
ATOM    823  HB2 ASP    66      36.120  44.060  33.140  1.00  0.00           H
ATOM    824  CG  ASP    66      38.040  44.940  32.620  1.00  0.00           C
ATOM    825  OD1 ASP    66      39.230  45.020  32.980  1.00  0.00           O
ATOM    826  OD2 ASP    66      37.480  45.560  31.740  1.00  0.00           O
ATOM    827  C   ASP    66      36.680  41.270  33.090  1.00  0.00           C
ATOM    828  O   ASP    66      35.450  41.230  32.910  1.00  0.00           O
ATOM    829  N   ARG    67      37.300  40.230  33.720  1.00  0.00           N
ATOM    830  H   ARG    67      38.280  40.470  33.780  1.00  0.00           H
ATOM    831  CA  ARG    67      36.730  39.050  34.270  1.00  0.00           C
ATOM    832  HA  ARG    67      35.790  38.830  33.750  1.00  0.00           H
ATOM    833  CB  ARG    67      37.620  37.810  34.100  1.00  0.00           C
ATOM    834  HB1 ARG    67      37.170  37.040  34.730  1.00  0.00           H
ATOM    835  HB2 ARG    67      38.620  38.050  34.460  1.00  0.00           H
ATOM    836  CG  ARG    67      37.540  37.240  32.680  1.00  0.00           C
ATOM    837  HG1 ARG    67      36.600  37.530  32.200  1.00  0.00           H
ATOM    838  HG2 ARG    67      37.600  36.150  32.700  1.00  0.00           H
ATOM    839  CD  ARG    67      38.700  37.690  31.790  1.00  0.00           C
ATOM    840  HD1 ARG    67      39.630  37.690  32.350  1.00  0.00           H
ATOM    841  HD2 ARG    67      38.590  38.730  31.480  1.00  0.00           H
ATOM    842  NE  ARG    67      38.760  36.870  30.550  1.00  0.00           N
ATOM    843  HE  ARG    67      38.240  36.010  30.610  1.00  0.00           H
ATOM    844  CZ  ARG    67      39.520  37.110  29.520  1.00  0.00           C
ATOM    845  NH1 ARG    67      40.140  38.310  29.370  1.00  0.00           N
ATOM    846 1HH1 ARG    67      40.190  39.020  30.090  1.00  0.00           H
ATOM    847 2HH1 ARG    67      40.540  38.600  28.490  1.00  0.00           H
ATOM    848  NH2 ARG    67      39.660  36.350  28.470  1.00  0.00           N
ATOM    849 1HH2 ARG    67      39.300  35.410  28.440  1.00  0.00           H
ATOM    850 2HH2 ARG    67      40.150  36.670  27.640  1.00  0.00           H
ATOM    851  C   ARG    67      36.380  39.140  35.760  1.00  0.00           C
ATOM    852  O   ARG    67      36.900  39.940  36.530  1.00  0.00           O
ATOM    853  N   THR    68      35.430  38.310  36.230  1.00  0.00           N
ATOM    854  H   THR    68      34.840  37.810  35.590  1.00  0.00           H
ATOM    855  CA  THR    68      35.110  38.200  37.680  1.00  0.00           C
ATOM    856  HA  THR    68      35.900  38.610  38.310  1.00  0.00           H
ATOM    857  CB  THR    68      33.880  39.000  38.130  1.00  0.00           C
ATOM    858  HB  THR    68      33.080  38.570  37.530  1.00  0.00           H
ATOM    859  CG2 THR    68      33.490  39.000  39.630  1.00  0.00           C
ATOM    860 1HG2 THR    68      32.530  38.490  39.710  1.00  0.00           H
ATOM    861 2HG2 THR    68      34.300  38.600  40.220  1.00  0.00           H
ATOM    862 3HG2 THR    68      33.350  40.030  39.980  1.00  0.00           H
ATOM    863  OG1 THR    68      34.120  40.400  37.730  1.00  0.00           O
ATOM    864  HG1 THR    68      34.310  40.450  36.790  1.00  0.00           H
ATOM    865  C   THR    68      34.900  36.670  37.980  1.00  0.00           C
ATOM    866  O   THR    68      34.460  35.930  37.120  1.00  0.00           O
ATOM    867  N   TYR    69      35.050  36.190  39.180  1.00  0.00           N
ATOM    868  H   TYR    69      35.270  36.870  39.900  1.00  0.00           H
ATOM    869  CA  TYR    69      35.180  34.800  39.550  1.00  0.00           C
ATOM    870  HA  TYR    69      34.760  34.210  38.730  1.00  0.00           H
ATOM    871  CB  TYR    69      36.650  34.300  39.620  1.00  0.00           C
ATOM    872  HB1 TYR    69      36.660  33.320  40.090  1.00  0.00           H
ATOM    873  HB2 TYR    69      37.280  34.960  40.220  1.00  0.00           H
ATOM    874  CG  TYR    69      37.330  34.060  38.320  1.00  0.00           C
ATOM    875  CD1 TYR    69      38.030  35.060  37.650  1.00  0.00           C
ATOM    876  HD1 TYR    69      38.070  36.070  38.020  1.00  0.00           H
ATOM    877  CE1 TYR    69      38.570  34.770  36.360  1.00  0.00           C
ATOM    878  HE1 TYR    69      38.980  35.590  35.790  1.00  0.00           H
ATOM    879  CZ  TYR    69      38.340  33.510  35.760  1.00  0.00           C
ATOM    880  OH  TYR    69      38.750  33.340  34.520  1.00  0.00           O
ATOM    881  HH  TYR    69      39.250  34.120  34.290  1.00  0.00           H
ATOM    882  CE2 TYR    69      37.550  32.540  36.420  1.00  0.00           C
ATOM    883  HE2 TYR    69      37.310  31.610  35.930  1.00  0.00           H
ATOM    884  CD2 TYR    69      37.040  32.810  37.710  1.00  0.00           C
ATOM    885  HD2 TYR    69      36.410  32.110  38.230  1.00  0.00           H
ATOM    886  C   TYR    69      34.420  34.420  40.820  1.00  0.00           C
ATOM    887  O   TYR    69      34.140  35.300  41.640  1.00  0.00           O
