# Supplementary material for: Targeting Ras-binding domain of ELMO1 by computational nanobody design
Source: Commun Biol. 2023 Mar 17;6:284. doi: 10.1038/s42003-023-04657-w (PMC10023680; doi:10.1038/s42003-023-04657-w)
Supplement: Supplementary file 4 — Supplementary Data 2 [file 42003_2023_4657_MOESM4_ESM.zip › MD_input_output/Nb01_snapshot/snapshot_079000_CDR2.pdb]

ATOM    724  N   SER    57      40.260  34.020  42.150  1.00  0.00           N
ATOM    725  H   SER    57      41.190  33.640  42.110  1.00  0.00           H
ATOM    726  CA  SER    57      40.190  35.470  42.210  1.00  0.00           C
ATOM    727  HA  SER    57      39.400  35.840  41.550  1.00  0.00           H
ATOM    728  CB  SER    57      39.910  36.020  43.590  1.00  0.00           C
ATOM    729  HB1 SER    57      39.070  35.410  43.910  1.00  0.00           H
ATOM    730  HB2 SER    57      39.740  37.090  43.540  1.00  0.00           H
ATOM    731  OG  SER    57      40.950  35.780  44.510  1.00  0.00           O
ATOM    732  HG  SER    57      40.530  35.530  45.340  1.00  0.00           H
ATOM    733  C   SER    57      41.490  36.130  41.610  1.00  0.00           C
ATOM    734  O   SER    57      42.570  35.540  41.730  1.00  0.00           O
ATOM    735  N   ILE    58      41.280  37.320  41.090  1.00  0.00           N
ATOM    736  H   ILE    58      40.370  37.770  41.090  1.00  0.00           H
ATOM    737  CA  ILE    58      42.270  38.230  40.570  1.00  0.00           C
ATOM    738  HA  ILE    58      43.210  37.840  40.960  1.00  0.00           H
ATOM    739  CB  ILE    58      42.310  38.070  39.060  1.00  0.00           C
ATOM    740  HB  ILE    58      42.090  37.060  38.730  1.00  0.00           H
ATOM    741  CG2 ILE    58      41.240  38.930  38.350  1.00  0.00           C
ATOM    742 1HG2 ILE    58      41.110  38.690  37.300  1.00  0.00           H
ATOM    743 2HG2 ILE    58      40.250  38.720  38.770  1.00  0.00           H
ATOM    744 3HG2 ILE    58      41.360  40.000  38.510  1.00  0.00           H
ATOM    745  CG1 ILE    58      43.690  38.540  38.510  1.00  0.00           C
ATOM    746 1HG1 ILE    58      44.440  37.950  39.040  1.00  0.00           H
ATOM    747 2HG1 ILE    58      43.910  39.600  38.600  1.00  0.00           H
ATOM    748  CD  ILE    58      43.950  38.080  37.130  1.00  0.00           C
ATOM    749  HD1 ILE    58      44.950  38.210  36.740  1.00  0.00           H
ATOM    750  HD2 ILE    58      43.810  37.000  37.130  1.00  0.00           H
ATOM    751  HD3 ILE    58      43.140  38.540  36.560  1.00  0.00           H
ATOM    752  C   ILE    58      42.090  39.620  41.020  1.00  0.00           C
ATOM    753  O   ILE    58      40.990  40.260  40.890  1.00  0.00           O
ATOM    754  N   LYS    59      43.150  40.140  41.560  1.00  0.00           N
ATOM    755  H   LYS    59      43.910  39.480  41.690  1.00  0.00           H
ATOM    756  CA  LYS    59      43.440  41.490  41.980  1.00  0.00           C
ATOM    757  HA  LYS    59      42.550  41.890  42.480  1.00  0.00           H
ATOM    758  CB  LYS    59      44.620  41.510  42.880  1.00  0.00           C
ATOM    759  HB1 LYS    59      45.030  42.520  42.970  1.00  0.00           H
ATOM    760  HB2 LYS    59      45.480  40.920  42.540  1.00  0.00           H
ATOM    761  CG  LYS    59      44.410  40.950  44.290  1.00  0.00           C
ATOM    762  HG1 LYS    59      43.950  39.960  44.270  1.00  0.00           H
ATOM    763  HG2 LYS    59      43.560  41.440  44.770  1.00  0.00           H
ATOM    764  CD  LYS    59      45.600  41.020  45.220  1.00  0.00           C
ATOM    765  HD1 LYS    59      46.160  41.940  45.030  1.00  0.00           H
ATOM    766  HD2 LYS    59      46.240  40.150  45.070  1.00  0.00           H
ATOM    767  CE  LYS    59      45.100  40.820  46.710  1.00  0.00           C
ATOM    768  HE1 LYS    59      44.560  39.890  46.850  1.00  0.00           H
ATOM    769  HE2 LYS    59      44.420  41.640  46.910  1.00  0.00           H
ATOM    770  NZ  LYS    59      46.280  40.880  47.570  1.00  0.00           N
ATOM    771  HZ1 LYS    59      46.040  40.600  48.520  1.00  0.00           H
ATOM    772  HZ2 LYS    59      47.030  40.270  47.290  1.00  0.00           H
ATOM    773  HZ3 LYS    59      46.660  41.810  47.550  1.00  0.00           H
ATOM    774  C   LYS    59      43.690  42.330  40.740  1.00  0.00           C
ATOM    775  O   LYS    59      44.060  41.830  39.710  1.00  0.00           O
ATOM    776  N   TRP    60      43.550  43.680  40.900  1.00  0.00           N
ATOM    777  H   TRP    60      43.200  44.060  41.770  1.00  0.00           H
ATOM    778  CA  TRP    60      43.910  44.690  39.910  1.00  0.00           C
ATOM    779  HA  TRP    60      43.310  44.460  39.030  1.00  0.00           H
ATOM    780  CB  TRP    60      43.510  46.130  40.280  1.00  0.00           C
ATOM    781  HB1 TRP    60      42.530  45.980  40.740  1.00  0.00           H
ATOM    782  HB2 TRP    60      43.350  46.680  39.360  1.00  0.00           H
ATOM    783  CG  TRP    60      44.510  46.920  41.060  1.00  0.00           C
ATOM    784  CD1 TRP    60      44.520  47.110  42.370  1.00  0.00           C
ATOM    785  HD1 TRP    60      43.810  46.680  43.050  1.00  0.00           H
ATOM    786  NE1 TRP    60      45.630  47.870  42.710  1.00  0.00           N
ATOM    787  HE1 TRP    60      45.860  48.000  43.680  1.00  0.00           H
ATOM    788  CE2 TRP    60      46.370  48.180  41.590  1.00  0.00           C
ATOM    789  CZ2 TRP    60      47.580  48.850  41.480  1.00  0.00           C
ATOM    790  HZ2 TRP    60      48.220  49.090  42.310  1.00  0.00           H
ATOM    791  CH2 TRP    60      48.070  49.230  40.150  1.00  0.00           C
ATOM    792  HH2 TRP    60      48.990  49.790  40.040  1.00  0.00           H
ATOM    793  CZ3 TRP    60      47.250  48.960  39.010  1.00  0.00           C
ATOM    794  HZ3 TRP    60      47.560  49.380  38.060  1.00  0.00           H
ATOM    795  CE3 TRP    60      46.120  48.150  39.200  1.00  0.00           C
ATOM    796  HE3 TRP    60      45.600  47.780  38.330  1.00  0.00           H
ATOM    797  CD2 TRP    60      45.630  47.750  40.470  1.00  0.00           C
ATOM    798  C   TRP    60      45.370  44.750  39.450  1.00  0.00           C
ATOM    799  O   TRP    60      45.680  45.020  38.310  1.00  0.00           O
ATOM    800  N   ALA    61      46.240  44.400  40.380  1.00  0.00           N
ATOM    801  H   ALA    61      45.860  44.230  41.300  1.00  0.00           H
ATOM    802  CA  ALA    61      47.730  44.150  40.210  1.00  0.00           C
ATOM    803  HA  ALA    61      48.250  45.030  39.810  1.00  0.00           H
ATOM    804  CB  ALA    61      48.470  43.830  41.510  1.00  0.00           C
ATOM    805  HB1 ALA    61      48.430  44.650  42.230  1.00  0.00           H
ATOM    806  HB2 ALA    61      48.010  43.000  42.040  1.00  0.00           H
ATOM    807  HB3 ALA    61      49.480  43.490  41.270  1.00  0.00           H
ATOM    808  C   ALA    61      48.100  42.990  39.280  1.00  0.00           C
ATOM    809  O   ALA    61      49.280  42.890  38.830  1.00  0.00           O
ATOM    810  N   GLY    65      47.060  42.190  39.020  1.00  0.00           N
ATOM    811  H   GLY    65      46.160  42.410  39.410  1.00  0.00           H
ATOM    812  CA  GLY    65      47.200  41.010  38.130  1.00  0.00           C
ATOM    813  HA1 GLY    65      48.140  41.140  37.600  1.00  0.00           H
ATOM    814  HA2 GLY    65      46.440  41.040  37.340  1.00  0.00           H
ATOM    815  C   GLY    65      47.270  39.650  38.870  1.00  0.00           C
ATOM    816  O   GLY    65      47.280  38.640  38.190  1.00  0.00           O
ATOM    817  N   ASP    66      47.360  39.680  40.180  1.00  0.00           N
ATOM    818  H   ASP    66      47.320  40.620  40.540  1.00  0.00           H
ATOM    819  CA  ASP    66      47.810  38.540  41.090  1.00  0.00           C
ATOM    820  HA  ASP    66      48.620  37.970  40.630  1.00  0.00           H
ATOM    821  CB  ASP    66      48.210  39.230  42.430  1.00  0.00           C
ATOM    822  HB1 ASP    66      47.220  39.580  42.720  1.00  0.00           H
ATOM    823  HB2 ASP    66      48.880  40.080  42.270  1.00  0.00           H
ATOM    824  CG  ASP    66      48.820  38.420  43.550  1.00  0.00           C
ATOM    825  OD1 ASP    66      49.340  39.080  44.490  1.00  0.00           O
ATOM    826  OD2 ASP    66      48.900  37.200  43.360  1.00  0.00           O
ATOM    827  C   ASP    66      46.680  37.580  41.520  1.00  0.00           C
ATOM    828  O   ASP    66      45.490  38.020  41.680  1.00  0.00           O
ATOM    829  N   ARG    67      46.900  36.300  41.590  1.00  0.00           N
ATOM    830  H   ARG    67      47.870  36.000  41.590  1.00  0.00           H
ATOM    831  CA  ARG    67      45.940  35.200  41.390  1.00  0.00           C
ATOM    832  HA  ARG    67      44.950  35.610  41.200  1.00  0.00           H
ATOM    833  CB  ARG    67      46.380  34.470  40.160  1.00  0.00           C
ATOM    834  HB1 ARG    67      45.690  33.630  40.030  1.00  0.00           H
ATOM    835  HB2 ARG    67      47.370  34.060  40.410  1.00  0.00           H
ATOM    836  CG  ARG    67      46.520  35.330  38.880  1.00  0.00           C
ATOM    837  HG1 ARG    67      47.180  36.160  39.150  1.00  0.00           H
ATOM    838  HG2 ARG    67      45.580  35.820  38.670  1.00  0.00           H
ATOM    839  CD  ARG    67      46.990  34.540  37.670  1.00  0.00           C
ATOM    840  HD1 ARG    67      46.920  35.280  36.880  1.00  0.00           H
ATOM    841  HD2 ARG    67      46.320  33.760  37.310  1.00  0.00           H
ATOM    842  NE  ARG    67      48.330  33.880  37.830  1.00  0.00           N
ATOM    843  HE  ARG    67      48.320  32.880  37.940  1.00  0.00           H
ATOM    844  CZ  ARG    67      49.510  34.470  37.790  1.00  0.00           C
ATOM    845  NH1 ARG    67      49.600  35.810  37.810  1.00  0.00           N
ATOM    846 1HH1 ARG    67      48.880  36.520  37.780  1.00  0.00           H
ATOM    847 2HH1 ARG    67      50.560  36.120  37.800  1.00  0.00           H
ATOM    848  NH2 ARG    67      50.570  33.750  37.630  1.00  0.00           N
ATOM    849 1HH2 ARG    67      50.550  32.770  37.390  1.00  0.00           H
ATOM    850 2HH2 ARG    67      51.500  34.130  37.610  1.00  0.00           H
ATOM    851  C   ARG    67      45.840  34.380  42.660  1.00  0.00           C
ATOM    852  O   ARG    67      46.820  34.230  43.380  1.00  0.00           O
ATOM    853  N   THR    68      44.660  33.910  43.000  1.00  0.00           N
ATOM    854  H   THR    68      43.890  34.270  42.450  1.00  0.00           H
ATOM    855  CA  THR    68      44.380  33.050  44.150  1.00  0.00           C
ATOM    856  HA  THR    68      45.250  32.540  44.560  1.00  0.00           H
ATOM    857  CB  THR    68      43.810  33.890  45.330  1.00  0.00           C
ATOM    858  HB  THR    68      42.850  34.290  45.040  1.00  0.00           H
ATOM    859  CG2 THR    68      43.670  33.090  46.570  1.00  0.00           C
ATOM    860 1HG2 THR    68      42.990  32.260  46.350  1.00  0.00           H
ATOM    861 2HG2 THR    68      44.690  32.810  46.860  1.00  0.00           H
ATOM    862 3HG2 THR    68      43.150  33.670  47.330  1.00  0.00           H
ATOM    863  OG1 THR    68      44.640  35.010  45.740  1.00  0.00           O
ATOM    864  HG1 THR    68      44.480  35.760  45.160  1.00  0.00           H
ATOM    865  C   THR    68      43.280  32.030  43.830  1.00  0.00           C
ATOM    866  O   THR    68      42.310  32.470  43.180  1.00  0.00           O
ATOM    867  N   TYR    69      43.440  30.740  44.210  1.00  0.00           N
ATOM    868  H   TYR    69      44.230  30.660  44.820  1.00  0.00           H
ATOM    869  CA  TYR    69      42.680  29.600  43.750  1.00  0.00           C
ATOM    870  HA  TYR    69      41.780  29.930  43.230  1.00  0.00           H
ATOM    871  CB  TYR    69      43.570  28.860  42.730  1.00  0.00           C
ATOM    872  HB1 TYR    69      43.000  28.060  42.250  1.00  0.00           H
ATOM    873  HB2 TYR    69      44.440  28.410  43.210  1.00  0.00           H
ATOM    874  CG  TYR    69      44.110  29.720  41.560  1.00  0.00           C
ATOM    875  CD1 TYR    69      45.490  29.840  41.290  1.00  0.00           C
ATOM    876  HD1 TYR    69      46.240  29.410  41.940  1.00  0.00           H
ATOM    877  CE1 TYR    69      45.890  30.620  40.220  1.00  0.00           C
ATOM    878  HE1 TYR    69      46.950  30.660  40.020  1.00  0.00           H
ATOM    879  CZ  TYR    69      44.910  31.160  39.340  1.00  0.00           C
ATOM    880  OH  TYR    69      45.290  31.730  38.180  1.00  0.00           O
ATOM    881  HH  TYR    69      46.220  31.540  38.060  1.00  0.00           H
ATOM    882  CE2 TYR    69      43.580  30.940  39.630  1.00  0.00           C
ATOM    883  HE2 TYR    69      42.790  31.340  39.020  1.00  0.00           H
ATOM    884  CD2 TYR    69      43.160  30.320  40.780  1.00  0.00           C
ATOM    885  HD2 TYR    69      42.090  30.190  40.820  1.00  0.00           H
ATOM    886  C   TYR    69      42.130  28.710  44.810  1.00  0.00           C
ATOM    887  O   TYR    69      42.380  28.960  45.950  1.00  0.00           O
