# Supplementary material for: Targeting Ras-binding domain of ELMO1 by computational nanobody design
Source: Commun Biol. 2023 Mar 17;6:284. doi: 10.1038/s42003-023-04657-w (PMC10023680; doi:10.1038/s42003-023-04657-w)
Supplement: Supplementary file 4 — Supplementary Data 2 [file 42003_2023_4657_MOESM4_ESM.zip › MD_input_output/Nb01_snapshot/snapshot_065000_CDR3.pdb]

ATOM   1461  N   ALA   107      33.440  45.090  36.580  1.00  0.00           N
ATOM   1462  H   ALA   107      34.310  44.660  36.870  1.00  0.00           H
ATOM   1463  CA  ALA   107      33.050  46.400  37.030  1.00  0.00           C
ATOM   1464  HA  ALA   107      32.240  46.750  36.390  1.00  0.00           H
ATOM   1465  CB  ALA   107      32.540  46.360  38.460  1.00  0.00           C
ATOM   1466  HB1 ALA   107      31.690  45.690  38.560  1.00  0.00           H
ATOM   1467  HB2 ALA   107      33.310  46.050  39.170  1.00  0.00           H
ATOM   1468  HB3 ALA   107      32.280  47.350  38.840  1.00  0.00           H
ATOM   1469  C   ALA   107      34.290  47.350  36.970  1.00  0.00           C
ATOM   1470  O   ALA   107      35.450  46.920  37.000  1.00  0.00           O
ATOM   1471  N   ALA   108      34.050  48.670  36.850  1.00  0.00           N
ATOM   1472  H   ALA   108      33.110  49.050  36.930  1.00  0.00           H
ATOM   1473  CA  ALA   108      35.180  49.630  37.180  1.00  0.00           C
ATOM   1474  HA  ALA   108      36.050  49.160  37.620  1.00  0.00           H
ATOM   1475  CB  ALA   108      35.570  50.350  35.840  1.00  0.00           C
ATOM   1476  HB1 ALA   108      35.720  49.590  35.070  1.00  0.00           H
ATOM   1477  HB2 ALA   108      34.780  50.970  35.430  1.00  0.00           H
ATOM   1478  HB3 ALA   108      36.420  51.010  35.950  1.00  0.00           H
ATOM   1479  C   ALA   108      34.780  50.660  38.190  1.00  0.00           C
ATOM   1480  O   ALA   108      33.620  51.050  38.270  1.00  0.00           O
ATOM   1481  N   ASP   109      35.770  51.160  38.890  1.00  0.00           N
ATOM   1482  H   ASP   109      36.720  50.830  38.790  1.00  0.00           H
ATOM   1483  CA  ASP   109      35.620  52.350  39.690  1.00  0.00           C
ATOM   1484  HA  ASP   109      34.800  53.000  39.370  1.00  0.00           H
ATOM   1485  CB  ASP   109      35.350  51.790  41.080  1.00  0.00           C
ATOM   1486  HB1 ASP   109      36.260  51.330  41.450  1.00  0.00           H
ATOM   1487  HB2 ASP   109      34.630  50.980  40.940  1.00  0.00           H
ATOM   1488  CG  ASP   109      34.690  52.900  41.980  1.00  0.00           C
ATOM   1489  OD1 ASP   109      33.500  53.150  41.700  1.00  0.00           O
ATOM   1490  OD2 ASP   109      35.300  53.530  42.880  1.00  0.00           O
ATOM   1491  C   ASP   109      36.880  53.160  39.820  1.00  0.00           C
ATOM   1492  O   ASP   109      38.010  52.640  39.570  1.00  0.00           O
ATOM   1493  N   ARG   110      36.720  54.340  40.380  1.00  0.00           N
ATOM   1494  H   ARG   110      35.780  54.680  40.520  1.00  0.00           H
ATOM   1495  CA  ARG   110      37.760  55.310  40.600  1.00  0.00           C
ATOM   1496  HA  ARG   110      38.440  55.080  39.780  1.00  0.00           H
ATOM   1497  CB  ARG   110      37.190  56.750  40.490  1.00  0.00           C
ATOM   1498  HB1 ARG   110      36.670  56.800  41.440  1.00  0.00           H
ATOM   1499  HB2 ARG   110      36.500  56.790  39.640  1.00  0.00           H
ATOM   1500  CG  ARG   110      38.370  57.770  40.430  1.00  0.00           C
ATOM   1501  HG1 ARG   110      39.080  57.690  41.250  1.00  0.00           H
ATOM   1502  HG2 ARG   110      37.910  58.750  40.540  1.00  0.00           H
ATOM   1503  CD  ARG   110      39.120  57.810  39.100  1.00  0.00           C
ATOM   1504  HD1 ARG   110      38.440  57.800  38.240  1.00  0.00           H
ATOM   1505  HD2 ARG   110      39.780  56.950  39.010  1.00  0.00           H
ATOM   1506  NE  ARG   110      39.980  59.000  39.080  1.00  0.00           N
ATOM   1507  HE  ARG   110      39.630  59.820  38.600  1.00  0.00           H
ATOM   1508  CZ  ARG   110      41.270  59.030  39.510  1.00  0.00           C
ATOM   1509  NH1 ARG   110      41.970  58.060  39.920  1.00  0.00           N
ATOM   1510 1HH1 ARG   110      41.670  57.110  39.750  1.00  0.00           H
ATOM   1511 2HH1 ARG   110      42.840  58.270  40.400  1.00  0.00           H
ATOM   1512  NH2 ARG   110      41.910  60.130  39.480  1.00  0.00           N
ATOM   1513 1HH2 ARG   110      41.420  60.950  39.160  1.00  0.00           H
ATOM   1514 2HH2 ARG   110      42.910  60.220  39.640  1.00  0.00           H
ATOM   1515  C   ARG   110      38.510  55.080  41.890  1.00  0.00           C
ATOM   1516  O   ARG   110      39.680  55.370  41.970  1.00  0.00           O
ATOM   1517  N   PHE   111      37.850  54.500  42.930  1.00  0.00           N
ATOM   1518  H   PHE   111      36.870  54.260  42.950  1.00  0.00           H
ATOM   1519  CA  PHE   111      38.550  54.300  44.230  1.00  0.00           C
ATOM   1520  HA  PHE   111      39.620  54.460  44.100  1.00  0.00           H
ATOM   1521  CB  PHE   111      38.120  55.360  45.200  1.00  0.00           C
ATOM   1522  HB1 PHE   111      38.560  55.400  46.200  1.00  0.00           H
ATOM   1523  HB2 PHE   111      37.050  55.190  45.290  1.00  0.00           H
ATOM   1524  CG  PHE   111      38.350  56.730  44.680  1.00  0.00           C
ATOM   1525  CD1 PHE   111      37.340  57.470  44.060  1.00  0.00           C
ATOM   1526  HD1 PHE   111      36.340  57.080  43.950  1.00  0.00           H
ATOM   1527  CE1 PHE   111      37.530  58.660  43.430  1.00  0.00           C
ATOM   1528  HE1 PHE   111      36.770  59.240  42.930  1.00  0.00           H
ATOM   1529  CZ  PHE   111      38.900  59.120  43.360  1.00  0.00           C
ATOM   1530  HZ  PHE   111      39.140  60.030  42.830  1.00  0.00           H
ATOM   1531  CE2 PHE   111      39.970  58.450  43.930  1.00  0.00           C
ATOM   1532  HE2 PHE   111      40.960  58.890  43.950  1.00  0.00           H
ATOM   1533  CD2 PHE   111      39.690  57.240  44.590  1.00  0.00           C
ATOM   1534  HD2 PHE   111      40.540  56.770  45.050  1.00  0.00           H
ATOM   1535  C   PHE   111      38.430  52.880  44.780  1.00  0.00           C
ATOM   1536  O   PHE   111      39.350  52.380  45.420  1.00  0.00           O
ATOM   1537  N   LEU   112      37.260  52.220  44.610  1.00  0.00           N
ATOM   1538  H   LEU   112      36.630  52.800  44.080  1.00  0.00           H
ATOM   1539  CA  LEU   112      36.790  50.880  45.160  1.00  0.00           C
ATOM   1540  HA  LEU   112      37.020  50.810  46.220  1.00  0.00           H
ATOM   1541  CB  LEU   112      35.320  50.550  44.960  1.00  0.00           C
ATOM   1542  HB1 LEU   112      35.230  49.510  45.290  1.00  0.00           H
ATOM   1543  HB2 LEU   112      35.080  50.620  43.900  1.00  0.00           H
ATOM   1544  CG  LEU   112      34.430  51.560  45.740  1.00  0.00           C
ATOM   1545  HG  LEU   112      34.880  52.520  45.510  1.00  0.00           H
ATOM   1546  CD1 LEU   112      32.990  51.560  45.190  1.00  0.00           C
ATOM   1547 1HD1 LEU   112      32.640  50.530  45.120  1.00  0.00           H
ATOM   1548 2HD1 LEU   112      32.240  52.160  45.700  1.00  0.00           H
ATOM   1549 3HD1 LEU   112      33.170  51.770  44.140  1.00  0.00           H
ATOM   1550  CD2 LEU   112      34.460  51.180  47.140  1.00  0.00           C
ATOM   1551 1HD2 LEU   112      33.820  50.330  47.370  1.00  0.00           H
ATOM   1552 2HD2 LEU   112      35.470  51.010  47.510  1.00  0.00           H
ATOM   1553 3HD2 LEU   112      34.000  52.060  47.600  1.00  0.00           H
ATOM   1554  C   LEU   112      37.620  49.700  44.600  1.00  0.00           C
ATOM   1555  O   LEU   112      37.970  49.690  43.390  1.00  0.00           O
ATOM   1556  N   THR   113      37.910  48.760  45.470  1.00  0.00           N
ATOM   1557  H   THR   113      37.520  48.800  46.400  1.00  0.00           H
ATOM   1558  CA  THR   113      38.770  47.580  45.290  1.00  0.00           C
ATOM   1559  HA  THR   113      39.030  47.550  44.230  1.00  0.00           H
ATOM   1560  CB  THR   113      40.040  47.740  46.090  1.00  0.00           C
ATOM   1561  HB  THR   113      40.560  46.790  46.240  1.00  0.00           H
ATOM   1562  CG2 THR   113      41.030  48.770  45.620  1.00  0.00           C
ATOM   1563 1HG2 THR   113      41.010  49.690  46.200  1.00  0.00           H
ATOM   1564 2HG2 THR   113      42.080  48.480  45.690  1.00  0.00           H
ATOM   1565 3HG2 THR   113      40.810  49.040  44.580  1.00  0.00           H
ATOM   1566  OG1 THR   113      39.650  48.110  47.330  1.00  0.00           O
ATOM   1567  HG1 THR   113      40.240  47.630  47.910  1.00  0.00           H
ATOM   1568  C   THR   113      38.190  46.190  45.650  1.00  0.00           C
ATOM   1569  O   THR   113      38.660  45.110  45.160  1.00  0.00           O
ATOM   1570  N   ARG   132      37.050  46.180  46.390  1.00  0.00           N
ATOM   1571  H   ARG   132      36.770  47.020  46.870  1.00  0.00           H
ATOM   1572  CA  ARG   132      36.500  44.890  46.900  1.00  0.00           C
ATOM   1573  HA  ARG   132      36.800  44.060  46.260  1.00  0.00           H
ATOM   1574  CB  ARG   132      37.020  44.580  48.330  1.00  0.00           C
ATOM   1575  HB1 ARG   132      36.380  43.810  48.740  1.00  0.00           H
ATOM   1576  HB2 ARG   132      37.100  45.510  48.900  1.00  0.00           H
ATOM   1577  CG  ARG   132      38.400  43.990  48.350  1.00  0.00           C
ATOM   1578  HG1 ARG   132      39.160  44.670  47.990  1.00  0.00           H
ATOM   1579  HG2 ARG   132      38.380  43.110  47.700  1.00  0.00           H
ATOM   1580  CD  ARG   132      38.700  43.580  49.820  1.00  0.00           C
ATOM   1581  HD1 ARG   132      37.850  43.150  50.350  1.00  0.00           H
ATOM   1582  HD2 ARG   132      38.920  44.510  50.350  1.00  0.00           H
ATOM   1583  NE  ARG   132      39.910  42.780  49.900  1.00  0.00           N
ATOM   1584  HE  ARG   132      40.730  43.270  50.220  1.00  0.00           H
ATOM   1585  CZ  ARG   132      40.150  41.550  49.520  1.00  0.00           C
ATOM   1586  NH1 ARG   132      39.280  40.670  49.140  1.00  0.00           N
ATOM   1587 1HH1 ARG   132      38.320  40.930  48.970  1.00  0.00           H
ATOM   1588 2HH1 ARG   132      39.670  39.940  48.550  1.00  0.00           H
ATOM   1589  NH2 ARG   132      41.360  41.120  49.600  1.00  0.00           N
ATOM   1590 1HH2 ARG   132      42.110  41.780  49.710  1.00  0.00           H
ATOM   1591 2HH2 ARG   132      41.600  40.190  49.280  1.00  0.00           H
ATOM   1592  C   ARG   132      34.930  44.800  46.910  1.00  0.00           C
ATOM   1593  O   ARG   132      34.430  43.650  47.010  1.00  0.00           O
ATOM   1594  N   SER   133      34.140  45.880  46.550  1.00  0.00           N
ATOM   1595  H   SER   133      34.600  46.780  46.530  1.00  0.00           H
ATOM   1596  CA  SER   133      32.660  45.890  46.820  1.00  0.00           C
ATOM   1597  HA  SER   133      32.340  44.940  47.260  1.00  0.00           H
ATOM   1598  CB  SER   133      32.350  46.910  47.960  1.00  0.00           C
ATOM   1599  HB1 SER   133      32.530  46.510  48.950  1.00  0.00           H
ATOM   1600  HB2 SER   133      31.280  47.080  47.880  1.00  0.00           H
ATOM   1601  OG  SER   133      33.180  48.070  47.960  1.00  0.00           O
ATOM   1602  HG  SER   133      32.690  48.730  48.470  1.00  0.00           H
ATOM   1603  C   SER   133      31.750  46.280  45.710  1.00  0.00           C
ATOM   1604  O   SER   133      32.100  47.130  44.930  1.00  0.00           O
ATOM   1605  N   VAL   134      30.470  45.850  45.720  1.00  0.00           N
ATOM   1606  H   VAL   134      30.250  45.280  46.520  1.00  0.00           H
ATOM   1607  CA  VAL   134      29.450  45.940  44.710  1.00  0.00           C
ATOM   1608  HA  VAL   134      29.930  45.530  43.820  1.00  0.00           H
ATOM   1609  CB  VAL   134      28.200  45.110  45.010  1.00  0.00           C
ATOM   1610  HB  VAL   134      27.490  45.280  44.210  1.00  0.00           H
ATOM   1611  CG1 VAL   134      28.480  43.570  45.120  1.00  0.00           C
ATOM   1612 1HG1 VAL   134      29.300  43.450  45.830  1.00  0.00           H
ATOM   1613 2HG1 VAL   134      27.630  43.100  45.610  1.00  0.00           H
ATOM   1614 3HG1 VAL   134      28.630  43.220  44.090  1.00  0.00           H
ATOM   1615  CG2 VAL   134      27.560  45.520  46.340  1.00  0.00           C
ATOM   1616 1HG2 VAL   134      26.790  44.790  46.600  1.00  0.00           H
ATOM   1617 2HG2 VAL   134      28.280  45.440  47.150  1.00  0.00           H
ATOM   1618 3HG2 VAL   134      27.170  46.530  46.230  1.00  0.00           H
ATOM   1619  C   VAL   134      29.020  47.390  44.460  1.00  0.00           C
ATOM   1620  O   VAL   134      28.210  47.610  43.620  1.00  0.00           O
ATOM   1621  N   LYS   135      29.560  48.440  45.170  1.00  0.00           N
ATOM   1622  H   LYS   135      30.340  48.240  45.770  1.00  0.00           H
ATOM   1623  CA  LYS   135      29.220  49.790  44.810  1.00  0.00           C
ATOM   1624  HA  LYS   135      28.220  49.740  44.370  1.00  0.00           H
ATOM   1625  CB  LYS   135      29.140  50.680  46.060  1.00  0.00           C
ATOM   1626  HB1 LYS   135      28.830  51.690  45.790  1.00  0.00           H
ATOM   1627  HB2 LYS   135      30.130  50.760  46.510  1.00  0.00           H
ATOM   1628  CG  LYS   135      28.290  50.160  47.260  1.00  0.00           C
ATOM   1629  HG1 LYS   135      28.580  50.620  48.210  1.00  0.00           H
ATOM   1630  HG2 LYS   135      28.520  49.110  47.420  1.00  0.00           H
ATOM   1631  CD  LYS   135      26.710  50.250  47.200  1.00  0.00           C
ATOM   1632  HD1 LYS   135      26.480  49.730  46.270  1.00  0.00           H
ATOM   1633  HD2 LYS   135      26.440  51.300  47.110  1.00  0.00           H
ATOM   1634  CE  LYS   135      25.780  49.590  48.240  1.00  0.00           C
ATOM   1635  HE1 LYS   135      25.940  48.510  48.250  1.00  0.00           H
ATOM   1636  HE2 LYS   135      24.750  49.900  48.060  1.00  0.00           H
ATOM   1637  NZ  LYS   135      26.070  50.050  49.640  1.00  0.00           N
ATOM   1638  HZ1 LYS   135      25.700  50.970  49.820  1.00  0.00           H
ATOM   1639  HZ2 LYS   135      25.650  49.410  50.290  1.00  0.00           H
ATOM   1640  HZ3 LYS   135      27.040  50.050  49.930  1.00  0.00           H
ATOM   1641  C   LYS   135      29.980  50.480  43.690  1.00  0.00           C
ATOM   1642  O   LYS   135      29.640  51.630  43.440  1.00  0.00           O
ATOM   1643  N   TYR   136      30.900  49.780  43.000  1.00  0.00           N
ATOM   1644  H   TYR   136      31.140  48.810  43.160  1.00  0.00           H
ATOM   1645  CA  TYR   136      31.550  50.320  41.760  1.00  0.00           C
ATOM   1646  HA  TYR   136      32.260  51.070  42.120  1.00  0.00           H
ATOM   1647  CB  TYR   136      32.230  49.100  40.980  1.00  0.00           C
ATOM   1648  HB1 TYR   136      32.320  49.290  39.910  1.00  0.00           H
ATOM   1649  HB2 TYR   136      31.550  48.260  41.060  1.00  0.00           H
ATOM   1650  CG  TYR   136      33.600  48.600  41.440  1.00  0.00           C
ATOM   1651  CD1 TYR   136      33.920  48.430  42.810  1.00  0.00           C
ATOM   1652  HD1 TYR   136      33.370  48.930  43.590  1.00  0.00           H
ATOM   1653  CE1 TYR   136      35.020  47.620  43.240  1.00  0.00           C
ATOM   1654  HE1 TYR   136      35.210  47.370  44.270  1.00  0.00           H
ATOM   1655  CZ  TYR   136      35.900  47.130  42.250  1.00  0.00           C
ATOM   1656  OH  TYR   136      36.960  46.310  42.630  1.00  0.00           O
ATOM   1657  HH  TYR   136      37.460  46.090  41.840  1.00  0.00           H
ATOM   1658  CE2 TYR   136      35.730  47.610  40.930  1.00  0.00           C
ATOM   1659  HE2 TYR   136      36.550  47.450  40.240  1.00  0.00           H
ATOM   1660  CD2 TYR   136      34.580  48.190  40.530  1.00  0.00           C
ATOM   1661  HD2 TYR   136      34.590  48.350  39.460  1.00  0.00           H
ATOM   1662  C   TYR   136      30.640  51.080  40.780  1.00  0.00           C
ATOM   1663  O   TYR   136      29.460  50.790  40.680  1.00  0.00           O
ATOM   1664  N   ASP   137      31.100  52.070  39.920  1.00  0.00           N
ATOM   1665  H   ASP   137      32.040  52.400  40.080  1.00  0.00           H
ATOM   1666  CA  ASP   137      30.180  52.960  39.100  1.00  0.00           C
ATOM   1667  HA  ASP   137      29.260  53.220  39.630  1.00  0.00           H
ATOM   1668  CB  ASP   137      30.950  54.220  38.830  1.00  0.00           C
ATOM   1669  HB1 ASP   137      31.640  54.030  38.010  1.00  0.00           H
ATOM   1670  HB2 ASP   137      31.350  54.630  39.760  1.00  0.00           H
ATOM   1671  CG  ASP   137      30.040  55.390  38.370  1.00  0.00           C
ATOM   1672  OD1 ASP   137      28.800  55.300  38.450  1.00  0.00           O
ATOM   1673  OD2 ASP   137      30.570  56.510  38.060  1.00  0.00           O
ATOM   1674  C   ASP   137      29.690  52.250  37.840  1.00  0.00           C
ATOM   1675  O   ASP   137      28.480  52.250  37.470  1.00  0.00           O
ATOM   1676  N   TYR   138      30.630  51.710  37.130  1.00  0.00           N
ATOM   1677  H   TYR   138      31.510  51.610  37.610  1.00  0.00           H
ATOM   1678  CA  TYR   138      30.520  51.330  35.780  1.00  0.00           C
ATOM   1679  HA  TYR   138      29.600  51.740  35.360  1.00  0.00           H
ATOM   1680  CB  TYR   138      31.650  51.830  34.900  1.00  0.00           C
ATOM   1681  HB1 TYR   138      31.410  51.510  33.890  1.00  0.00           H
ATOM   1682  HB2 TYR   138      32.540  51.370  35.350  1.00  0.00           H
ATOM   1683  CG  TYR   138      31.940  53.350  34.860  1.00  0.00           C
ATOM   1684  CD1 TYR   138      33.200  53.900  35.200  1.00  0.00           C
ATOM   1685  HD1 TYR   138      34.020  53.260  35.500  1.00  0.00           H
ATOM   1686  CE1 TYR   138      33.370  55.280  35.100  1.00  0.00           C
ATOM   1687  HE1 TYR   138      34.320  55.750  35.310  1.00  0.00           H
ATOM   1688  CZ  TYR   138      32.320  56.130  34.770  1.00  0.00           C
ATOM   1689  OH  TYR   138      32.610  57.430  34.640  1.00  0.00           O
ATOM   1690  HH  TYR   138      31.850  57.970  34.380  1.00  0.00           H
ATOM   1691  CE2 TYR   138      31.020  55.590  34.450  1.00  0.00           C
ATOM   1692  HE2 TYR   138      30.180  56.240  34.270  1.00  0.00           H
ATOM   1693  CD2 TYR   138      30.830  54.200  34.540  1.00  0.00           C
ATOM   1694  HD2 TYR   138      29.880  53.770  34.260  1.00  0.00           H
ATOM   1695  C   TYR   138      30.420  49.760  35.680  1.00  0.00           C
ATOM   1696  O   TYR   138      31.350  49.060  36.070  1.00  0.00           O
