# Supplementary material for: Targeting Ras-binding domain of ELMO1 by computational nanobody design
Source: Commun Biol. 2023 Mar 17;6:284. doi: 10.1038/s42003-023-04657-w (PMC10023680; doi:10.1038/s42003-023-04657-w)
Supplement: Supplementary file 4 — Supplementary Data 2 [file 42003_2023_4657_MOESM4_ESM.zip › MD_input_output/Nb01_snapshot/snapshot_065000.pdb]

REMARK    GENERATED BY TRJCONV
TITLE     Protein in water t= 6500.00000 step= 3250000
REMARK    THIS IS A SIMULATION BOX
CRYST1   67.468   67.468   67.468  90.00  90.00  90.00 P 1           1
MODEL        1
ATOM      1  N   VAL     2      29.470  55.240  31.330  1.00  0.00           N
ATOM      2  H1  VAL     2      28.900  55.870  30.790  1.00  0.00           H
ATOM      3  H2  VAL     2      28.780  54.760  31.880  1.00  0.00           H
ATOM      4  H3  VAL     2      30.200  55.740  31.820  1.00  0.00           H
ATOM      5  CA  VAL     2      29.950  54.140  30.410  1.00  0.00           C
ATOM      6  HA  VAL     2      29.340  54.370  29.540  1.00  0.00           H
ATOM      7  CB  VAL     2      31.450  54.270  30.030  1.00  0.00           C
ATOM      8  HB  VAL     2      31.770  53.380  29.490  1.00  0.00           H
ATOM      9  CG1 VAL     2      31.680  55.490  29.190  1.00  0.00           C
ATOM     10 1HG1 VAL     2      30.880  55.720  28.490  1.00  0.00           H
ATOM     11 2HG1 VAL     2      31.690  56.310  29.900  1.00  0.00           H
ATOM     12 3HG1 VAL     2      32.640  55.310  28.690  1.00  0.00           H
ATOM     13  CG2 VAL     2      32.400  54.240  31.250  1.00  0.00           C
ATOM     14 1HG2 VAL     2      32.310  55.160  31.820  1.00  0.00           H
ATOM     15 2HG2 VAL     2      32.350  53.450  32.000  1.00  0.00           H
ATOM     16 3HG2 VAL     2      33.410  54.110  30.850  1.00  0.00           H
ATOM     17  C   VAL     2      29.470  52.810  30.850  1.00  0.00           C
ATOM     18  O   VAL     2      29.260  52.490  32.040  1.00  0.00           O
ATOM     19  N   GLN     3      29.250  51.950  29.870  1.00  0.00           N
ATOM     20  H   GLN     3      29.440  52.260  28.930  1.00  0.00           H
ATOM     21  CA  GLN     3      29.210  50.480  30.090  1.00  0.00           C
ATOM     22  HA  GLN     3      29.170  50.290  31.160  1.00  0.00           H
ATOM     23  CB  GLN     3      27.930  49.870  29.530  1.00  0.00           C
ATOM     24  HB1 GLN     3      27.130  50.380  30.080  1.00  0.00           H
ATOM     25  HB2 GLN     3      27.850  48.800  29.740  1.00  0.00           H
ATOM     26  CG  GLN     3      27.720  50.100  28.050  1.00  0.00           C
ATOM     27  HG1 GLN     3      28.650  49.890  27.520  1.00  0.00           H
ATOM     28  HG2 GLN     3      27.390  51.130  27.920  1.00  0.00           H
ATOM     29  CD  GLN     3      26.690  49.140  27.670  1.00  0.00           C
ATOM     30  OE1 GLN     3      27.040  48.000  27.330  1.00  0.00           O
ATOM     31  NE2 GLN     3      25.430  49.480  27.750  1.00  0.00           N
ATOM     32 1HE2 GLN     3      25.190  50.370  28.170  1.00  0.00           H
ATOM     33 2HE2 GLN     3      24.740  48.750  27.650  1.00  0.00           H
ATOM     34  C   GLN     3      30.440  49.680  29.630  1.00  0.00           C
ATOM     35  O   GLN     3      31.220  50.120  28.800  1.00  0.00           O
ATOM     36  N   LEU     4      30.640  48.430  30.210  1.00  0.00           N
ATOM     37  H   LEU     4      30.030  48.130  30.970  1.00  0.00           H
ATOM     38  CA  LEU     4      31.730  47.510  29.960  1.00  0.00           C
ATOM     39  HA  LEU     4      32.500  47.930  29.320  1.00  0.00           H
ATOM     40  CB  LEU     4      32.440  47.140  31.320  1.00  0.00           C
ATOM     41  HB1 LEU     4      33.340  46.580  31.070  1.00  0.00           H
ATOM     42  HB2 LEU     4      31.760  46.410  31.760  1.00  0.00           H
ATOM     43  CG  LEU     4      32.770  48.160  32.390  1.00  0.00           C
ATOM     44  HG  LEU     4      31.810  48.600  32.670  1.00  0.00           H
ATOM     45  CD1 LEU     4      33.450  47.490  33.670  1.00  0.00           C
ATOM     46 1HD1 LEU     4      32.880  46.710  34.170  1.00  0.00           H
ATOM     47 2HD1 LEU     4      34.340  46.980  33.300  1.00  0.00           H
ATOM     48 3HD1 LEU     4      33.820  48.300  34.300  1.00  0.00           H
ATOM     49  CD2 LEU     4      33.580  49.290  31.880  1.00  0.00           C
ATOM     50 1HD2 LEU     4      33.700  49.930  32.750  1.00  0.00           H
ATOM     51 2HD2 LEU     4      34.600  48.940  31.700  1.00  0.00           H
ATOM     52 3HD2 LEU     4      33.160  49.750  30.980  1.00  0.00           H
ATOM     53  C   LEU     4      31.290  46.320  29.090  1.00  0.00           C
ATOM     54  O   LEU     4      30.060  46.150  28.980  1.00  0.00           O
ATOM     55  N   VAL     5      32.180  45.490  28.550  1.00  0.00           N
ATOM     56  H   VAL     5      33.130  45.600  28.880  1.00  0.00           H
ATOM     57  CA  VAL     5      31.900  44.260  27.840  1.00  0.00           C
ATOM     58  HA  VAL     5      30.910  43.940  28.160  1.00  0.00           H
ATOM     59  CB  VAL     5      31.920  44.480  26.300  1.00  0.00           C
ATOM     60  HB  VAL     5      32.960  44.680  26.020  1.00  0.00           H
ATOM     61  CG1 VAL     5      31.520  43.100  25.580  1.00  0.00           C
ATOM     62 1HG1 VAL     5      32.310  42.370  25.750  1.00  0.00           H
ATOM     63 2HG1 VAL     5      30.580  42.780  26.040  1.00  0.00           H
ATOM     64 3HG1 VAL     5      31.320  43.230  24.520  1.00  0.00           H
ATOM     65  CG2 VAL     5      31.090  45.700  25.950  1.00  0.00           C
ATOM     66 1HG2 VAL     5      30.770  45.570  24.920  1.00  0.00           H
ATOM     67 2HG2 VAL     5      30.160  45.740  26.520  1.00  0.00           H
ATOM     68 3HG2 VAL     5      31.610  46.630  26.190  1.00  0.00           H
ATOM     69  C   VAL     5      32.800  43.150  28.310  1.00  0.00           C
ATOM     70  O   VAL     5      34.000  43.230  28.190  1.00  0.00           O
ATOM     71  N   GLU     6      32.310  41.930  28.550  1.00  0.00           N
ATOM     72  H   GLU     6      31.300  41.900  28.490  1.00  0.00           H
ATOM     73  CA  GLU     6      33.020  40.760  29.090  1.00  0.00           C
ATOM     74  HA  GLU     6      34.060  40.960  29.340  1.00  0.00           H
ATOM     75  CB  GLU     6      32.200  40.330  30.350  1.00  0.00           C
ATOM     76  HB1 GLU     6      32.700  39.450  30.770  1.00  0.00           H
ATOM     77  HB2 GLU     6      31.200  39.980  30.100  1.00  0.00           H
ATOM     78  CG  GLU     6      32.260  41.400  31.490  1.00  0.00           C
ATOM     79  HG1 GLU     6      32.850  42.270  31.190  1.00  0.00           H
ATOM     80  HG2 GLU     6      32.540  40.920  32.420  1.00  0.00           H
ATOM     81  CD  GLU     6      30.860  41.940  31.740  1.00  0.00           C
ATOM     82  OE1 GLU     6      30.270  42.300  30.700  1.00  0.00           O
ATOM     83  OE2 GLU     6      30.350  42.120  32.890  1.00  0.00           O
ATOM     84  C   GLU     6      33.100  39.680  28.000  1.00  0.00           C
ATOM     85  O   GLU     6      32.170  39.520  27.220  1.00  0.00           O
ATOM     86  N   SER     7      34.190  38.940  27.970  1.00  0.00           N
ATOM     87  H   SER     7      34.920  39.020  28.670  1.00  0.00           H
ATOM     88  CA  SER     7      34.350  37.840  27.030  1.00  0.00           C
ATOM     89  HA  SER     7      33.330  37.510  26.800  1.00  0.00           H
ATOM     90  CB  SER     7      34.890  38.410  25.730  1.00  0.00           C
ATOM     91  HB1 SER     7      34.220  39.160  25.320  1.00  0.00           H
ATOM     92  HB2 SER     7      34.960  37.640  24.960  1.00  0.00           H
ATOM     93  OG  SER     7      36.200  39.020  25.950  1.00  0.00           O
ATOM     94  HG  SER     7      36.040  39.840  26.420  1.00  0.00           H
ATOM     95  C   SER     7      35.270  36.690  27.570  1.00  0.00           C
ATOM     96  O   SER     7      35.810  36.830  28.680  1.00  0.00           O
ATOM     97  N   GLY     9      35.550  35.680  26.740  1.00  0.00           N
ATOM     98  H   GLY     9      35.200  35.780  25.800  1.00  0.00           H
ATOM     99  CA  GLY     9      36.300  34.460  26.880  1.00  0.00           C
ATOM    100  HA1 GLY     9      37.220  34.680  27.420  1.00  0.00           H
ATOM    101  HA2 GLY     9      36.520  34.020  25.910  1.00  0.00           H
ATOM    102  C   GLY     9      35.650  33.250  27.640  1.00  0.00           C
ATOM    103  O   GLY     9      36.330  32.280  27.800  1.00  0.00           O
ATOM    104  N   GLY    10      34.360  33.300  27.900  1.00  0.00           N
ATOM    105  H   GLY    10      33.870  34.110  27.560  1.00  0.00           H
ATOM    106  CA  GLY    10      33.720  32.340  28.800  1.00  0.00           C
ATOM    107  HA1 GLY    10      32.800  32.780  29.200  1.00  0.00           H
ATOM    108  HA2 GLY    10      34.440  32.120  29.590  1.00  0.00           H
ATOM    109  C   GLY    10      33.350  31.100  28.000  1.00  0.00           C
ATOM    110  O   GLY    10      33.150  31.110  26.780  1.00  0.00           O
ATOM    111  N   GLY    11      32.890  30.100  28.790  1.00  0.00           N
ATOM    112  H   GLY    11      33.000  30.210  29.780  1.00  0.00           H
ATOM    113  CA  GLY    11      32.470  28.790  28.260  1.00  0.00           C
ATOM    114  HA1 GLY    11      33.190  28.440  27.530  1.00  0.00           H
ATOM    115  HA2 GLY    11      31.530  28.870  27.700  1.00  0.00           H
ATOM    116  C   GLY    11      32.270  27.610  29.310  1.00  0.00           C
ATOM    117  O   GLY    11      31.660  27.840  30.370  1.00  0.00           O
ATOM    118  N   LEU    12      32.730  26.370  28.980  1.00  0.00           N
ATOM    119  H   LEU    12      33.370  26.360  28.200  1.00  0.00           H
ATOM    120  CA  LEU    12      32.630  25.130  29.820  1.00  0.00           C
ATOM    121  HA  LEU    12      32.450  25.430  30.850  1.00  0.00           H
ATOM    122  CB  LEU    12      31.420  24.350  29.380  1.00  0.00           C
ATOM    123  HB1 LEU    12      31.360  24.180  28.300  1.00  0.00           H
ATOM    124  HB2 LEU    12      30.530  24.960  29.570  1.00  0.00           H
ATOM    125  CG  LEU    12      31.160  22.990  30.030  1.00  0.00           C
ATOM    126  HG  LEU    12      31.260  23.160  31.100  1.00  0.00           H
ATOM    127  CD1 LEU    12      29.700  22.490  29.850  1.00  0.00           C
ATOM    128 1HD1 LEU    12      28.970  23.140  30.320  1.00  0.00           H
ATOM    129 2HD1 LEU    12      29.460  22.360  28.790  1.00  0.00           H
ATOM    130 3HD1 LEU    12      29.560  21.490  30.260  1.00  0.00           H
ATOM    131  CD2 LEU    12      31.950  21.740  29.420  1.00  0.00           C
ATOM    132 1HD2 LEU    12      33.030  21.930  29.440  1.00  0.00           H
ATOM    133 2HD2 LEU    12      31.790  20.920  30.130  1.00  0.00           H
ATOM    134 3HD2 LEU    12      31.560  21.540  28.420  1.00  0.00           H
ATOM    135  C   LEU    12      33.970  24.390  29.770  1.00  0.00           C
ATOM    136  O   LEU    12      34.670  24.310  28.760  1.00  0.00           O
ATOM    137  N   VAL    13      34.340  23.850  30.920  1.00  0.00           N
ATOM    138  H   VAL    13      33.790  24.050  31.740  1.00  0.00           H
ATOM    139  CA  VAL    13      35.620  23.130  31.080  1.00  0.00           C
ATOM    140  HA  VAL    13      35.920  22.830  30.070  1.00  0.00           H
ATOM    141  CB  VAL    13      36.700  23.970  31.620  1.00  0.00           C
ATOM    142  HB  VAL    13      37.600  23.350  31.670  1.00  0.00           H
ATOM    143  CG1 VAL    13      37.020  25.210  30.800  1.00  0.00           C
ATOM    144 1HG1 VAL    13      36.840  25.000  29.740  1.00  0.00           H
ATOM    145 2HG1 VAL    13      36.370  26.040  31.090  1.00  0.00           H
ATOM    146 3HG1 VAL    13      38.070  25.460  30.890  1.00  0.00           H
ATOM    147  CG2 VAL    13      36.610  24.480  33.070  1.00  0.00           C
ATOM    148 1HG2 VAL    13      37.490  25.000  33.430  1.00  0.00           H
ATOM    149 2HG2 VAL    13      35.740  25.140  33.080  1.00  0.00           H
ATOM    150 3HG2 VAL    13      36.430  23.550  33.620  1.00  0.00           H
ATOM    151  C   VAL    13      35.400  21.770  31.880  1.00  0.00           C
ATOM    152  O   VAL    13      34.400  21.610  32.560  1.00  0.00           O
ATOM    153  N   GLN    14      36.320  20.840  31.850  1.00  0.00           N
ATOM    154  H   GLN    14      37.070  20.840  31.170  1.00  0.00           H
ATOM    155  CA  GLN    14      36.400  19.770  32.820  1.00  0.00           C
ATOM    156  HA  GLN    14      35.400  19.400  33.070  1.00  0.00           H
ATOM    157  CB  GLN    14      37.090  18.700  32.020  1.00  0.00           C
ATOM    158  HB1 GLN    14      37.070  17.750  32.550  1.00  0.00           H
ATOM    159  HB2 GLN    14      38.160  18.920  31.960  1.00  0.00           H
ATOM    160  CG  GLN    14      36.630  18.330  30.610  1.00  0.00           C
ATOM    161  HG1 GLN    14      37.020  17.360  30.290  1.00  0.00           H
ATOM    162  HG2 GLN    14      37.040  19.060  29.920  1.00  0.00           H
ATOM    163  CD  GLN    14      35.120  18.180  30.400  1.00  0.00           C
ATOM    164  OE1 GLN    14      34.580  17.200  30.820  1.00  0.00           O
ATOM    165  NE2 GLN    14      34.390  19.060  29.700  1.00  0.00           N
ATOM    166 1HE2 GLN    14      34.840  19.880  29.320  1.00  0.00           H
ATOM    167 2HE2 GLN    14      33.390  18.960  29.700  1.00  0.00           H
ATOM    168  C   GLN    14      37.100  20.200  34.100  1.00  0.00           C
ATOM    169  O   GLN    14      37.960  21.050  34.050  1.00  0.00           O
ATOM    170  N   ALA    15      36.780  19.580  35.240  1.00  0.00           N
ATOM    171  H   ALA    15      36.160  18.780  35.240  1.00  0.00           H
ATOM    172  CA  ALA    15      37.490  19.770  36.500  1.00  0.00           C
ATOM    173  HA  ALA    15      37.100  20.740  36.820  1.00  0.00           H
ATOM    174  CB  ALA    15      36.940  18.730  37.490  1.00  0.00           C
ATOM    175  HB1 ALA    15      35.860  18.810  37.590  1.00  0.00           H
ATOM    176  HB2 ALA    15      37.130  17.740  37.100  1.00  0.00           H
ATOM    177  HB3 ALA    15      37.420  18.830  38.470  1.00  0.00           H
ATOM    178  C   ALA    15      39.040  19.730  36.540  1.00  0.00           C
ATOM    179  O   ALA    15      39.690  18.780  36.080  1.00  0.00           O
ATOM    180  N   GLY    16      39.640  20.800  37.010  1.00  0.00           N
ATOM    181  H   GLY    16      39.050  21.590  37.240  1.00  0.00           H
ATOM    182  CA  GLY    16      41.090  21.110  37.030  1.00  0.00           C
ATOM    183  HA1 GLY    16      41.670  20.200  37.200  1.00  0.00           H
ATOM    184  HA2 GLY    16      41.370  21.790  37.840  1.00  0.00           H
ATOM    185  C   GLY    16      41.620  21.790  35.730  1.00  0.00           C
ATOM    186  O   GLY    16      42.810  21.940  35.540  1.00  0.00           O
ATOM    187  N   ASP    17      40.730  22.130  34.820  1.00  0.00           N
ATOM    188  H   ASP    17      39.750  21.990  35.040  1.00  0.00           H
ATOM    189  CA  ASP    17      41.170  22.820  33.620  1.00  0.00           C
ATOM    190  HA  ASP    17      42.210  22.700  33.310  1.00  0.00           H
ATOM    191  CB  ASP    17      40.260  22.390  32.470  1.00  0.00           C
ATOM    192  HB1 ASP    17      39.280  22.840  32.680  1.00  0.00           H
ATOM    193  HB2 ASP    17      40.190  21.310  32.490  1.00  0.00           H
ATOM    194  CG  ASP    17      40.700  22.800  31.100  1.00  0.00           C
ATOM    195  OD1 ASP    17      41.950  22.990  30.920  1.00  0.00           O
ATOM    196  OD2 ASP    17      39.880  23.190  30.270  1.00  0.00           O
ATOM    197  C   ASP    17      40.990  24.400  33.710  1.00  0.00           C
ATOM    198  O   ASP    17      40.380  24.910  34.670  1.00  0.00           O
ATOM    199  N   SER    18      41.680  25.130  32.840  1.00  0.00           N
ATOM    200  H   SER    18      42.100  24.670  32.050  1.00  0.00           H
ATOM    201  CA  SER    18      41.970  26.620  33.020  1.00  0.00           C
ATOM    202  HA  SER    18      41.520  26.930  33.960  1.00  0.00           H
ATOM    203  CB  SER    18      43.470  26.830  33.220  1.00  0.00           C
ATOM    204  HB1 SER    18      43.620  27.910  33.250  1.00  0.00           H
ATOM    205  HB2 SER    18      44.010  26.520  32.320  1.00  0.00           H
ATOM    206  OG  SER    18      44.070  26.200  34.390  1.00  0.00           O
ATOM    207  HG  SER    18      45.010  26.080  34.220  1.00  0.00           H
ATOM    208  C   SER    18      41.370  27.470  31.910  1.00  0.00           C
ATOM    209  O   SER    18      41.060  27.010  30.830  1.00  0.00           O
ATOM    210  N   LEU    19      41.090  28.740  32.160  1.00  0.00           N
ATOM    211  H   LEU    19      41.440  29.100  33.030  1.00  0.00           H
ATOM    212  CA  LEU    19      40.680  29.700  31.160  1.00  0.00           C
ATOM    213  HA  LEU    19      41.070  29.320  30.210  1.00  0.00           H
ATOM    214  CB  LEU    19      39.140  29.920  31.050  1.00  0.00           C
ATOM    215  HB1 LEU    19      38.910  30.730  30.350  1.00  0.00           H
ATOM    216  HB2 LEU    19      38.800  30.230  32.040  1.00  0.00           H
ATOM    217  CG  LEU    19      38.280  28.670  30.750  1.00  0.00           C
ATOM    218  HG  LEU    19      38.660  27.850  31.360  1.00  0.00           H
ATOM    219  CD1 LEU    19      36.900  29.020  31.120  1.00  0.00           C
ATOM    220 1HD1 LEU    19      36.830  29.110  32.200  1.00  0.00           H
ATOM    221 2HD1 LEU    19      36.610  29.930  30.590  1.00  0.00           H
ATOM    222 3HD1 LEU    19      36.210  28.240  30.800  1.00  0.00           H
ATOM    223  CD2 LEU    19      38.250  28.200  29.280  1.00  0.00           C
ATOM    224 1HD2 LEU    19      37.980  29.090  28.710  1.00  0.00           H
ATOM    225 2HD2 LEU    19      39.280  27.970  28.990  1.00  0.00           H
ATOM    226 3HD2 LEU    19      37.750  27.230  29.190  1.00  0.00           H
ATOM    227  C   LEU    19      41.320  31.090  31.380  1.00  0.00           C
ATOM    228  O   LEU    19      41.700  31.490  32.490  1.00  0.00           O
ATOM    229  N   ARG    20      41.310  32.080  30.430  1.00  0.00           N
ATOM    230  H   ARG    20      40.830  31.820  29.580  1.00  0.00           H
ATOM    231  CA  ARG    20      41.440  33.530  30.690  1.00  0.00           C
ATOM    232  HA  ARG    20      41.430  33.740  31.760  1.00  0.00           H
ATOM    233  CB  ARG    20      42.750  34.040  30.030  1.00  0.00           C
ATOM    234  HB1 ARG    20      42.540  33.890  28.980  1.00  0.00           H
ATOM    235  HB2 ARG    20      43.560  33.320  30.200  1.00  0.00           H
ATOM    236  CG  ARG    20      42.900  35.540  30.240  1.00  0.00           C
ATOM    237  HG1 ARG    20      42.920  35.660  31.320  1.00  0.00           H
ATOM    238  HG2 ARG    20      42.140  36.200  29.840  1.00  0.00           H
ATOM    239  CD  ARG    20      44.250  36.010  29.640  1.00  0.00           C
ATOM    240  HD1 ARG    20      45.010  35.290  29.950  1.00  0.00           H
ATOM    241  HD2 ARG    20      44.420  37.040  29.940  1.00  0.00           H
ATOM    242  NE  ARG    20      44.210  36.040  28.200  1.00  0.00           N
ATOM    243  HE  ARG    20      43.910  35.210  27.690  1.00  0.00           H
ATOM    244  CZ  ARG    20      44.730  36.930  27.360  1.00  0.00           C
ATOM    245  NH1 ARG    20      45.510  37.920  27.700  1.00  0.00           N
ATOM    246 1HH1 ARG    20      45.650  38.300  28.620  1.00  0.00           H
ATOM    247 2HH1 ARG    20      45.990  38.320  26.900  1.00  0.00           H
ATOM    248  NH2 ARG    20      44.420  36.810  26.140  1.00  0.00           N
ATOM    249 1HH2 ARG    20      43.890  36.040  25.770  1.00  0.00           H
ATOM    250 2HH2 ARG    20      44.760  37.500  25.480  1.00  0.00           H
ATOM    251  C   ARG    20      40.180  34.180  30.150  1.00  0.00           C
ATOM    252  O   ARG    20      39.850  33.980  28.960  1.00  0.00           O
ATOM    253  N   LEU    21      39.510  35.030  30.910  1.00  0.00           N
ATOM    254  H   LEU    21      39.830  35.230  31.850  1.00  0.00           H
ATOM    255  CA  LEU    21      38.350  35.930  30.490  1.00  0.00           C
ATOM    256  HA  LEU    21      37.950  35.550  29.550  1.00  0.00           H
ATOM    257  CB  LEU    21      37.170  36.000  31.480  1.00  0.00           C
ATOM    258  HB1 LEU    21      36.710  36.940  31.180  1.00  0.00           H
ATOM    259  HB2 LEU    21      37.680  36.060  32.440  1.00  0.00           H
ATOM    260  CG  LEU    21      36.110  34.930  31.500  1.00  0.00           C
ATOM    261  HG  LEU    21      35.570  34.980  30.560  1.00  0.00           H
ATOM    262  CD1 LEU    21      36.520  33.460  31.740  1.00  0.00           C
ATOM    263 1HD1 LEU    21      37.070  33.350  32.670  1.00  0.00           H
ATOM    264 2HD1 LEU    21      35.640  32.830  31.880  1.00  0.00           H
ATOM    265 3HD1 LEU    21      37.080  33.020  30.920  1.00  0.00           H
ATOM    266  CD2 LEU    21      35.170  35.260  32.640  1.00  0.00           C
ATOM    267 1HD2 LEU    21      34.490  34.420  32.770  1.00  0.00           H
ATOM    268 2HD2 LEU    21      35.610  35.300  33.630  1.00  0.00           H
ATOM    269 3HD2 LEU    21      34.590  36.170  32.480  1.00  0.00           H
ATOM    270  C   LEU    21      38.920  37.350  30.250  1.00  0.00           C
ATOM    271  O   LEU    21      39.880  37.710  30.880  1.00  0.00           O
ATOM    272  N   SER    22      38.270  38.130  29.400  1.00  0.00           N
ATOM    273  H   SER    22      37.430  37.780  28.960  1.00  0.00           H
ATOM    274  CA  SER    22      38.620  39.540  29.040  1.00  0.00           C
ATOM    275  HA  SER    22      39.520  39.790  29.620  1.00  0.00           H
ATOM    276  CB  SER    22      38.940  39.780  27.600  1.00  0.00           C
ATOM    277  HB1 SER    22      39.820  40.420  27.570  1.00  0.00           H
ATOM    278  HB2 SER    22      38.160  40.300  27.040  1.00  0.00           H
ATOM    279  OG  SER    22      39.300  38.600  26.870  1.00  0.00           O
ATOM    280  HG  SER    22      39.660  38.880  26.030  1.00  0.00           H
ATOM    281  C   SER    22      37.540  40.480  29.520  1.00  0.00           C
ATOM    282  O   SER    22      36.380  40.100  29.550  1.00  0.00           O
ATOM    283  N   CYS    23      37.830  41.700  29.970  1.00  0.00           N
ATOM    284  H   CYS    23      38.810  41.900  30.090  1.00  0.00           H
ATOM    285  CA  CYS    23      36.870  42.840  30.070  1.00  0.00           C
ATOM    286  HA  CYS    23      35.920  42.530  29.630  1.00  0.00           H
ATOM    287  CB  CYS    23      36.680  43.090  31.570  1.00  0.00           C
ATOM    288  HB1 CYS    23      37.680  43.190  32.000  1.00  0.00           H
ATOM    289  HB2 CYS    23      36.240  42.180  31.970  1.00  0.00           H
ATOM    290  SG  CYS    23      35.630  44.560  31.980  1.00  0.00           S
ATOM    291  C   CYS    23      37.420  44.060  29.330  1.00  0.00           C
ATOM    292  O   CYS    23      38.440  44.610  29.720  1.00  0.00           O
ATOM    293  N   ALA    24      36.740  44.490  28.270  1.00  0.00           N
ATOM    294  H   ALA    24      35.950  43.950  27.960  1.00  0.00           H
ATOM    295  CA  ALA    24      36.960  45.770  27.530  1.00  0.00           C
ATOM    296  HA  ALA    24      38.050  45.800  27.440  1.00  0.00           H
ATOM    297  CB  ALA    24      36.340  45.500  26.150  1.00  0.00           C
ATOM    298  HB1 ALA    24      36.450  44.450  25.870  1.00  0.00           H
ATOM    299  HB2 ALA    24      35.300  45.820  26.130  1.00  0.00           H
ATOM    300  HB3 ALA    24      36.910  46.070  25.420  1.00  0.00           H
ATOM    301  C   ALA    24      36.370  47.050  28.280  1.00  0.00           C
ATOM    302  O   ALA    24      35.170  47.170  28.460  1.00  0.00           O
ATOM    303  N   ALA    25      37.270  47.980  28.470  1.00  0.00           N
ATOM    304  H   ALA    25      38.260  47.810  28.370  1.00  0.00           H
ATOM    305  CA  ALA    25      36.830  49.220  29.130  1.00  0.00           C
ATOM    306  HA  ALA    25      36.210  49.000  30.000  1.00  0.00           H
ATOM    307  CB  ALA    25      38.120  49.990  29.620  1.00  0.00           C
ATOM    308  HB1 ALA    25      38.540  50.480  28.740  1.00  0.00           H
ATOM    309  HB2 ALA    25      37.830  50.750  30.340  1.00  0.00           H
ATOM    310  HB3 ALA    25      38.870  49.310  30.030  1.00  0.00           H
ATOM    311  C   ALA    25      35.960  50.210  28.380  1.00  0.00           C
ATOM    312  O   ALA    25      35.250  51.040  28.920  1.00  0.00           O
ATOM    313  N   SER    26      35.950  50.030  27.080  1.00  0.00           N
ATOM    314  H   SER    26      36.670  49.500  26.610  1.00  0.00           H
ATOM    315  CA  SER    26      34.870  50.450  26.210  1.00  0.00           C
ATOM    316  HA  SER    26      35.240  50.200  25.220  1.00  0.00           H
ATOM    317  CB  SER    26      33.580  49.580  26.390  1.00  0.00           C
ATOM    318  HB1 SER    26      32.780  50.010  25.790  1.00  0.00           H
ATOM    319  HB2 SER    26      33.200  49.610  27.410  1.00  0.00           H
ATOM    320  OG  SER    26      33.840  48.220  26.020  1.00  0.00           O
ATOM    321  HG  SER    26      34.390  47.860  26.720  1.00  0.00           H
ATOM    322  C   SER    26      34.500  51.920  26.200  1.00  0.00           C
ATOM    323  O   SER    26      33.350  52.290  26.260  1.00  0.00           O
ATOM    324  N   GLY    27      35.530  52.760  26.130  1.00  0.00           N
ATOM    325  H   GLY    27      36.460  52.380  26.060  1.00  0.00           H
ATOM    326  CA  GLY    27      35.360  54.200  26.270  1.00  0.00           C
ATOM    327  HA1 GLY    27      34.330  54.550  26.290  1.00  0.00           H
ATOM    328  HA2 GLY    27      35.780  54.640  25.370  1.00  0.00           H
ATOM    329  C   GLY    27      35.820  54.810  27.570  1.00  0.00           C
ATOM    330  O   GLY    27      35.980  56.050  27.600  1.00  0.00           O
ATOM    331  N   LEU    28      36.090  54.050  28.600  1.00  0.00           N
ATOM    332  H   LEU    28      35.880  53.070  28.520  1.00  0.00           H
ATOM    333  CA  LEU    28      36.510  54.500  29.980  1.00  0.00           C
ATOM    334  HA  LEU    28      35.890  55.300  30.390  1.00  0.00           H
ATOM    335  CB  LEU    28      36.250  53.300  30.930  1.00  0.00           C
ATOM    336  HB1 LEU    28      37.010  52.610  30.560  1.00  0.00           H
ATOM    337  HB2 LEU    28      35.260  52.900  30.740  1.00  0.00           H
ATOM    338  CG  LEU    28      36.530  53.580  32.410  1.00  0.00           C
ATOM    339  HG  LEU    28      37.590  53.840  32.450  1.00  0.00           H
ATOM    340  CD1 LEU    28      35.720  54.750  33.110  1.00  0.00           C
ATOM    341 1HD1 LEU    28      35.840  55.680  32.550  1.00  0.00           H
ATOM    342 2HD1 LEU    28      34.660  54.600  32.890  1.00  0.00           H
ATOM    343 3HD1 LEU    28      35.950  54.770  34.180  1.00  0.00           H
ATOM    344  CD2 LEU    28      36.230  52.310  33.170  1.00  0.00           C
ATOM    345 1HD2 LEU    28      36.550  52.420  34.210  1.00  0.00           H
ATOM    346 2HD2 LEU    28      35.170  52.090  33.310  1.00  0.00           H
ATOM    347 3HD2 LEU    28      36.610  51.370  32.760  1.00  0.00           H
ATOM    348  C   LEU    28      38.000  55.040  29.960  1.00  0.00           C
ATOM    349  O   LEU    28      38.880  54.500  29.340  1.00  0.00           O
ATOM    350  N   LEU    29      38.300  56.030  30.820  1.00  0.00           N
ATOM    351  H   LEU    29      37.620  56.600  31.310  1.00  0.00           H
ATOM    352  CA  LEU    29      39.750  56.390  31.050  1.00  0.00           C
ATOM    353  HA  LEU    29      40.200  56.420  30.060  1.00  0.00           H
ATOM    354  CB  LEU    29      39.860  57.840  31.670  1.00  0.00           C
ATOM    355  HB1 LEU    29      39.670  57.880  32.740  1.00  0.00           H
ATOM    356  HB2 LEU    29      38.990  58.380  31.300  1.00  0.00           H
ATOM    357  CG  LEU    29      41.080  58.740  31.350  1.00  0.00           C
ATOM    358  HG  LEU    29      41.190  59.680  31.890  1.00  0.00           H
ATOM    359  CD1 LEU    29      42.400  57.960  31.640  1.00  0.00           C
ATOM    360 1HD1 LEU    29      42.470  57.050  31.050  1.00  0.00           H
ATOM    361 2HD1 LEU    29      43.240  58.520  31.230  1.00  0.00           H
ATOM    362 3HD1 LEU    29      42.470  57.770  32.710  1.00  0.00           H
ATOM    363  CD2 LEU    29      41.050  59.210  29.930  1.00  0.00           C
ATOM    364 1HD2 LEU    29      40.240  59.930  29.770  1.00  0.00           H
ATOM    365 2HD2 LEU    29      41.970  59.620  29.520  1.00  0.00           H
ATOM    366 3HD2 LEU    29      40.710  58.420  29.260  1.00  0.00           H
ATOM    367  C   LEU    29      40.560  55.340  31.890  1.00  0.00           C
ATOM    368  O   LEU    29      40.610  55.410  33.160  1.00  0.00           O
ATOM    369  N   PHE    30      41.160  54.400  31.220  1.00  0.00           N
ATOM    370  H   PHE    30      41.140  54.510  30.220  1.00  0.00           H
ATOM    371  CA  PHE    30      41.860  53.230  31.770  1.00  0.00           C
ATOM    372  HA  PHE    30      41.020  52.950  32.410  1.00  0.00           H
ATOM    373  CB  PHE    30      42.130  52.270  30.630  1.00  0.00           C
ATOM    374  HB1 PHE    30      42.920  52.700  30.000  1.00  0.00           H
ATOM    375  HB2 PHE    30      41.230  52.060  30.060  1.00  0.00           H
ATOM    376  CG  PHE    30      42.590  50.910  31.130  1.00  0.00           C
ATOM    377  CD1 PHE    30      41.920  50.280  32.150  1.00  0.00           C
ATOM    378  HD1 PHE    30      41.100  50.730  32.680  1.00  0.00           H
ATOM    379  CE1 PHE    30      42.200  48.880  32.420  1.00  0.00           C
ATOM    380  HE1 PHE    30      41.670  48.380  33.220  1.00  0.00           H
ATOM    381  CZ  PHE    30      43.130  48.210  31.640  1.00  0.00           C
ATOM    382  HZ  PHE    30      43.240  47.140  31.790  1.00  0.00           H
ATOM    383  CE2 PHE    30      43.780  48.810  30.600  1.00  0.00           C
ATOM    384  HE2 PHE    30      44.550  48.360  29.990  1.00  0.00           H
ATOM    385  CD2 PHE    30      43.520  50.180  30.340  1.00  0.00           C
ATOM    386  HD2 PHE    30      44.130  50.650  29.590  1.00  0.00           H
ATOM    387  C   PHE    30      43.110  53.640  32.680  1.00  0.00           C
ATOM    388  O   PHE    30      43.340  53.100  33.780  1.00  0.00           O
ATOM    389  N   SER    37      43.760  54.640  32.260  1.00  0.00           N
ATOM    390  H   SER    37      43.320  55.110  31.480  1.00  0.00           H
ATOM    391  CA  SER    37      44.930  55.240  32.950  1.00  0.00           C
ATOM    392  HA  SER    37      45.720  54.490  33.030  1.00  0.00           H
ATOM    393  CB  SER    37      45.530  56.310  32.150  1.00  0.00           C
ATOM    394  HB1 SER    37      46.460  56.680  32.570  1.00  0.00           H
ATOM    395  HB2 SER    37      44.890  57.180  32.030  1.00  0.00           H
ATOM    396  OG  SER    37      45.710  55.820  30.770  1.00  0.00           O
ATOM    397  HG  SER    37      46.630  55.580  30.650  1.00  0.00           H
ATOM    398  C   SER    37      44.690  55.820  34.370  1.00  0.00           C
ATOM    399  O   SER    37      45.700  56.050  35.110  1.00  0.00           O
ATOM    400  N   PHE    38      43.430  55.910  34.840  1.00  0.00           N
ATOM    401  H   PHE    38      42.660  55.500  34.330  1.00  0.00           H
ATOM    402  CA  PHE    38      43.070  56.380  36.190  1.00  0.00           C
ATOM    403  HA  PHE    38      43.960  56.290  36.810  1.00  0.00           H
ATOM    404  CB  PHE    38      42.700  57.870  36.090  1.00  0.00           C
ATOM    405  HB1 PHE    38      42.030  58.210  36.870  1.00  0.00           H
ATOM    406  HB2 PHE    38      42.210  58.020  35.130  1.00  0.00           H
ATOM    407  CG  PHE    38      43.890  58.770  36.070  1.00  0.00           C
ATOM    408  CD1 PHE    38      44.250  59.390  34.870  1.00  0.00           C
ATOM    409  HD1 PHE    38      43.640  59.240  33.990  1.00  0.00           H
ATOM    410  CE1 PHE    38      45.310  60.370  34.900  1.00  0.00           C
ATOM    411  HE1 PHE    38      45.480  60.990  34.030  1.00  0.00           H
ATOM    412  CZ  PHE    38      46.030  60.570  36.080  1.00  0.00           C
ATOM    413  HZ  PHE    38      46.790  61.340  36.130  1.00  0.00           H
ATOM    414  CE2 PHE    38      45.730  59.760  37.210  1.00  0.00           C
ATOM    415  HE2 PHE    38      46.320  59.830  38.110  1.00  0.00           H
ATOM    416  CD2 PHE    38      44.650  58.860  37.270  1.00  0.00           C
ATOM    417  HD2 PHE    38      44.330  58.370  38.180  1.00  0.00           H
ATOM    418  C   PHE    38      41.930  55.540  36.870  1.00  0.00           C
ATOM    419  O   PHE    38      41.420  56.010  37.980  1.00  0.00           O
ATOM    420  N   TYR    39      41.640  54.320  36.340  1.00  0.00           N
ATOM    421  H   TYR    39      42.070  54.110  35.460  1.00  0.00           H
ATOM    422  CA  TYR    39      40.640  53.460  37.040  1.00  0.00           C
ATOM    423  HA  TYR    39      40.130  54.020  37.820  1.00  0.00           H
ATOM    424  CB  TYR    39      39.520  53.230  36.000  1.00  0.00           C
ATOM    425  HB1 TYR    39      38.910  52.360  36.230  1.00  0.00           H
ATOM    426  HB2 TYR    39      39.910  53.210  34.980  1.00  0.00           H
ATOM    427  CG  TYR    39      38.470  54.380  36.140  1.00  0.00           C
ATOM    428  CD1 TYR    39      38.710  55.730  35.780  1.00  0.00           C
ATOM    429  HD1 TYR    39      39.640  56.050  35.320  1.00  0.00           H
ATOM    430  CE1 TYR    39      37.780  56.770  36.100  1.00  0.00           C
ATOM    431  HE1 TYR    39      38.010  57.790  35.850  1.00  0.00           H
ATOM    432  CZ  TYR    39      36.530  56.430  36.690  1.00  0.00           C
ATOM    433  OH  TYR    39      35.700  57.440  37.040  1.00  0.00           O
ATOM    434  HH  TYR    39      34.870  56.990  37.220  1.00  0.00           H
ATOM    435  CE2 TYR    39      36.220  55.090  37.030  1.00  0.00           C
ATOM    436  HE2 TYR    39      35.300  54.970  37.590  1.00  0.00           H
ATOM    437  CD2 TYR    39      37.220  54.070  36.760  1.00  0.00           C
ATOM    438  HD2 TYR    39      36.980  53.060  37.050  1.00  0.00           H
ATOM    439  C   TYR    39      41.070  52.150  37.610  1.00  0.00           C
ATOM    440  O   TYR    39      41.990  51.550  37.010  1.00  0.00           O
ATOM    441  N   ILE    40      40.400  51.700  38.630  1.00  0.00           N
ATOM    442  H   ILE    40      39.790  52.340  39.120  1.00  0.00           H
ATOM    443  CA  ILE    40      40.370  50.230  39.030  1.00  0.00           C
ATOM    444  HA  ILE    40      41.400  49.870  38.930  1.00  0.00           H
ATOM    445  CB  ILE    40      40.090  50.060  40.500  1.00  0.00           C
ATOM    446  HB  ILE    40      39.050  50.370  40.610  1.00  0.00           H
ATOM    447  CG2 ILE    40      40.320  48.650  40.880  1.00  0.00           C
ATOM    448 1HG2 ILE    40      40.190  48.300  41.900  1.00  0.00           H
ATOM    449 2HG2 ILE    40      39.630  48.030  40.300  1.00  0.00           H
ATOM    450 3HG2 ILE    40      41.330  48.370  40.600  1.00  0.00           H
ATOM    451  CG1 ILE    40      41.030  50.940  41.390  1.00  0.00           C
ATOM    452 1HG1 ILE    40      41.910  51.220  40.830  1.00  0.00           H
ATOM    453 2HG1 ILE    40      41.350  50.390  42.280  1.00  0.00           H
ATOM    454  CD  ILE    40      40.350  52.220  41.880  1.00  0.00           C
ATOM    455  HD1 ILE    40      40.930  52.690  42.680  1.00  0.00           H
ATOM    456  HD2 ILE    40      40.430  52.920  41.060  1.00  0.00           H
ATOM    457  HD3 ILE    40      39.350  52.100  42.300  1.00  0.00           H
ATOM    458  C   ILE    40      39.380  49.450  38.100  1.00  0.00           C
ATOM    459  O   ILE    40      38.290  49.940  37.810  1.00  0.00           O
ATOM    460  N   MET    41      39.700  48.240  37.730  1.00  0.00           N
ATOM    461  H   MET    41      40.580  47.910  38.090  1.00  0.00           H
ATOM    462  CA  MET    41      38.690  47.370  37.210  1.00  0.00           C
ATOM    463  HA  MET    41      37.680  47.710  37.430  1.00  0.00           H
ATOM    464  CB  MET    41      38.800  47.040  35.770  1.00  0.00           C
ATOM    465  HB1 MET    41      37.910  46.500  35.470  1.00  0.00           H
ATOM    466  HB2 MET    41      39.660  46.380  35.700  1.00  0.00           H
ATOM    467  CG  MET    41      39.130  48.180  34.790  1.00  0.00           C
ATOM    468  HG1 MET    41      40.120  48.570  35.020  1.00  0.00           H
ATOM    469  HG2 MET    41      38.530  49.060  35.020  1.00  0.00           H
ATOM    470  SD  MET    41      39.030  47.860  32.950  1.00  0.00           S
ATOM    471  CE  MET    41      37.290  47.530  32.710  1.00  0.00           C
ATOM    472  HE1 MET    41      36.660  48.280  33.180  1.00  0.00           H
ATOM    473  HE2 MET    41      37.050  47.450  31.650  1.00  0.00           H
ATOM    474  HE3 MET    41      37.080  46.550  33.130  1.00  0.00           H
ATOM    475  C   MET    41      38.760  46.070  38.010  1.00  0.00           C
ATOM    476  O   MET    41      39.840  45.640  38.390  1.00  0.00           O
ATOM    477  N   GLY    42      37.610  45.580  38.370  1.00  0.00           N
ATOM    478  H   GLY    42      36.760  46.090  38.150  1.00  0.00           H
ATOM    479  CA  GLY    42      37.520  44.300  39.080  1.00  0.00           C
ATOM    480  HA1 GLY    42      37.340  44.530  40.130  1.00  0.00           H
ATOM    481  HA2 GLY    42      38.430  43.700  39.020  1.00  0.00           H
ATOM    482  C   GLY    42      36.380  43.350  38.740  1.00  0.00           C
ATOM    483  O   GLY    42      35.510  43.730  37.920  1.00  0.00           O
ATOM    484  N   TRP    43      36.390  42.140  39.310  1.00  0.00           N
ATOM    485  H   TRP    43      37.160  41.880  39.910  1.00  0.00           H
ATOM    486  CA  TRP    43      35.490  41.090  38.950  1.00  0.00           C
ATOM    487  HA  TRP    43      34.740  41.510  38.280  1.00  0.00           H
ATOM    488  CB  TRP    43      36.230  39.900  38.280  1.00  0.00           C
ATOM    489  HB1 TRP    43      35.700  38.960  38.390  1.00  0.00           H
ATOM    490  HB2 TRP    43      37.200  39.760  38.760  1.00  0.00           H
ATOM    491  CG  TRP    43      36.670  40.000  36.850  1.00  0.00           C
ATOM    492  CD1 TRP    43      37.860  40.340  36.300  1.00  0.00           C
ATOM    493  HD1 TRP    43      38.760  40.620  36.820  1.00  0.00           H
ATOM    494  NE1 TRP    43      37.820  40.160  34.920  1.00  0.00           N
ATOM    495  HE1 TRP    43      38.630  40.190  34.310  1.00  0.00           H
ATOM    496  CE2 TRP    43      36.580  39.770  34.510  1.00  0.00           C
ATOM    497  CZ2 TRP    43      36.200  39.510  33.200  1.00  0.00           C
ATOM    498  HZ2 TRP    43      36.900  39.540  32.380  1.00  0.00           H
ATOM    499  CH2 TRP    43      34.840  39.230  33.070  1.00  0.00           C
ATOM    500  HH2 TRP    43      34.440  39.040  32.080  1.00  0.00           H
ATOM    501  CZ3 TRP    43      33.970  39.090  34.170  1.00  0.00           C
ATOM    502  HZ3 TRP    43      32.910  38.920  34.070  1.00  0.00           H
ATOM    503  CE3 TRP    43      34.490  39.170  35.440  1.00  0.00           C
ATOM    504  HE3 TRP    43      33.800  38.970  36.250  1.00  0.00           H
ATOM    505  CD2 TRP    43      35.820  39.620  35.660  1.00  0.00           C
ATOM    506  C   TRP    43      34.690  40.620  40.220  1.00  0.00           C
ATOM    507  O   TRP    43      35.130  40.550  41.330  1.00  0.00           O
ATOM    508  N   PHE    44      33.460  40.270  39.850  1.00  0.00           N
ATOM    509  H   PHE    44      33.160  40.540  38.930  1.00  0.00           H
ATOM    510  CA  PHE    44      32.420  39.680  40.770  1.00  0.00           C
ATOM    511  HA  PHE    44      32.920  39.300  41.660  1.00  0.00           H
ATOM    512  CB  PHE    44      31.310  40.750  41.080  1.00  0.00           C
ATOM    513  HB1 PHE    44      30.470  40.300  41.620  1.00  0.00           H
ATOM    514  HB2 PHE    44      30.940  41.140  40.130  1.00  0.00           H
ATOM    515  CG  PHE    44      31.910  41.890  41.870  1.00  0.00           C
ATOM    516  CD1 PHE    44      32.360  43.040  41.230  1.00  0.00           C
ATOM    517  HD1 PHE    44      32.290  43.290  40.180  1.00  0.00           H
ATOM    518  CE1 PHE    44      32.940  44.080  41.960  1.00  0.00           C
ATOM    519  HE1 PHE    44      33.250  44.930  41.380  1.00  0.00           H
ATOM    520  CZ  PHE    44      32.980  44.030  43.340  1.00  0.00           C
ATOM    521  HZ  PHE    44      33.460  44.870  43.830  1.00  0.00           H
ATOM    522  CE2 PHE    44      32.510  42.860  44.070  1.00  0.00           C
ATOM    523  HE2 PHE    44      32.520  42.810  45.150  1.00  0.00           H
ATOM    524  CD2 PHE    44      31.970  41.790  43.290  1.00  0.00           C
ATOM    525  HD2 PHE    44      31.610  40.860  43.700  1.00  0.00           H
ATOM    526  C   PHE    44      31.720  38.470  40.090  1.00  0.00           C
ATOM    527  O   PHE    44      31.860  38.260  38.850  1.00  0.00           O
ATOM    528  N   ARG    45      31.060  37.680  40.930  1.00  0.00           N
ATOM    529  H   ARG    45      31.040  37.800  41.930  1.00  0.00           H
ATOM    530  CA  ARG    45      30.440  36.400  40.430  1.00  0.00           C
ATOM    531  HA  ARG    45      30.140  36.560  39.400  1.00  0.00           H
ATOM    532  CB  ARG    45      31.470  35.220  40.450  1.00  0.00           C
ATOM    533  HB1 ARG    45      32.370  35.600  39.970  1.00  0.00           H
ATOM    534  HB2 ARG    45      31.000  34.390  39.920  1.00  0.00           H
ATOM    535  CG  ARG    45      31.780  34.660  41.830  1.00  0.00           C
ATOM    536  HG1 ARG    45      30.910  34.290  42.370  1.00  0.00           H
ATOM    537  HG2 ARG    45      32.220  35.510  42.370  1.00  0.00           H
ATOM    538  CD  ARG    45      32.850  33.600  41.680  1.00  0.00           C
ATOM    539  HD1 ARG    45      33.750  34.020  41.220  1.00  0.00           H
ATOM    540  HD2 ARG    45      32.500  32.860  40.960  1.00  0.00           H
ATOM    541  NE  ARG    45      33.260  32.870  42.900  1.00  0.00           N
ATOM    542  HE  ARG    45      32.610  32.950  43.670  1.00  0.00           H
ATOM    543  CZ  ARG    45      34.370  32.220  43.140  1.00  0.00           C
ATOM    544  NH1 ARG    45      35.130  31.860  42.170  1.00  0.00           N
ATOM    545 1HH1 ARG    45      34.860  31.990  41.210  1.00  0.00           H
ATOM    546 2HH1 ARG    45      36.030  31.440  42.370  1.00  0.00           H
ATOM    547  NH2 ARG    45      34.640  31.900  44.380  1.00  0.00           N
ATOM    548 1HH2 ARG    45      33.960  32.120  45.090  1.00  0.00           H
ATOM    549 2HH2 ARG    45      35.290  31.140  44.460  1.00  0.00           H
ATOM    550  C   ARG    45      29.180  35.950  41.180  1.00  0.00           C
ATOM    551  O   ARG    45      29.050  36.230  42.340  1.00  0.00           O
ATOM    552  N   GLN    46      28.220  35.340  40.430  1.00  0.00           N
ATOM    553  H   GLN    46      28.280  35.300  39.430  1.00  0.00           H
ATOM    554  CA  GLN    46      27.100  34.690  41.120  1.00  0.00           C
ATOM    555  HA  GLN    46      27.350  34.750  42.180  1.00  0.00           H
ATOM    556  CB  GLN    46      25.870  35.530  40.880  1.00  0.00           C
ATOM    557  HB1 GLN    46      25.660  35.690  39.820  1.00  0.00           H
ATOM    558  HB2 GLN    46      25.920  36.490  41.390  1.00  0.00           H
ATOM    559  CG  GLN    46      24.650  34.820  41.400  1.00  0.00           C
ATOM    560  HG1 GLN    46      24.960  34.290  42.310  1.00  0.00           H
ATOM    561  HG2 GLN    46      24.220  34.100  40.700  1.00  0.00           H
ATOM    562  CD  GLN    46      23.550  35.830  41.690  1.00  0.00           C
ATOM    563  OE1 GLN    46      23.060  36.600  40.840  1.00  0.00           O
ATOM    564  NE2 GLN    46      23.370  36.080  42.940  1.00  0.00           N
ATOM    565 1HE2 GLN    46      23.830  35.480  43.610  1.00  0.00           H
ATOM    566 2HE2 GLN    46      22.690  36.720  43.320  1.00  0.00           H
ATOM    567  C   GLN    46      26.830  33.170  40.570  1.00  0.00           C
ATOM    568  O   GLN    46      26.500  32.990  39.450  1.00  0.00           O
ATOM    569  N   ALA    47      27.060  32.200  41.450  1.00  0.00           N
ATOM    570  H   ALA    47      27.310  32.470  42.390  1.00  0.00           H
ATOM    571  CA  ALA    47      26.700  30.810  41.230  1.00  0.00           C
ATOM    572  HA  ALA    47      27.030  30.490  40.240  1.00  0.00           H
ATOM    573  CB  ALA    47      27.390  29.870  42.270  1.00  0.00           C
ATOM    574  HB1 ALA    47      28.340  30.270  42.610  1.00  0.00           H
ATOM    575  HB2 ALA    47      26.780  29.760  43.170  1.00  0.00           H
ATOM    576  HB3 ALA    47      27.660  28.930  41.790  1.00  0.00           H
ATOM    577  C   ALA    47      25.230  30.560  41.410  1.00  0.00           C
ATOM    578  O   ALA    47      24.550  31.450  41.970  1.00  0.00           O
ATOM    579  N   PRO    48      24.700  29.450  40.900  1.00  0.00           N
ATOM    580  CD  PRO    48      25.280  28.440  39.960  1.00  0.00           C
ATOM    581  HD1 PRO    48      26.010  27.870  40.540  1.00  0.00           H
ATOM    582  HD2 PRO    48      25.750  28.910  39.100  1.00  0.00           H
ATOM    583  CG  PRO    48      24.200  27.520  39.470  1.00  0.00           C
ATOM    584  HG1 PRO    48      24.550  26.500  39.640  1.00  0.00           H
ATOM    585  HG2 PRO    48      24.140  27.710  38.400  1.00  0.00           H
ATOM    586  CB  PRO    48      22.930  27.860  40.280  1.00  0.00           C
ATOM    587  HB1 PRO    48      22.770  27.060  41.010  1.00  0.00           H
ATOM    588  HB2 PRO    48      22.020  27.940  39.690  1.00  0.00           H
ATOM    589  CA  PRO    48      23.280  29.160  41.010  1.00  0.00           C
ATOM    590  HA  PRO    48      22.690  29.960  40.560  1.00  0.00           H
ATOM    591  C   PRO    48      22.870  29.080  42.440  1.00  0.00           C
ATOM    592  O   PRO    48      23.470  28.360  43.270  1.00  0.00           O
ATOM    593  N   GLY    49      21.860  29.930  42.750  1.00  0.00           N
ATOM    594  H   GLY    49      21.660  30.710  42.150  1.00  0.00           H
ATOM    595  CA  GLY    49      21.330  29.900  44.110  1.00  0.00           C
ATOM    596  HA1 GLY    49      21.430  28.880  44.480  1.00  0.00           H
ATOM    597  HA2 GLY    49      20.290  30.240  44.130  1.00  0.00           H
ATOM    598  C   GLY    49      22.020  30.670  45.180  1.00  0.00           C
ATOM    599  O   GLY    49      21.470  30.960  46.260  1.00  0.00           O
ATOM    600  N   ARG    50      23.310  31.010  44.940  1.00  0.00           N
ATOM    601  H   ARG    50      23.630  30.680  44.040  1.00  0.00           H
ATOM    602  CA  ARG    50      24.160  31.670  45.880  1.00  0.00           C
ATOM    603  HA  ARG    50      23.490  31.740  46.740  1.00  0.00           H
ATOM    604  CB  ARG    50      25.380  30.820  46.320  1.00  0.00           C
ATOM    605  HB1 ARG    50      25.900  31.380  47.100  1.00  0.00           H
ATOM    606  HB2 ARG    50      25.910  30.670  45.380  1.00  0.00           H
ATOM    607  CG  ARG    50      25.040  29.500  47.020  1.00  0.00           C
ATOM    608  HG1 ARG    50      24.460  28.910  46.310  1.00  0.00           H
ATOM    609  HG2 ARG    50      24.390  29.620  47.890  1.00  0.00           H
ATOM    610  CD  ARG    50      26.290  28.810  47.530  1.00  0.00           C
ATOM    611  HD1 ARG    50      25.960  28.040  48.230  1.00  0.00           H
ATOM    612  HD2 ARG    50      26.890  29.460  48.170  1.00  0.00           H
ATOM    613  NE  ARG    50      26.960  28.280  46.340  1.00  0.00           N
ATOM    614  HE  ARG    50      26.420  27.690  45.720  1.00  0.00           H
ATOM    615  CZ  ARG    50      28.190  28.510  45.930  1.00  0.00           C
ATOM    616  NH1 ARG    50      28.970  29.300  46.560  1.00  0.00           N
ATOM    617 1HH1 ARG    50      28.770  29.590  47.510  1.00  0.00           H
ATOM    618 2HH1 ARG    50      29.900  29.380  46.160  1.00  0.00           H
ATOM    619  NH2 ARG    50      28.740  27.990  44.840  1.00  0.00           N
ATOM    620 1HH2 ARG    50      28.280  27.270  44.310  1.00  0.00           H
ATOM    621 2HH2 ARG    50      29.650  28.320  44.530  1.00  0.00           H
ATOM    622  C   ARG    50      24.590  33.100  45.620  1.00  0.00           C
ATOM    623  O   ARG    50      24.570  33.620  44.530  1.00  0.00           O
ATOM    624  N   GLU    51      24.910  33.760  46.740  1.00  0.00           N
ATOM    625  H   GLU    51      25.060  33.320  47.640  1.00  0.00           H
ATOM    626  CA  GLU    51      25.170  35.230  46.880  1.00  0.00           C
ATOM    627  HA  GLU    51      24.290  35.760  46.530  1.00  0.00           H
ATOM    628  CB  GLU    51      25.250  35.550  48.400  1.00  0.00           C
ATOM    629  HB1 GLU    51      25.850  36.440  48.600  1.00  0.00           H
ATOM    630  HB2 GLU    51      25.830  34.760  48.890  1.00  0.00           H
ATOM    631  CG  GLU    51      23.880  35.730  49.030  1.00  0.00           C
ATOM    632  HG1 GLU    51      23.150  34.940  48.800  1.00  0.00           H
ATOM    633  HG2 GLU    51      23.430  36.620  48.580  1.00  0.00           H
ATOM    634  CD  GLU    51      23.940  35.940  50.490  1.00  0.00           C
ATOM    635  OE1 GLU    51      23.800  34.880  51.150  1.00  0.00           O
ATOM    636  OE2 GLU    51      24.180  37.070  50.930  1.00  0.00           O
ATOM    637  C   GLU    51      26.330  35.810  46.070  1.00  0.00           C
ATOM    638  O   GLU    51      27.400  35.210  46.070  1.00  0.00           O
ATOM    639  N   ARG    52      26.110  36.940  45.340  1.00  0.00           N
ATOM    640  H   ARG    52      25.210  37.390  45.480  1.00  0.00           H
ATOM    641  CA  ARG    52      27.000  37.580  44.490  1.00  0.00           C
ATOM    642  HA  ARG    52      27.450  36.870  43.800  1.00  0.00           H
ATOM    643  CB  ARG    52      26.360  38.650  43.640  1.00  0.00           C
ATOM    644  HB1 ARG    52      26.070  39.440  44.330  1.00  0.00           H
ATOM    645  HB2 ARG    52      25.450  38.290  43.160  1.00  0.00           H
ATOM    646  CG  ARG    52      27.290  39.190  42.450  1.00  0.00           C
ATOM    647  HG1 ARG    52      27.420  38.410  41.710  1.00  0.00           H
ATOM    648  HG2 ARG    52      28.250  39.430  42.910  1.00  0.00           H
ATOM    649  CD  ARG    52      26.680  40.390  41.790  1.00  0.00           C
ATOM    650  HD1 ARG    52      25.740  40.210  41.280  1.00  0.00           H
ATOM    651  HD2 ARG    52      27.280  40.750  40.960  1.00  0.00           H
ATOM    652  NE  ARG    52      26.540  41.550  42.680  1.00  0.00           N
ATOM    653  HE  ARG    52      26.510  41.390  43.670  1.00  0.00           H
ATOM    654  CZ  ARG    52      26.070  42.740  42.280  1.00  0.00           C
ATOM    655  NH1 ARG    52      25.880  43.110  41.050  1.00  0.00           N
ATOM    656 1HH1 ARG    52      25.950  42.430  40.300  1.00  0.00           H
ATOM    657 2HH1 ARG    52      25.780  44.080  40.800  1.00  0.00           H
ATOM    658  NH2 ARG    52      25.650  43.610  43.150  1.00  0.00           N
ATOM    659 1HH2 ARG    52      25.320  43.280  44.050  1.00  0.00           H
ATOM    660 2HH2 ARG    52      25.260  44.490  42.850  1.00  0.00           H
ATOM    661  C   ARG    52      28.240  38.080  45.320  1.00  0.00           C
ATOM    662  O   ARG    52      28.130  38.710  46.390  1.00  0.00           O
ATOM    663  N   GLU    53      29.490  37.670  44.960  1.00  0.00           N
ATOM    664  H   GLU    53      29.480  37.150  44.100  1.00  0.00           H
ATOM    665  CA  GLU    53      30.780  37.710  45.630  1.00  0.00           C
ATOM    666  HA  GLU    53      30.760  38.360  46.500  1.00  0.00           H
ATOM    667  CB  GLU    53      31.060  36.320  46.230  1.00  0.00           C
ATOM    668  HB1 GLU    53      30.190  36.140  46.870  1.00  0.00           H
ATOM    669  HB2 GLU    53      31.980  36.400  46.810  1.00  0.00           H
ATOM    670  CG  GLU    53      31.280  35.230  45.170  1.00  0.00           C
ATOM    671  HG1 GLU    53      32.150  35.540  44.590  1.00  0.00           H
ATOM    672  HG2 GLU    53      30.380  35.130  44.570  1.00  0.00           H
ATOM    673  CD  GLU    53      31.440  33.790  45.820  1.00  0.00           C
ATOM    674  OE1 GLU    53      32.120  32.940  45.260  1.00  0.00           O
ATOM    675  OE2 GLU    53      30.970  33.460  46.910  1.00  0.00           O
ATOM    676  C   GLU    53      31.890  38.220  44.780  1.00  0.00           C
ATOM    677  O   GLU    53      31.900  38.050  43.550  1.00  0.00           O
ATOM    678  N   PHE    54      32.900  38.730  45.440  1.00  0.00           N
ATOM    679  H   PHE    54      32.870  38.790  46.440  1.00  0.00           H
ATOM    680  CA  PHE    54      34.050  39.320  44.790  1.00  0.00           C
ATOM    681  HA  PHE    54      33.800  39.920  43.910  1.00  0.00           H
ATOM    682  CB  PHE    54      34.730  40.190  45.800  1.00  0.00           C
ATOM    683  HB1 PHE    54      34.800  39.700  46.770  1.00  0.00           H
ATOM    684  HB2 PHE    54      34.160  41.100  45.980  1.00  0.00           H
ATOM    685  CG  PHE    54      36.010  40.810  45.370  1.00  0.00           C
ATOM    686  CD1 PHE    54      36.010  41.910  44.470  1.00  0.00           C
ATOM    687  HD1 PHE    54      35.130  42.430  44.130  1.00  0.00           H
ATOM    688  CE1 PHE    54      37.170  42.390  44.030  1.00  0.00           C
ATOM    689  HE1 PHE    54      37.130  43.130  43.260  1.00  0.00           H
ATOM    690  CZ  PHE    54      38.420  41.840  44.430  1.00  0.00           C
ATOM    691  HZ  PHE    54      39.360  42.280  44.140  1.00  0.00           H
ATOM    692  CE2 PHE    54      38.470  40.810  45.390  1.00  0.00           C
ATOM    693  HE2 PHE    54      39.370  40.360  45.780  1.00  0.00           H
ATOM    694  CD2 PHE    54      37.250  40.300  45.790  1.00  0.00           C
ATOM    695  HD2 PHE    54      37.290  39.420  46.410  1.00  0.00           H
ATOM    696  C   PHE    54      35.010  38.270  44.260  1.00  0.00           C
ATOM    697  O   PHE    54      35.080  37.140  44.690  1.00  0.00           O
ATOM    698  N   VAL    55      35.810  38.630  43.280  1.00  0.00           N
ATOM    699  H   VAL    55      35.700  39.590  43.000  1.00  0.00           H
ATOM    700  CA  VAL    55      36.790  37.750  42.640  1.00  0.00           C
ATOM    701  HA  VAL    55      36.970  36.840  43.210  1.00  0.00           H
ATOM    702  CB  VAL    55      36.270  37.370  41.230  1.00  0.00           C
ATOM    703  HB  VAL    55      36.250  38.290  40.630  1.00  0.00           H
ATOM    704  CG1 VAL    55      37.200  36.360  40.520  1.00  0.00           C
ATOM    705 1HG1 VAL    55      38.260  36.510  40.750  1.00  0.00           H
ATOM    706 2HG1 VAL    55      36.960  35.360  40.870  1.00  0.00           H
ATOM    707 3HG1 VAL    55      36.990  36.500  39.460  1.00  0.00           H
ATOM    708  CG2 VAL    55      34.940  36.660  41.220  1.00  0.00           C
ATOM    709 1HG2 VAL    55      34.690  36.470  40.180  1.00  0.00           H
ATOM    710 2HG2 VAL    55      34.990  35.730  41.790  1.00  0.00           H
ATOM    711 3HG2 VAL    55      34.130  37.230  41.680  1.00  0.00           H
ATOM    712  C   VAL    55      38.200  38.420  42.600  1.00  0.00           C
ATOM    713  O   VAL    55      39.150  37.860  43.190  1.00  0.00           O
ATOM    714  N   ALA    56      38.390  39.620  42.010  1.00  0.00           N
ATOM    715  H   ALA    56      37.620  40.070  41.530  1.00  0.00           H
ATOM    716  CA  ALA    56      39.710  40.150  41.690  1.00  0.00           C
ATOM    717  HA  ALA    56      40.390  39.990  42.530  1.00  0.00           H
ATOM    718  CB  ALA    56      40.230  39.330  40.530  1.00  0.00           C
ATOM    719  HB1 ALA    56      39.540  39.360  39.690  1.00  0.00           H
ATOM    720  HB2 ALA    56      41.140  39.860  40.230  1.00  0.00           H
ATOM    721  HB3 ALA    56      40.480  38.300  40.780  1.00  0.00           H
ATOM    722  C   ALA    56      39.560  41.640  41.440  1.00  0.00           C
ATOM    723  O   ALA    56      38.510  42.070  40.960  1.00  0.00           O
ATOM    724  N   SER    57      40.610  42.450  41.540  1.00  0.00           N
ATOM    725  H   SER    57      41.450  42.130  42.000  1.00  0.00           H
ATOM    726  CA  SER    57      40.670  43.840  40.980  1.00  0.00           C
ATOM    727  HA  SER    57      40.170  43.840  40.010  1.00  0.00           H
ATOM    728  CB  SER    57      39.890  44.760  41.920  1.00  0.00           C
ATOM    729  HB1 SER    57      38.890  44.350  42.070  1.00  0.00           H
ATOM    730  HB2 SER    57      39.880  45.770  41.510  1.00  0.00           H
ATOM    731  OG  SER    57      40.530  44.830  43.160  1.00  0.00           O
ATOM    732  HG  SER    57      39.910  44.760  43.890  1.00  0.00           H
ATOM    733  C   SER    57      42.150  44.210  40.790  1.00  0.00           C
ATOM    734  O   SER    57      42.970  43.670  41.470  1.00  0.00           O
ATOM    735  N   ILE    58      42.440  45.230  39.960  1.00  0.00           N
ATOM    736  H   ILE    58      41.640  45.580  39.460  1.00  0.00           H
ATOM    737  CA  ILE    58      43.740  45.750  39.580  1.00  0.00           C
ATOM    738  HA  ILE    58      44.460  45.550  40.370  1.00  0.00           H
ATOM    739  CB  ILE    58      44.340  45.020  38.350  1.00  0.00           C
ATOM    740  HB  ILE    58      44.580  44.000  38.660  1.00  0.00           H
ATOM    741  CG2 ILE    58      43.380  44.830  37.180  1.00  0.00           C
ATOM    742 1HG2 ILE    58      42.410  44.490  37.540  1.00  0.00           H
ATOM    743 2HG2 ILE    58      43.120  45.800  36.750  1.00  0.00           H
ATOM    744 3HG2 ILE    58      43.720  44.280  36.300  1.00  0.00           H
ATOM    745  CG1 ILE    58      45.690  45.640  37.910  1.00  0.00           C
ATOM    746 1HG1 ILE    58      46.180  45.790  38.870  1.00  0.00           H
ATOM    747 2HG1 ILE    58      45.540  46.620  37.470  1.00  0.00           H
ATOM    748  CD  ILE    58      46.520  44.740  37.050  1.00  0.00           C
ATOM    749  HD1 ILE    58      46.660  43.840  37.660  1.00  0.00           H
ATOM    750  HD2 ILE    58      45.900  44.450  36.190  1.00  0.00           H
ATOM    751  HD3 ILE    58      47.490  45.180  36.830  1.00  0.00           H
ATOM    752  C   ILE    58      43.760  47.280  39.400  1.00  0.00           C
ATOM    753  O   ILE    58      42.930  47.820  38.640  1.00  0.00           O
ATOM    754  N   LYS    59      44.640  48.020  40.110  1.00  0.00           N
ATOM    755  H   LYS    59      45.340  47.570  40.680  1.00  0.00           H
ATOM    756  CA  LYS    59      44.740  49.490  40.050  1.00  0.00           C
ATOM    757  HA  LYS    59      43.710  49.840  40.010  1.00  0.00           H
ATOM    758  CB  LYS    59      45.310  50.110  41.340  1.00  0.00           C
ATOM    759  HB1 LYS    59      45.400  51.190  41.310  1.00  0.00           H
ATOM    760  HB2 LYS    59      46.310  49.680  41.330  1.00  0.00           H
ATOM    761  CG  LYS    59      44.530  49.780  42.660  1.00  0.00           C
ATOM    762  HG1 LYS    59      44.610  48.720  42.910  1.00  0.00           H
ATOM    763  HG2 LYS    59      43.480  50.020  42.530  1.00  0.00           H
ATOM    764  CD  LYS    59      45.020  50.560  43.890  1.00  0.00           C
ATOM    765  HD1 LYS    59      44.420  51.460  44.030  1.00  0.00           H
ATOM    766  HD2 LYS    59      46.000  50.860  43.520  1.00  0.00           H
ATOM    767  CE  LYS    59      45.260  49.820  45.160  1.00  0.00           C
ATOM    768  HE1 LYS    59      45.910  48.970  44.950  1.00  0.00           H
ATOM    769  HE2 LYS    59      44.270  49.490  45.470  1.00  0.00           H
ATOM    770  NZ  LYS    59      45.970  50.650  46.120  1.00  0.00           N
ATOM    771  HZ1 LYS    59      46.880  50.960  45.820  1.00  0.00           H
ATOM    772  HZ2 LYS    59      45.530  51.520  46.360  1.00  0.00           H
ATOM    773  HZ3 LYS    59      46.090  50.210  47.020  1.00  0.00           H
ATOM    774  C   LYS    59      45.370  50.000  38.830  1.00  0.00           C
ATOM    775  O   LYS    59      45.870  49.240  38.030  1.00  0.00           O
ATOM    776  N   TRP    60      45.410  51.370  38.670  1.00  0.00           N
ATOM    777  H   TRP    60      44.970  51.940  39.380  1.00  0.00           H
ATOM    778  CA  TRP    60      45.820  51.990  37.380  1.00  0.00           C
ATOM    779  HA  TRP    60      45.230  51.430  36.650  1.00  0.00           H
ATOM    780  CB  TRP    60      45.550  53.480  37.240  1.00  0.00           C
ATOM    781  HB1 TRP    60      44.560  53.490  36.790  1.00  0.00           H
ATOM    782  HB2 TRP    60      46.210  53.990  36.530  1.00  0.00           H
ATOM    783  CG  TRP    60      45.530  54.270  38.550  1.00  0.00           C
ATOM    784  CD1 TRP    60      44.490  54.340  39.400  1.00  0.00           C
ATOM    785  HD1 TRP    60      43.540  53.890  39.140  1.00  0.00           H
ATOM    786  NE1 TRP    60      44.720  55.260  40.380  1.00  0.00           N
ATOM    787  HE1 TRP    60      43.990  55.490  41.030  1.00  0.00           H
ATOM    788  CE2 TRP    60      45.990  55.790  40.330  1.00  0.00           C
ATOM    789  CZ2 TRP    60      46.710  56.770  41.030  1.00  0.00           C
ATOM    790  HZ2 TRP    60      46.190  57.220  41.860  1.00  0.00           H
ATOM    791  CH2 TRP    60      48.080  57.040  40.680  1.00  0.00           C
ATOM    792  HH2 TRP    60      48.580  57.830  41.220  1.00  0.00           H
ATOM    793  CZ3 TRP    60      48.660  56.350  39.620  1.00  0.00           C
ATOM    794  HZ3 TRP    60      49.610  56.630  39.190  1.00  0.00           H
ATOM    795  CE3 TRP    60      47.850  55.510  38.820  1.00  0.00           C
ATOM    796  HE3 TRP    60      48.240  55.080  37.910  1.00  0.00           H
ATOM    797  CD2 TRP    60      46.540  55.170  39.170  1.00  0.00           C
ATOM    798  C   TRP    60      47.250  51.660  37.030  1.00  0.00           C
ATOM    799  O   TRP    60      47.590  51.590  35.820  1.00  0.00           O
ATOM    800  N   ALA    61      48.130  51.530  38.040  1.00  0.00           N
ATOM    801  H   ALA    61      47.760  51.540  38.980  1.00  0.00           H
ATOM    802  CA  ALA    61      49.590  51.240  37.890  1.00  0.00           C
ATOM    803  HA  ALA    61      49.690  51.330  36.810  1.00  0.00           H
ATOM    804  CB  ALA    61      50.400  52.290  38.610  1.00  0.00           C
ATOM    805  HB1 ALA    61      49.960  53.270  38.480  1.00  0.00           H
ATOM    806  HB2 ALA    61      50.440  51.930  39.640  1.00  0.00           H
ATOM    807  HB3 ALA    61      51.450  52.210  38.310  1.00  0.00           H
ATOM    808  C   ALA    61      49.940  49.770  38.390  1.00  0.00           C
ATOM    809  O   ALA    61      50.930  49.530  39.060  1.00  0.00           O
ATOM    810  N   GLY    65      49.140  48.780  38.040  1.00  0.00           N
ATOM    811  H   GLY    65      48.400  49.030  37.400  1.00  0.00           H
ATOM    812  CA  GLY    65      49.290  47.380  38.390  1.00  0.00           C
ATOM    813  HA1 GLY    65      50.370  47.230  38.410  1.00  0.00           H
ATOM    814  HA2 GLY    65      48.750  46.800  37.630  1.00  0.00           H
ATOM    815  C   GLY    65      48.890  46.740  39.720  1.00  0.00           C
ATOM    816  O   GLY    65      48.850  45.510  39.830  1.00  0.00           O
ATOM    817  N   ASP    66      48.500  47.500  40.780  1.00  0.00           N
ATOM    818  H   ASP    66      48.500  48.500  40.670  1.00  0.00           H
ATOM    819  CA  ASP    66      48.250  46.910  42.100  1.00  0.00           C
ATOM    820  HA  ASP    66      49.160  46.350  42.340  1.00  0.00           H
ATOM    821  CB  ASP    66      48.010  48.140  43.070  1.00  0.00           C
ATOM    822  HB1 ASP    66      46.970  48.440  42.970  1.00  0.00           H
ATOM    823  HB2 ASP    66      48.700  48.950  42.840  1.00  0.00           H
ATOM    824  CG  ASP    66      48.260  47.700  44.560  1.00  0.00           C
ATOM    825  OD1 ASP    66      48.080  48.580  45.440  1.00  0.00           O
ATOM    826  OD2 ASP    66      48.530  46.500  44.780  1.00  0.00           O
ATOM    827  C   ASP    66      47.050  46.030  42.090  1.00  0.00           C
ATOM    828  O   ASP    66      45.900  46.410  41.930  1.00  0.00           O
ATOM    829  N   ARG    67      47.260  44.690  42.330  1.00  0.00           N
ATOM    830  H   ARG    67      48.200  44.360  42.510  1.00  0.00           H
ATOM    831  CA  ARG    67      46.270  43.600  42.490  1.00  0.00           C
ATOM    832  HA  ARG    67      45.450  43.950  41.870  1.00  0.00           H
ATOM    833  CB  ARG    67      46.770  42.300  41.860  1.00  0.00           C
ATOM    834  HB1 ARG    67      46.010  41.540  42.040  1.00  0.00           H
ATOM    835  HB2 ARG    67      47.650  41.930  42.400  1.00  0.00           H
ATOM    836  CG  ARG    67      47.180  42.460  40.410  1.00  0.00           C
ATOM    837  HG1 ARG    67      46.790  43.420  40.060  1.00  0.00           H
ATOM    838  HG2 ARG    67      46.930  41.620  39.770  1.00  0.00           H
ATOM    839  CD  ARG    67      48.750  42.520  40.250  1.00  0.00           C
ATOM    840  HD1 ARG    67      49.100  41.620  40.750  1.00  0.00           H
ATOM    841  HD2 ARG    67      49.210  43.350  40.790  1.00  0.00           H
ATOM    842  NE  ARG    67      49.170  42.570  38.840  1.00  0.00           N
ATOM    843  HE  ARG    67      48.470  42.210  38.210  1.00  0.00           H
ATOM    844  CZ  ARG    67      50.320  43.150  38.450  1.00  0.00           C
ATOM    845  NH1 ARG    67      51.200  43.570  39.280  1.00  0.00           N
ATOM    846 1HH1 ARG    67      51.110  43.430  40.280  1.00  0.00           H
ATOM    847 2HH1 ARG    67      51.870  44.280  39.010  1.00  0.00           H
ATOM    848  NH2 ARG    67      50.480  43.330  37.170  1.00  0.00           N
ATOM    849 1HH2 ARG    67      49.770  43.060  36.500  1.00  0.00           H
ATOM    850 2HH2 ARG    67      51.240  43.890  36.830  1.00  0.00           H
ATOM    851  C   ARG    67      45.640  43.440  43.870  1.00  0.00           C
ATOM    852  O   ARG    67      46.290  43.670  44.870  1.00  0.00           O
ATOM    853  N   THR    68      44.390  42.950  43.940  1.00  0.00           N
ATOM    854  H   THR    68      44.000  42.630  43.070  1.00  0.00           H
ATOM    855  CA  THR    68      43.650  42.510  45.130  1.00  0.00           C
ATOM    856  HA  THR    68      44.340  42.120  45.880  1.00  0.00           H
ATOM    857  CB  THR    68      42.790  43.660  45.700  1.00  0.00           C
ATOM    858  HB  THR    68      42.190  44.070  44.890  1.00  0.00           H
ATOM    859  CG2 THR    68      41.850  43.440  46.870  1.00  0.00           C
ATOM    860 1HG2 THR    68      42.300  42.790  47.620  1.00  0.00           H
ATOM    861 2HG2 THR    68      41.740  44.420  47.350  1.00  0.00           H
ATOM    862 3HG2 THR    68      40.910  43.050  46.470  1.00  0.00           H
ATOM    863  OG1 THR    68      43.660  44.690  46.180  1.00  0.00           O
ATOM    864  HG1 THR    68      43.790  45.290  45.440  1.00  0.00           H
ATOM    865  C   THR    68      42.760  41.270  44.750  1.00  0.00           C
ATOM    866  O   THR    68      42.190  41.310  43.670  1.00  0.00           O
ATOM    867  N   TYR    69      42.680  40.160  45.490  1.00  0.00           N
ATOM    868  H   TYR    69      43.090  40.190  46.420  1.00  0.00           H
ATOM    869  CA  TYR    69      42.050  38.920  45.270  1.00  0.00           C
ATOM    870  HA  TYR    69      41.520  38.970  44.320  1.00  0.00           H
ATOM    871  CB  TYR    69      43.080  37.850  45.100  1.00  0.00           C
ATOM    872  HB1 TYR    69      42.610  36.920  44.770  1.00  0.00           H
ATOM    873  HB2 TYR    69      43.630  37.800  46.040  1.00  0.00           H
ATOM    874  CG  TYR    69      44.090  38.140  43.960  1.00  0.00           C
ATOM    875  CD1 TYR    69      45.460  38.310  44.210  1.00  0.00           C
ATOM    876  HD1 TYR    69      45.890  38.270  45.210  1.00  0.00           H
ATOM    877  CE1 TYR    69      46.320  38.550  43.090  1.00  0.00           C
ATOM    878  HE1 TYR    69      47.390  38.530  43.260  1.00  0.00           H
ATOM    879  CZ  TYR    69      45.810  38.590  41.740  1.00  0.00           C
ATOM    880  OH  TYR    69      46.630  38.920  40.660  1.00  0.00           O
ATOM    881  HH  TYR    69      47.520  38.990  41.000  1.00  0.00           H
ATOM    882  CE2 TYR    69      44.430  38.310  41.510  1.00  0.00           C
ATOM    883  HE2 TYR    69      44.000  38.420  40.520  1.00  0.00           H
ATOM    884  CD2 TYR    69      43.610  38.090  42.610  1.00  0.00           C
ATOM    885  HD2 TYR    69      42.560  38.010  42.350  1.00  0.00           H
ATOM    886  C   TYR    69      41.110  38.560  46.420  1.00  0.00           C
ATOM    887  O   TYR    69      41.170  39.170  47.510  1.00  0.00           O
ATOM    888  N   GLY    70      40.060  37.740  46.150  1.00  0.00           N
ATOM    889  H   GLY    70      39.880  37.350  45.240  1.00  0.00           H
ATOM    890  CA  GLY    70      38.930  37.330  47.150  1.00  0.00           C
ATOM    891  HA1 GLY    70      38.180  36.800  46.570  1.00  0.00           H
ATOM    892  HA2 GLY    70      38.630  38.280  47.580  1.00  0.00           H
ATOM    893  C   GLY    70      39.410  36.350  48.210  1.00  0.00           C
ATOM    894  O   GLY    70      40.440  36.530  48.800  1.00  0.00           O
ATOM    895  N   THR    71      38.580  35.330  48.500  1.00  0.00           N
ATOM    896  H   THR    71      37.700  35.320  48.010  1.00  0.00           H
ATOM    897  CA  THR    71      38.810  34.270  49.550  1.00  0.00           C
ATOM    898  HA  THR    71      39.040  34.860  50.440  1.00  0.00           H
ATOM    899  CB  THR    71      37.560  33.410  49.720  1.00  0.00           C
ATOM    900  HB  THR    71      37.860  32.480  50.210  1.00  0.00           H
ATOM    901  CG2 THR    71      36.430  34.080  50.550  1.00  0.00           C
ATOM    902 1HG2 THR    71      35.790  33.280  50.920  1.00  0.00           H
ATOM    903 2HG2 THR    71      36.950  34.570  51.370  1.00  0.00           H
ATOM    904 3HG2 THR    71      35.920  34.870  50.010  1.00  0.00           H
ATOM    905  OG1 THR    71      37.120  33.050  48.440  1.00  0.00           O
ATOM    906  HG1 THR    71      36.640  32.220  48.540  1.00  0.00           H
ATOM    907  C   THR    71      40.000  33.330  49.110  1.00  0.00           C
ATOM    908  O   THR    71      40.440  33.320  48.000  1.00  0.00           O
ATOM    909  N   ASP    72      40.530  32.580  50.030  1.00  0.00           N
ATOM    910  H   ASP    72      40.170  32.640  50.970  1.00  0.00           H
ATOM    911  CA  ASP    72      41.700  31.650  49.930  1.00  0.00           C
ATOM    912  HA  ASP    72      42.570  32.290  49.760  1.00  0.00           H
ATOM    913  CB  ASP    72      41.840  30.920  51.280  1.00  0.00           C
ATOM    914  HB1 ASP    72      40.930  30.360  51.500  1.00  0.00           H
ATOM    915  HB2 ASP    72      41.950  31.740  51.990  1.00  0.00           H
ATOM    916  CG  ASP    72      43.040  30.050  51.610  1.00  0.00           C
ATOM    917  OD1 ASP    72      44.150  30.190  51.000  1.00  0.00           O
ATOM    918  OD2 ASP    72      42.940  29.270  52.570  1.00  0.00           O
ATOM    919  C   ASP    72      41.580  30.630  48.800  1.00  0.00           C
ATOM    920  O   ASP    72      42.510  30.350  48.100  1.00  0.00           O
ATOM    921  N   SER    73      40.360  30.280  48.410  1.00  0.00           N
ATOM    922  H   SER    73      39.610  30.420  49.070  1.00  0.00           H
ATOM    923  CA  SER    73      40.140  29.410  47.180  1.00  0.00           C
ATOM    924  HA  SER    73      40.770  28.520  47.100  1.00  0.00           H
ATOM    925  CB  SER    73      38.670  28.930  47.400  1.00  0.00           C
ATOM    926  HB1 SER    73      37.960  29.730  47.180  1.00  0.00           H
ATOM    927  HB2 SER    73      38.580  28.480  48.390  1.00  0.00           H
ATOM    928  OG  SER    73      38.490  27.960  46.370  1.00  0.00           O
ATOM    929  HG  SER    73      37.720  27.400  46.500  1.00  0.00           H
ATOM    930  C   SER    73      40.250  30.140  45.810  1.00  0.00           C
ATOM    931  O   SER    73      40.320  29.400  44.770  1.00  0.00           O
ATOM    932  N   VAL    74      40.460  31.500  45.850  1.00  0.00           N
ATOM    933  H   VAL    74      40.520  31.910  46.770  1.00  0.00           H
ATOM    934  CA  VAL    74      40.620  32.320  44.700  1.00  0.00           C
ATOM    935  HA  VAL    74      40.620  31.770  43.760  1.00  0.00           H
ATOM    936  CB  VAL    74      39.480  33.430  44.660  1.00  0.00           C
ATOM    937  HB  VAL    74      39.570  33.970  45.600  1.00  0.00           H
ATOM    938  CG1 VAL    74      39.730  34.460  43.610  1.00  0.00           C
ATOM    939 1HG1 VAL    74      39.910  34.080  42.600  1.00  0.00           H
ATOM    940 2HG1 VAL    74      38.910  35.170  43.600  1.00  0.00           H
ATOM    941 3HG1 VAL    74      40.640  34.980  43.900  1.00  0.00           H
ATOM    942  CG2 VAL    74      38.050  32.960  44.350  1.00  0.00           C
ATOM    943 1HG2 VAL    74      37.330  33.780  44.360  1.00  0.00           H
ATOM    944 2HG2 VAL    74      38.050  32.480  43.370  1.00  0.00           H
ATOM    945 3HG2 VAL    74      37.820  32.160  45.040  1.00  0.00           H
ATOM    946  C   VAL    74      42.070  32.860  44.730  1.00  0.00           C
ATOM    947  O   VAL    74      42.570  33.010  43.660  1.00  0.00           O
ATOM    948  N   LYS    75      42.750  33.050  45.850  1.00  0.00           N
ATOM    949  H   LYS    75      42.330  32.890  46.760  1.00  0.00           H
ATOM    950  CA  LYS    75      44.060  33.610  45.860  1.00  0.00           C
ATOM    951  HA  LYS    75      44.050  34.500  45.240  1.00  0.00           H
ATOM    952  CB  LYS    75      44.360  33.990  47.300  1.00  0.00           C
ATOM    953  HB1 LYS    75      45.440  34.140  47.310  1.00  0.00           H
ATOM    954  HB2 LYS    75      44.060  33.280  48.070  1.00  0.00           H
ATOM    955  CG  LYS    75      43.680  35.370  47.690  1.00  0.00           C
ATOM    956  HG1 LYS    75      42.640  35.360  47.350  1.00  0.00           H
ATOM    957  HG2 LYS    75      44.240  36.100  47.110  1.00  0.00           H
ATOM    958  CD  LYS    75      43.850  35.530  49.160  1.00  0.00           C
ATOM    959  HD1 LYS    75      44.900  35.430  49.410  1.00  0.00           H
ATOM    960  HD2 LYS    75      43.190  34.880  49.730  1.00  0.00           H
ATOM    961  CE  LYS    75      43.340  36.930  49.530  1.00  0.00           C
ATOM    962  HE1 LYS    75      42.320  37.010  49.140  1.00  0.00           H
ATOM    963  HE2 LYS    75      43.990  37.670  49.070  1.00  0.00           H
ATOM    964  NZ  LYS    75      43.290  37.070  51.000  1.00  0.00           N
ATOM    965  HZ1 LYS    75      44.250  36.930  51.300  1.00  0.00           H
ATOM    966  HZ2 LYS    75      42.980  37.990  51.280  1.00  0.00           H
ATOM    967  HZ3 LYS    75      42.660  36.440  51.460  1.00  0.00           H
ATOM    968  C   LYS    75      45.150  32.700  45.260  1.00  0.00           C
ATOM    969  O   LYS    75      45.940  33.100  44.390  1.00  0.00           O
ATOM    970  N   GLY    76      45.180  31.390  45.550  1.00  0.00           N
ATOM    971  H   GLY    76      44.480  31.120  46.230  1.00  0.00           H
ATOM    972  CA  GLY    76      45.970  30.360  44.950  1.00  0.00           C
ATOM    973  HA1 GLY    76      45.720  29.480  45.540  1.00  0.00           H
ATOM    974  HA2 GLY    76      47.030  30.610  45.010  1.00  0.00           H
ATOM    975  C   GLY    76      45.760  30.090  43.460  1.00  0.00           C
ATOM    976  O   GLY    76      46.530  29.360  42.940  1.00  0.00           O
ATOM    977  N   ARG    77      44.710  30.550  42.760  1.00  0.00           N
ATOM    978  H   ARG    77      44.060  31.150  43.260  1.00  0.00           H
ATOM    979  CA  ARG    77      44.110  30.130  41.480  1.00  0.00           C
ATOM    980  HA  ARG    77      44.850  29.510  40.970  1.00  0.00           H
ATOM    981  CB  ARG    77      42.960  29.140  41.830  1.00  0.00           C
ATOM    982  HB1 ARG    77      42.510  28.850  40.880  1.00  0.00           H
ATOM    983  HB2 ARG    77      42.130  29.570  42.390  1.00  0.00           H
ATOM    984  CG  ARG    77      43.470  27.840  42.500  1.00  0.00           C
ATOM    985  HG1 ARG    77      43.600  28.120  43.550  1.00  0.00           H
ATOM    986  HG2 ARG    77      44.440  27.530  42.100  1.00  0.00           H
ATOM    987  CD  ARG    77      42.540  26.600  42.450  1.00  0.00           C
ATOM    988  HD1 ARG    77      42.970  25.810  43.050  1.00  0.00           H
ATOM    989  HD2 ARG    77      42.310  26.230  41.450  1.00  0.00           H
ATOM    990  NE  ARG    77      41.160  26.860  43.040  1.00  0.00           N
ATOM    991  HE  ARG    77      41.210  26.950  44.040  1.00  0.00           H
ATOM    992  CZ  ARG    77      40.020  27.090  42.390  1.00  0.00           C
ATOM    993  NH1 ARG    77      39.950  27.160  41.050  1.00  0.00           N
ATOM    994 1HH1 ARG    77      40.720  27.000  40.420  1.00  0.00           H
ATOM    995 2HH1 ARG    77      39.010  27.340  40.730  1.00  0.00           H
ATOM    996  NH2 ARG    77      38.940  27.640  42.930  1.00  0.00           N
ATOM    997 1HH2 ARG    77      38.980  27.820  43.920  1.00  0.00           H
ATOM    998 2HH2 ARG    77      38.320  28.050  42.250  1.00  0.00           H
ATOM    999  C   ARG    77      43.650  31.140  40.460  1.00  0.00           C
ATOM   1000  O   ARG    77      43.150  30.750  39.420  1.00  0.00           O
ATOM   1001  N   PHE    78      43.750  32.410  40.740  1.00  0.00           N
ATOM   1002  H   PHE    78      44.190  32.520  41.640  1.00  0.00           H
ATOM   1003  CA  PHE    78      43.260  33.560  39.970  1.00  0.00           C
ATOM   1004  HA  PHE    78      43.110  33.290  38.930  1.00  0.00           H
ATOM   1005  CB  PHE    78      41.950  34.120  40.540  1.00  0.00           C
ATOM   1006  HB1 PHE    78      41.780  35.130  40.150  1.00  0.00           H
ATOM   1007  HB2 PHE    78      42.150  34.400  41.580  1.00  0.00           H
ATOM   1008  CG  PHE    78      40.720  33.150  40.410  1.00  0.00           C
ATOM   1009  CD1 PHE    78      40.590  31.970  41.130  1.00  0.00           C
ATOM   1010  HD1 PHE    78      41.370  31.610  41.780  1.00  0.00           H
ATOM   1011  CE1 PHE    78      39.480  31.120  41.100  1.00  0.00           C
ATOM   1012  HE1 PHE    78      39.560  30.200  41.660  1.00  0.00           H
ATOM   1013  CZ  PHE    78      38.390  31.460  40.260  1.00  0.00           C
ATOM   1014  HZ  PHE    78      37.500  30.850  40.250  1.00  0.00           H
ATOM   1015  CE2 PHE    78      38.520  32.610  39.490  1.00  0.00           C
ATOM   1016  HE2 PHE    78      37.670  32.980  38.930  1.00  0.00           H
ATOM   1017  CD2 PHE    78      39.670  33.430  39.550  1.00  0.00           C
ATOM   1018  HD2 PHE    78      39.660  34.430  39.140  1.00  0.00           H
ATOM   1019  C   PHE    78      44.390  34.610  39.900  1.00  0.00           C
ATOM   1020  O   PHE    78      45.080  34.900  40.910  1.00  0.00           O
ATOM   1021  N   ALA    79      44.580  35.300  38.720  1.00  0.00           N
ATOM   1022  H   ALA    79      44.080  34.920  37.930  1.00  0.00           H
ATOM   1023  CA  ALA    79      45.490  36.410  38.460  1.00  0.00           C
ATOM   1024  HA  ALA    79      45.600  36.960  39.400  1.00  0.00           H
ATOM   1025  CB  ALA    79      46.870  35.770  38.040  1.00  0.00           C
ATOM   1026  HB1 ALA    79      47.590  36.580  38.170  1.00  0.00           H
ATOM   1027  HB2 ALA    79      47.040  34.880  38.640  1.00  0.00           H
ATOM   1028  HB3 ALA    79      46.840  35.380  37.020  1.00  0.00           H
ATOM   1029  C   ALA    79      44.990  37.420  37.430  1.00  0.00           C
ATOM   1030  O   ALA    79      44.480  36.990  36.400  1.00  0.00           O
ATOM   1031  N   ILE    80      45.090  38.710  37.690  1.00  0.00           N
ATOM   1032  H   ILE    80      45.550  38.890  38.570  1.00  0.00           H
ATOM   1033  CA  ILE    80      44.430  39.770  36.960  1.00  0.00           C
ATOM   1034  HA  ILE    80      43.930  39.290  36.120  1.00  0.00           H
ATOM   1035  CB  ILE    80      43.250  40.350  37.760  1.00  0.00           C
ATOM   1036  HB  ILE    80      42.810  39.390  38.040  1.00  0.00           H
ATOM   1037  CG2 ILE    80      43.670  41.080  39.010  1.00  0.00           C
ATOM   1038 1HG2 ILE    80      43.140  40.710  39.890  1.00  0.00           H
ATOM   1039 2HG2 ILE    80      44.760  41.040  39.040  1.00  0.00           H
ATOM   1040 3HG2 ILE    80      43.380  42.130  39.000  1.00  0.00           H
ATOM   1041  CG1 ILE    80      42.330  41.260  36.920  1.00  0.00           C
ATOM   1042 1HG1 ILE    80      41.930  40.580  36.160  1.00  0.00           H
ATOM   1043 2HG1 ILE    80      42.950  42.010  36.440  1.00  0.00           H
ATOM   1044  CD  ILE    80      41.130  41.720  37.740  1.00  0.00           C
ATOM   1045  HD1 ILE    80      41.380  42.370  38.570  1.00  0.00           H
ATOM   1046  HD2 ILE    80      40.500  42.240  37.020  1.00  0.00           H
ATOM   1047  HD3 ILE    80      40.520  40.900  38.120  1.00  0.00           H
ATOM   1048  C   ILE    80      45.370  40.800  36.380  1.00  0.00           C
ATOM   1049  O   ILE    80      46.290  41.320  36.980  1.00  0.00           O
ATOM   1050  N   SER    81      45.230  40.890  35.070  1.00  0.00           N
ATOM   1051  H   SER    81      44.610  40.240  34.590  1.00  0.00           H
ATOM   1052  CA  SER    81      46.290  41.570  34.300  1.00  0.00           C
ATOM   1053  HA  SER    81      47.140  41.950  34.870  1.00  0.00           H
ATOM   1054  CB  SER    81      47.000  40.520  33.370  1.00  0.00           C
ATOM   1055  HB1 SER    81      47.670  40.980  32.640  1.00  0.00           H
ATOM   1056  HB2 SER    81      46.200  40.080  32.780  1.00  0.00           H
ATOM   1057  OG  SER    81      47.520  39.490  34.210  1.00  0.00           O
ATOM   1058  HG  SER    81      47.740  38.680  33.740  1.00  0.00           H
ATOM   1059  C   SER    81      45.760  42.760  33.470  1.00  0.00           C
ATOM   1060  O   SER    81      44.590  42.730  33.020  1.00  0.00           O
ATOM   1061  N   ARG    82      46.510  43.880  33.320  1.00  0.00           N
ATOM   1062  H   ARG    82      47.430  43.830  33.740  1.00  0.00           H
ATOM   1063  CA  ARG    82      46.230  44.990  32.300  1.00  0.00           C
ATOM   1064  HA  ARG    82      45.160  44.890  32.150  1.00  0.00           H
ATOM   1065  CB  ARG    82      46.570  46.440  32.890  1.00  0.00           C
ATOM   1066  HB1 ARG    82      46.480  47.180  32.100  1.00  0.00           H
ATOM   1067  HB2 ARG    82      47.580  46.450  33.310  1.00  0.00           H
ATOM   1068  CG  ARG    82      45.620  46.810  34.040  1.00  0.00           C
ATOM   1069  HG1 ARG    82      45.640  46.090  34.860  1.00  0.00           H
ATOM   1070  HG2 ARG    82      44.600  46.890  33.680  1.00  0.00           H
ATOM   1071  CD  ARG    82      45.940  48.170  34.680  1.00  0.00           C
ATOM   1072  HD1 ARG    82      46.910  48.140  35.170  1.00  0.00           H
ATOM   1073  HD2 ARG    82      45.220  48.340  35.480  1.00  0.00           H
ATOM   1074  NE  ARG    82      46.010  49.230  33.690  1.00  0.00           N
ATOM   1075  HE  ARG    82      46.800  49.090  33.070  1.00  0.00           H
ATOM   1076  CZ  ARG    82      45.310  50.360  33.670  1.00  0.00           C
ATOM   1077  NH1 ARG    82      44.190  50.510  34.360  1.00  0.00           N
ATOM   1078 1HH1 ARG    82      43.640  49.870  34.920  1.00  0.00           H
ATOM   1079 2HH1 ARG    82      43.880  51.480  34.350  1.00  0.00           H
ATOM   1080  NH2 ARG    82      45.670  51.320  32.860  1.00  0.00           N
ATOM   1081 1HH2 ARG    82      46.520  51.240  32.340  1.00  0.00           H
ATOM   1082 2HH2 ARG    82      44.940  51.810  32.360  1.00  0.00           H
ATOM   1083  C   ARG    82      46.900  44.740  30.970  1.00  0.00           C
ATOM   1084  O   ARG    82      48.060  44.320  30.850  1.00  0.00           O
ATOM   1085  N   ASP    83      46.090  45.130  29.950  1.00  0.00           N
ATOM   1086  H   ASP    83      45.110  45.250  30.180  1.00  0.00           H
ATOM   1087  CA  ASP    83      46.530  45.430  28.560  1.00  0.00           C
ATOM   1088  HA  ASP    83      47.590  45.190  28.480  1.00  0.00           H
ATOM   1089  CB  ASP    83      45.840  44.520  27.550  1.00  0.00           C
ATOM   1090  HB1 ASP    83      44.760  44.680  27.460  1.00  0.00           H
ATOM   1091  HB2 ASP    83      46.090  43.490  27.800  1.00  0.00           H
ATOM   1092  CG  ASP    83      46.360  44.790  26.080  1.00  0.00           C
ATOM   1093  OD1 ASP    83      46.060  43.930  25.230  1.00  0.00           O
ATOM   1094  OD2 ASP    83      47.210  45.720  25.810  1.00  0.00           O
ATOM   1095  C   ASP    83      46.400  46.930  28.350  1.00  0.00           C
ATOM   1096  O   ASP    83      45.370  47.350  27.780  1.00  0.00           O
ATOM   1097  N   ASN    84      47.420  47.770  28.650  1.00  0.00           N
ATOM   1098  H   ASN    84      48.330  47.420  28.910  1.00  0.00           H
ATOM   1099  CA  ASN    84      47.340  49.260  28.410  1.00  0.00           C
ATOM   1100  HA  ASN    84      46.430  49.580  28.900  1.00  0.00           H
ATOM   1101  CB  ASN    84      48.510  49.890  29.170  1.00  0.00           C
ATOM   1102  HB1 ASN    84      48.520  50.950  28.900  1.00  0.00           H
ATOM   1103  HB2 ASN    84      49.420  49.460  28.760  1.00  0.00           H
ATOM   1104  CG  ASN    84      48.560  49.590  30.650  1.00  0.00           C
ATOM   1105  OD1 ASN    84      47.600  50.010  31.340  1.00  0.00           O
ATOM   1106  ND2 ASN    84      49.420  48.740  31.210  1.00  0.00           N
ATOM   1107 1HD2 ASN    84      50.130  48.290  30.650  1.00  0.00           H
ATOM   1108 2HD2 ASN    84      49.350  48.740  32.220  1.00  0.00           H
ATOM   1109  C   ASN    84      47.180  49.650  26.950  1.00  0.00           C
ATOM   1110  O   ASN    84      46.610  50.630  26.600  1.00  0.00           O
ATOM   1111  N   ALA    85      47.670  48.840  26.040  1.00  0.00           N
ATOM   1112  H   ALA    85      48.090  47.960  26.320  1.00  0.00           H
ATOM   1113  CA  ALA    85      47.620  49.080  24.600  1.00  0.00           C
ATOM   1114  HA  ALA    85      47.960  50.110  24.550  1.00  0.00           H
ATOM   1115  CB  ALA    85      48.650  48.290  23.780  1.00  0.00           C
ATOM   1116  HB1 ALA    85      49.590  48.250  24.330  1.00  0.00           H
ATOM   1117  HB2 ALA    85      48.370  47.240  23.700  1.00  0.00           H
ATOM   1118  HB3 ALA    85      48.810  48.650  22.770  1.00  0.00           H
ATOM   1119  C   ALA    85      46.260  48.910  23.940  1.00  0.00           C
ATOM   1120  O   ALA    85      45.960  49.600  22.930  1.00  0.00           O
ATOM   1121  N   LYS    86      45.380  48.100  24.510  1.00  0.00           N
ATOM   1122  H   LYS    86      45.580  47.790  25.450  1.00  0.00           H
ATOM   1123  CA  LYS    86      44.070  47.760  23.990  1.00  0.00           C
ATOM   1124  HA  LYS    86      43.880  48.280  23.050  1.00  0.00           H
ATOM   1125  CB  LYS    86      43.990  46.240  23.830  1.00  0.00           C
ATOM   1126  HB1 LYS    86      43.880  45.750  24.800  1.00  0.00           H
ATOM   1127  HB2 LYS    86      44.870  45.960  23.260  1.00  0.00           H
ATOM   1128  CG  LYS    86      42.900  45.860  22.790  1.00  0.00           C
ATOM   1129  HG1 LYS    86      42.800  46.590  21.990  1.00  0.00           H
ATOM   1130  HG2 LYS    86      41.950  45.770  23.310  1.00  0.00           H
ATOM   1131  CD  LYS    86      43.110  44.530  22.070  1.00  0.00           C
ATOM   1132  HD1 LYS    86      44.040  44.580  21.500  1.00  0.00           H
ATOM   1133  HD2 LYS    86      42.290  44.400  21.370  1.00  0.00           H
ATOM   1134  CE  LYS    86      43.150  43.270  22.910  1.00  0.00           C
ATOM   1135  HE1 LYS    86      42.600  42.540  22.320  1.00  0.00           H
ATOM   1136  HE2 LYS    86      42.480  43.540  23.720  1.00  0.00           H
ATOM   1137  NZ  LYS    86      44.470  42.850  23.380  1.00  0.00           N
ATOM   1138  HZ1 LYS    86      44.860  43.530  24.030  1.00  0.00           H
ATOM   1139  HZ2 LYS    86      44.350  41.980  23.880  1.00  0.00           H
ATOM   1140  HZ3 LYS    86      45.180  42.660  22.680  1.00  0.00           H
ATOM   1141  C   LYS    86      42.930  48.290  24.870  1.00  0.00           C
ATOM   1142  O   LYS    86      41.790  47.880  24.760  1.00  0.00           O
ATOM   1143  N   ASN    87      43.300  49.090  25.900  1.00  0.00           N
ATOM   1144  H   ASN    87      44.260  49.410  26.000  1.00  0.00           H
ATOM   1145  CA  ASN    87      42.340  49.620  26.950  1.00  0.00           C
ATOM   1146  HA  ASN    87      42.890  49.940  27.830  1.00  0.00           H
ATOM   1147  CB  ASN    87      41.580  50.920  26.490  1.00  0.00           C
ATOM   1148  HB1 ASN    87      40.830  51.090  27.260  1.00  0.00           H
ATOM   1149  HB2 ASN    87      41.030  50.730  25.570  1.00  0.00           H
ATOM   1150  CG  ASN    87      42.380  52.230  26.330  1.00  0.00           C
ATOM   1151  OD1 ASN    87      43.070  52.600  27.290  1.00  0.00           O
ATOM   1152  ND2 ASN    87      42.320  52.890  25.170  1.00  0.00           N
ATOM   1153 1HD2 ASN    87      41.880  52.480  24.360  1.00  0.00           H
ATOM   1154 2HD2 ASN    87      42.820  53.770  25.030  1.00  0.00           H
ATOM   1155  C   ASN    87      41.520  48.470  27.510  1.00  0.00           C
ATOM   1156  O   ASN    87      40.280  48.510  27.530  1.00  0.00           O
ATOM   1157  N   THR    88      42.190  47.350  27.890  1.00  0.00           N
ATOM   1158  H   THR    88      43.200  47.380  27.810  1.00  0.00           H
ATOM   1159  CA  THR    88      41.520  46.150  28.390  1.00  0.00           C
ATOM   1160  HA  THR    88      40.490  46.360  28.670  1.00  0.00           H
ATOM   1161  CB  THR    88      41.620  45.110  27.260  1.00  0.00           C
ATOM   1162  HB  THR    88      42.590  44.930  26.780  1.00  0.00           H
ATOM   1163  CG2 THR    88      40.960  43.810  27.530  1.00  0.00           C
ATOM   1164 1HG2 THR    88      40.140  43.730  28.250  1.00  0.00           H
ATOM   1165 2HG2 THR    88      40.620  43.330  26.610  1.00  0.00           H
ATOM   1166 3HG2 THR    88      41.700  43.190  28.040  1.00  0.00           H
ATOM   1167  OG1 THR    88      40.820  45.610  26.200  1.00  0.00           O
ATOM   1168  HG1 THR    88      41.100  46.500  25.980  1.00  0.00           H
ATOM   1169  C   THR    88      42.100  45.510  29.690  1.00  0.00           C
ATOM   1170  O   THR    88      43.320  45.560  29.880  1.00  0.00           O
ATOM   1171  N   MET    89      41.300  44.870  30.580  1.00  0.00           N
ATOM   1172  H   MET    89      40.320  44.720  30.350  1.00  0.00           H
ATOM   1173  CA  MET    89      41.730  44.060  31.610  1.00  0.00           C
ATOM   1174  HA  MET    89      42.820  43.950  31.670  1.00  0.00           H
ATOM   1175  CB  MET    89      41.200  44.520  33.020  1.00  0.00           C
ATOM   1176  HB1 MET    89      40.200  44.930  32.900  1.00  0.00           H
ATOM   1177  HB2 MET    89      41.760  45.360  33.410  1.00  0.00           H
ATOM   1178  CG  MET    89      41.320  43.480  34.140  1.00  0.00           C
ATOM   1179  HG1 MET    89      41.330  43.960  35.120  1.00  0.00           H
ATOM   1180  HG2 MET    89      42.310  43.040  34.000  1.00  0.00           H
ATOM   1181  SD  MET    89      39.900  42.300  34.310  1.00  0.00           S
ATOM   1182  CE  MET    89      38.450  43.370  34.800  1.00  0.00           C
ATOM   1183  HE1 MET    89      38.670  43.710  35.820  1.00  0.00           H
ATOM   1184  HE2 MET    89      38.290  44.120  34.030  1.00  0.00           H
ATOM   1185  HE3 MET    89      37.510  42.810  34.820  1.00  0.00           H
ATOM   1186  C   MET    89      41.440  42.570  31.250  1.00  0.00           C
ATOM   1187  O   MET    89      40.420  42.200  30.670  1.00  0.00           O
ATOM   1188  N   TYR    90      42.310  41.690  31.690  1.00  0.00           N
ATOM   1189  H   TYR    90      43.040  42.030  32.300  1.00  0.00           H
ATOM   1190  CA  TYR    90      42.270  40.250  31.550  1.00  0.00           C
ATOM   1191  HA  TYR    90      41.260  40.000  31.230  1.00  0.00           H
ATOM   1192  CB  TYR    90      43.370  39.700  30.630  1.00  0.00           C
ATOM   1193  HB1 TYR    90      43.460  38.630  30.770  1.00  0.00           H
ATOM   1194  HB2 TYR    90      44.320  40.060  31.030  1.00  0.00           H
ATOM   1195  CG  TYR    90      43.100  40.140  29.160  1.00  0.00           C
ATOM   1196  CD1 TYR    90      43.820  41.220  28.570  1.00  0.00           C
ATOM   1197  HD1 TYR    90      44.410  41.890  29.180  1.00  0.00           H
ATOM   1198  CE1 TYR    90      43.810  41.400  27.170  1.00  0.00           C
ATOM   1199  HE1 TYR    90      44.380  42.180  26.680  1.00  0.00           H
ATOM   1200  CZ  TYR    90      43.050  40.520  26.300  1.00  0.00           C
ATOM   1201  OH  TYR    90      43.020  40.840  25.010  1.00  0.00           O
ATOM   1202  HH  TYR    90      42.320  40.390  24.540  1.00  0.00           H
ATOM   1203  CE2 TYR    90      42.410  39.360  26.870  1.00  0.00           C
ATOM   1204  HE2 TYR    90      41.940  38.600  26.260  1.00  0.00           H
ATOM   1205  CD2 TYR    90      42.400  39.260  28.260  1.00  0.00           C
ATOM   1206  HD2 TYR    90      42.100  38.350  28.750  1.00  0.00           H
ATOM   1207  C   TYR    90      42.300  39.600  32.930  1.00  0.00           C
ATOM   1208  O   TYR    90      42.950  40.140  33.790  1.00  0.00           O
ATOM   1209  N   LEU    91      41.600  38.490  33.120  1.00  0.00           N
ATOM   1210  H   LEU    91      41.250  38.150  32.240  1.00  0.00           H
ATOM   1211  CA  LEU    91      41.590  37.700  34.340  1.00  0.00           C
ATOM   1212  HA  LEU    91      42.360  38.050  35.030  1.00  0.00           H
ATOM   1213  CB  LEU    91      40.260  37.810  35.050  1.00  0.00           C
ATOM   1214  HB1 LEU    91      39.490  37.610  34.310  1.00  0.00           H
ATOM   1215  HB2 LEU    91      40.240  38.860  35.350  1.00  0.00           H
ATOM   1216  CG  LEU    91      40.050  36.820  36.250  1.00  0.00           C
ATOM   1217  HG  LEU    91      40.010  35.770  35.970  1.00  0.00           H
ATOM   1218  CD1 LEU    91      41.070  37.050  37.310  1.00  0.00           C
ATOM   1219 1HD1 LEU    91      42.030  36.550  37.140  1.00  0.00           H
ATOM   1220 2HD1 LEU    91      41.270  38.110  37.450  1.00  0.00           H
ATOM   1221 3HD1 LEU    91      40.680  36.530  38.190  1.00  0.00           H
ATOM   1222  CD2 LEU    91      38.690  37.080  36.960  1.00  0.00           C
ATOM   1223 1HD2 LEU    91      38.300  36.200  37.460  1.00  0.00           H
ATOM   1224 2HD2 LEU    91      38.760  37.910  37.670  1.00  0.00           H
ATOM   1225 3HD2 LEU    91      37.910  37.410  36.270  1.00  0.00           H
ATOM   1226  C   LEU    91      41.820  36.210  33.970  1.00  0.00           C
ATOM   1227  O   LEU    91      41.090  35.560  33.300  1.00  0.00           O
ATOM   1228  N   GLN    92      42.940  35.700  34.490  1.00  0.00           N
ATOM   1229  H   GLN    92      43.430  36.190  35.220  1.00  0.00           H
ATOM   1230  CA  GLN    92      43.340  34.240  34.370  1.00  0.00           C
ATOM   1231  HA  GLN    92      43.030  33.730  33.470  1.00  0.00           H
ATOM   1232  CB  GLN    92      44.840  34.090  34.370  1.00  0.00           C
ATOM   1233  HB1 GLN    92      45.070  33.030  34.450  1.00  0.00           H
ATOM   1234  HB2 GLN    92      45.310  34.570  35.230  1.00  0.00           H
ATOM   1235  CG  GLN    92      45.440  34.640  33.070  1.00  0.00           C
ATOM   1236  HG1 GLN    92      45.310  35.720  32.950  1.00  0.00           H
ATOM   1237  HG2 GLN    92      44.820  34.240  32.270  1.00  0.00           H
ATOM   1238  CD  GLN    92      46.840  34.190  32.860  1.00  0.00           C
ATOM   1239  OE1 GLN    92      47.630  33.900  33.730  1.00  0.00           O
ATOM   1240  NE2 GLN    92      47.350  33.900  31.690  1.00  0.00           N
ATOM   1241 1HE2 GLN    92      46.780  34.020  30.860  1.00  0.00           H
ATOM   1242 2HE2 GLN    92      48.260  33.470  31.710  1.00  0.00           H
ATOM   1243  C   GLN    92      42.750  33.470  35.530  1.00  0.00           C
ATOM   1244  O   GLN    92      42.910  33.970  36.700  1.00  0.00           O
ATOM   1245  N   MET    93      42.090  32.300  35.390  1.00  0.00           N
ATOM   1246  H   MET    93      42.070  31.920  34.450  1.00  0.00           H
ATOM   1247  CA  MET    93      41.490  31.480  36.420  1.00  0.00           C
ATOM   1248  HA  MET    93      41.930  31.740  37.380  1.00  0.00           H
ATOM   1249  CB  MET    93      40.000  31.830  36.550  1.00  0.00           C
ATOM   1250  HB1 MET    93      39.740  32.860  36.810  1.00  0.00           H
ATOM   1251  HB2 MET    93      39.580  31.180  37.320  1.00  0.00           H
ATOM   1252  CG  MET    93      39.180  31.770  35.250  1.00  0.00           C
ATOM   1253  HG1 MET    93      39.390  30.840  34.720  1.00  0.00           H
ATOM   1254  HG2 MET    93      39.510  32.630  34.660  1.00  0.00           H
ATOM   1255  SD  MET    93      37.390  31.950  35.480  1.00  0.00           S
ATOM   1256  CE  MET    93      36.970  33.700  35.610  1.00  0.00           C
ATOM   1257  HE1 MET    93      35.920  33.730  35.330  1.00  0.00           H
ATOM   1258  HE2 MET    93      36.970  34.110  36.620  1.00  0.00           H
ATOM   1259  HE3 MET    93      37.530  34.210  34.830  1.00  0.00           H
ATOM   1260  C   MET    93      41.810  30.010  36.170  1.00  0.00           C
ATOM   1261  O   MET    93      41.670  29.550  35.060  1.00  0.00           O
ATOM   1262  N   ASN    94      42.550  29.390  37.060  1.00  0.00           N
ATOM   1263  H   ASN    94      42.650  29.760  37.990  1.00  0.00           H
ATOM   1264  CA  ASN    94      43.210  28.090  36.810  1.00  0.00           C
ATOM   1265  HA  ASN    94      42.970  27.850  35.770  1.00  0.00           H
ATOM   1266  CB  ASN    94      44.720  28.280  36.990  1.00  0.00           C
ATOM   1267  HB1 ASN    94      45.180  27.300  36.820  1.00  0.00           H
ATOM   1268  HB2 ASN    94      44.810  28.610  38.020  1.00  0.00           H
ATOM   1269  CG  ASN    94      45.410  29.230  36.080  1.00  0.00           C
ATOM   1270  OD1 ASN    94      45.780  28.910  34.970  1.00  0.00           O
ATOM   1271  ND2 ASN    94      45.310  30.490  36.350  1.00  0.00           N
ATOM   1272 1HD2 ASN    94      44.870  30.820  37.200  1.00  0.00           H
ATOM   1273 2HD2 ASN    94      45.920  31.170  35.920  1.00  0.00           H
ATOM   1274  C   ASN    94      42.670  26.930  37.680  1.00  0.00           C
ATOM   1275  O   ASN    94      42.010  27.180  38.690  1.00  0.00           O
ATOM   1276  N   SER    95      42.910  25.700  37.190  1.00  0.00           N
ATOM   1277  H   SER    95      43.380  25.540  36.310  1.00  0.00           H
ATOM   1278  CA  SER    95      42.590  24.480  37.980  1.00  0.00           C
ATOM   1279  HA  SER    95      42.840  23.640  37.320  1.00  0.00           H
ATOM   1280  CB  SER    95      43.580  24.050  39.090  1.00  0.00           C
ATOM   1281  HB1 SER    95      43.260  23.150  39.610  1.00  0.00           H
ATOM   1282  HB2 SER    95      43.640  24.830  39.860  1.00  0.00           H
ATOM   1283  OG  SER    95      44.900  23.820  38.490  1.00  0.00           O
ATOM   1284  HG  SER    95      45.470  23.350  39.100  1.00  0.00           H
ATOM   1285  C   SER    95      41.090  24.490  38.420  1.00  0.00           C
ATOM   1286  O   SER    95      40.800  24.100  39.520  1.00  0.00           O
ATOM   1287  N   LEU    96      40.190  24.950  37.570  1.00  0.00           N
ATOM   1288  H   LEU    96      40.550  24.850  36.630  1.00  0.00           H
ATOM   1289  CA  LEU    96      38.810  25.280  37.930  1.00  0.00           C
ATOM   1290  HA  LEU    96      38.870  26.110  38.640  1.00  0.00           H
ATOM   1291  CB  LEU    96      38.050  25.980  36.720  1.00  0.00           C
ATOM   1292  HB1 LEU    96      37.130  26.220  37.250  1.00  0.00           H
ATOM   1293  HB2 LEU    96      37.920  25.290  35.880  1.00  0.00           H
ATOM   1294  CG  LEU    96      38.460  27.380  36.090  1.00  0.00           C
ATOM   1295  HG  LEU    96      39.340  27.120  35.500  1.00  0.00           H
ATOM   1296  CD1 LEU    96      37.400  27.850  35.170  1.00  0.00           C
ATOM   1297 1HD1 LEU    96      37.690  28.750  34.620  1.00  0.00           H
ATOM   1298 2HD1 LEU    96      37.140  27.060  34.480  1.00  0.00           H
ATOM   1299 3HD1 LEU    96      36.450  28.070  35.650  1.00  0.00           H
ATOM   1300  CD2 LEU    96      38.850  28.420  37.150  1.00  0.00           C
ATOM   1301 1HD2 LEU    96      39.170  29.290  36.570  1.00  0.00           H
ATOM   1302 2HD2 LEU    96      38.030  28.680  37.820  1.00  0.00           H
ATOM   1303 3HD2 LEU    96      39.690  28.210  37.820  1.00  0.00           H
ATOM   1304  C   LEU    96      38.020  24.130  38.580  1.00  0.00           C
ATOM   1305  O   LEU    96      38.080  22.980  38.180  1.00  0.00           O
ATOM   1306  N   LYS    97      37.420  24.450  39.690  1.00  0.00           N
ATOM   1307  H   LYS    97      37.490  25.420  39.950  1.00  0.00           H
ATOM   1308  CA  LYS    97      36.720  23.620  40.640  1.00  0.00           C
ATOM   1309  HA  LYS    97      36.850  22.550  40.430  1.00  0.00           H
ATOM   1310  CB  LYS    97      37.350  23.740  42.070  1.00  0.00           C
ATOM   1311  HB1 LYS    97      36.720  23.150  42.730  1.00  0.00           H
ATOM   1312  HB2 LYS    97      37.330  24.790  42.380  1.00  0.00           H
ATOM   1313  CG  LYS    97      38.790  23.280  42.230  1.00  0.00           C
ATOM   1314  HG1 LYS    97      39.420  23.890  41.580  1.00  0.00           H
ATOM   1315  HG2 LYS    97      38.950  22.260  41.880  1.00  0.00           H
ATOM   1316  CD  LYS    97      39.270  23.330  43.660  1.00  0.00           C
ATOM   1317  HD1 LYS    97      38.880  24.220  44.150  1.00  0.00           H
ATOM   1318  HD2 LYS    97      40.350  23.420  43.570  1.00  0.00           H
ATOM   1319  CE  LYS    97      38.810  22.160  44.480  1.00  0.00           C
ATOM   1320  HE1 LYS    97      38.920  21.290  43.840  1.00  0.00           H
ATOM   1321  HE2 LYS    97      37.770  22.430  44.620  1.00  0.00           H
ATOM   1322  NZ  LYS    97      39.520  22.010  45.810  1.00  0.00           N
ATOM   1323  HZ1 LYS    97      40.520  22.000  45.690  1.00  0.00           H
ATOM   1324  HZ2 LYS    97      39.200  22.680  46.490  1.00  0.00           H
ATOM   1325  HZ3 LYS    97      39.230  21.100  46.130  1.00  0.00           H
ATOM   1326  C   LYS    97      35.200  23.950  40.700  1.00  0.00           C
ATOM   1327  O   LYS    97      34.850  25.040  40.350  1.00  0.00           O
ATOM   1328  N   PRO    98      34.290  23.000  40.960  1.00  0.00           N
ATOM   1329  CD  PRO    98      34.520  21.610  41.130  1.00  0.00           C
ATOM   1330  HD1 PRO    98      34.820  21.410  42.150  1.00  0.00           H
ATOM   1331  HD2 PRO    98      35.230  21.280  40.380  1.00  0.00           H
ATOM   1332  CG  PRO    98      33.210  20.920  40.790  1.00  0.00           C
ATOM   1333  HG1 PRO    98      33.080  19.900  41.150  1.00  0.00           H
ATOM   1334  HG2 PRO    98      33.140  20.800  39.710  1.00  0.00           H
ATOM   1335  CB  PRO    98      32.160  21.900  41.290  1.00  0.00           C
ATOM   1336  HB1 PRO    98      32.030  21.970  42.370  1.00  0.00           H
ATOM   1337  HB2 PRO    98      31.230  21.810  40.730  1.00  0.00           H
ATOM   1338  CA  PRO    98      32.810  23.210  40.860  1.00  0.00           C
ATOM   1339  HA  PRO    98      32.540  23.290  39.810  1.00  0.00           H
ATOM   1340  C   PRO    98      32.290  24.320  41.730  1.00  0.00           C
ATOM   1341  O   PRO    98      31.160  24.810  41.340  1.00  0.00           O
ATOM   1342  N   GLU    99      32.980  24.780  42.820  1.00  0.00           N
ATOM   1343  H   GLU    99      33.770  24.160  42.970  1.00  0.00           H
ATOM   1344  CA  GLU    99      32.790  26.050  43.560  1.00  0.00           C
ATOM   1345  HA  GLU    99      31.770  26.050  43.950  1.00  0.00           H
ATOM   1346  CB  GLU    99      33.690  26.120  44.810  1.00  0.00           C
ATOM   1347  HB1 GLU    99      33.550  25.160  45.290  1.00  0.00           H
ATOM   1348  HB2 GLU    99      33.290  26.890  45.470  1.00  0.00           H
ATOM   1349  CG  GLU    99      35.210  26.400  44.610  1.00  0.00           C
ATOM   1350  HG1 GLU    99      35.390  27.460  44.770  1.00  0.00           H
ATOM   1351  HG2 GLU    99      35.560  26.090  43.620  1.00  0.00           H
ATOM   1352  CD  GLU    99      35.940  25.650  45.730  1.00  0.00           C
ATOM   1353  OE1 GLU    99      36.390  26.410  46.630  1.00  0.00           O
ATOM   1354  OE2 GLU    99      36.240  24.450  45.600  1.00  0.00           O
ATOM   1355  C   GLU    99      33.020  27.350  42.700  1.00  0.00           C
ATOM   1356  O   GLU    99      32.650  28.420  43.230  1.00  0.00           O
ATOM   1357  N   ASP   100      33.630  27.270  41.510  1.00  0.00           N
ATOM   1358  H   ASP   100      34.010  26.390  41.200  1.00  0.00           H
ATOM   1359  CA  ASP   100      33.920  28.420  40.600  1.00  0.00           C
ATOM   1360  HA  ASP   100      33.940  29.280  41.260  1.00  0.00           H
ATOM   1361  CB  ASP   100      35.230  28.160  39.890  1.00  0.00           C
ATOM   1362  HB1 ASP   100      35.460  28.970  39.200  1.00  0.00           H
ATOM   1363  HB2 ASP   100      35.140  27.340  39.180  1.00  0.00           H
ATOM   1364  CG  ASP   100      36.440  27.980  40.740  1.00  0.00           C
ATOM   1365  OD1 ASP   100      36.670  28.700  41.730  1.00  0.00           O
ATOM   1366  OD2 ASP   100      37.350  27.270  40.340  1.00  0.00           O
ATOM   1367  C   ASP   100      32.790  28.700  39.600  1.00  0.00           C
ATOM   1368  O   ASP   100      32.640  29.890  39.300  1.00  0.00           O
ATOM   1369  N   THR   101      31.980  27.750  39.180  1.00  0.00           N
ATOM   1370  H   THR   101      32.140  26.810  39.490  1.00  0.00           H
ATOM   1371  CA  THR   101      30.810  27.830  38.290  1.00  0.00           C
ATOM   1372  HA  THR   101      31.240  27.960  37.300  1.00  0.00           H
ATOM   1373  CB  THR   101      30.060  26.520  38.260  1.00  0.00           C
ATOM   1374  HB  THR   101      29.830  26.220  39.280  1.00  0.00           H
ATOM   1375  CG2 THR   101      28.740  26.490  37.370  1.00  0.00           C
ATOM   1376 1HG2 THR   101      28.410  25.450  37.320  1.00  0.00           H
ATOM   1377 2HG2 THR   101      27.950  27.130  37.740  1.00  0.00           H
ATOM   1378 3HG2 THR   101      28.930  26.670  36.310  1.00  0.00           H
ATOM   1379  OG1 THR   101      30.930  25.540  37.800  1.00  0.00           O
ATOM   1380  HG1 THR   101      30.750  24.720  38.260  1.00  0.00           H
ATOM   1381  C   THR   101      29.850  28.920  38.730  1.00  0.00           C
ATOM   1382  O   THR   101      29.400  28.930  39.900  1.00  0.00           O
ATOM   1383  N   ALA   102      29.460  29.770  37.720  1.00  0.00           N
ATOM   1384  H   ALA   102      29.830  29.510  36.820  1.00  0.00           H
ATOM   1385  CA  ALA   102      28.740  31.010  37.940  1.00  0.00           C
ATOM   1386  HA  ALA   102      27.790  30.740  38.390  1.00  0.00           H
ATOM   1387  CB  ALA   102      29.490  31.970  38.900  1.00  0.00           C
ATOM   1388  HB1 ALA   102      30.360  32.430  38.430  1.00  0.00           H
ATOM   1389  HB2 ALA   102      28.870  32.820  39.170  1.00  0.00           H
ATOM   1390  HB3 ALA   102      29.740  31.490  39.850  1.00  0.00           H
ATOM   1391  C   ALA   102      28.460  31.760  36.580  1.00  0.00           C
ATOM   1392  O   ALA   102      28.810  31.370  35.420  1.00  0.00           O
ATOM   1393  N   VAL   103      27.870  32.930  36.750  1.00  0.00           N
ATOM   1394  H   VAL   103      27.360  33.090  37.610  1.00  0.00           H
ATOM   1395  CA  VAL   103      27.740  34.090  35.840  1.00  0.00           C
ATOM   1396  HA  VAL   103      28.060  33.870  34.820  1.00  0.00           H
ATOM   1397  CB  VAL   103      26.280  34.670  35.680  1.00  0.00           C
ATOM   1398  HB  VAL   103      25.990  35.060  36.660  1.00  0.00           H
ATOM   1399  CG1 VAL   103      26.330  35.680  34.520  1.00  0.00           C
ATOM   1400 1HG1 VAL   103      25.310  36.070  34.510  1.00  0.00           H
ATOM   1401 2HG1 VAL   103      26.940  36.510  34.870  1.00  0.00           H
ATOM   1402 3HG1 VAL   103      26.730  35.290  33.590  1.00  0.00           H
ATOM   1403  CG2 VAL   103      25.230  33.620  35.420  1.00  0.00           C
ATOM   1404 1HG2 VAL   103      24.350  34.000  34.900  1.00  0.00           H
ATOM   1405 2HG2 VAL   103      25.610  32.690  35.000  1.00  0.00           H
ATOM   1406 3HG2 VAL   103      24.760  33.390  36.380  1.00  0.00           H
ATOM   1407  C   VAL   103      28.780  35.210  36.350  1.00  0.00           C
ATOM   1408  O   VAL   103      28.830  35.640  37.540  1.00  0.00           O
ATOM   1409  N   TYR   104      29.770  35.530  35.520  1.00  0.00           N
ATOM   1410  H   TYR   104      29.750  35.190  34.580  1.00  0.00           H
ATOM   1411  CA  TYR   104      30.860  36.410  35.910  1.00  0.00           C
ATOM   1412  HA  TYR   104      30.970  36.490  36.990  1.00  0.00           H
ATOM   1413  CB  TYR   104      32.210  35.700  35.560  1.00  0.00           C
ATOM   1414  HB1 TYR   104      32.910  36.520  35.380  1.00  0.00           H
ATOM   1415  HB2 TYR   104      32.220  35.230  34.570  1.00  0.00           H
ATOM   1416  CG  TYR   104      32.720  34.710  36.590  1.00  0.00           C
ATOM   1417  CD1 TYR   104      32.470  33.350  36.570  1.00  0.00           C
ATOM   1418  HD1 TYR   104      31.760  33.020  35.830  1.00  0.00           H
ATOM   1419  CE1 TYR   104      33.010  32.470  37.510  1.00  0.00           C
ATOM   1420  HE1 TYR   104      32.780  31.420  37.390  1.00  0.00           H
ATOM   1421  CZ  TYR   104      33.900  32.940  38.480  1.00  0.00           C
ATOM   1422  OH  TYR   104      34.500  32.100  39.340  1.00  0.00           O
ATOM   1423  HH  TYR   104      34.270  31.220  39.020  1.00  0.00           H
ATOM   1424  CE2 TYR   104      34.250  34.350  38.480  1.00  0.00           C
ATOM   1425  HE2 TYR   104      34.970  34.710  39.200  1.00  0.00           H
ATOM   1426  CD2 TYR   104      33.630  35.190  37.550  1.00  0.00           C
ATOM   1427  HD2 TYR   104      33.850  36.250  37.540  1.00  0.00           H
ATOM   1428  C   TYR   104      30.790  37.840  35.380  1.00  0.00           C
ATOM   1429  O   TYR   104      30.570  38.130  34.200  1.00  0.00           O
ATOM   1430  N   TYR   105      30.970  38.830  36.250  1.00  0.00           N
ATOM   1431  H   TYR   105      31.300  38.540  37.160  1.00  0.00           H
ATOM   1432  CA  TYR   105      30.590  40.210  36.030  1.00  0.00           C
ATOM   1433  HA  TYR   105      30.210  40.310  35.020  1.00  0.00           H
ATOM   1434  CB  TYR   105      29.390  40.700  36.830  1.00  0.00           C
ATOM   1435  HB1 TYR   105      29.150  41.680  36.410  1.00  0.00           H
ATOM   1436  HB2 TYR   105      29.640  40.870  37.880  1.00  0.00           H
ATOM   1437  CG  TYR   105      28.140  39.780  36.880  1.00  0.00           C
ATOM   1438  CD1 TYR   105      27.930  38.840  37.890  1.00  0.00           C
ATOM   1439  HD1 TYR   105      28.600  38.810  38.740  1.00  0.00           H
ATOM   1440  CE1 TYR   105      26.870  37.970  37.870  1.00  0.00           C
ATOM   1441  HE1 TYR   105      26.730  37.230  38.650  1.00  0.00           H
ATOM   1442  CZ  TYR   105      25.840  38.160  36.930  1.00  0.00           C
ATOM   1443  OH  TYR   105      24.660  37.480  37.090  1.00  0.00           O
ATOM   1444  HH  TYR   105      23.970  37.730  36.470  1.00  0.00           H
ATOM   1445  CE2 TYR   105      26.010  39.080  35.890  1.00  0.00           C
ATOM   1446  HE2 TYR   105      25.190  39.250  35.200  1.00  0.00           H
ATOM   1447  CD2 TYR   105      27.150  39.890  35.820  1.00  0.00           C
ATOM   1448  HD2 TYR   105      27.200  40.650  35.060  1.00  0.00           H
ATOM   1449  C   TYR   105      31.820  41.140  36.240  1.00  0.00           C
ATOM   1450  O   TYR   105      32.390  41.180  37.290  1.00  0.00           O
ATOM   1451  N   CYS   106      32.170  41.920  35.160  1.00  0.00           N
ATOM   1452  H   CYS   106      31.540  41.980  34.370  1.00  0.00           H
ATOM   1453  CA  CYS   106      33.180  42.990  35.300  1.00  0.00           C
ATOM   1454  HA  CYS   106      33.940  42.640  36.000  1.00  0.00           H
ATOM   1455  CB  CYS   106      33.750  43.220  33.940  1.00  0.00           C
ATOM   1456  HB1 CYS   106      33.070  43.690  33.230  1.00  0.00           H
ATOM   1457  HB2 CYS   106      34.100  42.220  33.670  1.00  0.00           H
ATOM   1458  SG  CYS   106      35.190  44.310  33.900  1.00  0.00           S
ATOM   1459  C   CYS   106      32.600  44.310  35.940  1.00  0.00           C
ATOM   1460  O   CYS   106      31.430  44.610  35.700  1.00  0.00           O
ATOM   1461  N   ALA   107      33.440  45.090  36.580  1.00  0.00           N
ATOM   1462  H   ALA   107      34.310  44.660  36.870  1.00  0.00           H
ATOM   1463  CA  ALA   107      33.050  46.400  37.030  1.00  0.00           C
ATOM   1464  HA  ALA   107      32.240  46.750  36.390  1.00  0.00           H
ATOM   1465  CB  ALA   107      32.540  46.360  38.460  1.00  0.00           C
ATOM   1466  HB1 ALA   107      31.690  45.690  38.560  1.00  0.00           H
ATOM   1467  HB2 ALA   107      33.310  46.050  39.170  1.00  0.00           H
ATOM   1468  HB3 ALA   107      32.280  47.350  38.840  1.00  0.00           H
ATOM   1469  C   ALA   107      34.290  47.350  36.970  1.00  0.00           C
ATOM   1470  O   ALA   107      35.450  46.920  37.000  1.00  0.00           O
ATOM   1471  N   ALA   108      34.050  48.670  36.850  1.00  0.00           N
ATOM   1472  H   ALA   108      33.110  49.050  36.930  1.00  0.00           H
ATOM   1473  CA  ALA   108      35.180  49.630  37.180  1.00  0.00           C
ATOM   1474  HA  ALA   108      36.050  49.160  37.620  1.00  0.00           H
ATOM   1475  CB  ALA   108      35.570  50.350  35.840  1.00  0.00           C
ATOM   1476  HB1 ALA   108      35.720  49.590  35.070  1.00  0.00           H
ATOM   1477  HB2 ALA   108      34.780  50.970  35.430  1.00  0.00           H
ATOM   1478  HB3 ALA   108      36.420  51.010  35.950  1.00  0.00           H
ATOM   1479  C   ALA   108      34.780  50.660  38.190  1.00  0.00           C
ATOM   1480  O   ALA   108      33.620  51.050  38.270  1.00  0.00           O
ATOM   1481  N   ASP   109      35.770  51.160  38.890  1.00  0.00           N
ATOM   1482  H   ASP   109      36.720  50.830  38.790  1.00  0.00           H
ATOM   1483  CA  ASP   109      35.620  52.350  39.690  1.00  0.00           C
ATOM   1484  HA  ASP   109      34.800  53.000  39.370  1.00  0.00           H
ATOM   1485  CB  ASP   109      35.350  51.790  41.080  1.00  0.00           C
ATOM   1486  HB1 ASP   109      36.260  51.330  41.450  1.00  0.00           H
ATOM   1487  HB2 ASP   109      34.630  50.980  40.940  1.00  0.00           H
ATOM   1488  CG  ASP   109      34.690  52.900  41.980  1.00  0.00           C
ATOM   1489  OD1 ASP   109      33.500  53.150  41.700  1.00  0.00           O
ATOM   1490  OD2 ASP   109      35.300  53.530  42.880  1.00  0.00           O
ATOM   1491  C   ASP   109      36.880  53.160  39.820  1.00  0.00           C
ATOM   1492  O   ASP   109      38.010  52.640  39.570  1.00  0.00           O
ATOM   1493  N   ARG   110      36.720  54.340  40.380  1.00  0.00           N
ATOM   1494  H   ARG   110      35.780  54.680  40.520  1.00  0.00           H
ATOM   1495  CA  ARG   110      37.760  55.310  40.600  1.00  0.00           C
ATOM   1496  HA  ARG   110      38.440  55.080  39.780  1.00  0.00           H
ATOM   1497  CB  ARG   110      37.190  56.750  40.490  1.00  0.00           C
ATOM   1498  HB1 ARG   110      36.670  56.800  41.440  1.00  0.00           H
ATOM   1499  HB2 ARG   110      36.500  56.790  39.640  1.00  0.00           H
ATOM   1500  CG  ARG   110      38.370  57.770  40.430  1.00  0.00           C
ATOM   1501  HG1 ARG   110      39.080  57.690  41.250  1.00  0.00           H
ATOM   1502  HG2 ARG   110      37.910  58.750  40.540  1.00  0.00           H
ATOM   1503  CD  ARG   110      39.120  57.810  39.100  1.00  0.00           C
ATOM   1504  HD1 ARG   110      38.440  57.800  38.240  1.00  0.00           H
ATOM   1505  HD2 ARG   110      39.780  56.950  39.010  1.00  0.00           H
ATOM   1506  NE  ARG   110      39.980  59.000  39.080  1.00  0.00           N
ATOM   1507  HE  ARG   110      39.630  59.820  38.600  1.00  0.00           H
ATOM   1508  CZ  ARG   110      41.270  59.030  39.510  1.00  0.00           C
ATOM   1509  NH1 ARG   110      41.970  58.060  39.920  1.00  0.00           N
ATOM   1510 1HH1 ARG   110      41.670  57.110  39.750  1.00  0.00           H
ATOM   1511 2HH1 ARG   110      42.840  58.270  40.400  1.00  0.00           H
ATOM   1512  NH2 ARG   110      41.910  60.130  39.480  1.00  0.00           N
ATOM   1513 1HH2 ARG   110      41.420  60.950  39.160  1.00  0.00           H
ATOM   1514 2HH2 ARG   110      42.910  60.220  39.640  1.00  0.00           H
ATOM   1515  C   ARG   110      38.510  55.080  41.890  1.00  0.00           C
ATOM   1516  O   ARG   110      39.680  55.370  41.970  1.00  0.00           O
ATOM   1517  N   PHE   111      37.850  54.500  42.930  1.00  0.00           N
ATOM   1518  H   PHE   111      36.870  54.260  42.950  1.00  0.00           H
ATOM   1519  CA  PHE   111      38.550  54.300  44.230  1.00  0.00           C
ATOM   1520  HA  PHE   111      39.620  54.460  44.100  1.00  0.00           H
ATOM   1521  CB  PHE   111      38.120  55.360  45.200  1.00  0.00           C
ATOM   1522  HB1 PHE   111      38.560  55.400  46.200  1.00  0.00           H
ATOM   1523  HB2 PHE   111      37.050  55.190  45.290  1.00  0.00           H
ATOM   1524  CG  PHE   111      38.350  56.730  44.680  1.00  0.00           C
ATOM   1525  CD1 PHE   111      37.340  57.470  44.060  1.00  0.00           C
ATOM   1526  HD1 PHE   111      36.340  57.080  43.950  1.00  0.00           H
ATOM   1527  CE1 PHE   111      37.530  58.660  43.430  1.00  0.00           C
ATOM   1528  HE1 PHE   111      36.770  59.240  42.930  1.00  0.00           H
ATOM   1529  CZ  PHE   111      38.900  59.120  43.360  1.00  0.00           C
ATOM   1530  HZ  PHE   111      39.140  60.030  42.830  1.00  0.00           H
ATOM   1531  CE2 PHE   111      39.970  58.450  43.930  1.00  0.00           C
ATOM   1532  HE2 PHE   111      40.960  58.890  43.950  1.00  0.00           H
ATOM   1533  CD2 PHE   111      39.690  57.240  44.590  1.00  0.00           C
ATOM   1534  HD2 PHE   111      40.540  56.770  45.050  1.00  0.00           H
ATOM   1535  C   PHE   111      38.430  52.880  44.780  1.00  0.00           C
ATOM   1536  O   PHE   111      39.350  52.380  45.420  1.00  0.00           O
ATOM   1537  N   LEU   112      37.260  52.220  44.610  1.00  0.00           N
ATOM   1538  H   LEU   112      36.630  52.800  44.080  1.00  0.00           H
ATOM   1539  CA  LEU   112      36.790  50.880  45.160  1.00  0.00           C
ATOM   1540  HA  LEU   112      37.020  50.810  46.220  1.00  0.00           H
ATOM   1541  CB  LEU   112      35.320  50.550  44.960  1.00  0.00           C
ATOM   1542  HB1 LEU   112      35.230  49.510  45.290  1.00  0.00           H
ATOM   1543  HB2 LEU   112      35.080  50.620  43.900  1.00  0.00           H
ATOM   1544  CG  LEU   112      34.430  51.560  45.740  1.00  0.00           C
ATOM   1545  HG  LEU   112      34.880  52.520  45.510  1.00  0.00           H
ATOM   1546  CD1 LEU   112      32.990  51.560  45.190  1.00  0.00           C
ATOM   1547 1HD1 LEU   112      32.640  50.530  45.120  1.00  0.00           H
ATOM   1548 2HD1 LEU   112      32.240  52.160  45.700  1.00  0.00           H
ATOM   1549 3HD1 LEU   112      33.170  51.770  44.140  1.00  0.00           H
ATOM   1550  CD2 LEU   112      34.460  51.180  47.140  1.00  0.00           C
ATOM   1551 1HD2 LEU   112      33.820  50.330  47.370  1.00  0.00           H
ATOM   1552 2HD2 LEU   112      35.470  51.010  47.510  1.00  0.00           H
ATOM   1553 3HD2 LEU   112      34.000  52.060  47.600  1.00  0.00           H
ATOM   1554  C   LEU   112      37.620  49.700  44.600  1.00  0.00           C
ATOM   1555  O   LEU   112      37.970  49.690  43.390  1.00  0.00           O
ATOM   1556  N   THR   113      37.910  48.760  45.470  1.00  0.00           N
ATOM   1557  H   THR   113      37.520  48.800  46.400  1.00  0.00           H
ATOM   1558  CA  THR   113      38.770  47.580  45.290  1.00  0.00           C
ATOM   1559  HA  THR   113      39.030  47.550  44.230  1.00  0.00           H
ATOM   1560  CB  THR   113      40.040  47.740  46.090  1.00  0.00           C
ATOM   1561  HB  THR   113      40.560  46.790  46.240  1.00  0.00           H
ATOM   1562  CG2 THR   113      41.030  48.770  45.620  1.00  0.00           C
ATOM   1563 1HG2 THR   113      41.010  49.690  46.200  1.00  0.00           H
ATOM   1564 2HG2 THR   113      42.080  48.480  45.690  1.00  0.00           H
ATOM   1565 3HG2 THR   113      40.810  49.040  44.580  1.00  0.00           H
ATOM   1566  OG1 THR   113      39.650  48.110  47.330  1.00  0.00           O
ATOM   1567  HG1 THR   113      40.240  47.630  47.910  1.00  0.00           H
ATOM   1568  C   THR   113      38.190  46.190  45.650  1.00  0.00           C
ATOM   1569  O   THR   113      38.660  45.110  45.160  1.00  0.00           O
ATOM   1570  N   ARG   132      37.050  46.180  46.390  1.00  0.00           N
ATOM   1571  H   ARG   132      36.770  47.020  46.870  1.00  0.00           H
ATOM   1572  CA  ARG   132      36.500  44.890  46.900  1.00  0.00           C
ATOM   1573  HA  ARG   132      36.800  44.060  46.260  1.00  0.00           H
ATOM   1574  CB  ARG   132      37.020  44.580  48.330  1.00  0.00           C
ATOM   1575  HB1 ARG   132      36.380  43.810  48.740  1.00  0.00           H
ATOM   1576  HB2 ARG   132      37.100  45.510  48.900  1.00  0.00           H
ATOM   1577  CG  ARG   132      38.400  43.990  48.350  1.00  0.00           C
ATOM   1578  HG1 ARG   132      39.160  44.670  47.990  1.00  0.00           H
ATOM   1579  HG2 ARG   132      38.380  43.110  47.700  1.00  0.00           H
ATOM   1580  CD  ARG   132      38.700  43.580  49.820  1.00  0.00           C
ATOM   1581  HD1 ARG   132      37.850  43.150  50.350  1.00  0.00           H
ATOM   1582  HD2 ARG   132      38.920  44.510  50.350  1.00  0.00           H
ATOM   1583  NE  ARG   132      39.910  42.780  49.900  1.00  0.00           N
ATOM   1584  HE  ARG   132      40.730  43.270  50.220  1.00  0.00           H
ATOM   1585  CZ  ARG   132      40.150  41.550  49.520  1.00  0.00           C
ATOM   1586  NH1 ARG   132      39.280  40.670  49.140  1.00  0.00           N
ATOM   1587 1HH1 ARG   132      38.320  40.930  48.970  1.00  0.00           H
ATOM   1588 2HH1 ARG   132      39.670  39.940  48.550  1.00  0.00           H
ATOM   1589  NH2 ARG   132      41.360  41.120  49.600  1.00  0.00           N
ATOM   1590 1HH2 ARG   132      42.110  41.780  49.710  1.00  0.00           H
ATOM   1591 2HH2 ARG   132      41.600  40.190  49.280  1.00  0.00           H
ATOM   1592  C   ARG   132      34.930  44.800  46.910  1.00  0.00           C
ATOM   1593  O   ARG   132      34.430  43.650  47.010  1.00  0.00           O
ATOM   1594  N   SER   133      34.140  45.880  46.550  1.00  0.00           N
ATOM   1595  H   SER   133      34.600  46.780  46.530  1.00  0.00           H
ATOM   1596  CA  SER   133      32.660  45.890  46.820  1.00  0.00           C
ATOM   1597  HA  SER   133      32.340  44.940  47.260  1.00  0.00           H
ATOM   1598  CB  SER   133      32.350  46.910  47.960  1.00  0.00           C
ATOM   1599  HB1 SER   133      32.530  46.510  48.950  1.00  0.00           H
ATOM   1600  HB2 SER   133      31.280  47.080  47.880  1.00  0.00           H
ATOM   1601  OG  SER   133      33.180  48.070  47.960  1.00  0.00           O
ATOM   1602  HG  SER   133      32.690  48.730  48.470  1.00  0.00           H
ATOM   1603  C   SER   133      31.750  46.280  45.710  1.00  0.00           C
ATOM   1604  O   SER   133      32.100  47.130  44.930  1.00  0.00           O
ATOM   1605  N   VAL   134      30.470  45.850  45.720  1.00  0.00           N
ATOM   1606  H   VAL   134      30.250  45.280  46.520  1.00  0.00           H
ATOM   1607  CA  VAL   134      29.450  45.940  44.710  1.00  0.00           C
ATOM   1608  HA  VAL   134      29.930  45.530  43.820  1.00  0.00           H
ATOM   1609  CB  VAL   134      28.200  45.110  45.010  1.00  0.00           C
ATOM   1610  HB  VAL   134      27.490  45.280  44.210  1.00  0.00           H
ATOM   1611  CG1 VAL   134      28.480  43.570  45.120  1.00  0.00           C
ATOM   1612 1HG1 VAL   134      29.300  43.450  45.830  1.00  0.00           H
ATOM   1613 2HG1 VAL   134      27.630  43.100  45.610  1.00  0.00           H
ATOM   1614 3HG1 VAL   134      28.630  43.220  44.090  1.00  0.00           H
ATOM   1615  CG2 VAL   134      27.560  45.520  46.340  1.00  0.00           C
ATOM   1616 1HG2 VAL   134      26.790  44.790  46.600  1.00  0.00           H
ATOM   1617 2HG2 VAL   134      28.280  45.440  47.150  1.00  0.00           H
ATOM   1618 3HG2 VAL   134      27.170  46.530  46.230  1.00  0.00           H
ATOM   1619  C   VAL   134      29.020  47.390  44.460  1.00  0.00           C
ATOM   1620  O   VAL   134      28.210  47.610  43.620  1.00  0.00           O
ATOM   1621  N   LYS   135      29.560  48.440  45.170  1.00  0.00           N
ATOM   1622  H   LYS   135      30.340  48.240  45.770  1.00  0.00           H
ATOM   1623  CA  LYS   135      29.220  49.790  44.810  1.00  0.00           C
ATOM   1624  HA  LYS   135      28.220  49.740  44.370  1.00  0.00           H
ATOM   1625  CB  LYS   135      29.140  50.680  46.060  1.00  0.00           C
ATOM   1626  HB1 LYS   135      28.830  51.690  45.790  1.00  0.00           H
ATOM   1627  HB2 LYS   135      30.130  50.760  46.510  1.00  0.00           H
ATOM   1628  CG  LYS   135      28.290  50.160  47.260  1.00  0.00           C
ATOM   1629  HG1 LYS   135      28.580  50.620  48.210  1.00  0.00           H
ATOM   1630  HG2 LYS   135      28.520  49.110  47.420  1.00  0.00           H
ATOM   1631  CD  LYS   135      26.710  50.250  47.200  1.00  0.00           C
ATOM   1632  HD1 LYS   135      26.480  49.730  46.270  1.00  0.00           H
ATOM   1633  HD2 LYS   135      26.440  51.300  47.110  1.00  0.00           H
ATOM   1634  CE  LYS   135      25.780  49.590  48.240  1.00  0.00           C
ATOM   1635  HE1 LYS   135      25.940  48.510  48.250  1.00  0.00           H
ATOM   1636  HE2 LYS   135      24.750  49.900  48.060  1.00  0.00           H
ATOM   1637  NZ  LYS   135      26.070  50.050  49.640  1.00  0.00           N
ATOM   1638  HZ1 LYS   135      25.700  50.970  49.820  1.00  0.00           H
ATOM   1639  HZ2 LYS   135      25.650  49.410  50.290  1.00  0.00           H
ATOM   1640  HZ3 LYS   135      27.040  50.050  49.930  1.00  0.00           H
ATOM   1641  C   LYS   135      29.980  50.480  43.690  1.00  0.00           C
ATOM   1642  O   LYS   135      29.640  51.630  43.440  1.00  0.00           O
ATOM   1643  N   TYR   136      30.900  49.780  43.000  1.00  0.00           N
ATOM   1644  H   TYR   136      31.140  48.810  43.160  1.00  0.00           H
ATOM   1645  CA  TYR   136      31.550  50.320  41.760  1.00  0.00           C
ATOM   1646  HA  TYR   136      32.260  51.070  42.120  1.00  0.00           H
ATOM   1647  CB  TYR   136      32.230  49.100  40.980  1.00  0.00           C
ATOM   1648  HB1 TYR   136      32.320  49.290  39.910  1.00  0.00           H
ATOM   1649  HB2 TYR   136      31.550  48.260  41.060  1.00  0.00           H
ATOM   1650  CG  TYR   136      33.600  48.600  41.440  1.00  0.00           C
ATOM   1651  CD1 TYR   136      33.920  48.430  42.810  1.00  0.00           C
ATOM   1652  HD1 TYR   136      33.370  48.930  43.590  1.00  0.00           H
ATOM   1653  CE1 TYR   136      35.020  47.620  43.240  1.00  0.00           C
ATOM   1654  HE1 TYR   136      35.210  47.370  44.270  1.00  0.00           H
ATOM   1655  CZ  TYR   136      35.900  47.130  42.250  1.00  0.00           C
ATOM   1656  OH  TYR   136      36.960  46.310  42.630  1.00  0.00           O
ATOM   1657  HH  TYR   136      37.460  46.090  41.840  1.00  0.00           H
ATOM   1658  CE2 TYR   136      35.730  47.610  40.930  1.00  0.00           C
ATOM   1659  HE2 TYR   136      36.550  47.450  40.240  1.00  0.00           H
ATOM   1660  CD2 TYR   136      34.580  48.190  40.530  1.00  0.00           C
ATOM   1661  HD2 TYR   136      34.590  48.350  39.460  1.00  0.00           H
ATOM   1662  C   TYR   136      30.640  51.080  40.780  1.00  0.00           C
ATOM   1663  O   TYR   136      29.460  50.790  40.680  1.00  0.00           O
ATOM   1664  N   ASP   137      31.100  52.070  39.920  1.00  0.00           N
ATOM   1665  H   ASP   137      32.040  52.400  40.080  1.00  0.00           H
ATOM   1666  CA  ASP   137      30.180  52.960  39.100  1.00  0.00           C
ATOM   1667  HA  ASP   137      29.260  53.220  39.630  1.00  0.00           H
ATOM   1668  CB  ASP   137      30.950  54.220  38.830  1.00  0.00           C
ATOM   1669  HB1 ASP   137      31.640  54.030  38.010  1.00  0.00           H
ATOM   1670  HB2 ASP   137      31.350  54.630  39.760  1.00  0.00           H
ATOM   1671  CG  ASP   137      30.040  55.390  38.370  1.00  0.00           C
ATOM   1672  OD1 ASP   137      28.800  55.300  38.450  1.00  0.00           O
ATOM   1673  OD2 ASP   137      30.570  56.510  38.060  1.00  0.00           O
ATOM   1674  C   ASP   137      29.690  52.250  37.840  1.00  0.00           C
ATOM   1675  O   ASP   137      28.480  52.250  37.470  1.00  0.00           O
ATOM   1676  N   TYR   138      30.630  51.710  37.130  1.00  0.00           N
ATOM   1677  H   TYR   138      31.510  51.610  37.610  1.00  0.00           H
ATOM   1678  CA  TYR   138      30.520  51.330  35.780  1.00  0.00           C
ATOM   1679  HA  TYR   138      29.600  51.740  35.360  1.00  0.00           H
ATOM   1680  CB  TYR   138      31.650  51.830  34.900  1.00  0.00           C
ATOM   1681  HB1 TYR   138      31.410  51.510  33.890  1.00  0.00           H
ATOM   1682  HB2 TYR   138      32.540  51.370  35.350  1.00  0.00           H
ATOM   1683  CG  TYR   138      31.940  53.350  34.860  1.00  0.00           C
ATOM   1684  CD1 TYR   138      33.200  53.900  35.200  1.00  0.00           C
ATOM   1685  HD1 TYR   138      34.020  53.260  35.500  1.00  0.00           H
ATOM   1686  CE1 TYR   138      33.370  55.280  35.100  1.00  0.00           C
ATOM   1687  HE1 TYR   138      34.320  55.750  35.310  1.00  0.00           H
ATOM   1688  CZ  TYR   138      32.320  56.130  34.770  1.00  0.00           C
ATOM   1689  OH  TYR   138      32.610  57.430  34.640  1.00  0.00           O
ATOM   1690  HH  TYR   138      31.850  57.970  34.380  1.00  0.00           H
ATOM   1691  CE2 TYR   138      31.020  55.590  34.450  1.00  0.00           C
ATOM   1692  HE2 TYR   138      30.180  56.240  34.270  1.00  0.00           H
ATOM   1693  CD2 TYR   138      30.830  54.200  34.540  1.00  0.00           C
ATOM   1694  HD2 TYR   138      29.880  53.770  34.260  1.00  0.00           H
ATOM   1695  C   TYR   138      30.420  49.760  35.680  1.00  0.00           C
ATOM   1696  O   TYR   138      31.350  49.060  36.070  1.00  0.00           O
ATOM   1697  N   TRP   139      29.380  49.210  35.010  1.00  0.00           N
ATOM   1698  H   TRP   139      28.750  49.800  34.480  1.00  0.00           H
ATOM   1699  CA  TRP   139      29.180  47.740  34.830  1.00  0.00           C
ATOM   1700  HA  TRP   139      30.060  47.190  35.160  1.00  0.00           H
ATOM   1701  CB  TRP   139      28.000  47.340  35.760  1.00  0.00           C
ATOM   1702  HB1 TRP   139      27.770  46.330  35.420  1.00  0.00           H
ATOM   1703  HB2 TRP   139      27.070  47.860  35.540  1.00  0.00           H
ATOM   1704  CG  TRP   139      28.360  47.400  37.220  1.00  0.00           C
ATOM   1705  CD1 TRP   139      28.350  48.530  37.980  1.00  0.00           C
ATOM   1706  HD1 TRP   139      28.090  49.500  37.600  1.00  0.00           H
ATOM   1707  NE1 TRP   139      28.890  48.280  39.280  1.00  0.00           N
ATOM   1708  HE1 TRP   139      28.940  48.950  40.030  1.00  0.00           H
ATOM   1709  CE2 TRP   139      29.160  46.900  39.470  1.00  0.00           C
ATOM   1710  CZ2 TRP   139      29.700  46.120  40.540  1.00  0.00           C
ATOM   1711  HZ2 TRP   139      30.090  46.630  41.410  1.00  0.00           H
ATOM   1712  CH2 TRP   139      29.750  44.760  40.440  1.00  0.00           C
ATOM   1713  HH2 TRP   139      30.030  44.140  41.270  1.00  0.00           H
ATOM   1714  CZ3 TRP   139      29.460  44.200  39.150  1.00  0.00           C
ATOM   1715  HZ3 TRP   139      29.550  43.130  39.090  1.00  0.00           H
ATOM   1716  CE3 TRP   139      28.970  44.920  38.100  1.00  0.00           C
ATOM   1717  HE3 TRP   139      28.680  44.430  37.180  1.00  0.00           H
ATOM   1718  CD2 TRP   139      28.830  46.330  38.180  1.00  0.00           C
ATOM   1719  C   TRP   139      28.940  47.310  33.380  1.00  0.00           C
ATOM   1720  O   TRP   139      28.690  48.120  32.480  1.00  0.00           O
ATOM   1721  N   GLY   140      29.060  46.040  33.090  1.00  0.00           N
ATOM   1722  H   GLY   140      29.400  45.460  33.840  1.00  0.00           H
ATOM   1723  CA  GLY   140      28.820  45.360  31.770  1.00  0.00           C
ATOM   1724  HA1 GLY   140      29.710  44.760  31.610  1.00  0.00           H
ATOM   1725  HA2 GLY   140      28.730  46.110  30.980  1.00  0.00           H
ATOM   1726  C   GLY   140      27.490  44.570  31.820  1.00  0.00           C
ATOM   1727  O   GLY   140      26.470  45.100  32.230  1.00  0.00           O
ATOM   1728  N   GLN   141      27.500  43.280  31.390  1.00  0.00           N
ATOM   1729  H   GLN   141      28.390  42.950  31.040  1.00  0.00           H
ATOM   1730  CA  GLN   141      26.420  42.320  31.350  1.00  0.00           C
ATOM   1731  HA  GLN   141      25.640  42.700  32.010  1.00  0.00           H
ATOM   1732  CB  GLN   141      25.800  42.280  29.940  1.00  0.00           C
ATOM   1733  HB1 GLN   141      26.540  41.720  29.370  1.00  0.00           H
ATOM   1734  HB2 GLN   141      25.790  43.340  29.670  1.00  0.00           H
ATOM   1735  CG  GLN   141      24.360  41.820  29.760  1.00  0.00           C
ATOM   1736  HG1 GLN   141      23.680  42.350  30.420  1.00  0.00           H
ATOM   1737  HG2 GLN   141      24.330  40.730  29.850  1.00  0.00           H
ATOM   1738  CD  GLN   141      23.950  42.160  28.290  1.00  0.00           C
ATOM   1739  OE1 GLN   141      24.660  42.790  27.490  1.00  0.00           O
ATOM   1740  NE2 GLN   141      22.760  41.710  27.910  1.00  0.00           N
ATOM   1741 1HE2 GLN   141      22.250  41.220  28.630  1.00  0.00           H
ATOM   1742 2HE2 GLN   141      22.260  42.110  27.130  1.00  0.00           H
ATOM   1743  C   GLN   141      26.890  40.960  31.950  1.00  0.00           C
ATOM   1744  O   GLN   141      26.060  40.360  32.540  1.00  0.00           O
ATOM   1745  N   GLY   142      28.180  40.490  31.800  1.00  0.00           N
ATOM   1746  H   GLY   142      28.870  41.160  31.500  1.00  0.00           H
ATOM   1747  CA  GLY   142      28.700  39.280  32.410  1.00  0.00           C
ATOM   1748  HA1 GLY   142      28.140  38.890  33.250  1.00  0.00           H
ATOM   1749  HA2 GLY   142      29.740  39.380  32.710  1.00  0.00           H
ATOM   1750  C   GLY   142      28.710  38.140  31.380  1.00  0.00           C
ATOM   1751  O   GLY   142      28.490  38.390  30.210  1.00  0.00           O
ATOM   1752  N   THR   143      29.150  36.990  31.830  1.00  0.00           N
ATOM   1753  H   THR   143      29.430  37.060  32.800  1.00  0.00           H
ATOM   1754  CA  THR   143      29.420  35.810  31.000  1.00  0.00           C
ATOM   1755  HA  THR   143      28.610  35.750  30.270  1.00  0.00           H
ATOM   1756  CB  THR   143      30.790  36.050  30.260  1.00  0.00           C
ATOM   1757  HB  THR   143      30.880  37.030  29.790  1.00  0.00           H
ATOM   1758  CG2 THR   143      31.980  36.000  31.200  1.00  0.00           C
ATOM   1759 1HG2 THR   143      31.700  36.580  32.080  1.00  0.00           H
ATOM   1760 2HG2 THR   143      32.090  34.990  31.600  1.00  0.00           H
ATOM   1761 3HG2 THR   143      32.900  36.350  30.730  1.00  0.00           H
ATOM   1762  OG1 THR   143      30.800  35.190  29.170  1.00  0.00           O
ATOM   1763  HG1 THR   143      30.780  35.740  28.390  1.00  0.00           H
ATOM   1764  C   THR   143      29.430  34.570  31.780  1.00  0.00           C
ATOM   1765  O   THR   143      29.710  34.620  32.980  1.00  0.00           O
ATOM   1766  N   GLN   144      28.920  33.490  31.330  1.00  0.00           N
ATOM   1767  H   GLN   144      28.600  33.430  30.380  1.00  0.00           H
ATOM   1768  CA  GLN   144      28.800  32.250  32.090  1.00  0.00           C
ATOM   1769  HA  GLN   144      28.550  32.450  33.130  1.00  0.00           H
ATOM   1770  CB  GLN   144      27.680  31.330  31.620  1.00  0.00           C
ATOM   1771  HB1 GLN   144      27.800  30.370  32.120  1.00  0.00           H
ATOM   1772  HB2 GLN   144      27.720  31.230  30.540  1.00  0.00           H
ATOM   1773  CG  GLN   144      26.260  31.880  32.040  1.00  0.00           C
ATOM   1774  HG1 GLN   144      26.040  32.820  31.520  1.00  0.00           H
ATOM   1775  HG2 GLN   144      26.310  31.990  33.120  1.00  0.00           H
ATOM   1776  CD  GLN   144      25.190  30.930  31.800  1.00  0.00           C
ATOM   1777  OE1 GLN   144      24.880  30.650  30.640  1.00  0.00           O
ATOM   1778  NE2 GLN   144      24.740  30.090  32.720  1.00  0.00           N
ATOM   1779 1HE2 GLN   144      25.030  30.250  33.680  1.00  0.00           H
ATOM   1780 2HE2 GLN   144      24.160  29.320  32.440  1.00  0.00           H
ATOM   1781  C   GLN   144      30.040  31.320  31.950  1.00  0.00           C
ATOM   1782  O   GLN   144      30.650  31.270  30.890  1.00  0.00           O
ATOM   1783  N   VAL   145      30.360  30.730  33.140  1.00  0.00           N
ATOM   1784  H   VAL   145      29.860  30.960  33.990  1.00  0.00           H
ATOM   1785  CA  VAL   145      31.380  29.680  33.180  1.00  0.00           C
ATOM   1786  HA  VAL   145      31.560  29.510  32.120  1.00  0.00           H
ATOM   1787  CB  VAL   145      32.750  30.160  33.690  1.00  0.00           C
ATOM   1788  HB  VAL   145      32.750  30.140  34.770  1.00  0.00           H
ATOM   1789  CG1 VAL   145      33.970  29.280  33.160  1.00  0.00           C
ATOM   1790 1HG1 VAL   145      34.940  29.720  33.410  1.00  0.00           H
ATOM   1791 2HG1 VAL   145      33.910  28.300  33.630  1.00  0.00           H
ATOM   1792 3HG1 VAL   145      33.950  29.210  32.070  1.00  0.00           H
ATOM   1793  CG2 VAL   145      33.200  31.630  33.260  1.00  0.00           C
ATOM   1794 1HG2 VAL   145      32.450  32.400  33.450  1.00  0.00           H
ATOM   1795 2HG2 VAL   145      34.180  31.810  33.700  1.00  0.00           H
ATOM   1796 3HG2 VAL   145      33.260  31.640  32.170  1.00  0.00           H
ATOM   1797  C   VAL   145      30.910  28.390  33.880  1.00  0.00           C
ATOM   1798  O   VAL   145      30.390  28.410  34.990  1.00  0.00           O
ATOM   1799  N   THR   146      31.120  27.280  33.220  1.00  0.00           N
ATOM   1800  H   THR   146      31.530  27.340  32.300  1.00  0.00           H
ATOM   1801  CA  THR   146      30.600  25.940  33.700  1.00  0.00           C
ATOM   1802  HA  THR   146      30.030  26.090  34.610  1.00  0.00           H
ATOM   1803  CB  THR   146      29.550  25.340  32.760  1.00  0.00           C
ATOM   1804  HB  THR   146      29.950  25.260  31.750  1.00  0.00           H
ATOM   1805  CG2 THR   146      29.130  23.900  33.210  1.00  0.00           C
ATOM   1806 1HG2 THR   146      28.230  23.540  32.710  1.00  0.00           H
ATOM   1807 2HG2 THR   146      29.890  23.180  32.880  1.00  0.00           H
ATOM   1808 3HG2 THR   146      28.970  23.840  34.290  1.00  0.00           H
ATOM   1809  OG1 THR   146      28.420  26.190  32.790  1.00  0.00           O
ATOM   1810  HG1 THR   146      28.360  26.610  31.930  1.00  0.00           H
ATOM   1811  C   THR   146      31.750  24.980  33.930  1.00  0.00           C
ATOM   1812  O   THR   146      32.500  24.580  33.020  1.00  0.00           O
ATOM   1813  N   VAL   147      31.890  24.500  35.160  1.00  0.00           N
ATOM   1814  H   VAL   147      31.260  24.910  35.840  1.00  0.00           H
ATOM   1815  CA  VAL   147      32.730  23.390  35.610  1.00  0.00           C
ATOM   1816  HA  VAL   147      33.450  23.280  34.800  1.00  0.00           H
ATOM   1817  CB  VAL   147      33.620  23.730  36.910  1.00  0.00           C
ATOM   1818  HB  VAL   147      32.980  23.650  37.790  1.00  0.00           H
ATOM   1819  CG1 VAL   147      34.740  22.730  37.080  1.00  0.00           C
ATOM   1820 1HG1 VAL   147      34.350  21.740  37.310  1.00  0.00           H
ATOM   1821 2HG1 VAL   147      35.230  22.790  36.100  1.00  0.00           H
ATOM   1822 3HG1 VAL   147      35.380  23.030  37.910  1.00  0.00           H
ATOM   1823  CG2 VAL   147      34.170  25.130  36.720  1.00  0.00           C
ATOM   1824 1HG2 VAL   147      34.890  25.340  37.500  1.00  0.00           H
ATOM   1825 2HG2 VAL   147      34.740  25.220  35.790  1.00  0.00           H
ATOM   1826 3HG2 VAL   147      33.360  25.860  36.800  1.00  0.00           H
ATOM   1827  C   VAL   147      32.040  22.090  35.860  1.00  0.00           C
ATOM   1828  O   VAL   147      31.130  21.980  36.670  1.00  0.00           O
ATOM   1829  N   SER   148      32.470  21.040  35.200  1.00  0.00           N
ATOM   1830  H   SER   148      33.290  21.150  34.620  1.00  0.00           H
ATOM   1831  CA  SER   148      31.870  19.750  35.120  1.00  0.00           C
ATOM   1832  HA  SER   148      31.250  19.570  35.990  1.00  0.00           H
ATOM   1833  CB  SER   148      30.900  19.560  33.880  1.00  0.00           C
ATOM   1834  HB1 SER   148      31.510  19.320  33.010  1.00  0.00           H
ATOM   1835  HB2 SER   148      30.300  20.450  33.720  1.00  0.00           H
ATOM   1836  OG  SER   148      30.010  18.480  33.990  1.00  0.00           O
ATOM   1837  HG  SER   148      30.520  17.730  33.670  1.00  0.00           H
ATOM   1838  C   SER   148      32.840  18.550  35.170  1.00  0.00           C
ATOM   1839  O   SER   148      33.770  18.540  34.430  1.00  0.00           O
ATOM   1840  N   SER   149      32.660  17.570  36.090  1.00  0.00           N
ATOM   1841  H   SER   149      31.830  17.700  36.660  1.00  0.00           H
ATOM   1842  CA  SER   149      33.680  16.560  36.480  1.00  0.00           C
ATOM   1843  HA  SER   149      34.700  16.950  36.450  1.00  0.00           H
ATOM   1844  CB  SER   149      33.320  16.060  37.860  1.00  0.00           C
ATOM   1845  HB1 SER   149      34.040  15.320  38.220  1.00  0.00           H
ATOM   1846  HB2 SER   149      32.360  15.550  37.880  1.00  0.00           H
ATOM   1847  OG  SER   149      33.390  17.200  38.710  1.00  0.00           O
ATOM   1848  HG  SER   149      32.670  17.780  38.460  1.00  0.00           H
ATOM   1849  C   SER   149      33.690  15.380  35.510  1.00  0.00           C
ATOM   1850  OC1 SER   149      34.830  15.140  35.030  1.00  0.00           O
ATOM   1851  OC2 SER   149      32.650  14.760  35.210  1.00  0.00           O
TER
ENDMDL
