# Supplementary material for: Targeting Ras-binding domain of ELMO1 by computational nanobody design
Source: Commun Biol. 2023 Mar 17;6:284. doi: 10.1038/s42003-023-04657-w (PMC10023680; doi:10.1038/s42003-023-04657-w)
Supplement: Supplementary file 4 — Supplementary Data 2 [file 42003_2023_4657_MOESM4_ESM.zip › MD_input_output/Nb01_snapshot/snapshot_018000.pdb]

REMARK    GENERATED BY TRJCONV
TITLE     Protein in water t= 1800.00000 step= 900000
REMARK    THIS IS A SIMULATION BOX
CRYST1   67.392   67.392   67.392  90.00  90.00  90.00 P 1           1
MODEL        1
ATOM      1  N   VAL     2      16.240  25.270  23.110  1.00  0.00           N
ATOM      2  H1  VAL     2      15.830  25.570  22.230  1.00  0.00           H
ATOM      3  H2  VAL     2      16.040  24.290  23.240  1.00  0.00           H
ATOM      4  H3  VAL     2      15.790  25.760  23.860  1.00  0.00           H
ATOM      5  CA  VAL     2      17.670  25.490  23.290  1.00  0.00           C
ATOM      6  HA  VAL     2      18.230  24.910  22.560  1.00  0.00           H
ATOM      7  CB  VAL     2      18.060  26.980  23.060  1.00  0.00           C
ATOM      8  HB  VAL     2      17.370  27.590  23.660  1.00  0.00           H
ATOM      9  CG1 VAL     2      19.500  27.340  23.490  1.00  0.00           C
ATOM     10 1HG1 VAL     2      19.380  27.610  24.540  1.00  0.00           H
ATOM     11 2HG1 VAL     2      20.270  26.590  23.310  1.00  0.00           H
ATOM     12 3HG1 VAL     2      19.880  28.250  23.030  1.00  0.00           H
ATOM     13  CG2 VAL     2      17.810  27.290  21.550  1.00  0.00           C
ATOM     14 1HG2 VAL     2      16.760  27.400  21.290  1.00  0.00           H
ATOM     15 2HG2 VAL     2      18.140  28.290  21.280  1.00  0.00           H
ATOM     16 3HG2 VAL     2      18.350  26.500  21.030  1.00  0.00           H
ATOM     17  C   VAL     2      18.050  25.030  24.690  1.00  0.00           C
ATOM     18  O   VAL     2      17.870  25.770  25.640  1.00  0.00           O
ATOM     19  N   GLN     3      18.550  23.820  24.710  1.00  0.00           N
ATOM     20  H   GLN     3      18.620  23.380  23.800  1.00  0.00           H
ATOM     21  CA  GLN     3      19.080  23.230  25.930  1.00  0.00           C
ATOM     22  HA  GLN     3      19.000  23.940  26.750  1.00  0.00           H
ATOM     23  CB  GLN     3      18.390  21.920  26.260  1.00  0.00           C
ATOM     24  HB1 GLN     3      18.080  21.400  25.350  1.00  0.00           H
ATOM     25  HB2 GLN     3      17.440  22.230  26.710  1.00  0.00           H
ATOM     26  CG  GLN     3      19.070  20.990  27.270  1.00  0.00           C
ATOM     27  HG1 GLN     3      19.410  21.540  28.150  1.00  0.00           H
ATOM     28  HG2 GLN     3      20.010  20.660  26.820  1.00  0.00           H
ATOM     29  CD  GLN     3      18.350  19.770  27.570  1.00  0.00           C
ATOM     30  OE1 GLN     3      18.140  18.860  26.760  1.00  0.00           O
ATOM     31  NE2 GLN     3      17.950  19.700  28.820  1.00  0.00           N
ATOM     32 1HE2 GLN     3      18.010  20.500  29.450  1.00  0.00           H
ATOM     33 2HE2 GLN     3      17.350  18.930  29.060  1.00  0.00           H
ATOM     34  C   GLN     3      20.580  23.200  25.740  1.00  0.00           C
ATOM     35  O   GLN     3      21.060  22.950  24.670  1.00  0.00           O
ATOM     36  N   LEU     4      21.350  23.320  26.840  1.00  0.00           N
ATOM     37  H   LEU     4      20.830  23.610  27.660  1.00  0.00           H
ATOM     38  CA  LEU     4      22.800  23.310  26.800  1.00  0.00           C
ATOM     39  HA  LEU     4      23.150  23.310  25.770  1.00  0.00           H
ATOM     40  CB  LEU     4      23.350  24.630  27.390  1.00  0.00           C
ATOM     41  HB1 LEU     4      24.440  24.620  27.340  1.00  0.00           H
ATOM     42  HB2 LEU     4      23.040  24.640  28.440  1.00  0.00           H
ATOM     43  CG  LEU     4      22.870  25.900  26.730  1.00  0.00           C
ATOM     44  HG  LEU     4      21.830  26.100  26.980  1.00  0.00           H
ATOM     45  CD1 LEU     4      23.680  26.990  27.430  1.00  0.00           C
ATOM     46 1HD1 LEU     4      23.340  28.020  27.300  1.00  0.00           H
ATOM     47 2HD1 LEU     4      23.570  26.870  28.510  1.00  0.00           H
ATOM     48 3HD1 LEU     4      24.740  26.850  27.250  1.00  0.00           H
ATOM     49  CD2 LEU     4      23.090  26.000  25.200  1.00  0.00           C
ATOM     50 1HD2 LEU     4      22.600  26.910  24.850  1.00  0.00           H
ATOM     51 2HD2 LEU     4      24.170  25.990  25.040  1.00  0.00           H
ATOM     52 3HD2 LEU     4      22.600  25.160  24.710  1.00  0.00           H
ATOM     53  C   LEU     4      23.420  22.040  27.540  1.00  0.00           C
ATOM     54  O   LEU     4      22.730  21.250  28.190  1.00  0.00           O
ATOM     55  N   VAL     5      24.750  21.870  27.270  1.00  0.00           N
ATOM     56  H   VAL     5      25.210  22.650  26.820  1.00  0.00           H
ATOM     57  CA  VAL     5      25.500  20.620  27.640  1.00  0.00           C
ATOM     58  HA  VAL     5      24.970  20.000  28.360  1.00  0.00           H
ATOM     59  CB  VAL     5      25.880  19.870  26.310  1.00  0.00           C
ATOM     60  HB  VAL     5      26.320  20.570  25.610  1.00  0.00           H
ATOM     61  CG1 VAL     5      26.700  18.600  26.530  1.00  0.00           C
ATOM     62 1HG1 VAL     5      26.270  18.000  27.330  1.00  0.00           H
ATOM     63 2HG1 VAL     5      26.680  17.930  25.670  1.00  0.00           H
ATOM     64 3HG1 VAL     5      27.700  18.880  26.870  1.00  0.00           H
ATOM     65  CG2 VAL     5      24.610  19.270  25.710  1.00  0.00           C
ATOM     66 1HG2 VAL     5      24.810  18.630  24.850  1.00  0.00           H
ATOM     67 2HG2 VAL     5      24.240  18.550  26.440  1.00  0.00           H
ATOM     68 3HG2 VAL     5      23.950  20.050  25.340  1.00  0.00           H
ATOM     69  C   VAL     5      26.830  21.040  28.350  1.00  0.00           C
ATOM     70  O   VAL     5      27.510  21.950  27.810  1.00  0.00           O
ATOM     71  N   GLU     6      27.260  20.380  29.450  1.00  0.00           N
ATOM     72  H   GLU     6      26.580  19.760  29.870  1.00  0.00           H
ATOM     73  CA  GLU     6      28.390  20.660  30.300  1.00  0.00           C
ATOM     74  HA  GLU     6      28.860  21.560  29.900  1.00  0.00           H
ATOM     75  CB  GLU     6      28.120  21.000  31.730  1.00  0.00           C
ATOM     76  HB1 GLU     6      29.080  21.290  32.160  1.00  0.00           H
ATOM     77  HB2 GLU     6      27.860  20.130  32.350  1.00  0.00           H
ATOM     78  CG  GLU     6      27.190  22.200  32.070  1.00  0.00           C
ATOM     79  HG1 GLU     6      27.320  22.980  31.310  1.00  0.00           H
ATOM     80  HG2 GLU     6      27.370  22.620  33.060  1.00  0.00           H
ATOM     81  CD  GLU     6      25.680  21.920  32.080  1.00  0.00           C
ATOM     82  OE1 GLU     6      25.360  20.930  31.400  1.00  0.00           O
ATOM     83  OE2 GLU     6      24.840  22.590  32.690  1.00  0.00           O
ATOM     84  C   GLU     6      29.420  19.530  30.320  1.00  0.00           C
ATOM     85  O   GLU     6      29.090  18.350  30.320  1.00  0.00           O
ATOM     86  N   SER     7      30.750  19.780  30.410  1.00  0.00           N
ATOM     87  H   SER     7      31.050  20.750  30.350  1.00  0.00           H
ATOM     88  CA  SER     7      31.860  18.830  30.360  1.00  0.00           C
ATOM     89  HA  SER     7      31.470  17.870  30.700  1.00  0.00           H
ATOM     90  CB  SER     7      32.450  18.510  28.980  1.00  0.00           C
ATOM     91  HB1 SER     7      32.950  17.550  29.020  1.00  0.00           H
ATOM     92  HB2 SER     7      33.100  19.350  28.740  1.00  0.00           H
ATOM     93  OG  SER     7      31.480  18.280  27.970  1.00  0.00           O
ATOM     94  HG  SER     7      31.210  19.190  27.850  1.00  0.00           H
ATOM     95  C   SER     7      33.080  19.090  31.360  1.00  0.00           C
ATOM     96  O   SER     7      33.400  20.220  31.640  1.00  0.00           O
ATOM     97  N   GLY     9      33.860  18.010  31.720  1.00  0.00           N
ATOM     98  H   GLY     9      33.600  17.150  31.260  1.00  0.00           H
ATOM     99  CA  GLY     9      35.120  18.020  32.350  1.00  0.00           C
ATOM    100  HA1 GLY     9      35.620  18.970  32.170  1.00  0.00           H
ATOM    101  HA2 GLY     9      35.700  17.190  31.960  1.00  0.00           H
ATOM    102  C   GLY     9      35.070  17.920  33.900  1.00  0.00           C
ATOM    103  O   GLY     9      36.110  18.150  34.510  1.00  0.00           O
ATOM    104  N   GLY    10      33.910  17.530  34.450  1.00  0.00           N
ATOM    105  H   GLY    10      33.060  17.460  33.910  1.00  0.00           H
ATOM    106  CA  GLY    10      33.760  17.340  35.880  1.00  0.00           C
ATOM    107  HA1 GLY    10      32.780  17.050  36.260  1.00  0.00           H
ATOM    108  HA2 GLY    10      34.040  18.260  36.390  1.00  0.00           H
ATOM    109  C   GLY    10      34.680  16.260  36.500  1.00  0.00           C
ATOM    110  O   GLY    10      35.120  15.320  35.780  1.00  0.00           O
ATOM    111  N   GLY    11      34.900  16.290  37.830  1.00  0.00           N
ATOM    112  H   GLY    11      34.570  17.020  38.450  1.00  0.00           H
ATOM    113  CA  GLY    11      35.700  15.200  38.460  1.00  0.00           C
ATOM    114  HA1 GLY    11      36.690  15.100  38.000  1.00  0.00           H
ATOM    115  HA2 GLY    11      35.150  14.270  38.380  1.00  0.00           H
ATOM    116  C   GLY    11      35.960  15.290  39.950  1.00  0.00           C
ATOM    117  O   GLY    11      35.690  16.290  40.640  1.00  0.00           O
ATOM    118  N   LEU    12      36.670  14.280  40.410  1.00  0.00           N
ATOM    119  H   LEU    12      36.940  13.580  39.740  1.00  0.00           H
ATOM    120  CA  LEU    12      37.060  14.090  41.780  1.00  0.00           C
ATOM    121  HA  LEU    12      36.440  14.610  42.510  1.00  0.00           H
ATOM    122  CB  LEU    12      37.130  12.600  42.080  1.00  0.00           C
ATOM    123  HB1 LEU    12      37.780  12.210  41.290  1.00  0.00           H
ATOM    124  HB2 LEU    12      36.110  12.240  42.000  1.00  0.00           H
ATOM    125  CG  LEU    12      37.770  12.210  43.510  1.00  0.00           C
ATOM    126  HG  LEU    12      38.700  12.770  43.580  1.00  0.00           H
ATOM    127  CD1 LEU    12      36.820  12.730  44.640  1.00  0.00           C
ATOM    128 1HD1 LEU    12      35.830  12.370  44.380  1.00  0.00           H
ATOM    129 2HD1 LEU    12      37.160  12.370  45.610  1.00  0.00           H
ATOM    130 3HD1 LEU    12      36.900  13.810  44.710  1.00  0.00           H
ATOM    131  CD2 LEU    12      37.820  10.760  43.660  1.00  0.00           C
ATOM    132 1HD2 LEU    12      36.800  10.440  43.450  1.00  0.00           H
ATOM    133 2HD2 LEU    12      38.300  10.300  42.790  1.00  0.00           H
ATOM    134 3HD2 LEU    12      38.280  10.470  44.600  1.00  0.00           H
ATOM    135  C   LEU    12      38.480  14.690  41.830  1.00  0.00           C
ATOM    136  O   LEU    12      39.420  14.180  41.170  1.00  0.00           O
ATOM    137  N   VAL    13      38.760  15.770  42.560  1.00  0.00           N
ATOM    138  H   VAL    13      38.050  16.160  43.160  1.00  0.00           H
ATOM    139  CA  VAL    13      40.110  16.340  42.760  1.00  0.00           C
ATOM    140  HA  VAL    13      40.810  15.560  42.440  1.00  0.00           H
ATOM    141  CB  VAL    13      40.280  17.620  41.950  1.00  0.00           C
ATOM    142  HB  VAL    13      41.330  17.870  42.120  1.00  0.00           H
ATOM    143  CG1 VAL    13      40.160  17.420  40.430  1.00  0.00           C
ATOM    144 1HG1 VAL    13      39.140  17.100  40.240  1.00  0.00           H
ATOM    145 2HG1 VAL    13      40.450  18.350  39.930  1.00  0.00           H
ATOM    146 3HG1 VAL    13      40.910  16.700  40.090  1.00  0.00           H
ATOM    147  CG2 VAL    13      39.410  18.770  42.500  1.00  0.00           C
ATOM    148 1HG2 VAL    13      38.420  18.610  42.060  1.00  0.00           H
ATOM    149 2HG2 VAL    13      39.260  18.660  43.570  1.00  0.00           H
ATOM    150 3HG2 VAL    13      39.910  19.720  42.370  1.00  0.00           H
ATOM    151  C   VAL    13      40.400  16.450  44.300  1.00  0.00           C
ATOM    152  O   VAL    13      39.480  16.370  45.130  1.00  0.00           O
ATOM    153  N   GLN    14      41.670  16.750  44.690  1.00  0.00           N
ATOM    154  H   GLN    14      42.360  16.890  43.970  1.00  0.00           H
ATOM    155  CA  GLN    14      42.240  16.910  46.080  1.00  0.00           C
ATOM    156  HA  GLN    14      41.720  16.210  46.730  1.00  0.00           H
ATOM    157  CB  GLN    14      43.730  16.530  46.110  1.00  0.00           C
ATOM    158  HB1 GLN    14      44.170  16.580  47.100  1.00  0.00           H
ATOM    159  HB2 GLN    14      44.280  17.290  45.560  1.00  0.00           H
ATOM    160  CG  GLN    14      44.110  15.170  45.570  1.00  0.00           C
ATOM    161  HG1 GLN    14      45.200  15.120  45.490  1.00  0.00           H
ATOM    162  HG2 GLN    14      43.720  15.040  44.560  1.00  0.00           H
ATOM    163  CD  GLN    14      43.550  14.100  46.540  1.00  0.00           C
ATOM    164  OE1 GLN    14      42.420  13.620  46.510  1.00  0.00           O
ATOM    165  NE2 GLN    14      44.300  13.770  47.530  1.00  0.00           N
ATOM    166 1HE2 GLN    14      45.230  14.160  47.510  1.00  0.00           H
ATOM    167 2HE2 GLN    14      44.100  12.920  48.030  1.00  0.00           H
ATOM    168  C   GLN    14      41.980  18.370  46.560  1.00  0.00           C
ATOM    169  O   GLN    14      41.710  19.290  45.750  1.00  0.00           O
ATOM    170  N   ALA    15      42.140  18.650  47.850  1.00  0.00           N
ATOM    171  H   ALA    15      42.510  17.970  48.500  1.00  0.00           H
ATOM    172  CA  ALA    15      42.190  20.050  48.290  1.00  0.00           C
ATOM    173  HA  ALA    15      41.260  20.450  47.870  1.00  0.00           H
ATOM    174  CB  ALA    15      41.960  20.150  49.830  1.00  0.00           C
ATOM    175  HB1 ALA    15      42.840  19.850  50.390  1.00  0.00           H
ATOM    176  HB2 ALA    15      41.850  21.230  49.950  1.00  0.00           H
ATOM    177  HB3 ALA    15      41.100  19.600  50.210  1.00  0.00           H
ATOM    178  C   ALA    15      43.500  20.680  47.790  1.00  0.00           C
ATOM    179  O   ALA    15      44.570  20.170  48.120  1.00  0.00           O
ATOM    180  N   GLY    16      43.460  21.850  47.160  1.00  0.00           N
ATOM    181  H   GLY    16      42.620  22.410  47.170  1.00  0.00           H
ATOM    182  CA  GLY    16      44.570  22.510  46.480  1.00  0.00           C
ATOM    183  HA1 GLY    16      45.500  22.070  46.860  1.00  0.00           H
ATOM    184  HA2 GLY    16      44.610  23.580  46.690  1.00  0.00           H
ATOM    185  C   GLY    16      44.620  22.380  44.960  1.00  0.00           C
ATOM    186  O   GLY    16      45.310  23.150  44.350  1.00  0.00           O
ATOM    187  N   ASP    17      44.020  21.370  44.310  1.00  0.00           N
ATOM    188  H   ASP    17      43.460  20.710  44.840  1.00  0.00           H
ATOM    189  CA  ASP    17      44.070  21.110  42.870  1.00  0.00           C
ATOM    190  HA  ASP    17      45.100  21.310  42.580  1.00  0.00           H
ATOM    191  CB  ASP    17      43.620  19.710  42.540  1.00  0.00           C
ATOM    192  HB1 ASP    17      43.130  19.590  41.580  1.00  0.00           H
ATOM    193  HB2 ASP    17      42.940  19.420  43.340  1.00  0.00           H
ATOM    194  CG  ASP    17      44.730  18.650  42.660  1.00  0.00           C
ATOM    195  OD1 ASP    17      45.910  18.920  42.220  1.00  0.00           O
ATOM    196  OD2 ASP    17      44.430  17.470  43.040  1.00  0.00           O
ATOM    197  C   ASP    17      43.120  22.130  41.980  1.00  0.00           C
ATOM    198  O   ASP    17      42.280  22.910  42.460  1.00  0.00           O
ATOM    199  N   SER    18      43.240  21.960  40.650  1.00  0.00           N
ATOM    200  H   SER    18      43.940  21.330  40.300  1.00  0.00           H
ATOM    201  CA  SER    18      42.650  22.750  39.640  1.00  0.00           C
ATOM    202  HA  SER    18      41.960  23.490  40.060  1.00  0.00           H
ATOM    203  CB  SER    18      43.730  23.410  38.810  1.00  0.00           C
ATOM    204  HB1 SER    18      43.290  23.890  37.940  1.00  0.00           H
ATOM    205  HB2 SER    18      44.390  22.670  38.360  1.00  0.00           H
ATOM    206  OG  SER    18      44.530  24.260  39.630  1.00  0.00           O
ATOM    207  HG  SER    18      45.370  23.820  39.800  1.00  0.00           H
ATOM    208  C   SER    18      41.810  21.820  38.730  1.00  0.00           C
ATOM    209  O   SER    18      42.160  20.630  38.580  1.00  0.00           O
ATOM    210  N   LEU    19      40.800  22.350  38.030  1.00  0.00           N
ATOM    211  H   LEU    19      40.500  23.300  38.210  1.00  0.00           H
ATOM    212  CA  LEU    19      40.040  21.700  36.970  1.00  0.00           C
ATOM    213  HA  LEU    19      40.590  20.950  36.400  1.00  0.00           H
ATOM    214  CB  LEU    19      38.940  21.050  37.840  1.00  0.00           C
ATOM    215  HB1 LEU    19      38.390  21.840  38.350  1.00  0.00           H
ATOM    216  HB2 LEU    19      39.360  20.420  38.620  1.00  0.00           H
ATOM    217  CG  LEU    19      37.970  20.150  36.980  1.00  0.00           C
ATOM    218  HG  LEU    19      38.470  20.030  36.020  1.00  0.00           H
ATOM    219  CD1 LEU    19      37.920  18.750  37.510  1.00  0.00           C
ATOM    220 1HD1 LEU    19      38.900  18.380  37.800  1.00  0.00           H
ATOM    221 2HD1 LEU    19      37.260  18.740  38.380  1.00  0.00           H
ATOM    222 3HD1 LEU    19      37.380  18.080  36.850  1.00  0.00           H
ATOM    223  CD2 LEU    19      36.570  20.770  36.970  1.00  0.00           C
ATOM    224 1HD2 LEU    19      36.210  20.910  37.990  1.00  0.00           H
ATOM    225 2HD2 LEU    19      36.660  21.710  36.430  1.00  0.00           H
ATOM    226 3HD2 LEU    19      35.830  20.150  36.460  1.00  0.00           H
ATOM    227  C   LEU    19      39.460  22.730  35.960  1.00  0.00           C
ATOM    228  O   LEU    19      39.220  23.870  36.370  1.00  0.00           O
ATOM    229  N   ARG    20      39.360  22.270  34.710  1.00  0.00           N
ATOM    230  H   ARG    20      39.590  21.300  34.520  1.00  0.00           H
ATOM    231  CA  ARG    20      38.750  23.070  33.640  1.00  0.00           C
ATOM    232  HA  ARG    20      38.530  24.070  34.020  1.00  0.00           H
ATOM    233  CB  ARG    20      39.810  23.280  32.500  1.00  0.00           C
ATOM    234  HB1 ARG    20      40.030  22.290  32.100  1.00  0.00           H
ATOM    235  HB2 ARG    20      40.670  23.650  33.060  1.00  0.00           H
ATOM    236  CG  ARG    20      39.330  24.190  31.380  1.00  0.00           C
ATOM    237  HG1 ARG    20      39.030  25.160  31.780  1.00  0.00           H
ATOM    238  HG2 ARG    20      38.350  23.870  31.020  1.00  0.00           H
ATOM    239  CD  ARG    20      40.310  24.300  30.180  1.00  0.00           C
ATOM    240  HD1 ARG    20      39.790  24.850  29.390  1.00  0.00           H
ATOM    241  HD2 ARG    20      40.590  23.300  29.870  1.00  0.00           H
ATOM    242  NE  ARG    20      41.490  25.110  30.580  1.00  0.00           N
ATOM    243  HE  ARG    20      41.480  25.430  31.540  1.00  0.00           H
ATOM    244  CZ  ARG    20      42.490  25.270  29.760  1.00  0.00           C
ATOM    245  NH1 ARG    20      42.480  24.790  28.520  1.00  0.00           N
ATOM    246 1HH1 ARG    20      41.640  24.280  28.320  1.00  0.00           H
ATOM    247 2HH1 ARG    20      43.050  25.230  27.810  1.00  0.00           H
ATOM    248  NH2 ARG    20      43.540  25.860  30.220  1.00  0.00           N
ATOM    249 1HH2 ARG    20      43.540  26.310  31.130  1.00  0.00           H
ATOM    250 2HH2 ARG    20      44.250  26.060  29.530  1.00  0.00           H
ATOM    251  C   ARG    20      37.520  22.470  33.120  1.00  0.00           C
ATOM    252  O   ARG    20      37.450  21.380  32.580  1.00  0.00           O
ATOM    253  N   LEU    21      36.470  23.260  33.300  1.00  0.00           N
ATOM    254  H   LEU    21      36.580  24.160  33.740  1.00  0.00           H
ATOM    255  CA  LEU    21      35.070  22.950  32.840  1.00  0.00           C
ATOM    256  HA  LEU    21      34.910  21.870  32.780  1.00  0.00           H
ATOM    257  CB  LEU    21      34.010  23.530  33.880  1.00  0.00           C
ATOM    258  HB1 LEU    21      33.010  23.500  33.450  1.00  0.00           H
ATOM    259  HB2 LEU    21      34.250  24.580  34.070  1.00  0.00           H
ATOM    260  CG  LEU    21      33.860  22.760  35.200  1.00  0.00           C
ATOM    261  HG  LEU    21      34.770  22.970  35.770  1.00  0.00           H
ATOM    262  CD1 LEU    21      32.820  23.280  36.190  1.00  0.00           C
ATOM    263 1HD1 LEU    21      31.780  23.110  35.900  1.00  0.00           H
ATOM    264 2HD1 LEU    21      32.910  22.760  37.140  1.00  0.00           H
ATOM    265 3HD1 LEU    21      33.040  24.300  36.510  1.00  0.00           H
ATOM    266  CD2 LEU    21      33.730  21.270  35.130  1.00  0.00           C
ATOM    267 1HD2 LEU    21      33.510  20.850  36.110  1.00  0.00           H
ATOM    268 2HD2 LEU    21      32.850  21.050  34.530  1.00  0.00           H
ATOM    269 3HD2 LEU    21      34.600  20.680  34.830  1.00  0.00           H
ATOM    270  C   LEU    21      34.820  23.530  31.410  1.00  0.00           C
ATOM    271  O   LEU    21      35.550  24.390  31.000  1.00  0.00           O
ATOM    272  N   SER    22      33.750  23.020  30.750  1.00  0.00           N
ATOM    273  H   SER    22      33.350  22.150  31.070  1.00  0.00           H
ATOM    274  CA  SER    22      33.200  23.580  29.530  1.00  0.00           C
ATOM    275  HA  SER    22      33.440  24.630  29.670  1.00  0.00           H
ATOM    276  CB  SER    22      33.970  23.090  28.270  1.00  0.00           C
ATOM    277  HB1 SER    22      34.980  23.480  28.450  1.00  0.00           H
ATOM    278  HB2 SER    22      33.530  23.520  27.370  1.00  0.00           H
ATOM    279  OG  SER    22      33.870  21.730  28.070  1.00  0.00           O
ATOM    280  HG  SER    22      34.480  21.300  28.670  1.00  0.00           H
ATOM    281  C   SER    22      31.660  23.420  29.490  1.00  0.00           C
ATOM    282  O   SER    22      31.080  22.580  30.150  1.00  0.00           O
ATOM    283  N   CYS    23      31.050  24.220  28.570  1.00  0.00           N
ATOM    284  H   CYS    23      31.650  24.860  28.070  1.00  0.00           H
ATOM    285  CA  CYS    23      29.640  24.340  28.190  1.00  0.00           C
ATOM    286  HA  CYS    23      29.090  23.450  28.480  1.00  0.00           H
ATOM    287  CB  CYS    23      29.000  25.400  29.010  1.00  0.00           C
ATOM    288  HB1 CYS    23      29.510  26.350  28.850  1.00  0.00           H
ATOM    289  HB2 CYS    23      29.080  25.150  30.070  1.00  0.00           H
ATOM    290  SG  CYS    23      27.260  25.640  28.650  1.00  0.00           S
ATOM    291  C   CYS    23      29.540  24.680  26.680  1.00  0.00           C
ATOM    292  O   CYS    23      29.980  25.750  26.270  1.00  0.00           O
ATOM    293  N   ALA    24      28.950  23.750  25.980  1.00  0.00           N
ATOM    294  H   ALA    24      28.570  22.970  26.490  1.00  0.00           H
ATOM    295  CA  ALA    24      28.780  23.670  24.570  1.00  0.00           C
ATOM    296  HA  ALA    24      29.500  24.360  24.120  1.00  0.00           H
ATOM    297  CB  ALA    24      29.130  22.220  24.090  1.00  0.00           C
ATOM    298  HB1 ALA    24      30.160  22.060  24.430  1.00  0.00           H
ATOM    299  HB2 ALA    24      28.530  21.510  24.660  1.00  0.00           H
ATOM    300  HB3 ALA    24      29.100  22.170  23.000  1.00  0.00           H
ATOM    301  C   ALA    24      27.380  24.330  24.180  1.00  0.00           C
ATOM    302  O   ALA    24      26.280  23.980  24.690  1.00  0.00           O
ATOM    303  N   ALA    25      27.480  25.310  23.280  1.00  0.00           N
ATOM    304  H   ALA    25      28.370  25.440  22.820  1.00  0.00           H
ATOM    305  CA  ALA    25      26.490  26.300  22.990  1.00  0.00           C
ATOM    306  HA  ALA    25      26.120  26.780  23.900  1.00  0.00           H
ATOM    307  CB  ALA    25      27.180  27.390  22.170  1.00  0.00           C
ATOM    308  HB1 ALA    25      26.440  28.140  21.920  1.00  0.00           H
ATOM    309  HB2 ALA    25      28.040  27.740  22.740  1.00  0.00           H
ATOM    310  HB3 ALA    25      27.570  27.010  21.220  1.00  0.00           H
ATOM    311  C   ALA    25      25.220  25.770  22.220  1.00  0.00           C
ATOM    312  O   ALA    25      24.230  26.450  22.110  1.00  0.00           O
ATOM    313  N   SER    26      25.200  24.490  21.740  1.00  0.00           N
ATOM    314  H   SER    26      26.100  24.050  21.900  1.00  0.00           H
ATOM    315  CA  SER    26      24.070  23.620  21.270  1.00  0.00           C
ATOM    316  HA  SER    26      24.610  22.940  20.610  1.00  0.00           H
ATOM    317  CB  SER    26      23.460  22.760  22.400  1.00  0.00           C
ATOM    318  HB1 SER    26      22.880  22.040  21.820  1.00  0.00           H
ATOM    319  HB2 SER    26      22.860  23.460  22.980  1.00  0.00           H
ATOM    320  OG  SER    26      24.480  22.160  23.180  1.00  0.00           O
ATOM    321  HG  SER    26      24.960  22.830  23.670  1.00  0.00           H
ATOM    322  C   SER    26      22.990  24.380  20.550  1.00  0.00           C
ATOM    323  O   SER    26      21.890  24.410  20.980  1.00  0.00           O
ATOM    324  N   GLY    27      23.290  24.930  19.390  1.00  0.00           N
ATOM    325  H   GLY    27      24.220  24.780  19.040  1.00  0.00           H
ATOM    326  CA  GLY    27      22.430  25.820  18.550  1.00  0.00           C
ATOM    327  HA1 GLY    27      21.490  25.270  18.540  1.00  0.00           H
ATOM    328  HA2 GLY    27      22.900  25.850  17.570  1.00  0.00           H
ATOM    329  C   GLY    27      22.030  27.220  19.090  1.00  0.00           C
ATOM    330  O   GLY    27      21.140  27.760  18.470  1.00  0.00           O
ATOM    331  N   LEU    28      22.660  27.680  20.150  1.00  0.00           N
ATOM    332  H   LEU    28      23.430  27.180  20.570  1.00  0.00           H
ATOM    333  CA  LEU    28      22.510  29.040  20.610  1.00  0.00           C
ATOM    334  HA  LEU    28      21.460  29.230  20.830  1.00  0.00           H
ATOM    335  CB  LEU    28      23.200  29.150  22.000  1.00  0.00           C
ATOM    336  HB1 LEU    28      24.260  28.940  21.880  1.00  0.00           H
ATOM    337  HB2 LEU    28      22.790  28.380  22.650  1.00  0.00           H
ATOM    338  CG  LEU    28      23.090  30.500  22.860  1.00  0.00           C
ATOM    339  HG  LEU    28      23.460  31.350  22.280  1.00  0.00           H
ATOM    340  CD1 LEU    28      21.640  30.930  23.130  1.00  0.00           C
ATOM    341 1HD1 LEU    28      21.010  30.820  22.250  1.00  0.00           H
ATOM    342 2HD1 LEU    28      21.210  30.320  23.920  1.00  0.00           H
ATOM    343 3HD1 LEU    28      21.690  31.980  23.440  1.00  0.00           H
ATOM    344  CD2 LEU    28      23.870  30.510  24.180  1.00  0.00           C
ATOM    345 1HD2 LEU    28      24.910  30.590  23.850  1.00  0.00           H
ATOM    346 2HD2 LEU    28      23.680  31.470  24.650  1.00  0.00           H
ATOM    347 3HD2 LEU    28      23.800  29.660  24.860  1.00  0.00           H
ATOM    348  C   LEU    28      22.980  30.050  19.550  1.00  0.00           C
ATOM    349  O   LEU    28      23.880  29.730  18.720  1.00  0.00           O
ATOM    350  N   LEU    29      22.580  31.310  19.750  1.00  0.00           N
ATOM    351  H   LEU    29      21.970  31.550  20.520  1.00  0.00           H
ATOM    352  CA  LEU    29      23.080  32.540  19.070  1.00  0.00           C
ATOM    353  HA  LEU    29      23.510  32.230  18.110  1.00  0.00           H
ATOM    354  CB  LEU    29      21.880  33.400  18.740  1.00  0.00           C
ATOM    355  HB1 LEU    29      21.610  34.020  19.600  1.00  0.00           H
ATOM    356  HB2 LEU    29      21.020  32.790  18.460  1.00  0.00           H
ATOM    357  CG  LEU    29      22.210  34.410  17.640  1.00  0.00           C
ATOM    358  HG  LEU    29      23.190  34.820  17.870  1.00  0.00           H
ATOM    359  CD1 LEU    29      22.050  33.870  16.220  1.00  0.00           C
ATOM    360 1HD1 LEU    29      22.160  34.710  15.530  1.00  0.00           H
ATOM    361 2HD1 LEU    29      22.860  33.190  15.960  1.00  0.00           H
ATOM    362 3HD1 LEU    29      21.120  33.300  16.140  1.00  0.00           H
ATOM    363  CD2 LEU    29      21.070  35.490  17.750  1.00  0.00           C
ATOM    364 1HD2 LEU    29      21.360  36.340  17.140  1.00  0.00           H
ATOM    365 2HD2 LEU    29      20.060  35.140  17.520  1.00  0.00           H
ATOM    366 3HD2 LEU    29      21.100  35.860  18.780  1.00  0.00           H
ATOM    367  C   LEU    29      24.310  33.150  19.840  1.00  0.00           C
ATOM    368  O   LEU    29      24.240  34.180  20.530  1.00  0.00           O
ATOM    369  N   PHE    30      25.300  32.270  19.880  1.00  0.00           N
ATOM    370  H   PHE    30      25.210  31.440  19.310  1.00  0.00           H
ATOM    371  CA  PHE    30      26.600  32.500  20.590  1.00  0.00           C
ATOM    372  HA  PHE    30      26.530  32.580  21.670  1.00  0.00           H
ATOM    373  CB  PHE    30      27.460  31.330  20.150  1.00  0.00           C
ATOM    374  HB1 PHE    30      27.710  31.410  19.090  1.00  0.00           H
ATOM    375  HB2 PHE    30      26.860  30.430  20.270  1.00  0.00           H
ATOM    376  CG  PHE    30      28.830  31.130  20.790  1.00  0.00           C
ATOM    377  CD1 PHE    30      28.970  30.490  22.050  1.00  0.00           C
ATOM    378  HD1 PHE    30      28.100  30.100  22.550  1.00  0.00           H
ATOM    379  CE1 PHE    30      30.280  30.290  22.550  1.00  0.00           C
ATOM    380  HE1 PHE    30      30.260  29.890  23.560  1.00  0.00           H
ATOM    381  CZ  PHE    30      31.430  30.690  21.920  1.00  0.00           C
ATOM    382  HZ  PHE    30      32.360  30.610  22.460  1.00  0.00           H
ATOM    383  CE2 PHE    30      31.280  31.350  20.720  1.00  0.00           C
ATOM    384  HE2 PHE    30      32.090  31.920  20.280  1.00  0.00           H
ATOM    385  CD2 PHE    30      30.040  31.590  20.160  1.00  0.00           C
ATOM    386  HD2 PHE    30      29.960  32.090  19.200  1.00  0.00           H
ATOM    387  C   PHE    30      27.190  33.850  20.110  1.00  0.00           C
ATOM    388  O   PHE    30      27.820  34.470  20.980  1.00  0.00           O
ATOM    389  N   SER    37      26.960  34.330  18.880  1.00  0.00           N
ATOM    390  H   SER    37      26.520  33.750  18.180  1.00  0.00           H
ATOM    391  CA  SER    37      27.320  35.740  18.490  1.00  0.00           C
ATOM    392  HA  SER    37      28.410  35.770  18.480  1.00  0.00           H
ATOM    393  CB  SER    37      26.880  35.910  17.030  1.00  0.00           C
ATOM    394  HB1 SER    37      27.610  35.500  16.330  1.00  0.00           H
ATOM    395  HB2 SER    37      26.870  36.970  16.780  1.00  0.00           H
ATOM    396  OG  SER    37      25.620  35.350  16.840  1.00  0.00           O
ATOM    397  HG  SER    37      25.660  34.550  16.310  1.00  0.00           H
ATOM    398  C   SER    37      26.760  36.910  19.280  1.00  0.00           C
ATOM    399  O   SER    37      27.200  38.050  19.100  1.00  0.00           O
ATOM    400  N   PHE    38      25.730  36.740  20.170  1.00  0.00           N
ATOM    401  H   PHE    38      25.310  35.820  20.190  1.00  0.00           H
ATOM    402  CA  PHE    38      24.970  37.830  20.900  1.00  0.00           C
ATOM    403  HA  PHE    38      25.400  38.830  20.860  1.00  0.00           H
ATOM    404  CB  PHE    38      23.610  38.010  20.210  1.00  0.00           C
ATOM    405  HB1 PHE    38      22.970  38.660  20.820  1.00  0.00           H
ATOM    406  HB2 PHE    38      23.020  37.100  20.110  1.00  0.00           H
ATOM    407  CG  PHE    38      23.740  38.720  18.890  1.00  0.00           C
ATOM    408  CD1 PHE    38      23.750  38.090  17.650  1.00  0.00           C
ATOM    409  HD1 PHE    38      23.550  37.040  17.500  1.00  0.00           H
ATOM    410  CE1 PHE    38      23.980  38.900  16.470  1.00  0.00           C
ATOM    411  HE1 PHE    38      23.990  38.440  15.490  1.00  0.00           H
ATOM    412  CZ  PHE    38      24.110  40.320  16.570  1.00  0.00           C
ATOM    413  HZ  PHE    38      24.280  40.830  15.630  1.00  0.00           H
ATOM    414  CE2 PHE    38      24.060  40.910  17.860  1.00  0.00           C
ATOM    415  HE2 PHE    38      24.290  41.960  17.950  1.00  0.00           H
ATOM    416  CD2 PHE    38      23.920  40.100  19.040  1.00  0.00           C
ATOM    417  HD2 PHE    38      23.810  40.530  20.030  1.00  0.00           H
ATOM    418  C   PHE    38      24.670  37.500  22.370  1.00  0.00           C
ATOM    419  O   PHE    38      24.150  38.360  23.130  1.00  0.00           O
ATOM    420  N   TYR    39      24.950  36.250  22.820  1.00  0.00           N
ATOM    421  H   TYR    39      25.450  35.580  22.240  1.00  0.00           H
ATOM    422  CA  TYR    39      24.390  35.780  24.120  1.00  0.00           C
ATOM    423  HA  TYR    39      23.620  36.470  24.480  1.00  0.00           H
ATOM    424  CB  TYR    39      23.780  34.400  24.010  1.00  0.00           C
ATOM    425  HB1 TYR    39      23.890  33.920  24.980  1.00  0.00           H
ATOM    426  HB2 TYR    39      24.280  33.800  23.250  1.00  0.00           H
ATOM    427  CG  TYR    39      22.250  34.490  23.790  1.00  0.00           C
ATOM    428  CD1 TYR    39      21.780  34.810  22.510  1.00  0.00           C
ATOM    429  HD1 TYR    39      22.570  34.980  21.810  1.00  0.00           H
ATOM    430  CE1 TYR    39      20.400  34.740  22.250  1.00  0.00           C
ATOM    431  HE1 TYR    39      20.080  34.960  21.240  1.00  0.00           H
ATOM    432  CZ  TYR    39      19.490  34.440  23.250  1.00  0.00           C
ATOM    433  OH  TYR    39      18.150  34.360  23.110  1.00  0.00           O
ATOM    434  HH  TYR    39      17.790  34.140  23.980  1.00  0.00           H
ATOM    435  CE2 TYR    39      20.000  34.160  24.550  1.00  0.00           C
ATOM    436  HE2 TYR    39      19.390  33.670  25.300  1.00  0.00           H
ATOM    437  CD2 TYR    39      21.360  34.230  24.820  1.00  0.00           C
ATOM    438  HD2 TYR    39      21.770  34.080  25.810  1.00  0.00           H
ATOM    439  C   TYR    39      25.450  35.670  25.220  1.00  0.00           C
ATOM    440  O   TYR    39      26.590  35.340  24.890  1.00  0.00           O
ATOM    441  N   ILE    40      25.070  36.110  26.420  1.00  0.00           N
ATOM    442  H   ILE    40      24.080  36.250  26.570  1.00  0.00           H
ATOM    443  CA  ILE    40      25.930  36.000  27.590  1.00  0.00           C
ATOM    444  HA  ILE    40      26.970  36.110  27.290  1.00  0.00           H
ATOM    445  CB  ILE    40      25.560  37.070  28.690  1.00  0.00           C
ATOM    446  HB  ILE    40      24.610  36.690  29.070  1.00  0.00           H
ATOM    447  CG2 ILE    40      26.640  37.060  29.780  1.00  0.00           C
ATOM    448 1HG2 ILE    40      27.580  37.260  29.270  1.00  0.00           H
ATOM    449 2HG2 ILE    40      26.440  37.770  30.590  1.00  0.00           H
ATOM    450 3HG2 ILE    40      26.610  36.060  30.210  1.00  0.00           H
ATOM    451  CG1 ILE    40      25.340  38.480  28.090  1.00  0.00           C
ATOM    452 1HG1 ILE    40      24.540  38.370  27.360  1.00  0.00           H
ATOM    453 2HG1 ILE    40      26.220  38.970  27.670  1.00  0.00           H
ATOM    454  CD  ILE    40      24.830  39.310  29.270  1.00  0.00           C
ATOM    455  HD1 ILE    40      24.320  40.190  28.880  1.00  0.00           H
ATOM    456  HD2 ILE    40      24.120  38.830  29.950  1.00  0.00           H
ATOM    457  HD3 ILE    40      25.630  39.690  29.900  1.00  0.00           H
ATOM    458  C   ILE    40      25.760  34.600  28.200  1.00  0.00           C
ATOM    459  O   ILE    40      24.640  34.160  28.290  1.00  0.00           O
ATOM    460  N   MET    41      26.820  33.830  28.430  1.00  0.00           N
ATOM    461  H   MET    41      27.710  34.300  28.470  1.00  0.00           H
ATOM    462  CA  MET    41      26.720  32.490  29.100  1.00  0.00           C
ATOM    463  HA  MET    41      25.680  32.250  29.280  1.00  0.00           H
ATOM    464  CB  MET    41      27.330  31.310  28.300  1.00  0.00           C
ATOM    465  HB1 MET    41      27.050  30.410  28.840  1.00  0.00           H
ATOM    466  HB2 MET    41      28.400  31.510  28.210  1.00  0.00           H
ATOM    467  CG  MET    41      26.740  31.170  26.860  1.00  0.00           C
ATOM    468  HG1 MET    41      26.570  32.140  26.390  1.00  0.00           H
ATOM    469  HG2 MET    41      25.740  30.740  26.900  1.00  0.00           H
ATOM    470  SD  MET    41      27.520  30.250  25.590  1.00  0.00           S
ATOM    471  CE  MET    41      27.290  28.580  26.260  1.00  0.00           C
ATOM    472  HE1 MET    41      27.890  28.380  27.160  1.00  0.00           H
ATOM    473  HE2 MET    41      26.230  28.450  26.450  1.00  0.00           H
ATOM    474  HE3 MET    41      27.560  27.790  25.550  1.00  0.00           H
ATOM    475  C   MET    41      27.290  32.640  30.500  1.00  0.00           C
ATOM    476  O   MET    41      28.050  33.590  30.720  1.00  0.00           O
ATOM    477  N   GLY    42      26.980  31.790  31.430  1.00  0.00           N
ATOM    478  H   GLY    42      26.430  31.010  31.080  1.00  0.00           H
ATOM    479  CA  GLY    42      27.320  31.750  32.910  1.00  0.00           C
ATOM    480  HA1 GLY    42      26.770  32.560  33.390  1.00  0.00           H
ATOM    481  HA2 GLY    42      28.400  31.840  33.060  1.00  0.00           H
ATOM    482  C   GLY    42      26.940  30.470  33.610  1.00  0.00           C
ATOM    483  O   GLY    42      26.470  29.550  33.000  1.00  0.00           O
ATOM    484  N   TRP    43      27.330  30.440  34.890  1.00  0.00           N
ATOM    485  H   TRP    43      27.790  31.260  35.260  1.00  0.00           H
ATOM    486  CA  TRP    43      27.520  29.280  35.730  1.00  0.00           C
ATOM    487  HA  TRP    43      27.060  28.400  35.300  1.00  0.00           H
ATOM    488  CB  TRP    43      29.040  29.040  35.810  1.00  0.00           C
ATOM    489  HB1 TRP    43      29.400  28.390  36.610  1.00  0.00           H
ATOM    490  HB2 TRP    43      29.580  29.970  35.960  1.00  0.00           H
ATOM    491  CG  TRP    43      29.610  28.400  34.580  1.00  0.00           C
ATOM    492  CD1 TRP    43      30.400  29.060  33.670  1.00  0.00           C
ATOM    493  HD1 TRP    43      30.600  30.120  33.690  1.00  0.00           H
ATOM    494  NE1 TRP    43      30.930  28.120  32.810  1.00  0.00           N
ATOM    495  HE1 TRP    43      31.690  28.250  32.160  1.00  0.00           H
ATOM    496  CE2 TRP    43      30.370  26.800  33.030  1.00  0.00           C
ATOM    497  CZ2 TRP    43      30.700  25.520  32.550  1.00  0.00           C
ATOM    498  HZ2 TRP    43      31.390  25.450  31.720  1.00  0.00           H
ATOM    499  CH2 TRP    43      30.060  24.400  33.030  1.00  0.00           C
ATOM    500  HH2 TRP    43      30.230  23.440  32.570  1.00  0.00           H
ATOM    501  CZ3 TRP    43      29.140  24.540  34.100  1.00  0.00           C
ATOM    502  HZ3 TRP    43      28.590  23.660  34.390  1.00  0.00           H
ATOM    503  CE3 TRP    43      28.850  25.810  34.650  1.00  0.00           C
ATOM    504  HE3 TRP    43      28.090  25.940  35.400  1.00  0.00           H
ATOM    505  CD2 TRP    43      29.540  26.970  34.180  1.00  0.00           C
ATOM    506  C   TRP    43      26.980  29.520  37.130  1.00  0.00           C
ATOM    507  O   TRP    43      27.400  30.530  37.760  1.00  0.00           O
ATOM    508  N   PHE    44      26.170  28.630  37.630  1.00  0.00           N
ATOM    509  H   PHE    44      25.820  27.910  37.010  1.00  0.00           H
ATOM    510  CA  PHE    44      25.790  28.450  39.070  1.00  0.00           C
ATOM    511  HA  PHE    44      26.220  29.260  39.660  1.00  0.00           H
ATOM    512  CB  PHE    44      24.220  28.370  39.240  1.00  0.00           C
ATOM    513  HB1 PHE    44      24.060  28.340  40.320  1.00  0.00           H
ATOM    514  HB2 PHE    44      23.770  27.520  38.730  1.00  0.00           H
ATOM    515  CG  PHE    44      23.540  29.660  38.640  1.00  0.00           C
ATOM    516  CD1 PHE    44      23.450  29.910  37.250  1.00  0.00           C
ATOM    517  HD1 PHE    44      23.660  29.140  36.530  1.00  0.00           H
ATOM    518  CE1 PHE    44      22.950  31.150  36.780  1.00  0.00           C
ATOM    519  HE1 PHE    44      23.160  31.300  35.730  1.00  0.00           H
ATOM    520  CZ  PHE    44      22.430  32.130  37.590  1.00  0.00           C
ATOM    521  HZ  PHE    44      21.950  33.010  37.200  1.00  0.00           H
ATOM    522  CE2 PHE    44      22.460  31.820  38.990  1.00  0.00           C
ATOM    523  HE2 PHE    44      21.950  32.430  39.720  1.00  0.00           H
ATOM    524  CD2 PHE    44      23.060  30.650  39.460  1.00  0.00           C
ATOM    525  HD2 PHE    44      23.120  30.480  40.520  1.00  0.00           H
ATOM    526  C   PHE    44      26.340  27.080  39.530  1.00  0.00           C
ATOM    527  O   PHE    44      26.590  26.210  38.710  1.00  0.00           O
ATOM    528  N   ARG    45      26.410  26.930  40.820  1.00  0.00           N
ATOM    529  H   ARG    45      26.130  27.720  41.370  1.00  0.00           H
ATOM    530  CA  ARG    45      26.810  25.730  41.550  1.00  0.00           C
ATOM    531  HA  ARG    45      26.540  24.840  40.990  1.00  0.00           H
ATOM    532  CB  ARG    45      28.320  25.660  41.850  1.00  0.00           C
ATOM    533  HB1 ARG    45      28.830  25.850  40.910  1.00  0.00           H
ATOM    534  HB2 ARG    45      28.590  24.650  42.150  1.00  0.00           H
ATOM    535  CG  ARG    45      28.890  26.640  42.940  1.00  0.00           C
ATOM    536  HG1 ARG    45      28.470  26.390  43.910  1.00  0.00           H
ATOM    537  HG2 ARG    45      28.460  27.610  42.690  1.00  0.00           H
ATOM    538  CD  ARG    45      30.390  26.640  42.940  1.00  0.00           C
ATOM    539  HD1 ARG    45      30.780  26.770  41.930  1.00  0.00           H
ATOM    540  HD2 ARG    45      30.820  25.670  43.220  1.00  0.00           H
ATOM    541  NE  ARG    45      30.850  27.710  43.880  1.00  0.00           N
ATOM    542  HE  ARG    45      30.250  28.530  43.950  1.00  0.00           H
ATOM    543  CZ  ARG    45      32.010  27.880  44.560  1.00  0.00           C
ATOM    544  NH1 ARG    45      32.960  26.980  44.350  1.00  0.00           N
ATOM    545 1HH1 ARG    45      32.730  26.200  43.750  1.00  0.00           H
ATOM    546 2HH1 ARG    45      33.790  26.930  44.920  1.00  0.00           H
ATOM    547  NH2 ARG    45      32.300  28.970  45.240  1.00  0.00           N
ATOM    548 1HH2 ARG    45      31.610  29.700  45.380  1.00  0.00           H
ATOM    549 2HH2 ARG    45      33.100  28.950  45.850  1.00  0.00           H
ATOM    550  C   ARG    45      26.010  25.480  42.840  1.00  0.00           C
ATOM    551  O   ARG    45      25.630  26.400  43.520  1.00  0.00           O
ATOM    552  N   GLN    46      25.620  24.240  43.130  1.00  0.00           N
ATOM    553  H   GLN    46      25.870  23.480  42.510  1.00  0.00           H
ATOM    554  CA  GLN    46      24.910  23.870  44.370  1.00  0.00           C
ATOM    555  HA  GLN    46      24.740  24.790  44.920  1.00  0.00           H
ATOM    556  CB  GLN    46      23.520  23.310  44.070  1.00  0.00           C
ATOM    557  HB1 GLN    46      23.570  22.430  43.430  1.00  0.00           H
ATOM    558  HB2 GLN    46      22.980  24.090  43.540  1.00  0.00           H
ATOM    559  CG  GLN    46      22.830  22.990  45.370  1.00  0.00           C
ATOM    560  HG1 GLN    46      22.760  23.920  45.940  1.00  0.00           H
ATOM    561  HG2 GLN    46      23.410  22.200  45.850  1.00  0.00           H
ATOM    562  CD  GLN    46      21.400  22.440  45.220  1.00  0.00           C
ATOM    563  OE1 GLN    46      20.860  22.130  44.140  1.00  0.00           O
ATOM    564  NE2 GLN    46      20.700  22.370  46.340  1.00  0.00           N
ATOM    565 1HE2 GLN    46      21.280  22.530  47.160  1.00  0.00           H
ATOM    566 2HE2 GLN    46      19.730  22.110  46.440  1.00  0.00           H
ATOM    567  C   GLN    46      25.820  22.880  45.080  1.00  0.00           C
ATOM    568  O   GLN    46      26.030  21.750  44.560  1.00  0.00           O
ATOM    569  N   ALA    47      26.240  23.180  46.330  1.00  0.00           N
ATOM    570  H   ALA    47      25.930  24.050  46.730  1.00  0.00           H
ATOM    571  CA  ALA    47      26.910  22.280  47.240  1.00  0.00           C
ATOM    572  HA  ALA    47      27.580  21.600  46.710  1.00  0.00           H
ATOM    573  CB  ALA    47      27.850  23.060  48.210  1.00  0.00           C
ATOM    574  HB1 ALA    47      27.360  23.980  48.540  1.00  0.00           H
ATOM    575  HB2 ALA    47      28.010  22.510  49.140  1.00  0.00           H
ATOM    576  HB3 ALA    47      28.770  23.270  47.660  1.00  0.00           H
ATOM    577  C   ALA    47      25.910  21.330  48.040  1.00  0.00           C
ATOM    578  O   ALA    47      24.790  21.720  48.160  1.00  0.00           O
ATOM    579  N   PRO    48      26.360  20.140  48.590  1.00  0.00           N
ATOM    580  CD  PRO    48      27.820  19.750  48.540  1.00  0.00           C
ATOM    581  HD1 PRO    48      28.490  20.600  48.630  1.00  0.00           H
ATOM    582  HD2 PRO    48      28.140  19.240  47.630  1.00  0.00           H
ATOM    583  CG  PRO    48      27.940  18.610  49.600  1.00  0.00           C
ATOM    584  HG1 PRO    48      28.190  18.970  50.600  1.00  0.00           H
ATOM    585  HG2 PRO    48      28.520  17.790  49.170  1.00  0.00           H
ATOM    586  CB  PRO    48      26.540  18.070  49.700  1.00  0.00           C
ATOM    587  HB1 PRO    48      26.370  17.660  50.690  1.00  0.00           H
ATOM    588  HB2 PRO    48      26.440  17.340  48.890  1.00  0.00           H
ATOM    589  CA  PRO    48      25.560  19.260  49.310  1.00  0.00           C
ATOM    590  HA  PRO    48      24.830  18.750  48.680  1.00  0.00           H
ATOM    591  C   PRO    48      25.030  19.960  50.500  1.00  0.00           C
ATOM    592  O   PRO    48      25.750  20.460  51.350  1.00  0.00           O
ATOM    593  N   GLY    49      23.710  19.890  50.660  1.00  0.00           N
ATOM    594  H   GLY    49      23.170  19.350  49.990  1.00  0.00           H
ATOM    595  CA  GLY    49      22.970  20.610  51.770  1.00  0.00           C
ATOM    596  HA1 GLY    49      23.460  20.530  52.740  1.00  0.00           H
ATOM    597  HA2 GLY    49      22.010  20.100  51.910  1.00  0.00           H
ATOM    598  C   GLY    49      22.820  22.180  51.660  1.00  0.00           C
ATOM    599  O   GLY    49      22.080  22.780  52.410  1.00  0.00           O
ATOM    600  N   ARG    50      23.470  22.720  50.610  1.00  0.00           N
ATOM    601  H   ARG    50      23.930  22.180  49.890  1.00  0.00           H
ATOM    602  CA  ARG    50      23.500  24.150  50.410  1.00  0.00           C
ATOM    603  HA  ARG    50      23.160  24.570  51.360  1.00  0.00           H
ATOM    604  CB  ARG    50      24.930  24.630  50.280  1.00  0.00           C
ATOM    605  HB1 ARG    50      24.840  25.680  49.990  1.00  0.00           H
ATOM    606  HB2 ARG    50      25.400  24.040  49.500  1.00  0.00           H
ATOM    607  CG  ARG    50      25.650  24.500  51.670  1.00  0.00           C
ATOM    608  HG1 ARG    50      25.960  23.490  51.940  1.00  0.00           H
ATOM    609  HG2 ARG    50      25.080  24.870  52.530  1.00  0.00           H
ATOM    610  CD  ARG    50      26.970  25.400  51.760  1.00  0.00           C
ATOM    611  HD1 ARG    50      27.220  25.450  52.820  1.00  0.00           H
ATOM    612  HD2 ARG    50      26.870  26.430  51.400  1.00  0.00           H
ATOM    613  NE  ARG    50      28.070  24.730  51.030  1.00  0.00           N
ATOM    614  HE  ARG    50      28.070  23.720  50.950  1.00  0.00           H
ATOM    615  CZ  ARG    50      29.160  25.360  50.570  1.00  0.00           C
ATOM    616  NH1 ARG    50      29.230  26.620  50.420  1.00  0.00           N
ATOM    617 1HH1 ARG    50      28.420  27.200  50.590  1.00  0.00           H
ATOM    618 2HH1 ARG    50      30.040  27.100  50.060  1.00  0.00           H
ATOM    619  NH2 ARG    50      30.170  24.690  50.220  1.00  0.00           N
ATOM    620 1HH2 ARG    50      30.130  23.690  50.280  1.00  0.00           H
ATOM    621 2HH2 ARG    50      30.820  25.330  49.770  1.00  0.00           H
ATOM    622  C   ARG    50      22.500  24.530  49.310  1.00  0.00           C
ATOM    623  O   ARG    50      22.250  23.760  48.380  1.00  0.00           O
ATOM    624  N   GLU    51      22.010  25.750  49.440  1.00  0.00           N
ATOM    625  H   GLU    51      22.300  26.220  50.280  1.00  0.00           H
ATOM    626  CA  GLU    51      21.360  26.530  48.430  1.00  0.00           C
ATOM    627  HA  GLU    51      20.540  25.900  48.070  1.00  0.00           H
ATOM    628  CB  GLU    51      20.790  27.860  49.000  1.00  0.00           C
ATOM    629  HB1 GLU    51      21.620  28.560  49.080  1.00  0.00           H
ATOM    630  HB2 GLU    51      20.330  27.740  49.980  1.00  0.00           H
ATOM    631  CG  GLU    51      19.730  28.560  48.130  1.00  0.00           C
ATOM    632  HG1 GLU    51      18.940  27.890  47.780  1.00  0.00           H
ATOM    633  HG2 GLU    51      20.130  29.100  47.270  1.00  0.00           H
ATOM    634  CD  GLU    51      19.020  29.590  49.000  1.00  0.00           C
ATOM    635  OE1 GLU    51      19.240  30.790  48.820  1.00  0.00           O
ATOM    636  OE2 GLU    51      17.940  29.340  49.560  1.00  0.00           O
ATOM    637  C   GLU    51      22.320  26.760  47.230  1.00  0.00           C
ATOM    638  O   GLU    51      23.450  27.110  47.520  1.00  0.00           O
ATOM    639  N   ARG    52      21.860  26.710  45.990  1.00  0.00           N
ATOM    640  H   ARG    52      20.970  26.270  45.850  1.00  0.00           H
ATOM    641  CA  ARG    52      22.590  27.090  44.740  1.00  0.00           C
ATOM    642  HA  ARG    52      23.430  26.390  44.640  1.00  0.00           H
ATOM    643  CB  ARG    52      21.530  26.800  43.610  1.00  0.00           C
ATOM    644  HB1 ARG    52      20.700  27.480  43.780  1.00  0.00           H
ATOM    645  HB2 ARG    52      21.120  25.820  43.830  1.00  0.00           H
ATOM    646  CG  ARG    52      22.100  26.800  42.230  1.00  0.00           C
ATOM    647  HG1 ARG    52      23.010  26.210  42.250  1.00  0.00           H
ATOM    648  HG2 ARG    52      22.340  27.840  42.030  1.00  0.00           H
ATOM    649  CD  ARG    52      21.100  26.180  41.260  1.00  0.00           C
ATOM    650  HD1 ARG    52      20.640  25.280  41.670  1.00  0.00           H
ATOM    651  HD2 ARG    52      21.660  25.920  40.360  1.00  0.00           H
ATOM    652  NE  ARG    52      20.170  27.270  40.940  1.00  0.00           N
ATOM    653  HE  ARG    52      20.100  27.950  41.680  1.00  0.00           H
ATOM    654  CZ  ARG    52      19.160  27.330  40.130  1.00  0.00           C
ATOM    655  NH1 ARG    52      18.970  26.400  39.200  1.00  0.00           N
ATOM    656 1HH1 ARG    52      19.740  25.760  39.060  1.00  0.00           H
ATOM    657 2HH1 ARG    52      18.140  26.330  38.630  1.00  0.00           H
ATOM    658  NH2 ARG    52      18.390  28.290  40.120  1.00  0.00           N
ATOM    659 1HH2 ARG    52      18.610  28.970  40.830  1.00  0.00           H
ATOM    660 2HH2 ARG    52      17.570  28.390  39.540  1.00  0.00           H
ATOM    661  C   ARG    52      23.040  28.550  44.710  1.00  0.00           C
ATOM    662  O   ARG    52      22.390  29.430  45.080  1.00  0.00           O
ATOM    663  N   GLU    53      24.320  28.740  44.360  1.00  0.00           N
ATOM    664  H   GLU    53      24.880  27.930  44.140  1.00  0.00           H
ATOM    665  CA  GLU    53      25.000  29.990  44.270  1.00  0.00           C
ATOM    666  HA  GLU    53      24.310  30.790  44.530  1.00  0.00           H
ATOM    667  CB  GLU    53      26.220  30.080  45.280  1.00  0.00           C
ATOM    668  HB1 GLU    53      26.930  30.870  45.060  1.00  0.00           H
ATOM    669  HB2 GLU    53      26.750  29.130  45.190  1.00  0.00           H
ATOM    670  CG  GLU    53      25.730  30.100  46.720  1.00  0.00           C
ATOM    671  HG1 GLU    53      25.210  29.170  46.930  1.00  0.00           H
ATOM    672  HG2 GLU    53      25.080  30.970  46.890  1.00  0.00           H
ATOM    673  CD  GLU    53      26.950  30.090  47.770  1.00  0.00           C
ATOM    674  OE1 GLU    53      27.210  29.020  48.350  1.00  0.00           O
ATOM    675  OE2 GLU    53      27.560  31.140  48.060  1.00  0.00           O
ATOM    676  C   GLU    53      25.610  30.210  42.860  1.00  0.00           C
ATOM    677  O   GLU    53      26.210  29.320  42.290  1.00  0.00           O
ATOM    678  N   PHE    54      25.550  31.500  42.370  1.00  0.00           N
ATOM    679  H   PHE    54      25.340  32.210  43.060  1.00  0.00           H
ATOM    680  CA  PHE    54      26.240  31.900  41.160  1.00  0.00           C
ATOM    681  HA  PHE    54      26.000  31.180  40.380  1.00  0.00           H
ATOM    682  CB  PHE    54      25.740  33.330  40.800  1.00  0.00           C
ATOM    683  HB1 PHE    54      25.750  34.000  41.660  1.00  0.00           H
ATOM    684  HB2 PHE    54      24.700  33.260  40.480  1.00  0.00           H
ATOM    685  CG  PHE    54      26.530  33.970  39.740  1.00  0.00           C
ATOM    686  CD1 PHE    54      26.370  33.730  38.330  1.00  0.00           C
ATOM    687  HD1 PHE    54      25.590  33.080  37.980  1.00  0.00           H
ATOM    688  CE1 PHE    54      27.210  34.430  37.430  1.00  0.00           C
ATOM    689  HE1 PHE    54      27.090  34.290  36.370  1.00  0.00           H
ATOM    690  CZ  PHE    54      28.150  35.340  37.940  1.00  0.00           C
ATOM    691  HZ  PHE    54      28.790  35.940  37.300  1.00  0.00           H
ATOM    692  CE2 PHE    54      28.350  35.460  39.310  1.00  0.00           C
ATOM    693  HE2 PHE    54      29.010  36.190  39.750  1.00  0.00           H
ATOM    694  CD2 PHE    54      27.570  34.730  40.210  1.00  0.00           C
ATOM    695  HD2 PHE    54      27.710  34.920  41.270  1.00  0.00           H
ATOM    696  C   PHE    54      27.760  31.850  41.260  1.00  0.00           C
ATOM    697  O   PHE    54      28.340  31.950  42.310  1.00  0.00           O
ATOM    698  N   VAL    55      28.460  31.720  40.070  1.00  0.00           N
ATOM    699  H   VAL    55      27.930  31.600  39.220  1.00  0.00           H
ATOM    700  CA  VAL    55      29.920  31.610  40.040  1.00  0.00           C
ATOM    701  HA  VAL    55      30.250  31.870  41.050  1.00  0.00           H
ATOM    702  CB  VAL    55      30.480  30.200  39.720  1.00  0.00           C
ATOM    703  HB  VAL    55      30.300  30.030  38.660  1.00  0.00           H
ATOM    704  CG1 VAL    55      31.970  30.070  40.000  1.00  0.00           C
ATOM    705 1HG1 VAL    55      32.150  30.630  40.920  1.00  0.00           H
ATOM    706 2HG1 VAL    55      32.370  29.080  40.210  1.00  0.00           H
ATOM    707 3HG1 VAL    55      32.390  30.600  39.140  1.00  0.00           H
ATOM    708  CG2 VAL    55      29.570  29.120  40.320  1.00  0.00           C
ATOM    709 1HG2 VAL    55      29.550  29.260  41.400  1.00  0.00           H
ATOM    710 2HG2 VAL    55      28.540  29.210  39.990  1.00  0.00           H
ATOM    711 3HG2 VAL    55      29.930  28.100  40.200  1.00  0.00           H
ATOM    712  C   VAL    55      30.570  32.660  39.130  1.00  0.00           C
ATOM    713  O   VAL    55      31.420  33.470  39.630  1.00  0.00           O
ATOM    714  N   ALA    56      30.310  32.640  37.810  1.00  0.00           N
ATOM    715  H   ALA    56      29.510  32.070  37.550  1.00  0.00           H
ATOM    716  CA  ALA    56      31.030  33.480  36.780  1.00  0.00           C
ATOM    717  HA  ALA    56      31.040  34.520  37.100  1.00  0.00           H
ATOM    718  CB  ALA    56      32.510  33.030  36.570  1.00  0.00           C
ATOM    719  HB1 ALA    56      32.490  32.010  36.200  1.00  0.00           H
ATOM    720  HB2 ALA    56      33.060  33.720  35.920  1.00  0.00           H
ATOM    721  HB3 ALA    56      32.960  33.130  37.550  1.00  0.00           H
ATOM    722  C   ALA    56      30.140  33.490  35.480  1.00  0.00           C
ATOM    723  O   ALA    56      29.410  32.520  35.270  1.00  0.00           O
ATOM    724  N   SER    57      30.310  34.510  34.670  1.00  0.00           N
ATOM    725  H   SER    57      30.770  35.340  35.010  1.00  0.00           H
ATOM    726  CA  SER    57      29.680  34.690  33.330  1.00  0.00           C
ATOM    727  HA  SER    57      29.570  33.760  32.780  1.00  0.00           H
ATOM    728  CB  SER    57      28.220  35.300  33.420  1.00  0.00           C
ATOM    729  HB1 SER    57      27.510  34.630  33.910  1.00  0.00           H
ATOM    730  HB2 SER    57      27.810  35.480  32.430  1.00  0.00           H
ATOM    731  OG  SER    57      28.200  36.560  34.060  1.00  0.00           O
ATOM    732  HG  SER    57      27.400  36.640  34.580  1.00  0.00           H
ATOM    733  C   SER    57      30.460  35.580  32.370  1.00  0.00           C
ATOM    734  O   SER    57      31.230  36.350  32.830  1.00  0.00           O
ATOM    735  N   ILE    58      30.230  35.360  31.100  1.00  0.00           N
ATOM    736  H   ILE    58      29.620  34.620  30.800  1.00  0.00           H
ATOM    737  CA  ILE    58      30.940  35.990  29.970  1.00  0.00           C
ATOM    738  HA  ILE    58      31.360  36.890  30.400  1.00  0.00           H
ATOM    739  CB  ILE    58      32.090  35.130  29.460  1.00  0.00           C
ATOM    740  HB  ILE    58      32.700  34.870  30.320  1.00  0.00           H
ATOM    741  CG2 ILE    58      31.530  33.910  28.770  1.00  0.00           C
ATOM    742 1HG2 ILE    58      32.390  33.280  28.550  1.00  0.00           H
ATOM    743 2HG2 ILE    58      30.850  33.430  29.480  1.00  0.00           H
ATOM    744 3HG2 ILE    58      31.030  34.070  27.810  1.00  0.00           H
ATOM    745  CG1 ILE    58      33.010  35.950  28.490  1.00  0.00           C
ATOM    746 1HG1 ILE    58      33.100  36.950  28.930  1.00  0.00           H
ATOM    747 2HG1 ILE    58      32.540  36.080  27.520  1.00  0.00           H
ATOM    748  CD  ILE    58      34.390  35.350  28.210  1.00  0.00           C
ATOM    749  HD1 ILE    58      34.250  34.560  27.470  1.00  0.00           H
ATOM    750  HD2 ILE    58      35.000  36.110  27.730  1.00  0.00           H
ATOM    751  HD3 ILE    58      34.840  35.010  29.140  1.00  0.00           H
ATOM    752  C   ILE    58      29.980  36.450  28.900  1.00  0.00           C
ATOM    753  O   ILE    58      29.160  35.630  28.420  1.00  0.00           O
ATOM    754  N   LYS    59      30.110  37.690  28.550  1.00  0.00           N
ATOM    755  H   LYS    59      30.840  38.240  28.970  1.00  0.00           H
ATOM    756  CA  LYS    59      29.310  38.340  27.520  1.00  0.00           C
ATOM    757  HA  LYS    59      28.300  37.950  27.530  1.00  0.00           H
ATOM    758  CB  LYS    59      29.250  39.830  27.820  1.00  0.00           C
ATOM    759  HB1 LYS    59      28.440  40.210  27.190  1.00  0.00           H
ATOM    760  HB2 LYS    59      30.190  40.340  27.610  1.00  0.00           H
ATOM    761  CG  LYS    59      28.820  40.270  29.210  1.00  0.00           C
ATOM    762  HG1 LYS    59      29.630  39.960  29.850  1.00  0.00           H
ATOM    763  HG2 LYS    59      27.920  39.730  29.510  1.00  0.00           H
ATOM    764  CD  LYS    59      28.540  41.820  29.300  1.00  0.00           C
ATOM    765  HD1 LYS    59      27.850  42.180  28.540  1.00  0.00           H
ATOM    766  HD2 LYS    59      29.420  42.450  29.220  1.00  0.00           H
ATOM    767  CE  LYS    59      28.090  42.020  30.750  1.00  0.00           C
ATOM    768  HE1 LYS    59      29.040  41.950  31.280  1.00  0.00           H
ATOM    769  HE2 LYS    59      27.350  41.300  31.100  1.00  0.00           H
ATOM    770  NZ  LYS    59      27.600  43.390  31.060  1.00  0.00           N
ATOM    771  HZ1 LYS    59      27.910  43.760  31.950  1.00  0.00           H
ATOM    772  HZ2 LYS    59      28.000  44.060  30.430  1.00  0.00           H
ATOM    773  HZ3 LYS    59      26.600  43.510  31.040  1.00  0.00           H
ATOM    774  C   LYS    59      29.900  38.030  26.100  1.00  0.00           C
ATOM    775  O   LYS    59      30.990  37.570  25.910  1.00  0.00           O
ATOM    776  N   TRP    60      29.140  38.340  25.040  1.00  0.00           N
ATOM    777  H   TRP    60      28.240  38.800  25.150  1.00  0.00           H
ATOM    778  CA  TRP    60      29.500  38.110  23.620  1.00  0.00           C
ATOM    779  HA  TRP    60      29.740  37.050  23.660  1.00  0.00           H
ATOM    780  CB  TRP    60      28.380  38.260  22.600  1.00  0.00           C
ATOM    781  HB1 TRP    60      27.530  37.640  22.880  1.00  0.00           H
ATOM    782  HB2 TRP    60      28.780  38.020  21.610  1.00  0.00           H
ATOM    783  CG  TRP    60      27.880  39.630  22.420  1.00  0.00           C
ATOM    784  CD1 TRP    60      26.710  40.120  22.940  1.00  0.00           C
ATOM    785  HD1 TRP    60      26.020  39.590  23.580  1.00  0.00           H
ATOM    786  NE1 TRP    60      26.520  41.400  22.450  1.00  0.00           N
ATOM    787  HE1 TRP    60      25.640  41.890  22.550  1.00  0.00           H
ATOM    788  CE2 TRP    60      27.510  41.710  21.540  1.00  0.00           C
ATOM    789  CZ2 TRP    60      27.590  42.750  20.630  1.00  0.00           C
ATOM    790  HZ2 TRP    60      26.850  43.530  20.550  1.00  0.00           H
ATOM    791  CH2 TRP    60      28.630  42.850  19.660  1.00  0.00           C
ATOM    792  HH2 TRP    60      28.700  43.640  18.920  1.00  0.00           H
ATOM    793  CZ3 TRP    60      29.570  41.790  19.600  1.00  0.00           C
ATOM    794  HZ3 TRP    60      30.370  41.830  18.880  1.00  0.00           H
ATOM    795  CE3 TRP    60      29.440  40.670  20.470  1.00  0.00           C
ATOM    796  HE3 TRP    60      30.090  39.820  20.350  1.00  0.00           H
ATOM    797  CD2 TRP    60      28.440  40.620  21.470  1.00  0.00           C
ATOM    798  C   TRP    60      30.820  38.670  23.100  1.00  0.00           C
ATOM    799  O   TRP    60      31.420  38.150  22.200  1.00  0.00           O
ATOM    800  N   ALA    61      31.190  39.910  23.560  1.00  0.00           N
ATOM    801  H   ALA    61      30.620  40.480  24.160  1.00  0.00           H
ATOM    802  CA  ALA    61      32.220  40.740  23.000  1.00  0.00           C
ATOM    803  HA  ALA    61      32.500  40.510  21.970  1.00  0.00           H
ATOM    804  CB  ALA    61      31.740  42.240  22.990  1.00  0.00           C
ATOM    805  HB1 ALA    61      32.520  42.820  22.490  1.00  0.00           H
ATOM    806  HB2 ALA    61      30.760  42.390  22.550  1.00  0.00           H
ATOM    807  HB3 ALA    61      31.690  42.610  24.010  1.00  0.00           H
ATOM    808  C   ALA    61      33.560  40.630  23.780  1.00  0.00           C
ATOM    809  O   ALA    61      34.540  41.100  23.230  1.00  0.00           O
ATOM    810  N   GLY    65      33.490  39.900  24.890  1.00  0.00           N
ATOM    811  H   GLY    65      32.620  39.620  25.310  1.00  0.00           H
ATOM    812  CA  GLY    65      34.620  39.600  25.740  1.00  0.00           C
ATOM    813  HA1 GLY    65      35.480  39.970  25.190  1.00  0.00           H
ATOM    814  HA2 GLY    65      34.810  38.520  25.790  1.00  0.00           H
ATOM    815  C   GLY    65      34.590  40.300  27.100  1.00  0.00           C
ATOM    816  O   GLY    65      35.630  40.520  27.770  1.00  0.00           O
ATOM    817  N   ASP    66      33.400  40.740  27.560  1.00  0.00           N
ATOM    818  H   ASP    66      32.540  40.660  27.040  1.00  0.00           H
ATOM    819  CA  ASP    66      33.320  41.200  28.930  1.00  0.00           C
ATOM    820  HA  ASP    66      34.310  41.490  29.260  1.00  0.00           H
ATOM    821  CB  ASP    66      32.490  42.550  29.020  1.00  0.00           C
ATOM    822  HB1 ASP    66      32.470  42.990  30.020  1.00  0.00           H
ATOM    823  HB2 ASP    66      31.490  42.290  28.690  1.00  0.00           H
ATOM    824  CG  ASP    66      33.000  43.530  28.020  1.00  0.00           C
ATOM    825  OD1 ASP    66      32.220  43.760  27.040  1.00  0.00           O
ATOM    826  OD2 ASP    66      34.040  44.130  28.270  1.00  0.00           O
ATOM    827  C   ASP    66      32.920  40.140  29.980  1.00  0.00           C
ATOM    828  O   ASP    66      32.310  39.160  29.650  1.00  0.00           O
ATOM    829  N   ARG    67      33.390  40.360  31.250  1.00  0.00           N
ATOM    830  H   ARG    67      33.900  41.210  31.420  1.00  0.00           H
ATOM    831  CA  ARG    67      33.440  39.320  32.300  1.00  0.00           C
ATOM    832  HA  ARG    67      32.960  38.400  31.980  1.00  0.00           H
ATOM    833  CB  ARG    67      34.930  38.910  32.430  1.00  0.00           C
ATOM    834  HB1 ARG    67      34.940  38.310  33.340  1.00  0.00           H
ATOM    835  HB2 ARG    67      35.630  39.740  32.560  1.00  0.00           H
ATOM    836  CG  ARG    67      35.470  37.970  31.350  1.00  0.00           C
ATOM    837  HG1 ARG    67      35.460  38.620  30.480  1.00  0.00           H
ATOM    838  HG2 ARG    67      34.750  37.160  31.290  1.00  0.00           H
ATOM    839  CD  ARG    67      36.890  37.440  31.550  1.00  0.00           C
ATOM    840  HD1 ARG    67      36.940  36.860  32.470  1.00  0.00           H
ATOM    841  HD2 ARG    67      37.530  38.320  31.630  1.00  0.00           H
ATOM    842  NE  ARG    67      37.250  36.450  30.510  1.00  0.00           N
ATOM    843  HE  ARG    67      37.490  35.560  30.930  1.00  0.00           H
ATOM    844  CZ  ARG    67      37.730  36.580  29.300  1.00  0.00           C
ATOM    845  NH1 ARG    67      37.890  37.670  28.640  1.00  0.00           N
ATOM    846 1HH1 ARG    67      37.750  38.570  29.070  1.00  0.00           H
ATOM    847 2HH1 ARG    67      37.940  37.580  27.630  1.00  0.00           H
ATOM    848  NH2 ARG    67      38.040  35.510  28.690  1.00  0.00           N
ATOM    849 1HH2 ARG    67      37.680  34.670  29.130  1.00  0.00           H
ATOM    850 2HH2 ARG    67      38.320  35.560  27.720  1.00  0.00           H
ATOM    851  C   ARG    67      32.830  39.760  33.600  1.00  0.00           C
ATOM    852  O   ARG    67      33.040  40.910  34.000  1.00  0.00           O
ATOM    853  N   THR    68      32.320  38.810  34.340  1.00  0.00           N
ATOM    854  H   THR    68      32.460  37.840  34.070  1.00  0.00           H
ATOM    855  CA  THR    68      31.720  38.970  35.710  1.00  0.00           C
ATOM    856  HA  THR    68      32.130  39.830  36.250  1.00  0.00           H
ATOM    857  CB  THR    68      30.200  39.330  35.640  1.00  0.00           C
ATOM    858  HB  THR    68      29.730  38.510  35.090  1.00  0.00           H
ATOM    859  CG2 THR    68      29.620  39.250  37.070  1.00  0.00           C
ATOM    860 1HG2 THR    68      30.270  39.760  37.780  1.00  0.00           H
ATOM    861 2HG2 THR    68      28.610  39.650  37.150  1.00  0.00           H
ATOM    862 3HG2 THR    68      29.580  38.240  37.490  1.00  0.00           H
ATOM    863  OG1 THR    68      29.940  40.510  34.960  1.00  0.00           O
ATOM    864  HG1 THR    68      30.440  41.140  35.490  1.00  0.00           H
ATOM    865  C   THR    68      32.020  37.780  36.590  1.00  0.00           C
ATOM    866  O   THR    68      31.780  36.640  36.170  1.00  0.00           O
ATOM    867  N   TYR    69      32.300  37.980  37.880  1.00  0.00           N
ATOM    868  H   TYR    69      32.460  38.900  38.250  1.00  0.00           H
ATOM    869  CA  TYR    69      32.610  36.890  38.890  1.00  0.00           C
ATOM    870  HA  TYR    69      32.400  35.930  38.420  1.00  0.00           H
ATOM    871  CB  TYR    69      34.070  36.880  39.260  1.00  0.00           C
ATOM    872  HB1 TYR    69      34.140  36.040  39.950  1.00  0.00           H
ATOM    873  HB2 TYR    69      34.370  37.800  39.760  1.00  0.00           H
ATOM    874  CG  TYR    69      34.940  36.540  38.100  1.00  0.00           C
ATOM    875  CD1 TYR    69      35.450  37.670  37.360  1.00  0.00           C
ATOM    876  HD1 TYR    69      35.280  38.700  37.640  1.00  0.00           H
ATOM    877  CE1 TYR    69      36.280  37.400  36.280  1.00  0.00           C
ATOM    878  HE1 TYR    69      36.580  38.270  35.720  1.00  0.00           H
ATOM    879  CZ  TYR    69      36.630  36.110  35.850  1.00  0.00           C
ATOM    880  OH  TYR    69      37.440  35.990  34.760  1.00  0.00           O
ATOM    881  HH  TYR    69      37.770  36.830  34.440  1.00  0.00           H
ATOM    882  CE2 TYR    69      36.060  35.000  36.540  1.00  0.00           C
ATOM    883  HE2 TYR    69      36.220  33.970  36.260  1.00  0.00           H
ATOM    884  CD2 TYR    69      35.230  35.220  37.720  1.00  0.00           C
ATOM    885  HD2 TYR    69      34.720  34.370  38.150  1.00  0.00           H
ATOM    886  C   TYR    69      31.740  37.010  40.120  1.00  0.00           C
ATOM    887  O   TYR    69      31.170  38.020  40.550  1.00  0.00           O
ATOM    888  N   GLY    70      31.550  35.860  40.800  1.00  0.00           N
ATOM    889  H   GLY    70      31.910  35.030  40.350  1.00  0.00           H
ATOM    890  CA  GLY    70      30.900  35.650  42.110  1.00  0.00           C
ATOM    891  HA1 GLY    70      30.580  34.640  42.370  1.00  0.00           H
ATOM    892  HA2 GLY    70      29.980  36.180  41.880  1.00  0.00           H
ATOM    893  C   GLY    70      31.570  36.240  43.300  1.00  0.00           C
ATOM    894  O   GLY    70      32.740  36.570  43.250  1.00  0.00           O
ATOM    895  N   THR    71      30.870  36.410  44.440  1.00  0.00           N
ATOM    896  H   THR    71      30.000  35.900  44.410  1.00  0.00           H
ATOM    897  CA  THR    71      31.320  37.180  45.610  1.00  0.00           C
ATOM    898  HA  THR    71      31.790  38.120  45.330  1.00  0.00           H
ATOM    899  CB  THR    71      30.120  37.430  46.470  1.00  0.00           C
ATOM    900  HB  THR    71      30.490  38.050  47.290  1.00  0.00           H
ATOM    901  CG2 THR    71      29.100  38.310  45.830  1.00  0.00           C
ATOM    902 1HG2 THR    71      28.480  38.640  46.660  1.00  0.00           H
ATOM    903 2HG2 THR    71      29.570  39.090  45.240  1.00  0.00           H
ATOM    904 3HG2 THR    71      28.480  37.760  45.110  1.00  0.00           H
ATOM    905  OG1 THR    71      29.490  36.150  46.850  1.00  0.00           O
ATOM    906  HG1 THR    71      30.090  35.630  47.380  1.00  0.00           H
ATOM    907  C   THR    71      32.300  36.310  46.400  1.00  0.00           C
ATOM    908  O   THR    71      32.410  35.080  46.260  1.00  0.00           O
ATOM    909  N   ASP    72      33.150  36.920  47.260  1.00  0.00           N
ATOM    910  H   ASP    72      33.060  37.920  47.160  1.00  0.00           H
ATOM    911  CA  ASP    72      34.120  36.420  48.270  1.00  0.00           C
ATOM    912  HA  ASP    72      34.720  37.240  48.670  1.00  0.00           H
ATOM    913  CB  ASP    72      33.400  35.790  49.480  1.00  0.00           C
ATOM    914  HB1 ASP    72      34.100  35.500  50.260  1.00  0.00           H
ATOM    915  HB2 ASP    72      33.060  34.770  49.300  1.00  0.00           H
ATOM    916  CG  ASP    72      32.240  36.590  50.090  1.00  0.00           C
ATOM    917  OD1 ASP    72      32.350  37.850  50.140  1.00  0.00           O
ATOM    918  OD2 ASP    72      31.210  35.980  50.650  1.00  0.00           O
ATOM    919  C   ASP    72      35.170  35.470  47.700  1.00  0.00           C
ATOM    920  O   ASP    72      36.360  35.810  47.640  1.00  0.00           O
ATOM    921  N   SER    73      34.850  34.210  47.260  1.00  0.00           N
ATOM    922  H   SER    73      33.900  33.880  47.370  1.00  0.00           H
ATOM    923  CA  SER    73      35.870  33.150  47.100  1.00  0.00           C
ATOM    924  HA  SER    73      36.780  33.530  47.570  1.00  0.00           H
ATOM    925  CB  SER    73      35.420  31.860  47.860  1.00  0.00           C
ATOM    926  HB1 SER    73      35.250  32.000  48.920  1.00  0.00           H
ATOM    927  HB2 SER    73      36.220  31.120  47.870  1.00  0.00           H
ATOM    928  OG  SER    73      34.370  31.240  47.250  1.00  0.00           O
ATOM    929  HG  SER    73      33.670  31.870  47.460  1.00  0.00           H
ATOM    930  C   SER    73      36.260  32.820  45.610  1.00  0.00           C
ATOM    931  O   SER    73      36.960  31.880  45.340  1.00  0.00           O
ATOM    932  N   VAL    74      35.870  33.680  44.670  1.00  0.00           N
ATOM    933  H   VAL    74      35.270  34.450  44.930  1.00  0.00           H
ATOM    934  CA  VAL    74      36.050  33.390  43.280  1.00  0.00           C
ATOM    935  HA  VAL    74      36.420  32.370  43.160  1.00  0.00           H
ATOM    936  CB  VAL    74      34.650  33.490  42.520  1.00  0.00           C
ATOM    937  HB  VAL    74      34.460  34.560  42.540  1.00  0.00           H
ATOM    938  CG1 VAL    74      34.610  33.180  41.090  1.00  0.00           C
ATOM    939 1HG1 VAL    74      35.310  33.890  40.650  1.00  0.00           H
ATOM    940 2HG1 VAL    74      34.780  32.140  40.830  1.00  0.00           H
ATOM    941 3HG1 VAL    74      33.660  33.610  40.780  1.00  0.00           H
ATOM    942  CG2 VAL    74      33.530  32.790  43.260  1.00  0.00           C
ATOM    943 1HG2 VAL    74      33.500  31.740  42.990  1.00  0.00           H
ATOM    944 2HG2 VAL    74      33.630  32.880  44.340  1.00  0.00           H
ATOM    945 3HG2 VAL    74      32.560  33.190  42.970  1.00  0.00           H
ATOM    946  C   VAL    74      37.050  34.280  42.530  1.00  0.00           C
ATOM    947  O   VAL    74      37.870  33.730  41.830  1.00  0.00           O
ATOM    948  N   LYS    75      37.080  35.580  42.740  1.00  0.00           N
ATOM    949  H   LYS    75      36.290  35.970  43.240  1.00  0.00           H
ATOM    950  CA  LYS    75      38.100  36.510  42.150  1.00  0.00           C
ATOM    951  HA  LYS    75      37.860  36.420  41.090  1.00  0.00           H
ATOM    952  CB  LYS    75      37.870  37.960  42.710  1.00  0.00           C
ATOM    953  HB1 LYS    75      38.820  38.460  42.940  1.00  0.00           H
ATOM    954  HB2 LYS    75      37.200  37.930  43.570  1.00  0.00           H
ATOM    955  CG  LYS    75      37.070  38.770  41.700  1.00  0.00           C
ATOM    956  HG1 LYS    75      36.160  38.250  41.380  1.00  0.00           H
ATOM    957  HG2 LYS    75      37.620  38.950  40.770  1.00  0.00           H
ATOM    958  CD  LYS    75      36.810  40.140  42.320  1.00  0.00           C
ATOM    959  HD1 LYS    75      37.640  40.830  42.190  1.00  0.00           H
ATOM    960  HD2 LYS    75      36.470  40.100  43.360  1.00  0.00           H
ATOM    961  CE  LYS    75      35.700  40.780  41.510  1.00  0.00           C
ATOM    962  HE1 LYS    75      34.780  40.210  41.600  1.00  0.00           H
ATOM    963  HE2 LYS    75      35.980  40.740  40.460  1.00  0.00           H
ATOM    964  NZ  LYS    75      35.370  42.220  41.890  1.00  0.00           N
ATOM    965  HZ1 LYS    75      35.310  42.280  42.890  1.00  0.00           H
ATOM    966  HZ2 LYS    75      36.100  42.850  41.600  1.00  0.00           H
ATOM    967  HZ3 LYS    75      34.480  42.390  41.440  1.00  0.00           H
ATOM    968  C   LYS    75      39.570  36.020  42.300  1.00  0.00           C
ATOM    969  O   LYS    75      40.380  36.340  41.410  1.00  0.00           O
ATOM    970  N   GLY    76      39.860  35.240  43.320  1.00  0.00           N
ATOM    971  H   GLY    76      39.190  35.160  44.070  1.00  0.00           H
ATOM    972  CA  GLY    76      41.250  34.880  43.570  1.00  0.00           C
ATOM    973  HA1 GLY    76      41.340  34.570  44.610  1.00  0.00           H
ATOM    974  HA2 GLY    76      41.950  35.640  43.220  1.00  0.00           H
ATOM    975  C   GLY    76      41.540  33.550  42.820  1.00  0.00           C
ATOM    976  O   GLY    76      42.710  33.140  42.840  1.00  0.00           O
ATOM    977  N   ARG    77      40.610  32.800  42.230  1.00  0.00           N
ATOM    978  H   ARG    77      39.660  33.140  42.160  1.00  0.00           H
ATOM    979  CA  ARG    77      40.790  31.350  41.920  1.00  0.00           C
ATOM    980  HA  ARG    77      41.830  31.070  41.810  1.00  0.00           H
ATOM    981  CB  ARG    77      40.130  30.630  43.100  1.00  0.00           C
ATOM    982  HB1 ARG    77      39.820  29.610  42.890  1.00  0.00           H
ATOM    983  HB2 ARG    77      39.210  31.160  43.360  1.00  0.00           H
ATOM    984  CG  ARG    77      40.980  30.820  44.410  1.00  0.00           C
ATOM    985  HG1 ARG    77      40.780  31.800  44.860  1.00  0.00           H
ATOM    986  HG2 ARG    77      42.040  30.720  44.190  1.00  0.00           H
ATOM    987  CD  ARG    77      40.540  29.890  45.560  1.00  0.00           C
ATOM    988  HD1 ARG    77      41.070  29.930  46.510  1.00  0.00           H
ATOM    989  HD2 ARG    77      40.850  28.930  45.150  1.00  0.00           H
ATOM    990  NE  ARG    77      39.040  29.920  45.740  1.00  0.00           N
ATOM    991  HE  ARG    77      38.570  30.810  45.770  1.00  0.00           H
ATOM    992  CZ  ARG    77      38.260  28.890  45.630  1.00  0.00           C
ATOM    993  NH1 ARG    77      38.720  27.660  45.400  1.00  0.00           N
ATOM    994 1HH1 ARG    77      39.690  27.400  45.450  1.00  0.00           H
ATOM    995 2HH1 ARG    77      38.120  26.860  45.590  1.00  0.00           H
ATOM    996  NH2 ARG    77      36.970  29.030  45.760  1.00  0.00           N
ATOM    997 1HH2 ARG    77      36.540  29.940  45.850  1.00  0.00           H
ATOM    998 2HH2 ARG    77      36.360  28.230  45.800  1.00  0.00           H
ATOM    999  C   ARG    77      40.170  30.880  40.520  1.00  0.00           C
ATOM   1000  O   ARG    77      40.310  29.720  40.130  1.00  0.00           O
ATOM   1001  N   PHE    78      39.510  31.730  39.760  1.00  0.00           N
ATOM   1002  H   PHE    78      39.460  32.690  40.080  1.00  0.00           H
ATOM   1003  CA  PHE    78      38.670  31.340  38.590  1.00  0.00           C
ATOM   1004  HA  PHE    78      38.920  30.360  38.180  1.00  0.00           H
ATOM   1005  CB  PHE    78      37.160  31.260  38.930  1.00  0.00           C
ATOM   1006  HB1 PHE    78      36.730  30.860  38.010  1.00  0.00           H
ATOM   1007  HB2 PHE    78      36.760  32.210  39.260  1.00  0.00           H
ATOM   1008  CG  PHE    78      36.630  30.270  40.060  1.00  0.00           C
ATOM   1009  CD1 PHE    78      37.060  30.460  41.340  1.00  0.00           C
ATOM   1010  HD1 PHE    78      37.700  31.320  41.480  1.00  0.00           H
ATOM   1011  CE1 PHE    78      36.700  29.550  42.370  1.00  0.00           C
ATOM   1012  HE1 PHE    78      37.050  29.760  43.360  1.00  0.00           H
ATOM   1013  CZ  PHE    78      35.840  28.500  42.020  1.00  0.00           C
ATOM   1014  HZ  PHE    78      35.570  27.760  42.760  1.00  0.00           H
ATOM   1015  CE2 PHE    78      35.510  28.270  40.720  1.00  0.00           C
ATOM   1016  HE2 PHE    78      34.790  27.510  40.440  1.00  0.00           H
ATOM   1017  CD2 PHE    78      35.830  29.160  39.700  1.00  0.00           C
ATOM   1018  HD2 PHE    78      35.390  29.010  38.720  1.00  0.00           H
ATOM   1019  C   PHE    78      38.930  32.300  37.460  1.00  0.00           C
ATOM   1020  O   PHE    78      39.170  33.490  37.620  1.00  0.00           O
ATOM   1021  N   ALA    79      39.000  31.670  36.210  1.00  0.00           N
ATOM   1022  H   ALA    79      38.850  30.680  36.180  1.00  0.00           H
ATOM   1023  CA  ALA    79      38.950  32.460  34.960  1.00  0.00           C
ATOM   1024  HA  ALA    79      38.610  33.490  35.110  1.00  0.00           H
ATOM   1025  CB  ALA    79      40.370  32.440  34.400  1.00  0.00           C
ATOM   1026  HB1 ALA    79      40.660  31.400  34.240  1.00  0.00           H
ATOM   1027  HB2 ALA    79      40.300  32.920  33.430  1.00  0.00           H
ATOM   1028  HB3 ALA    79      41.060  32.910  35.110  1.00  0.00           H
ATOM   1029  C   ALA    79      38.050  31.760  33.950  1.00  0.00           C
ATOM   1030  O   ALA    79      38.120  30.550  33.700  1.00  0.00           O
ATOM   1031  N   ILE    80      37.370  32.640  33.200  1.00  0.00           N
ATOM   1032  H   ILE    80      37.660  33.590  33.380  1.00  0.00           H
ATOM   1033  CA  ILE    80      36.440  32.280  32.180  1.00  0.00           C
ATOM   1034  HA  ILE    80      36.270  31.200  32.180  1.00  0.00           H
ATOM   1035  CB  ILE    80      35.080  32.850  32.600  1.00  0.00           C
ATOM   1036  HB  ILE    80      35.130  32.620  33.660  1.00  0.00           H
ATOM   1037  CG2 ILE    80      34.990  34.360  32.420  1.00  0.00           C
ATOM   1038 1HG2 ILE    80      35.860  34.880  32.840  1.00  0.00           H
ATOM   1039 2HG2 ILE    80      34.890  34.670  31.380  1.00  0.00           H
ATOM   1040 3HG2 ILE    80      34.090  34.710  32.930  1.00  0.00           H
ATOM   1041  CG1 ILE    80      33.910  32.030  32.060  1.00  0.00           C
ATOM   1042 1HG1 ILE    80      34.040  31.000  32.370  1.00  0.00           H
ATOM   1043 2HG1 ILE    80      33.850  32.190  30.980  1.00  0.00           H
ATOM   1044  CD  ILE    80      32.640  32.460  32.750  1.00  0.00           C
ATOM   1045  HD1 ILE    80      32.710  32.310  33.830  1.00  0.00           H
ATOM   1046  HD2 ILE    80      32.360  33.480  32.520  1.00  0.00           H
ATOM   1047  HD3 ILE    80      31.880  31.800  32.340  1.00  0.00           H
ATOM   1048  C   ILE    80      36.810  32.630  30.730  1.00  0.00           C
ATOM   1049  O   ILE    80      37.400  33.690  30.490  1.00  0.00           O
ATOM   1050  N   SER    81      36.190  31.950  29.760  1.00  0.00           N
ATOM   1051  H   SER    81      35.600  31.160  30.000  1.00  0.00           H
ATOM   1052  CA  SER    81      36.620  32.100  28.300  1.00  0.00           C
ATOM   1053  HA  SER    81      36.910  33.130  28.080  1.00  0.00           H
ATOM   1054  CB  SER    81      37.800  31.190  28.110  1.00  0.00           C
ATOM   1055  HB1 SER    81      37.520  30.180  27.840  1.00  0.00           H
ATOM   1056  HB2 SER    81      38.300  31.230  29.080  1.00  0.00           H
ATOM   1057  OG  SER    81      38.680  31.600  27.110  1.00  0.00           O
ATOM   1058  HG  SER    81      39.370  32.170  27.450  1.00  0.00           H
ATOM   1059  C   SER    81      35.550  31.650  27.370  1.00  0.00           C
ATOM   1060  O   SER    81      34.690  30.780  27.750  1.00  0.00           O
ATOM   1061  N   ARG    82      35.720  32.000  26.100  1.00  0.00           N
ATOM   1062  H   ARG    82      36.210  32.860  25.930  1.00  0.00           H
ATOM   1063  CA  ARG    82      34.990  31.350  24.990  1.00  0.00           C
ATOM   1064  HA  ARG    82      34.370  30.540  25.380  1.00  0.00           H
ATOM   1065  CB  ARG    82      34.120  32.470  24.400  1.00  0.00           C
ATOM   1066  HB1 ARG    82      33.840  32.250  23.370  1.00  0.00           H
ATOM   1067  HB2 ARG    82      34.690  33.390  24.470  1.00  0.00           H
ATOM   1068  CG  ARG    82      32.830  32.690  25.150  1.00  0.00           C
ATOM   1069  HG1 ARG    82      32.870  32.450  26.210  1.00  0.00           H
ATOM   1070  HG2 ARG    82      32.140  31.930  24.770  1.00  0.00           H
ATOM   1071  CD  ARG    82      32.200  34.030  24.840  1.00  0.00           C
ATOM   1072  HD1 ARG    82      32.950  34.690  25.270  1.00  0.00           H
ATOM   1073  HD2 ARG    82      31.210  34.030  25.300  1.00  0.00           H
ATOM   1074  NE  ARG    82      32.000  34.280  23.420  1.00  0.00           N
ATOM   1075  HE  ARG    82      32.870  34.370  22.910  1.00  0.00           H
ATOM   1076  CZ  ARG    82      30.930  34.580  22.720  1.00  0.00           C
ATOM   1077  NH1 ARG    82      29.680  34.460  23.180  1.00  0.00           N
ATOM   1078 1HH1 ARG    82      29.480  34.170  24.130  1.00  0.00           H
ATOM   1079 2HH1 ARG    82      28.880  34.560  22.580  1.00  0.00           H
ATOM   1080  NH2 ARG    82      31.030  35.010  21.480  1.00  0.00           N
ATOM   1081 1HH2 ARG    82      31.900  35.310  21.070  1.00  0.00           H
ATOM   1082 2HH2 ARG    82      30.190  35.210  20.950  1.00  0.00           H
ATOM   1083  C   ARG    82      35.970  30.790  23.930  1.00  0.00           C
ATOM   1084  O   ARG    82      37.200  31.040  23.870  1.00  0.00           O
ATOM   1085  N   ASP    83      35.380  30.010  23.010  1.00  0.00           N
ATOM   1086  H   ASP    83      34.470  29.630  23.190  1.00  0.00           H
ATOM   1087  CA  ASP    83      35.970  29.630  21.660  1.00  0.00           C
ATOM   1088  HA  ASP    83      36.750  30.320  21.340  1.00  0.00           H
ATOM   1089  CB  ASP    83      36.630  28.270  21.720  1.00  0.00           C
ATOM   1090  HB1 ASP    83      35.900  27.490  21.910  1.00  0.00           H
ATOM   1091  HB2 ASP    83      37.380  28.280  22.510  1.00  0.00           H
ATOM   1092  CG  ASP    83      37.300  27.790  20.430  1.00  0.00           C
ATOM   1093  OD1 ASP    83      38.150  28.560  19.950  1.00  0.00           O
ATOM   1094  OD2 ASP    83      36.850  26.750  19.910  1.00  0.00           O
ATOM   1095  C   ASP    83      34.790  29.580  20.650  1.00  0.00           C
ATOM   1096  O   ASP    83      33.850  28.810  20.710  1.00  0.00           O
ATOM   1097  N   ASN    84      34.950  30.290  19.520  1.00  0.00           N
ATOM   1098  H   ASN    84      35.720  30.940  19.450  1.00  0.00           H
ATOM   1099  CA  ASN    84      34.100  30.250  18.370  1.00  0.00           C
ATOM   1100  HA  ASN    84      33.090  30.320  18.770  1.00  0.00           H
ATOM   1101  CB  ASN    84      34.310  31.560  17.670  1.00  0.00           C
ATOM   1102  HB1 ASN    84      35.240  31.480  17.100  1.00  0.00           H
ATOM   1103  HB2 ASN    84      34.470  32.380  18.380  1.00  0.00           H
ATOM   1104  CG  ASN    84      33.210  32.020  16.660  1.00  0.00           C
ATOM   1105  OD1 ASN    84      32.130  32.430  17.050  1.00  0.00           O
ATOM   1106  ND2 ASN    84      33.430  31.800  15.440  1.00  0.00           N
ATOM   1107 1HD2 ASN    84      34.240  31.290  15.130  1.00  0.00           H
ATOM   1108 2HD2 ASN    84      32.840  32.360  14.840  1.00  0.00           H
ATOM   1109  C   ASN    84      34.140  29.030  17.470  1.00  0.00           C
ATOM   1110  O   ASN    84      33.140  28.690  16.750  1.00  0.00           O
ATOM   1111  N   ALA    85      35.260  28.390  17.360  1.00  0.00           N
ATOM   1112  H   ALA    85      36.040  28.650  17.940  1.00  0.00           H
ATOM   1113  CA  ALA    85      35.450  27.240  16.470  1.00  0.00           C
ATOM   1114  HA  ALA    85      34.930  27.440  15.530  1.00  0.00           H
ATOM   1115  CB  ALA    85      36.870  27.020  16.190  1.00  0.00           C
ATOM   1116  HB1 ALA    85      37.060  25.990  15.910  1.00  0.00           H
ATOM   1117  HB2 ALA    85      37.120  27.650  15.340  1.00  0.00           H
ATOM   1118  HB3 ALA    85      37.400  27.310  17.100  1.00  0.00           H
ATOM   1119  C   ALA    85      34.720  25.980  17.080  1.00  0.00           C
ATOM   1120  O   ALA    85      34.180  25.130  16.360  1.00  0.00           O
ATOM   1121  N   LYS    86      34.780  25.820  18.370  1.00  0.00           N
ATOM   1122  H   LYS    86      35.320  26.450  18.950  1.00  0.00           H
ATOM   1123  CA  LYS    86      34.060  24.760  19.070  1.00  0.00           C
ATOM   1124  HA  LYS    86      33.760  23.930  18.430  1.00  0.00           H
ATOM   1125  CB  LYS    86      34.960  24.160  20.160  1.00  0.00           C
ATOM   1126  HB1 LYS    86      34.350  23.560  20.830  1.00  0.00           H
ATOM   1127  HB2 LYS    86      35.380  25.000  20.710  1.00  0.00           H
ATOM   1128  CG  LYS    86      36.000  23.350  19.510  1.00  0.00           C
ATOM   1129  HG1 LYS    86      36.700  23.870  18.860  1.00  0.00           H
ATOM   1130  HG2 LYS    86      35.470  22.630  18.890  1.00  0.00           H
ATOM   1131  CD  LYS    86      36.930  22.510  20.450  1.00  0.00           C
ATOM   1132  HD1 LYS    86      37.300  23.120  21.270  1.00  0.00           H
ATOM   1133  HD2 LYS    86      37.800  22.110  19.930  1.00  0.00           H
ATOM   1134  CE  LYS    86      36.110  21.380  21.100  1.00  0.00           C
ATOM   1135  HE1 LYS    86      35.790  20.740  20.280  1.00  0.00           H
ATOM   1136  HE2 LYS    86      35.200  21.620  21.660  1.00  0.00           H
ATOM   1137  NZ  LYS    86      37.010  20.650  22.000  1.00  0.00           N
ATOM   1138  HZ1 LYS    86      36.630  19.710  22.020  1.00  0.00           H
ATOM   1139  HZ2 LYS    86      37.930  20.630  21.570  1.00  0.00           H
ATOM   1140  HZ3 LYS    86      36.990  21.040  22.930  1.00  0.00           H
ATOM   1141  C   LYS    86      32.760  25.230  19.730  1.00  0.00           C
ATOM   1142  O   LYS    86      32.160  24.430  20.490  1.00  0.00           O
ATOM   1143  N   ASN    87      32.280  26.480  19.390  1.00  0.00           N
ATOM   1144  H   ASN    87      32.860  26.990  18.740  1.00  0.00           H
ATOM   1145  CA  ASN    87      31.100  27.180  20.040  1.00  0.00           C
ATOM   1146  HA  ASN    87      31.200  28.260  19.890  1.00  0.00           H
ATOM   1147  CB  ASN    87      29.970  26.680  19.160  1.00  0.00           C
ATOM   1148  HB1 ASN    87      29.000  27.040  19.510  1.00  0.00           H
ATOM   1149  HB2 ASN    87      29.900  25.600  19.310  1.00  0.00           H
ATOM   1150  CG  ASN    87      29.960  27.050  17.670  1.00  0.00           C
ATOM   1151  OD1 ASN    87      30.010  28.250  17.400  1.00  0.00           O
ATOM   1152  ND2 ASN    87      29.810  26.080  16.780  1.00  0.00           N
ATOM   1153 1HD2 ASN    87      29.830  25.160  17.180  1.00  0.00           H
ATOM   1154 2HD2 ASN    87      29.770  26.240  15.780  1.00  0.00           H
ATOM   1155  C   ASN    87      30.940  26.820  21.510  1.00  0.00           C
ATOM   1156  O   ASN    87      29.990  26.130  21.880  1.00  0.00           O
ATOM   1157  N   THR    88      31.980  27.030  22.340  1.00  0.00           N
ATOM   1158  H   THR    88      32.760  27.550  21.980  1.00  0.00           H
ATOM   1159  CA  THR    88      32.080  26.550  23.730  1.00  0.00           C
ATOM   1160  HA  THR    88      31.080  26.260  24.050  1.00  0.00           H
ATOM   1161  CB  THR    88      32.980  25.280  23.770  1.00  0.00           C
ATOM   1162  HB  THR    88      33.870  25.360  23.150  1.00  0.00           H
ATOM   1163  CG2 THR    88      33.370  24.740  25.150  1.00  0.00           C
ATOM   1164 1HG2 THR    88      33.570  23.670  25.140  1.00  0.00           H
ATOM   1165 2HG2 THR    88      34.280  25.300  25.340  1.00  0.00           H
ATOM   1166 3HG2 THR    88      32.550  25.010  25.810  1.00  0.00           H
ATOM   1167  OG1 THR    88      32.270  24.200  23.250  1.00  0.00           O
ATOM   1168  HG1 THR    88      32.230  24.360  22.300  1.00  0.00           H
ATOM   1169  C   THR    88      32.490  27.630  24.710  1.00  0.00           C
ATOM   1170  O   THR    88      33.440  28.420  24.500  1.00  0.00           O
ATOM   1171  N   MET    89      31.860  27.680  25.880  1.00  0.00           N
ATOM   1172  H   MET    89      31.060  27.080  25.990  1.00  0.00           H
ATOM   1173  CA  MET    89      32.380  28.560  27.010  1.00  0.00           C
ATOM   1174  HA  MET    89      33.010  29.360  26.630  1.00  0.00           H
ATOM   1175  CB  MET    89      31.200  29.280  27.720  1.00  0.00           C
ATOM   1176  HB1 MET    89      30.530  28.460  27.970  1.00  0.00           H
ATOM   1177  HB2 MET    89      30.780  29.990  27.010  1.00  0.00           H
ATOM   1178  CG  MET    89      31.550  30.030  28.990  1.00  0.00           C
ATOM   1179  HG1 MET    89      32.030  30.970  28.730  1.00  0.00           H
ATOM   1180  HG2 MET    89      32.180  29.340  29.550  1.00  0.00           H
ATOM   1181  SD  MET    89      30.140  30.610  30.120  1.00  0.00           S
ATOM   1182  CE  MET    89      29.060  29.280  29.980  1.00  0.00           C
ATOM   1183  HE1 MET    89      28.810  29.130  28.930  1.00  0.00           H
ATOM   1184  HE2 MET    89      29.490  28.360  30.350  1.00  0.00           H
ATOM   1185  HE3 MET    89      28.180  29.430  30.610  1.00  0.00           H
ATOM   1186  C   MET    89      33.150  27.680  27.940  1.00  0.00           C
ATOM   1187  O   MET    89      32.770  26.560  28.260  1.00  0.00           O
ATOM   1188  N   TYR    90      34.320  28.170  28.340  1.00  0.00           N
ATOM   1189  H   TYR    90      34.490  29.120  28.040  1.00  0.00           H
ATOM   1190  CA  TYR    90      35.260  27.540  29.290  1.00  0.00           C
ATOM   1191  HA  TYR    90      34.870  26.550  29.520  1.00  0.00           H
ATOM   1192  CB  TYR    90      36.570  27.170  28.670  1.00  0.00           C
ATOM   1193  HB1 TYR    90      37.160  26.470  29.260  1.00  0.00           H
ATOM   1194  HB2 TYR    90      37.230  28.030  28.560  1.00  0.00           H
ATOM   1195  CG  TYR    90      36.580  26.440  27.330  1.00  0.00           C
ATOM   1196  CD1 TYR    90      36.420  27.100  26.110  1.00  0.00           C
ATOM   1197  HD1 TYR    90      36.200  28.160  26.190  1.00  0.00           H
ATOM   1198  CE1 TYR    90      36.400  26.430  24.900  1.00  0.00           C
ATOM   1199  HE1 TYR    90      36.250  26.940  23.950  1.00  0.00           H
ATOM   1200  CZ  TYR    90      36.750  25.060  24.770  1.00  0.00           C
ATOM   1201  OH  TYR    90      36.740  24.440  23.590  1.00  0.00           O
ATOM   1202  HH  TYR    90      37.200  23.610  23.720  1.00  0.00           H
ATOM   1203  CE2 TYR    90      36.920  24.340  26.000  1.00  0.00           C
ATOM   1204  HE2 TYR    90      37.180  23.290  25.990  1.00  0.00           H
ATOM   1205  CD2 TYR    90      36.870  25.050  27.240  1.00  0.00           C
ATOM   1206  HD2 TYR    90      37.170  24.560  28.160  1.00  0.00           H
ATOM   1207  C   TYR    90      35.380  28.200  30.600  1.00  0.00           C
ATOM   1208  O   TYR    90      35.200  29.430  30.670  1.00  0.00           O
ATOM   1209  N   LEU    91      35.540  27.420  31.660  1.00  0.00           N
ATOM   1210  H   LEU    91      35.630  26.430  31.460  1.00  0.00           H
ATOM   1211  CA  LEU    91      35.690  27.980  33.020  1.00  0.00           C
ATOM   1212  HA  LEU    91      35.980  29.020  32.880  1.00  0.00           H
ATOM   1213  CB  LEU    91      34.430  27.910  33.830  1.00  0.00           C
ATOM   1214  HB1 LEU    91      34.120  26.870  33.880  1.00  0.00           H
ATOM   1215  HB2 LEU    91      33.640  28.480  33.330  1.00  0.00           H
ATOM   1216  CG  LEU    91      34.610  28.460  35.240  1.00  0.00           C
ATOM   1217  HG  LEU    91      35.350  27.810  35.700  1.00  0.00           H
ATOM   1218  CD1 LEU    91      35.050  29.900  35.330  1.00  0.00           C
ATOM   1219 1HD1 LEU    91      36.080  29.880  34.980  1.00  0.00           H
ATOM   1220 2HD1 LEU    91      34.420  30.520  34.690  1.00  0.00           H
ATOM   1221 3HD1 LEU    91      35.000  30.360  36.320  1.00  0.00           H
ATOM   1222  CD2 LEU    91      33.350  28.340  36.040  1.00  0.00           C
ATOM   1223 1HD2 LEU    91      33.050  27.300  35.940  1.00  0.00           H
ATOM   1224 2HD2 LEU    91      33.480  28.580  37.100  1.00  0.00           H
ATOM   1225 3HD2 LEU    91      32.580  29.020  35.690  1.00  0.00           H
ATOM   1226  C   LEU    91      36.840  27.200  33.750  1.00  0.00           C
ATOM   1227  O   LEU    91      36.630  26.100  34.170  1.00  0.00           O
ATOM   1228  N   GLN    92      37.970  27.830  33.940  1.00  0.00           N
ATOM   1229  H   GLN    92      37.990  28.780  33.610  1.00  0.00           H
ATOM   1230  CA  GLN    92      39.070  27.320  34.730  1.00  0.00           C
ATOM   1231  HA  GLN    92      39.070  26.230  34.630  1.00  0.00           H
ATOM   1232  CB  GLN    92      40.330  27.880  34.100  1.00  0.00           C
ATOM   1233  HB1 GLN    92      40.370  28.950  34.260  1.00  0.00           H
ATOM   1234  HB2 GLN    92      40.410  27.590  33.050  1.00  0.00           H
ATOM   1235  CG  GLN    92      41.640  27.430  34.750  1.00  0.00           C
ATOM   1236  HG1 GLN    92      41.560  27.540  35.830  1.00  0.00           H
ATOM   1237  HG2 GLN    92      42.450  28.090  34.430  1.00  0.00           H
ATOM   1238  CD  GLN    92      42.070  26.020  34.430  1.00  0.00           C
ATOM   1239  OE1 GLN    92      42.500  25.720  33.280  1.00  0.00           O
ATOM   1240  NE2 GLN    92      41.810  25.040  35.270  1.00  0.00           N
ATOM   1241 1HE2 GLN    92      41.610  25.300  36.230  1.00  0.00           H
ATOM   1242 2HE2 GLN    92      42.020  24.080  35.050  1.00  0.00           H
ATOM   1243  C   GLN    92      38.920  27.620  36.230  1.00  0.00           C
ATOM   1244  O   GLN    92      38.640  28.770  36.560  1.00  0.00           O
ATOM   1245  N   MET    93      39.150  26.620  37.090  1.00  0.00           N
ATOM   1246  H   MET    93      39.460  25.750  36.710  1.00  0.00           H
ATOM   1247  CA  MET    93      39.070  26.830  38.550  1.00  0.00           C
ATOM   1248  HA  MET    93      39.000  27.900  38.740  1.00  0.00           H
ATOM   1249  CB  MET    93      37.770  26.240  39.170  1.00  0.00           C
ATOM   1250  HB1 MET    93      36.960  26.690  38.600  1.00  0.00           H
ATOM   1251  HB2 MET    93      37.770  26.600  40.200  1.00  0.00           H
ATOM   1252  CG  MET    93      37.530  24.710  39.080  1.00  0.00           C
ATOM   1253  HG1 MET    93      38.420  24.250  39.520  1.00  0.00           H
ATOM   1254  HG2 MET    93      37.570  24.520  38.010  1.00  0.00           H
ATOM   1255  SD  MET    93      36.070  24.030  39.860  1.00  0.00           S
ATOM   1256  CE  MET    93      34.940  24.580  38.550  1.00  0.00           C
ATOM   1257  HE1 MET    93      34.020  24.020  38.690  1.00  0.00           H
ATOM   1258  HE2 MET    93      34.660  25.630  38.500  1.00  0.00           H
ATOM   1259  HE3 MET    93      35.400  24.260  37.610  1.00  0.00           H
ATOM   1260  C   MET    93      40.360  26.280  39.130  1.00  0.00           C
ATOM   1261  O   MET    93      40.870  25.230  38.640  1.00  0.00           O
ATOM   1262  N   ASN    94      40.850  26.890  40.180  1.00  0.00           N
ATOM   1263  H   ASN    94      40.410  27.740  40.500  1.00  0.00           H
ATOM   1264  CA  ASN    94      42.140  26.570  40.820  1.00  0.00           C
ATOM   1265  HA  ASN    94      42.540  25.640  40.420  1.00  0.00           H
ATOM   1266  CB  ASN    94      43.200  27.680  40.460  1.00  0.00           C
ATOM   1267  HB1 ASN    94      44.170  27.360  40.840  1.00  0.00           H
ATOM   1268  HB2 ASN    94      42.990  28.650  40.910  1.00  0.00           H
ATOM   1269  CG  ASN    94      43.380  27.930  39.010  1.00  0.00           C
ATOM   1270  OD1 ASN    94      43.270  29.040  38.540  1.00  0.00           O
ATOM   1271  ND2 ASN    94      43.480  26.880  38.250  1.00  0.00           N
ATOM   1272 1HD2 ASN    94      43.620  25.930  38.560  1.00  0.00           H
ATOM   1273 2HD2 ASN    94      43.750  27.160  37.310  1.00  0.00           H
ATOM   1274  C   ASN    94      42.010  26.540  42.340  1.00  0.00           C
ATOM   1275  O   ASN    94      41.110  27.240  42.850  1.00  0.00           O
ATOM   1276  N   SER    95      43.000  25.990  43.070  1.00  0.00           N
ATOM   1277  H   SER    95      43.850  25.750  42.590  1.00  0.00           H
ATOM   1278  CA  SER    95      43.080  26.000  44.580  1.00  0.00           C
ATOM   1279  HA  SER    95      43.810  25.230  44.830  1.00  0.00           H
ATOM   1280  CB  SER    95      43.700  27.330  45.120  1.00  0.00           C
ATOM   1281  HB1 SER    95      43.860  27.250  46.190  1.00  0.00           H
ATOM   1282  HB2 SER    95      43.060  28.190  44.900  1.00  0.00           H
ATOM   1283  OG  SER    95      44.940  27.660  44.460  1.00  0.00           O
ATOM   1284  HG  SER    95      45.120  28.600  44.420  1.00  0.00           H
ATOM   1285  C   SER    95      41.760  25.580  45.300  1.00  0.00           C
ATOM   1286  O   SER    95      41.230  26.420  46.090  1.00  0.00           O
ATOM   1287  N   LEU    96      41.190  24.470  44.950  1.00  0.00           N
ATOM   1288  H   LEU    96      41.750  23.950  44.290  1.00  0.00           H
ATOM   1289  CA  LEU    96      39.910  24.080  45.480  1.00  0.00           C
ATOM   1290  HA  LEU    96      39.190  24.900  45.520  1.00  0.00           H
ATOM   1291  CB  LEU    96      39.360  23.070  44.470  1.00  0.00           C
ATOM   1292  HB1 LEU    96      38.420  22.650  44.820  1.00  0.00           H
ATOM   1293  HB2 LEU    96      39.980  22.180  44.390  1.00  0.00           H
ATOM   1294  CG  LEU    96      39.020  23.380  43.010  1.00  0.00           C
ATOM   1295  HG  LEU    96      39.940  23.360  42.420  1.00  0.00           H
ATOM   1296  CD1 LEU    96      38.010  22.410  42.330  1.00  0.00           C
ATOM   1297 1HD1 LEU    96      37.010  22.730  42.630  1.00  0.00           H
ATOM   1298 2HD1 LEU    96      38.190  22.440  41.260  1.00  0.00           H
ATOM   1299 3HD1 LEU    96      38.160  21.380  42.660  1.00  0.00           H
ATOM   1300  CD2 LEU    96      38.500  24.710  42.750  1.00  0.00           C
ATOM   1301 1HD2 LEU    96      38.440  24.900  41.680  1.00  0.00           H
ATOM   1302 2HD2 LEU    96      37.500  24.750  43.160  1.00  0.00           H
ATOM   1303 3HD2 LEU    96      39.160  25.510  43.120  1.00  0.00           H
ATOM   1304  C   LEU    96      40.000  23.430  46.860  1.00  0.00           C
ATOM   1305  O   LEU    96      40.950  22.680  47.160  1.00  0.00           O
ATOM   1306  N   LYS    97      39.020  23.790  47.720  1.00  0.00           N
ATOM   1307  H   LYS    97      38.340  24.510  47.510  1.00  0.00           H
ATOM   1308  CA  LYS    97      38.860  23.140  48.990  1.00  0.00           C
ATOM   1309  HA  LYS    97      39.630  22.370  49.130  1.00  0.00           H
ATOM   1310  CB  LYS    97      39.020  24.200  50.120  1.00  0.00           C
ATOM   1311  HB1 LYS    97      38.900  23.760  51.100  1.00  0.00           H
ATOM   1312  HB2 LYS    97      38.230  24.930  49.970  1.00  0.00           H
ATOM   1313  CG  LYS    97      40.400  24.890  50.160  1.00  0.00           C
ATOM   1314  HG1 LYS    97      40.580  25.290  49.160  1.00  0.00           H
ATOM   1315  HG2 LYS    97      41.140  24.110  50.320  1.00  0.00           H
ATOM   1316  CD  LYS    97      40.510  26.020  51.180  1.00  0.00           C
ATOM   1317  HD1 LYS    97      40.160  25.610  52.130  1.00  0.00           H
ATOM   1318  HD2 LYS    97      40.040  26.960  50.890  1.00  0.00           H
ATOM   1319  CE  LYS    97      42.010  26.370  51.390  1.00  0.00           C
ATOM   1320  HE1 LYS    97      42.450  26.850  50.520  1.00  0.00           H
ATOM   1321  HE2 LYS    97      42.580  25.460  51.590  1.00  0.00           H
ATOM   1322  NZ  LYS    97      42.150  27.260  52.560  1.00  0.00           N
ATOM   1323  HZ1 LYS    97      41.850  28.200  52.340  1.00  0.00           H
ATOM   1324  HZ2 LYS    97      41.530  26.870  53.260  1.00  0.00           H
ATOM   1325  HZ3 LYS    97      43.080  27.320  52.930  1.00  0.00           H
ATOM   1326  C   LYS    97      37.540  22.350  49.030  1.00  0.00           C
ATOM   1327  O   LYS    97      36.700  22.610  48.180  1.00  0.00           O
ATOM   1328  N   PRO    98      37.230  21.620  50.110  1.00  0.00           N
ATOM   1329  CD  PRO    98      38.250  21.130  51.100  1.00  0.00           C
ATOM   1330  HD1 PRO    98      38.400  21.930  51.810  1.00  0.00           H
ATOM   1331  HD2 PRO    98      39.260  20.880  50.750  1.00  0.00           H
ATOM   1332  CG  PRO    98      37.590  19.900  51.710  1.00  0.00           C
ATOM   1333  HG1 PRO    98      37.940  19.750  52.730  1.00  0.00           H
ATOM   1334  HG2 PRO    98      37.830  19.030  51.100  1.00  0.00           H
ATOM   1335  CB  PRO    98      36.110  20.200  51.630  1.00  0.00           C
ATOM   1336  HB1 PRO    98      35.800  20.900  52.410  1.00  0.00           H
ATOM   1337  HB2 PRO    98      35.470  19.330  51.730  1.00  0.00           H
ATOM   1338  CA  PRO    98      35.960  20.870  50.250  1.00  0.00           C
ATOM   1339  HA  PRO    98      35.950  20.060  49.520  1.00  0.00           H
ATOM   1340  C   PRO    98      34.730  21.790  50.090  1.00  0.00           C
ATOM   1341  O   PRO    98      33.670  21.320  49.740  1.00  0.00           O
ATOM   1342  N   GLU    99      34.820  23.070  50.290  1.00  0.00           N
ATOM   1343  H   GLU    99      35.680  23.470  50.620  1.00  0.00           H
ATOM   1344  CA  GLU    99      33.800  24.080  49.940  1.00  0.00           C
ATOM   1345  HA  GLU    99      32.900  23.730  50.440  1.00  0.00           H
ATOM   1346  CB  GLU    99      34.390  25.390  50.570  1.00  0.00           C
ATOM   1347  HB1 GLU    99      33.850  26.200  50.070  1.00  0.00           H
ATOM   1348  HB2 GLU    99      35.450  25.390  50.310  1.00  0.00           H
ATOM   1349  CG  GLU    99      34.160  25.370  52.040  1.00  0.00           C
ATOM   1350  HG1 GLU    99      34.880  24.750  52.570  1.00  0.00           H
ATOM   1351  HG2 GLU    99      33.160  25.010  52.300  1.00  0.00           H
ATOM   1352  CD  GLU    99      34.230  26.810  52.610  1.00  0.00           C
ATOM   1353  OE1 GLU    99      33.210  27.220  53.220  1.00  0.00           O
ATOM   1354  OE2 GLU    99      35.330  27.410  52.460  1.00  0.00           O
ATOM   1355  C   GLU    99      33.380  24.200  48.450  1.00  0.00           C
ATOM   1356  O   GLU    99      32.280  24.680  48.130  1.00  0.00           O
ATOM   1357  N   ASP   100      34.270  23.860  47.510  1.00  0.00           N
ATOM   1358  H   ASP   100      35.180  23.500  47.780  1.00  0.00           H
ATOM   1359  CA  ASP   100      33.970  23.800  46.080  1.00  0.00           C
ATOM   1360  HA  ASP   100      33.190  24.560  46.010  1.00  0.00           H
ATOM   1361  CB  ASP   100      35.260  24.310  45.320  1.00  0.00           C
ATOM   1362  HB1 ASP   100      35.050  24.430  44.260  1.00  0.00           H
ATOM   1363  HB2 ASP   100      36.060  23.560  45.400  1.00  0.00           H
ATOM   1364  CG  ASP   100      35.890  25.640  45.890  1.00  0.00           C
ATOM   1365  OD1 ASP   100      35.360  26.750  45.690  1.00  0.00           O
ATOM   1366  OD2 ASP   100      36.940  25.600  46.550  1.00  0.00           O
ATOM   1367  C   ASP   100      33.420  22.500  45.480  1.00  0.00           C
ATOM   1368  O   ASP   100      33.220  22.450  44.260  1.00  0.00           O
ATOM   1369  N   THR   101      33.180  21.450  46.370  1.00  0.00           N
ATOM   1370  H   THR   101      33.210  21.770  47.330  1.00  0.00           H
ATOM   1371  CA  THR   101      32.490  20.200  46.130  1.00  0.00           C
ATOM   1372  HA  THR   101      32.860  19.710  45.230  1.00  0.00           H
ATOM   1373  CB  THR   101      32.590  19.190  47.320  1.00  0.00           C
ATOM   1374  HB  THR   101      32.270  19.700  48.220  1.00  0.00           H
ATOM   1375  CG2 THR   101      31.750  18.000  47.210  1.00  0.00           C
ATOM   1376 1HG2 THR   101      32.000  17.180  47.880  1.00  0.00           H
ATOM   1377 2HG2 THR   101      30.750  18.370  47.440  1.00  0.00           H
ATOM   1378 3HG2 THR   101      31.770  17.560  46.210  1.00  0.00           H
ATOM   1379  OG1 THR   101      33.930  18.770  47.490  1.00  0.00           O
ATOM   1380  HG1 THR   101      33.980  18.430  48.380  1.00  0.00           H
ATOM   1381  C   THR   101      30.970  20.430  45.840  1.00  0.00           C
ATOM   1382  O   THR   101      30.150  20.690  46.760  1.00  0.00           O
ATOM   1383  N   ALA   102      30.560  20.380  44.540  1.00  0.00           N
ATOM   1384  H   ALA   102      31.180  20.020  43.830  1.00  0.00           H
ATOM   1385  CA  ALA   102      29.260  20.870  44.090  1.00  0.00           C
ATOM   1386  HA  ALA   102      28.470  20.430  44.700  1.00  0.00           H
ATOM   1387  CB  ALA   102      29.320  22.400  44.130  1.00  0.00           C
ATOM   1388  HB1 ALA   102      28.400  22.810  43.700  1.00  0.00           H
ATOM   1389  HB2 ALA   102      29.380  22.720  45.170  1.00  0.00           H
ATOM   1390  HB3 ALA   102      30.180  22.760  43.570  1.00  0.00           H
ATOM   1391  C   ALA   102      28.980  20.410  42.650  1.00  0.00           C
ATOM   1392  O   ALA   102      29.930  20.120  41.960  1.00  0.00           O
ATOM   1393  N   VAL   103      27.660  20.340  42.270  1.00  0.00           N
ATOM   1394  H   VAL   103      27.040  20.520  43.050  1.00  0.00           H
ATOM   1395  CA  VAL   103      27.150  20.270  40.890  1.00  0.00           C
ATOM   1396  HA  VAL   103      27.860  19.700  40.300  1.00  0.00           H
ATOM   1397  CB  VAL   103      25.730  19.620  40.810  1.00  0.00           C
ATOM   1398  HB  VAL   103      25.130  20.170  41.530  1.00  0.00           H
ATOM   1399  CG1 VAL   103      25.140  19.730  39.410  1.00  0.00           C
ATOM   1400 1HG1 VAL   103      25.730  19.090  38.750  1.00  0.00           H
ATOM   1401 2HG1 VAL   103      24.140  19.290  39.420  1.00  0.00           H
ATOM   1402 3HG1 VAL   103      25.120  20.770  39.080  1.00  0.00           H
ATOM   1403  CG2 VAL   103      25.860  18.180  41.220  1.00  0.00           C
ATOM   1404 1HG2 VAL   103      24.900  17.680  41.080  1.00  0.00           H
ATOM   1405 2HG2 VAL   103      26.440  17.600  40.500  1.00  0.00           H
ATOM   1406 3HG2 VAL   103      26.220  17.950  42.220  1.00  0.00           H
ATOM   1407  C   VAL   103      27.120  21.740  40.360  1.00  0.00           C
ATOM   1408  O   VAL   103      26.590  22.660  40.980  1.00  0.00           O
ATOM   1409  N   TYR   104      27.820  21.970  39.260  1.00  0.00           N
ATOM   1410  H   TYR   104      28.170  21.150  38.800  1.00  0.00           H
ATOM   1411  CA  TYR   104      27.990  23.250  38.530  1.00  0.00           C
ATOM   1412  HA  TYR   104      27.760  24.100  39.170  1.00  0.00           H
ATOM   1413  CB  TYR   104      29.480  23.430  38.010  1.00  0.00           C
ATOM   1414  HB1 TYR   104      29.420  24.260  37.300  1.00  0.00           H
ATOM   1415  HB2 TYR   104      29.760  22.550  37.420  1.00  0.00           H
ATOM   1416  CG  TYR   104      30.470  23.760  39.090  1.00  0.00           C
ATOM   1417  CD1 TYR   104      30.780  22.760  39.980  1.00  0.00           C
ATOM   1418  HD1 TYR   104      30.260  21.810  39.870  1.00  0.00           H
ATOM   1419  CE1 TYR   104      31.640  22.960  41.030  1.00  0.00           C
ATOM   1420  HE1 TYR   104      31.850  22.180  41.750  1.00  0.00           H
ATOM   1421  CZ  TYR   104      32.250  24.190  41.200  1.00  0.00           C
ATOM   1422  OH  TYR   104      33.080  24.450  42.290  1.00  0.00           O
ATOM   1423  HH  TYR   104      33.230  23.570  42.640  1.00  0.00           H
ATOM   1424  CE2 TYR   104      31.960  25.200  40.310  1.00  0.00           C
ATOM   1425  HE2 TYR   104      32.470  26.110  40.570  1.00  0.00           H
ATOM   1426  CD2 TYR   104      31.040  25.040  39.250  1.00  0.00           C
ATOM   1427  HD2 TYR   104      30.650  25.860  38.660  1.00  0.00           H
ATOM   1428  C   TYR   104      27.020  23.120  37.320  1.00  0.00           C
ATOM   1429  O   TYR   104      26.980  22.090  36.630  1.00  0.00           O
ATOM   1430  N   TYR   105      26.260  24.150  36.980  1.00  0.00           N
ATOM   1431  H   TYR   105      26.580  25.040  37.360  1.00  0.00           H
ATOM   1432  CA  TYR   105      25.170  24.150  35.980  1.00  0.00           C
ATOM   1433  HA  TYR   105      25.080  23.200  35.460  1.00  0.00           H
ATOM   1434  CB  TYR   105      23.770  24.320  36.700  1.00  0.00           C
ATOM   1435  HB1 TYR   105      22.970  24.410  35.970  1.00  0.00           H
ATOM   1436  HB2 TYR   105      23.830  25.290  37.190  1.00  0.00           H
ATOM   1437  CG  TYR   105      23.360  23.340  37.820  1.00  0.00           C
ATOM   1438  CD1 TYR   105      23.730  23.570  39.140  1.00  0.00           C
ATOM   1439  HD1 TYR   105      24.420  24.340  39.430  1.00  0.00           H
ATOM   1440  CE1 TYR   105      23.360  22.760  40.210  1.00  0.00           C
ATOM   1441  HE1 TYR   105      23.650  22.900  41.250  1.00  0.00           H
ATOM   1442  CZ  TYR   105      22.580  21.630  39.870  1.00  0.00           C
ATOM   1443  OH  TYR   105      22.160  20.800  40.810  1.00  0.00           O
ATOM   1444  HH  TYR   105      21.890  20.010  40.350  1.00  0.00           H
ATOM   1445  CE2 TYR   105      22.190  21.330  38.550  1.00  0.00           C
ATOM   1446  HE2 TYR   105      21.530  20.490  38.440  1.00  0.00           H
ATOM   1447  CD2 TYR   105      22.620  22.200  37.500  1.00  0.00           C
ATOM   1448  HD2 TYR   105      22.310  22.060  36.480  1.00  0.00           H
ATOM   1449  C   TYR   105      25.370  25.230  34.990  1.00  0.00           C
ATOM   1450  O   TYR   105      25.390  26.340  35.480  1.00  0.00           O
ATOM   1451  N   CYS   106      25.300  25.010  33.690  1.00  0.00           N
ATOM   1452  H   CYS   106      24.990  24.120  33.340  1.00  0.00           H
ATOM   1453  CA  CYS   106      25.530  26.130  32.700  1.00  0.00           C
ATOM   1454  HA  CYS   106      26.240  26.860  33.080  1.00  0.00           H
ATOM   1455  CB  CYS   106      26.260  25.570  31.490  1.00  0.00           C
ATOM   1456  HB1 CYS   106      25.610  24.850  30.990  1.00  0.00           H
ATOM   1457  HB2 CYS   106      27.120  24.960  31.760  1.00  0.00           H
ATOM   1458  SG  CYS   106      26.720  26.770  30.170  1.00  0.00           S
ATOM   1459  C   CYS   106      24.190  26.750  32.290  1.00  0.00           C
ATOM   1460  O   CYS   106      23.200  26.120  32.290  1.00  0.00           O
ATOM   1461  N   ALA   107      24.240  28.070  32.040  1.00  0.00           N
ATOM   1462  H   ALA   107      25.160  28.480  31.930  1.00  0.00           H
ATOM   1463  CA  ALA   107      23.100  28.880  31.630  1.00  0.00           C
ATOM   1464  HA  ALA   107      22.410  28.220  31.110  1.00  0.00           H
ATOM   1465  CB  ALA   107      22.350  29.390  32.900  1.00  0.00           C
ATOM   1466  HB1 ALA   107      22.030  28.590  33.560  1.00  0.00           H
ATOM   1467  HB2 ALA   107      23.050  30.020  33.450  1.00  0.00           H
ATOM   1468  HB3 ALA   107      21.460  29.930  32.590  1.00  0.00           H
ATOM   1469  C   ALA   107      23.390  30.000  30.690  1.00  0.00           C
ATOM   1470  O   ALA   107      24.550  30.380  30.420  1.00  0.00           O
ATOM   1471  N   ALA   108      22.370  30.590  29.980  1.00  0.00           N
ATOM   1472  H   ALA   108      21.440  30.230  30.190  1.00  0.00           H
ATOM   1473  CA  ALA   108      22.500  31.630  29.020  1.00  0.00           C
ATOM   1474  HA  ALA   108      23.370  32.260  29.210  1.00  0.00           H
ATOM   1475  CB  ALA   108      22.640  31.070  27.590  1.00  0.00           C
ATOM   1476  HB1 ALA   108      23.450  30.340  27.660  1.00  0.00           H
ATOM   1477  HB2 ALA   108      21.730  30.540  27.330  1.00  0.00           H
ATOM   1478  HB3 ALA   108      22.920  31.850  26.880  1.00  0.00           H
ATOM   1479  C   ALA   108      21.410  32.710  29.150  1.00  0.00           C
ATOM   1480  O   ALA   108      20.270  32.310  29.560  1.00  0.00           O
ATOM   1481  N   ASP   109      21.620  33.970  28.730  1.00  0.00           N
ATOM   1482  H   ASP   109      22.580  34.190  28.480  1.00  0.00           H
ATOM   1483  CA  ASP   109      20.630  35.010  28.510  1.00  0.00           C
ATOM   1484  HA  ASP   109      19.790  34.610  27.940  1.00  0.00           H
ATOM   1485  CB  ASP   109      20.140  35.580  29.910  1.00  0.00           C
ATOM   1486  HB1 ASP   109      20.990  36.000  30.460  1.00  0.00           H
ATOM   1487  HB2 ASP   109      19.870  34.770  30.580  1.00  0.00           H
ATOM   1488  CG  ASP   109      19.000  36.630  29.890  1.00  0.00           C
ATOM   1489  OD1 ASP   109      17.820  36.260  29.650  1.00  0.00           O
ATOM   1490  OD2 ASP   109      19.340  37.800  29.990  1.00  0.00           O
ATOM   1491  C   ASP   109      21.190  36.150  27.630  1.00  0.00           C
ATOM   1492  O   ASP   109      22.410  36.170  27.360  1.00  0.00           O
ATOM   1493  N   ARG   110      20.380  37.140  27.260  1.00  0.00           N
ATOM   1494  H   ARG   110      19.370  37.010  27.280  1.00  0.00           H
ATOM   1495  CA  ARG   110      20.870  38.240  26.430  1.00  0.00           C
ATOM   1496  HA  ARG   110      21.610  37.830  25.740  1.00  0.00           H
ATOM   1497  CB  ARG   110      19.780  38.710  25.480  1.00  0.00           C
ATOM   1498  HB1 ARG   110      20.310  39.550  25.040  1.00  0.00           H
ATOM   1499  HB2 ARG   110      18.860  39.050  25.960  1.00  0.00           H
ATOM   1500  CG  ARG   110      19.410  37.710  24.340  1.00  0.00           C
ATOM   1501  HG1 ARG   110      18.970  36.830  24.820  1.00  0.00           H
ATOM   1502  HG2 ARG   110      20.220  37.490  23.650  1.00  0.00           H
ATOM   1503  CD  ARG   110      18.290  38.400  23.550  1.00  0.00           C
ATOM   1504  HD1 ARG   110      18.680  39.370  23.230  1.00  0.00           H
ATOM   1505  HD2 ARG   110      17.430  38.530  24.220  1.00  0.00           H
ATOM   1506  NE  ARG   110      17.940  37.600  22.420  1.00  0.00           N
ATOM   1507  HE  ARG   110      17.130  36.990  22.470  1.00  0.00           H
ATOM   1508  CZ  ARG   110      18.590  37.590  21.260  1.00  0.00           C
ATOM   1509  NH1 ARG   110      19.650  38.280  21.060  1.00  0.00           N
ATOM   1510 1HH1 ARG   110      20.180  38.700  21.820  1.00  0.00           H
ATOM   1511 2HH1 ARG   110      19.910  38.550  20.130  1.00  0.00           H
ATOM   1512  NH2 ARG   110      18.120  36.870  20.270  1.00  0.00           N
ATOM   1513 1HH2 ARG   110      17.440  36.130  20.370  1.00  0.00           H
ATOM   1514 2HH2 ARG   110      18.470  36.980  19.330  1.00  0.00           H
ATOM   1515  C   ARG   110      21.440  39.420  27.250  1.00  0.00           C
ATOM   1516  O   ARG   110      22.370  40.090  26.740  1.00  0.00           O
ATOM   1517  N   PHE   111      21.020  39.670  28.460  1.00  0.00           N
ATOM   1518  H   PHE   111      20.410  39.020  28.930  1.00  0.00           H
ATOM   1519  CA  PHE   111      21.330  40.920  29.110  1.00  0.00           C
ATOM   1520  HA  PHE   111      22.250  41.330  28.690  1.00  0.00           H
ATOM   1521  CB  PHE   111      20.230  41.960  28.810  1.00  0.00           C
ATOM   1522  HB1 PHE   111      20.560  42.940  29.160  1.00  0.00           H
ATOM   1523  HB2 PHE   111      19.390  41.780  29.490  1.00  0.00           H
ATOM   1524  CG  PHE   111      19.850  42.070  27.400  1.00  0.00           C
ATOM   1525  CD1 PHE   111      18.530  41.650  27.050  1.00  0.00           C
ATOM   1526  HD1 PHE   111      17.870  41.200  27.780  1.00  0.00           H
ATOM   1527  CE1 PHE   111      18.100  41.790  25.690  1.00  0.00           C
ATOM   1528  HE1 PHE   111      17.130  41.380  25.420  1.00  0.00           H
ATOM   1529  CZ  PHE   111      18.980  42.260  24.700  1.00  0.00           C
ATOM   1530  HZ  PHE   111      18.630  42.250  23.680  1.00  0.00           H
ATOM   1531  CE2 PHE   111      20.220  42.750  25.100  1.00  0.00           C
ATOM   1532  HE2 PHE   111      20.850  43.210  24.350  1.00  0.00           H
ATOM   1533  CD2 PHE   111      20.690  42.620  26.440  1.00  0.00           C
ATOM   1534  HD2 PHE   111      21.720  42.790  26.720  1.00  0.00           H
ATOM   1535  C   PHE   111      21.540  40.760  30.620  1.00  0.00           C
ATOM   1536  O   PHE   111      22.090  41.670  31.210  1.00  0.00           O
ATOM   1537  N   LEU   112      21.190  39.670  31.250  1.00  0.00           N
ATOM   1538  H   LEU   112      20.750  38.970  30.670  1.00  0.00           H
ATOM   1539  CA  LEU   112      21.430  39.560  32.630  1.00  0.00           C
ATOM   1540  HA  LEU   112      21.360  40.560  33.060  1.00  0.00           H
ATOM   1541  CB  LEU   112      20.420  38.630  33.370  1.00  0.00           C
ATOM   1542  HB1 LEU   112      20.820  38.490  34.370  1.00  0.00           H
ATOM   1543  HB2 LEU   112      20.280  37.700  32.820  1.00  0.00           H
ATOM   1544  CG  LEU   112      19.080  39.330  33.450  1.00  0.00           C
ATOM   1545  HG  LEU   112      18.770  39.740  32.490  1.00  0.00           H
ATOM   1546  CD1 LEU   112      18.040  38.300  33.660  1.00  0.00           C
ATOM   1547 1HD1 LEU   112      17.220  38.760  34.230  1.00  0.00           H
ATOM   1548 2HD1 LEU   112      17.630  37.860  32.750  1.00  0.00           H
ATOM   1549 3HD1 LEU   112      18.540  37.600  34.320  1.00  0.00           H
ATOM   1550  CD2 LEU   112      19.020  40.480  34.400  1.00  0.00           C
ATOM   1551 1HD2 LEU   112      18.050  40.970  34.410  1.00  0.00           H
ATOM   1552 2HD2 LEU   112      19.220  40.110  35.410  1.00  0.00           H
ATOM   1553 3HD2 LEU   112      19.850  41.140  34.140  1.00  0.00           H
ATOM   1554  C   LEU   112      22.860  39.110  32.920  1.00  0.00           C
ATOM   1555  O   LEU   112      23.430  38.310  32.220  1.00  0.00           O
ATOM   1556  N   THR   113      23.400  39.600  34.010  1.00  0.00           N
ATOM   1557  H   THR   113      22.820  40.140  34.630  1.00  0.00           H
ATOM   1558  CA  THR   113      24.820  39.310  34.440  1.00  0.00           C
ATOM   1559  HA  THR   113      25.370  38.990  33.560  1.00  0.00           H
ATOM   1560  CB  THR   113      25.600  40.500  34.940  1.00  0.00           C
ATOM   1561  HB  THR   113      26.530  40.110  35.360  1.00  0.00           H
ATOM   1562  CG2 THR   113      26.050  41.600  33.960  1.00  0.00           C
ATOM   1563 1HG2 THR   113      25.300  42.360  33.770  1.00  0.00           H
ATOM   1564 2HG2 THR   113      26.820  42.120  34.530  1.00  0.00           H
ATOM   1565 3HG2 THR   113      26.450  41.170  33.040  1.00  0.00           H
ATOM   1566  OG1 THR   113      24.950  41.050  36.030  1.00  0.00           O
ATOM   1567  HG1 THR   113      25.360  41.910  36.190  1.00  0.00           H
ATOM   1568  C   THR   113      24.960  38.120  35.460  1.00  0.00           C
ATOM   1569  O   THR   113      25.650  37.180  35.060  1.00  0.00           O
ATOM   1570  N   ARG   132      24.330  38.170  36.590  1.00  0.00           N
ATOM   1571  H   ARG   132      23.910  39.080  36.690  1.00  0.00           H
ATOM   1572  CA  ARG   132      24.520  37.090  37.570  1.00  0.00           C
ATOM   1573  HA  ARG   132      25.050  36.190  37.270  1.00  0.00           H
ATOM   1574  CB  ARG   132      25.420  37.560  38.650  1.00  0.00           C
ATOM   1575  HB1 ARG   132      26.390  37.830  38.240  1.00  0.00           H
ATOM   1576  HB2 ARG   132      25.440  36.800  39.430  1.00  0.00           H
ATOM   1577  CG  ARG   132      24.870  38.810  39.350  1.00  0.00           C
ATOM   1578  HG1 ARG   132      23.970  38.590  39.920  1.00  0.00           H
ATOM   1579  HG2 ARG   132      24.530  39.630  38.720  1.00  0.00           H
ATOM   1580  CD  ARG   132      25.880  39.300  40.420  1.00  0.00           C
ATOM   1581  HD1 ARG   132      26.060  38.490  41.130  1.00  0.00           H
ATOM   1582  HD2 ARG   132      25.440  40.150  40.940  1.00  0.00           H
ATOM   1583  NE  ARG   132      27.170  39.830  39.980  1.00  0.00           N
ATOM   1584  HE  ARG   132      27.130  40.620  39.350  1.00  0.00           H
ATOM   1585  CZ  ARG   132      28.240  39.810  40.700  1.00  0.00           C
ATOM   1586  NH1 ARG   132      28.560  38.980  41.670  1.00  0.00           N
ATOM   1587 1HH1 ARG   132      27.940  38.360  42.170  1.00  0.00           H
ATOM   1588 2HH1 ARG   132      29.520  38.990  41.990  1.00  0.00           H
ATOM   1589  NH2 ARG   132      29.200  40.620  40.430  1.00  0.00           N
ATOM   1590 1HH2 ARG   132      29.120  41.330  39.720  1.00  0.00           H
ATOM   1591 2HH2 ARG   132      30.070  40.570  40.930  1.00  0.00           H
ATOM   1592  C   ARG   132      23.180  36.640  38.010  1.00  0.00           C
ATOM   1593  O   ARG   132      23.160  35.580  38.570  1.00  0.00           O
ATOM   1594  N   SER   133      22.030  37.330  37.760  1.00  0.00           N
ATOM   1595  H   SER   133      22.130  38.210  37.270  1.00  0.00           H
ATOM   1596  CA  SER   133      20.700  36.850  38.010  1.00  0.00           C
ATOM   1597  HA  SER   133      20.640  37.050  39.080  1.00  0.00           H
ATOM   1598  CB  SER   133      19.690  37.750  37.300  1.00  0.00           C
ATOM   1599  HB1 SER   133      19.680  37.420  36.270  1.00  0.00           H
ATOM   1600  HB2 SER   133      20.070  38.770  37.310  1.00  0.00           H
ATOM   1601  OG  SER   133      18.380  37.720  37.810  1.00  0.00           O
ATOM   1602  HG  SER   133      17.950  38.500  37.460  1.00  0.00           H
ATOM   1603  C   SER   133      20.370  35.410  37.750  1.00  0.00           C
ATOM   1604  O   SER   133      20.540  34.940  36.620  1.00  0.00           O
ATOM   1605  N   VAL   134      19.700  34.730  38.680  1.00  0.00           N
ATOM   1606  H   VAL   134      19.400  35.200  39.520  1.00  0.00           H
ATOM   1607  CA  VAL   134      18.980  33.480  38.420  1.00  0.00           C
ATOM   1608  HA  VAL   134      19.710  32.710  38.150  1.00  0.00           H
ATOM   1609  CB  VAL   134      18.340  32.940  39.670  1.00  0.00           C
ATOM   1610  HB  VAL   134      17.710  32.100  39.360  1.00  0.00           H
ATOM   1611  CG1 VAL   134      19.240  32.360  40.740  1.00  0.00           C
ATOM   1612 1HG1 VAL   134      19.600  31.400  40.380  1.00  0.00           H
ATOM   1613 2HG1 VAL   134      20.050  33.060  40.940  1.00  0.00           H
ATOM   1614 3HG1 VAL   134      18.670  32.190  41.650  1.00  0.00           H
ATOM   1615  CG2 VAL   134      17.320  33.960  40.190  1.00  0.00           C
ATOM   1616 1HG2 VAL   134      16.740  33.440  40.960  1.00  0.00           H
ATOM   1617 2HG2 VAL   134      17.710  34.870  40.650  1.00  0.00           H
ATOM   1618 3HG2 VAL   134      16.580  34.130  39.410  1.00  0.00           H
ATOM   1619  C   VAL   134      17.980  33.480  37.240  1.00  0.00           C
ATOM   1620  O   VAL   134      17.710  32.380  36.760  1.00  0.00           O
ATOM   1621  N   LYS   135      17.610  34.680  36.690  1.00  0.00           N
ATOM   1622  H   LYS   135      17.960  35.490  37.180  1.00  0.00           H
ATOM   1623  CA  LYS   135      16.660  34.860  35.630  1.00  0.00           C
ATOM   1624  HA  LYS   135      15.850  34.160  35.830  1.00  0.00           H
ATOM   1625  CB  LYS   135      16.020  36.250  35.580  1.00  0.00           C
ATOM   1626  HB1 LYS   135      15.380  36.250  34.700  1.00  0.00           H
ATOM   1627  HB2 LYS   135      16.800  37.000  35.550  1.00  0.00           H
ATOM   1628  CG  LYS   135      15.190  36.520  36.830  1.00  0.00           C
ATOM   1629  HG1 LYS   135      15.670  36.140  37.730  1.00  0.00           H
ATOM   1630  HG2 LYS   135      14.280  35.930  36.780  1.00  0.00           H
ATOM   1631  CD  LYS   135      14.910  38.020  36.920  1.00  0.00           C
ATOM   1632  HD1 LYS   135      14.310  38.290  36.050  1.00  0.00           H
ATOM   1633  HD2 LYS   135      15.840  38.590  36.900  1.00  0.00           H
ATOM   1634  CE  LYS   135      14.220  38.380  38.300  1.00  0.00           C
ATOM   1635  HE1 LYS   135      14.970  38.220  39.070  1.00  0.00           H
ATOM   1636  HE2 LYS   135      13.330  37.790  38.530  1.00  0.00           H
ATOM   1637  NZ  LYS   135      13.850  39.770  38.340  1.00  0.00           N
ATOM   1638  HZ1 LYS   135      13.450  39.990  39.240  1.00  0.00           H
ATOM   1639  HZ2 LYS   135      14.600  40.440  38.350  1.00  0.00           H
ATOM   1640  HZ3 LYS   135      13.220  39.950  37.570  1.00  0.00           H
ATOM   1641  C   LYS   135      17.230  34.600  34.250  1.00  0.00           C
ATOM   1642  O   LYS   135      16.720  34.980  33.180  1.00  0.00           O
ATOM   1643  N   TYR   136      18.370  33.900  34.210  1.00  0.00           N
ATOM   1644  H   TYR   136      18.750  33.740  35.130  1.00  0.00           H
ATOM   1645  CA  TYR   136      19.030  33.300  33.060  1.00  0.00           C
ATOM   1646  HA  TYR   136      19.190  34.080  32.320  1.00  0.00           H
ATOM   1647  CB  TYR   136      20.350  32.750  33.420  1.00  0.00           C
ATOM   1648  HB1 TYR   136      20.490  31.820  32.870  1.00  0.00           H
ATOM   1649  HB2 TYR   136      20.350  32.510  34.480  1.00  0.00           H
ATOM   1650  CG  TYR   136      21.540  33.630  33.090  1.00  0.00           C
ATOM   1651  CD1 TYR   136      21.690  34.890  33.700  1.00  0.00           C
ATOM   1652  HD1 TYR   136      20.950  35.350  34.350  1.00  0.00           H
ATOM   1653  CE1 TYR   136      22.760  35.710  33.270  1.00  0.00           C
ATOM   1654  HE1 TYR   136      22.920  36.630  33.820  1.00  0.00           H
ATOM   1655  CZ  TYR   136      23.720  35.320  32.320  1.00  0.00           C
ATOM   1656  OH  TYR   136      24.820  36.050  32.050  1.00  0.00           O
ATOM   1657  HH  TYR   136      24.600  36.970  32.210  1.00  0.00           H
ATOM   1658  CE2 TYR   136      23.630  33.980  31.740  1.00  0.00           C
ATOM   1659  HE2 TYR   136      24.380  33.630  31.040  1.00  0.00           H
ATOM   1660  CD2 TYR   136      22.560  33.190  32.210  1.00  0.00           C
ATOM   1661  HD2 TYR   136      22.450  32.160  31.890  1.00  0.00           H
ATOM   1662  C   TYR   136      18.090  32.280  32.390  1.00  0.00           C
ATOM   1663  O   TYR   136      17.330  31.550  33.050  1.00  0.00           O
ATOM   1664  N   ASP   137      18.060  32.310  31.080  1.00  0.00           N
ATOM   1665  H   ASP   137      18.840  32.770  30.640  1.00  0.00           H
ATOM   1666  CA  ASP   137      16.850  32.030  30.310  1.00  0.00           C
ATOM   1667  HA  ASP   137      15.950  32.200  30.890  1.00  0.00           H
ATOM   1668  CB  ASP   137      16.850  33.010  29.160  1.00  0.00           C
ATOM   1669  HB1 ASP   137      17.480  32.670  28.330  1.00  0.00           H
ATOM   1670  HB2 ASP   137      17.280  33.960  29.490  1.00  0.00           H
ATOM   1671  CG  ASP   137      15.490  33.290  28.640  1.00  0.00           C
ATOM   1672  OD1 ASP   137      14.440  32.780  29.110  1.00  0.00           O
ATOM   1673  OD2 ASP   137      15.370  34.050  27.650  1.00  0.00           O
ATOM   1674  C   ASP   137      16.820  30.570  29.830  1.00  0.00           C
ATOM   1675  O   ASP   137      15.710  29.990  29.700  1.00  0.00           O
ATOM   1676  N   TYR   138      17.990  30.070  29.330  1.00  0.00           N
ATOM   1677  H   TYR   138      18.820  30.620  29.480  1.00  0.00           H
ATOM   1678  CA  TYR   138      18.070  28.740  28.660  1.00  0.00           C
ATOM   1679  HA  TYR   138      17.160  28.140  28.630  1.00  0.00           H
ATOM   1680  CB  TYR   138      18.590  28.730  27.220  1.00  0.00           C
ATOM   1681  HB1 TYR   138      18.760  27.700  26.910  1.00  0.00           H
ATOM   1682  HB2 TYR   138      19.500  29.320  27.110  1.00  0.00           H
ATOM   1683  CG  TYR   138      17.720  29.290  26.140  1.00  0.00           C
ATOM   1684  CD1 TYR   138      18.330  30.010  25.010  1.00  0.00           C
ATOM   1685  HD1 TYR   138      19.400  30.100  24.950  1.00  0.00           H
ATOM   1686  CE1 TYR   138      17.580  30.500  23.970  1.00  0.00           C
ATOM   1687  HE1 TYR   138      17.990  31.000  23.100  1.00  0.00           H
ATOM   1688  CZ  TYR   138      16.200  30.340  24.030  1.00  0.00           C
ATOM   1689  OH  TYR   138      15.410  30.840  22.990  1.00  0.00           O
ATOM   1690  HH  TYR   138      14.460  30.750  23.080  1.00  0.00           H
ATOM   1691  CE2 TYR   138      15.580  29.790  25.150  1.00  0.00           C
ATOM   1692  HE2 TYR   138      14.500  29.780  25.160  1.00  0.00           H
ATOM   1693  CD2 TYR   138      16.300  29.200  26.200  1.00  0.00           C
ATOM   1694  HD2 TYR   138      15.750  28.660  26.960  1.00  0.00           H
ATOM   1695  C   TYR   138      19.080  28.030  29.610  1.00  0.00           C
ATOM   1696  O   TYR   138      20.150  28.590  29.900  1.00  0.00           O
ATOM   1697  N   TRP   139      18.870  26.760  29.900  1.00  0.00           N
ATOM   1698  H   TRP   139      18.060  26.250  29.560  1.00  0.00           H
ATOM   1699  CA  TRP   139      19.820  26.100  30.780  1.00  0.00           C
ATOM   1700  HA  TRP   139      20.630  26.770  31.050  1.00  0.00           H
ATOM   1701  CB  TRP   139      19.080  25.920  32.060  1.00  0.00           C
ATOM   1702  HB1 TRP   139      19.640  25.240  32.700  1.00  0.00           H
ATOM   1703  HB2 TRP   139      18.100  25.500  31.850  1.00  0.00           H
ATOM   1704  CG  TRP   139      18.850  27.110  32.950  1.00  0.00           C
ATOM   1705  CD1 TRP   139      17.980  28.150  32.740  1.00  0.00           C
ATOM   1706  HD1 TRP   139      17.160  28.230  32.040  1.00  0.00           H
ATOM   1707  NE1 TRP   139      18.200  29.060  33.740  1.00  0.00           N
ATOM   1708  HE1 TRP   139      17.520  29.790  33.900  1.00  0.00           H
ATOM   1709  CE2 TRP   139      19.030  28.640  34.800  1.00  0.00           C
ATOM   1710  CZ2 TRP   139      19.410  29.110  36.040  1.00  0.00           C
ATOM   1711  HZ2 TRP   139      19.170  30.090  36.430  1.00  0.00           H
ATOM   1712  CH2 TRP   139      20.430  28.350  36.780  1.00  0.00           C
ATOM   1713  HH2 TRP   139      20.650  28.740  37.760  1.00  0.00           H
ATOM   1714  CZ3 TRP   139      20.950  27.200  36.230  1.00  0.00           C
ATOM   1715  HZ3 TRP   139      21.600  26.550  36.810  1.00  0.00           H
ATOM   1716  CE3 TRP   139      20.550  26.760  34.950  1.00  0.00           C
ATOM   1717  HE3 TRP   139      20.900  25.820  34.550  1.00  0.00           H
ATOM   1718  CD2 TRP   139      19.540  27.470  34.220  1.00  0.00           C
ATOM   1719  C   TRP   139      20.380  24.830  30.260  1.00  0.00           C
ATOM   1720  O   TRP   139      19.870  24.150  29.350  1.00  0.00           O
ATOM   1721  N   GLY   140      21.510  24.420  30.890  1.00  0.00           N
ATOM   1722  H   GLY   140      21.880  25.100  31.540  1.00  0.00           H
ATOM   1723  CA  GLY   140      22.320  23.230  30.750  1.00  0.00           C
ATOM   1724  HA1 GLY   140      23.350  23.430  31.050  1.00  0.00           H
ATOM   1725  HA2 GLY   140      22.460  23.030  29.690  1.00  0.00           H
ATOM   1726  C   GLY   140      21.780  22.050  31.590  1.00  0.00           C
ATOM   1727  O   GLY   140      20.750  22.100  32.190  1.00  0.00           O
ATOM   1728  N   GLN   141      22.550  20.960  31.710  1.00  0.00           N
ATOM   1729  H   GLN   141      23.520  21.060  31.440  1.00  0.00           H
ATOM   1730  CA  GLN   141      22.210  19.640  32.310  1.00  0.00           C
ATOM   1731  HA  GLN   141      21.250  19.720  32.820  1.00  0.00           H
ATOM   1732  CB  GLN   141      22.070  18.580  31.130  1.00  0.00           C
ATOM   1733  HB1 GLN   141      22.290  17.650  31.660  1.00  0.00           H
ATOM   1734  HB2 GLN   141      22.870  18.840  30.440  1.00  0.00           H
ATOM   1735  CG  GLN   141      20.780  18.540  30.370  1.00  0.00           C
ATOM   1736  HG1 GLN   141      20.370  19.540  30.270  1.00  0.00           H
ATOM   1737  HG2 GLN   141      19.940  18.000  30.800  1.00  0.00           H
ATOM   1738  CD  GLN   141      20.930  17.850  29.040  1.00  0.00           C
ATOM   1739  OE1 GLN   141      20.570  16.760  28.710  1.00  0.00           O
ATOM   1740  NE2 GLN   141      21.570  18.540  28.110  1.00  0.00           N
ATOM   1741 1HE2 GLN   141      21.800  19.490  28.330  1.00  0.00           H
ATOM   1742 2HE2 GLN   141      21.560  18.120  27.190  1.00  0.00           H
ATOM   1743  C   GLN   141      23.070  19.240  33.490  1.00  0.00           C
ATOM   1744  O   GLN   141      22.740  18.240  34.150  1.00  0.00           O
ATOM   1745  N   GLY   142      24.160  19.950  33.760  1.00  0.00           N
ATOM   1746  H   GLY   142      24.340  20.750  33.160  1.00  0.00           H
ATOM   1747  CA  GLY   142      25.130  19.710  34.830  1.00  0.00           C
ATOM   1748  HA1 GLY   142      24.680  19.260  35.720  1.00  0.00           H
ATOM   1749  HA2 GLY   142      25.370  20.710  35.210  1.00  0.00           H
ATOM   1750  C   GLY   142      26.430  18.980  34.540  1.00  0.00           C
ATOM   1751  O   GLY   142      26.640  18.190  33.640  1.00  0.00           O
ATOM   1752  N   THR   143      27.400  19.290  35.350  1.00  0.00           N
ATOM   1753  H   THR   143      27.050  19.920  36.060  1.00  0.00           H
ATOM   1754  CA  THR   143      28.710  18.670  35.580  1.00  0.00           C
ATOM   1755  HA  THR   143      28.720  17.650  35.200  1.00  0.00           H
ATOM   1756  CB  THR   143      29.790  19.340  34.720  1.00  0.00           C
ATOM   1757  HB  THR   143      29.440  19.310  33.680  1.00  0.00           H
ATOM   1758  CG2 THR   143      30.090  20.800  35.010  1.00  0.00           C
ATOM   1759 1HG2 THR   143      30.570  21.310  34.170  1.00  0.00           H
ATOM   1760 2HG2 THR   143      29.140  21.320  35.120  1.00  0.00           H
ATOM   1761 3HG2 THR   143      30.690  20.970  35.900  1.00  0.00           H
ATOM   1762  OG1 THR   143      31.010  18.690  34.770  1.00  0.00           O
ATOM   1763  HG1 THR   143      31.010  18.030  34.080  1.00  0.00           H
ATOM   1764  C   THR   143      29.040  18.750  37.090  1.00  0.00           C
ATOM   1765  O   THR   143      28.520  19.630  37.780  1.00  0.00           O
ATOM   1766  N   GLN   144      29.870  17.830  37.570  1.00  0.00           N
ATOM   1767  H   GLN   144      30.430  17.240  36.970  1.00  0.00           H
ATOM   1768  CA  GLN   144      29.910  17.720  38.980  1.00  0.00           C
ATOM   1769  HA  GLN   144      29.570  18.620  39.490  1.00  0.00           H
ATOM   1770  CB  GLN   144      28.810  16.720  39.440  1.00  0.00           C
ATOM   1771  HB1 GLN   144      29.200  15.790  39.010  1.00  0.00           H
ATOM   1772  HB2 GLN   144      27.820  16.950  39.060  1.00  0.00           H
ATOM   1773  CG  GLN   144      28.790  16.510  41.020  1.00  0.00           C
ATOM   1774  HG1 GLN   144      28.480  17.390  41.580  1.00  0.00           H
ATOM   1775  HG2 GLN   144      29.760  16.280  41.470  1.00  0.00           H
ATOM   1776  CD  GLN   144      28.080  15.250  41.550  1.00  0.00           C
ATOM   1777  OE1 GLN   144      27.820  14.270  40.870  1.00  0.00           O
ATOM   1778  NE2 GLN   144      27.800  15.090  42.800  1.00  0.00           N
ATOM   1779 1HE2 GLN   144      27.980  15.800  43.500  1.00  0.00           H
ATOM   1780 2HE2 GLN   144      27.250  14.270  43.020  1.00  0.00           H
ATOM   1781  C   GLN   144      31.290  17.470  39.480  1.00  0.00           C
ATOM   1782  O   GLN   144      32.000  16.650  38.850  1.00  0.00           O
ATOM   1783  N   VAL   145      31.730  18.210  40.490  1.00  0.00           N
ATOM   1784  H   VAL   145      31.090  18.830  40.960  1.00  0.00           H
ATOM   1785  CA  VAL   145      33.130  18.200  40.960  1.00  0.00           C
ATOM   1786  HA  VAL   145      33.750  17.520  40.390  1.00  0.00           H
ATOM   1787  CB  VAL   145      33.740  19.580  40.760  1.00  0.00           C
ATOM   1788  HB  VAL   145      33.150  20.300  41.320  1.00  0.00           H
ATOM   1789  CG1 VAL   145      35.180  19.730  41.290  1.00  0.00           C
ATOM   1790 1HG1 VAL   145      35.260  19.640  42.370  1.00  0.00           H
ATOM   1791 2HG1 VAL   145      35.780  19.000  40.740  1.00  0.00           H
ATOM   1792 3HG1 VAL   145      35.520  20.700  40.920  1.00  0.00           H
ATOM   1793  CG2 VAL   145      33.790  19.990  39.290  1.00  0.00           C
ATOM   1794 1HG2 VAL   145      34.260  20.970  39.200  1.00  0.00           H
ATOM   1795 2HG2 VAL   145      34.230  19.170  38.720  1.00  0.00           H
ATOM   1796 3HG2 VAL   145      32.760  20.120  38.960  1.00  0.00           H
ATOM   1797  C   VAL   145      33.140  17.920  42.480  1.00  0.00           C
ATOM   1798  O   VAL   145      32.410  18.480  43.300  1.00  0.00           O
ATOM   1799  N   THR   146      33.960  17.020  42.880  1.00  0.00           N
ATOM   1800  H   THR   146      34.660  16.720  42.210  1.00  0.00           H
ATOM   1801  CA  THR   146      34.160  16.590  44.300  1.00  0.00           C
ATOM   1802  HA  THR   146      33.440  17.150  44.910  1.00  0.00           H
ATOM   1803  CB  THR   146      33.780  15.070  44.520  1.00  0.00           C
ATOM   1804  HB  THR   146      34.480  14.430  44.000  1.00  0.00           H
ATOM   1805  CG2 THR   146      33.680  14.590  45.980  1.00  0.00           C
ATOM   1806 1HG2 THR   146      33.180  15.270  46.660  1.00  0.00           H
ATOM   1807 2HG2 THR   146      33.020  13.730  45.940  1.00  0.00           H
ATOM   1808 3HG2 THR   146      34.620  14.250  46.420  1.00  0.00           H
ATOM   1809  OG1 THR   146      32.470  14.900  44.020  1.00  0.00           O
ATOM   1810  HG1 THR   146      32.490  13.990  43.700  1.00  0.00           H
ATOM   1811  C   THR   146      35.600  16.940  44.750  1.00  0.00           C
ATOM   1812  O   THR   146      36.570  16.520  44.120  1.00  0.00           O
ATOM   1813  N   VAL   147      35.820  17.770  45.750  1.00  0.00           N
ATOM   1814  H   VAL   147      34.950  18.100  46.140  1.00  0.00           H
ATOM   1815  CA  VAL   147      37.060  18.230  46.410  1.00  0.00           C
ATOM   1816  HA  VAL   147      37.890  17.930  45.760  1.00  0.00           H
ATOM   1817  CB  VAL   147      37.090  19.690  46.720  1.00  0.00           C
ATOM   1818  HB  VAL   147      36.290  20.010  47.390  1.00  0.00           H
ATOM   1819  CG1 VAL   147      38.510  20.110  47.070  1.00  0.00           C
ATOM   1820 1HG1 VAL   147      38.860  19.880  48.080  1.00  0.00           H
ATOM   1821 2HG1 VAL   147      39.300  19.700  46.440  1.00  0.00           H
ATOM   1822 3HG1 VAL   147      38.720  21.180  47.060  1.00  0.00           H
ATOM   1823  CG2 VAL   147      36.730  20.420  45.420  1.00  0.00           C
ATOM   1824 1HG2 VAL   147      36.860  21.500  45.430  1.00  0.00           H
ATOM   1825 2HG2 VAL   147      37.370  19.990  44.650  1.00  0.00           H
ATOM   1826 3HG2 VAL   147      35.700  20.140  45.240  1.00  0.00           H
ATOM   1827  C   VAL   147      37.270  17.440  47.690  1.00  0.00           C
ATOM   1828  O   VAL   147      36.760  17.780  48.740  1.00  0.00           O
ATOM   1829  N   SER   148      37.890  16.250  47.540  1.00  0.00           N
ATOM   1830  H   SER   148      38.350  16.120  46.650  1.00  0.00           H
ATOM   1831  CA  SER   148      38.180  15.300  48.630  1.00  0.00           C
ATOM   1832  HA  SER   148      37.270  14.980  49.130  1.00  0.00           H
ATOM   1833  CB  SER   148      38.850  14.100  47.960  1.00  0.00           C
ATOM   1834  HB1 SER   148      39.660  14.420  47.300  1.00  0.00           H
ATOM   1835  HB2 SER   148      38.170  13.640  47.240  1.00  0.00           H
ATOM   1836  OG  SER   148      39.360  13.100  48.810  1.00  0.00           O
ATOM   1837  HG  SER   148      40.300  13.130  49.030  1.00  0.00           H
ATOM   1838  C   SER   148      39.190  15.910  49.660  1.00  0.00           C
ATOM   1839  O   SER   148      39.990  16.780  49.360  1.00  0.00           O
ATOM   1840  N   SER   149      39.200  15.320  50.870  1.00  0.00           N
ATOM   1841  H   SER   149      38.490  14.610  50.920  1.00  0.00           H
ATOM   1842  CA  SER   149      40.260  15.520  51.900  1.00  0.00           C
ATOM   1843  HA  SER   149      41.200  15.850  51.460  1.00  0.00           H
ATOM   1844  CB  SER   149      39.990  16.770  52.880  1.00  0.00           C
ATOM   1845  HB1 SER   149      40.760  16.680  53.650  1.00  0.00           H
ATOM   1846  HB2 SER   149      38.980  16.720  53.310  1.00  0.00           H
ATOM   1847  OG  SER   149      40.200  17.820  52.030  1.00  0.00           O
ATOM   1848  HG  SER   149      40.000  17.530  51.140  1.00  0.00           H
ATOM   1849  C   SER   149      40.470  14.220  52.690  1.00  0.00           C
ATOM   1850  OC1 SER   149      41.520  14.130  53.330  1.00  0.00           O
ATOM   1851  OC2 SER   149      39.500  13.470  52.900  1.00  0.00           O
TER
ENDMDL
