# Supplementary material for: Targeting Ras-binding domain of ELMO1 by computational nanobody design
Source: Commun Biol. 2023 Mar 17;6:284. doi: 10.1038/s42003-023-04657-w (PMC10023680; doi:10.1038/s42003-023-04657-w)
Supplement: Supplementary file 4 — Supplementary Data 2 [file 42003_2023_4657_MOESM4_ESM.zip › MD_input_output/Nb01_snapshot/snapshot_098000_CDR3.pdb]

ATOM   1461  N   ALA   107      30.090  27.550  44.090  1.00  0.00           N
ATOM   1462  H   ALA   107      31.060  27.280  44.180  1.00  0.00           H
ATOM   1463  CA  ALA   107      29.680  28.900  44.540  1.00  0.00           C
ATOM   1464  HA  ALA   107      28.710  29.200  44.150  1.00  0.00           H
ATOM   1465  CB  ALA   107      29.540  29.100  46.030  1.00  0.00           C
ATOM   1466  HB1 ALA   107      29.040  28.220  46.420  1.00  0.00           H
ATOM   1467  HB2 ALA   107      30.550  29.140  46.450  1.00  0.00           H
ATOM   1468  HB3 ALA   107      29.050  30.040  46.280  1.00  0.00           H
ATOM   1469  C   ALA   107      30.630  29.920  43.880  1.00  0.00           C
ATOM   1470  O   ALA   107      31.780  29.500  43.560  1.00  0.00           O
ATOM   1471  N   ALA   108      30.310  31.230  43.850  1.00  0.00           N
ATOM   1472  H   ALA   108      29.370  31.500  44.120  1.00  0.00           H
ATOM   1473  CA  ALA   108      31.280  32.290  43.540  1.00  0.00           C
ATOM   1474  HA  ALA   108      32.230  32.020  44.000  1.00  0.00           H
ATOM   1475  CB  ALA   108      31.290  32.350  42.030  1.00  0.00           C
ATOM   1476  HB1 ALA   108      31.540  31.360  41.660  1.00  0.00           H
ATOM   1477  HB2 ALA   108      30.310  32.650  41.650  1.00  0.00           H
ATOM   1478  HB3 ALA   108      32.020  33.090  41.720  1.00  0.00           H
ATOM   1479  C   ALA   108      30.970  33.620  44.200  1.00  0.00           C
ATOM   1480  O   ALA   108      29.760  33.930  44.390  1.00  0.00           O
ATOM   1481  N   ASP   109      32.010  34.350  44.640  1.00  0.00           N
ATOM   1482  H   ASP   109      32.950  33.980  44.710  1.00  0.00           H
ATOM   1483  CA  ASP   109      31.900  35.630  45.350  1.00  0.00           C
ATOM   1484  HA  ASP   109      30.970  36.120  45.070  1.00  0.00           H
ATOM   1485  CB  ASP   109      31.810  35.320  46.880  1.00  0.00           C
ATOM   1486  HB1 ASP   109      32.760  35.030  47.330  1.00  0.00           H
ATOM   1487  HB2 ASP   109      31.090  34.510  47.010  1.00  0.00           H
ATOM   1488  CG  ASP   109      31.220  36.550  47.600  1.00  0.00           C
ATOM   1489  OD1 ASP   109      29.980  36.640  47.680  1.00  0.00           O
ATOM   1490  OD2 ASP   109      31.930  37.500  47.920  1.00  0.00           O
ATOM   1491  C   ASP   109      32.950  36.680  44.990  1.00  0.00           C
ATOM   1492  O   ASP   109      33.990  36.360  44.480  1.00  0.00           O
ATOM   1493  N   ARG   110      32.780  37.980  45.250  1.00  0.00           N
ATOM   1494  H   ARG   110      31.920  38.230  45.720  1.00  0.00           H
ATOM   1495  CA  ARG   110      33.660  39.030  44.760  1.00  0.00           C
ATOM   1496  HA  ARG   110      34.180  38.610  43.900  1.00  0.00           H
ATOM   1497  CB  ARG   110      32.810  40.200  44.340  1.00  0.00           C
ATOM   1498  HB1 ARG   110      32.310  40.650  45.190  1.00  0.00           H
ATOM   1499  HB2 ARG   110      31.990  39.860  43.700  1.00  0.00           H
ATOM   1500  CG  ARG   110      33.520  41.300  43.680  1.00  0.00           C
ATOM   1501  HG1 ARG   110      34.140  41.730  44.460  1.00  0.00           H
ATOM   1502  HG2 ARG   110      32.890  42.160  43.440  1.00  0.00           H
ATOM   1503  CD  ARG   110      34.390  40.980  42.380  1.00  0.00           C
ATOM   1504  HD1 ARG   110      33.640  40.880  41.590  1.00  0.00           H
ATOM   1505  HD2 ARG   110      34.990  40.080  42.520  1.00  0.00           H
ATOM   1506  NE  ARG   110      35.140  42.180  41.940  1.00  0.00           N
ATOM   1507  HE  ARG   110      34.930  42.600  41.040  1.00  0.00           H
ATOM   1508  CZ  ARG   110      36.180  42.710  42.580  1.00  0.00           C
ATOM   1509  NH1 ARG   110      36.680  42.160  43.720  1.00  0.00           N
ATOM   1510 1HH1 ARG   110      36.170  41.510  44.300  1.00  0.00           H
ATOM   1511 2HH1 ARG   110      37.560  42.400  44.150  1.00  0.00           H
ATOM   1512  NH2 ARG   110      36.800  43.790  42.190  1.00  0.00           N
ATOM   1513 1HH2 ARG   110      36.700  44.050  41.220  1.00  0.00           H
ATOM   1514 2HH2 ARG   110      37.430  44.220  42.850  1.00  0.00           H
ATOM   1515  C   ARG   110      34.750  39.290  45.740  1.00  0.00           C
ATOM   1516  O   ARG   110      35.810  39.800  45.400  1.00  0.00           O
ATOM   1517  N   PHE   111      34.500  38.810  46.970  1.00  0.00           N
ATOM   1518  H   PHE   111      33.570  38.420  47.040  1.00  0.00           H
ATOM   1519  CA  PHE   111      35.420  39.110  48.020  1.00  0.00           C
ATOM   1520  HA  PHE   111      36.400  39.300  47.590  1.00  0.00           H
ATOM   1521  CB  PHE   111      35.090  40.370  48.840  1.00  0.00           C
ATOM   1522  HB1 PHE   111      35.820  40.410  49.640  1.00  0.00           H
ATOM   1523  HB2 PHE   111      34.150  40.270  49.390  1.00  0.00           H
ATOM   1524  CG  PHE   111      35.200  41.650  48.060  1.00  0.00           C
ATOM   1525  CD1 PHE   111      33.980  42.120  47.480  1.00  0.00           C
ATOM   1526  HD1 PHE   111      33.120  41.470  47.420  1.00  0.00           H
ATOM   1527  CE1 PHE   111      33.990  43.290  46.730  1.00  0.00           C
ATOM   1528  HE1 PHE   111      33.090  43.550  46.190  1.00  0.00           H
ATOM   1529  CZ  PHE   111      35.250  44.000  46.550  1.00  0.00           C
ATOM   1530  HZ  PHE   111      35.350  44.880  45.940  1.00  0.00           H
ATOM   1531  CE2 PHE   111      36.410  43.410  47.070  1.00  0.00           C
ATOM   1532  HE2 PHE   111      37.350  43.910  46.880  1.00  0.00           H
ATOM   1533  CD2 PHE   111      36.460  42.260  47.810  1.00  0.00           C
ATOM   1534  HD2 PHE   111      37.390  41.870  48.210  1.00  0.00           H
ATOM   1535  C   PHE   111      35.530  37.970  49.040  1.00  0.00           C
ATOM   1536  O   PHE   111      36.580  37.890  49.670  1.00  0.00           O
ATOM   1537  N   LEU   112      34.530  37.100  49.250  1.00  0.00           N
ATOM   1538  H   LEU   112      33.650  37.260  48.780  1.00  0.00           H
ATOM   1539  CA  LEU   112      34.570  36.020  50.270  1.00  0.00           C
ATOM   1540  HA  LEU   112      35.030  36.430  51.180  1.00  0.00           H
ATOM   1541  CB  LEU   112      33.150  35.540  50.700  1.00  0.00           C
ATOM   1542  HB1 LEU   112      33.230  34.720  51.410  1.00  0.00           H
ATOM   1543  HB2 LEU   112      32.620  35.140  49.840  1.00  0.00           H
ATOM   1544  CG  LEU   112      32.450  36.810  51.360  1.00  0.00           C
ATOM   1545  HG  LEU   112      32.760  37.780  50.970  1.00  0.00           H
ATOM   1546  CD1 LEU   112      30.970  36.790  51.080  1.00  0.00           C
ATOM   1547 1HD1 LEU   112      30.510  37.480  51.790  1.00  0.00           H
ATOM   1548 2HD1 LEU   112      30.650  37.160  50.110  1.00  0.00           H
ATOM   1549 3HD1 LEU   112      30.490  35.810  51.080  1.00  0.00           H
ATOM   1550  CD2 LEU   112      32.710  36.730  52.860  1.00  0.00           C
ATOM   1551 1HD2 LEU   112      32.190  35.880  53.310  1.00  0.00           H
ATOM   1552 2HD2 LEU   112      33.770  36.810  53.120  1.00  0.00           H
ATOM   1553 3HD2 LEU   112      32.250  37.600  53.330  1.00  0.00           H
ATOM   1554  C   LEU   112      35.440  34.860  49.730  1.00  0.00           C
ATOM   1555  O   LEU   112      35.730  34.800  48.550  1.00  0.00           O
ATOM   1556  N   THR   113      35.920  33.930  50.630  1.00  0.00           N
ATOM   1557  H   THR   113      35.670  34.080  51.600  1.00  0.00           H
ATOM   1558  CA  THR   113      36.760  32.810  50.360  1.00  0.00           C
ATOM   1559  HA  THR   113      36.830  32.560  49.300  1.00  0.00           H
ATOM   1560  CB  THR   113      38.180  33.040  50.980  1.00  0.00           C
ATOM   1561  HB  THR   113      38.730  32.110  50.860  1.00  0.00           H
ATOM   1562  CG2 THR   113      39.060  34.040  50.230  1.00  0.00           C
ATOM   1563 1HG2 THR   113      40.100  33.740  50.380  1.00  0.00           H
ATOM   1564 2HG2 THR   113      38.900  34.130  49.150  1.00  0.00           H
ATOM   1565 3HG2 THR   113      38.840  34.990  50.710  1.00  0.00           H
ATOM   1566  OG1 THR   113      38.150  33.260  52.350  1.00  0.00           O
ATOM   1567  HG1 THR   113      38.860  33.880  52.550  1.00  0.00           H
ATOM   1568  C   THR   113      36.220  31.470  50.990  1.00  0.00           C
ATOM   1569  O   THR   113      36.340  30.420  50.320  1.00  0.00           O
ATOM   1570  N   ARG   132      35.470  31.530  52.150  1.00  0.00           N
ATOM   1571  H   ARG   132      35.590  32.360  52.700  1.00  0.00           H
ATOM   1572  CA  ARG   132      35.240  30.400  53.040  1.00  0.00           C
ATOM   1573  HA  ARG   132      35.260  29.450  52.510  1.00  0.00           H
ATOM   1574  CB  ARG   132      36.370  30.300  53.950  1.00  0.00           C
ATOM   1575  HB1 ARG   132      36.760  31.280  54.230  1.00  0.00           H
ATOM   1576  HB2 ARG   132      37.160  29.850  53.360  1.00  0.00           H
ATOM   1577  CG  ARG   132      36.270  29.220  55.110  1.00  0.00           C
ATOM   1578  HG1 ARG   132      37.250  29.080  55.570  1.00  0.00           H
ATOM   1579  HG2 ARG   132      35.930  28.310  54.620  1.00  0.00           H
ATOM   1580  CD  ARG   132      35.400  29.580  56.310  1.00  0.00           C
ATOM   1581  HD1 ARG   132      35.400  28.760  57.030  1.00  0.00           H
ATOM   1582  HD2 ARG   132      34.360  29.710  56.010  1.00  0.00           H
ATOM   1583  NE  ARG   132      35.910  30.820  56.940  1.00  0.00           N
ATOM   1584  HE  ARG   132      36.770  31.210  56.590  1.00  0.00           H
ATOM   1585  CZ  ARG   132      35.240  31.500  57.840  1.00  0.00           C
ATOM   1586  NH1 ARG   132      34.170  31.130  58.380  1.00  0.00           N
ATOM   1587 1HH1 ARG   132      33.960  30.150  58.230  1.00  0.00           H
ATOM   1588 2HH1 ARG   132      33.720  31.660  59.110  1.00  0.00           H
ATOM   1589  NH2 ARG   132      35.690  32.630  58.220  1.00  0.00           N
ATOM   1590 1HH2 ARG   132      36.550  33.000  57.850  1.00  0.00           H
ATOM   1591 2HH2 ARG   132      35.080  33.200  58.790  1.00  0.00           H
ATOM   1592  C   ARG   132      33.810  30.440  53.560  1.00  0.00           C
ATOM   1593  O   ARG   132      33.150  29.410  53.610  1.00  0.00           O
ATOM   1594  N   SER   133      33.290  31.620  53.970  1.00  0.00           N
ATOM   1595  H   SER   133      33.740  32.480  53.690  1.00  0.00           H
ATOM   1596  CA  SER   133      32.110  31.720  54.890  1.00  0.00           C
ATOM   1597  HA  SER   133      32.050  30.880  55.580  1.00  0.00           H
ATOM   1598  CB  SER   133      32.090  33.090  55.640  1.00  0.00           C
ATOM   1599  HB1 SER   133      31.460  32.990  56.530  1.00  0.00           H
ATOM   1600  HB2 SER   133      31.810  33.870  54.940  1.00  0.00           H
ATOM   1601  OG  SER   133      33.450  33.360  56.090  1.00  0.00           O
ATOM   1602  HG  SER   133      33.530  34.320  56.050  1.00  0.00           H
ATOM   1603  C   SER   133      30.880  31.540  54.030  1.00  0.00           C
ATOM   1604  O   SER   133      30.820  31.960  52.860  1.00  0.00           O
ATOM   1605  N   VAL   134      29.860  30.940  54.660  1.00  0.00           N
ATOM   1606  H   VAL   134      29.900  30.570  55.600  1.00  0.00           H
ATOM   1607  CA  VAL   134      28.810  30.350  53.830  1.00  0.00           C
ATOM   1608  HA  VAL   134      29.320  29.720  53.100  1.00  0.00           H
ATOM   1609  CB  VAL   134      27.980  29.330  54.630  1.00  0.00           C
ATOM   1610  HB  VAL   134      27.200  28.900  54.000  1.00  0.00           H
ATOM   1611  CG1 VAL   134      28.790  28.120  55.080  1.00  0.00           C
ATOM   1612 1HG1 VAL   134      29.400  27.660  54.290  1.00  0.00           H
ATOM   1613 2HG1 VAL   134      29.460  28.350  55.910  1.00  0.00           H
ATOM   1614 3HG1 VAL   134      28.030  27.470  55.510  1.00  0.00           H
ATOM   1615  CG2 VAL   134      27.270  30.000  55.840  1.00  0.00           C
ATOM   1616 1HG2 VAL   134      27.970  30.630  56.380  1.00  0.00           H
ATOM   1617 2HG2 VAL   134      26.450  30.590  55.420  1.00  0.00           H
ATOM   1618 3HG2 VAL   134      26.850  29.210  56.460  1.00  0.00           H
ATOM   1619  C   VAL   134      27.960  31.360  53.050  1.00  0.00           C
ATOM   1620  O   VAL   134      27.210  31.030  52.150  1.00  0.00           O
ATOM   1621  N   LYS   135      28.040  32.640  53.420  1.00  0.00           N
ATOM   1622  H   LYS   135      28.580  32.810  54.260  1.00  0.00           H
ATOM   1623  CA  LYS   135      27.290  33.810  52.800  1.00  0.00           C
ATOM   1624  HA  LYS   135      26.320  33.320  52.740  1.00  0.00           H
ATOM   1625  CB  LYS   135      27.120  34.940  53.810  1.00  0.00           C
ATOM   1626  HB1 LYS   135      26.790  34.600  54.800  1.00  0.00           H
ATOM   1627  HB2 LYS   135      26.350  35.580  53.380  1.00  0.00           H
ATOM   1628  CG  LYS   135      28.350  35.870  53.960  1.00  0.00           C
ATOM   1629  HG1 LYS   135      28.580  36.320  52.990  1.00  0.00           H
ATOM   1630  HG2 LYS   135      29.160  35.270  54.390  1.00  0.00           H
ATOM   1631  CD  LYS   135      28.310  37.010  54.980  1.00  0.00           C
ATOM   1632  HD1 LYS   135      29.310  37.390  55.140  1.00  0.00           H
ATOM   1633  HD2 LYS   135      28.050  36.590  55.950  1.00  0.00           H
ATOM   1634  CE  LYS   135      27.510  38.220  54.510  1.00  0.00           C
ATOM   1635  HE1 LYS   135      26.610  37.810  54.070  1.00  0.00           H
ATOM   1636  HE2 LYS   135      28.080  38.750  53.740  1.00  0.00           H
ATOM   1637  NZ  LYS   135      27.330  39.250  55.440  1.00  0.00           N
ATOM   1638  HZ1 LYS   135      26.710  39.940  55.050  1.00  0.00           H
ATOM   1639  HZ2 LYS   135      26.880  38.870  56.260  1.00  0.00           H
ATOM   1640  HZ3 LYS   135      28.200  39.710  55.670  1.00  0.00           H
ATOM   1641  C   LYS   135      27.700  34.240  51.380  1.00  0.00           C
ATOM   1642  O   LYS   135      27.300  35.280  50.930  1.00  0.00           O
ATOM   1643  N   TYR   136      28.360  33.350  50.690  1.00  0.00           N
ATOM   1644  H   TYR   136      28.620  32.530  51.210  1.00  0.00           H
ATOM   1645  CA  TYR   136      28.710  33.370  49.280  1.00  0.00           C
ATOM   1646  HA  TYR   136      29.560  34.010  49.060  1.00  0.00           H
ATOM   1647  CB  TYR   136      29.030  32.030  48.640  1.00  0.00           C
ATOM   1648  HB1 TYR   136      28.690  31.940  47.610  1.00  0.00           H
ATOM   1649  HB2 TYR   136      28.390  31.230  49.020  1.00  0.00           H
ATOM   1650  CG  TYR   136      30.490  31.680  48.650  1.00  0.00           C
ATOM   1651  CD1 TYR   136      31.080  30.910  49.680  1.00  0.00           C
ATOM   1652  HD1 TYR   136      30.460  30.720  50.540  1.00  0.00           H
ATOM   1653  CE1 TYR   136      32.370  30.390  49.560  1.00  0.00           C
ATOM   1654  HE1 TYR   136      32.750  29.790  50.370  1.00  0.00           H
ATOM   1655  CZ  TYR   136      33.130  30.640  48.370  1.00  0.00           C
ATOM   1656  OH  TYR   136      34.300  30.090  48.170  1.00  0.00           O
ATOM   1657  HH  TYR   136      34.720  29.670  48.920  1.00  0.00           H
ATOM   1658  CE2 TYR   136      32.550  31.400  47.330  1.00  0.00           C
ATOM   1659  HE2 TYR   136      33.090  31.490  46.400  1.00  0.00           H
ATOM   1660  CD2 TYR   136      31.200  31.870  47.440  1.00  0.00           C
ATOM   1661  HD2 TYR   136      30.590  32.230  46.630  1.00  0.00           H
ATOM   1662  C   TYR   136      27.510  33.840  48.410  1.00  0.00           C
ATOM   1663  O   TYR   136      26.390  33.300  48.630  1.00  0.00           O
ATOM   1664  N   ASP   137      27.700  34.770  47.480  1.00  0.00           N
ATOM   1665  H   ASP   137      28.540  35.320  47.570  1.00  0.00           H
ATOM   1666  CA  ASP   137      26.640  35.410  46.780  1.00  0.00           C
ATOM   1667  HA  ASP   137      25.870  35.640  47.510  1.00  0.00           H
ATOM   1668  CB  ASP   137      27.070  36.760  46.150  1.00  0.00           C
ATOM   1669  HB1 ASP   137      27.720  36.600  45.300  1.00  0.00           H
ATOM   1670  HB2 ASP   137      27.620  37.360  46.880  1.00  0.00           H
ATOM   1671  CG  ASP   137      25.920  37.710  45.690  1.00  0.00           C
ATOM   1672  OD1 ASP   137      24.860  37.580  46.340  1.00  0.00           O
ATOM   1673  OD2 ASP   137      26.130  38.680  44.890  1.00  0.00           O
ATOM   1674  C   ASP   137      25.850  34.600  45.640  1.00  0.00           C
ATOM   1675  O   ASP   137      24.630  34.780  45.420  1.00  0.00           O
ATOM   1676  N   TYR   138      26.600  33.830  44.900  1.00  0.00           N
ATOM   1677  H   TYR   138      27.560  33.710  45.190  1.00  0.00           H
ATOM   1678  CA  TYR   138      26.140  33.050  43.740  1.00  0.00           C
ATOM   1679  HA  TYR   138      25.060  33.170  43.730  1.00  0.00           H
ATOM   1680  CB  TYR   138      26.800  33.550  42.520  1.00  0.00           C
ATOM   1681  HB1 TYR   138      26.410  32.950  41.700  1.00  0.00           H
ATOM   1682  HB2 TYR   138      27.870  33.380  42.550  1.00  0.00           H
ATOM   1683  CG  TYR   138      26.600  35.040  42.210  1.00  0.00           C
ATOM   1684  CD1 TYR   138      27.670  35.890  42.420  1.00  0.00           C
ATOM   1685  HD1 TYR   138      28.670  35.500  42.550  1.00  0.00           H
ATOM   1686  CE1 TYR   138      27.600  37.240  42.090  1.00  0.00           C
ATOM   1687  HE1 TYR   138      28.470  37.870  42.000  1.00  0.00           H
ATOM   1688  CZ  TYR   138      26.340  37.680  41.590  1.00  0.00           C
ATOM   1689  OH  TYR   138      26.310  38.930  41.120  1.00  0.00           O
ATOM   1690  HH  TYR   138      25.410  39.170  40.890  1.00  0.00           H
ATOM   1691  CE2 TYR   138      25.220  36.870  41.560  1.00  0.00           C
ATOM   1692  HE2 TYR   138      24.230  37.270  41.380  1.00  0.00           H
ATOM   1693  CD2 TYR   138      25.370  35.490  41.730  1.00  0.00           C
ATOM   1694  HD2 TYR   138      24.510  34.840  41.660  1.00  0.00           H
ATOM   1695  C   TYR   138      26.340  31.560  44.070  1.00  0.00           C
ATOM   1696  O   TYR   138      27.420  31.100  44.440  1.00  0.00           O
