# Supplementary material for: Targeting Ras-binding domain of ELMO1 by computational nanobody design
Source: Commun Biol. 2023 Mar 17;6:284. doi: 10.1038/s42003-023-04657-w (PMC10023680; doi:10.1038/s42003-023-04657-w)
Supplement: Supplementary file 4 — Supplementary Data 2 [file 42003_2023_4657_MOESM4_ESM.zip › MD_input_output/Nb01_snapshot/snapshot_084000_CDR2.pdb]

ATOM    724  N   SER    57      41.110  25.470  44.470  1.00  0.00           N
ATOM    725  H   SER    57      41.920  24.950  44.770  1.00  0.00           H
ATOM    726  CA  SER    57      41.120  26.960  44.490  1.00  0.00           C
ATOM    727  HA  SER    57      40.380  27.400  43.820  1.00  0.00           H
ATOM    728  CB  SER    57      40.740  27.290  45.930  1.00  0.00           C
ATOM    729  HB1 SER    57      41.370  26.730  46.620  1.00  0.00           H
ATOM    730  HB2 SER    57      39.740  27.020  46.260  1.00  0.00           H
ATOM    731  OG  SER    57      40.850  28.620  46.240  1.00  0.00           O
ATOM    732  HG  SER    57      40.390  28.770  47.080  1.00  0.00           H
ATOM    733  C   SER    57      42.460  27.510  44.090  1.00  0.00           C
ATOM    734  O   SER    57      43.510  26.920  44.210  1.00  0.00           O
ATOM    735  N   ILE    58      42.470  28.820  43.630  1.00  0.00           N
ATOM    736  H   ILE    58      41.600  29.320  43.710  1.00  0.00           H
ATOM    737  CA  ILE    58      43.610  29.450  43.010  1.00  0.00           C
ATOM    738  HA  ILE    58      44.540  29.060  43.430  1.00  0.00           H
ATOM    739  CB  ILE    58      43.590  29.160  41.500  1.00  0.00           C
ATOM    740  HB  ILE    58      43.520  28.080  41.320  1.00  0.00           H
ATOM    741  CG2 ILE    58      42.390  29.800  40.780  1.00  0.00           C
ATOM    742 1HG2 ILE    58      42.500  30.880  40.920  1.00  0.00           H
ATOM    743 2HG2 ILE    58      42.450  29.600  39.710  1.00  0.00           H
ATOM    744 3HG2 ILE    58      41.440  29.410  41.130  1.00  0.00           H
ATOM    745  CG1 ILE    58      44.950  29.530  40.960  1.00  0.00           C
ATOM    746 1HG1 ILE    58      45.730  29.160  41.630  1.00  0.00           H
ATOM    747 2HG1 ILE    58      44.960  30.610  40.830  1.00  0.00           H
ATOM    748  CD  ILE    58      45.280  28.850  39.570  1.00  0.00           C
ATOM    749  HD1 ILE    58      44.640  29.400  38.870  1.00  0.00           H
ATOM    750  HD2 ILE    58      46.330  28.990  39.350  1.00  0.00           H
ATOM    751  HD3 ILE    58      45.070  27.780  39.600  1.00  0.00           H
ATOM    752  C   ILE    58      43.690  30.940  43.340  1.00  0.00           C
ATOM    753  O   ILE    58      42.690  31.660  43.270  1.00  0.00           O
ATOM    754  N   LYS    59      44.850  31.420  43.840  1.00  0.00           N
ATOM    755  H   LYS    59      45.610  30.750  43.880  1.00  0.00           H
ATOM    756  CA  LYS    59      45.170  32.810  44.100  1.00  0.00           C
ATOM    757  HA  LYS    59      44.290  33.310  44.510  1.00  0.00           H
ATOM    758  CB  LYS    59      46.370  32.980  45.150  1.00  0.00           C
ATOM    759  HB1 LYS    59      46.290  34.050  45.370  1.00  0.00           H
ATOM    760  HB2 LYS    59      47.330  32.750  44.700  1.00  0.00           H
ATOM    761  CG  LYS    59      46.200  32.210  46.500  1.00  0.00           C
ATOM    762  HG1 LYS    59      46.400  31.150  46.380  1.00  0.00           H
ATOM    763  HG2 LYS    59      45.240  32.350  46.990  1.00  0.00           H
ATOM    764  CD  LYS    59      47.180  32.690  47.590  1.00  0.00           C
ATOM    765  HD1 LYS    59      46.980  33.740  47.770  1.00  0.00           H
ATOM    766  HD2 LYS    59      48.210  32.610  47.240  1.00  0.00           H
ATOM    767  CE  LYS    59      46.980  31.980  48.960  1.00  0.00           C
ATOM    768  HE1 LYS    59      46.020  32.300  49.380  1.00  0.00           H
ATOM    769  HE2 LYS    59      47.710  32.360  49.660  1.00  0.00           H
ATOM    770  NZ  LYS    59      46.880  30.540  48.920  1.00  0.00           N
ATOM    771  HZ1 LYS    59      46.110  30.250  48.340  1.00  0.00           H
ATOM    772  HZ2 LYS    59      47.720  30.190  48.470  1.00  0.00           H
ATOM    773  HZ3 LYS    59      46.780  30.210  49.870  1.00  0.00           H
ATOM    774  C   LYS    59      45.470  33.490  42.720  1.00  0.00           C
ATOM    775  O   LYS    59      45.440  32.860  41.680  1.00  0.00           O
ATOM    776  N   TRP    60      45.720  34.770  42.650  1.00  0.00           N
ATOM    777  H   TRP    60      45.710  35.300  43.510  1.00  0.00           H
ATOM    778  CA  TRP    60      45.820  35.530  41.340  1.00  0.00           C
ATOM    779  HA  TRP    60      45.100  34.980  40.720  1.00  0.00           H
ATOM    780  CB  TRP    60      45.340  37.000  41.440  1.00  0.00           C
ATOM    781  HB1 TRP    60      44.270  37.110  41.610  1.00  0.00           H
ATOM    782  HB2 TRP    60      45.540  37.430  40.460  1.00  0.00           H
ATOM    783  CG  TRP    60      45.890  37.820  42.520  1.00  0.00           C
ATOM    784  CD1 TRP    60      45.400  38.000  43.710  1.00  0.00           C
ATOM    785  HD1 TRP    60      44.550  37.470  44.130  1.00  0.00           H
ATOM    786  NE1 TRP    60      46.180  38.930  44.390  1.00  0.00           N
ATOM    787  HE1 TRP    60      45.900  39.350  45.260  1.00  0.00           H
ATOM    788  CE2 TRP    60      47.240  39.300  43.640  1.00  0.00           C
ATOM    789  CZ2 TRP    60      48.290  40.240  43.860  1.00  0.00           C
ATOM    790  HZ2 TRP    60      48.470  40.800  44.760  1.00  0.00           H
ATOM    791  CH2 TRP    60      49.180  40.530  42.820  1.00  0.00           C
ATOM    792  HH2 TRP    60      49.960  41.270  42.930  1.00  0.00           H
ATOM    793  CZ3 TRP    60      49.120  39.760  41.680  1.00  0.00           C
ATOM    794  HZ3 TRP    60      49.840  39.840  40.870  1.00  0.00           H
ATOM    795  CE3 TRP    60      48.090  38.860  41.430  1.00  0.00           C
ATOM    796  HE3 TRP    60      48.030  38.320  40.500  1.00  0.00           H
ATOM    797  CD2 TRP    60      47.080  38.700  42.390  1.00  0.00           C
ATOM    798  C   TRP    60      47.130  35.390  40.500  1.00  0.00           C
ATOM    799  O   TRP    60      47.160  35.520  39.300  1.00  0.00           O
ATOM    800  N   ALA    61      48.230  35.110  41.160  1.00  0.00           N
ATOM    801  H   ALA    61      48.140  35.060  42.160  1.00  0.00           H
ATOM    802  CA  ALA    61      49.530  34.830  40.610  1.00  0.00           C
ATOM    803  HA  ALA    61      49.540  35.030  39.540  1.00  0.00           H
ATOM    804  CB  ALA    61      50.610  35.740  41.140  1.00  0.00           C
ATOM    805  HB1 ALA    61      51.410  35.870  40.410  1.00  0.00           H
ATOM    806  HB2 ALA    61      50.270  36.780  41.240  1.00  0.00           H
ATOM    807  HB3 ALA    61      50.960  35.330  42.080  1.00  0.00           H
ATOM    808  C   ALA    61      49.830  33.310  40.640  1.00  0.00           C
ATOM    809  O   ALA    61      50.980  32.960  40.540  1.00  0.00           O
ATOM    810  N   GLY    65      48.870  32.400  40.730  1.00  0.00           N
ATOM    811  H   GLY    65      47.910  32.690  40.820  1.00  0.00           H
ATOM    812  CA  GLY    65      49.070  30.950  40.370  1.00  0.00           C
ATOM    813  HA1 GLY    65      49.920  30.810  39.700  1.00  0.00           H
ATOM    814  HA2 GLY    65      48.130  30.690  39.890  1.00  0.00           H
ATOM    815  C   GLY    65      49.220  29.950  41.560  1.00  0.00           C
ATOM    816  O   GLY    65      49.160  28.750  41.350  1.00  0.00           O
ATOM    817  N   ASP    66      49.150  30.390  42.760  1.00  0.00           N
ATOM    818  H   ASP    66      49.160  31.400  42.810  1.00  0.00           H
ATOM    819  CA  ASP    66      49.140  29.500  43.950  1.00  0.00           C
ATOM    820  HA  ASP    66      50.000  28.840  43.850  1.00  0.00           H
ATOM    821  CB  ASP    66      49.370  30.460  45.190  1.00  0.00           C
ATOM    822  HB1 ASP    66      48.500  31.110  45.340  1.00  0.00           H
ATOM    823  HB2 ASP    66      50.210  31.120  44.970  1.00  0.00           H
ATOM    824  CG  ASP    66      49.560  29.730  46.470  1.00  0.00           C
ATOM    825  OD1 ASP    66      49.140  30.180  47.610  1.00  0.00           O
ATOM    826  OD2 ASP    66      50.060  28.580  46.450  1.00  0.00           O
ATOM    827  C   ASP    66      47.800  28.720  44.130  1.00  0.00           C
ATOM    828  O   ASP    66      46.670  29.340  44.170  1.00  0.00           O
ATOM    829  N   ARG    67      47.830  27.400  44.240  1.00  0.00           N
ATOM    830  H   ARG    67      48.750  27.020  44.400  1.00  0.00           H
ATOM    831  CA  ARG    67      46.640  26.460  44.350  1.00  0.00           C
ATOM    832  HA  ARG    67      45.710  27.010  44.190  1.00  0.00           H
ATOM    833  CB  ARG    67      46.850  25.420  43.200  1.00  0.00           C
ATOM    834  HB1 ARG    67      46.040  24.700  43.270  1.00  0.00           H
ATOM    835  HB2 ARG    67      47.870  25.060  43.330  1.00  0.00           H
ATOM    836  CG  ARG    67      46.720  25.980  41.800  1.00  0.00           C
ATOM    837  HG1 ARG    67      47.260  26.920  41.880  1.00  0.00           H
ATOM    838  HG2 ARG    67      45.670  26.160  41.600  1.00  0.00           H
ATOM    839  CD  ARG    67      47.390  25.170  40.690  1.00  0.00           C
ATOM    840  HD1 ARG    67      46.960  24.180  40.570  1.00  0.00           H
ATOM    841  HD2 ARG    67      48.440  25.030  40.920  1.00  0.00           H
ATOM    842  NE  ARG    67      47.190  25.760  39.370  1.00  0.00           N
ATOM    843  HE  ARG    67      46.430  25.410  38.800  1.00  0.00           H
ATOM    844  CZ  ARG    67      48.050  26.430  38.610  1.00  0.00           C
ATOM    845  NH1 ARG    67      49.060  27.080  39.110  1.00  0.00           N
ATOM    846 1HH1 ARG    67      49.190  27.300  40.090  1.00  0.00           H
ATOM    847 2HH1 ARG    67      49.610  27.580  38.420  1.00  0.00           H
ATOM    848  NH2 ARG    67      47.860  26.650  37.360  1.00  0.00           N
ATOM    849 1HH2 ARG    67      46.970  26.440  36.940  1.00  0.00           H
ATOM    850 2HH2 ARG    67      48.450  27.310  36.870  1.00  0.00           H
ATOM    851  C   ARG    67      46.590  25.650  45.650  1.00  0.00           C
ATOM    852  O   ARG    67      47.610  25.080  46.140  1.00  0.00           O
ATOM    853  N   THR    68      45.370  25.570  46.080  1.00  0.00           N
ATOM    854  H   THR    68      44.670  26.050  45.530  1.00  0.00           H
ATOM    855  CA  THR    68      44.970  24.760  47.310  1.00  0.00           C
ATOM    856  HA  THR    68      45.880  24.240  47.620  1.00  0.00           H
ATOM    857  CB  THR    68      44.480  25.740  48.410  1.00  0.00           C
ATOM    858  HB  THR    68      43.530  26.140  48.050  1.00  0.00           H
ATOM    859  CG2 THR    68      44.370  25.000  49.780  1.00  0.00           C
ATOM    860 1HG2 THR    68      43.790  24.080  49.700  1.00  0.00           H
ATOM    861 2HG2 THR    68      45.330  24.660  50.180  1.00  0.00           H
ATOM    862 3HG2 THR    68      43.950  25.570  50.600  1.00  0.00           H
ATOM    863  OG1 THR    68      45.370  26.800  48.540  1.00  0.00           O
ATOM    864  HG1 THR    68      46.140  26.490  49.020  1.00  0.00           H
ATOM    865  C   THR    68      43.810  23.740  46.990  1.00  0.00           C
ATOM    866  O   THR    68      42.780  24.180  46.510  1.00  0.00           O
ATOM    867  N   TYR    69      44.020  22.480  47.320  1.00  0.00           N
ATOM    868  H   TYR    69      44.920  22.210  47.700  1.00  0.00           H
ATOM    869  CA  TYR    69      43.070  21.410  46.980  1.00  0.00           C
ATOM    870  HA  TYR    69      42.230  21.940  46.540  1.00  0.00           H
ATOM    871  CB  TYR    69      43.710  20.450  45.960  1.00  0.00           C
ATOM    872  HB1 TYR    69      42.930  19.690  45.940  1.00  0.00           H
ATOM    873  HB2 TYR    69      44.620  20.010  46.370  1.00  0.00           H
ATOM    874  CG  TYR    69      44.030  20.950  44.570  1.00  0.00           C
ATOM    875  CD1 TYR    69      45.130  21.740  44.350  1.00  0.00           C
ATOM    876  HD1 TYR    69      45.630  22.180  45.200  1.00  0.00           H
ATOM    877  CE1 TYR    69      45.600  21.940  43.020  1.00  0.00           C
ATOM    878  HE1 TYR    69      46.460  22.540  42.770  1.00  0.00           H
ATOM    879  CZ  TYR    69      44.850  21.400  41.940  1.00  0.00           C
ATOM    880  OH  TYR    69      45.290  21.590  40.690  1.00  0.00           O
ATOM    881  HH  TYR    69      46.250  21.680  40.590  1.00  0.00           H
ATOM    882  CE2 TYR    69      43.680  20.710  42.210  1.00  0.00           C
ATOM    883  HE2 TYR    69      43.050  20.180  41.510  1.00  0.00           H
ATOM    884  CD2 TYR    69      43.270  20.530  43.500  1.00  0.00           C
ATOM    885  HD2 TYR    69      42.410  19.930  43.770  1.00  0.00           H
ATOM    886  C   TYR    69      42.450  20.700  48.150  1.00  0.00           C
ATOM    887  O   TYR    69      42.990  20.750  49.250  1.00  0.00           O
