# Supplementary material for: Targeting Ras-binding domain of ELMO1 by computational nanobody design
Source: Commun Biol. 2023 Mar 17;6:284. doi: 10.1038/s42003-023-04657-w (PMC10023680; doi:10.1038/s42003-023-04657-w)
Supplement: Supplementary file 4 — Supplementary Data 2 [file 42003_2023_4657_MOESM4_ESM.zip › MD_input_output/Nb01_snapshot/snapshot_009000_CDR2.pdb]

ATOM    724  N   SER    57      35.090  33.680  35.550  1.00  0.00           N
ATOM    725  H   SER    57      35.740  34.460  35.540  1.00  0.00           H
ATOM    726  CA  SER    57      33.970  33.730  34.610  1.00  0.00           C
ATOM    727  HA  SER    57      33.450  32.770  34.550  1.00  0.00           H
ATOM    728  CB  SER    57      32.820  34.640  35.000  1.00  0.00           C
ATOM    729  HB1 SER    57      32.630  34.380  36.040  1.00  0.00           H
ATOM    730  HB2 SER    57      31.930  34.430  34.400  1.00  0.00           H
ATOM    731  OG  SER    57      33.030  36.050  34.920  1.00  0.00           O
ATOM    732  HG  SER    57      32.940  36.390  35.820  1.00  0.00           H
ATOM    733  C   SER    57      34.460  34.110  33.160  1.00  0.00           C
ATOM    734  O   SER    57      35.520  34.670  32.970  1.00  0.00           O
ATOM    735  N   ILE    58      33.590  33.840  32.160  1.00  0.00           N
ATOM    736  H   ILE    58      32.690  33.470  32.410  1.00  0.00           H
ATOM    737  CA  ILE    58      33.860  34.070  30.740  1.00  0.00           C
ATOM    738  HA  ILE    58      34.450  34.980  30.640  1.00  0.00           H
ATOM    739  CB  ILE    58      34.550  32.890  30.040  1.00  0.00           C
ATOM    740  HB  ILE    58      35.410  32.670  30.670  1.00  0.00           H
ATOM    741  CG2 ILE    58      33.640  31.600  30.040  1.00  0.00           C
ATOM    742 1HG2 ILE    58      33.130  31.580  31.010  1.00  0.00           H
ATOM    743 2HG2 ILE    58      32.920  31.600  29.220  1.00  0.00           H
ATOM    744 3HG2 ILE    58      34.260  30.710  29.990  1.00  0.00           H
ATOM    745  CG1 ILE    58      34.970  33.250  28.550  1.00  0.00           C
ATOM    746 1HG1 ILE    58      35.730  34.040  28.590  1.00  0.00           H
ATOM    747 2HG1 ILE    58      34.190  33.690  27.940  1.00  0.00           H
ATOM    748  CD  ILE    58      35.750  32.060  27.910  1.00  0.00           C
ATOM    749  HD1 ILE    58      36.580  31.800  28.580  1.00  0.00           H
ATOM    750  HD2 ILE    58      35.120  31.180  27.810  1.00  0.00           H
ATOM    751  HD3 ILE    58      36.130  32.350  26.930  1.00  0.00           H
ATOM    752  C   ILE    58      32.500  34.440  30.040  1.00  0.00           C
ATOM    753  O   ILE    58      31.500  33.730  30.180  1.00  0.00           O
ATOM    754  N   LYS    59      32.620  35.480  29.200  1.00  0.00           N
ATOM    755  H   LYS    59      33.520  35.930  29.190  1.00  0.00           H
ATOM    756  CA  LYS    59      31.460  36.000  28.340  1.00  0.00           C
ATOM    757  HA  LYS    59      30.510  35.660  28.740  1.00  0.00           H
ATOM    758  CB  LYS    59      31.440  37.510  28.340  1.00  0.00           C
ATOM    759  HB1 LYS    59      30.580  37.750  27.710  1.00  0.00           H
ATOM    760  HB2 LYS    59      32.400  37.820  27.940  1.00  0.00           H
ATOM    761  CG  LYS    59      31.190  38.280  29.670  1.00  0.00           C
ATOM    762  HG1 LYS    59      31.840  37.970  30.480  1.00  0.00           H
ATOM    763  HG2 LYS    59      30.170  38.240  30.050  1.00  0.00           H
ATOM    764  CD  LYS    59      31.320  39.820  29.440  1.00  0.00           C
ATOM    765  HD1 LYS    59      32.210  39.990  28.830  1.00  0.00           H
ATOM    766  HD2 LYS    59      31.400  40.210  30.450  1.00  0.00           H
ATOM    767  CE  LYS    59      30.070  40.380  28.640  1.00  0.00           C
ATOM    768  HE1 LYS    59      29.150  39.960  29.040  1.00  0.00           H
ATOM    769  HE2 LYS    59      30.270  40.120  27.600  1.00  0.00           H
ATOM    770  NZ  LYS    59      30.060  41.840  28.770  1.00  0.00           N
ATOM    771  HZ1 LYS    59      29.870  42.120  29.720  1.00  0.00           H
ATOM    772  HZ2 LYS    59      31.000  42.150  28.560  1.00  0.00           H
ATOM    773  HZ3 LYS    59      29.300  42.330  28.300  1.00  0.00           H
ATOM    774  C   LYS    59      31.520  35.460  26.960  1.00  0.00           C
ATOM    775  O   LYS    59      32.520  34.850  26.550  1.00  0.00           O
ATOM    776  N   TRP    60      30.450  35.550  26.150  1.00  0.00           N
ATOM    777  H   TRP    60      29.770  36.260  26.350  1.00  0.00           H
ATOM    778  CA  TRP    60      30.240  34.640  24.980  1.00  0.00           C
ATOM    779  HA  TRP    60      30.430  33.640  25.370  1.00  0.00           H
ATOM    780  CB  TRP    60      28.760  34.720  24.640  1.00  0.00           C
ATOM    781  HB1 TRP    60      28.160  34.120  25.320  1.00  0.00           H
ATOM    782  HB2 TRP    60      28.540  34.200  23.700  1.00  0.00           H
ATOM    783  CG  TRP    60      28.040  36.060  24.670  1.00  0.00           C
ATOM    784  CD1 TRP    60      27.560  36.660  25.800  1.00  0.00           C
ATOM    785  HD1 TRP    60      27.580  36.160  26.760  1.00  0.00           H
ATOM    786  NE1 TRP    60      26.860  37.750  25.400  1.00  0.00           N
ATOM    787  HE1 TRP    60      26.210  38.250  26.000  1.00  0.00           H
ATOM    788  CE2 TRP    60      27.100  38.110  24.060  1.00  0.00           C
ATOM    789  CZ2 TRP    60      26.790  39.220  23.310  1.00  0.00           C
ATOM    790  HZ2 TRP    60      26.080  39.940  23.680  1.00  0.00           H
ATOM    791  CH2 TRP    60      27.310  39.280  21.990  1.00  0.00           C
ATOM    792  HH2 TRP    60      27.080  40.160  21.410  1.00  0.00           H
ATOM    793  CZ3 TRP    60      28.150  38.250  21.470  1.00  0.00           C
ATOM    794  HZ3 TRP    60      28.510  38.290  20.450  1.00  0.00           H
ATOM    795  CE3 TRP    60      28.530  37.190  22.320  1.00  0.00           C
ATOM    796  HE3 TRP    60      29.200  36.470  21.880  1.00  0.00           H
ATOM    797  CD2 TRP    60      27.920  37.000  23.570  1.00  0.00           C
ATOM    798  C   TRP    60      31.110  34.650  23.730  1.00  0.00           C
ATOM    799  O   TRP    60      31.070  33.760  22.850  1.00  0.00           O
ATOM    800  N   ALA    61      32.020  35.670  23.690  1.00  0.00           N
ATOM    801  H   ALA    61      32.170  36.110  24.590  1.00  0.00           H
ATOM    802  CA  ALA    61      33.000  35.930  22.620  1.00  0.00           C
ATOM    803  HA  ALA    61      32.830  35.210  21.830  1.00  0.00           H
ATOM    804  CB  ALA    61      32.700  37.310  21.980  1.00  0.00           C
ATOM    805  HB1 ALA    61      32.960  38.010  22.770  1.00  0.00           H
ATOM    806  HB2 ALA    61      33.410  37.460  21.160  1.00  0.00           H
ATOM    807  HB3 ALA    61      31.660  37.420  21.670  1.00  0.00           H
ATOM    808  C   ALA    61      34.460  35.770  23.090  1.00  0.00           C
ATOM    809  O   ALA    61      35.340  35.680  22.200  1.00  0.00           O
ATOM    810  N   GLY    65      34.620  35.530  24.350  1.00  0.00           N
ATOM    811  H   GLY    65      33.900  35.860  24.970  1.00  0.00           H
ATOM    812  CA  GLY    65      35.970  35.160  24.820  1.00  0.00           C
ATOM    813  HA1 GLY    65      36.630  35.190  23.950  1.00  0.00           H
ATOM    814  HA2 GLY    65      36.030  34.110  25.100  1.00  0.00           H
ATOM    815  C   GLY    65      36.510  36.020  25.950  1.00  0.00           C
ATOM    816  O   GLY    65      37.620  35.700  26.440  1.00  0.00           O
ATOM    817  N   ASP    66      35.740  36.910  26.600  1.00  0.00           N
ATOM    818  H   ASP    66      34.810  37.110  26.250  1.00  0.00           H
ATOM    819  CA  ASP    66      36.310  37.790  27.650  1.00  0.00           C
ATOM    820  HA  ASP    66      37.400  37.860  27.540  1.00  0.00           H
ATOM    821  CB  ASP    66      35.730  39.220  27.500  1.00  0.00           C
ATOM    822  HB1 ASP    66      36.290  39.710  28.300  1.00  0.00           H
ATOM    823  HB2 ASP    66      34.660  39.270  27.690  1.00  0.00           H
ATOM    824  CG  ASP    66      36.070  39.850  26.180  1.00  0.00           C
ATOM    825  OD1 ASP    66      35.390  39.530  25.170  1.00  0.00           O
ATOM    826  OD2 ASP    66      36.870  40.790  26.110  1.00  0.00           O
ATOM    827  C   ASP    66      36.120  37.240  29.020  1.00  0.00           C
ATOM    828  O   ASP    66      34.990  36.790  29.390  1.00  0.00           O
ATOM    829  N   ARG    67      37.240  37.290  29.810  1.00  0.00           N
ATOM    830  H   ARG    67      37.960  37.950  29.540  1.00  0.00           H
ATOM    831  CA  ARG    67      37.330  36.570  31.070  1.00  0.00           C
ATOM    832  HA  ARG    67      36.410  36.010  31.210  1.00  0.00           H
ATOM    833  CB  ARG    67      38.560  35.560  31.070  1.00  0.00           C
ATOM    834  HB1 ARG    67      38.570  35.030  32.020  1.00  0.00           H
ATOM    835  HB2 ARG    67      39.440  36.190  30.990  1.00  0.00           H
ATOM    836  CG  ARG    67      38.410  34.610  29.920  1.00  0.00           C
ATOM    837  HG1 ARG    67      38.500  35.110  28.950  1.00  0.00           H
ATOM    838  HG2 ARG    67      37.430  34.130  30.010  1.00  0.00           H
ATOM    839  CD  ARG    67      39.540  33.600  29.950  1.00  0.00           C
ATOM    840  HD1 ARG    67      39.220  32.750  29.360  1.00  0.00           H
ATOM    841  HD2 ARG    67      39.570  33.220  30.970  1.00  0.00           H
ATOM    842  NE  ARG    67      40.830  34.160  29.660  1.00  0.00           N
ATOM    843  HE  ARG    67      40.980  35.120  29.950  1.00  0.00           H
ATOM    844  CZ  ARG    67      41.870  33.450  29.270  1.00  0.00           C
ATOM    845  NH1 ARG    67      41.890  32.200  28.860  1.00  0.00           N
ATOM    846 1HH1 ARG    67      41.060  31.660  28.670  1.00  0.00           H
ATOM    847 2HH1 ARG    67      42.680  31.920  28.290  1.00  0.00           H
ATOM    848  NH2 ARG    67      43.030  34.130  29.380  1.00  0.00           N
ATOM    849 1HH2 ARG    67      43.000  35.090  29.680  1.00  0.00           H
ATOM    850 2HH2 ARG    67      43.850  33.630  29.080  1.00  0.00           H
ATOM    851  C   ARG    67      37.550  37.530  32.310  1.00  0.00           C
ATOM    852  O   ARG    67      38.310  38.520  32.270  1.00  0.00           O
ATOM    853  N   THR    68      36.980  37.240  33.470  1.00  0.00           N
ATOM    854  H   THR    68      36.440  36.390  33.430  1.00  0.00           H
ATOM    855  CA  THR    68      36.970  37.870  34.760  1.00  0.00           C
ATOM    856  HA  THR    68      37.620  38.740  34.790  1.00  0.00           H
ATOM    857  CB  THR    68      35.470  38.400  35.070  1.00  0.00           C
ATOM    858  HB  THR    68      34.780  37.650  34.700  1.00  0.00           H
ATOM    859  CG2 THR    68      35.300  38.870  36.540  1.00  0.00           C
ATOM    860 1HG2 THR    68      36.250  39.250  36.920  1.00  0.00           H
ATOM    861 2HG2 THR    68      34.510  39.620  36.520  1.00  0.00           H
ATOM    862 3HG2 THR    68      35.040  38.040  37.210  1.00  0.00           H
ATOM    863  OG1 THR    68      35.320  39.430  34.110  1.00  0.00           O
ATOM    864  HG1 THR    68      35.110  40.270  34.540  1.00  0.00           H
ATOM    865  C   THR    68      37.380  36.840  35.850  1.00  0.00           C
ATOM    866  O   THR    68      37.020  35.670  35.740  1.00  0.00           O
ATOM    867  N   TYR    69      38.120  37.350  36.910  1.00  0.00           N
ATOM    868  H   TYR    69      38.240  38.350  36.830  1.00  0.00           H
ATOM    869  CA  TYR    69      38.740  36.530  37.990  1.00  0.00           C
ATOM    870  HA  TYR    69      38.390  35.500  38.100  1.00  0.00           H
ATOM    871  CB  TYR    69      40.230  36.370  37.650  1.00  0.00           C
ATOM    872  HB1 TYR    69      40.670  35.710  38.400  1.00  0.00           H
ATOM    873  HB2 TYR    69      40.670  37.370  37.690  1.00  0.00           H
ATOM    874  CG  TYR    69      40.510  35.790  36.260  1.00  0.00           C
ATOM    875  CD1 TYR    69      40.580  36.670  35.140  1.00  0.00           C
ATOM    876  HD1 TYR    69      40.600  37.730  35.330  1.00  0.00           H
ATOM    877  CE1 TYR    69      40.980  36.220  33.900  1.00  0.00           C
ATOM    878  HE1 TYR    69      41.080  36.920  33.090  1.00  0.00           H
ATOM    879  CZ  TYR    69      41.270  34.870  33.710  1.00  0.00           C
ATOM    880  OH  TYR    69      41.750  34.430  32.530  1.00  0.00           O
ATOM    881  HH  TYR    69      42.080  35.160  31.990  1.00  0.00           H
ATOM    882  CE2 TYR    69      41.090  33.970  34.740  1.00  0.00           C
ATOM    883  HE2 TYR    69      41.260  32.910  34.610  1.00  0.00           H
ATOM    884  CD2 TYR    69      40.700  34.410  36.030  1.00  0.00           C
ATOM    885  HD2 TYR    69      40.510  33.760  36.880  1.00  0.00           H
ATOM    886  C   TYR    69      38.570  37.060  39.390  1.00  0.00           C
ATOM    887  O   TYR    69      38.410  38.300  39.530  1.00  0.00           O
