# Supplementary material for: Targeting Ras-binding domain of ELMO1 by computational nanobody design
Source: Commun Biol. 2023 Mar 17;6:284. doi: 10.1038/s42003-023-04657-w (PMC10023680; doi:10.1038/s42003-023-04657-w)
Supplement: Supplementary file 4 — Supplementary Data 2 [file 42003_2023_4657_MOESM4_ESM.zip › MD_input_output/Nb01_snapshot/snapshot_015000_CDR3.pdb]

ATOM   1461  N   ALA   107      25.480  28.430  32.750  1.00  0.00           N
ATOM   1462  H   ALA   107      26.340  28.870  32.430  1.00  0.00           H
ATOM   1463  CA  ALA   107      24.370  29.340  32.850  1.00  0.00           C
ATOM   1464  HA  ALA   107      23.440  28.780  32.820  1.00  0.00           H
ATOM   1465  CB  ALA   107      24.410  30.040  34.260  1.00  0.00           C
ATOM   1466  HB1 ALA   107      23.460  30.550  34.370  1.00  0.00           H
ATOM   1467  HB2 ALA   107      24.660  29.250  34.970  1.00  0.00           H
ATOM   1468  HB3 ALA   107      25.180  30.810  34.210  1.00  0.00           H
ATOM   1469  C   ALA   107      24.280  30.340  31.720  1.00  0.00           C
ATOM   1470  O   ALA   107      25.270  30.760  31.150  1.00  0.00           O
ATOM   1471  N   ALA   108      23.070  30.700  31.360  1.00  0.00           N
ATOM   1472  H   ALA   108      22.310  30.450  31.980  1.00  0.00           H
ATOM   1473  CA  ALA   108      22.800  31.830  30.390  1.00  0.00           C
ATOM   1474  HA  ALA   108      23.720  32.350  30.140  1.00  0.00           H
ATOM   1475  CB  ALA   108      22.440  31.130  29.050  1.00  0.00           C
ATOM   1476  HB1 ALA   108      21.400  30.830  29.080  1.00  0.00           H
ATOM   1477  HB2 ALA   108      22.540  31.870  28.250  1.00  0.00           H
ATOM   1478  HB3 ALA   108      23.070  30.270  28.810  1.00  0.00           H
ATOM   1479  C   ALA   108      21.760  32.880  30.830  1.00  0.00           C
ATOM   1480  O   ALA   108      20.880  32.510  31.640  1.00  0.00           O
ATOM   1481  N   ASP   109      21.920  34.120  30.300  1.00  0.00           N
ATOM   1482  H   ASP   109      22.630  34.340  29.620  1.00  0.00           H
ATOM   1483  CA  ASP   109      21.060  35.280  30.570  1.00  0.00           C
ATOM   1484  HA  ASP   109      20.020  34.970  30.580  1.00  0.00           H
ATOM   1485  CB  ASP   109      21.500  36.010  31.890  1.00  0.00           C
ATOM   1486  HB1 ASP   109      22.440  36.550  31.760  1.00  0.00           H
ATOM   1487  HB2 ASP   109      21.580  35.200  32.620  1.00  0.00           H
ATOM   1488  CG  ASP   109      20.440  37.010  32.330  1.00  0.00           C
ATOM   1489  OD1 ASP   109      19.250  36.600  32.590  1.00  0.00           O
ATOM   1490  OD2 ASP   109      20.550  38.240  32.170  1.00  0.00           O
ATOM   1491  C   ASP   109      21.130  36.280  29.330  1.00  0.00           C
ATOM   1492  O   ASP   109      22.140  36.370  28.650  1.00  0.00           O
ATOM   1493  N   ARG   110      20.140  37.200  29.170  1.00  0.00           N
ATOM   1494  H   ARG   110      19.460  37.140  29.910  1.00  0.00           H
ATOM   1495  CA  ARG   110      20.310  38.350  28.220  1.00  0.00           C
ATOM   1496  HA  ARG   110      20.660  38.090  27.220  1.00  0.00           H
ATOM   1497  CB  ARG   110      19.000  39.030  28.090  1.00  0.00           C
ATOM   1498  HB1 ARG   110      19.110  39.850  27.380  1.00  0.00           H
ATOM   1499  HB2 ARG   110      18.610  39.370  29.050  1.00  0.00           H
ATOM   1500  CG  ARG   110      17.950  38.210  27.420  1.00  0.00           C
ATOM   1501  HG1 ARG   110      17.520  37.430  28.040  1.00  0.00           H
ATOM   1502  HG2 ARG   110      18.280  37.800  26.460  1.00  0.00           H
ATOM   1503  CD  ARG   110      16.840  39.180  27.040  1.00  0.00           C
ATOM   1504  HD1 ARG   110      17.130  39.820  26.200  1.00  0.00           H
ATOM   1505  HD2 ARG   110      16.590  39.890  27.820  1.00  0.00           H
ATOM   1506  NE  ARG   110      15.650  38.500  26.470  1.00  0.00           N
ATOM   1507  HE  ARG   110      14.990  38.320  27.220  1.00  0.00           H
ATOM   1508  CZ  ARG   110      15.400  38.140  25.230  1.00  0.00           C
ATOM   1509  NH1 ARG   110      16.170  38.500  24.290  1.00  0.00           N
ATOM   1510 1HH1 ARG   110      16.880  39.190  24.440  1.00  0.00           H
ATOM   1511 2HH1 ARG   110      15.900  38.220  23.350  1.00  0.00           H
ATOM   1512  NH2 ARG   110      14.380  37.320  24.950  1.00  0.00           N
ATOM   1513 1HH2 ARG   110      13.840  36.940  25.710  1.00  0.00           H
ATOM   1514 2HH2 ARG   110      14.250  37.070  23.980  1.00  0.00           H
ATOM   1515  C   ARG   110      21.330  39.390  28.710  1.00  0.00           C
ATOM   1516  O   ARG   110      21.840  40.100  27.830  1.00  0.00           O
ATOM   1517  N   PHE   111      21.460  39.710  30.010  1.00  0.00           N
ATOM   1518  H   PHE   111      20.900  39.170  30.670  1.00  0.00           H
ATOM   1519  CA  PHE   111      22.130  40.930  30.460  1.00  0.00           C
ATOM   1520  HA  PHE   111      22.730  41.210  29.600  1.00  0.00           H
ATOM   1521  CB  PHE   111      21.150  42.050  30.710  1.00  0.00           C
ATOM   1522  HB1 PHE   111      21.650  42.950  31.060  1.00  0.00           H
ATOM   1523  HB2 PHE   111      20.450  41.740  31.490  1.00  0.00           H
ATOM   1524  CG  PHE   111      20.340  42.360  29.490  1.00  0.00           C
ATOM   1525  CD1 PHE   111      19.010  42.050  29.480  1.00  0.00           C
ATOM   1526  HD1 PHE   111      18.630  41.490  30.320  1.00  0.00           H
ATOM   1527  CE1 PHE   111      18.260  42.390  28.320  1.00  0.00           C
ATOM   1528  HE1 PHE   111      17.190  42.230  28.290  1.00  0.00           H
ATOM   1529  CZ  PHE   111      18.870  42.970  27.200  1.00  0.00           C
ATOM   1530  HZ  PHE   111      18.310  43.110  26.280  1.00  0.00           H
ATOM   1531  CE2 PHE   111      20.270  43.350  27.240  1.00  0.00           C
ATOM   1532  HE2 PHE   111      20.770  43.830  26.420  1.00  0.00           H
ATOM   1533  CD2 PHE   111      20.980  42.970  28.390  1.00  0.00           C
ATOM   1534  HD2 PHE   111      22.020  43.240  28.470  1.00  0.00           H
ATOM   1535  C   PHE   111      23.050  40.860  31.660  1.00  0.00           C
ATOM   1536  O   PHE   111      24.040  41.600  31.770  1.00  0.00           O
ATOM   1537  N   LEU   112      22.760  39.890  32.560  1.00  0.00           N
ATOM   1538  H   LEU   112      21.960  39.310  32.370  1.00  0.00           H
ATOM   1539  CA  LEU   112      23.670  39.580  33.680  1.00  0.00           C
ATOM   1540  HA  LEU   112      23.860  40.580  34.080  1.00  0.00           H
ATOM   1541  CB  LEU   112      22.940  38.720  34.770  1.00  0.00           C
ATOM   1542  HB1 LEU   112      23.520  38.710  35.700  1.00  0.00           H
ATOM   1543  HB2 LEU   112      22.720  37.730  34.380  1.00  0.00           H
ATOM   1544  CG  LEU   112      21.590  39.310  35.200  1.00  0.00           C
ATOM   1545  HG  LEU   112      21.100  39.660  34.290  1.00  0.00           H
ATOM   1546  CD1 LEU   112      20.650  38.310  35.820  1.00  0.00           C
ATOM   1547 1HD1 LEU   112      20.960  38.000  36.820  1.00  0.00           H
ATOM   1548 2HD1 LEU   112      19.680  38.810  35.910  1.00  0.00           H
ATOM   1549 3HD1 LEU   112      20.540  37.450  35.160  1.00  0.00           H
ATOM   1550  CD2 LEU   112      21.830  40.470  36.160  1.00  0.00           C
ATOM   1551 1HD2 LEU   112      20.860  40.640  36.630  1.00  0.00           H
ATOM   1552 2HD2 LEU   112      22.560  40.180  36.910  1.00  0.00           H
ATOM   1553 3HD2 LEU   112      22.170  41.410  35.730  1.00  0.00           H
ATOM   1554  C   LEU   112      24.960  38.930  33.340  1.00  0.00           C
ATOM   1555  O   LEU   112      24.980  38.110  32.490  1.00  0.00           O
ATOM   1556  N   THR   113      26.010  39.340  34.060  1.00  0.00           N
ATOM   1557  H   THR   113      25.780  39.950  34.830  1.00  0.00           H
ATOM   1558  CA  THR   113      27.420  38.840  33.930  1.00  0.00           C
ATOM   1559  HA  THR   113      27.440  38.190  33.050  1.00  0.00           H
ATOM   1560  CB  THR   113      28.410  39.920  33.530  1.00  0.00           C
ATOM   1561  HB  THR   113      29.400  39.470  33.390  1.00  0.00           H
ATOM   1562  CG2 THR   113      28.090  40.680  32.260  1.00  0.00           C
ATOM   1563 1HG2 THR   113      28.240  40.060  31.380  1.00  0.00           H
ATOM   1564 2HG2 THR   113      27.060  41.020  32.270  1.00  0.00           H
ATOM   1565 3HG2 THR   113      28.770  41.540  32.290  1.00  0.00           H
ATOM   1566  OG1 THR   113      28.500  40.830  34.610  1.00  0.00           O
ATOM   1567  HG1 THR   113      29.350  41.250  34.460  1.00  0.00           H
ATOM   1568  C   THR   113      27.760  37.990  35.110  1.00  0.00           C
ATOM   1569  O   THR   113      28.300  36.890  34.840  1.00  0.00           O
ATOM   1570  N   ARG   132      27.560  38.550  36.380  1.00  0.00           N
ATOM   1571  H   ARG   132      27.430  39.550  36.440  1.00  0.00           H
ATOM   1572  CA  ARG   132      27.990  37.830  37.640  1.00  0.00           C
ATOM   1573  HA  ARG   132      28.410  36.860  37.350  1.00  0.00           H
ATOM   1574  CB  ARG   132      29.140  38.620  38.210  1.00  0.00           C
ATOM   1575  HB1 ARG   132      29.770  39.060  37.440  1.00  0.00           H
ATOM   1576  HB2 ARG   132      29.670  37.950  38.880  1.00  0.00           H
ATOM   1577  CG  ARG   132      28.800  39.800  39.090  1.00  0.00           C
ATOM   1578  HG1 ARG   132      27.910  39.610  39.690  1.00  0.00           H
ATOM   1579  HG2 ARG   132      28.330  40.560  38.450  1.00  0.00           H
ATOM   1580  CD  ARG   132      29.950  40.230  39.990  1.00  0.00           C
ATOM   1581  HD1 ARG   132      30.100  39.530  40.820  1.00  0.00           H
ATOM   1582  HD2 ARG   132      29.690  41.150  40.510  1.00  0.00           H
ATOM   1583  NE  ARG   132      31.170  40.460  39.220  1.00  0.00           N
ATOM   1584  HE  ARG   132      31.070  41.200  38.540  1.00  0.00           H
ATOM   1585  CZ  ARG   132      32.340  39.880  39.380  1.00  0.00           C
ATOM   1586  NH1 ARG   132      32.510  38.740  39.930  1.00  0.00           N
ATOM   1587 1HH1 ARG   132      31.740  38.260  40.370  1.00  0.00           H
ATOM   1588 2HH1 ARG   132      33.450  38.390  40.010  1.00  0.00           H
ATOM   1589  NH2 ARG   132      33.390  40.500  38.930  1.00  0.00           N
ATOM   1590 1HH2 ARG   132      33.290  41.460  38.630  1.00  0.00           H
ATOM   1591 2HH2 ARG   132      34.290  40.050  38.920  1.00  0.00           H
ATOM   1592  C   ARG   132      26.980  37.490  38.650  1.00  0.00           C
ATOM   1593  O   ARG   132      27.210  36.540  39.360  1.00  0.00           O
ATOM   1594  N   SER   133      25.800  38.100  38.610  1.00  0.00           N
ATOM   1595  H   SER   133      25.640  38.780  37.890  1.00  0.00           H
ATOM   1596  CA  SER   133      24.800  37.890  39.620  1.00  0.00           C
ATOM   1597  HA  SER   133      25.240  37.840  40.610  1.00  0.00           H
ATOM   1598  CB  SER   133      23.790  39.020  39.620  1.00  0.00           C
ATOM   1599  HB1 SER   133      23.270  39.020  38.660  1.00  0.00           H
ATOM   1600  HB2 SER   133      24.270  39.980  39.740  1.00  0.00           H
ATOM   1601  OG  SER   133      22.790  38.860  40.540  1.00  0.00           O
ATOM   1602  HG  SER   133      22.200  39.620  40.630  1.00  0.00           H
ATOM   1603  C   SER   133      24.090  36.560  39.480  1.00  0.00           C
ATOM   1604  O   SER   133      23.820  36.090  38.340  1.00  0.00           O
ATOM   1605  N   VAL   134      23.690  35.890  40.600  1.00  0.00           N
ATOM   1606  H   VAL   134      23.730  36.440  41.450  1.00  0.00           H
ATOM   1607  CA  VAL   134      23.030  34.540  40.610  1.00  0.00           C
ATOM   1608  HA  VAL   134      23.680  33.790  40.170  1.00  0.00           H
ATOM   1609  CB  VAL   134      22.680  34.060  42.060  1.00  0.00           C
ATOM   1610  HB  VAL   134      22.270  33.070  41.900  1.00  0.00           H
ATOM   1611  CG1 VAL   134      24.040  33.960  42.790  1.00  0.00           C
ATOM   1612 1HG1 VAL   134      24.580  34.910  42.790  1.00  0.00           H
ATOM   1613 2HG1 VAL   134      23.910  33.560  43.800  1.00  0.00           H
ATOM   1614 3HG1 VAL   134      24.700  33.250  42.290  1.00  0.00           H
ATOM   1615  CG2 VAL   134      21.830  35.050  42.830  1.00  0.00           C
ATOM   1616 1HG2 VAL   134      21.000  35.370  42.190  1.00  0.00           H
ATOM   1617 2HG2 VAL   134      21.350  34.530  43.660  1.00  0.00           H
ATOM   1618 3HG2 VAL   134      22.420  35.920  43.130  1.00  0.00           H
ATOM   1619  C   VAL   134      21.720  34.480  39.750  1.00  0.00           C
ATOM   1620  O   VAL   134      21.250  33.420  39.450  1.00  0.00           O
ATOM   1621  N   LYS   135      21.130  35.620  39.260  1.00  0.00           N
ATOM   1622  H   LYS   135      21.670  36.470  39.310  1.00  0.00           H
ATOM   1623  CA  LYS   135      19.680  35.660  38.840  1.00  0.00           C
ATOM   1624  HA  LYS   135      19.020  35.030  39.440  1.00  0.00           H
ATOM   1625  CB  LYS   135      19.140  37.130  39.160  1.00  0.00           C
ATOM   1626  HB1 LYS   135      18.070  37.020  38.990  1.00  0.00           H
ATOM   1627  HB2 LYS   135      19.660  37.850  38.530  1.00  0.00           H
ATOM   1628  CG  LYS   135      19.460  37.540  40.620  1.00  0.00           C
ATOM   1629  HG1 LYS   135      20.520  37.740  40.780  1.00  0.00           H
ATOM   1630  HG2 LYS   135      19.130  36.770  41.320  1.00  0.00           H
ATOM   1631  CD  LYS   135      18.760  38.830  40.940  1.00  0.00           C
ATOM   1632  HD1 LYS   135      19.120  39.450  40.120  1.00  0.00           H
ATOM   1633  HD2 LYS   135      19.070  39.180  41.920  1.00  0.00           H
ATOM   1634  CE  LYS   135      17.230  38.830  40.960  1.00  0.00           C
ATOM   1635  HE1 LYS   135      17.010  38.580  42.000  1.00  0.00           H
ATOM   1636  HE2 LYS   135      16.860  38.030  40.310  1.00  0.00           H
ATOM   1637  NZ  LYS   135      16.490  40.030  40.690  1.00  0.00           N
ATOM   1638  HZ1 LYS   135      15.510  40.010  40.950  1.00  0.00           H
ATOM   1639  HZ2 LYS   135      16.860  40.640  41.400  1.00  0.00           H
ATOM   1640  HZ3 LYS   135      16.750  40.460  39.810  1.00  0.00           H
ATOM   1641  C   LYS   135      19.600  35.230  37.350  1.00  0.00           C
ATOM   1642  O   LYS   135      18.680  35.720  36.720  1.00  0.00           O
ATOM   1643  N   TYR   136      20.540  34.430  36.880  1.00  0.00           N
ATOM   1644  H   TYR   136      21.220  34.020  37.500  1.00  0.00           H
ATOM   1645  CA  TYR   136      20.510  33.920  35.450  1.00  0.00           C
ATOM   1646  HA  TYR   136      20.660  34.680  34.680  1.00  0.00           H
ATOM   1647  CB  TYR   136      21.700  33.040  35.240  1.00  0.00           C
ATOM   1648  HB1 TYR   136      21.440  32.270  34.510  1.00  0.00           H
ATOM   1649  HB2 TYR   136      21.830  32.410  36.110  1.00  0.00           H
ATOM   1650  CG  TYR   136      23.010  33.740  34.830  1.00  0.00           C
ATOM   1651  CD1 TYR   136      23.630  34.810  35.560  1.00  0.00           C
ATOM   1652  HD1 TYR   136      23.110  35.270  36.390  1.00  0.00           H
ATOM   1653  CE1 TYR   136      24.890  35.370  35.230  1.00  0.00           C
ATOM   1654  HE1 TYR   136      25.310  36.100  35.910  1.00  0.00           H
ATOM   1655  CZ  TYR   136      25.480  34.870  34.020  1.00  0.00           C
ATOM   1656  OH  TYR   136      26.610  35.350  33.530  1.00  0.00           O
ATOM   1657  HH  TYR   136      27.190  35.910  34.050  1.00  0.00           H
ATOM   1658  CE2 TYR   136      24.900  33.900  33.230  1.00  0.00           C
ATOM   1659  HE2 TYR   136      25.290  33.550  32.290  1.00  0.00           H
ATOM   1660  CD2 TYR   136      23.690  33.320  33.690  1.00  0.00           C
ATOM   1661  HD2 TYR   136      23.280  32.490  33.130  1.00  0.00           H
ATOM   1662  C   TYR   136      19.260  33.140  35.070  1.00  0.00           C
ATOM   1663  O   TYR   136      18.660  32.450  35.910  1.00  0.00           O
ATOM   1664  N   ASP   137      18.830  33.160  33.790  1.00  0.00           N
ATOM   1665  H   ASP   137      19.360  33.670  33.090  1.00  0.00           H
ATOM   1666  CA  ASP   137      17.570  32.670  33.140  1.00  0.00           C
ATOM   1667  HA  ASP   137      16.780  32.880  33.860  1.00  0.00           H
ATOM   1668  CB  ASP   137      17.290  33.470  31.810  1.00  0.00           C
ATOM   1669  HB1 ASP   137      17.410  32.840  30.920  1.00  0.00           H
ATOM   1670  HB2 ASP   137      18.040  34.260  31.710  1.00  0.00           H
ATOM   1671  CG  ASP   137      15.860  34.110  31.620  1.00  0.00           C
ATOM   1672  OD1 ASP   137      14.800  33.640  32.150  1.00  0.00           O
ATOM   1673  OD2 ASP   137      15.730  35.220  31.040  1.00  0.00           O
ATOM   1674  C   ASP   137      17.640  31.150  32.850  1.00  0.00           C
ATOM   1675  O   ASP   137      16.660  30.490  33.310  1.00  0.00           O
ATOM   1676  N   TYR   138      18.610  30.590  32.150  1.00  0.00           N
ATOM   1677  H   TYR   138      19.340  31.200  31.790  1.00  0.00           H
ATOM   1678  CA  TYR   138      18.740  29.150  31.790  1.00  0.00           C
ATOM   1679  HA  TYR   138      17.860  28.640  32.170  1.00  0.00           H
ATOM   1680  CB  TYR   138      18.720  28.960  30.240  1.00  0.00           C
ATOM   1681  HB1 TYR   138      18.530  27.910  30.040  1.00  0.00           H
ATOM   1682  HB2 TYR   138      19.740  29.100  29.890  1.00  0.00           H
ATOM   1683  CG  TYR   138      17.610  29.840  29.560  1.00  0.00           C
ATOM   1684  CD1 TYR   138      17.980  30.810  28.650  1.00  0.00           C
ATOM   1685  HD1 TYR   138      19.030  30.940  28.400  1.00  0.00           H
ATOM   1686  CE1 TYR   138      17.000  31.540  27.980  1.00  0.00           C
ATOM   1687  HE1 TYR   138      17.230  32.400  27.370  1.00  0.00           H
ATOM   1688  CZ  TYR   138      15.650  31.350  28.220  1.00  0.00           C
ATOM   1689  OH  TYR   138      14.660  31.960  27.540  1.00  0.00           O
ATOM   1690  HH  TYR   138      13.800  31.610  27.790  1.00  0.00           H
ATOM   1691  CE2 TYR   138      15.280  30.340  29.130  1.00  0.00           C
ATOM   1692  HE2 TYR   138      14.240  30.120  29.320  1.00  0.00           H
ATOM   1693  CD2 TYR   138      16.260  29.610  29.800  1.00  0.00           C
ATOM   1694  HD2 TYR   138      15.850  28.870  30.480  1.00  0.00           H
ATOM   1695  C   TYR   138      20.010  28.620  32.430  1.00  0.00           C
ATOM   1696  O   TYR   138      20.970  29.340  32.770  1.00  0.00           O
