# Supplementary material for: Targeting Ras-binding domain of ELMO1 by computational nanobody design
Source: Commun Biol. 2023 Mar 17;6:284. doi: 10.1038/s42003-023-04657-w (PMC10023680; doi:10.1038/s42003-023-04657-w)
Supplement: Supplementary file 4 — Supplementary Data 2 [file 42003_2023_4657_MOESM4_ESM.zip › MD_input_output/Nb01_snapshot/snapshot_006000.pdb]

REMARK    GENERATED BY TRJCONV
TITLE     Protein in water t= 600.00000 step= 300000
REMARK    THIS IS A SIMULATION BOX
CRYST1   67.464   67.464   67.464  90.00  90.00  90.00 P 1           1
MODEL        1
ATOM      1  N   VAL     2      15.440  24.940  26.650  1.00  0.00           N
ATOM      2  H1  VAL     2      14.860  25.290  25.900  1.00  0.00           H
ATOM      3  H2  VAL     2      15.730  24.000  26.420  1.00  0.00           H
ATOM      4  H3  VAL     2      14.910  25.050  27.490  1.00  0.00           H
ATOM      5  CA  VAL     2      16.660  25.690  26.940  1.00  0.00           C
ATOM      6  HA  VAL     2      17.450  25.540  26.200  1.00  0.00           H
ATOM      7  CB  VAL     2      16.490  27.230  27.070  1.00  0.00           C
ATOM      8  HB  VAL     2      15.720  27.420  27.810  1.00  0.00           H
ATOM      9  CG1 VAL     2      17.890  27.880  27.310  1.00  0.00           C
ATOM     10 1HG1 VAL     2      18.450  27.480  28.160  1.00  0.00           H
ATOM     11 2HG1 VAL     2      18.600  27.750  26.490  1.00  0.00           H
ATOM     12 3HG1 VAL     2      17.740  28.940  27.480  1.00  0.00           H
ATOM     13  CG2 VAL     2      16.010  27.860  25.830  1.00  0.00           C
ATOM     14 1HG2 VAL     2      15.720  28.910  25.970  1.00  0.00           H
ATOM     15 2HG2 VAL     2      16.770  27.670  25.070  1.00  0.00           H
ATOM     16 3HG2 VAL     2      15.190  27.300  25.390  1.00  0.00           H
ATOM     17  C   VAL     2      17.170  25.190  28.280  1.00  0.00           C
ATOM     18  O   VAL     2      16.440  25.260  29.280  1.00  0.00           O
ATOM     19  N   GLN     3      18.230  24.370  28.270  1.00  0.00           N
ATOM     20  H   GLN     3      18.730  24.110  27.430  1.00  0.00           H
ATOM     21  CA  GLN     3      18.880  23.900  29.480  1.00  0.00           C
ATOM     22  HA  GLN     3      18.400  24.440  30.300  1.00  0.00           H
ATOM     23  CB  GLN     3      18.600  22.430  29.790  1.00  0.00           C
ATOM     24  HB1 GLN     3      17.560  22.430  30.110  1.00  0.00           H
ATOM     25  HB2 GLN     3      19.040  22.160  30.750  1.00  0.00           H
ATOM     26  CG  GLN     3      18.730  21.330  28.770  1.00  0.00           C
ATOM     27  HG1 GLN     3      19.760  21.380  28.420  1.00  0.00           H
ATOM     28  HG2 GLN     3      17.980  21.500  27.990  1.00  0.00           H
ATOM     29  CD  GLN     3      18.490  19.960  29.430  1.00  0.00           C
ATOM     30  OE1 GLN     3      19.340  19.120  29.700  1.00  0.00           O
ATOM     31  NE2 GLN     3      17.260  19.650  29.700  1.00  0.00           N
ATOM     32 1HE2 GLN     3      16.450  20.190  29.440  1.00  0.00           H
ATOM     33 2HE2 GLN     3      17.170  18.720  30.090  1.00  0.00           H
ATOM     34  C   GLN     3      20.400  24.200  29.440  1.00  0.00           C
ATOM     35  O   GLN     3      21.000  24.490  28.410  1.00  0.00           O
ATOM     36  N   LEU     4      21.070  23.990  30.590  1.00  0.00           N
ATOM     37  H   LEU     4      20.570  23.670  31.400  1.00  0.00           H
ATOM     38  CA  LEU     4      22.570  24.030  30.790  1.00  0.00           C
ATOM     39  HA  LEU     4      23.020  24.190  29.820  1.00  0.00           H
ATOM     40  CB  LEU     4      23.010  25.190  31.820  1.00  0.00           C
ATOM     41  HB1 LEU     4      24.090  25.170  31.910  1.00  0.00           H
ATOM     42  HB2 LEU     4      22.680  25.020  32.840  1.00  0.00           H
ATOM     43  CG  LEU     4      22.620  26.630  31.520  1.00  0.00           C
ATOM     44  HG  LEU     4      21.540  26.670  31.630  1.00  0.00           H
ATOM     45  CD1 LEU     4      23.210  27.670  32.480  1.00  0.00           C
ATOM     46 1HD1 LEU     4      24.300  27.710  32.460  1.00  0.00           H
ATOM     47 2HD1 LEU     4      22.900  28.700  32.290  1.00  0.00           H
ATOM     48 3HD1 LEU     4      22.790  27.450  33.470  1.00  0.00           H
ATOM     49  CD2 LEU     4      23.030  27.040  30.140  1.00  0.00           C
ATOM     50 1HD2 LEU     4      22.470  26.560  29.330  1.00  0.00           H
ATOM     51 2HD2 LEU     4      22.840  28.110  30.000  1.00  0.00           H
ATOM     52 3HD2 LEU     4      24.050  26.700  29.980  1.00  0.00           H
ATOM     53  C   LEU     4      22.930  22.650  31.380  1.00  0.00           C
ATOM     54  O   LEU     4      22.110  22.150  32.160  1.00  0.00           O
ATOM     55  N   VAL     5      24.070  22.110  30.990  1.00  0.00           N
ATOM     56  H   VAL     5      24.520  22.660  30.280  1.00  0.00           H
ATOM     57  CA  VAL     5      24.510  20.740  31.360  1.00  0.00           C
ATOM     58  HA  VAL     5      23.960  20.330  32.200  1.00  0.00           H
ATOM     59  CB  VAL     5      24.160  19.730  30.170  1.00  0.00           C
ATOM     60  HB  VAL     5      24.740  20.030  29.300  1.00  0.00           H
ATOM     61  CG1 VAL     5      24.560  18.230  30.500  1.00  0.00           C
ATOM     62 1HG1 VAL     5      25.650  18.110  30.470  1.00  0.00           H
ATOM     63 2HG1 VAL     5      24.000  17.870  31.370  1.00  0.00           H
ATOM     64 3HG1 VAL     5      24.300  17.540  29.690  1.00  0.00           H
ATOM     65  CG2 VAL     5      22.700  19.810  29.780  1.00  0.00           C
ATOM     66 1HG2 VAL     5      22.080  19.470  30.610  1.00  0.00           H
ATOM     67 2HG2 VAL     5      22.360  20.790  29.450  1.00  0.00           H
ATOM     68 3HG2 VAL     5      22.490  19.140  28.950  1.00  0.00           H
ATOM     69  C   VAL     5      26.000  20.750  31.720  1.00  0.00           C
ATOM     70  O   VAL     5      26.860  21.020  30.880  1.00  0.00           O
ATOM     71  N   GLU     6      26.350  20.500  33.000  1.00  0.00           N
ATOM     72  H   GLU     6      25.550  20.490  33.610  1.00  0.00           H
ATOM     73  CA  GLU     6      27.720  20.670  33.520  1.00  0.00           C
ATOM     74  HA  GLU     6      28.300  21.420  33.000  1.00  0.00           H
ATOM     75  CB  GLU     6      27.570  21.270  34.970  1.00  0.00           C
ATOM     76  HB1 GLU     6      28.540  21.310  35.460  1.00  0.00           H
ATOM     77  HB2 GLU     6      27.000  20.630  35.640  1.00  0.00           H
ATOM     78  CG  GLU     6      26.980  22.650  35.170  1.00  0.00           C
ATOM     79  HG1 GLU     6      26.940  23.150  34.200  1.00  0.00           H
ATOM     80  HG2 GLU     6      27.740  23.220  35.710  1.00  0.00           H
ATOM     81  CD  GLU     6      25.540  22.630  35.870  1.00  0.00           C
ATOM     82  OE1 GLU     6      24.680  21.820  35.480  1.00  0.00           O
ATOM     83  OE2 GLU     6      25.360  23.440  36.830  1.00  0.00           O
ATOM     84  C   GLU     6      28.520  19.330  33.670  1.00  0.00           C
ATOM     85  O   GLU     6      27.940  18.280  33.980  1.00  0.00           O
ATOM     86  N   SER     7      29.850  19.290  33.620  1.00  0.00           N
ATOM     87  H   SER     7      30.370  20.130  33.420  1.00  0.00           H
ATOM     88  CA  SER     7      30.650  18.200  33.930  1.00  0.00           C
ATOM     89  HA  SER     7      30.250  17.700  34.810  1.00  0.00           H
ATOM     90  CB  SER     7      30.510  17.270  32.720  1.00  0.00           C
ATOM     91  HB1 SER     7      29.480  17.020  32.470  1.00  0.00           H
ATOM     92  HB2 SER     7      31.120  16.390  32.930  1.00  0.00           H
ATOM     93  OG  SER     7      31.070  17.710  31.520  1.00  0.00           O
ATOM     94  HG  SER     7      30.360  18.170  31.070  1.00  0.00           H
ATOM     95  C   SER     7      32.110  18.610  34.170  1.00  0.00           C
ATOM     96  O   SER     7      32.490  19.750  34.170  1.00  0.00           O
ATOM     97  N   GLY     9      32.920  17.610  34.340  1.00  0.00           N
ATOM     98  H   GLY     9      32.570  16.680  34.480  1.00  0.00           H
ATOM     99  CA  GLY     9      34.370  17.680  34.540  1.00  0.00           C
ATOM    100  HA1 GLY     9      34.770  18.570  34.050  1.00  0.00           H
ATOM    101  HA2 GLY     9      34.690  16.850  33.910  1.00  0.00           H
ATOM    102  C   GLY     9      34.940  17.600  35.960  1.00  0.00           C
ATOM    103  O   GLY     9      36.170  17.550  35.990  1.00  0.00           O
ATOM    104  N   GLY    10      34.130  17.540  37.000  1.00  0.00           N
ATOM    105  H   GLY    10      33.160  17.290  36.850  1.00  0.00           H
ATOM    106  CA  GLY    10      34.570  17.310  38.330  1.00  0.00           C
ATOM    107  HA1 GLY    10      33.760  17.550  39.020  1.00  0.00           H
ATOM    108  HA2 GLY    10      35.390  18.000  38.530  1.00  0.00           H
ATOM    109  C   GLY    10      35.020  15.950  38.700  1.00  0.00           C
ATOM    110  O   GLY    10      35.480  15.230  37.870  1.00  0.00           O
ATOM    111  N   GLY    11      34.930  15.530  40.010  1.00  0.00           N
ATOM    112  H   GLY    11      34.460  16.090  40.700  1.00  0.00           H
ATOM    113  CA  GLY    11      35.480  14.310  40.530  1.00  0.00           C
ATOM    114  HA1 GLY    11      36.070  13.790  39.770  1.00  0.00           H
ATOM    115  HA2 GLY    11      34.630  13.680  40.770  1.00  0.00           H
ATOM    116  C   GLY    11      36.340  14.550  41.790  1.00  0.00           C
ATOM    117  O   GLY    11      36.110  15.440  42.630  1.00  0.00           O
ATOM    118  N   LEU    12      37.280  13.640  41.980  1.00  0.00           N
ATOM    119  H   LEU    12      37.260  12.740  41.520  1.00  0.00           H
ATOM    120  CA  LEU    12      38.310  13.690  43.060  1.00  0.00           C
ATOM    121  HA  LEU    12      38.010  14.330  43.890  1.00  0.00           H
ATOM    122  CB  LEU    12      38.390  12.200  43.610  1.00  0.00           C
ATOM    123  HB1 LEU    12      38.620  11.440  42.860  1.00  0.00           H
ATOM    124  HB2 LEU    12      37.330  11.950  43.740  1.00  0.00           H
ATOM    125  CG  LEU    12      39.210  11.840  44.810  1.00  0.00           C
ATOM    126  HG  LEU    12      40.260  12.130  44.690  1.00  0.00           H
ATOM    127  CD1 LEU    12      38.830  12.640  45.970  1.00  0.00           C
ATOM    128 1HD1 LEU    12      39.480  12.360  46.810  1.00  0.00           H
ATOM    129 2HD1 LEU    12      39.030  13.710  45.820  1.00  0.00           H
ATOM    130 3HD1 LEU    12      37.770  12.440  46.100  1.00  0.00           H
ATOM    131  CD2 LEU    12      39.110  10.320  45.100  1.00  0.00           C
ATOM    132 1HD2 LEU    12      39.280   9.660  44.250  1.00  0.00           H
ATOM    133 2HD2 LEU    12      39.850   9.950  45.810  1.00  0.00           H
ATOM    134 3HD2 LEU    12      38.130  10.240  45.580  1.00  0.00           H
ATOM    135  C   LEU    12      39.680  14.090  42.590  1.00  0.00           C
ATOM    136  O   LEU    12      40.120  13.570  41.610  1.00  0.00           O
ATOM    137  N   VAL    13      40.400  14.950  43.290  1.00  0.00           N
ATOM    138  H   VAL    13      39.860  15.480  43.970  1.00  0.00           H
ATOM    139  CA  VAL    13      41.830  15.260  43.080  1.00  0.00           C
ATOM    140  HA  VAL    13      42.240  14.500  42.410  1.00  0.00           H
ATOM    141  CB  VAL    13      42.090  16.660  42.330  1.00  0.00           C
ATOM    142  HB  VAL    13      43.180  16.750  42.220  1.00  0.00           H
ATOM    143  CG1 VAL    13      41.610  16.600  40.890  1.00  0.00           C
ATOM    144 1HG1 VAL    13      42.210  15.960  40.250  1.00  0.00           H
ATOM    145 2HG1 VAL    13      40.560  16.360  40.710  1.00  0.00           H
ATOM    146 3HG1 VAL    13      41.840  17.570  40.430  1.00  0.00           H
ATOM    147  CG2 VAL    13      41.450  17.830  43.030  1.00  0.00           C
ATOM    148 1HG2 VAL    13      41.810  18.090  44.030  1.00  0.00           H
ATOM    149 2HG2 VAL    13      41.660  18.680  42.390  1.00  0.00           H
ATOM    150 3HG2 VAL    13      40.360  17.760  43.070  1.00  0.00           H
ATOM    151  C   VAL    13      42.750  15.270  44.300  1.00  0.00           C
ATOM    152  O   VAL    13      42.180  15.330  45.390  1.00  0.00           O
ATOM    153  N   GLN    14      44.120  15.370  44.200  1.00  0.00           N
ATOM    154  H   GLN    14      44.490  15.500  43.270  1.00  0.00           H
ATOM    155  CA  GLN    14      44.960  15.800  45.340  1.00  0.00           C
ATOM    156  HA  GLN    14      44.420  15.690  46.280  1.00  0.00           H
ATOM    157  CB  GLN    14      46.220  14.910  45.430  1.00  0.00           C
ATOM    158  HB1 GLN    14      46.880  15.450  46.110  1.00  0.00           H
ATOM    159  HB2 GLN    14      46.670  14.790  44.440  1.00  0.00           H
ATOM    160  CG  GLN    14      45.800  13.510  45.870  1.00  0.00           C
ATOM    161  HG1 GLN    14      44.900  13.260  45.300  1.00  0.00           H
ATOM    162  HG2 GLN    14      45.510  13.540  46.920  1.00  0.00           H
ATOM    163  CD  GLN    14      46.940  12.470  45.820  1.00  0.00           C
ATOM    164  OE1 GLN    14      47.540  12.090  46.850  1.00  0.00           O
ATOM    165  NE2 GLN    14      47.360  12.080  44.660  1.00  0.00           N
ATOM    166 1HE2 GLN    14      46.800  12.240  43.840  1.00  0.00           H
ATOM    167 2HE2 GLN    14      47.920  11.240  44.630  1.00  0.00           H
ATOM    168  C   GLN    14      45.260  17.310  45.420  1.00  0.00           C
ATOM    169  O   GLN    14      45.310  18.050  44.400  1.00  0.00           O
ATOM    170  N   ALA    15      45.540  17.750  46.640  1.00  0.00           N
ATOM    171  H   ALA    15      45.300  17.150  47.410  1.00  0.00           H
ATOM    172  CA  ALA    15      46.050  19.090  46.760  1.00  0.00           C
ATOM    173  HA  ALA    15      45.360  19.800  46.300  1.00  0.00           H
ATOM    174  CB  ALA    15      46.290  19.410  48.190  1.00  0.00           C
ATOM    175  HB1 ALA    15      46.900  18.640  48.660  1.00  0.00           H
ATOM    176  HB2 ALA    15      46.750  20.400  48.280  1.00  0.00           H
ATOM    177  HB3 ALA    15      45.300  19.460  48.640  1.00  0.00           H
ATOM    178  C   ALA    15      47.340  19.150  45.980  1.00  0.00           C
ATOM    179  O   ALA    15      48.120  18.180  45.840  1.00  0.00           O
ATOM    180  N   GLY    16      47.640  20.270  45.360  1.00  0.00           N
ATOM    181  H   GLY    16      47.000  21.040  45.480  1.00  0.00           H
ATOM    182  CA  GLY    16      48.660  20.440  44.330  1.00  0.00           C
ATOM    183  HA1 GLY    16      49.500  19.870  44.730  1.00  0.00           H
ATOM    184  HA2 GLY    16      49.000  21.480  44.430  1.00  0.00           H
ATOM    185  C   GLY    16      48.170  20.130  42.900  1.00  0.00           C
ATOM    186  O   GLY    16      48.950  20.430  41.960  1.00  0.00           O
ATOM    187  N   ASP    17      46.980  19.530  42.680  1.00  0.00           N
ATOM    188  H   ASP    17      46.490  19.100  43.460  1.00  0.00           H
ATOM    189  CA  ASP    17      46.480  19.300  41.350  1.00  0.00           C
ATOM    190  HA  ASP    17      47.340  18.970  40.780  1.00  0.00           H
ATOM    191  CB  ASP    17      45.640  17.970  41.220  1.00  0.00           C
ATOM    192  HB1 ASP    17      45.240  17.810  40.220  1.00  0.00           H
ATOM    193  HB2 ASP    17      44.750  18.190  41.820  1.00  0.00           H
ATOM    194  CG  ASP    17      46.370  16.750  41.780  1.00  0.00           C
ATOM    195  OD1 ASP    17      47.630  16.760  42.010  1.00  0.00           O
ATOM    196  OD2 ASP    17      45.820  15.650  41.940  1.00  0.00           O
ATOM    197  C   ASP    17      45.860  20.530  40.650  1.00  0.00           C
ATOM    198  O   ASP    17      45.510  21.510  41.340  1.00  0.00           O
ATOM    199  N   SER    18      45.550  20.370  39.370  1.00  0.00           N
ATOM    200  H   SER    18      45.830  19.540  38.870  1.00  0.00           H
ATOM    201  CA  SER    18      44.770  21.340  38.640  1.00  0.00           C
ATOM    202  HA  SER    18      44.230  21.990  39.340  1.00  0.00           H
ATOM    203  CB  SER    18      45.600  22.170  37.710  1.00  0.00           C
ATOM    204  HB1 SER    18      44.970  22.930  37.240  1.00  0.00           H
ATOM    205  HB2 SER    18      46.050  21.560  36.930  1.00  0.00           H
ATOM    206  OG  SER    18      46.630  22.840  38.430  1.00  0.00           O
ATOM    207  HG  SER    18      47.280  22.240  38.800  1.00  0.00           H
ATOM    208  C   SER    18      43.620  20.560  37.900  1.00  0.00           C
ATOM    209  O   SER    18      43.740  19.380  37.600  1.00  0.00           O
ATOM    210  N   LEU    19      42.540  21.320  37.630  1.00  0.00           N
ATOM    211  H   LEU    19      42.540  22.330  37.730  1.00  0.00           H
ATOM    212  CA  LEU    19      41.250  20.700  37.070  1.00  0.00           C
ATOM    213  HA  LEU    19      41.550  19.780  36.580  1.00  0.00           H
ATOM    214  CB  LEU    19      40.330  20.400  38.250  1.00  0.00           C
ATOM    215  HB1 LEU    19      40.010  21.330  38.720  1.00  0.00           H
ATOM    216  HB2 LEU    19      41.030  19.870  38.900  1.00  0.00           H
ATOM    217  CG  LEU    19      39.010  19.630  37.890  1.00  0.00           C
ATOM    218  HG  LEU    19      38.280  20.230  37.360  1.00  0.00           H
ATOM    219  CD1 LEU    19      39.250  18.310  37.190  1.00  0.00           C
ATOM    220 1HD1 LEU    19      40.020  17.720  37.680  1.00  0.00           H
ATOM    221 2HD1 LEU    19      38.290  17.800  37.190  1.00  0.00           H
ATOM    222 3HD1 LEU    19      39.630  18.660  36.220  1.00  0.00           H
ATOM    223  CD2 LEU    19      38.400  19.240  39.320  1.00  0.00           C
ATOM    224 1HD2 LEU    19      37.420  18.760  39.230  1.00  0.00           H
ATOM    225 2HD2 LEU    19      39.140  18.590  39.800  1.00  0.00           H
ATOM    226 3HD2 LEU    19      38.300  20.100  39.970  1.00  0.00           H
ATOM    227  C   LEU    19      40.610  21.690  36.130  1.00  0.00           C
ATOM    228  O   LEU    19      41.000  22.850  36.040  1.00  0.00           O
ATOM    229  N   ARG    20      39.550  21.330  35.410  1.00  0.00           N
ATOM    230  H   ARG    20      39.370  20.330  35.410  1.00  0.00           H
ATOM    231  CA  ARG    20      38.750  22.170  34.560  1.00  0.00           C
ATOM    232  HA  ARG    20      38.740  23.160  35.000  1.00  0.00           H
ATOM    233  CB  ARG    20      39.350  22.110  33.110  1.00  0.00           C
ATOM    234  HB1 ARG    20      39.160  21.100  32.770  1.00  0.00           H
ATOM    235  HB2 ARG    20      40.440  22.190  33.170  1.00  0.00           H
ATOM    236  CG  ARG    20      38.750  23.290  32.210  1.00  0.00           C
ATOM    237  HG1 ARG    20      38.920  24.240  32.720  1.00  0.00           H
ATOM    238  HG2 ARG    20      37.680  23.150  32.060  1.00  0.00           H
ATOM    239  CD  ARG    20      39.500  23.330  30.810  1.00  0.00           C
ATOM    240  HD1 ARG    20      38.950  24.040  30.200  1.00  0.00           H
ATOM    241  HD2 ARG    20      39.470  22.310  30.440  1.00  0.00           H
ATOM    242  NE  ARG    20      40.900  23.870  30.910  1.00  0.00           N
ATOM    243  HE  ARG    20      41.320  23.820  31.820  1.00  0.00           H
ATOM    244  CZ  ARG    20      41.580  24.450  30.000  1.00  0.00           C
ATOM    245  NH1 ARG    20      41.200  24.540  28.790  1.00  0.00           N
ATOM    246 1HH1 ARG    20      40.360  24.060  28.490  1.00  0.00           H
ATOM    247 2HH1 ARG    20      41.650  25.170  28.150  1.00  0.00           H
ATOM    248  NH2 ARG    20      42.730  24.900  30.360  1.00  0.00           N
ATOM    249 1HH2 ARG    20      43.080  24.870  31.310  1.00  0.00           H
ATOM    250 2HH2 ARG    20      43.360  25.410  29.760  1.00  0.00           H
ATOM    251  C   ARG    20      37.320  21.630  34.610  1.00  0.00           C
ATOM    252  O   ARG    20      37.080  20.500  34.270  1.00  0.00           O
ATOM    253  N   LEU    21      36.430  22.490  35.000  1.00  0.00           N
ATOM    254  H   LEU    21      36.730  23.450  35.080  1.00  0.00           H
ATOM    255  CA  LEU    21      34.960  22.320  34.890  1.00  0.00           C
ATOM    256  HA  LEU    21      34.710  21.260  34.870  1.00  0.00           H
ATOM    257  CB  LEU    21      34.360  22.920  36.130  1.00  0.00           C
ATOM    258  HB1 LEU    21      33.290  22.770  35.930  1.00  0.00           H
ATOM    259  HB2 LEU    21      34.620  23.970  36.140  1.00  0.00           H
ATOM    260  CG  LEU    21      34.840  22.280  37.420  1.00  0.00           C
ATOM    261  HG  LEU    21      35.840  22.670  37.620  1.00  0.00           H
ATOM    262  CD1 LEU    21      33.950  22.650  38.550  1.00  0.00           C
ATOM    263 1HD1 LEU    21      34.310  22.410  39.550  1.00  0.00           H
ATOM    264 2HD1 LEU    21      33.940  23.740  38.520  1.00  0.00           H
ATOM    265 3HD1 LEU    21      32.950  22.330  38.260  1.00  0.00           H
ATOM    266  CD2 LEU    21      34.920  20.790  37.440  1.00  0.00           C
ATOM    267 1HD2 LEU    21      35.260  20.560  38.450  1.00  0.00           H
ATOM    268 2HD2 LEU    21      33.930  20.330  37.360  1.00  0.00           H
ATOM    269 3HD2 LEU    21      35.590  20.520  36.620  1.00  0.00           H
ATOM    270  C   LEU    21      34.370  22.820  33.560  1.00  0.00           C
ATOM    271  O   LEU    21      34.850  23.800  32.970  1.00  0.00           O
ATOM    272  N   SER    22      33.310  22.110  33.180  1.00  0.00           N
ATOM    273  H   SER    22      33.110  21.270  33.690  1.00  0.00           H
ATOM    274  CA  SER    22      32.790  22.210  31.810  1.00  0.00           C
ATOM    275  HA  SER    22      33.270  23.010  31.240  1.00  0.00           H
ATOM    276  CB  SER    22      32.970  20.880  31.010  1.00  0.00           C
ATOM    277  HB1 SER    22      32.550  20.980  30.010  1.00  0.00           H
ATOM    278  HB2 SER    22      32.470  20.070  31.530  1.00  0.00           H
ATOM    279  OG  SER    22      34.370  20.530  30.980  1.00  0.00           O
ATOM    280  HG  SER    22      34.280  19.780  30.380  1.00  0.00           H
ATOM    281  C   SER    22      31.230  22.390  31.860  1.00  0.00           C
ATOM    282  O   SER    22      30.570  21.810  32.750  1.00  0.00           O
ATOM    283  N   CYS    23      30.640  23.090  30.890  1.00  0.00           N
ATOM    284  H   CYS    23      31.240  23.660  30.310  1.00  0.00           H
ATOM    285  CA  CYS    23      29.280  23.450  30.810  1.00  0.00           C
ATOM    286  HA  CYS    23      28.760  22.620  31.280  1.00  0.00           H
ATOM    287  CB  CYS    23      28.880  24.720  31.670  1.00  0.00           C
ATOM    288  HB1 CYS    23      29.580  25.510  31.390  1.00  0.00           H
ATOM    289  HB2 CYS    23      29.090  24.460  32.710  1.00  0.00           H
ATOM    290  SG  CYS    23      27.240  25.380  31.530  1.00  0.00           S
ATOM    291  C   CYS    23      28.930  23.520  29.320  1.00  0.00           C
ATOM    292  O   CYS    23      29.630  24.130  28.520  1.00  0.00           O
ATOM    293  N   ALA    24      27.810  22.840  29.010  1.00  0.00           N
ATOM    294  H   ALA    24      27.270  22.480  29.780  1.00  0.00           H
ATOM    295  CA  ALA    24      27.260  22.770  27.630  1.00  0.00           C
ATOM    296  HA  ALA    24      27.980  23.280  26.990  1.00  0.00           H
ATOM    297  CB  ALA    24      27.190  21.370  27.130  1.00  0.00           C
ATOM    298  HB1 ALA    24      26.710  21.310  26.150  1.00  0.00           H
ATOM    299  HB2 ALA    24      28.170  20.910  27.210  1.00  0.00           H
ATOM    300  HB3 ALA    24      26.610  20.810  27.870  1.00  0.00           H
ATOM    301  C   ALA    24      25.860  23.500  27.610  1.00  0.00           C
ATOM    302  O   ALA    24      25.100  23.530  28.600  1.00  0.00           O
ATOM    303  N   ALA    25      25.510  24.100  26.460  1.00  0.00           N
ATOM    304  H   ALA    25      26.170  24.170  25.700  1.00  0.00           H
ATOM    305  CA  ALA    25      24.300  24.890  26.370  1.00  0.00           C
ATOM    306  HA  ALA    25      23.680  24.830  27.260  1.00  0.00           H
ATOM    307  CB  ALA    25      24.780  26.320  26.280  1.00  0.00           C
ATOM    308  HB1 ALA    25      23.950  26.970  26.010  1.00  0.00           H
ATOM    309  HB2 ALA    25      25.100  26.670  27.260  1.00  0.00           H
ATOM    310  HB3 ALA    25      25.560  26.400  25.530  1.00  0.00           H
ATOM    311  C   ALA    25      23.400  24.360  25.220  1.00  0.00           C
ATOM    312  O   ALA    25      23.880  24.250  24.070  1.00  0.00           O
ATOM    313  N   SER    26      22.100  24.150  25.500  1.00  0.00           N
ATOM    314  H   SER    26      21.910  24.300  26.480  1.00  0.00           H
ATOM    315  CA  SER    26      21.120  23.710  24.460  1.00  0.00           C
ATOM    316  HA  SER    26      21.700  23.540  23.550  1.00  0.00           H
ATOM    317  CB  SER    26      20.470  22.330  24.830  1.00  0.00           C
ATOM    318  HB1 SER    26      19.730  22.050  24.080  1.00  0.00           H
ATOM    319  HB2 SER    26      20.020  22.470  25.810  1.00  0.00           H
ATOM    320  OG  SER    26      21.470  21.350  24.910  1.00  0.00           O
ATOM    321  HG  SER    26      21.090  20.500  24.680  1.00  0.00           H
ATOM    322  C   SER    26      20.070  24.810  24.290  1.00  0.00           C
ATOM    323  O   SER    26      19.460  25.210  25.280  1.00  0.00           O
ATOM    324  N   GLY    27      20.070  25.410  23.100  1.00  0.00           N
ATOM    325  H   GLY    27      20.650  24.910  22.450  1.00  0.00           H
ATOM    326  CA  GLY    27      19.140  26.440  22.680  1.00  0.00           C
ATOM    327  HA1 GLY    27      18.130  26.070  22.850  1.00  0.00           H
ATOM    328  HA2 GLY    27      19.380  26.590  21.620  1.00  0.00           H
ATOM    329  C   GLY    27      19.300  27.820  23.290  1.00  0.00           C
ATOM    330  O   GLY    27      18.410  28.600  23.070  1.00  0.00           O
ATOM    331  N   LEU    28      20.360  28.060  24.100  1.00  0.00           N
ATOM    332  H   LEU    28      20.840  27.260  24.510  1.00  0.00           H
ATOM    333  CA  LEU    28      20.620  29.320  24.670  1.00  0.00           C
ATOM    334  HA  LEU    28      19.740  29.710  25.180  1.00  0.00           H
ATOM    335  CB  LEU    28      21.790  29.060  25.590  1.00  0.00           C
ATOM    336  HB1 LEU    28      22.650  28.810  24.960  1.00  0.00           H
ATOM    337  HB2 LEU    28      21.470  28.160  26.100  1.00  0.00           H
ATOM    338  CG  LEU    28      22.090  30.160  26.520  1.00  0.00           C
ATOM    339  HG  LEU    28      21.950  31.110  26.010  1.00  0.00           H
ATOM    340  CD1 LEU    28      21.060  29.990  27.670  1.00  0.00           C
ATOM    341 1HD1 LEU    28      21.170  28.950  27.970  1.00  0.00           H
ATOM    342 2HD1 LEU    28      21.290  30.550  28.580  1.00  0.00           H
ATOM    343 3HD1 LEU    28      20.080  30.080  27.220  1.00  0.00           H
ATOM    344  CD2 LEU    28      23.520  30.220  27.190  1.00  0.00           C
ATOM    345 1HD2 LEU    28      24.300  30.480  26.490  1.00  0.00           H
ATOM    346 2HD2 LEU    28      23.500  30.980  27.970  1.00  0.00           H
ATOM    347 3HD2 LEU    28      23.730  29.240  27.620  1.00  0.00           H
ATOM    348  C   LEU    28      21.010  30.380  23.590  1.00  0.00           C
ATOM    349  O   LEU    28      21.610  30.030  22.590  1.00  0.00           O
ATOM    350  N   LEU    29      20.720  31.680  23.720  1.00  0.00           N
ATOM    351  H   LEU    29      20.020  31.970  24.390  1.00  0.00           H
ATOM    352  CA  LEU    29      21.230  32.630  22.740  1.00  0.00           C
ATOM    353  HA  LEU    29      21.180  32.130  21.780  1.00  0.00           H
ATOM    354  CB  LEU    29      20.410  33.980  22.720  1.00  0.00           C
ATOM    355  HB1 LEU    29      20.980  34.700  22.130  1.00  0.00           H
ATOM    356  HB2 LEU    29      20.400  34.230  23.790  1.00  0.00           H
ATOM    357  CG  LEU    29      18.960  33.910  22.180  1.00  0.00           C
ATOM    358  HG  LEU    29      18.340  33.220  22.760  1.00  0.00           H
ATOM    359  CD1 LEU    29      18.250  35.290  22.180  1.00  0.00           C
ATOM    360 1HD1 LEU    29      18.750  35.960  21.480  1.00  0.00           H
ATOM    361 2HD1 LEU    29      17.200  35.250  21.900  1.00  0.00           H
ATOM    362 3HD1 LEU    29      18.390  35.790  23.140  1.00  0.00           H
ATOM    363  CD2 LEU    29      18.890  33.380  20.840  1.00  0.00           C
ATOM    364 1HD2 LEU    29      17.900  33.540  20.420  1.00  0.00           H
ATOM    365 2HD2 LEU    29      19.610  33.900  20.190  1.00  0.00           H
ATOM    366 3HD2 LEU    29      19.180  32.330  20.810  1.00  0.00           H
ATOM    367  C   LEU    29      22.690  32.910  23.020  1.00  0.00           C
ATOM    368  O   LEU    29      23.140  33.880  23.610  1.00  0.00           O
ATOM    369  N   PHE    30      23.630  31.960  22.640  1.00  0.00           N
ATOM    370  H   PHE    30      23.200  31.130  22.250  1.00  0.00           H
ATOM    371  CA  PHE    30      24.930  31.800  23.230  1.00  0.00           C
ATOM    372  HA  PHE    30      24.780  31.890  24.310  1.00  0.00           H
ATOM    373  CB  PHE    30      25.470  30.390  22.870  1.00  0.00           C
ATOM    374  HB1 PHE    30      25.300  30.200  21.810  1.00  0.00           H
ATOM    375  HB2 PHE    30      24.810  29.690  23.370  1.00  0.00           H
ATOM    376  CG  PHE    30      26.880  30.060  23.280  1.00  0.00           C
ATOM    377  CD1 PHE    30      27.110  29.310  24.440  1.00  0.00           C
ATOM    378  HD1 PHE    30      26.300  29.100  25.120  1.00  0.00           H
ATOM    379  CE1 PHE    30      28.430  28.900  24.760  1.00  0.00           C
ATOM    380  HE1 PHE    30      28.470  28.430  25.730  1.00  0.00           H
ATOM    381  CZ  PHE    30      29.550  29.170  23.900  1.00  0.00           C
ATOM    382  HZ  PHE    30      30.560  28.950  24.210  1.00  0.00           H
ATOM    383  CE2 PHE    30      29.240  29.850  22.710  1.00  0.00           C
ATOM    384  HE2 PHE    30      30.050  30.100  22.040  1.00  0.00           H
ATOM    385  CD2 PHE    30      27.940  30.250  22.370  1.00  0.00           C
ATOM    386  HD2 PHE    30      27.810  30.790  21.450  1.00  0.00           H
ATOM    387  C   PHE    30      25.840  32.960  22.750  1.00  0.00           C
ATOM    388  O   PHE    30      26.770  33.390  23.410  1.00  0.00           O
ATOM    389  N   SER    37      25.570  33.470  21.530  1.00  0.00           N
ATOM    390  H   SER    37      24.710  33.080  21.180  1.00  0.00           H
ATOM    391  CA  SER    37      26.220  34.630  20.880  1.00  0.00           C
ATOM    392  HA  SER    37      27.290  34.560  21.040  1.00  0.00           H
ATOM    393  CB  SER    37      25.850  34.660  19.360  1.00  0.00           C
ATOM    394  HB1 SER    37      26.650  35.270  18.950  1.00  0.00           H
ATOM    395  HB2 SER    37      24.880  35.130  19.210  1.00  0.00           H
ATOM    396  OG  SER    37      25.760  33.380  18.810  1.00  0.00           O
ATOM    397  HG  SER    37      26.670  33.080  18.730  1.00  0.00           H
ATOM    398  C   SER    37      25.770  36.040  21.470  1.00  0.00           C
ATOM    399  O   SER    37      26.240  37.110  21.050  1.00  0.00           O
ATOM    400  N   PHE    38      24.890  36.040  22.600  1.00  0.00           N
ATOM    401  H   PHE    38      24.580  35.120  22.860  1.00  0.00           H
ATOM    402  CA  PHE    38      24.250  37.250  23.290  1.00  0.00           C
ATOM    403  HA  PHE    38      25.000  38.030  23.170  1.00  0.00           H
ATOM    404  CB  PHE    38      22.910  37.530  22.600  1.00  0.00           C
ATOM    405  HB1 PHE    38      22.430  38.440  22.960  1.00  0.00           H
ATOM    406  HB2 PHE    38      22.270  36.680  22.830  1.00  0.00           H
ATOM    407  CG  PHE    38      22.900  37.710  21.150  1.00  0.00           C
ATOM    408  CD1 PHE    38      22.560  36.600  20.320  1.00  0.00           C
ATOM    409  HD1 PHE    38      22.300  35.670  20.800  1.00  0.00           H
ATOM    410  CE1 PHE    38      22.540  36.840  18.920  1.00  0.00           C
ATOM    411  HE1 PHE    38      22.390  36.020  18.230  1.00  0.00           H
ATOM    412  CZ  PHE    38      22.730  38.120  18.390  1.00  0.00           C
ATOM    413  HZ  PHE    38      22.550  38.250  17.330  1.00  0.00           H
ATOM    414  CE2 PHE    38      23.120  39.230  19.180  1.00  0.00           C
ATOM    415  HE2 PHE    38      23.260  40.230  18.810  1.00  0.00           H
ATOM    416  CD2 PHE    38      23.160  39.010  20.580  1.00  0.00           C
ATOM    417  HD2 PHE    38      23.310  39.820  21.270  1.00  0.00           H
ATOM    418  C   PHE    38      23.970  37.090  24.780  1.00  0.00           C
ATOM    419  O   PHE    38      23.730  38.060  25.460  1.00  0.00           O
ATOM    420  N   TYR    39      24.070  35.870  25.260  1.00  0.00           N
ATOM    421  H   TYR    39      24.220  35.110  24.610  1.00  0.00           H
ATOM    422  CA  TYR    39      24.020  35.590  26.650  1.00  0.00           C
ATOM    423  HA  TYR    39      23.390  36.330  27.150  1.00  0.00           H
ATOM    424  CB  TYR    39      23.420  34.240  27.090  1.00  0.00           C
ATOM    425  HB1 TYR    39      23.830  34.000  28.080  1.00  0.00           H
ATOM    426  HB2 TYR    39      23.800  33.440  26.450  1.00  0.00           H
ATOM    427  CG  TYR    39      21.930  34.290  27.180  1.00  0.00           C
ATOM    428  CD1 TYR    39      21.120  34.820  26.150  1.00  0.00           C
ATOM    429  HD1 TYR    39      21.660  35.120  25.260  1.00  0.00           H
ATOM    430  CE1 TYR    39      19.710  35.010  26.290  1.00  0.00           C
ATOM    431  HE1 TYR    39      19.110  35.560  25.570  1.00  0.00           H
ATOM    432  CZ  TYR    39      19.110  34.570  27.480  1.00  0.00           C
ATOM    433  OH  TYR    39      17.770  34.690  27.730  1.00  0.00           O
ATOM    434  HH  TYR    39      17.640  34.600  28.680  1.00  0.00           H
ATOM    435  CE2 TYR    39      19.870  33.850  28.470  1.00  0.00           C
ATOM    436  HE2 TYR    39      19.510  33.630  29.460  1.00  0.00           H
ATOM    437  CD2 TYR    39      21.250  33.780  28.280  1.00  0.00           C
ATOM    438  HD2 TYR    39      21.800  33.270  29.060  1.00  0.00           H
ATOM    439  C   TYR    39      25.420  35.780  27.370  1.00  0.00           C
ATOM    440  O   TYR    39      26.460  35.640  26.760  1.00  0.00           O
ATOM    441  N   ILE    40      25.320  35.990  28.670  1.00  0.00           N
ATOM    442  H   ILE    40      24.410  36.310  28.970  1.00  0.00           H
ATOM    443  CA  ILE    40      26.420  36.010  29.610  1.00  0.00           C
ATOM    444  HA  ILE    40      27.370  36.000  29.060  1.00  0.00           H
ATOM    445  CB  ILE    40      26.450  37.290  30.440  1.00  0.00           C
ATOM    446  HB  ILE    40      25.630  37.250  31.160  1.00  0.00           H
ATOM    447  CG2 ILE    40      27.810  37.450  31.170  1.00  0.00           C
ATOM    448 1HG2 ILE    40      27.780  38.240  31.930  1.00  0.00           H
ATOM    449 2HG2 ILE    40      28.130  36.550  31.700  1.00  0.00           H
ATOM    450 3HG2 ILE    40      28.550  37.750  30.420  1.00  0.00           H
ATOM    451  CG1 ILE    40      26.200  38.520  29.550  1.00  0.00           C
ATOM    452 1HG1 ILE    40      25.220  38.370  29.100  1.00  0.00           H
ATOM    453 2HG1 ILE    40      27.010  38.630  28.820  1.00  0.00           H
ATOM    454  CD  ILE    40      26.180  39.760  30.380  1.00  0.00           C
ATOM    455  HD1 ILE    40      25.920  40.530  29.650  1.00  0.00           H
ATOM    456  HD2 ILE    40      25.460  39.730  31.200  1.00  0.00           H
ATOM    457  HD3 ILE    40      27.170  40.020  30.760  1.00  0.00           H
ATOM    458  C   ILE    40      26.270  34.750  30.420  1.00  0.00           C
ATOM    459  O   ILE    40      25.180  34.390  30.870  1.00  0.00           O
ATOM    460  N   MET    41      27.410  34.050  30.720  1.00  0.00           N
ATOM    461  H   MET    41      28.210  34.540  30.350  1.00  0.00           H
ATOM    462  CA  MET    41      27.520  32.730  31.310  1.00  0.00           C
ATOM    463  HA  MET    41      26.600  32.570  31.870  1.00  0.00           H
ATOM    464  CB  MET    41      27.810  31.680  30.230  1.00  0.00           C
ATOM    465  HB1 MET    41      28.160  30.760  30.670  1.00  0.00           H
ATOM    466  HB2 MET    41      28.670  32.040  29.660  1.00  0.00           H
ATOM    467  CG  MET    41      26.630  31.340  29.310  1.00  0.00           C
ATOM    468  HG1 MET    41      26.510  32.180  28.630  1.00  0.00           H
ATOM    469  HG2 MET    41      25.810  31.280  30.020  1.00  0.00           H
ATOM    470  SD  MET    41      26.950  29.850  28.290  1.00  0.00           S
ATOM    471  CE  MET    41      26.680  28.660  29.710  1.00  0.00           C
ATOM    472  HE1 MET    41      26.790  27.650  29.310  1.00  0.00           H
ATOM    473  HE2 MET    41      27.380  28.740  30.540  1.00  0.00           H
ATOM    474  HE3 MET    41      25.670  28.830  30.080  1.00  0.00           H
ATOM    475  C   MET    41      28.630  32.750  32.340  1.00  0.00           C
ATOM    476  O   MET    41      29.550  33.580  32.160  1.00  0.00           O
ATOM    477  N   GLY    42      28.410  31.950  33.400  1.00  0.00           N
ATOM    478  H   GLY    42      27.690  31.250  33.290  1.00  0.00           H
ATOM    479  CA  GLY    42      29.260  32.000  34.560  1.00  0.00           C
ATOM    480  HA1 GLY    42      29.180  32.980  35.020  1.00  0.00           H
ATOM    481  HA2 GLY    42      30.290  31.860  34.230  1.00  0.00           H
ATOM    482  C   GLY    42      28.940  30.970  35.610  1.00  0.00           C
ATOM    483  O   GLY    42      28.080  30.080  35.410  1.00  0.00           O
ATOM    484  N   TRP    43      29.970  30.810  36.490  1.00  0.00           N
ATOM    485  H   TRP    43      30.770  31.420  36.390  1.00  0.00           H
ATOM    486  CA  TRP    43      30.010  29.770  37.560  1.00  0.00           C
ATOM    487  HA  TRP    43      29.260  29.020  37.310  1.00  0.00           H
ATOM    488  CB  TRP    43      31.370  29.060  37.570  1.00  0.00           C
ATOM    489  HB1 TRP    43      31.440  28.510  38.510  1.00  0.00           H
ATOM    490  HB2 TRP    43      32.200  29.760  37.610  1.00  0.00           H
ATOM    491  CG  TRP    43      31.640  28.210  36.420  1.00  0.00           C
ATOM    492  CD1 TRP    43      32.310  28.560  35.320  1.00  0.00           C
ATOM    493  HD1 TRP    43      32.680  29.560  35.140  1.00  0.00           H
ATOM    494  NE1 TRP    43      32.320  27.570  34.390  1.00  0.00           N
ATOM    495  HE1 TRP    43      32.770  27.730  33.500  1.00  0.00           H
ATOM    496  CE2 TRP    43      31.940  26.380  35.020  1.00  0.00           C
ATOM    497  CZ2 TRP    43      31.840  25.070  34.560  1.00  0.00           C
ATOM    498  HZ2 TRP    43      32.260  24.850  33.580  1.00  0.00           H
ATOM    499  CH2 TRP    43      30.970  24.150  35.180  1.00  0.00           C
ATOM    500  HH2 TRP    43      30.980  23.140  34.790  1.00  0.00           H
ATOM    501  CZ3 TRP    43      30.310  24.500  36.340  1.00  0.00           C
ATOM    502  HZ3 TRP    43      29.600  23.900  36.900  1.00  0.00           H
ATOM    503  CE3 TRP    43      30.500  25.800  36.920  1.00  0.00           C
ATOM    504  HE3 TRP    43      29.950  26.050  37.820  1.00  0.00           H
ATOM    505  CD2 TRP    43      31.260  26.750  36.210  1.00  0.00           C
ATOM    506  C   TRP    43      29.650  30.380  38.930  1.00  0.00           C
ATOM    507  O   TRP    43      30.180  31.440  39.230  1.00  0.00           O
ATOM    508  N   PHE    44      28.970  29.640  39.780  1.00  0.00           N
ATOM    509  H   PHE    44      28.640  28.780  39.370  1.00  0.00           H
ATOM    510  CA  PHE    44      28.830  29.840  41.200  1.00  0.00           C
ATOM    511  HA  PHE    44      29.560  30.570  41.540  1.00  0.00           H
ATOM    512  CB  PHE    44      27.370  30.250  41.550  1.00  0.00           C
ATOM    513  HB1 PHE    44      27.360  30.500  42.610  1.00  0.00           H
ATOM    514  HB2 PHE    44      26.720  29.400  41.330  1.00  0.00           H
ATOM    515  CG  PHE    44      26.870  31.520  40.920  1.00  0.00           C
ATOM    516  CD1 PHE    44      26.450  31.480  39.560  1.00  0.00           C
ATOM    517  HD1 PHE    44      26.420  30.560  39.000  1.00  0.00           H
ATOM    518  CE1 PHE    44      25.890  32.620  39.070  1.00  0.00           C
ATOM    519  HE1 PHE    44      25.690  32.770  38.020  1.00  0.00           H
ATOM    520  CZ  PHE    44      25.880  33.860  39.810  1.00  0.00           C
ATOM    521  HZ  PHE    44      25.500  34.740  39.310  1.00  0.00           H
ATOM    522  CE2 PHE    44      26.360  34.000  41.120  1.00  0.00           C
ATOM    523  HE2 PHE    44      26.390  34.960  41.620  1.00  0.00           H
ATOM    524  CD2 PHE    44      26.770  32.730  41.710  1.00  0.00           C
ATOM    525  HD2 PHE    44      26.960  32.600  42.760  1.00  0.00           H
ATOM    526  C   PHE    44      29.110  28.550  41.970  1.00  0.00           C
ATOM    527  O   PHE    44      29.060  27.460  41.440  1.00  0.00           O
ATOM    528  N   ARG    45      29.820  28.580  43.140  1.00  0.00           N
ATOM    529  H   ARG    45      29.910  29.480  43.590  1.00  0.00           H
ATOM    530  CA  ARG    45      30.200  27.380  43.940  1.00  0.00           C
ATOM    531  HA  ARG    45      29.820  26.490  43.440  1.00  0.00           H
ATOM    532  CB  ARG    45      31.740  27.220  43.920  1.00  0.00           C
ATOM    533  HB1 ARG    45      32.050  27.500  42.920  1.00  0.00           H
ATOM    534  HB2 ARG    45      31.910  26.150  43.910  1.00  0.00           H
ATOM    535  CG  ARG    45      32.510  27.900  45.010  1.00  0.00           C
ATOM    536  HG1 ARG    45      32.010  28.030  45.970  1.00  0.00           H
ATOM    537  HG2 ARG    45      32.590  28.950  44.750  1.00  0.00           H
ATOM    538  CD  ARG    45      33.920  27.340  45.060  1.00  0.00           C
ATOM    539  HD1 ARG    45      34.360  27.440  44.070  1.00  0.00           H
ATOM    540  HD2 ARG    45      33.840  26.280  45.310  1.00  0.00           H
ATOM    541  NE  ARG    45      34.850  28.040  45.970  1.00  0.00           N
ATOM    542  HE  ARG    45      34.440  28.630  46.680  1.00  0.00           H
ATOM    543  CZ  ARG    45      36.110  28.180  46.040  1.00  0.00           C
ATOM    544  NH1 ARG    45      36.910  27.570  45.250  1.00  0.00           N
ATOM    545 1HH1 ARG    45      36.600  26.850  44.610  1.00  0.00           H
ATOM    546 2HH1 ARG    45      37.910  27.600  45.440  1.00  0.00           H
ATOM    547  NH2 ARG    45      36.670  28.860  47.010  1.00  0.00           N
ATOM    548 1HH2 ARG    45      36.210  29.150  47.850  1.00  0.00           H
ATOM    549 2HH2 ARG    45      37.680  28.860  47.020  1.00  0.00           H
ATOM    550  C   ARG    45      29.570  27.450  45.340  1.00  0.00           C
ATOM    551  O   ARG    45      29.040  28.450  45.770  1.00  0.00           O
ATOM    552  N   GLN    46      29.660  26.310  46.040  1.00  0.00           N
ATOM    553  H   GLN    46      29.900  25.470  45.540  1.00  0.00           H
ATOM    554  CA  GLN    46      29.150  26.160  47.440  1.00  0.00           C
ATOM    555  HA  GLN    46      29.210  27.120  47.940  1.00  0.00           H
ATOM    556  CB  GLN    46      27.660  25.700  47.470  1.00  0.00           C
ATOM    557  HB1 GLN    46      27.660  24.640  47.200  1.00  0.00           H
ATOM    558  HB2 GLN    46      26.990  26.220  46.780  1.00  0.00           H
ATOM    559  CG  GLN    46      27.020  25.760  48.910  1.00  0.00           C
ATOM    560  HG1 GLN    46      27.250  26.700  49.420  1.00  0.00           H
ATOM    561  HG2 GLN    46      27.500  24.970  49.480  1.00  0.00           H
ATOM    562  CD  GLN    46      25.510  25.550  48.870  1.00  0.00           C
ATOM    563  OE1 GLN    46      24.780  26.410  48.400  1.00  0.00           O
ATOM    564  NE2 GLN    46      25.020  24.330  49.140  1.00  0.00           N
ATOM    565 1HE2 GLN    46      25.670  23.570  49.290  1.00  0.00           H
ATOM    566 2HE2 GLN    46      24.020  24.190  49.050  1.00  0.00           H
ATOM    567  C   GLN    46      30.020  25.160  48.090  1.00  0.00           C
ATOM    568  O   GLN    46      29.960  23.970  47.830  1.00  0.00           O
ATOM    569  N   ALA    47      30.630  25.590  49.200  1.00  0.00           N
ATOM    570  H   ALA    47      30.680  26.590  49.300  1.00  0.00           H
ATOM    571  CA  ALA    47      31.460  24.780  50.120  1.00  0.00           C
ATOM    572  HA  ALA    47      31.480  23.800  49.650  1.00  0.00           H
ATOM    573  CB  ALA    47      32.880  25.390  50.060  1.00  0.00           C
ATOM    574  HB1 ALA    47      33.180  25.440  49.010  1.00  0.00           H
ATOM    575  HB2 ALA    47      32.920  26.440  50.350  1.00  0.00           H
ATOM    576  HB3 ALA    47      33.630  24.820  50.600  1.00  0.00           H
ATOM    577  C   ALA    47      30.840  24.570  51.530  1.00  0.00           C
ATOM    578  O   ALA    47      30.050  25.390  51.920  1.00  0.00           O
ATOM    579  N   PRO    48      31.190  23.480  52.280  1.00  0.00           N
ATOM    580  CD  PRO    48      31.940  22.360  51.730  1.00  0.00           C
ATOM    581  HD1 PRO    48      33.020  22.510  51.770  1.00  0.00           H
ATOM    582  HD2 PRO    48      31.560  22.180  50.720  1.00  0.00           H
ATOM    583  CG  PRO    48      31.530  21.210  52.670  1.00  0.00           C
ATOM    584  HG1 PRO    48      32.230  20.370  52.620  1.00  0.00           H
ATOM    585  HG2 PRO    48      30.580  20.800  52.320  1.00  0.00           H
ATOM    586  CB  PRO    48      31.360  21.910  54.040  1.00  0.00           C
ATOM    587  HB1 PRO    48      32.300  22.060  54.570  1.00  0.00           H
ATOM    588  HB2 PRO    48      30.660  21.340  54.650  1.00  0.00           H
ATOM    589  CA  PRO    48      30.770  23.260  53.630  1.00  0.00           C
ATOM    590  HA  PRO    48      29.690  23.130  53.630  1.00  0.00           H
ATOM    591  C   PRO    48      31.050  24.350  54.620  1.00  0.00           C
ATOM    592  O   PRO    48      32.110  25.000  54.660  1.00  0.00           O
ATOM    593  N   GLY    49      30.060  24.670  55.470  1.00  0.00           N
ATOM    594  H   GLY    49      29.290  24.020  55.560  1.00  0.00           H
ATOM    595  CA  GLY    49      30.200  25.860  56.350  1.00  0.00           C
ATOM    596  HA1 GLY    49      31.160  25.890  56.880  1.00  0.00           H
ATOM    597  HA2 GLY    49      29.490  25.890  57.180  1.00  0.00           H
ATOM    598  C   GLY    49      30.060  27.190  55.550  1.00  0.00           C
ATOM    599  O   GLY    49      30.250  28.230  56.190  1.00  0.00           O
ATOM    600  N   ARG    50      29.710  27.320  54.250  1.00  0.00           N
ATOM    601  H   ARG    50      29.600  26.470  53.700  1.00  0.00           H
ATOM    602  CA  ARG    50      29.530  28.600  53.480  1.00  0.00           C
ATOM    603  HA  ARG    50      29.490  29.440  54.170  1.00  0.00           H
ATOM    604  CB  ARG    50      30.740  28.720  52.520  1.00  0.00           C
ATOM    605  HB1 ARG    50      30.500  29.490  51.790  1.00  0.00           H
ATOM    606  HB2 ARG    50      30.900  27.780  51.980  1.00  0.00           H
ATOM    607  CG  ARG    50      32.020  29.100  53.250  1.00  0.00           C
ATOM    608  HG1 ARG    50      32.390  28.350  53.940  1.00  0.00           H
ATOM    609  HG2 ARG    50      31.850  30.040  53.780  1.00  0.00           H
ATOM    610  CD  ARG    50      33.130  29.300  52.200  1.00  0.00           C
ATOM    611  HD1 ARG    50      33.010  28.560  51.410  1.00  0.00           H
ATOM    612  HD2 ARG    50      34.090  29.150  52.680  1.00  0.00           H
ATOM    613  NE  ARG    50      33.080  30.690  51.680  1.00  0.00           N
ATOM    614  HE  ARG    50      32.260  30.950  51.150  1.00  0.00           H
ATOM    615  CZ  ARG    50      34.040  31.630  51.790  1.00  0.00           C
ATOM    616  NH1 ARG    50      35.140  31.650  52.540  1.00  0.00           N
ATOM    617 1HH1 ARG    50      35.370  30.800  53.040  1.00  0.00           H
ATOM    618 2HH1 ARG    50      35.720  32.460  52.630  1.00  0.00           H
ATOM    619  NH2 ARG    50      33.810  32.810  51.250  1.00  0.00           N
ATOM    620 1HH2 ARG    50      32.990  32.920  50.680  1.00  0.00           H
ATOM    621 2HH2 ARG    50      34.470  33.530  51.490  1.00  0.00           H
ATOM    622  C   ARG    50      28.240  28.610  52.720  1.00  0.00           C
ATOM    623  O   ARG    50      27.650  27.550  52.420  1.00  0.00           O
ATOM    624  N   GLU    51      27.940  29.750  52.110  1.00  0.00           N
ATOM    625  H   GLU    51      28.480  30.560  52.390  1.00  0.00           H
ATOM    626  CA  GLU    51      26.850  29.860  51.210  1.00  0.00           C
ATOM    627  HA  GLU    51      26.130  29.110  51.530  1.00  0.00           H
ATOM    628  CB  GLU    51      26.290  31.310  51.310  1.00  0.00           C
ATOM    629  HB1 GLU    51      25.550  31.430  50.530  1.00  0.00           H
ATOM    630  HB2 GLU    51      27.120  31.990  51.120  1.00  0.00           H
ATOM    631  CG  GLU    51      25.600  31.620  52.630  1.00  0.00           C
ATOM    632  HG1 GLU    51      26.330  31.370  53.400  1.00  0.00           H
ATOM    633  HG2 GLU    51      24.750  30.960  52.770  1.00  0.00           H
ATOM    634  CD  GLU    51      25.200  33.060  52.700  1.00  0.00           C
ATOM    635  OE1 GLU    51      25.990  33.910  53.140  1.00  0.00           O
ATOM    636  OE2 GLU    51      24.040  33.300  52.310  1.00  0.00           O
ATOM    637  C   GLU    51      27.210  29.530  49.680  1.00  0.00           C
ATOM    638  O   GLU    51      28.380  29.190  49.400  1.00  0.00           O
ATOM    639  N   ARG    52      26.280  29.610  48.720  1.00  0.00           N
ATOM    640  H   ARG    52      25.370  29.900  49.040  1.00  0.00           H
ATOM    641  CA  ARG    52      26.510  29.690  47.260  1.00  0.00           C
ATOM    642  HA  ARG    52      27.270  28.980  46.910  1.00  0.00           H
ATOM    643  CB  ARG    52      25.240  29.270  46.520  1.00  0.00           C
ATOM    644  HB1 ARG    52      24.430  29.880  46.940  1.00  0.00           H
ATOM    645  HB2 ARG    52      25.020  28.200  46.600  1.00  0.00           H
ATOM    646  CG  ARG    52      25.470  29.510  44.960  1.00  0.00           C
ATOM    647  HG1 ARG    52      26.360  28.970  44.660  1.00  0.00           H
ATOM    648  HG2 ARG    52      25.720  30.520  44.640  1.00  0.00           H
ATOM    649  CD  ARG    52      24.210  29.040  44.220  1.00  0.00           C
ATOM    650  HD1 ARG    52      23.940  28.030  44.520  1.00  0.00           H
ATOM    651  HD2 ARG    52      24.280  28.880  43.150  1.00  0.00           H
ATOM    652  NE  ARG    52      23.060  29.880  44.540  1.00  0.00           N
ATOM    653  HE  ARG    52      23.200  30.570  45.260  1.00  0.00           H
ATOM    654  CZ  ARG    52      22.130  30.180  43.670  1.00  0.00           C
ATOM    655  NH1 ARG    52      21.830  29.430  42.580  1.00  0.00           N
ATOM    656 1HH1 ARG    52      22.280  28.530  42.490  1.00  0.00           H
ATOM    657 2HH1 ARG    52      21.070  29.700  41.970  1.00  0.00           H
ATOM    658  NH2 ARG    52      21.320  31.230  43.970  1.00  0.00           N
ATOM    659 1HH2 ARG    52      21.480  31.830  44.770  1.00  0.00           H
ATOM    660 2HH2 ARG    52      20.470  31.400  43.450  1.00  0.00           H
ATOM    661  C   ARG    52      27.090  31.120  46.890  1.00  0.00           C
ATOM    662  O   ARG    52      26.420  32.170  46.990  1.00  0.00           O
ATOM    663  N   GLU    53      28.220  31.150  46.280  1.00  0.00           N
ATOM    664  H   GLU    53      28.770  30.330  46.070  1.00  0.00           H
ATOM    665  CA  GLU    53      28.950  32.410  46.010  1.00  0.00           C
ATOM    666  HA  GLU    53      28.250  33.250  46.020  1.00  0.00           H
ATOM    667  CB  GLU    53      30.120  32.610  47.030  1.00  0.00           C
ATOM    668  HB1 GLU    53      30.850  33.360  46.740  1.00  0.00           H
ATOM    669  HB2 GLU    53      30.640  31.650  47.140  1.00  0.00           H
ATOM    670  CG  GLU    53      29.630  33.030  48.420  1.00  0.00           C
ATOM    671  HG1 GLU    53      28.880  32.270  48.690  1.00  0.00           H
ATOM    672  HG2 GLU    53      29.050  33.950  48.320  1.00  0.00           H
ATOM    673  CD  GLU    53      30.700  33.110  49.560  1.00  0.00           C
ATOM    674  OE1 GLU    53      31.090  32.090  50.190  1.00  0.00           O
ATOM    675  OE2 GLU    53      31.340  34.150  49.740  1.00  0.00           O
ATOM    676  C   GLU    53      29.520  32.360  44.570  1.00  0.00           C
ATOM    677  O   GLU    53      29.590  31.300  43.940  1.00  0.00           O
ATOM    678  N   PHE    54      29.800  33.540  44.060  1.00  0.00           N
ATOM    679  H   PHE    54      29.830  34.360  44.640  1.00  0.00           H
ATOM    680  CA  PHE    54      30.250  33.710  42.610  1.00  0.00           C
ATOM    681  HA  PHE    54      29.610  33.140  41.930  1.00  0.00           H
ATOM    682  CB  PHE    54      30.160  35.220  42.310  1.00  0.00           C
ATOM    683  HB1 PHE    54      30.620  35.710  43.180  1.00  0.00           H
ATOM    684  HB2 PHE    54      29.130  35.580  42.270  1.00  0.00           H
ATOM    685  CG  PHE    54      30.790  35.630  40.990  1.00  0.00           C
ATOM    686  CD1 PHE    54      29.980  35.300  39.860  1.00  0.00           C
ATOM    687  HD1 PHE    54      29.050  34.760  39.990  1.00  0.00           H
ATOM    688  CE1 PHE    54      30.420  35.630  38.550  1.00  0.00           C
ATOM    689  HE1 PHE    54      29.850  35.370  37.670  1.00  0.00           H
ATOM    690  CZ  PHE    54      31.580  36.420  38.410  1.00  0.00           C
ATOM    691  HZ  PHE    54      31.930  36.670  37.420  1.00  0.00           H
ATOM    692  CE2 PHE    54      32.280  36.910  39.540  1.00  0.00           C
ATOM    693  HE2 PHE    54      33.220  37.420  39.430  1.00  0.00           H
ATOM    694  CD2 PHE    54      31.920  36.440  40.820  1.00  0.00           C
ATOM    695  HD2 PHE    54      32.540  36.720  41.660  1.00  0.00           H
ATOM    696  C   PHE    54      31.670  33.080  42.400  1.00  0.00           C
ATOM    697  O   PHE    54      32.420  32.910  43.410  1.00  0.00           O
ATOM    698  N   VAL    55      32.000  32.790  41.150  1.00  0.00           N
ATOM    699  H   VAL    55      31.320  32.650  40.420  1.00  0.00           H
ATOM    700  CA  VAL    55      33.340  32.410  40.820  1.00  0.00           C
ATOM    701  HA  VAL    55      33.990  32.540  41.680  1.00  0.00           H
ATOM    702  CB  VAL    55      33.490  30.910  40.480  1.00  0.00           C
ATOM    703  HB  VAL    55      32.910  30.760  39.570  1.00  0.00           H
ATOM    704  CG1 VAL    55      34.900  30.550  40.320  1.00  0.00           C
ATOM    705 1HG1 VAL    55      35.400  31.130  39.530  1.00  0.00           H
ATOM    706 2HG1 VAL    55      35.480  30.460  41.240  1.00  0.00           H
ATOM    707 3HG1 VAL    55      34.760  29.570  39.870  1.00  0.00           H
ATOM    708  CG2 VAL    55      32.840  29.940  41.470  1.00  0.00           C
ATOM    709 1HG2 VAL    55      31.780  30.200  41.440  1.00  0.00           H
ATOM    710 2HG2 VAL    55      32.880  28.900  41.140  1.00  0.00           H
ATOM    711 3HG2 VAL    55      33.150  30.040  42.510  1.00  0.00           H
ATOM    712  C   VAL    55      33.850  33.290  39.700  1.00  0.00           C
ATOM    713  O   VAL    55      34.630  34.210  39.900  1.00  0.00           O
ATOM    714  N   ALA    56      33.390  33.030  38.440  1.00  0.00           N
ATOM    715  H   ALA    56      32.660  32.350  38.280  1.00  0.00           H
ATOM    716  CA  ALA    56      33.840  33.890  37.270  1.00  0.00           C
ATOM    717  HA  ALA    56      34.110  34.880  37.640  1.00  0.00           H
ATOM    718  CB  ALA    56      35.190  33.280  36.800  1.00  0.00           C
ATOM    719  HB1 ALA    56      35.890  33.450  37.610  1.00  0.00           H
ATOM    720  HB2 ALA    56      35.160  32.210  36.610  1.00  0.00           H
ATOM    721  HB3 ALA    56      35.600  33.740  35.900  1.00  0.00           H
ATOM    722  C   ALA    56      32.720  33.820  36.160  1.00  0.00           C
ATOM    723  O   ALA    56      32.000  32.780  36.090  1.00  0.00           O
ATOM    724  N   SER    57      32.730  34.810  35.360  1.00  0.00           N
ATOM    725  H   SER    57      33.440  35.530  35.400  1.00  0.00           H
ATOM    726  CA  SER    57      31.890  34.980  34.210  1.00  0.00           C
ATOM    727  HA  SER    57      31.400  34.010  34.060  1.00  0.00           H
ATOM    728  CB  SER    57      30.640  35.830  34.520  1.00  0.00           C
ATOM    729  HB1 SER    57      30.160  35.460  35.420  1.00  0.00           H
ATOM    730  HB2 SER    57      29.940  35.740  33.690  1.00  0.00           H
ATOM    731  OG  SER    57      30.980  37.200  34.630  1.00  0.00           O
ATOM    732  HG  SER    57      30.360  37.580  35.250  1.00  0.00           H
ATOM    733  C   SER    57      32.550  35.390  32.870  1.00  0.00           C
ATOM    734  O   SER    57      33.690  35.820  32.940  1.00  0.00           O
ATOM    735  N   ILE    58      31.890  35.230  31.730  1.00  0.00           N
ATOM    736  H   ILE    58      31.030  34.710  31.860  1.00  0.00           H
ATOM    737  CA  ILE    58      32.340  35.550  30.340  1.00  0.00           C
ATOM    738  HA  ILE    58      33.040  36.390  30.290  1.00  0.00           H
ATOM    739  CB  ILE    58      32.980  34.330  29.650  1.00  0.00           C
ATOM    740  HB  ILE    58      33.780  33.930  30.270  1.00  0.00           H
ATOM    741  CG2 ILE    58      32.070  33.180  29.400  1.00  0.00           C
ATOM    742 1HG2 ILE    58      32.720  32.340  29.170  1.00  0.00           H
ATOM    743 2HG2 ILE    58      31.550  33.000  30.340  1.00  0.00           H
ATOM    744 3HG2 ILE    58      31.330  33.330  28.620  1.00  0.00           H
ATOM    745  CG1 ILE    58      33.640  34.910  28.420  1.00  0.00           C
ATOM    746 1HG1 ILE    58      34.080  35.890  28.620  1.00  0.00           H
ATOM    747 2HG1 ILE    58      32.950  35.080  27.600  1.00  0.00           H
ATOM    748  CD  ILE    58      34.830  34.110  27.860  1.00  0.00           C
ATOM    749  HD1 ILE    58      35.310  34.750  27.110  1.00  0.00           H
ATOM    750  HD2 ILE    58      35.510  33.800  28.650  1.00  0.00           H
ATOM    751  HD3 ILE    58      34.390  33.240  27.370  1.00  0.00           H
ATOM    752  C   ILE    58      31.140  36.150  29.510  1.00  0.00           C
ATOM    753  O   ILE    58      30.060  35.540  29.340  1.00  0.00           O
ATOM    754  N   LYS    59      31.330  37.360  29.160  1.00  0.00           N
ATOM    755  H   LYS    59      32.260  37.730  29.350  1.00  0.00           H
ATOM    756  CA  LYS    59      30.420  38.100  28.250  1.00  0.00           C
ATOM    757  HA  LYS    59      29.380  38.000  28.560  1.00  0.00           H
ATOM    758  CB  LYS    59      30.670  39.650  28.300  1.00  0.00           C
ATOM    759  HB1 LYS    59      30.060  40.170  27.560  1.00  0.00           H
ATOM    760  HB2 LYS    59      31.700  39.700  27.940  1.00  0.00           H
ATOM    761  CG  LYS    59      30.550  40.320  29.680  1.00  0.00           C
ATOM    762  HG1 LYS    59      31.460  40.160  30.270  1.00  0.00           H
ATOM    763  HG2 LYS    59      29.730  39.900  30.260  1.00  0.00           H
ATOM    764  CD  LYS    59      30.210  41.820  29.620  1.00  0.00           C
ATOM    765  HD1 LYS    59      30.100  42.290  30.610  1.00  0.00           H
ATOM    766  HD2 LYS    59      29.220  41.910  29.160  1.00  0.00           H
ATOM    767  CE  LYS    59      31.230  42.680  28.880  1.00  0.00           C
ATOM    768  HE1 LYS    59      31.180  42.340  27.850  1.00  0.00           H
ATOM    769  HE2 LYS    59      32.220  42.390  29.220  1.00  0.00           H
ATOM    770  NZ  LYS    59      30.920  44.140  28.900  1.00  0.00           N
ATOM    771  HZ1 LYS    59      30.070  44.320  28.380  1.00  0.00           H
ATOM    772  HZ2 LYS    59      30.670  44.430  29.840  1.00  0.00           H
ATOM    773  HZ3 LYS    59      31.680  44.730  28.590  1.00  0.00           H
ATOM    774  C   LYS    59      30.360  37.620  26.850  1.00  0.00           C
ATOM    775  O   LYS    59      31.350  36.930  26.470  1.00  0.00           O
ATOM    776  N   TRP    60      29.360  37.990  26.030  1.00  0.00           N
ATOM    777  H   TRP    60      28.650  38.660  26.310  1.00  0.00           H
ATOM    778  CA  TRP    60      29.150  37.450  24.700  1.00  0.00           C
ATOM    779  HA  TRP    60      28.970  36.380  24.790  1.00  0.00           H
ATOM    780  CB  TRP    60      27.790  37.900  24.140  1.00  0.00           C
ATOM    781  HB1 TRP    60      27.080  37.100  24.390  1.00  0.00           H
ATOM    782  HB2 TRP    60      27.830  37.760  23.060  1.00  0.00           H
ATOM    783  CG  TRP    60      27.210  39.190  24.590  1.00  0.00           C
ATOM    784  CD1 TRP    60      26.450  39.490  25.680  1.00  0.00           C
ATOM    785  HD1 TRP    60      26.080  38.740  26.360  1.00  0.00           H
ATOM    786  NE1 TRP    60      26.260  40.850  25.750  1.00  0.00           N
ATOM    787  HE1 TRP    60      25.630  41.230  26.440  1.00  0.00           H
ATOM    788  CE2 TRP    60      26.810  41.450  24.650  1.00  0.00           C
ATOM    789  CZ2 TRP    60      26.990  42.780  24.310  1.00  0.00           C
ATOM    790  HZ2 TRP    60      26.480  43.610  24.790  1.00  0.00           H
ATOM    791  CH2 TRP    60      27.790  43.060  23.210  1.00  0.00           C
ATOM    792  HH2 TRP    60      27.960  44.100  22.960  1.00  0.00           H
ATOM    793  CZ3 TRP    60      28.360  42.070  22.400  1.00  0.00           C
ATOM    794  HZ3 TRP    60      28.790  42.380  21.460  1.00  0.00           H
ATOM    795  CE3 TRP    60      28.210  40.760  22.740  1.00  0.00           C
ATOM    796  HE3 TRP    60      28.540  39.990  22.060  1.00  0.00           H
ATOM    797  CD2 TRP    60      27.520  40.410  23.970  1.00  0.00           C
ATOM    798  C   TRP    60      30.310  37.680  23.810  1.00  0.00           C
ATOM    799  O   TRP    60      30.640  36.780  23.060  1.00  0.00           O
ATOM    800  N   ALA    61      30.980  38.790  24.040  1.00  0.00           N
ATOM    801  H   ALA    61      30.540  39.460  24.660  1.00  0.00           H
ATOM    802  CA  ALA    61      32.240  39.080  23.320  1.00  0.00           C
ATOM    803  HA  ALA    61      32.110  38.600  22.350  1.00  0.00           H
ATOM    804  CB  ALA    61      32.240  40.600  22.880  1.00  0.00           C
ATOM    805  HB1 ALA    61      31.290  40.980  22.520  1.00  0.00           H
ATOM    806  HB2 ALA    61      32.510  41.280  23.680  1.00  0.00           H
ATOM    807  HB3 ALA    61      33.030  40.790  22.160  1.00  0.00           H
ATOM    808  C   ALA    61      33.590  38.670  23.940  1.00  0.00           C
ATOM    809  O   ALA    61      34.660  39.030  23.470  1.00  0.00           O
ATOM    810  N   GLY    65      33.590  37.990  25.110  1.00  0.00           N
ATOM    811  H   GLY    65      32.680  37.680  25.410  1.00  0.00           H
ATOM    812  CA  GLY    65      34.830  37.350  25.670  1.00  0.00           C
ATOM    813  HA1 GLY    65      35.570  37.110  24.910  1.00  0.00           H
ATOM    814  HA2 GLY    65      34.550  36.520  26.310  1.00  0.00           H
ATOM    815  C   GLY    65      35.530  38.290  26.670  1.00  0.00           C
ATOM    816  O   GLY    65      36.710  38.030  27.010  1.00  0.00           O
ATOM    817  N   ASP    66      34.890  39.340  27.180  1.00  0.00           N
ATOM    818  H   ASP    66      33.980  39.510  26.780  1.00  0.00           H
ATOM    819  CA  ASP    66      35.200  40.090  28.400  1.00  0.00           C
ATOM    820  HA  ASP    66      36.290  40.130  28.400  1.00  0.00           H
ATOM    821  CB  ASP    66      34.850  41.550  28.230  1.00  0.00           C
ATOM    822  HB1 ASP    66      35.350  42.180  28.970  1.00  0.00           H
ATOM    823  HB2 ASP    66      33.770  41.620  28.340  1.00  0.00           H
ATOM    824  CG  ASP    66      35.260  42.060  26.860  1.00  0.00           C
ATOM    825  OD1 ASP    66      34.280  42.640  26.270  1.00  0.00           O
ATOM    826  OD2 ASP    66      36.400  41.950  26.440  1.00  0.00           O
ATOM    827  C   ASP    66      34.800  39.280  29.680  1.00  0.00           C
ATOM    828  O   ASP    66      33.750  38.650  29.850  1.00  0.00           O
ATOM    829  N   ARG    67      35.760  39.210  30.600  1.00  0.00           N
ATOM    830  H   ARG    67      36.540  39.860  30.600  1.00  0.00           H
ATOM    831  CA  ARG    67      35.850  38.170  31.670  1.00  0.00           C
ATOM    832  HA  ARG    67      34.900  37.650  31.580  1.00  0.00           H
ATOM    833  CB  ARG    67      37.050  37.200  31.440  1.00  0.00           C
ATOM    834  HB1 ARG    67      37.370  36.700  32.350  1.00  0.00           H
ATOM    835  HB2 ARG    67      37.850  37.860  31.100  1.00  0.00           H
ATOM    836  CG  ARG    67      36.730  36.140  30.330  1.00  0.00           C
ATOM    837  HG1 ARG    67      36.040  36.580  29.600  1.00  0.00           H
ATOM    838  HG2 ARG    67      36.240  35.270  30.760  1.00  0.00           H
ATOM    839  CD  ARG    67      37.990  35.640  29.620  1.00  0.00           C
ATOM    840  HD1 ARG    67      37.680  34.770  29.050  1.00  0.00           H
ATOM    841  HD2 ARG    67      38.630  35.340  30.460  1.00  0.00           H
ATOM    842  NE  ARG    67      38.510  36.560  28.580  1.00  0.00           N
ATOM    843  HE  ARG    67      37.850  36.910  27.890  1.00  0.00           H
ATOM    844  CZ  ARG    67      39.660  37.140  28.490  1.00  0.00           C
ATOM    845  NH1 ARG    67      40.530  37.050  29.430  1.00  0.00           N
ATOM    846 1HH1 ARG    67      40.180  36.700  30.310  1.00  0.00           H
ATOM    847 2HH1 ARG    67      41.240  37.780  29.440  1.00  0.00           H
ATOM    848  NH2 ARG    67      39.870  37.950  27.470  1.00  0.00           N
ATOM    849 1HH2 ARG    67      39.200  37.980  26.710  1.00  0.00           H
ATOM    850 2HH2 ARG    67      40.760  38.410  27.350  1.00  0.00           H
ATOM    851  C   ARG    67      35.900  38.730  33.090  1.00  0.00           C
ATOM    852  O   ARG    67      36.500  39.750  33.290  1.00  0.00           O
ATOM    853  N   THR    68      35.090  38.100  33.980  1.00  0.00           N
ATOM    854  H   THR    68      34.510  37.330  33.690  1.00  0.00           H
ATOM    855  CA  THR    68      34.810  38.770  35.240  1.00  0.00           C
ATOM    856  HA  THR    68      35.580  39.530  35.390  1.00  0.00           H
ATOM    857  CB  THR    68      33.430  39.320  35.460  1.00  0.00           C
ATOM    858  HB  THR    68      32.950  38.670  36.200  1.00  0.00           H
ATOM    859  CG2 THR    68      33.440  40.760  35.860  1.00  0.00           C
ATOM    860 1HG2 THR    68      33.800  41.420  35.070  1.00  0.00           H
ATOM    861 2HG2 THR    68      32.430  40.950  36.200  1.00  0.00           H
ATOM    862 3HG2 THR    68      34.160  40.890  36.670  1.00  0.00           H
ATOM    863  OG1 THR    68      32.690  39.360  34.230  1.00  0.00           O
ATOM    864  HG1 THR    68      32.050  38.650  34.140  1.00  0.00           H
ATOM    865  C   THR    68      35.150  37.770  36.330  1.00  0.00           C
ATOM    866  O   THR    68      34.970  36.550  36.100  1.00  0.00           O
ATOM    867  N   TYR    69      35.610  38.200  37.480  1.00  0.00           N
ATOM    868  H   TYR    69      35.830  39.170  37.650  1.00  0.00           H
ATOM    869  CA  TYR    69      36.260  37.370  38.490  1.00  0.00           C
ATOM    870  HA  TYR    69      35.860  36.350  38.430  1.00  0.00           H
ATOM    871  CB  TYR    69      37.780  37.220  38.150  1.00  0.00           C
ATOM    872  HB1 TYR    69      38.240  36.800  39.040  1.00  0.00           H
ATOM    873  HB2 TYR    69      38.220  38.210  38.050  1.00  0.00           H
ATOM    874  CG  TYR    69      38.150  36.470  36.770  1.00  0.00           C
ATOM    875  CD1 TYR    69      38.590  37.140  35.630  1.00  0.00           C
ATOM    876  HD1 TYR    69      38.500  38.210  35.580  1.00  0.00           H
ATOM    877  CE1 TYR    69      39.020  36.360  34.530  1.00  0.00           C
ATOM    878  HE1 TYR    69      39.270  36.980  33.680  1.00  0.00           H
ATOM    879  CZ  TYR    69      39.000  34.940  34.570  1.00  0.00           C
ATOM    880  OH  TYR    69      39.490  34.190  33.540  1.00  0.00           O
ATOM    881  HH  TYR    69      39.940  34.730  32.890  1.00  0.00           H
ATOM    882  CE2 TYR    69      38.610  34.290  35.730  1.00  0.00           C
ATOM    883  HE2 TYR    69      38.660  33.220  35.850  1.00  0.00           H
ATOM    884  CD2 TYR    69      38.090  35.070  36.760  1.00  0.00           C
ATOM    885  HD2 TYR    69      37.640  34.550  37.590  1.00  0.00           H
ATOM    886  C   TYR    69      35.990  37.950  39.870  1.00  0.00           C
ATOM    887  O   TYR    69      35.890  39.160  40.100  1.00  0.00           O
ATOM    888  N   GLY    70      35.770  37.010  40.750  1.00  0.00           N
ATOM    889  H   GLY    70      35.780  36.080  40.380  1.00  0.00           H
ATOM    890  CA  GLY    70      35.640  37.130  42.240  1.00  0.00           C
ATOM    891  HA1 GLY    70      35.360  36.210  42.750  1.00  0.00           H
ATOM    892  HA2 GLY    70      34.860  37.870  42.440  1.00  0.00           H
ATOM    893  C   GLY    70      36.850  37.690  43.080  1.00  0.00           C
ATOM    894  O   GLY    70      37.920  38.000  42.530  1.00  0.00           O
ATOM    895  N   THR    71      36.690  37.800  44.380  1.00  0.00           N
ATOM    896  H   THR    71      35.700  37.780  44.620  1.00  0.00           H
ATOM    897  CA  THR    71      37.670  38.140  45.410  1.00  0.00           C
ATOM    898  HA  THR    71      38.560  38.680  45.100  1.00  0.00           H
ATOM    899  CB  THR    71      37.110  38.930  46.590  1.00  0.00           C
ATOM    900  HB  THR    71      37.820  39.160  47.380  1.00  0.00           H
ATOM    901  CG2 THR    71      36.820  40.380  46.120  1.00  0.00           C
ATOM    902 1HG2 THR    71      35.800  40.350  45.730  1.00  0.00           H
ATOM    903 2HG2 THR    71      36.740  41.090  46.940  1.00  0.00           H
ATOM    904 3HG2 THR    71      37.550  40.760  45.400  1.00  0.00           H
ATOM    905  OG1 THR    71      35.940  38.300  46.940  1.00  0.00           O
ATOM    906  HG1 THR    71      36.230  37.560  47.490  1.00  0.00           H
ATOM    907  C   THR    71      38.210  36.900  46.010  1.00  0.00           C
ATOM    908  O   THR    71      37.690  35.770  45.910  1.00  0.00           O
ATOM    909  N   ASP    72      39.270  37.100  46.850  1.00  0.00           N
ATOM    910  H   ASP    72      39.660  38.030  46.900  1.00  0.00           H
ATOM    911  CA  ASP    72      39.970  36.180  47.730  1.00  0.00           C
ATOM    912  HA  ASP    72      40.700  36.780  48.290  1.00  0.00           H
ATOM    913  CB  ASP    72      38.860  35.570  48.610  1.00  0.00           C
ATOM    914  HB1 ASP    72      39.360  35.160  49.490  1.00  0.00           H
ATOM    915  HB2 ASP    72      38.380  34.770  48.060  1.00  0.00           H
ATOM    916  CG  ASP    72      37.870  36.600  49.060  1.00  0.00           C
ATOM    917  OD1 ASP    72      38.240  37.670  49.680  1.00  0.00           O
ATOM    918  OD2 ASP    72      36.670  36.410  48.760  1.00  0.00           O
ATOM    919  C   ASP    72      40.810  35.070  46.970  1.00  0.00           C
ATOM    920  O   ASP    72      41.830  34.720  47.490  1.00  0.00           O
ATOM    921  N   SER    73      40.370  34.500  45.870  1.00  0.00           N
ATOM    922  H   SER    73      39.490  34.850  45.500  1.00  0.00           H
ATOM    923  CA  SER    73      41.040  33.270  45.310  1.00  0.00           C
ATOM    924  HA  SER    73      42.120  33.330  45.420  1.00  0.00           H
ATOM    925  CB  SER    73      40.610  31.950  45.990  1.00  0.00           C
ATOM    926  HB1 SER    73      40.980  32.050  47.010  1.00  0.00           H
ATOM    927  HB2 SER    73      41.150  31.160  45.460  1.00  0.00           H
ATOM    928  OG  SER    73      39.280  31.650  46.160  1.00  0.00           O
ATOM    929  HG  SER    73      39.130  30.880  46.710  1.00  0.00           H
ATOM    930  C   SER    73      40.970  33.090  43.840  1.00  0.00           C
ATOM    931  O   SER    73      41.860  32.470  43.240  1.00  0.00           O
ATOM    932  N   VAL    74      39.990  33.700  43.240  1.00  0.00           N
ATOM    933  H   VAL    74      39.240  33.980  43.860  1.00  0.00           H
ATOM    934  CA  VAL    74      39.650  33.420  41.830  1.00  0.00           C
ATOM    935  HA  VAL    74      39.620  32.340  41.710  1.00  0.00           H
ATOM    936  CB  VAL    74      38.300  33.930  41.530  1.00  0.00           C
ATOM    937  HB  VAL    74      38.330  35.020  41.560  1.00  0.00           H
ATOM    938  CG1 VAL    74      37.940  33.670  40.120  1.00  0.00           C
ATOM    939 1HG1 VAL    74      37.140  34.370  39.850  1.00  0.00           H
ATOM    940 2HG1 VAL    74      38.770  33.860  39.440  1.00  0.00           H
ATOM    941 3HG1 VAL    74      37.790  32.610  39.900  1.00  0.00           H
ATOM    942  CG2 VAL    74      37.150  33.270  42.360  1.00  0.00           C
ATOM    943 1HG2 VAL    74      36.240  33.850  42.190  1.00  0.00           H
ATOM    944 2HG2 VAL    74      37.120  32.230  42.030  1.00  0.00           H
ATOM    945 3HG2 VAL    74      37.450  33.180  43.400  1.00  0.00           H
ATOM    946  C   VAL    74      40.720  34.010  40.880  1.00  0.00           C
ATOM    947  O   VAL    74      41.240  33.250  40.030  1.00  0.00           O
ATOM    948  N   LYS    75      41.150  35.230  41.150  1.00  0.00           N
ATOM    949  H   LYS    75      40.700  35.770  41.880  1.00  0.00           H
ATOM    950  CA  LYS    75      42.080  35.970  40.280  1.00  0.00           C
ATOM    951  HA  LYS    75      41.740  35.860  39.250  1.00  0.00           H
ATOM    952  CB  LYS    75      42.010  37.460  40.480  1.00  0.00           C
ATOM    953  HB1 LYS    75      42.750  38.060  39.950  1.00  0.00           H
ATOM    954  HB2 LYS    75      42.200  37.690  41.520  1.00  0.00           H
ATOM    955  CG  LYS    75      40.590  38.020  40.200  1.00  0.00           C
ATOM    956  HG1 LYS    75      39.820  37.470  40.730  1.00  0.00           H
ATOM    957  HG2 LYS    75      40.400  37.720  39.170  1.00  0.00           H
ATOM    958  CD  LYS    75      40.390  39.490  40.630  1.00  0.00           C
ATOM    959  HD1 LYS    75      41.100  40.080  40.050  1.00  0.00           H
ATOM    960  HD2 LYS    75      40.510  39.560  41.710  1.00  0.00           H
ATOM    961  CE  LYS    75      38.970  39.960  40.400  1.00  0.00           C
ATOM    962  HE1 LYS    75      38.350  39.090  40.210  1.00  0.00           H
ATOM    963  HE2 LYS    75      38.860  40.560  39.500  1.00  0.00           H
ATOM    964  NZ  LYS    75      38.360  40.660  41.590  1.00  0.00           N
ATOM    965  HZ1 LYS    75      38.720  41.550  41.920  1.00  0.00           H
ATOM    966  HZ2 LYS    75      37.380  40.790  41.350  1.00  0.00           H
ATOM    967  HZ3 LYS    75      38.440  39.970  42.310  1.00  0.00           H
ATOM    968  C   LYS    75      43.510  35.410  40.360  1.00  0.00           C
ATOM    969  O   LYS    75      44.290  35.570  39.420  1.00  0.00           O
ATOM    970  N   GLY    76      43.870  34.660  41.380  1.00  0.00           N
ATOM    971  H   GLY    76      43.170  34.590  42.100  1.00  0.00           H
ATOM    972  CA  GLY    76      45.150  33.980  41.530  1.00  0.00           C
ATOM    973  HA1 GLY    76      45.480  33.890  42.560  1.00  0.00           H
ATOM    974  HA2 GLY    76      45.870  34.630  41.030  1.00  0.00           H
ATOM    975  C   GLY    76      45.140  32.490  40.980  1.00  0.00           C
ATOM    976  O   GLY    76      46.190  31.920  40.830  1.00  0.00           O
ATOM    977  N   ARG    77      43.990  31.870  40.710  1.00  0.00           N
ATOM    978  H   ARG    77      43.120  32.300  40.990  1.00  0.00           H
ATOM    979  CA  ARG    77      43.950  30.380  40.450  1.00  0.00           C
ATOM    980  HA  ARG    77      44.900  30.050  40.020  1.00  0.00           H
ATOM    981  CB  ARG    77      43.890  29.570  41.770  1.00  0.00           C
ATOM    982  HB1 ARG    77      43.690  28.550  41.460  1.00  0.00           H
ATOM    983  HB2 ARG    77      43.060  30.020  42.330  1.00  0.00           H
ATOM    984  CG  ARG    77      45.210  29.570  42.570  1.00  0.00           C
ATOM    985  HG1 ARG    77      45.490  30.530  43.010  1.00  0.00           H
ATOM    986  HG2 ARG    77      46.010  29.270  41.890  1.00  0.00           H
ATOM    987  CD  ARG    77      45.230  28.590  43.730  1.00  0.00           C
ATOM    988  HD1 ARG    77      46.130  28.750  44.320  1.00  0.00           H
ATOM    989  HD2 ARG    77      45.290  27.560  43.410  1.00  0.00           H
ATOM    990  NE  ARG    77      44.040  28.760  44.620  1.00  0.00           N
ATOM    991  HE  ARG    77      44.080  29.550  45.240  1.00  0.00           H
ATOM    992  CZ  ARG    77      43.100  27.830  44.820  1.00  0.00           C
ATOM    993  NH1 ARG    77      42.870  26.830  44.020  1.00  0.00           N
ATOM    994 1HH1 ARG    77      43.240  26.830  43.080  1.00  0.00           H
ATOM    995 2HH1 ARG    77      42.070  26.300  44.320  1.00  0.00           H
ATOM    996  NH2 ARG    77      42.200  27.870  45.800  1.00  0.00           N
ATOM    997 1HH2 ARG    77      42.230  28.630  46.460  1.00  0.00           H
ATOM    998 2HH2 ARG    77      41.530  27.130  45.970  1.00  0.00           H
ATOM    999  C   ARG    77      43.000  29.840  39.420  1.00  0.00           C
ATOM   1000  O   ARG    77      42.920  28.600  39.110  1.00  0.00           O
ATOM   1001  N   PHE    78      42.300  30.730  38.670  1.00  0.00           N
ATOM   1002  H   PHE    78      42.370  31.700  38.940  1.00  0.00           H
ATOM   1003  CA  PHE    78      41.140  30.280  37.820  1.00  0.00           C
ATOM   1004  HA  PHE    78      41.230  29.250  37.480  1.00  0.00           H
ATOM   1005  CB  PHE    78      39.820  30.460  38.700  1.00  0.00           C
ATOM   1006  HB1 PHE    78      39.020  30.310  37.960  1.00  0.00           H
ATOM   1007  HB2 PHE    78      39.760  31.510  39.010  1.00  0.00           H
ATOM   1008  CG  PHE    78      39.710  29.630  39.970  1.00  0.00           C
ATOM   1009  CD1 PHE    78      40.390  29.880  41.110  1.00  0.00           C
ATOM   1010  HD1 PHE    78      41.140  30.660  41.180  1.00  0.00           H
ATOM   1011  CE1 PHE    78      39.900  29.300  42.300  1.00  0.00           C
ATOM   1012  HE1 PHE    78      40.370  29.520  43.250  1.00  0.00           H
ATOM   1013  CZ  PHE    78      38.790  28.410  42.300  1.00  0.00           C
ATOM   1014  HZ  PHE    78      38.500  27.830  43.160  1.00  0.00           H
ATOM   1015  CE2 PHE    78      38.250  28.020  41.060  1.00  0.00           C
ATOM   1016  HE2 PHE    78      37.430  27.320  41.050  1.00  0.00           H
ATOM   1017  CD2 PHE    78      38.730  28.590  39.910  1.00  0.00           C
ATOM   1018  HD2 PHE    78      38.240  28.420  38.970  1.00  0.00           H
ATOM   1019  C   PHE    78      41.110  31.170  36.570  1.00  0.00           C
ATOM   1020  O   PHE    78      41.270  32.390  36.630  1.00  0.00           O
ATOM   1021  N   ALA    79      40.920  30.510  35.420  1.00  0.00           N
ATOM   1022  H   ALA    79      40.840  29.500  35.400  1.00  0.00           H
ATOM   1023  CA  ALA    79      40.710  31.200  34.140  1.00  0.00           C
ATOM   1024  HA  ALA    79      40.480  32.250  34.330  1.00  0.00           H
ATOM   1025  CB  ALA    79      42.010  31.240  33.360  1.00  0.00           C
ATOM   1026  HB1 ALA    79      41.800  31.740  32.410  1.00  0.00           H
ATOM   1027  HB2 ALA    79      42.790  31.770  33.900  1.00  0.00           H
ATOM   1028  HB3 ALA    79      42.280  30.200  33.150  1.00  0.00           H
ATOM   1029  C   ALA    79      39.520  30.610  33.390  1.00  0.00           C
ATOM   1030  O   ALA    79      39.240  29.370  33.490  1.00  0.00           O
ATOM   1031  N   ILE    80      38.690  31.440  32.750  1.00  0.00           N
ATOM   1032  H   ILE    80      38.970  32.410  32.680  1.00  0.00           H
ATOM   1033  CA  ILE    80      37.440  31.000  32.130  1.00  0.00           C
ATOM   1034  HA  ILE    80      37.300  29.940  32.320  1.00  0.00           H
ATOM   1035  CB  ILE    80      36.250  31.720  32.830  1.00  0.00           C
ATOM   1036  HB  ILE    80      36.460  31.570  33.890  1.00  0.00           H
ATOM   1037  CG2 ILE    80      36.140  33.280  32.710  1.00  0.00           C
ATOM   1038 1HG2 ILE    80      35.400  33.680  33.400  1.00  0.00           H
ATOM   1039 2HG2 ILE    80      37.110  33.740  32.920  1.00  0.00           H
ATOM   1040 3HG2 ILE    80      35.800  33.490  31.700  1.00  0.00           H
ATOM   1041  CG1 ILE    80      34.890  31.040  32.550  1.00  0.00           C
ATOM   1042 1HG1 ILE    80      34.930  29.980  32.830  1.00  0.00           H
ATOM   1043 2HG1 ILE    80      34.680  31.010  31.480  1.00  0.00           H
ATOM   1044  CD  ILE    80      33.660  31.630  33.260  1.00  0.00           C
ATOM   1045  HD1 ILE    80      32.850  30.920  33.130  1.00  0.00           H
ATOM   1046  HD2 ILE    80      33.920  31.810  34.300  1.00  0.00           H
ATOM   1047  HD3 ILE    80      33.440  32.610  32.820  1.00  0.00           H
ATOM   1048  C   ILE    80      37.450  31.230  30.630  1.00  0.00           C
ATOM   1049  O   ILE    80      37.880  32.270  30.220  1.00  0.00           O
ATOM   1050  N   SER    81      36.880  30.340  29.830  1.00  0.00           N
ATOM   1051  H   SER    81      36.520  29.490  30.220  1.00  0.00           H
ATOM   1052  CA  SER    81      36.670  30.380  28.420  1.00  0.00           C
ATOM   1053  HA  SER    81      36.660  31.430  28.160  1.00  0.00           H
ATOM   1054  CB  SER    81      37.810  29.740  27.670  1.00  0.00           C
ATOM   1055  HB1 SER    81      38.690  30.320  27.950  1.00  0.00           H
ATOM   1056  HB2 SER    81      37.720  29.900  26.600  1.00  0.00           H
ATOM   1057  OG  SER    81      37.960  28.360  28.050  1.00  0.00           O
ATOM   1058  HG  SER    81      38.330  28.350  28.930  1.00  0.00           H
ATOM   1059  C   SER    81      35.410  29.730  27.860  1.00  0.00           C
ATOM   1060  O   SER    81      34.750  29.020  28.590  1.00  0.00           O
ATOM   1061  N   ARG    82      35.010  30.140  26.640  1.00  0.00           N
ATOM   1062  H   ARG    82      35.730  30.730  26.250  1.00  0.00           H
ATOM   1063  CA  ARG    82      33.900  29.620  25.800  1.00  0.00           C
ATOM   1064  HA  ARG    82      33.580  28.670  26.230  1.00  0.00           H
ATOM   1065  CB  ARG    82      32.760  30.610  25.800  1.00  0.00           C
ATOM   1066  HB1 ARG    82      32.530  30.810  26.840  1.00  0.00           H
ATOM   1067  HB2 ARG    82      31.850  30.130  25.440  1.00  0.00           H
ATOM   1068  CG  ARG    82      33.010  31.880  24.970  1.00  0.00           C
ATOM   1069  HG1 ARG    82      33.050  31.670  23.900  1.00  0.00           H
ATOM   1070  HG2 ARG    82      33.950  32.360  25.240  1.00  0.00           H
ATOM   1071  CD  ARG    82      31.940  32.910  25.200  1.00  0.00           C
ATOM   1072  HD1 ARG    82      32.540  33.820  25.160  1.00  0.00           H
ATOM   1073  HD2 ARG    82      31.350  32.760  26.110  1.00  0.00           H
ATOM   1074  NE  ARG    82      31.140  32.940  23.960  1.00  0.00           N
ATOM   1075  HE  ARG    82      31.730  33.080  23.150  1.00  0.00           H
ATOM   1076  CZ  ARG    82      29.880  33.010  23.820  1.00  0.00           C
ATOM   1077  NH1 ARG    82      29.030  33.040  24.800  1.00  0.00           N
ATOM   1078 1HH1 ARG    82      29.300  33.350  25.720  1.00  0.00           H
ATOM   1079 2HH1 ARG    82      28.070  33.100  24.490  1.00  0.00           H
ATOM   1080  NH2 ARG    82      29.360  33.150  22.650  1.00  0.00           N
ATOM   1081 1HH2 ARG    82      29.950  32.870  21.880  1.00  0.00           H
ATOM   1082 2HH2 ARG    82      28.370  33.320  22.520  1.00  0.00           H
ATOM   1083  C   ARG    82      34.290  29.220  24.400  1.00  0.00           C
ATOM   1084  O   ARG    82      35.280  29.800  23.970  1.00  0.00           O
ATOM   1085  N   ASP    83      33.580  28.370  23.770  1.00  0.00           N
ATOM   1086  H   ASP    83      32.740  28.000  24.200  1.00  0.00           H
ATOM   1087  CA  ASP    83      33.820  27.870  22.350  1.00  0.00           C
ATOM   1088  HA  ASP    83      34.720  28.400  22.000  1.00  0.00           H
ATOM   1089  CB  ASP    83      34.270  26.410  22.320  1.00  0.00           C
ATOM   1090  HB1 ASP    83      33.370  25.810  22.490  1.00  0.00           H
ATOM   1091  HB2 ASP    83      35.040  26.350  23.090  1.00  0.00           H
ATOM   1092  CG  ASP    83      34.830  26.010  20.970  1.00  0.00           C
ATOM   1093  OD1 ASP    83      35.330  24.870  20.880  1.00  0.00           O
ATOM   1094  OD2 ASP    83      34.760  26.700  19.960  1.00  0.00           O
ATOM   1095  C   ASP    83      32.640  28.140  21.480  1.00  0.00           C
ATOM   1096  O   ASP    83      31.540  27.630  21.660  1.00  0.00           O
ATOM   1097  N   ASN    84      32.870  29.020  20.550  1.00  0.00           N
ATOM   1098  H   ASN    84      33.830  29.300  20.440  1.00  0.00           H
ATOM   1099  CA  ASN    84      31.870  29.540  19.620  1.00  0.00           C
ATOM   1100  HA  ASN    84      30.940  29.630  20.180  1.00  0.00           H
ATOM   1101  CB  ASN    84      32.180  30.970  19.180  1.00  0.00           C
ATOM   1102  HB1 ASN    84      31.320  31.360  18.630  1.00  0.00           H
ATOM   1103  HB2 ASN    84      33.050  31.030  18.540  1.00  0.00           H
ATOM   1104  CG  ASN    84      32.320  31.900  20.360  1.00  0.00           C
ATOM   1105  OD1 ASN    84      31.620  31.880  21.370  1.00  0.00           O
ATOM   1106  ND2 ASN    84      33.260  32.820  20.340  1.00  0.00           N
ATOM   1107 1HD2 ASN    84      33.900  32.930  19.560  1.00  0.00           H
ATOM   1108 2HD2 ASN    84      33.330  33.370  21.180  1.00  0.00           H
ATOM   1109  C   ASN    84      31.450  28.580  18.460  1.00  0.00           C
ATOM   1110  O   ASN    84      30.360  28.750  17.990  1.00  0.00           O
ATOM   1111  N   ALA    85      32.210  27.480  18.220  1.00  0.00           N
ATOM   1112  H   ALA    85      33.010  27.330  18.820  1.00  0.00           H
ATOM   1113  CA  ALA    85      31.750  26.410  17.380  1.00  0.00           C
ATOM   1114  HA  ALA    85      31.050  26.760  16.610  1.00  0.00           H
ATOM   1115  CB  ALA    85      32.980  25.970  16.550  1.00  0.00           C
ATOM   1116  HB1 ALA    85      33.540  26.770  16.060  1.00  0.00           H
ATOM   1117  HB2 ALA    85      33.620  25.630  17.360  1.00  0.00           H
ATOM   1118  HB3 ALA    85      32.770  25.190  15.820  1.00  0.00           H
ATOM   1119  C   ALA    85      31.100  25.230  18.080  1.00  0.00           C
ATOM   1120  O   ALA    85      30.710  24.290  17.330  1.00  0.00           O
ATOM   1121  N   LYS    86      30.910  25.240  19.420  1.00  0.00           N
ATOM   1122  H   LYS    86      31.310  26.060  19.840  1.00  0.00           H
ATOM   1123  CA  LYS    86      30.390  24.140  20.270  1.00  0.00           C
ATOM   1124  HA  LYS    86      30.060  23.350  19.610  1.00  0.00           H
ATOM   1125  CB  LYS    86      31.510  23.560  21.140  1.00  0.00           C
ATOM   1126  HB1 LYS    86      31.120  22.960  21.960  1.00  0.00           H
ATOM   1127  HB2 LYS    86      31.910  24.440  21.640  1.00  0.00           H
ATOM   1128  CG  LYS    86      32.590  22.740  20.570  1.00  0.00           C
ATOM   1129  HG1 LYS    86      33.050  23.450  19.870  1.00  0.00           H
ATOM   1130  HG2 LYS    86      32.110  21.860  20.150  1.00  0.00           H
ATOM   1131  CD  LYS    86      33.530  22.220  21.640  1.00  0.00           C
ATOM   1132  HD1 LYS    86      32.970  21.470  22.200  1.00  0.00           H
ATOM   1133  HD2 LYS    86      33.930  22.980  22.310  1.00  0.00           H
ATOM   1134  CE  LYS    86      34.720  21.410  21.120  1.00  0.00           C
ATOM   1135  HE1 LYS    86      34.400  20.530  20.570  1.00  0.00           H
ATOM   1136  HE2 LYS    86      35.350  21.120  21.960  1.00  0.00           H
ATOM   1137  NZ  LYS    86      35.540  22.290  20.220  1.00  0.00           N
ATOM   1138  HZ1 LYS    86      36.530  22.200  20.380  1.00  0.00           H
ATOM   1139  HZ2 LYS    86      35.440  22.120  19.230  1.00  0.00           H
ATOM   1140  HZ3 LYS    86      35.290  23.250  20.430  1.00  0.00           H
ATOM   1141  C   LYS    86      29.190  24.530  21.110  1.00  0.00           C
ATOM   1142  O   LYS    86      28.380  23.640  21.330  1.00  0.00           O
ATOM   1143  N   ASN    87      29.060  25.880  21.420  1.00  0.00           N
ATOM   1144  H   ASN    87      29.670  26.600  21.060  1.00  0.00           H
ATOM   1145  CA  ASN    87      28.190  26.390  22.500  1.00  0.00           C
ATOM   1146  HA  ASN    87      28.390  27.460  22.580  1.00  0.00           H
ATOM   1147  CB  ASN    87      26.710  26.380  22.030  1.00  0.00           C
ATOM   1148  HB1 ASN    87      26.140  26.880  22.820  1.00  0.00           H
ATOM   1149  HB2 ASN    87      26.380  25.340  22.010  1.00  0.00           H
ATOM   1150  CG  ASN    87      26.350  27.120  20.810  1.00  0.00           C
ATOM   1151  OD1 ASN    87      27.150  27.610  20.010  1.00  0.00           O
ATOM   1152  ND2 ASN    87      25.090  27.230  20.540  1.00  0.00           N
ATOM   1153 1HD2 ASN    87      24.400  26.830  21.150  1.00  0.00           H
ATOM   1154 2HD2 ASN    87      24.790  27.770  19.740  1.00  0.00           H
ATOM   1155  C   ASN    87      28.620  25.780  23.880  1.00  0.00           C
ATOM   1156  O   ASN    87      27.750  25.400  24.580  1.00  0.00           O
ATOM   1157  N   THR    88      29.890  25.730  24.250  1.00  0.00           N
ATOM   1158  H   THR    88      30.550  26.330  23.780  1.00  0.00           H
ATOM   1159  CA  THR    88      30.290  25.240  25.570  1.00  0.00           C
ATOM   1160  HA  THR    88      29.410  24.960  26.150  1.00  0.00           H
ATOM   1161  CB  THR    88      31.200  24.000  25.380  1.00  0.00           C
ATOM   1162  HB  THR    88      31.760  23.810  26.290  1.00  0.00           H
ATOM   1163  CG2 THR    88      30.450  22.730  24.950  1.00  0.00           C
ATOM   1164 1HG2 THR    88      31.160  21.930  24.740  1.00  0.00           H
ATOM   1165 2HG2 THR    88      29.740  22.590  25.760  1.00  0.00           H
ATOM   1166 3HG2 THR    88      29.940  22.930  24.000  1.00  0.00           H
ATOM   1167  OG1 THR    88      32.110  24.230  24.330  1.00  0.00           O
ATOM   1168  HG1 THR    88      32.760  23.530  24.390  1.00  0.00           H
ATOM   1169  C   THR    88      31.030  26.320  26.310  1.00  0.00           C
ATOM   1170  O   THR    88      31.560  27.300  25.740  1.00  0.00           O
ATOM   1171  N   MET    89      31.280  26.130  27.620  1.00  0.00           N
ATOM   1172  H   MET    89      30.980  25.250  28.020  1.00  0.00           H
ATOM   1173  CA  MET    89      31.910  27.110  28.540  1.00  0.00           C
ATOM   1174  HA  MET    89      32.630  27.710  27.980  1.00  0.00           H
ATOM   1175  CB  MET    89      30.940  28.050  29.220  1.00  0.00           C
ATOM   1176  HB1 MET    89      30.410  27.450  29.960  1.00  0.00           H
ATOM   1177  HB2 MET    89      30.220  28.530  28.550  1.00  0.00           H
ATOM   1178  CG  MET    89      31.800  29.150  29.890  1.00  0.00           C
ATOM   1179  HG1 MET    89      32.400  29.620  29.110  1.00  0.00           H
ATOM   1180  HG2 MET    89      32.500  28.710  30.590  1.00  0.00           H
ATOM   1181  SD  MET    89      30.930  30.330  30.930  1.00  0.00           S
ATOM   1182  CE  MET    89      30.200  29.220  32.180  1.00  0.00           C
ATOM   1183  HE1 MET    89      30.780  28.310  32.090  1.00  0.00           H
ATOM   1184  HE2 MET    89      30.280  29.720  33.140  1.00  0.00           H
ATOM   1185  HE3 MET    89      29.150  29.170  31.890  1.00  0.00           H
ATOM   1186  C   MET    89      32.780  26.330  29.590  1.00  0.00           C
ATOM   1187  O   MET    89      32.300  25.350  30.210  1.00  0.00           O
ATOM   1188  N   TYR    90      34.050  26.710  29.740  1.00  0.00           N
ATOM   1189  H   TYR    90      34.380  27.540  29.260  1.00  0.00           H
ATOM   1190  CA  TYR    90      35.070  26.020  30.510  1.00  0.00           C
ATOM   1191  HA  TYR    90      34.600  25.160  30.970  1.00  0.00           H
ATOM   1192  CB  TYR    90      36.130  25.480  29.530  1.00  0.00           C
ATOM   1193  HB1 TYR    90      36.840  24.870  30.110  1.00  0.00           H
ATOM   1194  HB2 TYR    90      36.640  26.360  29.160  1.00  0.00           H
ATOM   1195  CG  TYR    90      35.680  24.560  28.360  1.00  0.00           C
ATOM   1196  CD1 TYR    90      35.320  25.180  27.160  1.00  0.00           C
ATOM   1197  HD1 TYR    90      35.540  26.210  26.920  1.00  0.00           H
ATOM   1198  CE1 TYR    90      34.800  24.400  26.060  1.00  0.00           C
ATOM   1199  HE1 TYR    90      34.490  24.880  25.140  1.00  0.00           H
ATOM   1200  CZ  TYR    90      34.640  23.010  26.160  1.00  0.00           C
ATOM   1201  OH  TYR    90      34.070  22.390  25.150  1.00  0.00           O
ATOM   1202  HH  TYR    90      34.090  21.440  25.300  1.00  0.00           H
ATOM   1203  CE2 TYR    90      34.960  22.390  27.410  1.00  0.00           C
ATOM   1204  HE2 TYR    90      34.850  21.320  27.580  1.00  0.00           H
ATOM   1205  CD2 TYR    90      35.500  23.130  28.490  1.00  0.00           C
ATOM   1206  HD2 TYR    90      35.710  22.570  29.390  1.00  0.00           H
ATOM   1207  C   TYR    90      35.760  26.890  31.610  1.00  0.00           C
ATOM   1208  O   TYR    90      36.000  28.090  31.390  1.00  0.00           O
ATOM   1209  N   LEU    91      36.030  26.360  32.820  1.00  0.00           N
ATOM   1210  H   LEU    91      35.820  25.380  32.980  1.00  0.00           H
ATOM   1211  CA  LEU    91      36.760  27.050  33.920  1.00  0.00           C
ATOM   1212  HA  LEU    91      37.090  28.050  33.640  1.00  0.00           H
ATOM   1213  CB  LEU    91      35.760  27.220  35.090  1.00  0.00           C
ATOM   1214  HB1 LEU    91      35.320  26.290  35.450  1.00  0.00           H
ATOM   1215  HB2 LEU    91      34.890  27.850  34.940  1.00  0.00           H
ATOM   1216  CG  LEU    91      36.350  27.910  36.300  1.00  0.00           C
ATOM   1217  HG  LEU    91      37.300  27.460  36.590  1.00  0.00           H
ATOM   1218  CD1 LEU    91      36.490  29.430  35.990  1.00  0.00           C
ATOM   1219 1HD1 LEU    91      36.820  29.960  36.880  1.00  0.00           H
ATOM   1220 2HD1 LEU    91      37.330  29.630  35.330  1.00  0.00           H
ATOM   1221 3HD1 LEU    91      35.590  29.920  35.620  1.00  0.00           H
ATOM   1222  CD2 LEU    91      35.450  27.690  37.540  1.00  0.00           C
ATOM   1223 1HD2 LEU    91      35.850  28.220  38.410  1.00  0.00           H
ATOM   1224 2HD2 LEU    91      34.420  28.040  37.490  1.00  0.00           H
ATOM   1225 3HD2 LEU    91      35.470  26.620  37.730  1.00  0.00           H
ATOM   1226  C   LEU    91      37.990  26.200  34.280  1.00  0.00           C
ATOM   1227  O   LEU    91      37.790  25.200  35.010  1.00  0.00           O
ATOM   1228  N   GLN    92      39.130  26.650  33.750  1.00  0.00           N
ATOM   1229  H   GLN    92      39.050  27.650  33.620  1.00  0.00           H
ATOM   1230  CA  GLN    92      40.370  26.110  34.380  1.00  0.00           C
ATOM   1231  HA  GLN    92      40.280  25.040  34.200  1.00  0.00           H
ATOM   1232  CB  GLN    92      41.540  26.630  33.550  1.00  0.00           C
ATOM   1233  HB1 GLN    92      41.690  27.710  33.680  1.00  0.00           H
ATOM   1234  HB2 GLN    92      41.480  26.410  32.490  1.00  0.00           H
ATOM   1235  CG  GLN    92      42.920  26.070  34.010  1.00  0.00           C
ATOM   1236  HG1 GLN    92      43.190  26.600  34.930  1.00  0.00           H
ATOM   1237  HG2 GLN    92      43.710  26.380  33.320  1.00  0.00           H
ATOM   1238  CD  GLN    92      43.110  24.550  34.030  1.00  0.00           C
ATOM   1239  OE1 GLN    92      42.800  23.850  33.090  1.00  0.00           O
ATOM   1240  NE2 GLN    92      43.690  24.120  35.080  1.00  0.00           N
ATOM   1241 1HE2 GLN    92      43.970  24.740  35.820  1.00  0.00           H
ATOM   1242 2HE2 GLN    92      43.840  23.120  35.050  1.00  0.00           H
ATOM   1243  C   GLN    92      40.450  26.510  35.890  1.00  0.00           C
ATOM   1244  O   GLN    92      39.960  27.600  36.300  1.00  0.00           O
ATOM   1245  N   MET    93      40.990  25.570  36.670  1.00  0.00           N
ATOM   1246  H   MET    93      41.010  24.640  36.280  1.00  0.00           H
ATOM   1247  CA  MET    93      41.360  25.750  38.120  1.00  0.00           C
ATOM   1248  HA  MET    93      41.300  26.820  38.300  1.00  0.00           H
ATOM   1249  CB  MET    93      40.310  25.130  38.980  1.00  0.00           C
ATOM   1250  HB1 MET    93      40.530  25.540  39.970  1.00  0.00           H
ATOM   1251  HB2 MET    93      40.490  24.060  39.000  1.00  0.00           H
ATOM   1252  CG  MET    93      38.830  25.450  38.590  1.00  0.00           C
ATOM   1253  HG1 MET    93      38.720  24.840  37.690  1.00  0.00           H
ATOM   1254  HG2 MET    93      38.570  26.470  38.310  1.00  0.00           H
ATOM   1255  SD  MET    93      37.620  24.930  39.860  1.00  0.00           S
ATOM   1256  CE  MET    93      37.760  23.090  39.760  1.00  0.00           C
ATOM   1257  HE1 MET    93      36.990  22.580  40.330  1.00  0.00           H
ATOM   1258  HE2 MET    93      37.650  22.840  38.700  1.00  0.00           H
ATOM   1259  HE3 MET    93      38.720  22.810  40.190  1.00  0.00           H
ATOM   1260  C   MET    93      42.750  25.190  38.390  1.00  0.00           C
ATOM   1261  O   MET    93      43.070  24.120  37.860  1.00  0.00           O
ATOM   1262  N   ASN    94      43.590  25.870  39.200  1.00  0.00           N
ATOM   1263  H   ASN    94      43.330  26.810  39.450  1.00  0.00           H
ATOM   1264  CA  ASN    94      44.970  25.620  39.270  1.00  0.00           C
ATOM   1265  HA  ASN    94      45.100  24.620  38.860  1.00  0.00           H
ATOM   1266  CB  ASN    94      45.770  26.760  38.620  1.00  0.00           C
ATOM   1267  HB1 ASN    94      46.830  26.580  38.790  1.00  0.00           H
ATOM   1268  HB2 ASN    94      45.560  27.690  39.140  1.00  0.00           H
ATOM   1269  CG  ASN    94      45.520  26.870  37.230  1.00  0.00           C
ATOM   1270  OD1 ASN    94      45.710  25.970  36.400  1.00  0.00           O
ATOM   1271  ND2 ASN    94      45.080  28.010  36.740  1.00  0.00           N
ATOM   1272 1HD2 ASN    94      44.830  28.720  37.400  1.00  0.00           H
ATOM   1273 2HD2 ASN    94      44.880  28.160  35.760  1.00  0.00           H
ATOM   1274  C   ASN    94      45.410  25.530  40.780  1.00  0.00           C
ATOM   1275  O   ASN    94      44.850  26.240  41.600  1.00  0.00           O
ATOM   1276  N   SER    95      46.490  24.720  41.060  1.00  0.00           N
ATOM   1277  H   SER    95      46.920  24.250  40.280  1.00  0.00           H
ATOM   1278  CA  SER    95      47.110  24.720  42.350  1.00  0.00           C
ATOM   1279  HA  SER    95      47.710  23.800  42.370  1.00  0.00           H
ATOM   1280  CB  SER    95      47.990  25.970  42.510  1.00  0.00           C
ATOM   1281  HB1 SER    95      48.540  25.990  43.450  1.00  0.00           H
ATOM   1282  HB2 SER    95      47.320  26.820  42.650  1.00  0.00           H
ATOM   1283  OG  SER    95      48.950  26.240  41.490  1.00  0.00           O
ATOM   1284  HG  SER    95      49.310  25.370  41.300  1.00  0.00           H
ATOM   1285  C   SER    95      46.090  24.500  43.490  1.00  0.00           C
ATOM   1286  O   SER    95      46.040  25.300  44.410  1.00  0.00           O
ATOM   1287  N   LEU    96      45.260  23.460  43.460  1.00  0.00           N
ATOM   1288  H   LEU    96      45.330  22.780  42.720  1.00  0.00           H
ATOM   1289  CA  LEU    96      44.090  23.460  44.290  1.00  0.00           C
ATOM   1290  HA  LEU    96      43.600  24.430  44.240  1.00  0.00           H
ATOM   1291  CB  LEU    96      43.140  22.410  43.700  1.00  0.00           C
ATOM   1292  HB1 LEU    96      42.480  22.320  44.560  1.00  0.00           H
ATOM   1293  HB2 LEU    96      43.610  21.440  43.520  1.00  0.00           H
ATOM   1294  CG  LEU    96      42.330  22.790  42.500  1.00  0.00           C
ATOM   1295  HG  LEU    96      43.010  23.000  41.680  1.00  0.00           H
ATOM   1296  CD1 LEU    96      41.470  21.550  42.130  1.00  0.00           C
ATOM   1297 1HD1 LEU    96      40.880  21.770  41.240  1.00  0.00           H
ATOM   1298 2HD1 LEU    96      42.230  20.810  41.910  1.00  0.00           H
ATOM   1299 3HD1 LEU    96      40.870  21.120  42.930  1.00  0.00           H
ATOM   1300  CD2 LEU    96      41.380  23.940  42.590  1.00  0.00           C
ATOM   1301 1HD2 LEU    96      40.700  23.970  41.740  1.00  0.00           H
ATOM   1302 2HD2 LEU    96      40.800  23.900  43.510  1.00  0.00           H
ATOM   1303 3HD2 LEU    96      42.010  24.830  42.590  1.00  0.00           H
ATOM   1304  C   LEU    96      44.430  23.080  45.720  1.00  0.00           C
ATOM   1305  O   LEU    96      45.300  22.180  46.030  1.00  0.00           O
ATOM   1306  N   LYS    97      43.620  23.760  46.620  1.00  0.00           N
ATOM   1307  H   LYS    97      42.850  24.310  46.280  1.00  0.00           H
ATOM   1308  CA  LYS    97      43.740  23.530  48.040  1.00  0.00           C
ATOM   1309  HA  LYS    97      44.530  22.840  48.320  1.00  0.00           H
ATOM   1310  CB  LYS    97      44.020  24.890  48.700  1.00  0.00           C
ATOM   1311  HB1 LYS    97      44.190  24.860  49.780  1.00  0.00           H
ATOM   1312  HB2 LYS    97      43.210  25.600  48.560  1.00  0.00           H
ATOM   1313  CG  LYS    97      45.250  25.570  48.090  1.00  0.00           C
ATOM   1314  HG1 LYS    97      45.270  26.600  48.480  1.00  0.00           H
ATOM   1315  HG2 LYS    97      45.250  25.790  47.020  1.00  0.00           H
ATOM   1316  CD  LYS    97      46.550  24.940  48.540  1.00  0.00           C
ATOM   1317  HD1 LYS    97      46.650  23.920  48.160  1.00  0.00           H
ATOM   1318  HD2 LYS    97      46.490  24.870  49.620  1.00  0.00           H
ATOM   1319  CE  LYS    97      47.700  25.860  48.050  1.00  0.00           C
ATOM   1320  HE1 LYS    97      48.620  25.560  48.570  1.00  0.00           H
ATOM   1321  HE2 LYS    97      47.460  26.840  48.450  1.00  0.00           H
ATOM   1322  NZ  LYS    97      47.840  25.810  46.570  1.00  0.00           N
ATOM   1323  HZ1 LYS    97      48.440  26.540  46.220  1.00  0.00           H
ATOM   1324  HZ2 LYS    97      48.310  24.980  46.250  1.00  0.00           H
ATOM   1325  HZ3 LYS    97      47.030  25.910  45.970  1.00  0.00           H
ATOM   1326  C   LYS    97      42.460  22.810  48.670  1.00  0.00           C
ATOM   1327  O   LYS    97      41.400  22.850  48.030  1.00  0.00           O
ATOM   1328  N   PRO    98      42.490  22.140  49.890  1.00  0.00           N
ATOM   1329  CD  PRO    98      43.730  21.860  50.570  1.00  0.00           C
ATOM   1330  HD1 PRO    98      44.010  22.780  51.090  1.00  0.00           H
ATOM   1331  HD2 PRO    98      44.530  21.550  49.900  1.00  0.00           H
ATOM   1332  CG  PRO    98      43.500  20.750  51.550  1.00  0.00           C
ATOM   1333  HG1 PRO    98      44.160  20.860  52.410  1.00  0.00           H
ATOM   1334  HG2 PRO    98      43.650  19.810  51.010  1.00  0.00           H
ATOM   1335  CB  PRO    98      42.020  20.890  51.840  1.00  0.00           C
ATOM   1336  HB1 PRO    98      41.900  21.660  52.600  1.00  0.00           H
ATOM   1337  HB2 PRO    98      41.590  19.970  52.220  1.00  0.00           H
ATOM   1338  CA  PRO    98      41.380  21.450  50.520  1.00  0.00           C
ATOM   1339  HA  PRO    98      41.140  20.690  49.780  1.00  0.00           H
ATOM   1340  C   PRO    98      40.220  22.340  50.850  1.00  0.00           C
ATOM   1341  O   PRO    98      39.160  21.800  51.030  1.00  0.00           O
ATOM   1342  N   GLU    99      40.380  23.690  50.880  1.00  0.00           N
ATOM   1343  H   GLU    99      41.310  24.030  50.710  1.00  0.00           H
ATOM   1344  CA  GLU    99      39.270  24.740  50.930  1.00  0.00           C
ATOM   1345  HA  GLU    99      38.660  24.630  51.820  1.00  0.00           H
ATOM   1346  CB  GLU    99      39.900  26.150  50.980  1.00  0.00           C
ATOM   1347  HB1 GLU    99      40.660  26.300  50.220  1.00  0.00           H
ATOM   1348  HB2 GLU    99      40.350  26.150  51.980  1.00  0.00           H
ATOM   1349  CG  GLU    99      38.910  27.280  51.030  1.00  0.00           C
ATOM   1350  HG1 GLU    99      38.260  27.120  51.880  1.00  0.00           H
ATOM   1351  HG2 GLU    99      38.340  27.460  50.110  1.00  0.00           H
ATOM   1352  CD  GLU    99      39.660  28.590  51.290  1.00  0.00           C
ATOM   1353  OE1 GLU    99      39.930  29.300  50.310  1.00  0.00           O
ATOM   1354  OE2 GLU    99      40.070  28.930  52.440  1.00  0.00           O
ATOM   1355  C   GLU    99      38.340  24.760  49.690  1.00  0.00           C
ATOM   1356  O   GLU    99      37.240  25.300  49.780  1.00  0.00           O
ATOM   1357  N   ASP   100      38.770  24.240  48.530  1.00  0.00           N
ATOM   1358  H   ASP   100      39.670  23.780  48.610  1.00  0.00           H
ATOM   1359  CA  ASP   100      38.050  24.170  47.240  1.00  0.00           C
ATOM   1360  HA  ASP   100      37.450  25.080  47.170  1.00  0.00           H
ATOM   1361  CB  ASP   100      39.020  24.170  46.010  1.00  0.00           C
ATOM   1362  HB1 ASP   100      38.470  24.100  45.070  1.00  0.00           H
ATOM   1363  HB2 ASP   100      39.690  23.320  46.130  1.00  0.00           H
ATOM   1364  CG  ASP   100      39.950  25.420  45.930  1.00  0.00           C
ATOM   1365  OD1 ASP   100      39.500  26.600  45.960  1.00  0.00           O
ATOM   1366  OD2 ASP   100      41.180  25.220  45.710  1.00  0.00           O
ATOM   1367  C   ASP   100      37.080  22.970  47.150  1.00  0.00           C
ATOM   1368  O   ASP   100      36.480  22.860  46.110  1.00  0.00           O
ATOM   1369  N   THR   101      36.930  22.000  48.130  1.00  0.00           N
ATOM   1370  H   THR   101      37.450  22.140  48.980  1.00  0.00           H
ATOM   1371  CA  THR   101      35.980  20.880  48.200  1.00  0.00           C
ATOM   1372  HA  THR   101      36.090  20.340  47.250  1.00  0.00           H
ATOM   1373  CB  THR   101      36.250  19.940  49.420  1.00  0.00           C
ATOM   1374  HB  THR   101      36.290  20.460  50.380  1.00  0.00           H
ATOM   1375  CG2 THR   101      35.260  18.750  49.610  1.00  0.00           C
ATOM   1376 1HG2 THR   101      35.670  18.120  50.400  1.00  0.00           H
ATOM   1377 2HG2 THR   101      34.320  19.230  49.890  1.00  0.00           H
ATOM   1378 3HG2 THR   101      35.160  18.180  48.690  1.00  0.00           H
ATOM   1379  OG1 THR   101      37.570  19.480  49.200  1.00  0.00           O
ATOM   1380  HG1 THR   101      38.040  20.040  49.820  1.00  0.00           H
ATOM   1381  C   THR   101      34.520  21.440  48.240  1.00  0.00           C
ATOM   1382  O   THR   101      34.060  22.000  49.270  1.00  0.00           O
ATOM   1383  N   ALA   102      33.760  21.480  47.150  1.00  0.00           N
ATOM   1384  H   ALA   102      34.160  21.050  46.320  1.00  0.00           H
ATOM   1385  CA  ALA   102      32.450  22.200  46.880  1.00  0.00           C
ATOM   1386  HA  ALA   102      31.940  22.290  47.850  1.00  0.00           H
ATOM   1387  CB  ALA   102      32.790  23.600  46.450  1.00  0.00           C
ATOM   1388  HB1 ALA   102      31.950  24.290  46.480  1.00  0.00           H
ATOM   1389  HB2 ALA   102      33.620  23.980  47.060  1.00  0.00           H
ATOM   1390  HB3 ALA   102      33.130  23.660  45.410  1.00  0.00           H
ATOM   1391  C   ALA   102      31.610  21.570  45.740  1.00  0.00           C
ATOM   1392  O   ALA   102      32.130  20.790  44.930  1.00  0.00           O
ATOM   1393  N   VAL   103      30.390  22.070  45.550  1.00  0.00           N
ATOM   1394  H   VAL   103      30.120  22.860  46.120  1.00  0.00           H
ATOM   1395  CA  VAL   103      29.580  21.860  44.360  1.00  0.00           C
ATOM   1396  HA  VAL   103      30.010  21.040  43.790  1.00  0.00           H
ATOM   1397  CB  VAL   103      28.090  21.400  44.610  1.00  0.00           C
ATOM   1398  HB  VAL   103      27.450  22.170  45.030  1.00  0.00           H
ATOM   1399  CG1 VAL   103      27.400  20.900  43.320  1.00  0.00           C
ATOM   1400 1HG1 VAL   103      26.830  19.980  43.410  1.00  0.00           H
ATOM   1401 2HG1 VAL   103      26.850  21.750  42.920  1.00  0.00           H
ATOM   1402 3HG1 VAL   103      28.150  20.520  42.630  1.00  0.00           H
ATOM   1403  CG2 VAL   103      28.070  20.290  45.690  1.00  0.00           C
ATOM   1404 1HG2 VAL   103      28.160  20.730  46.690  1.00  0.00           H
ATOM   1405 2HG2 VAL   103      27.190  19.660  45.750  1.00  0.00           H
ATOM   1406 3HG2 VAL   103      28.920  19.650  45.460  1.00  0.00           H
ATOM   1407  C   VAL   103      29.630  23.100  43.510  1.00  0.00           C
ATOM   1408  O   VAL   103      29.560  24.150  44.060  1.00  0.00           O
ATOM   1409  N   TYR   104      29.720  22.890  42.160  1.00  0.00           N
ATOM   1410  H   TYR   104      29.900  21.950  41.860  1.00  0.00           H
ATOM   1411  CA  TYR   104      29.980  23.940  41.160  1.00  0.00           C
ATOM   1412  HA  TYR   104      30.070  24.920  41.630  1.00  0.00           H
ATOM   1413  CB  TYR   104      31.290  23.640  40.440  1.00  0.00           C
ATOM   1414  HB1 TYR   104      31.310  24.300  39.570  1.00  0.00           H
ATOM   1415  HB2 TYR   104      31.220  22.650  39.990  1.00  0.00           H
ATOM   1416  CG  TYR   104      32.550  24.070  41.300  1.00  0.00           C
ATOM   1417  CD1 TYR   104      33.110  23.150  42.230  1.00  0.00           C
ATOM   1418  HD1 TYR   104      32.730  22.150  42.300  1.00  0.00           H
ATOM   1419  CE1 TYR   104      34.300  23.410  42.920  1.00  0.00           C
ATOM   1420  HE1 TYR   104      34.640  22.670  43.620  1.00  0.00           H
ATOM   1421  CZ  TYR   104      34.950  24.670  42.750  1.00  0.00           C
ATOM   1422  OH  TYR   104      36.050  24.960  43.420  1.00  0.00           O
ATOM   1423  HH  TYR   104      36.520  24.150  43.600  1.00  0.00           H
ATOM   1424  CE2 TYR   104      34.310  25.630  41.940  1.00  0.00           C
ATOM   1425  HE2 TYR   104      34.870  26.540  41.830  1.00  0.00           H
ATOM   1426  CD2 TYR   104      33.210  25.270  41.150  1.00  0.00           C
ATOM   1427  HD2 TYR   104      32.810  26.010  40.480  1.00  0.00           H
ATOM   1428  C   TYR   104      28.820  23.980  40.130  1.00  0.00           C
ATOM   1429  O   TYR   104      28.730  23.030  39.330  1.00  0.00           O
ATOM   1430  N   TYR   105      28.140  25.080  40.090  1.00  0.00           N
ATOM   1431  H   TYR   105      28.330  25.810  40.760  1.00  0.00           H
ATOM   1432  CA  TYR   105      27.000  25.260  39.240  1.00  0.00           C
ATOM   1433  HA  TYR   105      26.880  24.270  38.810  1.00  0.00           H
ATOM   1434  CB  TYR   105      25.710  25.550  40.090  1.00  0.00           C
ATOM   1435  HB1 TYR   105      24.850  25.540  39.430  1.00  0.00           H
ATOM   1436  HB2 TYR   105      25.770  26.610  40.320  1.00  0.00           H
ATOM   1437  CG  TYR   105      25.420  24.770  41.350  1.00  0.00           C
ATOM   1438  CD1 TYR   105      26.050  25.030  42.610  1.00  0.00           C
ATOM   1439  HD1 TYR   105      26.870  25.730  42.670  1.00  0.00           H
ATOM   1440  CE1 TYR   105      25.820  24.350  43.800  1.00  0.00           C
ATOM   1441  HE1 TYR   105      26.440  24.580  44.660  1.00  0.00           H
ATOM   1442  CZ  TYR   105      24.840  23.300  43.770  1.00  0.00           C
ATOM   1443  OH  TYR   105      24.650  22.550  44.890  1.00  0.00           O
ATOM   1444  HH  TYR   105      23.720  22.340  45.030  1.00  0.00           H
ATOM   1445  CE2 TYR   105      24.130  23.090  42.550  1.00  0.00           C
ATOM   1446  HE2 TYR   105      23.410  22.290  42.580  1.00  0.00           H
ATOM   1447  CD2 TYR   105      24.350  23.850  41.410  1.00  0.00           C
ATOM   1448  HD2 TYR   105      23.800  23.600  40.510  1.00  0.00           H
ATOM   1449  C   TYR   105      27.250  26.330  38.180  1.00  0.00           C
ATOM   1450  O   TYR   105      27.750  27.410  38.460  1.00  0.00           O
ATOM   1451  N   CYS   106      26.860  26.050  36.930  1.00  0.00           N
ATOM   1452  H   CYS   106      26.370  25.190  36.730  1.00  0.00           H
ATOM   1453  CA  CYS   106      26.780  27.030  35.820  1.00  0.00           C
ATOM   1454  HA  CYS   106      27.490  27.830  35.990  1.00  0.00           H
ATOM   1455  CB  CYS   106      27.060  26.170  34.530  1.00  0.00           C
ATOM   1456  HB1 CYS   106      26.320  25.380  34.370  1.00  0.00           H
ATOM   1457  HB2 CYS   106      28.020  25.710  34.720  1.00  0.00           H
ATOM   1458  SG  CYS   106      27.280  26.920  32.890  1.00  0.00           S
ATOM   1459  C   CYS   106      25.330  27.610  35.680  1.00  0.00           C
ATOM   1460  O   CYS   106      24.300  26.960  35.820  1.00  0.00           O
ATOM   1461  N   ALA   107      25.320  28.900  35.190  1.00  0.00           N
ATOM   1462  H   ALA   107      26.190  29.350  34.950  1.00  0.00           H
ATOM   1463  CA  ALA   107      24.110  29.810  35.180  1.00  0.00           C
ATOM   1464  HA  ALA   107      23.180  29.260  35.080  1.00  0.00           H
ATOM   1465  CB  ALA   107      23.990  30.670  36.470  1.00  0.00           C
ATOM   1466  HB1 ALA   107      22.960  30.970  36.640  1.00  0.00           H
ATOM   1467  HB2 ALA   107      24.420  30.050  37.260  1.00  0.00           H
ATOM   1468  HB3 ALA   107      24.730  31.460  36.360  1.00  0.00           H
ATOM   1469  C   ALA   107      24.260  30.720  33.950  1.00  0.00           C
ATOM   1470  O   ALA   107      25.380  31.050  33.630  1.00  0.00           O
ATOM   1471  N   ALA   108      23.160  31.200  33.400  1.00  0.00           N
ATOM   1472  H   ALA   108      22.260  30.840  33.690  1.00  0.00           H
ATOM   1473  CA  ALA   108      23.200  32.220  32.320  1.00  0.00           C
ATOM   1474  HA  ALA   108      24.160  32.740  32.230  1.00  0.00           H
ATOM   1475  CB  ALA   108      22.980  31.470  31.020  1.00  0.00           C
ATOM   1476  HB1 ALA   108      23.560  30.540  31.020  1.00  0.00           H
ATOM   1477  HB2 ALA   108      21.930  31.170  30.980  1.00  0.00           H
ATOM   1478  HB3 ALA   108      23.260  32.040  30.140  1.00  0.00           H
ATOM   1479  C   ALA   108      22.200  33.370  32.500  1.00  0.00           C
ATOM   1480  O   ALA   108      21.100  33.230  33.020  1.00  0.00           O
ATOM   1481  N   ASP   109      22.480  34.520  31.840  1.00  0.00           N
ATOM   1482  H   ASP   109      23.370  34.560  31.360  1.00  0.00           H
ATOM   1483  CA  ASP   109      21.690  35.790  31.870  1.00  0.00           C
ATOM   1484  HA  ASP   109      20.610  35.640  31.930  1.00  0.00           H
ATOM   1485  CB  ASP   109      22.040  36.580  33.170  1.00  0.00           C
ATOM   1486  HB1 ASP   109      22.990  37.100  33.090  1.00  0.00           H
ATOM   1487  HB2 ASP   109      22.070  35.910  34.030  1.00  0.00           H
ATOM   1488  CG  ASP   109      21.060  37.680  33.420  1.00  0.00           C
ATOM   1489  OD1 ASP   109      20.000  37.330  33.850  1.00  0.00           O
ATOM   1490  OD2 ASP   109      21.260  38.870  33.150  1.00  0.00           O
ATOM   1491  C   ASP   109      21.960  36.680  30.620  1.00  0.00           C
ATOM   1492  O   ASP   109      22.970  36.480  29.970  1.00  0.00           O
ATOM   1493  N   ARG   110      21.130  37.610  30.230  1.00  0.00           N
ATOM   1494  H   ARG   110      20.230  37.630  30.690  1.00  0.00           H
ATOM   1495  CA  ARG   110      21.300  38.620  29.220  1.00  0.00           C
ATOM   1496  HA  ARG   110      21.810  38.160  28.370  1.00  0.00           H
ATOM   1497  CB  ARG   110      19.900  39.180  28.760  1.00  0.00           C
ATOM   1498  HB1 ARG   110      20.020  40.020  28.070  1.00  0.00           H
ATOM   1499  HB2 ARG   110      19.400  39.590  29.640  1.00  0.00           H
ATOM   1500  CG  ARG   110      19.070  38.060  28.100  1.00  0.00           C
ATOM   1501  HG1 ARG   110      19.010  37.170  28.730  1.00  0.00           H
ATOM   1502  HG2 ARG   110      19.470  37.640  27.170  1.00  0.00           H
ATOM   1503  CD  ARG   110      17.700  38.580  27.840  1.00  0.00           C
ATOM   1504  HD1 ARG   110      17.290  38.970  28.780  1.00  0.00           H
ATOM   1505  HD2 ARG   110      17.020  37.800  27.490  1.00  0.00           H
ATOM   1506  NE  ARG   110      17.710  39.680  26.810  1.00  0.00           N
ATOM   1507  HE  ARG   110      18.600  39.860  26.370  1.00  0.00           H
ATOM   1508  CZ  ARG   110      16.640  40.190  26.240  1.00  0.00           C
ATOM   1509  NH1 ARG   110      15.440  39.860  26.540  1.00  0.00           N
ATOM   1510 1HH1 ARG   110      15.280  39.150  27.240  1.00  0.00           H
ATOM   1511 2HH1 ARG   110      14.660  40.140  25.950  1.00  0.00           H
ATOM   1512  NH2 ARG   110      16.820  41.160  25.390  1.00  0.00           N
ATOM   1513 1HH2 ARG   110      17.760  41.460  25.190  1.00  0.00           H
ATOM   1514 2HH2 ARG   110      15.970  41.680  25.240  1.00  0.00           H
ATOM   1515  C   ARG   110      22.190  39.840  29.630  1.00  0.00           C
ATOM   1516  O   ARG   110      22.730  40.470  28.770  1.00  0.00           O
ATOM   1517  N   PHE   111      22.350  40.190  30.900  1.00  0.00           N
ATOM   1518  H   PHE   111      21.760  39.670  31.530  1.00  0.00           H
ATOM   1519  CA  PHE   111      22.850  41.550  31.290  1.00  0.00           C
ATOM   1520  HA  PHE   111      23.610  41.920  30.600  1.00  0.00           H
ATOM   1521  CB  PHE   111      21.700  42.520  31.460  1.00  0.00           C
ATOM   1522  HB1 PHE   111      22.180  43.450  31.760  1.00  0.00           H
ATOM   1523  HB2 PHE   111      21.170  42.190  32.350  1.00  0.00           H
ATOM   1524  CG  PHE   111      20.770  42.650  30.230  1.00  0.00           C
ATOM   1525  CD1 PHE   111      19.430  42.270  30.240  1.00  0.00           C
ATOM   1526  HD1 PHE   111      19.000  41.860  31.140  1.00  0.00           H
ATOM   1527  CE1 PHE   111      18.560  42.390  29.090  1.00  0.00           C
ATOM   1528  HE1 PHE   111      17.520  42.120  29.240  1.00  0.00           H
ATOM   1529  CZ  PHE   111      19.150  42.810  27.860  1.00  0.00           C
ATOM   1530  HZ  PHE   111      18.440  42.920  27.050  1.00  0.00           H
ATOM   1531  CE2 PHE   111      20.490  43.200  27.860  1.00  0.00           C
ATOM   1532  HE2 PHE   111      20.960  43.620  26.980  1.00  0.00           H
ATOM   1533  CD2 PHE   111      21.270  43.190  29.020  1.00  0.00           C
ATOM   1534  HD2 PHE   111      22.240  43.650  28.900  1.00  0.00           H
ATOM   1535  C   PHE   111      23.700  41.510  32.560  1.00  0.00           C
ATOM   1536  O   PHE   111      24.510  42.370  32.780  1.00  0.00           O
ATOM   1537  N   LEU   112      23.500  40.510  33.450  1.00  0.00           N
ATOM   1538  H   LEU   112      22.700  39.890  33.390  1.00  0.00           H
ATOM   1539  CA  LEU   112      24.230  40.450  34.740  1.00  0.00           C
ATOM   1540  HA  LEU   112      24.240  41.470  35.130  1.00  0.00           H
ATOM   1541  CB  LEU   112      23.410  39.750  35.870  1.00  0.00           C
ATOM   1542  HB1 LEU   112      23.950  39.780  36.810  1.00  0.00           H
ATOM   1543  HB2 LEU   112      23.390  38.670  35.710  1.00  0.00           H
ATOM   1544  CG  LEU   112      21.970  40.270  36.140  1.00  0.00           C
ATOM   1545  HG  LEU   112      21.280  40.050  35.330  1.00  0.00           H
ATOM   1546  CD1 LEU   112      21.400  39.430  37.290  1.00  0.00           C
ATOM   1547 1HD1 LEU   112      21.570  38.370  37.110  1.00  0.00           H
ATOM   1548 2HD1 LEU   112      21.810  39.750  38.250  1.00  0.00           H
ATOM   1549 3HD1 LEU   112      20.330  39.620  37.310  1.00  0.00           H
ATOM   1550  CD2 LEU   112      22.080  41.690  36.580  1.00  0.00           C
ATOM   1551 1HD2 LEU   112      22.880  41.830  37.310  1.00  0.00           H
ATOM   1552 2HD2 LEU   112      22.360  42.310  35.730  1.00  0.00           H
ATOM   1553 3HD2 LEU   112      21.110  42.080  36.870  1.00  0.00           H
ATOM   1554  C   LEU   112      25.640  39.900  34.610  1.00  0.00           C
ATOM   1555  O   LEU   112      25.860  38.970  33.830  1.00  0.00           O
ATOM   1556  N   THR   113      26.570  40.310  35.480  1.00  0.00           N
ATOM   1557  H   THR   113      26.340  40.970  36.210  1.00  0.00           H
ATOM   1558  CA  THR   113      28.010  40.070  35.480  1.00  0.00           C
ATOM   1559  HA  THR   113      28.160  39.510  34.560  1.00  0.00           H
ATOM   1560  CB  THR   113      28.840  41.360  35.400  1.00  0.00           C
ATOM   1561  HB  THR   113      29.890  41.130  35.560  1.00  0.00           H
ATOM   1562  CG2 THR   113      28.700  42.080  34.050  1.00  0.00           C
ATOM   1563 1HG2 THR   113      27.630  42.200  33.860  1.00  0.00           H
ATOM   1564 2HG2 THR   113      29.140  43.070  34.040  1.00  0.00           H
ATOM   1565 3HG2 THR   113      29.180  41.500  33.260  1.00  0.00           H
ATOM   1566  OG1 THR   113      28.510  42.300  36.330  1.00  0.00           O
ATOM   1567  HG1 THR   113      29.230  42.930  36.420  1.00  0.00           H
ATOM   1568  C   THR   113      28.540  39.230  36.640  1.00  0.00           C
ATOM   1569  O   THR   113      29.300  38.300  36.360  1.00  0.00           O
ATOM   1570  N   ARG   132      28.160  39.580  37.900  1.00  0.00           N
ATOM   1571  H   ARG   132      27.600  40.400  38.090  1.00  0.00           H
ATOM   1572  CA  ARG   132      28.700  38.930  39.120  1.00  0.00           C
ATOM   1573  HA  ARG   132      29.090  37.930  38.960  1.00  0.00           H
ATOM   1574  CB  ARG   132      29.900  39.760  39.770  1.00  0.00           C
ATOM   1575  HB1 ARG   132      30.750  39.710  39.090  1.00  0.00           H
ATOM   1576  HB2 ARG   132      30.260  39.300  40.690  1.00  0.00           H
ATOM   1577  CG  ARG   132      29.650  41.220  40.230  1.00  0.00           C
ATOM   1578  HG1 ARG   132      28.670  41.410  40.660  1.00  0.00           H
ATOM   1579  HG2 ARG   132      29.550  41.780  39.300  1.00  0.00           H
ATOM   1580  CD  ARG   132      30.670  41.810  41.070  1.00  0.00           C
ATOM   1581  HD1 ARG   132      30.920  41.210  41.940  1.00  0.00           H
ATOM   1582  HD2 ARG   132      30.230  42.750  41.420  1.00  0.00           H
ATOM   1583  NE  ARG   132      31.870  42.130  40.280  1.00  0.00           N
ATOM   1584  HE  ARG   132      31.850  42.850  39.580  1.00  0.00           H
ATOM   1585  CZ  ARG   132      33.100  41.640  40.370  1.00  0.00           C
ATOM   1586  NH1 ARG   132      33.360  40.730  41.240  1.00  0.00           N
ATOM   1587 1HH1 ARG   132      32.710  40.410  41.940  1.00  0.00           H
ATOM   1588 2HH1 ARG   132      34.320  40.460  41.330  1.00  0.00           H
ATOM   1589  NH2 ARG   132      34.040  42.060  39.650  1.00  0.00           N
ATOM   1590 1HH2 ARG   132      33.880  42.700  38.880  1.00  0.00           H
ATOM   1591 2HH2 ARG   132      35.000  41.790  39.810  1.00  0.00           H
ATOM   1592  C   ARG   132      27.570  38.760  40.210  1.00  0.00           C
ATOM   1593  O   ARG   132      27.830  38.150  41.230  1.00  0.00           O
ATOM   1594  N   SER   133      26.370  39.210  40.060  1.00  0.00           N
ATOM   1595  H   SER   133      26.240  39.600  39.140  1.00  0.00           H
ATOM   1596  CA  SER   133      25.260  38.940  41.000  1.00  0.00           C
ATOM   1597  HA  SER   133      25.600  39.090  42.020  1.00  0.00           H
ATOM   1598  CB  SER   133      24.200  40.010  40.820  1.00  0.00           C
ATOM   1599  HB1 SER   133      23.910  39.940  39.770  1.00  0.00           H
ATOM   1600  HB2 SER   133      24.680  40.960  41.030  1.00  0.00           H
ATOM   1601  OG  SER   133      23.130  39.750  41.670  1.00  0.00           O
ATOM   1602  HG  SER   133      22.450  40.300  41.290  1.00  0.00           H
ATOM   1603  C   SER   133      24.550  37.590  40.810  1.00  0.00           C
ATOM   1604  O   SER   133      24.470  37.060  39.700  1.00  0.00           O
ATOM   1605  N   VAL   134      24.200  37.060  41.950  1.00  0.00           N
ATOM   1606  H   VAL   134      24.290  37.660  42.760  1.00  0.00           H
ATOM   1607  CA  VAL   134      23.550  35.750  42.090  1.00  0.00           C
ATOM   1608  HA  VAL   134      24.280  35.000  41.780  1.00  0.00           H
ATOM   1609  CB  VAL   134      23.330  35.390  43.610  1.00  0.00           C
ATOM   1610  HB  VAL   134      22.830  34.420  43.590  1.00  0.00           H
ATOM   1611  CG1 VAL   134      24.620  35.130  44.380  1.00  0.00           C
ATOM   1612 1HG1 VAL   134      25.360  35.890  44.100  1.00  0.00           H
ATOM   1613 2HG1 VAL   134      24.530  35.060  45.470  1.00  0.00           H
ATOM   1614 3HG1 VAL   134      25.110  34.230  44.000  1.00  0.00           H
ATOM   1615  CG2 VAL   134      22.540  36.450  44.390  1.00  0.00           C
ATOM   1616 1HG2 VAL   134      23.010  37.430  44.360  1.00  0.00           H
ATOM   1617 2HG2 VAL   134      21.570  36.430  43.880  1.00  0.00           H
ATOM   1618 3HG2 VAL   134      22.510  36.100  45.420  1.00  0.00           H
ATOM   1619  C   VAL   134      22.190  35.540  41.350  1.00  0.00           C
ATOM   1620  O   VAL   134      21.730  34.380  41.290  1.00  0.00           O
ATOM   1621  N   LYS   135      21.650  36.630  40.710  1.00  0.00           N
ATOM   1622  H   LYS   135      22.210  37.440  40.490  1.00  0.00           H
ATOM   1623  CA  LYS   135      20.290  36.680  40.090  1.00  0.00           C
ATOM   1624  HA  LYS   135      19.560  35.950  40.460  1.00  0.00           H
ATOM   1625  CB  LYS   135      19.560  37.980  40.330  1.00  0.00           C
ATOM   1626  HB1 LYS   135      18.600  37.810  39.840  1.00  0.00           H
ATOM   1627  HB2 LYS   135      20.080  38.720  39.720  1.00  0.00           H
ATOM   1628  CG  LYS   135      19.350  38.400  41.800  1.00  0.00           C
ATOM   1629  HG1 LYS   135      18.870  39.370  41.760  1.00  0.00           H
ATOM   1630  HG2 LYS   135      20.340  38.560  42.230  1.00  0.00           H
ATOM   1631  CD  LYS   135      18.530  37.390  42.680  1.00  0.00           C
ATOM   1632  HD1 LYS   135      19.050  36.440  42.780  1.00  0.00           H
ATOM   1633  HD2 LYS   135      17.520  37.410  42.270  1.00  0.00           H
ATOM   1634  CE  LYS   135      18.520  37.990  44.120  1.00  0.00           C
ATOM   1635  HE1 LYS   135      19.530  38.120  44.500  1.00  0.00           H
ATOM   1636  HE2 LYS   135      17.900  37.360  44.760  1.00  0.00           H
ATOM   1637  NZ  LYS   135      17.950  39.370  44.200  1.00  0.00           N
ATOM   1638  HZ1 LYS   135      18.500  39.970  43.600  1.00  0.00           H
ATOM   1639  HZ2 LYS   135      17.010  39.190  43.860  1.00  0.00           H
ATOM   1640  HZ3 LYS   135      17.940  39.720  45.140  1.00  0.00           H
ATOM   1641  C   LYS   135      20.270  36.420  38.560  1.00  0.00           C
ATOM   1642  O   LYS   135      19.500  37.000  37.800  1.00  0.00           O
ATOM   1643  N   TYR   136      21.220  35.600  38.060  1.00  0.00           N
ATOM   1644  H   TYR   136      21.840  35.110  38.680  1.00  0.00           H
ATOM   1645  CA  TYR   136      21.230  35.030  36.670  1.00  0.00           C
ATOM   1646  HA  TYR   136      21.260  35.840  35.930  1.00  0.00           H
ATOM   1647  CB  TYR   136      22.450  34.070  36.510  1.00  0.00           C
ATOM   1648  HB1 TYR   136      22.180  33.370  35.720  1.00  0.00           H
ATOM   1649  HB2 TYR   136      22.660  33.570  37.460  1.00  0.00           H
ATOM   1650  CG  TYR   136      23.670  34.840  36.040  1.00  0.00           C
ATOM   1651  CD1 TYR   136      24.280  35.940  36.740  1.00  0.00           C
ATOM   1652  HD1 TYR   136      23.780  36.400  37.570  1.00  0.00           H
ATOM   1653  CE1 TYR   136      25.450  36.500  36.200  1.00  0.00           C
ATOM   1654  HE1 TYR   136      25.890  37.380  36.630  1.00  0.00           H
ATOM   1655  CZ  TYR   136      26.060  36.050  35.010  1.00  0.00           C
ATOM   1656  OH  TYR   136      27.240  36.530  34.570  1.00  0.00           O
ATOM   1657  HH  TYR   136      27.550  37.320  35.020  1.00  0.00           H
ATOM   1658  CE2 TYR   136      25.550  34.880  34.410  1.00  0.00           C
ATOM   1659  HE2 TYR   136      26.060  34.460  33.550  1.00  0.00           H
ATOM   1660  CD2 TYR   136      24.410  34.300  34.940  1.00  0.00           C
ATOM   1661  HD2 TYR   136      24.080  33.340  34.570  1.00  0.00           H
ATOM   1662  C   TYR   136      19.890  34.320  36.450  1.00  0.00           C
ATOM   1663  O   TYR   136      19.270  33.670  37.290  1.00  0.00           O
ATOM   1664  N   ASP   137      19.360  34.490  35.220  1.00  0.00           N
ATOM   1665  H   ASP   137      19.980  34.810  34.500  1.00  0.00           H
ATOM   1666  CA  ASP   137      17.950  34.100  34.910  1.00  0.00           C
ATOM   1667  HA  ASP   137      17.300  34.380  35.740  1.00  0.00           H
ATOM   1668  CB  ASP   137      17.440  34.790  33.680  1.00  0.00           C
ATOM   1669  HB1 ASP   137      17.960  34.520  32.760  1.00  0.00           H
ATOM   1670  HB2 ASP   137      17.670  35.830  33.890  1.00  0.00           H
ATOM   1671  CG  ASP   137      15.870  34.670  33.450  1.00  0.00           C
ATOM   1672  OD1 ASP   137      15.080  34.770  34.450  1.00  0.00           O
ATOM   1673  OD2 ASP   137      15.440  34.520  32.290  1.00  0.00           O
ATOM   1674  C   ASP   137      17.670  32.600  34.750  1.00  0.00           C
ATOM   1675  O   ASP   137      16.700  32.060  35.240  1.00  0.00           O
ATOM   1676  N   TYR   138      18.660  31.870  34.220  1.00  0.00           N
ATOM   1677  H   TYR   138      19.510  32.320  33.930  1.00  0.00           H
ATOM   1678  CA  TYR   138      18.680  30.450  33.870  1.00  0.00           C
ATOM   1679  HA  TYR   138      17.760  29.910  34.120  1.00  0.00           H
ATOM   1680  CB  TYR   138      18.910  30.180  32.350  1.00  0.00           C
ATOM   1681  HB1 TYR   138      19.290  29.170  32.190  1.00  0.00           H
ATOM   1682  HB2 TYR   138      19.730  30.830  32.070  1.00  0.00           H
ATOM   1683  CG  TYR   138      17.720  30.410  31.430  1.00  0.00           C
ATOM   1684  CD1 TYR   138      17.400  31.710  30.900  1.00  0.00           C
ATOM   1685  HD1 TYR   138      18.030  32.560  31.140  1.00  0.00           H
ATOM   1686  CE1 TYR   138      16.330  31.850  30.050  1.00  0.00           C
ATOM   1687  HE1 TYR   138      16.160  32.790  29.550  1.00  0.00           H
ATOM   1688  CZ  TYR   138      15.590  30.690  29.620  1.00  0.00           C
ATOM   1689  OH  TYR   138      14.620  30.840  28.640  1.00  0.00           O
ATOM   1690  HH  TYR   138      14.220  30.000  28.390  1.00  0.00           H
ATOM   1691  CE2 TYR   138      15.820  29.410  30.210  1.00  0.00           C
ATOM   1692  HE2 TYR   138      15.230  28.520  30.080  1.00  0.00           H
ATOM   1693  CD2 TYR   138      16.940  29.280  31.110  1.00  0.00           C
ATOM   1694  HD2 TYR   138      17.090  28.270  31.460  1.00  0.00           H
ATOM   1695  C   TYR   138      19.780  29.620  34.530  1.00  0.00           C
ATOM   1696  O   TYR   138      20.920  30.100  34.660  1.00  0.00           O
ATOM   1697  N   TRP   139      19.460  28.410  35.010  1.00  0.00           N
ATOM   1698  H   TRP   139      18.530  28.040  34.900  1.00  0.00           H
ATOM   1699  CA  TRP   139      20.390  27.690  35.970  1.00  0.00           C
ATOM   1700  HA  TRP   139      21.400  28.090  35.930  1.00  0.00           H
ATOM   1701  CB  TRP   139      19.920  27.880  37.430  1.00  0.00           C
ATOM   1702  HB1 TRP   139      20.380  27.100  38.020  1.00  0.00           H
ATOM   1703  HB2 TRP   139      18.830  27.770  37.440  1.00  0.00           H
ATOM   1704  CG  TRP   139      20.350  29.150  38.030  1.00  0.00           C
ATOM   1705  CD1 TRP   139      19.690  30.370  38.020  1.00  0.00           C
ATOM   1706  HD1 TRP   139      18.740  30.590  37.550  1.00  0.00           H
ATOM   1707  NE1 TRP   139      20.470  31.300  38.710  1.00  0.00           N
ATOM   1708  HE1 TRP   139      20.190  32.260  38.800  1.00  0.00           H
ATOM   1709  CE2 TRP   139      21.610  30.740  39.170  1.00  0.00           C
ATOM   1710  CZ2 TRP   139      22.570  31.270  40.110  1.00  0.00           C
ATOM   1711  HZ2 TRP   139      22.410  32.290  40.430  1.00  0.00           H
ATOM   1712  CH2 TRP   139      23.630  30.520  40.580  1.00  0.00           C
ATOM   1713  HH2 TRP   139      24.360  30.990  41.220  1.00  0.00           H
ATOM   1714  CZ3 TRP   139      23.720  29.150  40.160  1.00  0.00           C
ATOM   1715  HZ3 TRP   139      24.470  28.480  40.550  1.00  0.00           H
ATOM   1716  CE3 TRP   139      22.680  28.660  39.340  1.00  0.00           C
ATOM   1717  HE3 TRP   139      22.720  27.610  39.080  1.00  0.00           H
ATOM   1718  CD2 TRP   139      21.630  29.420  38.800  1.00  0.00           C
ATOM   1719  C   TRP   139      20.580  26.230  35.590  1.00  0.00           C
ATOM   1720  O   TRP   139      19.820  25.610  34.860  1.00  0.00           O
ATOM   1721  N   GLY   140      21.680  25.590  36.040  1.00  0.00           N
ATOM   1722  H   GLY   140      22.310  26.240  36.490  1.00  0.00           H
ATOM   1723  CA  GLY   140      22.100  24.180  35.960  1.00  0.00           C
ATOM   1724  HA1 GLY   140      23.180  24.190  35.830  1.00  0.00           H
ATOM   1725  HA2 GLY   140      21.610  23.680  35.120  1.00  0.00           H
ATOM   1726  C   GLY   140      21.670  23.440  37.260  1.00  0.00           C
ATOM   1727  O   GLY   140      20.840  23.870  38.070  1.00  0.00           O
ATOM   1728  N   GLN   141      22.320  22.270  37.420  1.00  0.00           N
ATOM   1729  H   GLN   141      22.980  21.940  36.740  1.00  0.00           H
ATOM   1730  CA  GLN   141      22.200  21.240  38.430  1.00  0.00           C
ATOM   1731  HA  GLN   141      21.510  21.710  39.140  1.00  0.00           H
ATOM   1732  CB  GLN   141      21.570  20.070  37.750  1.00  0.00           C
ATOM   1733  HB1 GLN   141      22.360  19.560  37.200  1.00  0.00           H
ATOM   1734  HB2 GLN   141      21.040  20.400  36.860  1.00  0.00           H
ATOM   1735  CG  GLN   141      20.710  19.130  38.620  1.00  0.00           C
ATOM   1736  HG1 GLN   141      19.880  19.690  39.040  1.00  0.00           H
ATOM   1737  HG2 GLN   141      21.310  18.670  39.400  1.00  0.00           H
ATOM   1738  CD  GLN   141      19.890  18.090  37.830  1.00  0.00           C
ATOM   1739  OE1 GLN   141      18.960  18.370  37.070  1.00  0.00           O
ATOM   1740  NE2 GLN   141      20.250  16.810  37.860  1.00  0.00           N
ATOM   1741 1HE2 GLN   141      21.110  16.520  38.320  1.00  0.00           H
ATOM   1742 2HE2 GLN   141      19.670  16.120  37.410  1.00  0.00           H
ATOM   1743  C   GLN   141      23.470  20.960  39.250  1.00  0.00           C
ATOM   1744  O   GLN   141      23.350  20.450  40.370  1.00  0.00           O
ATOM   1745  N   GLY   142      24.610  21.390  38.740  1.00  0.00           N
ATOM   1746  H   GLY   142      24.500  22.030  37.960  1.00  0.00           H
ATOM   1747  CA  GLY   142      25.990  21.350  39.220  1.00  0.00           C
ATOM   1748  HA1 GLY   142      25.990  21.290  40.310  1.00  0.00           H
ATOM   1749  HA2 GLY   142      26.490  22.270  38.930  1.00  0.00           H
ATOM   1750  C   GLY   142      26.850  20.190  38.820  1.00  0.00           C
ATOM   1751  O   GLY   142      26.430  19.160  38.300  1.00  0.00           O
ATOM   1752  N   THR   143      28.180  20.260  39.110  1.00  0.00           N
ATOM   1753  H   THR   143      28.520  21.130  39.470  1.00  0.00           H
ATOM   1754  CA  THR   143      29.190  19.210  39.080  1.00  0.00           C
ATOM   1755  HA  THR   143      28.700  18.240  39.040  1.00  0.00           H
ATOM   1756  CB  THR   143      30.160  19.330  37.890  1.00  0.00           C
ATOM   1757  HB  THR   143      29.590  19.010  37.030  1.00  0.00           H
ATOM   1758  CG2 THR   143      30.860  20.680  37.690  1.00  0.00           C
ATOM   1759 1HG2 THR   143      30.060  21.400  37.850  1.00  0.00           H
ATOM   1760 2HG2 THR   143      31.680  20.700  38.410  1.00  0.00           H
ATOM   1761 3HG2 THR   143      31.210  20.910  36.690  1.00  0.00           H
ATOM   1762  OG1 THR   143      31.200  18.460  38.220  1.00  0.00           O
ATOM   1763  HG1 THR   143      31.150  17.650  37.710  1.00  0.00           H
ATOM   1764  C   THR   143      29.900  19.380  40.420  1.00  0.00           C
ATOM   1765  O   THR   143      30.190  20.490  40.860  1.00  0.00           O
ATOM   1766  N   GLN   144      30.200  18.360  41.180  1.00  0.00           N
ATOM   1767  H   GLN   144      30.070  17.420  40.810  1.00  0.00           H
ATOM   1768  CA  GLN   144      30.890  18.410  42.440  1.00  0.00           C
ATOM   1769  HA  GLN   144      30.780  19.420  42.830  1.00  0.00           H
ATOM   1770  CB  GLN   144      30.300  17.380  43.370  1.00  0.00           C
ATOM   1771  HB1 GLN   144      30.250  16.410  42.890  1.00  0.00           H
ATOM   1772  HB2 GLN   144      29.270  17.690  43.530  1.00  0.00           H
ATOM   1773  CG  GLN   144      30.890  17.360  44.840  1.00  0.00           C
ATOM   1774  HG1 GLN   144      30.760  18.370  45.230  1.00  0.00           H
ATOM   1775  HG2 GLN   144      31.950  17.110  44.740  1.00  0.00           H
ATOM   1776  CD  GLN   144      30.070  16.530  45.810  1.00  0.00           C
ATOM   1777  OE1 GLN   144      29.050  15.930  45.520  1.00  0.00           O
ATOM   1778  NE2 GLN   144      30.510  16.360  47.000  1.00  0.00           N
ATOM   1779 1HE2 GLN   144      31.390  16.760  47.290  1.00  0.00           H
ATOM   1780 2HE2 GLN   144      30.160  15.670  47.660  1.00  0.00           H
ATOM   1781  C   GLN   144      32.380  18.190  42.240  1.00  0.00           C
ATOM   1782  O   GLN   144      32.830  17.560  41.230  1.00  0.00           O
ATOM   1783  N   VAL   145      33.240  18.700  43.190  1.00  0.00           N
ATOM   1784  H   VAL   145      32.820  19.120  44.010  1.00  0.00           H
ATOM   1785  CA  VAL   145      34.680  18.370  43.280  1.00  0.00           C
ATOM   1786  HA  VAL   145      34.900  17.460  42.720  1.00  0.00           H
ATOM   1787  CB  VAL   145      35.560  19.560  42.770  1.00  0.00           C
ATOM   1788  HB  VAL   145      35.620  20.290  43.580  1.00  0.00           H
ATOM   1789  CG1 VAL   145      37.000  19.040  42.620  1.00  0.00           C
ATOM   1790 1HG1 VAL   145      37.600  19.870  42.250  1.00  0.00           H
ATOM   1791 2HG1 VAL   145      37.500  18.840  43.570  1.00  0.00           H
ATOM   1792 3HG1 VAL   145      37.100  18.280  41.840  1.00  0.00           H
ATOM   1793  CG2 VAL   145      35.180  20.190  41.460  1.00  0.00           C
ATOM   1794 1HG2 VAL   145      35.930  20.910  41.120  1.00  0.00           H
ATOM   1795 2HG2 VAL   145      35.010  19.480  40.640  1.00  0.00           H
ATOM   1796 3HG2 VAL   145      34.170  20.590  41.510  1.00  0.00           H
ATOM   1797  C   VAL   145      34.960  18.010  44.740  1.00  0.00           C
ATOM   1798  O   VAL   145      34.420  18.690  45.610  1.00  0.00           O
ATOM   1799  N   THR   146      35.850  17.050  45.020  1.00  0.00           N
ATOM   1800  H   THR   146      36.130  16.500  44.220  1.00  0.00           H
ATOM   1801  CA  THR   146      36.590  16.970  46.280  1.00  0.00           C
ATOM   1802  HA  THR   146      36.260  17.770  46.950  1.00  0.00           H
ATOM   1803  CB  THR   146      36.280  15.630  46.980  1.00  0.00           C
ATOM   1804  HB  THR   146      36.430  14.870  46.220  1.00  0.00           H
ATOM   1805  CG2 THR   146      37.230  15.390  48.170  1.00  0.00           C
ATOM   1806 1HG2 THR   146      37.220  16.340  48.710  1.00  0.00           H
ATOM   1807 2HG2 THR   146      36.800  14.550  48.720  1.00  0.00           H
ATOM   1808 3HG2 THR   146      38.210  15.060  47.830  1.00  0.00           H
ATOM   1809  OG1 THR   146      35.010  15.730  47.520  1.00  0.00           O
ATOM   1810  HG1 THR   146      34.920  14.830  47.840  1.00  0.00           H
ATOM   1811  C   THR   146      38.120  17.100  46.020  1.00  0.00           C
ATOM   1812  O   THR   146      38.610  16.580  45.020  1.00  0.00           O
ATOM   1813  N   VAL   147      38.850  17.760  46.930  1.00  0.00           N
ATOM   1814  H   VAL   147      38.340  18.330  47.590  1.00  0.00           H
ATOM   1815  CA  VAL   147      40.360  17.860  46.950  1.00  0.00           C
ATOM   1816  HA  VAL   147      40.710  17.420  46.020  1.00  0.00           H
ATOM   1817  CB  VAL   147      40.860  19.350  47.050  1.00  0.00           C
ATOM   1818  HB  VAL   147      40.570  19.820  47.990  1.00  0.00           H
ATOM   1819  CG1 VAL   147      42.420  19.500  46.880  1.00  0.00           C
ATOM   1820 1HG1 VAL   147      42.760  18.860  46.070  1.00  0.00           H
ATOM   1821 2HG1 VAL   147      42.710  20.530  46.660  1.00  0.00           H
ATOM   1822 3HG1 VAL   147      42.840  19.300  47.860  1.00  0.00           H
ATOM   1823  CG2 VAL   147      40.160  20.130  45.960  1.00  0.00           C
ATOM   1824 1HG2 VAL   147      40.550  21.150  45.990  1.00  0.00           H
ATOM   1825 2HG2 VAL   147      40.320  19.730  44.960  1.00  0.00           H
ATOM   1826 3HG2 VAL   147      39.080  20.250  46.080  1.00  0.00           H
ATOM   1827  C   VAL   147      40.770  17.100  48.170  1.00  0.00           C
ATOM   1828  O   VAL   147      40.570  17.500  49.310  1.00  0.00           O
ATOM   1829  N   SER   148      41.400  15.950  47.960  1.00  0.00           N
ATOM   1830  H   SER   148      41.780  15.760  47.040  1.00  0.00           H
ATOM   1831  CA  SER   148      41.840  15.050  49.030  1.00  0.00           C
ATOM   1832  HA  SER   148      41.090  15.110  49.820  1.00  0.00           H
ATOM   1833  CB  SER   148      41.920  13.610  48.580  1.00  0.00           C
ATOM   1834  HB1 SER   148      42.970  13.390  48.350  1.00  0.00           H
ATOM   1835  HB2 SER   148      41.370  13.580  47.640  1.00  0.00           H
ATOM   1836  OG  SER   148      41.420  12.740  49.630  1.00  0.00           O
ATOM   1837  HG  SER   148      41.280  11.900  49.190  1.00  0.00           H
ATOM   1838  C   SER   148      43.270  15.500  49.570  1.00  0.00           C
ATOM   1839  O   SER   148      44.080  16.040  48.820  1.00  0.00           O
ATOM   1840  N   SER   149      43.540  15.210  50.870  1.00  0.00           N
ATOM   1841  H   SER   149      42.790  14.770  51.380  1.00  0.00           H
ATOM   1842  CA  SER   149      44.890  15.500  51.510  1.00  0.00           C
ATOM   1843  HA  SER   149      45.580  15.090  50.770  1.00  0.00           H
ATOM   1844  CB  SER   149      45.130  16.950  51.830  1.00  0.00           C
ATOM   1845  HB1 SER   149      46.110  17.150  52.260  1.00  0.00           H
ATOM   1846  HB2 SER   149      44.470  17.410  52.570  1.00  0.00           H
ATOM   1847  OG  SER   149      45.050  17.810  50.700  1.00  0.00           O
ATOM   1848  HG  SER   149      45.160  17.240  49.930  1.00  0.00           H
ATOM   1849  C   SER   149      45.080  14.630  52.770  1.00  0.00           C
ATOM   1850  OC1 SER   149      44.540  14.890  53.880  1.00  0.00           O
ATOM   1851  OC2 SER   149      45.680  13.570  52.580  1.00  0.00           O
TER
ENDMDL
