# Supplementary material for: Targeting Ras-binding domain of ELMO1 by computational nanobody design
Source: Commun Biol. 2023 Mar 17;6:284. doi: 10.1038/s42003-023-04657-w (PMC10023680; doi:10.1038/s42003-023-04657-w)
Supplement: Supplementary file 4 — Supplementary Data 2 [file 42003_2023_4657_MOESM4_ESM.zip › MD_input_output/Nb01_snapshot/snapshot_070000_CDR3.pdb]

ATOM   1461  N   ALA   107      31.870  43.600  38.270  1.00  0.00           N
ATOM   1462  H   ALA   107      32.860  43.430  38.380  1.00  0.00           H
ATOM   1463  CA  ALA   107      31.420  44.880  38.650  1.00  0.00           C
ATOM   1464  HA  ALA   107      30.350  44.970  38.460  1.00  0.00           H
ATOM   1465  CB  ALA   107      31.310  44.810  40.170  1.00  0.00           C
ATOM   1466  HB1 ALA   107      30.910  43.830  40.440  1.00  0.00           H
ATOM   1467  HB2 ALA   107      32.320  44.960  40.560  1.00  0.00           H
ATOM   1468  HB3 ALA   107      30.790  45.650  40.620  1.00  0.00           H
ATOM   1469  C   ALA   107      32.230  46.020  38.070  1.00  0.00           C
ATOM   1470  O   ALA   107      33.390  45.760  37.670  1.00  0.00           O
ATOM   1471  N   ALA   108      31.720  47.290  38.090  1.00  0.00           N
ATOM   1472  H   ALA   108      30.740  47.370  38.320  1.00  0.00           H
ATOM   1473  CA  ALA   108      32.480  48.540  37.950  1.00  0.00           C
ATOM   1474  HA  ALA   108      33.510  48.220  38.110  1.00  0.00           H
ATOM   1475  CB  ALA   108      32.390  49.080  36.550  1.00  0.00           C
ATOM   1476  HB1 ALA   108      31.610  49.840  36.520  1.00  0.00           H
ATOM   1477  HB2 ALA   108      33.260  49.700  36.310  1.00  0.00           H
ATOM   1478  HB3 ALA   108      32.260  48.250  35.860  1.00  0.00           H
ATOM   1479  C   ALA   108      32.130  49.690  38.980  1.00  0.00           C
ATOM   1480  O   ALA   108      30.970  49.860  39.370  1.00  0.00           O
ATOM   1481  N   ASP   109      33.130  50.340  39.510  1.00  0.00           N
ATOM   1482  H   ASP   109      34.010  50.180  39.050  1.00  0.00           H
ATOM   1483  CA  ASP   109      33.000  51.520  40.340  1.00  0.00           C
ATOM   1484  HA  ASP   109      31.980  51.870  40.200  1.00  0.00           H
ATOM   1485  CB  ASP   109      33.110  51.080  41.870  1.00  0.00           C
ATOM   1486  HB1 ASP   109      34.120  50.810  42.160  1.00  0.00           H
ATOM   1487  HB2 ASP   109      32.580  50.150  42.090  1.00  0.00           H
ATOM   1488  CG  ASP   109      32.650  52.310  42.790  1.00  0.00           C
ATOM   1489  OD1 ASP   109      31.490  52.760  42.820  1.00  0.00           O
ATOM   1490  OD2 ASP   109      33.590  52.910  43.330  1.00  0.00           O
ATOM   1491  C   ASP   109      34.040  52.540  40.010  1.00  0.00           C
ATOM   1492  O   ASP   109      35.040  52.300  39.280  1.00  0.00           O
ATOM   1493  N   ARG   110      33.810  53.850  40.450  1.00  0.00           N
ATOM   1494  H   ARG   110      33.130  54.040  41.170  1.00  0.00           H
ATOM   1495  CA  ARG   110      34.830  54.890  40.150  1.00  0.00           C
ATOM   1496  HA  ARG   110      35.180  54.720  39.140  1.00  0.00           H
ATOM   1497  CB  ARG   110      34.040  56.160  39.990  1.00  0.00           C
ATOM   1498  HB1 ARG   110      33.450  56.320  40.890  1.00  0.00           H
ATOM   1499  HB2 ARG   110      33.420  56.030  39.110  1.00  0.00           H
ATOM   1500  CG  ARG   110      34.810  57.430  39.740  1.00  0.00           C
ATOM   1501  HG1 ARG   110      35.510  57.700  40.540  1.00  0.00           H
ATOM   1502  HG2 ARG   110      34.140  58.280  39.610  1.00  0.00           H
ATOM   1503  CD  ARG   110      35.680  57.380  38.540  1.00  0.00           C
ATOM   1504  HD1 ARG   110      35.060  57.210  37.660  1.00  0.00           H
ATOM   1505  HD2 ARG   110      36.320  56.500  38.610  1.00  0.00           H
ATOM   1506  NE  ARG   110      36.530  58.540  38.360  1.00  0.00           N
ATOM   1507  HE  ARG   110      36.240  59.150  37.600  1.00  0.00           H
ATOM   1508  CZ  ARG   110      37.720  58.680  38.900  1.00  0.00           C
ATOM   1509  NH1 ARG   110      38.200  57.810  39.730  1.00  0.00           N
ATOM   1510 1HH1 ARG   110      37.650  56.980  39.890  1.00  0.00           H
ATOM   1511 2HH1 ARG   110      38.900  58.160  40.380  1.00  0.00           H
ATOM   1512  NH2 ARG   110      38.480  59.670  38.690  1.00  0.00           N
ATOM   1513 1HH2 ARG   110      38.060  60.560  38.490  1.00  0.00           H
ATOM   1514 2HH2 ARG   110      39.340  59.630  39.210  1.00  0.00           H
ATOM   1515  C   ARG   110      35.980  54.980  41.160  1.00  0.00           C
ATOM   1516  O   ARG   110      37.080  55.380  40.690  1.00  0.00           O
ATOM   1517  N   PHE   111      35.850  54.520  42.390  1.00  0.00           N
ATOM   1518  H   PHE   111      34.930  54.210  42.680  1.00  0.00           H
ATOM   1519  CA  PHE   111      36.980  54.560  43.390  1.00  0.00           C
ATOM   1520  HA  PHE   111      37.920  54.690  42.860  1.00  0.00           H
ATOM   1521  CB  PHE   111      36.680  55.800  44.250  1.00  0.00           C
ATOM   1522  HB1 PHE   111      37.300  55.760  45.150  1.00  0.00           H
ATOM   1523  HB2 PHE   111      35.640  55.750  44.570  1.00  0.00           H
ATOM   1524  CG  PHE   111      37.000  57.160  43.650  1.00  0.00           C
ATOM   1525  CD1 PHE   111      35.970  57.990  43.230  1.00  0.00           C
ATOM   1526  HD1 PHE   111      34.920  57.730  43.290  1.00  0.00           H
ATOM   1527  CE1 PHE   111      36.270  59.280  42.750  1.00  0.00           C
ATOM   1528  HE1 PHE   111      35.570  60.070  42.490  1.00  0.00           H
ATOM   1529  CZ  PHE   111      37.600  59.760  42.680  1.00  0.00           C
ATOM   1530  HZ  PHE   111      37.810  60.780  42.370  1.00  0.00           H
ATOM   1531  CE2 PHE   111      38.600  58.850  43.010  1.00  0.00           C
ATOM   1532  HE2 PHE   111      39.640  59.130  42.900  1.00  0.00           H
ATOM   1533  CD2 PHE   111      38.320  57.640  43.600  1.00  0.00           C
ATOM   1534  HD2 PHE   111      39.120  57.010  43.970  1.00  0.00           H
ATOM   1535  C   PHE   111      37.170  53.340  44.330  1.00  0.00           C
ATOM   1536  O   PHE   111      38.250  53.070  44.910  1.00  0.00           O
ATOM   1537  N   LEU   112      36.180  52.500  44.390  1.00  0.00           N
ATOM   1538  H   LEU   112      35.330  52.780  43.920  1.00  0.00           H
ATOM   1539  CA  LEU   112      36.210  51.250  45.080  1.00  0.00           C
ATOM   1540  HA  LEU   112      36.590  51.400  46.090  1.00  0.00           H
ATOM   1541  CB  LEU   112      34.880  50.620  45.250  1.00  0.00           C
ATOM   1542  HB1 LEU   112      35.090  49.620  45.640  1.00  0.00           H
ATOM   1543  HB2 LEU   112      34.440  50.540  44.260  1.00  0.00           H
ATOM   1544  CG  LEU   112      33.950  51.400  46.170  1.00  0.00           C
ATOM   1545  HG  LEU   112      34.000  52.440  45.860  1.00  0.00           H
ATOM   1546  CD1 LEU   112      32.550  50.800  46.100  1.00  0.00           C
ATOM   1547 1HD1 LEU   112      32.580  49.720  46.270  1.00  0.00           H
ATOM   1548 2HD1 LEU   112      31.890  51.360  46.760  1.00  0.00           H
ATOM   1549 3HD1 LEU   112      32.310  51.000  45.060  1.00  0.00           H
ATOM   1550  CD2 LEU   112      34.360  51.340  47.630  1.00  0.00           C
ATOM   1551 1HD2 LEU   112      35.320  51.850  47.670  1.00  0.00           H
ATOM   1552 2HD2 LEU   112      33.650  51.850  48.270  1.00  0.00           H
ATOM   1553 3HD2 LEU   112      34.440  50.310  47.970  1.00  0.00           H
ATOM   1554  C   LEU   112      37.210  50.200  44.550  1.00  0.00           C
ATOM   1555  O   LEU   112      37.450  50.150  43.360  1.00  0.00           O
ATOM   1556  N   THR   113      37.790  49.350  45.370  1.00  0.00           N
ATOM   1557  H   THR   113      37.520  49.430  46.340  1.00  0.00           H
ATOM   1558  CA  THR   113      38.790  48.330  44.950  1.00  0.00           C
ATOM   1559  HA  THR   113      38.660  48.110  43.890  1.00  0.00           H
ATOM   1560  CB  THR   113      40.250  48.730  45.200  1.00  0.00           C
ATOM   1561  HB  THR   113      40.880  47.860  44.970  1.00  0.00           H
ATOM   1562  CG2 THR   113      40.690  49.830  44.260  1.00  0.00           C
ATOM   1563 1HG2 THR   113      40.820  49.390  43.270  1.00  0.00           H
ATOM   1564 2HG2 THR   113      39.930  50.620  44.280  1.00  0.00           H
ATOM   1565 3HG2 THR   113      41.650  50.280  44.470  1.00  0.00           H
ATOM   1566  OG1 THR   113      40.390  49.060  46.540  1.00  0.00           O
ATOM   1567  HG1 THR   113      39.950  49.890  46.720  1.00  0.00           H
ATOM   1568  C   THR   113      38.530  46.910  45.560  1.00  0.00           C
ATOM   1569  O   THR   113      38.690  45.910  44.900  1.00  0.00           O
ATOM   1570  N   ARG   132      38.070  46.980  46.820  1.00  0.00           N
ATOM   1571  H   ARG   132      38.130  47.840  47.350  1.00  0.00           H
ATOM   1572  CA  ARG   132      37.950  45.770  47.670  1.00  0.00           C
ATOM   1573  HA  ARG   132      38.250  44.910  47.070  1.00  0.00           H
ATOM   1574  CB  ARG   132      39.080  45.860  48.760  1.00  0.00           C
ATOM   1575  HB1 ARG   132      38.760  45.190  49.550  1.00  0.00           H
ATOM   1576  HB2 ARG   132      39.140  46.910  49.040  1.00  0.00           H
ATOM   1577  CG  ARG   132      40.490  45.570  48.250  1.00  0.00           C
ATOM   1578  HG1 ARG   132      40.750  46.410  47.590  1.00  0.00           H
ATOM   1579  HG2 ARG   132      40.540  44.700  47.600  1.00  0.00           H
ATOM   1580  CD  ARG   132      41.460  45.550  49.390  1.00  0.00           C
ATOM   1581  HD1 ARG   132      41.090  44.890  50.170  1.00  0.00           H
ATOM   1582  HD2 ARG   132      41.420  46.520  49.880  1.00  0.00           H
ATOM   1583  NE  ARG   132      42.860  45.310  49.000  1.00  0.00           N
ATOM   1584  HE  ARG   132      43.510  46.060  49.180  1.00  0.00           H
ATOM   1585  CZ  ARG   132      43.410  44.210  48.640  1.00  0.00           C
ATOM   1586  NH1 ARG   132      42.700  43.140  48.420  1.00  0.00           N
ATOM   1587 1HH1 ARG   132      41.720  43.060  48.680  1.00  0.00           H
ATOM   1588 2HH1 ARG   132      43.210  42.330  48.110  1.00  0.00           H
ATOM   1589  NH2 ARG   132      44.630  44.190  48.270  1.00  0.00           N
ATOM   1590 1HH2 ARG   132      45.230  44.970  48.500  1.00  0.00           H
ATOM   1591 2HH2 ARG   132      45.040  43.320  47.960  1.00  0.00           H
ATOM   1592  C   ARG   132      36.600  45.520  48.360  1.00  0.00           C
ATOM   1593  O   ARG   132      36.320  44.410  48.830  1.00  0.00           O
ATOM   1594  N   SER   133      35.740  46.540  48.410  1.00  0.00           N
ATOM   1595  H   SER   133      36.140  47.450  48.240  1.00  0.00           H
ATOM   1596  CA  SER   133      34.420  46.430  49.090  1.00  0.00           C
ATOM   1597  HA  SER   133      34.510  45.640  49.840  1.00  0.00           H
ATOM   1598  CB  SER   133      34.010  47.760  49.810  1.00  0.00           C
ATOM   1599  HB1 SER   133      33.630  48.500  49.100  1.00  0.00           H
ATOM   1600  HB2 SER   133      34.820  48.240  50.360  1.00  0.00           H
ATOM   1601  OG  SER   133      32.990  47.540  50.790  1.00  0.00           O
ATOM   1602  HG  SER   133      33.060  48.320  51.350  1.00  0.00           H
ATOM   1603  C   SER   133      33.360  46.110  48.130  1.00  0.00           C
ATOM   1604  O   SER   133      33.290  46.710  47.070  1.00  0.00           O
ATOM   1605  N   VAL   134      32.420  45.280  48.560  1.00  0.00           N
ATOM   1606  H   VAL   134      32.550  44.830  49.450  1.00  0.00           H
ATOM   1607  CA  VAL   134      31.170  44.850  47.900  1.00  0.00           C
ATOM   1608  HA  VAL   134      31.450  44.400  46.950  1.00  0.00           H
ATOM   1609  CB  VAL   134      30.440  43.790  48.820  1.00  0.00           C
ATOM   1610  HB  VAL   134      29.530  43.380  48.380  1.00  0.00           H
ATOM   1611  CG1 VAL   134      31.300  42.530  48.880  1.00  0.00           C
ATOM   1612 1HG1 VAL   134      30.950  41.850  49.660  1.00  0.00           H
ATOM   1613 2HG1 VAL   134      31.250  42.000  47.930  1.00  0.00           H
ATOM   1614 3HG1 VAL   134      32.350  42.690  49.110  1.00  0.00           H
ATOM   1615  CG2 VAL   134      30.220  44.240  50.280  1.00  0.00           C
ATOM   1616 1HG2 VAL   134      29.890  43.360  50.830  1.00  0.00           H
ATOM   1617 2HG2 VAL   134      31.140  44.590  50.740  1.00  0.00           H
ATOM   1618 3HG2 VAL   134      29.490  45.040  50.350  1.00  0.00           H
ATOM   1619  C   VAL   134      30.160  45.970  47.500  1.00  0.00           C
ATOM   1620  O   VAL   134      29.000  45.740  47.320  1.00  0.00           O
ATOM   1621  N   LYS   135      30.620  47.190  47.380  1.00  0.00           N
ATOM   1622  H   LYS   135      31.620  47.330  47.380  1.00  0.00           H
ATOM   1623  CA  LYS   135      29.850  48.440  47.300  1.00  0.00           C
ATOM   1624  HA  LYS   135      28.770  48.270  47.280  1.00  0.00           H
ATOM   1625  CB  LYS   135      30.190  49.310  48.440  1.00  0.00           C
ATOM   1626  HB1 LYS   135      29.660  50.250  48.320  1.00  0.00           H
ATOM   1627  HB2 LYS   135      31.220  49.650  48.410  1.00  0.00           H
ATOM   1628  CG  LYS   135      29.940  48.820  49.940  1.00  0.00           C
ATOM   1629  HG1 LYS   135      30.520  49.410  50.640  1.00  0.00           H
ATOM   1630  HG2 LYS   135      30.320  47.800  49.950  1.00  0.00           H
ATOM   1631  CD  LYS   135      28.430  48.780  50.240  1.00  0.00           C
ATOM   1632  HD1 LYS   135      28.020  48.090  49.490  1.00  0.00           H
ATOM   1633  HD2 LYS   135      27.980  49.760  50.120  1.00  0.00           H
ATOM   1634  CE  LYS   135      28.200  48.370  51.660  1.00  0.00           C
ATOM   1635  HE1 LYS   135      28.850  49.030  52.240  1.00  0.00           H
ATOM   1636  HE2 LYS   135      28.720  47.420  51.760  1.00  0.00           H
ATOM   1637  NZ  LYS   135      26.850  48.380  52.170  1.00  0.00           N
ATOM   1638  HZ1 LYS   135      26.970  48.400  53.170  1.00  0.00           H
ATOM   1639  HZ2 LYS   135      26.320  49.230  52.030  1.00  0.00           H
ATOM   1640  HZ3 LYS   135      26.300  47.590  51.860  1.00  0.00           H
ATOM   1641  C   LYS   135      29.930  49.110  45.930  1.00  0.00           C
ATOM   1642  O   LYS   135      29.480  50.230  45.720  1.00  0.00           O
ATOM   1643  N   TYR   136      30.420  48.380  44.930  1.00  0.00           N
ATOM   1644  H   TYR   136      30.590  47.400  45.090  1.00  0.00           H
ATOM   1645  CA  TYR   136      30.420  48.810  43.470  1.00  0.00           C
ATOM   1646  HA  TYR   136      31.090  49.660  43.490  1.00  0.00           H
ATOM   1647  CB  TYR   136      30.990  47.680  42.620  1.00  0.00           C
ATOM   1648  HB1 TYR   136      30.880  47.990  41.580  1.00  0.00           H
ATOM   1649  HB2 TYR   136      30.330  46.830  42.800  1.00  0.00           H
ATOM   1650  CG  TYR   136      32.470  47.360  42.720  1.00  0.00           C
ATOM   1651  CD1 TYR   136      32.960  46.660  43.870  1.00  0.00           C
ATOM   1652  HD1 TYR   136      32.270  46.380  44.660  1.00  0.00           H
ATOM   1653  CE1 TYR   136      34.330  46.390  44.070  1.00  0.00           C
ATOM   1654  HE1 TYR   136      34.750  45.910  44.940  1.00  0.00           H
ATOM   1655  CZ  TYR   136      35.140  46.550  42.950  1.00  0.00           C
ATOM   1656  OH  TYR   136      36.430  46.010  43.080  1.00  0.00           O
ATOM   1657  HH  TYR   136      36.760  45.660  43.900  1.00  0.00           H
ATOM   1658  CE2 TYR   136      34.660  47.040  41.720  1.00  0.00           C
ATOM   1659  HE2 TYR   136      35.430  47.200  40.980  1.00  0.00           H
ATOM   1660  CD2 TYR   136      33.380  47.490  41.610  1.00  0.00           C
ATOM   1661  HD2 TYR   136      33.050  47.920  40.670  1.00  0.00           H
ATOM   1662  C   TYR   136      29.050  49.140  42.920  1.00  0.00           C
ATOM   1663  O   TYR   136      27.990  48.640  43.300  1.00  0.00           O
ATOM   1664  N   ASP   137      29.090  50.160  42.020  1.00  0.00           N
ATOM   1665  H   ASP   137      29.900  50.760  42.010  1.00  0.00           H
ATOM   1666  CA  ASP   137      27.910  50.720  41.330  1.00  0.00           C
ATOM   1667  HA  ASP   137      27.170  50.820  42.130  1.00  0.00           H
ATOM   1668  CB  ASP   137      28.170  52.150  40.770  1.00  0.00           C
ATOM   1669  HB1 ASP   137      28.710  51.940  39.850  1.00  0.00           H
ATOM   1670  HB2 ASP   137      28.760  52.700  41.510  1.00  0.00           H
ATOM   1671  CG  ASP   137      26.900  52.940  40.550  1.00  0.00           C
ATOM   1672  OD1 ASP   137      26.890  53.630  39.490  1.00  0.00           O
ATOM   1673  OD2 ASP   137      26.010  53.100  41.430  1.00  0.00           O
ATOM   1674  C   ASP   137      27.300  49.900  40.200  1.00  0.00           C
ATOM   1675  O   ASP   137      26.130  49.530  40.180  1.00  0.00           O
ATOM   1676  N   TYR   138      28.080  49.610  39.160  1.00  0.00           N
ATOM   1677  H   TYR   138      29.040  49.930  39.190  1.00  0.00           H
ATOM   1678  CA  TYR   138      27.610  48.790  38.010  1.00  0.00           C
ATOM   1679  HA  TYR   138      26.540  48.970  37.970  1.00  0.00           H
ATOM   1680  CB  TYR   138      28.230  49.370  36.720  1.00  0.00           C
ATOM   1681  HB1 TYR   138      27.960  48.730  35.880  1.00  0.00           H
ATOM   1682  HB2 TYR   138      29.320  49.330  36.670  1.00  0.00           H
ATOM   1683  CG  TYR   138      27.720  50.770  36.380  1.00  0.00           C
ATOM   1684  CD1 TYR   138      28.610  51.790  36.650  1.00  0.00           C
ATOM   1685  HD1 TYR   138      29.600  51.570  37.010  1.00  0.00           H
ATOM   1686  CE1 TYR   138      28.260  53.150  36.500  1.00  0.00           C
ATOM   1687  HE1 TYR   138      29.040  53.870  36.740  1.00  0.00           H
ATOM   1688  CZ  TYR   138      26.940  53.540  36.200  1.00  0.00           C
ATOM   1689  OH  TYR   138      26.650  54.790  35.800  1.00  0.00           O
ATOM   1690  HH  TYR   138      25.770  54.860  35.430  1.00  0.00           H
ATOM   1691  CE2 TYR   138      26.030  52.480  35.990  1.00  0.00           C
ATOM   1692  HE2 TYR   138      24.990  52.770  35.930  1.00  0.00           H
ATOM   1693  CD2 TYR   138      26.380  51.100  36.010  1.00  0.00           C
ATOM   1694  HD2 TYR   138      25.740  50.240  35.860  1.00  0.00           H
ATOM   1695  C   TYR   138      27.900  47.280  38.140  1.00  0.00           C
ATOM   1696  O   TYR   138      28.990  46.980  38.560  1.00  0.00           O
