# Supplementary material for: Targeting Ras-binding domain of ELMO1 by computational nanobody design
Source: Commun Biol. 2023 Mar 17;6:284. doi: 10.1038/s42003-023-04657-w (PMC10023680; doi:10.1038/s42003-023-04657-w)
Supplement: Supplementary file 4 — Supplementary Data 2 [file 42003_2023_4657_MOESM4_ESM.zip › MD_input_output/Nb01_snapshot/snapshot_091000_CDR2.pdb]

ATOM    724  N   SER    57      37.750  27.120  45.640  1.00  0.00           N
ATOM    725  H   SER    57      38.730  26.890  45.720  1.00  0.00           H
ATOM    726  CA  SER    57      37.400  28.460  45.110  1.00  0.00           C
ATOM    727  HA  SER    57      36.540  28.320  44.460  1.00  0.00           H
ATOM    728  CB  SER    57      37.050  29.430  46.230  1.00  0.00           C
ATOM    729  HB1 SER    57      36.400  29.010  47.000  1.00  0.00           H
ATOM    730  HB2 SER    57      36.480  30.230  45.770  1.00  0.00           H
ATOM    731  OG  SER    57      38.170  29.830  46.930  1.00  0.00           O
ATOM    732  HG  SER    57      37.820  30.040  47.800  1.00  0.00           H
ATOM    733  C   SER    57      38.460  29.080  44.180  1.00  0.00           C
ATOM    734  O   SER    57      39.700  28.680  44.280  1.00  0.00           O
ATOM    735  N   ILE    58      38.050  29.980  43.310  1.00  0.00           N
ATOM    736  H   ILE    58      37.110  30.340  43.370  1.00  0.00           H
ATOM    737  CA  ILE    58      38.890  30.750  42.400  1.00  0.00           C
ATOM    738  HA  ILE    58      39.920  30.620  42.730  1.00  0.00           H
ATOM    739  CB  ILE    58      38.830  30.160  40.970  1.00  0.00           C
ATOM    740  HB  ILE    58      39.110  29.120  41.150  1.00  0.00           H
ATOM    741  CG2 ILE    58      37.390  30.210  40.370  1.00  0.00           C
ATOM    742 1HG2 ILE    58      36.690  29.690  41.030  1.00  0.00           H
ATOM    743 2HG2 ILE    58      37.040  31.230  40.190  1.00  0.00           H
ATOM    744 3HG2 ILE    58      37.370  29.580  39.480  1.00  0.00           H
ATOM    745  CG1 ILE    58      40.000  30.660  40.020  1.00  0.00           C
ATOM    746 1HG1 ILE    58      40.930  30.400  40.520  1.00  0.00           H
ATOM    747 2HG1 ILE    58      39.960  31.740  39.850  1.00  0.00           H
ATOM    748  CD  ILE    58      40.070  29.850  38.680  1.00  0.00           C
ATOM    749  HD1 ILE    58      40.870  30.290  38.080  1.00  0.00           H
ATOM    750  HD2 ILE    58      40.300  28.830  38.980  1.00  0.00           H
ATOM    751  HD3 ILE    58      39.120  29.850  38.150  1.00  0.00           H
ATOM    752  C   ILE    58      38.600  32.250  42.460  1.00  0.00           C
ATOM    753  O   ILE    58      37.410  32.680  42.470  1.00  0.00           O
ATOM    754  N   LYS    59      39.670  33.050  42.660  1.00  0.00           N
ATOM    755  H   LYS    59      40.570  32.600  42.600  1.00  0.00           H
ATOM    756  CA  LYS    59      39.650  34.550  42.620  1.00  0.00           C
ATOM    757  HA  LYS    59      38.800  34.980  43.160  1.00  0.00           H
ATOM    758  CB  LYS    59      40.960  35.110  43.300  1.00  0.00           C
ATOM    759  HB1 LYS    59      40.880  36.200  43.300  1.00  0.00           H
ATOM    760  HB2 LYS    59      41.770  34.680  42.710  1.00  0.00           H
ATOM    761  CG  LYS    59      41.240  34.690  44.740  1.00  0.00           C
ATOM    762  HG1 LYS    59      41.380  33.610  44.840  1.00  0.00           H
ATOM    763  HG2 LYS    59      40.350  34.990  45.290  1.00  0.00           H
ATOM    764  CD  LYS    59      42.510  35.380  45.320  1.00  0.00           C
ATOM    765  HD1 LYS    59      43.300  34.930  44.710  1.00  0.00           H
ATOM    766  HD2 LYS    59      42.700  35.080  46.350  1.00  0.00           H
ATOM    767  CE  LYS    59      42.650  36.930  45.200  1.00  0.00           C
ATOM    768  HE1 LYS    59      41.830  37.340  45.800  1.00  0.00           H
ATOM    769  HE2 LYS    59      42.610  37.270  44.170  1.00  0.00           H
ATOM    770  NZ  LYS    59      43.930  37.360  45.730  1.00  0.00           N
ATOM    771  HZ1 LYS    59      43.820  37.420  46.730  1.00  0.00           H
ATOM    772  HZ2 LYS    59      44.630  36.630  45.640  1.00  0.00           H
ATOM    773  HZ3 LYS    59      44.260  38.240  45.350  1.00  0.00           H
ATOM    774  C   LYS    59      39.410  35.080  41.210  1.00  0.00           C
ATOM    775  O   LYS    59      39.700  34.280  40.310  1.00  0.00           O
ATOM    776  N   TRP    60      38.960  36.270  40.960  1.00  0.00           N
ATOM    777  H   TRP    60      38.940  36.880  41.760  1.00  0.00           H
ATOM    778  CA  TRP    60      38.740  36.830  39.650  1.00  0.00           C
ATOM    779  HA  TRP    60      38.110  36.150  39.070  1.00  0.00           H
ATOM    780  CB  TRP    60      37.910  38.130  39.780  1.00  0.00           C
ATOM    781  HB1 TRP    60      36.890  37.870  40.060  1.00  0.00           H
ATOM    782  HB2 TRP    60      37.790  38.650  38.830  1.00  0.00           H
ATOM    783  CG  TRP    60      38.510  39.140  40.750  1.00  0.00           C
ATOM    784  CD1 TRP    60      38.340  39.030  42.090  1.00  0.00           C
ATOM    785  HD1 TRP    60      37.570  38.430  42.550  1.00  0.00           H
ATOM    786  NE1 TRP    60      39.020  40.030  42.740  1.00  0.00           N
ATOM    787  HE1 TRP    60      38.920  40.250  43.720  1.00  0.00           H
ATOM    788  CE2 TRP    60      39.700  40.820  41.840  1.00  0.00           C
ATOM    789  CZ2 TRP    60      40.440  42.020  41.960  1.00  0.00           C
ATOM    790  HZ2 TRP    60      40.630  42.610  42.850  1.00  0.00           H
ATOM    791  CH2 TRP    60      41.040  42.610  40.810  1.00  0.00           C
ATOM    792  HH2 TRP    60      41.620  43.510  40.950  1.00  0.00           H
ATOM    793  CZ3 TRP    60      40.970  41.990  39.540  1.00  0.00           C
ATOM    794  HZ3 TRP    60      41.460  42.420  38.670  1.00  0.00           H
ATOM    795  CE3 TRP    60      40.230  40.760  39.410  1.00  0.00           C
ATOM    796  HE3 TRP    60      40.080  40.230  38.480  1.00  0.00           H
ATOM    797  CD2 TRP    60      39.560  40.180  40.570  1.00  0.00           C
ATOM    798  C   TRP    60      39.870  36.910  38.650  1.00  0.00           C
ATOM    799  O   TRP    60      39.670  36.830  37.430  1.00  0.00           O
ATOM    800  N   ALA    61      41.080  37.110  39.130  1.00  0.00           N
ATOM    801  H   ALA    61      41.160  37.140  40.140  1.00  0.00           H
ATOM    802  CA  ALA    61      42.330  37.020  38.370  1.00  0.00           C
ATOM    803  HA  ALA    61      42.140  37.280  37.330  1.00  0.00           H
ATOM    804  CB  ALA    61      43.230  38.200  38.760  1.00  0.00           C
ATOM    805  HB1 ALA    61      44.100  38.220  38.110  1.00  0.00           H
ATOM    806  HB2 ALA    61      42.690  39.130  38.610  1.00  0.00           H
ATOM    807  HB3 ALA    61      43.480  38.100  39.820  1.00  0.00           H
ATOM    808  C   ALA    61      43.020  35.670  38.460  1.00  0.00           C
ATOM    809  O   ALA    61      44.110  35.500  37.900  1.00  0.00           O
ATOM    810  N   GLY    65      42.220  34.760  39.080  1.00  0.00           N
ATOM    811  H   GLY    65      41.330  35.000  39.490  1.00  0.00           H
ATOM    812  CA  GLY    65      42.290  33.380  38.660  1.00  0.00           C
ATOM    813  HA1 GLY    65      42.700  33.350  37.650  1.00  0.00           H
ATOM    814  HA2 GLY    65      41.290  32.960  38.560  1.00  0.00           H
ATOM    815  C   GLY    65      43.210  32.510  39.520  1.00  0.00           C
ATOM    816  O   GLY    65      43.690  31.470  39.000  1.00  0.00           O
ATOM    817  N   ASP    66      43.500  32.870  40.770  1.00  0.00           N
ATOM    818  H   ASP    66      43.270  33.830  40.980  1.00  0.00           H
ATOM    819  CA  ASP    66      44.340  32.210  41.890  1.00  0.00           C
ATOM    820  HA  ASP    66      44.950  31.520  41.310  1.00  0.00           H
ATOM    821  CB  ASP    66      45.170  33.160  42.730  1.00  0.00           C
ATOM    822  HB1 ASP    66      44.560  33.970  43.120  1.00  0.00           H
ATOM    823  HB2 ASP    66      45.840  33.600  41.990  1.00  0.00           H
ATOM    824  CG  ASP    66      45.970  32.500  43.850  1.00  0.00           C
ATOM    825  OD1 ASP    66      46.370  33.180  44.750  1.00  0.00           O
ATOM    826  OD2 ASP    66      46.220  31.290  43.730  1.00  0.00           O
ATOM    827  C   ASP    66      43.350  31.250  42.640  1.00  0.00           C
ATOM    828  O   ASP    66      42.160  31.470  42.790  1.00  0.00           O
ATOM    829  N   ARG    67      43.920  30.200  43.160  1.00  0.00           N
ATOM    830  H   ARG    67      44.890  30.150  43.420  1.00  0.00           H
ATOM    831  CA  ARG    67      43.140  28.990  43.590  1.00  0.00           C
ATOM    832  HA  ARG    67      42.080  29.060  43.340  1.00  0.00           H
ATOM    833  CB  ARG    67      43.690  27.870  42.780  1.00  0.00           C
ATOM    834  HB1 ARG    67      43.520  26.930  43.310  1.00  0.00           H
ATOM    835  HB2 ARG    67      44.760  27.980  42.590  1.00  0.00           H
ATOM    836  CG  ARG    67      42.970  27.660  41.510  1.00  0.00           C
ATOM    837  HG1 ARG    67      41.930  27.850  41.780  1.00  0.00           H
ATOM    838  HG2 ARG    67      43.060  26.590  41.310  1.00  0.00           H
ATOM    839  CD  ARG    67      43.420  28.430  40.290  1.00  0.00           C
ATOM    840  HD1 ARG    67      44.490  28.600  40.360  1.00  0.00           H
ATOM    841  HD2 ARG    67      43.010  29.440  40.240  1.00  0.00           H
ATOM    842  NE  ARG    67      43.050  27.680  39.040  1.00  0.00           N
ATOM    843  HE  ARG    67      42.340  26.980  39.160  1.00  0.00           H
ATOM    844  CZ  ARG    67      43.410  28.000  37.810  1.00  0.00           C
ATOM    845  NH1 ARG    67      43.980  29.140  37.520  1.00  0.00           N
ATOM    846 1HH1 ARG    67      43.990  29.860  38.220  1.00  0.00           H
ATOM    847 2HH1 ARG    67      44.090  29.410  36.550  1.00  0.00           H
ATOM    848  NH2 ARG    67      42.880  27.220  36.940  1.00  0.00           N
ATOM    849 1HH2 ARG    67      42.450  26.350  37.240  1.00  0.00           H
ATOM    850 2HH2 ARG    67      43.170  27.370  35.980  1.00  0.00           H
ATOM    851  C   ARG    67      43.300  28.680  45.080  1.00  0.00           C
ATOM    852  O   ARG    67      44.340  28.890  45.660  1.00  0.00           O
ATOM    853  N   THR    68      42.310  27.930  45.560  1.00  0.00           N
ATOM    854  H   THR    68      41.560  27.700  44.920  1.00  0.00           H
ATOM    855  CA  THR    68      41.990  27.530  46.950  1.00  0.00           C
ATOM    856  HA  THR    68      42.880  27.550  47.580  1.00  0.00           H
ATOM    857  CB  THR    68      40.910  28.570  47.470  1.00  0.00           C
ATOM    858  HB  THR    68      39.920  28.190  47.210  1.00  0.00           H
ATOM    859  CG2 THR    68      41.140  28.570  49.010  1.00  0.00           C
ATOM    860 1HG2 THR    68      40.450  29.280  49.460  1.00  0.00           H
ATOM    861 2HG2 THR    68      41.020  27.570  49.440  1.00  0.00           H
ATOM    862 3HG2 THR    68      42.190  28.850  49.160  1.00  0.00           H
ATOM    863  OG1 THR    68      41.090  29.950  47.160  1.00  0.00           O
ATOM    864  HG1 THR    68      40.380  30.060  46.520  1.00  0.00           H
ATOM    865  C   THR    68      41.400  26.200  46.940  1.00  0.00           C
ATOM    866  O   THR    68      40.440  25.980  46.190  1.00  0.00           O
ATOM    867  N   TYR    69      41.800  25.290  47.780  1.00  0.00           N
ATOM    868  H   TYR    69      42.570  25.540  48.390  1.00  0.00           H
ATOM    869  CA  TYR    69      41.120  23.940  48.010  1.00  0.00           C
ATOM    870  HA  TYR    69      40.090  23.990  47.640  1.00  0.00           H
ATOM    871  CB  TYR    69      41.880  22.800  47.290  1.00  0.00           C
ATOM    872  HB1 TYR    69      41.370  21.850  47.440  1.00  0.00           H
ATOM    873  HB2 TYR    69      42.830  22.600  47.790  1.00  0.00           H
ATOM    874  CG  TYR    69      42.090  23.090  45.880  1.00  0.00           C
ATOM    875  CD1 TYR    69      43.310  23.630  45.410  1.00  0.00           C
ATOM    876  HD1 TYR    69      44.130  23.760  46.100  1.00  0.00           H
ATOM    877  CE1 TYR    69      43.540  23.840  44.040  1.00  0.00           C
ATOM    878  HE1 TYR    69      44.470  24.150  43.600  1.00  0.00           H
ATOM    879  CZ  TYR    69      42.420  23.640  43.190  1.00  0.00           C
ATOM    880  OH  TYR    69      42.510  23.910  41.890  1.00  0.00           O
ATOM    881  HH  TYR    69      43.440  24.050  41.700  1.00  0.00           H
ATOM    882  CE2 TYR    69      41.220  23.180  43.650  1.00  0.00           C
ATOM    883  HE2 TYR    69      40.490  22.910  42.910  1.00  0.00           H
ATOM    884  CD2 TYR    69      41.050  22.790  45.030  1.00  0.00           C
ATOM    885  HD2 TYR    69      40.110  22.370  45.350  1.00  0.00           H
ATOM    886  C   TYR    69      40.930  23.640  49.530  1.00  0.00           C
ATOM    887  O   TYR    69      41.660  24.240  50.340  1.00  0.00           O
