# Supplementary material for: Targeting Ras-binding domain of ELMO1 by computational nanobody design
Source: Commun Biol. 2023 Mar 17;6:284. doi: 10.1038/s42003-023-04657-w (PMC10023680; doi:10.1038/s42003-023-04657-w)
Supplement: Supplementary file 4 — Supplementary Data 2 [file 42003_2023_4657_MOESM4_ESM.zip › MD_input_output/Nb01_snapshot/snapshot_000000_CDR3.pdb]

ATOM   1461  N   ALA   107      29.230  33.830  29.330  1.00  0.00           N
ATOM   1462  H   ALA   107      30.110  34.280  29.540  1.00  0.00           H
ATOM   1463  CA  ALA   107      28.270  34.740  28.700  1.00  0.00           C
ATOM   1464  HA  ALA   107      27.490  34.150  28.210  1.00  0.00           H
ATOM   1465  CB  ALA   107      27.690  35.540  29.900  1.00  0.00           C
ATOM   1466  HB1 ALA   107      26.950  36.210  29.460  1.00  0.00           H
ATOM   1467  HB2 ALA   107      27.150  34.860  30.550  1.00  0.00           H
ATOM   1468  HB3 ALA   107      28.350  36.200  30.480  1.00  0.00           H
ATOM   1469  C   ALA   107      28.950  35.630  27.610  1.00  0.00           C
ATOM   1470  O   ALA   107      30.140  35.870  27.740  1.00  0.00           O
ATOM   1471  N   ALA   108      28.190  36.180  26.720  1.00  0.00           N
ATOM   1472  H   ALA   108      27.210  35.940  26.680  1.00  0.00           H
ATOM   1473  CA  ALA   108      28.530  37.230  25.760  1.00  0.00           C
ATOM   1474  HA  ALA   108      29.490  37.660  26.060  1.00  0.00           H
ATOM   1475  CB  ALA   108      28.640  36.580  24.370  1.00  0.00           C
ATOM   1476  HB1 ALA   108      29.150  37.180  23.610  1.00  0.00           H
ATOM   1477  HB2 ALA   108      29.360  35.770  24.440  1.00  0.00           H
ATOM   1478  HB3 ALA   108      27.730  36.150  23.940  1.00  0.00           H
ATOM   1479  C   ALA   108      27.510  38.360  25.760  1.00  0.00           C
ATOM   1480  O   ALA   108      26.330  38.100  25.880  1.00  0.00           O
ATOM   1481  N   ASP   109      27.950  39.600  25.670  1.00  0.00           N
ATOM   1482  H   ASP   109      28.960  39.660  25.640  1.00  0.00           H
ATOM   1483  CA  ASP   109      27.150  40.810  25.400  1.00  0.00           C
ATOM   1484  HA  ASP   109      26.300  40.380  24.880  1.00  0.00           H
ATOM   1485  CB  ASP   109      26.750  41.310  26.760  1.00  0.00           C
ATOM   1486  HB1 ASP   109      27.620  41.680  27.310  1.00  0.00           H
ATOM   1487  HB2 ASP   109      26.280  40.480  27.290  1.00  0.00           H
ATOM   1488  CG  ASP   109      25.570  42.340  26.500  1.00  0.00           C
ATOM   1489  OD1 ASP   109      24.400  41.900  26.550  1.00  0.00           O
ATOM   1490  OD2 ASP   109      25.810  43.550  26.160  1.00  0.00           O
ATOM   1491  C   ASP   109      27.920  41.780  24.470  1.00  0.00           C
ATOM   1492  O   ASP   109      29.170  41.640  24.460  1.00  0.00           O
ATOM   1493  N   ARG   110      27.390  42.770  23.840  1.00  0.00           N
ATOM   1494  H   ARG   110      26.380  42.840  23.850  1.00  0.00           H
ATOM   1495  CA  ARG   110      28.130  43.900  23.240  1.00  0.00           C
ATOM   1496  HA  ARG   110      29.140  43.510  23.120  1.00  0.00           H
ATOM   1497  CB  ARG   110      27.630  44.260  21.780  1.00  0.00           C
ATOM   1498  HB1 ARG   110      28.280  45.040  21.380  1.00  0.00           H
ATOM   1499  HB2 ARG   110      26.580  44.570  21.790  1.00  0.00           H
ATOM   1500  CG  ARG   110      27.840  43.010  20.860  1.00  0.00           C
ATOM   1501  HG1 ARG   110      27.110  42.300  21.240  1.00  0.00           H
ATOM   1502  HG2 ARG   110      28.880  42.700  20.890  1.00  0.00           H
ATOM   1503  CD  ARG   110      27.420  43.430  19.500  1.00  0.00           C
ATOM   1504  HD1 ARG   110      26.410  43.820  19.470  1.00  0.00           H
ATOM   1505  HD2 ARG   110      27.670  42.610  18.830  1.00  0.00           H
ATOM   1506  NE  ARG   110      28.320  44.490  19.000  1.00  0.00           N
ATOM   1507  HE  ARG   110      28.940  44.900  19.690  1.00  0.00           H
ATOM   1508  CZ  ARG   110      28.630  44.710  17.790  1.00  0.00           C
ATOM   1509  NH1 ARG   110      28.150  44.080  16.760  1.00  0.00           N
ATOM   1510 1HH1 ARG   110      27.530  43.300  16.900  1.00  0.00           H
ATOM   1511 2HH1 ARG   110      28.390  44.310  15.800  1.00  0.00           H
ATOM   1512  NH2 ARG   110      29.500  45.600  17.490  1.00  0.00           N
ATOM   1513 1HH2 ARG   110      29.830  46.150  18.270  1.00  0.00           H
ATOM   1514 2HH2 ARG   110      29.650  45.930  16.550  1.00  0.00           H
ATOM   1515  C   ARG   110      28.340  45.140  24.130  1.00  0.00           C
ATOM   1516  O   ARG   110      29.220  45.870  23.810  1.00  0.00           O
ATOM   1517  N   PHE   111      27.690  45.310  25.260  1.00  0.00           N
ATOM   1518  H   PHE   111      27.150  44.500  25.550  1.00  0.00           H
ATOM   1519  CA  PHE   111      27.570  46.610  25.950  1.00  0.00           C
ATOM   1520  HA  PHE   111      28.380  47.270  25.650  1.00  0.00           H
ATOM   1521  CB  PHE   111      26.260  47.320  25.630  1.00  0.00           C
ATOM   1522  HB1 PHE   111      26.300  48.390  25.820  1.00  0.00           H
ATOM   1523  HB2 PHE   111      25.430  46.980  26.250  1.00  0.00           H
ATOM   1524  CG  PHE   111      25.740  47.230  24.120  1.00  0.00           C
ATOM   1525  CD1 PHE   111      24.930  46.200  23.660  1.00  0.00           C
ATOM   1526  HD1 PHE   111      24.700  45.420  24.370  1.00  0.00           H
ATOM   1527  CE1 PHE   111      24.450  46.200  22.350  1.00  0.00           C
ATOM   1528  HE1 PHE   111      23.570  45.610  22.130  1.00  0.00           H
ATOM   1529  CZ  PHE   111      24.900  47.140  21.440  1.00  0.00           C
ATOM   1530  HZ  PHE   111      24.590  47.150  20.410  1.00  0.00           H
ATOM   1531  CE2 PHE   111      25.760  48.120  21.870  1.00  0.00           C
ATOM   1532  HE2 PHE   111      26.230  48.780  21.160  1.00  0.00           H
ATOM   1533  CD2 PHE   111      26.140  48.170  23.210  1.00  0.00           C
ATOM   1534  HD2 PHE   111      26.910  48.880  23.480  1.00  0.00           H
ATOM   1535  C   PHE   111      27.740  46.490  27.440  1.00  0.00           C
ATOM   1536  O   PHE   111      28.160  47.430  28.080  1.00  0.00           O
ATOM   1537  N   LEU   112      27.410  45.330  27.940  1.00  0.00           N
ATOM   1538  H   LEU   112      27.070  44.630  27.290  1.00  0.00           H
ATOM   1539  CA  LEU   112      27.340  45.030  29.430  1.00  0.00           C
ATOM   1540  HA  LEU   112      27.200  46.010  29.880  1.00  0.00           H
ATOM   1541  CB  LEU   112      26.210  44.030  29.700  1.00  0.00           C
ATOM   1542  HB1 LEU   112      26.270  43.830  30.770  1.00  0.00           H
ATOM   1543  HB2 LEU   112      26.390  43.110  29.150  1.00  0.00           H
ATOM   1544  CG  LEU   112      24.800  44.580  29.220  1.00  0.00           C
ATOM   1545  HG  LEU   112      24.800  44.540  28.130  1.00  0.00           H
ATOM   1546  CD1 LEU   112      23.650  43.740  29.630  1.00  0.00           C
ATOM   1547 1HD1 LEU   112      23.870  42.680  29.460  1.00  0.00           H
ATOM   1548 2HD1 LEU   112      23.520  43.790  30.710  1.00  0.00           H
ATOM   1549 3HD1 LEU   112      22.770  43.980  29.040  1.00  0.00           H
ATOM   1550  CD2 LEU   112      24.550  46.030  29.460  1.00  0.00           C
ATOM   1551 1HD2 LEU   112      25.160  46.660  28.820  1.00  0.00           H
ATOM   1552 2HD2 LEU   112      23.520  46.230  29.170  1.00  0.00           H
ATOM   1553 3HD2 LEU   112      24.670  46.070  30.540  1.00  0.00           H
ATOM   1554  C   LEU   112      28.690  44.530  29.890  1.00  0.00           C
ATOM   1555  O   LEU   112      29.220  43.720  29.190  1.00  0.00           O
ATOM   1556  N   THR   113      29.070  44.900  31.120  1.00  0.00           N
ATOM   1557  H   THR   113      28.390  45.450  31.630  1.00  0.00           H
ATOM   1558  CA  THR   113      30.270  44.430  31.880  1.00  0.00           C
ATOM   1559  HA  THR   113      30.670  43.580  31.330  1.00  0.00           H
ATOM   1560  CB  THR   113      31.280  45.510  32.010  1.00  0.00           C
ATOM   1561  HB  THR   113      32.180  45.010  32.370  1.00  0.00           H
ATOM   1562  CG2 THR   113      31.710  46.070  30.640  1.00  0.00           C
ATOM   1563 1HG2 THR   113      30.870  46.530  30.110  1.00  0.00           H
ATOM   1564 2HG2 THR   113      32.320  46.950  30.770  1.00  0.00           H
ATOM   1565 3HG2 THR   113      32.210  45.280  30.080  1.00  0.00           H
ATOM   1566  OG1 THR   113      30.900  46.690  32.730  1.00  0.00           O
ATOM   1567  HG1 THR   113      31.620  47.320  32.700  1.00  0.00           H
ATOM   1568  C   THR   113      29.940  43.760  33.270  1.00  0.00           C
ATOM   1569  O   THR   113      29.810  42.540  33.260  1.00  0.00           O
ATOM   1570  N   ARG   132      29.720  44.510  34.310  1.00  0.00           N
ATOM   1571  H   ARG   132      29.860  45.510  34.270  1.00  0.00           H
ATOM   1572  CA  ARG   132      29.330  43.900  35.620  1.00  0.00           C
ATOM   1573  HA  ARG   132      30.040  43.090  35.760  1.00  0.00           H
ATOM   1574  CB  ARG   132      29.550  44.890  36.740  1.00  0.00           C
ATOM   1575  HB1 ARG   132      29.150  44.500  37.680  1.00  0.00           H
ATOM   1576  HB2 ARG   132      28.990  45.800  36.560  1.00  0.00           H
ATOM   1577  CG  ARG   132      31.030  45.270  36.980  1.00  0.00           C
ATOM   1578  HG1 ARG   132      31.280  45.860  36.100  1.00  0.00           H
ATOM   1579  HG2 ARG   132      31.620  44.350  37.060  1.00  0.00           H
ATOM   1580  CD  ARG   132      31.080  46.160  38.210  1.00  0.00           C
ATOM   1581  HD1 ARG   132      30.890  45.620  39.130  1.00  0.00           H
ATOM   1582  HD2 ARG   132      30.270  46.890  38.110  1.00  0.00           H
ATOM   1583  NE  ARG   132      32.380  46.870  38.260  1.00  0.00           N
ATOM   1584  HE  ARG   132      32.400  47.870  38.150  1.00  0.00           H
ATOM   1585  CZ  ARG   132      33.520  46.340  38.670  1.00  0.00           C
ATOM   1586  NH1 ARG   132      33.550  45.110  39.200  1.00  0.00           N
ATOM   1587 1HH1 ARG   132      32.710  44.590  39.410  1.00  0.00           H
ATOM   1588 2HH1 ARG   132      34.440  44.790  39.580  1.00  0.00           H
ATOM   1589  NH2 ARG   132      34.620  46.930  38.690  1.00  0.00           N
ATOM   1590 1HH2 ARG   132      34.650  47.850  38.270  1.00  0.00           H
ATOM   1591 2HH2 ARG   132      35.470  46.440  38.900  1.00  0.00           H
ATOM   1592  C   ARG   132      27.950  43.300  35.690  1.00  0.00           C
ATOM   1593  O   ARG   132      27.670  42.590  36.650  1.00  0.00           O
ATOM   1594  N   SER   133      27.070  43.610  34.760  1.00  0.00           N
ATOM   1595  H   SER   133      27.290  44.160  33.940  1.00  0.00           H
ATOM   1596  CA  SER   133      25.610  43.300  34.880  1.00  0.00           C
ATOM   1597  HA  SER   133      25.250  43.450  35.900  1.00  0.00           H
ATOM   1598  CB  SER   133      24.820  44.250  33.960  1.00  0.00           C
ATOM   1599  HB1 SER   133      25.240  44.170  32.960  1.00  0.00           H
ATOM   1600  HB2 SER   133      25.010  45.230  34.400  1.00  0.00           H
ATOM   1601  OG  SER   133      23.400  43.830  33.810  1.00  0.00           O
ATOM   1602  HG  SER   133      22.930  44.580  33.440  1.00  0.00           H
ATOM   1603  C   SER   133      25.420  41.850  34.470  1.00  0.00           C
ATOM   1604  O   SER   133      25.830  41.410  33.430  1.00  0.00           O
ATOM   1605  N   VAL   134      24.740  41.170  35.380  1.00  0.00           N
ATOM   1606  H   VAL   134      24.530  41.760  36.160  1.00  0.00           H
ATOM   1607  CA  VAL   134      24.270  39.770  35.340  1.00  0.00           C
ATOM   1608  HA  VAL   134      25.120  39.100  35.270  1.00  0.00           H
ATOM   1609  CB  VAL   134      23.640  39.440  36.720  1.00  0.00           C
ATOM   1610  HB  VAL   134      23.160  38.460  36.760  1.00  0.00           H
ATOM   1611  CG1 VAL   134      24.500  39.500  37.940  1.00  0.00           C
ATOM   1612 1HG1 VAL   134      25.450  38.990  37.770  1.00  0.00           H
ATOM   1613 2HG1 VAL   134      24.590  40.530  38.300  1.00  0.00           H
ATOM   1614 3HG1 VAL   134      24.110  38.970  38.800  1.00  0.00           H
ATOM   1615  CG2 VAL   134      22.460  40.400  37.020  1.00  0.00           C
ATOM   1616 1HG2 VAL   134      21.940  40.050  37.910  1.00  0.00           H
ATOM   1617 2HG2 VAL   134      22.760  41.430  37.190  1.00  0.00           H
ATOM   1618 3HG2 VAL   134      21.760  40.260  36.190  1.00  0.00           H
ATOM   1619  C   VAL   134      23.220  39.530  34.230  1.00  0.00           C
ATOM   1620  O   VAL   134      22.530  38.500  34.260  1.00  0.00           O
ATOM   1621  N   LYS   135      23.010  40.480  33.300  1.00  0.00           N
ATOM   1622  H   LYS   135      23.630  41.270  33.320  1.00  0.00           H
ATOM   1623  CA  LYS   135      21.950  40.520  32.270  1.00  0.00           C
ATOM   1624  HA  LYS   135      21.280  39.700  32.520  1.00  0.00           H
ATOM   1625  CB  LYS   135      21.120  41.790  32.460  1.00  0.00           C
ATOM   1626  HB1 LYS   135      20.280  41.690  31.780  1.00  0.00           H
ATOM   1627  HB2 LYS   135      21.710  42.620  32.060  1.00  0.00           H
ATOM   1628  CG  LYS   135      20.490  41.950  33.860  1.00  0.00           C
ATOM   1629  HG1 LYS   135      20.150  42.980  33.860  1.00  0.00           H
ATOM   1630  HG2 LYS   135      21.170  41.830  34.710  1.00  0.00           H
ATOM   1631  CD  LYS   135      19.280  41.010  33.980  1.00  0.00           C
ATOM   1632  HD1 LYS   135      19.610  39.980  34.120  1.00  0.00           H
ATOM   1633  HD2 LYS   135      18.620  41.100  33.110  1.00  0.00           H
ATOM   1634  CE  LYS   135      18.440  41.310  35.260  1.00  0.00           C
ATOM   1635  HE1 LYS   135      17.650  42.050  35.110  1.00  0.00           H
ATOM   1636  HE2 LYS   135      19.070  41.820  35.990  1.00  0.00           H
ATOM   1637  NZ  LYS   135      17.820  40.110  35.790  1.00  0.00           N
ATOM   1638  HZ1 LYS   135      17.300  40.290  36.640  1.00  0.00           H
ATOM   1639  HZ2 LYS   135      17.140  39.730  35.150  1.00  0.00           H
ATOM   1640  HZ3 LYS   135      18.570  39.460  36.000  1.00  0.00           H
ATOM   1641  C   LYS   135      22.540  40.410  30.860  1.00  0.00           C
ATOM   1642  O   LYS   135      21.880  40.890  29.940  1.00  0.00           O
ATOM   1643  N   TYR   136      23.710  39.710  30.640  1.00  0.00           N
ATOM   1644  H   TYR   136      24.320  39.460  31.400  1.00  0.00           H
ATOM   1645  CA  TYR   136      24.190  39.570  29.290  1.00  0.00           C
ATOM   1646  HA  TYR   136      24.610  40.450  28.790  1.00  0.00           H
ATOM   1647  CB  TYR   136      25.400  38.620  29.360  1.00  0.00           C
ATOM   1648  HB1 TYR   136      25.450  38.180  28.370  1.00  0.00           H
ATOM   1649  HB2 TYR   136      25.250  37.840  30.110  1.00  0.00           H
ATOM   1650  CG  TYR   136      26.750  39.240  29.630  1.00  0.00           C
ATOM   1651  CD1 TYR   136      26.880  40.260  30.630  1.00  0.00           C
ATOM   1652  HD1 TYR   136      26.010  40.710  31.070  1.00  0.00           H
ATOM   1653  CE1 TYR   136      28.120  40.780  31.050  1.00  0.00           C
ATOM   1654  HE1 TYR   136      28.120  41.560  31.800  1.00  0.00           H
ATOM   1655  CZ  TYR   136      29.260  40.390  30.360  1.00  0.00           C
ATOM   1656  OH  TYR   136      30.420  40.930  30.810  1.00  0.00           O
ATOM   1657  HH  TYR   136      30.330  41.340  31.670  1.00  0.00           H
ATOM   1658  CE2 TYR   136      29.200  39.580  29.220  1.00  0.00           C
ATOM   1659  HE2 TYR   136      30.120  39.350  28.720  1.00  0.00           H
ATOM   1660  CD2 TYR   136      27.940  38.980  28.950  1.00  0.00           C
ATOM   1661  HD2 TYR   136      27.910  38.190  28.220  1.00  0.00           H
ATOM   1662  C   TYR   136      23.160  38.960  28.240  1.00  0.00           C
ATOM   1663  O   TYR   136      22.350  38.110  28.670  1.00  0.00           O
ATOM   1664  N   ASP   137      23.360  39.350  26.920  1.00  0.00           N
ATOM   1665  H   ASP   137      24.100  40.020  26.750  1.00  0.00           H
ATOM   1666  CA  ASP   137      22.530  38.780  25.850  1.00  0.00           C
ATOM   1667  HA  ASP   137      21.520  39.040  26.170  1.00  0.00           H
ATOM   1668  CB  ASP   137      22.900  39.370  24.440  1.00  0.00           C
ATOM   1669  HB1 ASP   137      23.080  38.560  23.740  1.00  0.00           H
ATOM   1670  HB2 ASP   137      23.850  39.880  24.600  1.00  0.00           H
ATOM   1671  CG  ASP   137      21.990  40.470  23.870  1.00  0.00           C
ATOM   1672  OD1 ASP   137      20.970  40.770  24.460  1.00  0.00           O
ATOM   1673  OD2 ASP   137      22.410  40.960  22.760  1.00  0.00           O
ATOM   1674  C   ASP   137      22.570  37.230  25.760  1.00  0.00           C
ATOM   1675  O   ASP   137      21.560  36.600  25.550  1.00  0.00           O
ATOM   1676  N   TYR   138      23.760  36.620  25.710  1.00  0.00           N
ATOM   1677  H   TYR   138      24.600  37.130  25.940  1.00  0.00           H
ATOM   1678  CA  TYR   138      23.860  35.140  25.480  1.00  0.00           C
ATOM   1679  HA  TYR   138      22.890  34.690  25.290  1.00  0.00           H
ATOM   1680  CB  TYR   138      24.600  34.810  24.090  1.00  0.00           C
ATOM   1681  HB1 TYR   138      24.660  33.780  23.730  1.00  0.00           H
ATOM   1682  HB2 TYR   138      25.580  35.290  24.160  1.00  0.00           H
ATOM   1683  CG  TYR   138      23.920  35.510  22.890  1.00  0.00           C
ATOM   1684  CD1 TYR   138      24.530  36.650  22.300  1.00  0.00           C
ATOM   1685  HD1 TYR   138      25.540  36.970  22.490  1.00  0.00           H
ATOM   1686  CE1 TYR   138      23.860  37.330  21.270  1.00  0.00           C
ATOM   1687  HE1 TYR   138      24.370  38.100  20.720  1.00  0.00           H
ATOM   1688  CZ  TYR   138      22.520  36.950  20.980  1.00  0.00           C
ATOM   1689  OH  TYR   138      21.880  37.700  19.970  1.00  0.00           O
ATOM   1690  HH  TYR   138      20.930  37.600  19.940  1.00  0.00           H
ATOM   1691  CE2 TYR   138      21.990  35.710  21.500  1.00  0.00           C
ATOM   1692  HE2 TYR   138      21.100  35.320  21.030  1.00  0.00           H
ATOM   1693  CD2 TYR   138      22.690  34.980  22.390  1.00  0.00           C
ATOM   1694  HD2 TYR   138      22.160  34.140  22.820  1.00  0.00           H
ATOM   1695  C   TYR   138      24.610  34.450  26.640  1.00  0.00           C
ATOM   1696  O   TYR   138      25.620  34.980  27.090  1.00  0.00           O
