# Supplementary material for: Targeting Ras-binding domain of ELMO1 by computational nanobody design
Source: Commun Biol. 2023 Mar 17;6:284. doi: 10.1038/s42003-023-04657-w (PMC10023680; doi:10.1038/s42003-023-04657-w)
Supplement: Supplementary file 4 — Supplementary Data 2 [file 42003_2023_4657_MOESM4_ESM.zip › MD_input_output/Nb01_snapshot/snapshot_042000_CDR2.pdb]

ATOM    724  N   SER    57      39.800  33.850  34.180  1.00  0.00           N
ATOM    725  H   SER    57      40.710  33.970  34.620  1.00  0.00           H
ATOM    726  CA  SER    57      39.070  35.000  33.770  1.00  0.00           C
ATOM    727  HA  SER    57      38.530  34.810  32.840  1.00  0.00           H
ATOM    728  CB  SER    57      38.100  35.390  34.870  1.00  0.00           C
ATOM    729  HB1 SER    57      37.690  34.440  35.210  1.00  0.00           H
ATOM    730  HB2 SER    57      37.300  36.020  34.490  1.00  0.00           H
ATOM    731  OG  SER    57      38.710  36.060  35.950  1.00  0.00           O
ATOM    732  HG  SER    57      38.230  35.890  36.760  1.00  0.00           H
ATOM    733  C   SER    57      39.980  36.130  33.240  1.00  0.00           C
ATOM    734  O   SER    57      41.180  36.180  33.520  1.00  0.00           O
ATOM    735  N   ILE    58      39.410  37.090  32.550  1.00  0.00           N
ATOM    736  H   ILE    58      38.400  37.000  32.540  1.00  0.00           H
ATOM    737  CA  ILE    58      40.170  38.190  31.890  1.00  0.00           C
ATOM    738  HA  ILE    58      41.040  38.400  32.510  1.00  0.00           H
ATOM    739  CB  ILE    58      40.660  37.730  30.470  1.00  0.00           C
ATOM    740  HB  ILE    58      41.160  36.790  30.720  1.00  0.00           H
ATOM    741  CG2 ILE    58      39.510  37.390  29.420  1.00  0.00           C
ATOM    742 1HG2 ILE    58      39.050  38.350  29.180  1.00  0.00           H
ATOM    743 2HG2 ILE    58      40.000  36.950  28.560  1.00  0.00           H
ATOM    744 3HG2 ILE    58      38.760  36.740  29.860  1.00  0.00           H
ATOM    745  CG1 ILE    58      41.790  38.690  29.960  1.00  0.00           C
ATOM    746 1HG1 ILE    58      42.530  38.940  30.710  1.00  0.00           H
ATOM    747 2HG1 ILE    58      41.480  39.610  29.480  1.00  0.00           H
ATOM    748  CD  ILE    58      42.650  38.060  28.800  1.00  0.00           C
ATOM    749  HD1 ILE    58      41.990  37.630  28.050  1.00  0.00           H
ATOM    750  HD2 ILE    58      43.250  38.880  28.430  1.00  0.00           H
ATOM    751  HD3 ILE    58      43.400  37.400  29.240  1.00  0.00           H
ATOM    752  C   ILE    58      39.350  39.580  31.780  1.00  0.00           C
ATOM    753  O   ILE    58      38.330  39.740  31.080  1.00  0.00           O
ATOM    754  N   LYS    59      39.980  40.620  32.260  1.00  0.00           N
ATOM    755  H   LYS    59      40.850  40.540  32.760  1.00  0.00           H
ATOM    756  CA  LYS    59      39.430  42.020  32.160  1.00  0.00           C
ATOM    757  HA  LYS    59      38.340  42.010  32.250  1.00  0.00           H
ATOM    758  CB  LYS    59      39.850  43.000  33.270  1.00  0.00           C
ATOM    759  HB1 LYS    59      39.140  43.830  33.220  1.00  0.00           H
ATOM    760  HB2 LYS    59      40.830  43.460  33.130  1.00  0.00           H
ATOM    761  CG  LYS    59      40.110  42.390  34.640  1.00  0.00           C
ATOM    762  HG1 LYS    59      40.870  41.610  34.620  1.00  0.00           H
ATOM    763  HG2 LYS    59      39.190  41.890  34.910  1.00  0.00           H
ATOM    764  CD  LYS    59      40.550  43.340  35.820  1.00  0.00           C
ATOM    765  HD1 LYS    59      39.710  44.020  35.950  1.00  0.00           H
ATOM    766  HD2 LYS    59      41.480  43.840  35.530  1.00  0.00           H
ATOM    767  CE  LYS    59      40.740  42.510  37.080  1.00  0.00           C
ATOM    768  HE1 LYS    59      41.550  41.790  36.930  1.00  0.00           H
ATOM    769  HE2 LYS    59      39.770  42.080  37.310  1.00  0.00           H
ATOM    770  NZ  LYS    59      41.060  43.180  38.300  1.00  0.00           N
ATOM    771  HZ1 LYS    59      41.080  42.590  39.120  1.00  0.00           H
ATOM    772  HZ2 LYS    59      41.990  43.580  38.260  1.00  0.00           H
ATOM    773  HZ3 LYS    59      40.510  44.000  38.510  1.00  0.00           H
ATOM    774  C   LYS    59      39.690  42.630  30.810  1.00  0.00           C
ATOM    775  O   LYS    59      40.480  42.020  30.080  1.00  0.00           O
ATOM    776  N   TRP    60      39.210  43.820  30.440  1.00  0.00           N
ATOM    777  H   TRP    60      38.520  44.180  31.080  1.00  0.00           H
ATOM    778  CA  TRP    60      39.240  44.250  29.020  1.00  0.00           C
ATOM    779  HA  TRP    60      38.900  43.340  28.530  1.00  0.00           H
ATOM    780  CB  TRP    60      38.180  45.270  28.570  1.00  0.00           C
ATOM    781  HB1 TRP    60      37.200  44.820  28.650  1.00  0.00           H
ATOM    782  HB2 TRP    60      38.250  45.400  27.490  1.00  0.00           H
ATOM    783  CG  TRP    60      38.290  46.580  29.170  1.00  0.00           C
ATOM    784  CD1 TRP    60      37.730  46.930  30.370  1.00  0.00           C
ATOM    785  HD1 TRP    60      37.130  46.260  30.960  1.00  0.00           H
ATOM    786  NE1 TRP    60      38.180  48.230  30.720  1.00  0.00           N
ATOM    787  HE1 TRP    60      37.960  48.600  31.630  1.00  0.00           H
ATOM    788  CE2 TRP    60      38.950  48.760  29.670  1.00  0.00           C
ATOM    789  CZ2 TRP    60      39.490  50.010  29.470  1.00  0.00           C
ATOM    790  HZ2 TRP    60      39.340  50.700  30.290  1.00  0.00           H
ATOM    791  CH2 TRP    60      40.150  50.330  28.280  1.00  0.00           C
ATOM    792  HH2 TRP    60      40.550  51.320  28.120  1.00  0.00           H
ATOM    793  CZ3 TRP    60      40.340  49.310  27.320  1.00  0.00           C
ATOM    794  HZ3 TRP    60      40.870  49.470  26.400  1.00  0.00           H
ATOM    795  CE3 TRP    60      39.760  48.060  27.510  1.00  0.00           C
ATOM    796  HE3 TRP    60      40.000  47.280  26.800  1.00  0.00           H
ATOM    797  CD2 TRP    60      39.060  47.750  28.690  1.00  0.00           C
ATOM    798  C   TRP    60      40.640  44.520  28.580  1.00  0.00           C
ATOM    799  O   TRP    60      40.940  44.150  27.420  1.00  0.00           O
ATOM    800  N   ALA    61      41.560  45.040  29.360  1.00  0.00           N
ATOM    801  H   ALA    61      41.330  45.350  30.290  1.00  0.00           H
ATOM    802  CA  ALA    61      42.960  45.310  28.950  1.00  0.00           C
ATOM    803  HA  ALA    61      43.020  45.560  27.880  1.00  0.00           H
ATOM    804  CB  ALA    61      43.580  46.540  29.710  1.00  0.00           C
ATOM    805  HB1 ALA    61      43.060  47.330  29.160  1.00  0.00           H
ATOM    806  HB2 ALA    61      43.420  46.500  30.780  1.00  0.00           H
ATOM    807  HB3 ALA    61      44.650  46.700  29.590  1.00  0.00           H
ATOM    808  C   ALA    61      43.880  44.070  29.110  1.00  0.00           C
ATOM    809  O   ALA    61      45.030  44.210  29.050  1.00  0.00           O
ATOM    810  N   GLY    65      43.310  42.870  29.440  1.00  0.00           N
ATOM    811  H   GLY    65      42.310  42.830  29.570  1.00  0.00           H
ATOM    812  CA  GLY    65      44.080  41.630  29.450  1.00  0.00           C
ATOM    813  HA1 GLY    65      44.820  41.710  28.660  1.00  0.00           H
ATOM    814  HA2 GLY    65      43.340  40.850  29.250  1.00  0.00           H
ATOM    815  C   GLY    65      44.740  41.300  30.780  1.00  0.00           C
ATOM    816  O   GLY    65      45.630  40.440  30.830  1.00  0.00           O
ATOM    817  N   ASP    66      44.240  41.870  31.890  1.00  0.00           N
ATOM    818  H   ASP    66      43.430  42.460  31.790  1.00  0.00           H
ATOM    819  CA  ASP    66      44.610  41.460  33.240  1.00  0.00           C
ATOM    820  HA  ASP    66      45.690  41.310  33.250  1.00  0.00           H
ATOM    821  CB  ASP    66      44.090  42.560  34.150  1.00  0.00           C
ATOM    822  HB1 ASP    66      43.000  42.580  34.070  1.00  0.00           H
ATOM    823  HB2 ASP    66      44.430  43.520  33.780  1.00  0.00           H
ATOM    824  CG  ASP    66      44.520  42.350  35.600  1.00  0.00           C
ATOM    825  OD1 ASP    66      45.150  43.270  36.150  1.00  0.00           O
ATOM    826  OD2 ASP    66      44.270  41.250  36.110  1.00  0.00           O
ATOM    827  C   ASP    66      43.960  40.070  33.610  1.00  0.00           C
ATOM    828  O   ASP    66      42.750  39.860  33.490  1.00  0.00           O
ATOM    829  N   ARG    67      44.790  39.100  34.060  1.00  0.00           N
ATOM    830  H   ARG    67      45.740  39.430  34.140  1.00  0.00           H
ATOM    831  CA  ARG    67      44.440  37.600  34.140  1.00  0.00           C
ATOM    832  HA  ARG    67      43.550  37.530  33.530  1.00  0.00           H
ATOM    833  CB  ARG    67      45.400  36.750  33.430  1.00  0.00           C
ATOM    834  HB1 ARG    67      45.120  35.710  33.570  1.00  0.00           H
ATOM    835  HB2 ARG    67      46.440  36.830  33.740  1.00  0.00           H
ATOM    836  CG  ARG    67      45.340  37.020  31.900  1.00  0.00           C
ATOM    837  HG1 ARG    67      45.660  38.060  31.820  1.00  0.00           H
ATOM    838  HG2 ARG    67      44.350  36.860  31.460  1.00  0.00           H
ATOM    839  CD  ARG    67      46.290  36.070  31.200  1.00  0.00           C
ATOM    840  HD1 ARG    67      46.070  35.020  31.420  1.00  0.00           H
ATOM    841  HD2 ARG    67      47.300  36.330  31.520  1.00  0.00           H
ATOM    842  NE  ARG    67      46.120  36.240  29.750  1.00  0.00           N
ATOM    843  HE  ARG    67      45.890  35.400  29.230  1.00  0.00           H
ATOM    844  CZ  ARG    67      46.600  37.250  28.990  1.00  0.00           C
ATOM    845  NH1 ARG    67      47.090  38.410  29.420  1.00  0.00           N
ATOM    846 1HH1 ARG    67      47.190  38.660  30.400  1.00  0.00           H
ATOM    847 2HH1 ARG    67      47.280  39.090  28.700  1.00  0.00           H
ATOM    848  NH2 ARG    67      46.840  36.930  27.770  1.00  0.00           N
ATOM    849 1HH2 ARG    67      46.670  35.980  27.460  1.00  0.00           H
ATOM    850 2HH2 ARG    67      47.240  37.640  27.180  1.00  0.00           H
ATOM    851  C   ARG    67      44.140  37.170  35.600  1.00  0.00           C
ATOM    852  O   ARG    67      44.760  37.740  36.520  1.00  0.00           O
ATOM    853  N   THR    68      43.240  36.170  35.730  1.00  0.00           N
ATOM    854  H   THR    68      42.850  35.910  34.830  1.00  0.00           H
ATOM    855  CA  THR    68      42.960  35.370  36.990  1.00  0.00           C
ATOM    856  HA  THR    68      43.870  35.470  37.590  1.00  0.00           H
ATOM    857  CB  THR    68      41.750  35.910  37.820  1.00  0.00           C
ATOM    858  HB  THR    68      40.910  36.040  37.150  1.00  0.00           H
ATOM    859  CG2 THR    68      41.300  35.080  39.080  1.00  0.00           C
ATOM    860 1HG2 THR    68      40.910  34.100  38.790  1.00  0.00           H
ATOM    861 2HG2 THR    68      42.190  34.950  39.690  1.00  0.00           H
ATOM    862 3HG2 THR    68      40.500  35.610  39.590  1.00  0.00           H
ATOM    863  OG1 THR    68      42.070  37.200  38.340  1.00  0.00           O
ATOM    864  HG1 THR    68      42.830  37.460  37.810  1.00  0.00           H
ATOM    865  C   THR    68      42.810  33.900  36.680  1.00  0.00           C
ATOM    866  O   THR    68      42.370  33.530  35.560  1.00  0.00           O
ATOM    867  N   TYR    69      43.060  33.020  37.610  1.00  0.00           N
ATOM    868  H   TYR    69      43.450  33.440  38.440  1.00  0.00           H
ATOM    869  CA  TYR    69      43.060  31.570  37.420  1.00  0.00           C
ATOM    870  HA  TYR    69      42.410  31.260  36.600  1.00  0.00           H
ATOM    871  CB  TYR    69      44.530  31.050  37.110  1.00  0.00           C
ATOM    872  HB1 TYR    69      44.520  29.960  37.110  1.00  0.00           H
ATOM    873  HB2 TYR    69      45.260  31.260  37.890  1.00  0.00           H
ATOM    874  CG  TYR    69      45.000  31.480  35.750  1.00  0.00           C
ATOM    875  CD1 TYR    69      45.820  32.650  35.560  1.00  0.00           C
ATOM    876  HD1 TYR    69      46.010  33.330  36.380  1.00  0.00           H
ATOM    877  CE1 TYR    69      46.220  33.040  34.280  1.00  0.00           C
ATOM    878  HE1 TYR    69      46.810  33.910  34.030  1.00  0.00           H
ATOM    879  CZ  TYR    69      45.780  32.260  33.210  1.00  0.00           C
ATOM    880  OH  TYR    69      46.180  32.500  31.940  1.00  0.00           O
ATOM    881  HH  TYR    69      47.030  32.950  31.900  1.00  0.00           H
ATOM    882  CE2 TYR    69      45.140  31.010  33.410  1.00  0.00           C
ATOM    883  HE2 TYR    69      44.740  30.450  32.580  1.00  0.00           H
ATOM    884  CD2 TYR    69      44.760  30.610  34.660  1.00  0.00           C
ATOM    885  HD2 TYR    69      44.190  29.690  34.760  1.00  0.00           H
ATOM    886  C   TYR    69      42.450  30.940  38.710  1.00  0.00           C
ATOM    887  O   TYR    69      42.430  31.550  39.770  1.00  0.00           O
