# Supplementary material for: Targeting Ras-binding domain of ELMO1 by computational nanobody design
Source: Commun Biol. 2023 Mar 17;6:284. doi: 10.1038/s42003-023-04657-w (PMC10023680; doi:10.1038/s42003-023-04657-w)
Supplement: Supplementary file 4 — Supplementary Data 2 [file 42003_2023_4657_MOESM4_ESM.zip › MD_input_output/Nb01_snapshot/snapshot_032000_CDR2.pdb]

ATOM    724  N   SER    57      37.580  32.640  35.560  1.00  0.00           N
ATOM    725  H   SER    57      38.270  32.760  36.290  1.00  0.00           H
ATOM    726  CA  SER    57      37.190  33.860  34.910  1.00  0.00           C
ATOM    727  HA  SER    57      36.580  33.720  34.020  1.00  0.00           H
ATOM    728  CB  SER    57      36.440  34.820  35.860  1.00  0.00           C
ATOM    729  HB1 SER    57      35.470  34.350  36.050  1.00  0.00           H
ATOM    730  HB2 SER    57      36.200  35.720  35.290  1.00  0.00           H
ATOM    731  OG  SER    57      37.240  35.030  37.040  1.00  0.00           O
ATOM    732  HG  SER    57      37.820  35.780  36.860  1.00  0.00           H
ATOM    733  C   SER    57      38.400  34.610  34.400  1.00  0.00           C
ATOM    734  O   SER    57      39.420  34.550  35.070  1.00  0.00           O
ATOM    735  N   ILE    58      38.290  35.340  33.270  1.00  0.00           N
ATOM    736  H   ILE    58      37.380  35.430  32.850  1.00  0.00           H
ATOM    737  CA  ILE    58      39.280  36.400  32.870  1.00  0.00           C
ATOM    738  HA  ILE    58      39.910  36.690  33.710  1.00  0.00           H
ATOM    739  CB  ILE    58      40.270  35.860  31.740  1.00  0.00           C
ATOM    740  HB  ILE    58      40.590  34.890  32.140  1.00  0.00           H
ATOM    741  CG2 ILE    58      39.660  35.650  30.340  1.00  0.00           C
ATOM    742 1HG2 ILE    58      39.440  36.590  29.840  1.00  0.00           H
ATOM    743 2HG2 ILE    58      40.320  35.110  29.660  1.00  0.00           H
ATOM    744 3HG2 ILE    58      38.780  35.010  30.480  1.00  0.00           H
ATOM    745  CG1 ILE    58      41.570  36.740  31.680  1.00  0.00           C
ATOM    746 1HG1 ILE    58      41.950  36.720  32.700  1.00  0.00           H
ATOM    747 2HG1 ILE    58      41.260  37.780  31.560  1.00  0.00           H
ATOM    748  CD  ILE    58      42.680  36.180  30.770  1.00  0.00           C
ATOM    749  HD1 ILE    58      42.460  36.420  29.730  1.00  0.00           H
ATOM    750  HD2 ILE    58      43.600  36.690  31.040  1.00  0.00           H
ATOM    751  HD3 ILE    58      42.830  35.110  30.930  1.00  0.00           H
ATOM    752  C   ILE    58      38.610  37.640  32.450  1.00  0.00           C
ATOM    753  O   ILE    58      37.560  37.700  31.810  1.00  0.00           O
ATOM    754  N   LYS    59      39.180  38.690  33.040  1.00  0.00           N
ATOM    755  H   LYS    59      40.040  38.500  33.540  1.00  0.00           H
ATOM    756  CA  LYS    59      38.850  40.120  32.760  1.00  0.00           C
ATOM    757  HA  LYS    59      37.790  40.360  32.680  1.00  0.00           H
ATOM    758  CB  LYS    59      39.390  40.930  33.920  1.00  0.00           C
ATOM    759  HB1 LYS    59      39.570  41.940  33.540  1.00  0.00           H
ATOM    760  HB2 LYS    59      40.370  40.590  34.250  1.00  0.00           H
ATOM    761  CG  LYS    59      38.540  40.970  35.190  1.00  0.00           C
ATOM    762  HG1 LYS    59      38.580  40.030  35.730  1.00  0.00           H
ATOM    763  HG2 LYS    59      37.510  41.100  34.870  1.00  0.00           H
ATOM    764  CD  LYS    59      39.000  42.050  36.160  1.00  0.00           C
ATOM    765  HD1 LYS    59      39.070  42.970  35.570  1.00  0.00           H
ATOM    766  HD2 LYS    59      40.020  41.810  36.480  1.00  0.00           H
ATOM    767  CE  LYS    59      38.040  42.020  37.340  1.00  0.00           C
ATOM    768  HE1 LYS    59      38.100  40.970  37.650  1.00  0.00           H
ATOM    769  HE2 LYS    59      37.040  42.290  37.000  1.00  0.00           H
ATOM    770  NZ  LYS    59      38.400  42.950  38.410  1.00  0.00           N
ATOM    771  HZ1 LYS    59      37.910  42.770  39.280  1.00  0.00           H
ATOM    772  HZ2 LYS    59      39.370  42.850  38.680  1.00  0.00           H
ATOM    773  HZ3 LYS    59      38.250  43.930  38.240  1.00  0.00           H
ATOM    774  C   LYS    59      39.400  40.630  31.460  1.00  0.00           C
ATOM    775  O   LYS    59      40.360  40.040  30.920  1.00  0.00           O
ATOM    776  N   TRP    60      38.880  41.720  30.960  1.00  0.00           N
ATOM    777  H   TRP    60      38.270  42.260  31.560  1.00  0.00           H
ATOM    778  CA  TRP    60      39.280  42.200  29.630  1.00  0.00           C
ATOM    779  HA  TRP    60      39.270  41.330  28.980  1.00  0.00           H
ATOM    780  CB  TRP    60      38.280  43.210  29.020  1.00  0.00           C
ATOM    781  HB1 TRP    60      37.500  42.660  28.490  1.00  0.00           H
ATOM    782  HB2 TRP    60      38.830  43.730  28.230  1.00  0.00           H
ATOM    783  CG  TRP    60      37.640  44.280  29.850  1.00  0.00           C
ATOM    784  CD1 TRP    60      36.460  44.150  30.500  1.00  0.00           C
ATOM    785  HD1 TRP    60      35.900  43.240  30.560  1.00  0.00           H
ATOM    786  NE1 TRP    60      36.150  45.350  31.070  1.00  0.00           N
ATOM    787  HE1 TRP    60      35.350  45.380  31.690  1.00  0.00           H
ATOM    788  CE2 TRP    60      36.990  46.290  30.760  1.00  0.00           C
ATOM    789  CZ2 TRP    60      37.040  47.630  31.040  1.00  0.00           C
ATOM    790  HZ2 TRP    60      36.350  48.130  31.710  1.00  0.00           H
ATOM    791  CH2 TRP    60      37.840  48.440  30.260  1.00  0.00           C
ATOM    792  HH2 TRP    60      37.780  49.500  30.430  1.00  0.00           H
ATOM    793  CZ3 TRP    60      38.830  47.870  29.490  1.00  0.00           C
ATOM    794  HZ3 TRP    60      39.530  48.500  28.960  1.00  0.00           H
ATOM    795  CE3 TRP    60      38.920  46.500  29.380  1.00  0.00           C
ATOM    796  HE3 TRP    60      39.720  46.130  28.760  1.00  0.00           H
ATOM    797  CD2 TRP    60      37.910  45.690  29.910  1.00  0.00           C
ATOM    798  C   TRP    60      40.690  42.780  29.510  1.00  0.00           C
ATOM    799  O   TRP    60      41.280  42.670  28.450  1.00  0.00           O
ATOM    800  N   ALA    61      41.330  43.270  30.550  1.00  0.00           N
ATOM    801  H   ALA    61      40.910  43.440  31.450  1.00  0.00           H
ATOM    802  CA  ALA    61      42.840  43.510  30.660  1.00  0.00           C
ATOM    803  HA  ALA    61      43.170  43.640  29.630  1.00  0.00           H
ATOM    804  CB  ALA    61      43.080  44.890  31.310  1.00  0.00           C
ATOM    805  HB1 ALA    61      42.650  44.840  32.310  1.00  0.00           H
ATOM    806  HB2 ALA    61      44.160  45.070  31.270  1.00  0.00           H
ATOM    807  HB3 ALA    61      42.600  45.620  30.670  1.00  0.00           H
ATOM    808  C   ALA    61      43.630  42.390  31.260  1.00  0.00           C
ATOM    809  O   ALA    61      44.660  42.550  31.850  1.00  0.00           O
ATOM    810  N   GLY    65      43.110  41.160  31.170  1.00  0.00           N
ATOM    811  H   GLY    65      42.280  41.060  30.600  1.00  0.00           H
ATOM    812  CA  GLY    65      43.770  39.870  31.360  1.00  0.00           C
ATOM    813  HA1 GLY    65      44.700  39.840  30.790  1.00  0.00           H
ATOM    814  HA2 GLY    65      43.100  39.150  30.900  1.00  0.00           H
ATOM    815  C   GLY    65      44.000  39.410  32.790  1.00  0.00           C
ATOM    816  O   GLY    65      44.860  38.550  32.970  1.00  0.00           O
ATOM    817  N   ASP    66      43.290  40.030  33.820  1.00  0.00           N
ATOM    818  H   ASP    66      42.750  40.860  33.620  1.00  0.00           H
ATOM    819  CA  ASP    66      43.320  39.500  35.180  1.00  0.00           C
ATOM    820  HA  ASP    66      44.300  39.120  35.460  1.00  0.00           H
ATOM    821  CB  ASP    66      43.130  40.590  36.160  1.00  0.00           C
ATOM    822  HB1 ASP    66      42.110  40.920  35.970  1.00  0.00           H
ATOM    823  HB2 ASP    66      43.850  41.370  35.950  1.00  0.00           H
ATOM    824  CG  ASP    66      43.300  40.060  37.570  1.00  0.00           C
ATOM    825  OD1 ASP    66      44.360  39.460  37.870  1.00  0.00           O
ATOM    826  OD2 ASP    66      42.350  40.220  38.400  1.00  0.00           O
ATOM    827  C   ASP    66      42.390  38.290  35.360  1.00  0.00           C
ATOM    828  O   ASP    66      41.230  38.220  34.870  1.00  0.00           O
ATOM    829  N   ARG    67      42.870  37.280  36.200  1.00  0.00           N
ATOM    830  H   ARG    67      43.790  37.370  36.590  1.00  0.00           H
ATOM    831  CA  ARG    67      42.190  35.950  36.300  1.00  0.00           C
ATOM    832  HA  ARG    67      41.310  35.890  35.670  1.00  0.00           H
ATOM    833  CB  ARG    67      43.170  34.870  35.930  1.00  0.00           C
ATOM    834  HB1 ARG    67      42.660  33.920  36.070  1.00  0.00           H
ATOM    835  HB2 ARG    67      44.000  34.890  36.640  1.00  0.00           H
ATOM    836  CG  ARG    67      43.590  34.960  34.450  1.00  0.00           C
ATOM    837  HG1 ARG    67      43.830  35.960  34.090  1.00  0.00           H
ATOM    838  HG2 ARG    67      42.720  34.630  33.870  1.00  0.00           H
ATOM    839  CD  ARG    67      44.780  34.050  34.270  1.00  0.00           C
ATOM    840  HD1 ARG    67      44.660  33.100  34.800  1.00  0.00           H
ATOM    841  HD2 ARG    67      45.700  34.510  34.630  1.00  0.00           H
ATOM    842  NE  ARG    67      45.010  33.790  32.800  1.00  0.00           N
ATOM    843  HE  ARG    67      44.620  32.930  32.430  1.00  0.00           H
ATOM    844  CZ  ARG    67      45.740  34.410  31.870  1.00  0.00           C
ATOM    845  NH1 ARG    67      46.390  35.470  32.040  1.00  0.00           N
ATOM    846 1HH1 ARG    67      46.180  35.980  32.900  1.00  0.00           H
ATOM    847 2HH1 ARG    67      46.940  35.830  31.280  1.00  0.00           H
ATOM    848  NH2 ARG    67      45.790  33.820  30.730  1.00  0.00           N
ATOM    849 1HH2 ARG    67      45.390  32.900  30.590  1.00  0.00           H
ATOM    850 2HH2 ARG    67      46.480  34.060  30.030  1.00  0.00           H
ATOM    851  C   ARG    67      41.700  35.720  37.750  1.00  0.00           C
ATOM    852  O   ARG    67      42.260  36.260  38.700  1.00  0.00           O
ATOM    853  N   THR    68      40.780  34.780  37.990  1.00  0.00           N
ATOM    854  H   THR    68      40.460  34.250  37.200  1.00  0.00           H
ATOM    855  CA  THR    68      40.410  34.170  39.280  1.00  0.00           C
ATOM    856  HA  THR    68      41.170  34.280  40.050  1.00  0.00           H
ATOM    857  CB  THR    68      39.100  34.710  39.890  1.00  0.00           C
ATOM    858  HB  THR    68      38.230  34.390  39.320  1.00  0.00           H
ATOM    859  CG2 THR    68      38.910  34.120  41.310  1.00  0.00           C
ATOM    860 1HG2 THR    68      37.860  34.290  41.530  1.00  0.00           H
ATOM    861 2HG2 THR    68      39.050  33.040  41.370  1.00  0.00           H
ATOM    862 3HG2 THR    68      39.520  34.700  41.990  1.00  0.00           H
ATOM    863  OG1 THR    68      39.140  36.100  40.010  1.00  0.00           O
ATOM    864  HG1 THR    68      39.220  36.440  39.110  1.00  0.00           H
ATOM    865  C   THR    68      40.150  32.690  38.950  1.00  0.00           C
ATOM    866  O   THR    68      39.510  32.460  37.930  1.00  0.00           O
ATOM    867  N   TYR    69      40.520  31.720  39.790  1.00  0.00           N
ATOM    868  H   TYR    69      40.980  32.020  40.640  1.00  0.00           H
ATOM    869  CA  TYR    69      40.240  30.260  39.660  1.00  0.00           C
ATOM    870  HA  TYR    69      39.670  30.200  38.730  1.00  0.00           H
ATOM    871  CB  TYR    69      41.540  29.450  39.390  1.00  0.00           C
ATOM    872  HB1 TYR    69      41.490  28.380  39.610  1.00  0.00           H
ATOM    873  HB2 TYR    69      42.170  29.720  40.240  1.00  0.00           H
ATOM    874  CG  TYR    69      42.300  29.720  38.140  1.00  0.00           C
ATOM    875  CD1 TYR    69      43.440  30.500  38.100  1.00  0.00           C
ATOM    876  HD1 TYR    69      43.820  30.920  39.010  1.00  0.00           H
ATOM    877  CE1 TYR    69      44.090  30.710  36.880  1.00  0.00           C
ATOM    878  HE1 TYR    69      44.990  31.300  36.950  1.00  0.00           H
ATOM    879  CZ  TYR    69      43.670  29.990  35.730  1.00  0.00           C
ATOM    880  OH  TYR    69      44.320  30.200  34.530  1.00  0.00           O
ATOM    881  HH  TYR    69      45.110  30.690  34.790  1.00  0.00           H
ATOM    882  CE2 TYR    69      42.460  29.230  35.790  1.00  0.00           C
ATOM    883  HE2 TYR    69      42.100  28.860  34.840  1.00  0.00           H
ATOM    884  CD2 TYR    69      41.800  29.090  37.010  1.00  0.00           C
ATOM    885  HD2 TYR    69      40.890  28.500  37.050  1.00  0.00           H
ATOM    886  C   TYR    69      39.310  29.700  40.740  1.00  0.00           C
ATOM    887  O   TYR    69      38.940  30.370  41.710  1.00  0.00           O
