# Supplementary material for: Targeting Ras-binding domain of ELMO1 by computational nanobody design
Source: Commun Biol. 2023 Mar 17;6:284. doi: 10.1038/s42003-023-04657-w (PMC10023680; doi:10.1038/s42003-023-04657-w)
Supplement: Supplementary file 4 — Supplementary Data 2 [file 42003_2023_4657_MOESM4_ESM.zip › MD_input_output/Nb01_snapshot/snapshot_032000_CDR3.pdb]

ATOM   1461  N   ALA   107      30.070  31.880  29.770  1.00  0.00           N
ATOM   1462  H   ALA   107      31.080  31.920  29.850  1.00  0.00           H
ATOM   1463  CA  ALA   107      29.280  33.040  30.200  1.00  0.00           C
ATOM   1464  HA  ALA   107      28.300  33.020  29.720  1.00  0.00           H
ATOM   1465  CB  ALA   107      29.040  32.890  31.700  1.00  0.00           C
ATOM   1466  HB1 ALA   107      29.990  32.900  32.240  1.00  0.00           H
ATOM   1467  HB2 ALA   107      28.430  33.660  32.160  1.00  0.00           H
ATOM   1468  HB3 ALA   107      28.650  31.910  31.950  1.00  0.00           H
ATOM   1469  C   ALA   107      29.960  34.340  29.880  1.00  0.00           C
ATOM   1470  O   ALA   107      31.200  34.390  29.780  1.00  0.00           O
ATOM   1471  N   ALA   108      29.290  35.490  29.930  1.00  0.00           N
ATOM   1472  H   ALA   108      28.300  35.410  30.110  1.00  0.00           H
ATOM   1473  CA  ALA   108      29.800  36.840  29.770  1.00  0.00           C
ATOM   1474  HA  ALA   108      30.850  36.810  30.060  1.00  0.00           H
ATOM   1475  CB  ALA   108      29.810  37.290  28.310  1.00  0.00           C
ATOM   1476  HB1 ALA   108      28.810  37.430  27.890  1.00  0.00           H
ATOM   1477  HB2 ALA   108      30.350  38.230  28.230  1.00  0.00           H
ATOM   1478  HB3 ALA   108      30.390  36.540  27.770  1.00  0.00           H
ATOM   1479  C   ALA   108      29.040  37.780  30.780  1.00  0.00           C
ATOM   1480  O   ALA   108      27.810  37.850  30.880  1.00  0.00           O
ATOM   1481  N   ASP   109      29.800  38.670  31.390  1.00  0.00           N
ATOM   1482  H   ASP   109      30.770  38.670  31.110  1.00  0.00           H
ATOM   1483  CA  ASP   109      29.230  39.790  32.230  1.00  0.00           C
ATOM   1484  HA  ASP   109      28.220  40.100  31.950  1.00  0.00           H
ATOM   1485  CB  ASP   109      29.060  39.240  33.590  1.00  0.00           C
ATOM   1486  HB1 ASP   109      30.030  39.050  34.050  1.00  0.00           H
ATOM   1487  HB2 ASP   109      28.580  38.260  33.520  1.00  0.00           H
ATOM   1488  CG  ASP   109      28.360  40.190  34.550  1.00  0.00           C
ATOM   1489  OD1 ASP   109      27.040  40.180  34.590  1.00  0.00           O
ATOM   1490  OD2 ASP   109      28.980  41.030  35.230  1.00  0.00           O
ATOM   1491  C   ASP   109      30.140  41.030  32.260  1.00  0.00           C
ATOM   1492  O   ASP   109      31.340  41.010  32.100  1.00  0.00           O
ATOM   1493  N   ARG   110      29.560  42.240  32.540  1.00  0.00           N
ATOM   1494  H   ARG   110      28.610  42.180  32.870  1.00  0.00           H
ATOM   1495  CA  ARG   110      30.280  43.570  32.580  1.00  0.00           C
ATOM   1496  HA  ARG   110      30.930  43.670  31.710  1.00  0.00           H
ATOM   1497  CB  ARG   110      29.220  44.710  32.720  1.00  0.00           C
ATOM   1498  HB1 ARG   110      29.750  45.650  32.870  1.00  0.00           H
ATOM   1499  HB2 ARG   110      28.650  44.470  33.620  1.00  0.00           H
ATOM   1500  CG  ARG   110      28.220  44.990  31.570  1.00  0.00           C
ATOM   1501  HG1 ARG   110      27.540  44.140  31.540  1.00  0.00           H
ATOM   1502  HG2 ARG   110      28.690  45.030  30.590  1.00  0.00           H
ATOM   1503  CD  ARG   110      27.430  46.240  31.950  1.00  0.00           C
ATOM   1504  HD1 ARG   110      28.120  47.080  31.930  1.00  0.00           H
ATOM   1505  HD2 ARG   110      27.130  46.050  32.980  1.00  0.00           H
ATOM   1506  NE  ARG   110      26.300  46.340  31.030  1.00  0.00           N
ATOM   1507  HE  ARG   110      25.470  45.820  31.280  1.00  0.00           H
ATOM   1508  CZ  ARG   110      26.260  46.990  29.940  1.00  0.00           C
ATOM   1509  NH1 ARG   110      27.140  47.830  29.480  1.00  0.00           N
ATOM   1510 1HH1 ARG   110      27.990  47.940  30.010  1.00  0.00           H
ATOM   1511 2HH1 ARG   110      27.030  48.220  28.550  1.00  0.00           H
ATOM   1512  NH2 ARG   110      25.290  46.690  29.150  1.00  0.00           N
ATOM   1513 1HH2 ARG   110      24.650  45.930  29.310  1.00  0.00           H
ATOM   1514 2HH2 ARG   110      25.130  47.120  28.240  1.00  0.00           H
ATOM   1515  C   ARG   110      31.340  43.600  33.680  1.00  0.00           C
ATOM   1516  O   ARG   110      32.430  44.130  33.470  1.00  0.00           O
ATOM   1517  N   PHE   111      30.990  43.180  34.910  1.00  0.00           N
ATOM   1518  H   PHE   111      30.040  42.860  35.000  1.00  0.00           H
ATOM   1519  CA  PHE   111      31.770  43.500  36.190  1.00  0.00           C
ATOM   1520  HA  PHE   111      32.790  43.770  35.910  1.00  0.00           H
ATOM   1521  CB  PHE   111      31.060  44.620  37.020  1.00  0.00           C
ATOM   1522  HB1 PHE   111      31.800  44.750  37.810  1.00  0.00           H
ATOM   1523  HB2 PHE   111      30.070  44.300  37.370  1.00  0.00           H
ATOM   1524  CG  PHE   111      30.820  45.920  36.210  1.00  0.00           C
ATOM   1525  CD1 PHE   111      29.480  46.330  35.720  1.00  0.00           C
ATOM   1526  HD1 PHE   111      28.700  45.620  35.940  1.00  0.00           H
ATOM   1527  CE1 PHE   111      29.320  47.510  35.020  1.00  0.00           C
ATOM   1528  HE1 PHE   111      28.320  47.580  34.630  1.00  0.00           H
ATOM   1529  CZ  PHE   111      30.450  48.240  34.550  1.00  0.00           C
ATOM   1530  HZ  PHE   111      30.420  49.070  33.870  1.00  0.00           H
ATOM   1531  CE2 PHE   111      31.730  47.820  34.930  1.00  0.00           C
ATOM   1532  HE2 PHE   111      32.630  48.410  34.810  1.00  0.00           H
ATOM   1533  CD2 PHE   111      31.920  46.750  35.830  1.00  0.00           C
ATOM   1534  HD2 PHE   111      32.900  46.430  36.140  1.00  0.00           H
ATOM   1535  C   PHE   111      32.020  42.250  37.040  1.00  0.00           C
ATOM   1536  O   PHE   111      32.990  42.180  37.820  1.00  0.00           O
ATOM   1537  N   LEU   112      31.150  41.210  36.960  1.00  0.00           N
ATOM   1538  H   LEU   112      30.440  41.170  36.240  1.00  0.00           H
ATOM   1539  CA  LEU   112      31.050  40.180  37.960  1.00  0.00           C
ATOM   1540  HA  LEU   112      31.310  40.590  38.940  1.00  0.00           H
ATOM   1541  CB  LEU   112      29.640  39.590  37.980  1.00  0.00           C
ATOM   1542  HB1 LEU   112      29.700  38.690  38.590  1.00  0.00           H
ATOM   1543  HB2 LEU   112      29.360  39.390  36.940  1.00  0.00           H
ATOM   1544  CG  LEU   112      28.540  40.550  38.540  1.00  0.00           C
ATOM   1545  HG  LEU   112      28.400  41.320  37.790  1.00  0.00           H
ATOM   1546  CD1 LEU   112      27.130  39.850  38.690  1.00  0.00           C
ATOM   1547 1HD1 LEU   112      27.160  39.450  39.700  1.00  0.00           H
ATOM   1548 2HD1 LEU   112      26.410  40.660  38.590  1.00  0.00           H
ATOM   1549 3HD1 LEU   112      27.130  39.030  37.970  1.00  0.00           H
ATOM   1550  CD2 LEU   112      28.810  41.180  39.860  1.00  0.00           C
ATOM   1551 1HD2 LEU   112      29.660  41.860  39.790  1.00  0.00           H
ATOM   1552 2HD2 LEU   112      27.910  41.750  40.110  1.00  0.00           H
ATOM   1553 3HD2 LEU   112      29.130  40.470  40.620  1.00  0.00           H
ATOM   1554  C   LEU   112      32.050  39.080  37.660  1.00  0.00           C
ATOM   1555  O   LEU   112      32.180  38.630  36.490  1.00  0.00           O
ATOM   1556  N   THR   113      32.780  38.660  38.740  1.00  0.00           N
ATOM   1557  H   THR   113      32.470  39.010  39.630  1.00  0.00           H
ATOM   1558  CA  THR   113      33.770  37.560  38.690  1.00  0.00           C
ATOM   1559  HA  THR   113      33.710  37.130  37.690  1.00  0.00           H
ATOM   1560  CB  THR   113      35.230  38.010  38.900  1.00  0.00           C
ATOM   1561  HB  THR   113      35.890  37.150  38.770  1.00  0.00           H
ATOM   1562  CG2 THR   113      35.780  39.020  37.850  1.00  0.00           C
ATOM   1563 1HG2 THR   113      35.390  38.720  36.880  1.00  0.00           H
ATOM   1564 2HG2 THR   113      35.510  40.040  38.110  1.00  0.00           H
ATOM   1565 3HG2 THR   113      36.860  38.990  37.730  1.00  0.00           H
ATOM   1566  OG1 THR   113      35.420  38.400  40.220  1.00  0.00           O
ATOM   1567  HG1 THR   113      36.280  38.830  40.220  1.00  0.00           H
ATOM   1568  C   THR   113      33.550  36.390  39.600  1.00  0.00           C
ATOM   1569  O   THR   113      33.400  35.290  39.120  1.00  0.00           O
ATOM   1570  N   ARG   132      33.450  36.660  40.920  1.00  0.00           N
ATOM   1571  H   ARG   132      33.610  37.590  41.270  1.00  0.00           H
ATOM   1572  CA  ARG   132      33.160  35.560  41.930  1.00  0.00           C
ATOM   1573  HA  ARG   132      33.610  34.620  41.610  1.00  0.00           H
ATOM   1574  CB  ARG   132      33.850  35.860  43.230  1.00  0.00           C
ATOM   1575  HB1 ARG   132      33.820  34.990  43.880  1.00  0.00           H
ATOM   1576  HB2 ARG   132      33.370  36.740  43.650  1.00  0.00           H
ATOM   1577  CG  ARG   132      35.370  36.090  42.880  1.00  0.00           C
ATOM   1578  HG1 ARG   132      35.470  36.930  42.200  1.00  0.00           H
ATOM   1579  HG2 ARG   132      35.730  35.210  42.340  1.00  0.00           H
ATOM   1580  CD  ARG   132      36.270  36.400  44.030  1.00  0.00           C
ATOM   1581  HD1 ARG   132      36.280  37.450  44.300  1.00  0.00           H
ATOM   1582  HD2 ARG   132      37.270  36.260  43.630  1.00  0.00           H
ATOM   1583  NE  ARG   132      36.070  35.550  45.130  1.00  0.00           N
ATOM   1584  HE  ARG   132      36.440  34.620  44.980  1.00  0.00           H
ATOM   1585  CZ  ARG   132      35.860  35.810  46.430  1.00  0.00           C
ATOM   1586  NH1 ARG   132      35.640  37.070  46.820  1.00  0.00           N
ATOM   1587 1HH1 ARG   132      35.440  37.770  46.120  1.00  0.00           H
ATOM   1588 2HH1 ARG   132      35.720  37.290  47.800  1.00  0.00           H
ATOM   1589  NH2 ARG   132      35.930  34.860  47.370  1.00  0.00           N
ATOM   1590 1HH2 ARG   132      36.280  33.950  47.080  1.00  0.00           H
ATOM   1591 2HH2 ARG   132      35.550  35.050  48.280  1.00  0.00           H
ATOM   1592  C   ARG   132      31.670  35.200  42.020  1.00  0.00           C
ATOM   1593  O   ARG   132      31.380  34.180  42.670  1.00  0.00           O
ATOM   1594  N   SER   133      30.730  36.020  41.540  1.00  0.00           N
ATOM   1595  H   SER   133      31.110  36.800  41.020  1.00  0.00           H
ATOM   1596  CA  SER   133      29.250  35.800  41.460  1.00  0.00           C
ATOM   1597  HA  SER   133      28.840  35.500  42.430  1.00  0.00           H
ATOM   1598  CB  SER   133      28.650  37.170  41.000  1.00  0.00           C
ATOM   1599  HB1 SER   133      28.930  37.430  39.980  1.00  0.00           H
ATOM   1600  HB2 SER   133      28.990  37.910  41.730  1.00  0.00           H
ATOM   1601  OG  SER   133      27.250  37.060  41.020  1.00  0.00           O
ATOM   1602  HG  SER   133      26.970  37.620  41.750  1.00  0.00           H
ATOM   1603  C   SER   133      28.940  34.750  40.450  1.00  0.00           C
ATOM   1604  O   SER   133      29.720  34.500  39.510  1.00  0.00           O
ATOM   1605  N   VAL   134      27.700  34.150  40.600  1.00  0.00           N
ATOM   1606  H   VAL   134      27.090  34.520  41.320  1.00  0.00           H
ATOM   1607  CA  VAL   134      27.090  33.290  39.540  1.00  0.00           C
ATOM   1608  HA  VAL   134      27.860  32.790  38.950  1.00  0.00           H
ATOM   1609  CB  VAL   134      26.220  32.210  40.310  1.00  0.00           C
ATOM   1610  HB  VAL   134      25.670  31.560  39.620  1.00  0.00           H
ATOM   1611  CG1 VAL   134      26.960  31.240  41.250  1.00  0.00           C
ATOM   1612 1HG1 VAL   134      27.560  31.810  41.970  1.00  0.00           H
ATOM   1613 2HG1 VAL   134      26.290  30.620  41.840  1.00  0.00           H
ATOM   1614 3HG1 VAL   134      27.500  30.480  40.690  1.00  0.00           H
ATOM   1615  CG2 VAL   134      25.090  32.910  41.140  1.00  0.00           C
ATOM   1616 1HG2 VAL   134      24.390  33.470  40.520  1.00  0.00           H
ATOM   1617 2HG2 VAL   134      24.430  32.150  41.570  1.00  0.00           H
ATOM   1618 3HG2 VAL   134      25.410  33.610  41.920  1.00  0.00           H
ATOM   1619  C   VAL   134      26.320  34.030  38.540  1.00  0.00           C
ATOM   1620  O   VAL   134      25.880  33.480  37.490  1.00  0.00           O
ATOM   1621  N   LYS   135      25.840  35.280  38.860  1.00  0.00           N
ATOM   1622  H   LYS   135      26.220  35.810  39.630  1.00  0.00           H
ATOM   1623  CA  LYS   135      24.710  36.000  38.180  1.00  0.00           C
ATOM   1624  HA  LYS   135      23.870  35.300  38.110  1.00  0.00           H
ATOM   1625  CB  LYS   135      24.190  37.070  39.130  1.00  0.00           C
ATOM   1626  HB1 LYS   135      23.390  37.580  38.610  1.00  0.00           H
ATOM   1627  HB2 LYS   135      25.020  37.770  39.240  1.00  0.00           H
ATOM   1628  CG  LYS   135      23.660  36.560  40.480  1.00  0.00           C
ATOM   1629  HG1 LYS   135      24.530  36.170  41.010  1.00  0.00           H
ATOM   1630  HG2 LYS   135      22.940  35.770  40.270  1.00  0.00           H
ATOM   1631  CD  LYS   135      23.020  37.610  41.400  1.00  0.00           C
ATOM   1632  HD1 LYS   135      22.900  37.160  42.390  1.00  0.00           H
ATOM   1633  HD2 LYS   135      22.010  37.900  41.090  1.00  0.00           H
ATOM   1634  CE  LYS   135      23.840  38.890  41.470  1.00  0.00           C
ATOM   1635  HE1 LYS   135      23.610  39.540  40.630  1.00  0.00           H
ATOM   1636  HE2 LYS   135      24.910  38.680  41.430  1.00  0.00           H
ATOM   1637  NZ  LYS   135      23.540  39.720  42.700  1.00  0.00           N
ATOM   1638  HZ1 LYS   135      22.630  40.140  42.590  1.00  0.00           H
ATOM   1639  HZ2 LYS   135      23.460  39.150  43.520  1.00  0.00           H
ATOM   1640  HZ3 LYS   135      24.220  40.450  42.840  1.00  0.00           H
ATOM   1641  C   LYS   135      25.090  36.600  36.820  1.00  0.00           C
ATOM   1642  O   LYS   135      24.580  37.690  36.480  1.00  0.00           O
ATOM   1643  N   TYR   136      26.020  35.960  36.100  1.00  0.00           N
ATOM   1644  H   TYR   136      26.330  35.040  36.370  1.00  0.00           H
ATOM   1645  CA  TYR   136      26.390  36.350  34.740  1.00  0.00           C
ATOM   1646  HA  TYR   136      26.960  37.280  34.690  1.00  0.00           H
ATOM   1647  CB  TYR   136      27.430  35.310  34.230  1.00  0.00           C
ATOM   1648  HB1 TYR   136      27.530  35.280  33.140  1.00  0.00           H
ATOM   1649  HB2 TYR   136      27.050  34.360  34.590  1.00  0.00           H
ATOM   1650  CG  TYR   136      28.900  35.550  34.720  1.00  0.00           C
ATOM   1651  CD1 TYR   136      29.310  35.130  35.970  1.00  0.00           C
ATOM   1652  HD1 TYR   136      28.620  34.810  36.740  1.00  0.00           H
ATOM   1653  CE1 TYR   136      30.700  35.010  36.260  1.00  0.00           C
ATOM   1654  HE1 TYR   136      30.980  34.810  37.290  1.00  0.00           H
ATOM   1655  CZ  TYR   136      31.710  35.350  35.310  1.00  0.00           C
ATOM   1656  OH  TYR   136      33.060  35.120  35.590  1.00  0.00           O
ATOM   1657  HH  TYR   136      33.100  34.780  36.490  1.00  0.00           H
ATOM   1658  CE2 TYR   136      31.290  35.780  34.050  1.00  0.00           C
ATOM   1659  HE2 TYR   136      32.050  35.990  33.310  1.00  0.00           H
ATOM   1660  CD2 TYR   136      29.910  35.830  33.750  1.00  0.00           C
ATOM   1661  HD2 TYR   136      29.640  35.970  32.710  1.00  0.00           H
ATOM   1662  C   TYR   136      25.190  36.550  33.780  1.00  0.00           C
ATOM   1663  O   TYR   136      24.320  35.750  33.790  1.00  0.00           O
ATOM   1664  N   ASP   137      25.240  37.550  32.920  1.00  0.00           N
ATOM   1665  H   ASP   137      26.030  38.190  32.850  1.00  0.00           H
ATOM   1666  CA  ASP   137      24.080  37.940  32.100  1.00  0.00           C
ATOM   1667  HA  ASP   137      23.190  37.870  32.730  1.00  0.00           H
ATOM   1668  CB  ASP   137      24.190  39.450  31.720  1.00  0.00           C
ATOM   1669  HB1 ASP   137      24.980  39.620  30.990  1.00  0.00           H
ATOM   1670  HB2 ASP   137      24.510  39.910  32.650  1.00  0.00           H
ATOM   1671  CG  ASP   137      22.850  40.030  31.140  1.00  0.00           C
ATOM   1672  OD1 ASP   137      21.720  39.500  31.230  1.00  0.00           O
ATOM   1673  OD2 ASP   137      22.980  41.240  30.860  1.00  0.00           O
ATOM   1674  C   ASP   137      23.830  37.080  30.810  1.00  0.00           C
ATOM   1675  O   ASP   137      22.720  36.520  30.680  1.00  0.00           O
ATOM   1676  N   TYR   138      24.860  36.910  29.950  1.00  0.00           N
ATOM   1677  H   TYR   138      25.710  37.420  30.160  1.00  0.00           H
ATOM   1678  CA  TYR   138      24.850  36.230  28.690  1.00  0.00           C
ATOM   1679  HA  TYR   138      23.820  36.190  28.320  1.00  0.00           H
ATOM   1680  CB  TYR   138      25.580  37.140  27.700  1.00  0.00           C
ATOM   1681  HB1 TYR   138      25.380  36.640  26.760  1.00  0.00           H
ATOM   1682  HB2 TYR   138      26.660  37.040  27.810  1.00  0.00           H
ATOM   1683  CG  TYR   138      25.210  38.630  27.720  1.00  0.00           C
ATOM   1684  CD1 TYR   138      26.300  39.570  27.630  1.00  0.00           C
ATOM   1685  HD1 TYR   138      27.310  39.290  27.880  1.00  0.00           H
ATOM   1686  CE1 TYR   138      25.930  40.890  27.410  1.00  0.00           C
ATOM   1687  HE1 TYR   138      26.730  41.590  27.200  1.00  0.00           H
ATOM   1688  CZ  TYR   138      24.550  41.240  27.070  1.00  0.00           C
ATOM   1689  OH  TYR   138      24.310  42.480  26.580  1.00  0.00           O
ATOM   1690  HH  TYR   138      23.370  42.650  26.420  1.00  0.00           H
ATOM   1691  CE2 TYR   138      23.540  40.280  27.130  1.00  0.00           C
ATOM   1692  HE2 TYR   138      22.540  40.520  26.780  1.00  0.00           H
ATOM   1693  CD2 TYR   138      23.810  38.980  27.410  1.00  0.00           C
ATOM   1694  HD2 TYR   138      23.070  38.200  27.460  1.00  0.00           H
ATOM   1695  C   TYR   138      25.450  34.820  28.660  1.00  0.00           C
ATOM   1696  O   TYR   138      26.510  34.610  29.200  1.00  0.00           O
