# Supplementary material for: Targeting Ras-binding domain of ELMO1 by computational nanobody design
Source: Commun Biol. 2023 Mar 17;6:284. doi: 10.1038/s42003-023-04657-w (PMC10023680; doi:10.1038/s42003-023-04657-w)
Supplement: Supplementary file 4 — Supplementary Data 2 [file 42003_2023_4657_MOESM4_ESM.zip › MD_input_output/Nb01_snapshot/snapshot_088000.pdb]

REMARK    GENERATED BY TRJCONV
TITLE     Protein in water t= 8800.00000 step= 4400000
REMARK    THIS IS A SIMULATION BOX
CRYST1   67.481   67.481   67.481  90.00  90.00  90.00 P 1           1
MODEL        1
ATOM      1  N   VAL     2      19.790  37.480  40.620  1.00  0.00           N
ATOM      2  H1  VAL     2      20.250  37.620  41.500  1.00  0.00           H
ATOM      3  H2  VAL     2      19.420  38.360  40.270  1.00  0.00           H
ATOM      4  H3  VAL     2      19.100  36.760  40.710  1.00  0.00           H
ATOM      5  CA  VAL     2      20.700  36.980  39.610  1.00  0.00           C
ATOM      6  HA  VAL     2      20.010  36.810  38.780  1.00  0.00           H
ATOM      7  CB  VAL     2      21.860  37.870  39.130  1.00  0.00           C
ATOM      8  HB  VAL     2      21.440  38.770  38.700  1.00  0.00           H
ATOM      9  CG1 VAL     2      22.750  38.390  40.360  1.00  0.00           C
ATOM     10 1HG1 VAL     2      23.470  39.180  40.170  1.00  0.00           H
ATOM     11 2HG1 VAL     2      22.120  38.840  41.130  1.00  0.00           H
ATOM     12 3HG1 VAL     2      23.300  37.520  40.720  1.00  0.00           H
ATOM     13  CG2 VAL     2      22.660  37.230  37.950  1.00  0.00           C
ATOM     14 1HG2 VAL     2      23.510  37.860  37.680  1.00  0.00           H
ATOM     15 2HG2 VAL     2      23.110  36.350  38.410  1.00  0.00           H
ATOM     16 3HG2 VAL     2      22.030  36.960  37.110  1.00  0.00           H
ATOM     17  C   VAL     2      21.200  35.610  40.000  1.00  0.00           C
ATOM     18  O   VAL     2      21.570  35.330  41.100  1.00  0.00           O
ATOM     19  N   GLN     3      21.070  34.660  39.090  1.00  0.00           N
ATOM     20  H   GLN     3      20.640  34.870  38.200  1.00  0.00           H
ATOM     21  CA  GLN     3      21.490  33.320  39.410  1.00  0.00           C
ATOM     22  HA  GLN     3      21.860  33.170  40.430  1.00  0.00           H
ATOM     23  CB  GLN     3      20.340  32.330  39.190  1.00  0.00           C
ATOM     24  HB1 GLN     3      19.560  32.780  39.810  1.00  0.00           H
ATOM     25  HB2 GLN     3      20.560  31.300  39.500  1.00  0.00           H
ATOM     26  CG  GLN     3      19.800  32.240  37.800  1.00  0.00           C
ATOM     27  HG1 GLN     3      20.500  31.700  37.160  1.00  0.00           H
ATOM     28  HG2 GLN     3      19.650  33.220  37.350  1.00  0.00           H
ATOM     29  CD  GLN     3      18.500  31.530  37.750  1.00  0.00           C
ATOM     30  OE1 GLN     3      17.760  31.370  38.690  1.00  0.00           O
ATOM     31  NE2 GLN     3      18.130  31.010  36.620  1.00  0.00           N
ATOM     32 1HE2 GLN     3      18.640  31.090  35.750  1.00  0.00           H
ATOM     33 2HE2 GLN     3      17.270  30.500  36.500  1.00  0.00           H
ATOM     34  C   GLN     3      22.640  32.900  38.470  1.00  0.00           C
ATOM     35  O   GLN     3      22.510  33.130  37.260  1.00  0.00           O
ATOM     36  N   LEU     4      23.730  32.340  38.990  1.00  0.00           N
ATOM     37  H   LEU     4      23.700  32.180  39.980  1.00  0.00           H
ATOM     38  CA  LEU     4      24.760  31.540  38.210  1.00  0.00           C
ATOM     39  HA  LEU     4      25.100  32.320  37.520  1.00  0.00           H
ATOM     40  CB  LEU     4      25.850  31.080  39.170  1.00  0.00           C
ATOM     41  HB1 LEU     4      26.580  30.540  38.580  1.00  0.00           H
ATOM     42  HB2 LEU     4      25.380  30.390  39.870  1.00  0.00           H
ATOM     43  CG  LEU     4      26.610  32.190  39.940  1.00  0.00           C
ATOM     44  HG  LEU     4      25.910  32.470  40.730  1.00  0.00           H
ATOM     45  CD1 LEU     4      27.860  31.580  40.670  1.00  0.00           C
ATOM     46 1HD1 LEU     4      27.690  30.590  41.100  1.00  0.00           H
ATOM     47 2HD1 LEU     4      28.710  31.550  39.990  1.00  0.00           H
ATOM     48 3HD1 LEU     4      28.060  32.280  41.480  1.00  0.00           H
ATOM     49  CD2 LEU     4      27.070  33.460  39.210  1.00  0.00           C
ATOM     50 1HD2 LEU     4      26.320  34.010  38.630  1.00  0.00           H
ATOM     51 2HD2 LEU     4      27.620  34.150  39.840  1.00  0.00           H
ATOM     52 3HD2 LEU     4      27.790  33.130  38.470  1.00  0.00           H
ATOM     53  C   LEU     4      23.940  30.460  37.430  1.00  0.00           C
ATOM     54  O   LEU     4      23.010  29.920  37.950  1.00  0.00           O
ATOM     55  N   VAL     5      24.260  30.200  36.130  1.00  0.00           N
ATOM     56  H   VAL     5      25.110  30.600  35.760  1.00  0.00           H
ATOM     57  CA  VAL     5      23.650  29.110  35.370  1.00  0.00           C
ATOM     58  HA  VAL     5      22.800  28.710  35.920  1.00  0.00           H
ATOM     59  CB  VAL     5      22.950  29.580  34.100  1.00  0.00           C
ATOM     60  HB  VAL     5      23.800  29.930  33.510  1.00  0.00           H
ATOM     61  CG1 VAL     5      22.330  28.440  33.300  1.00  0.00           C
ATOM     62 1HG1 VAL     5      22.060  28.980  32.390  1.00  0.00           H
ATOM     63 2HG1 VAL     5      23.050  27.640  33.130  1.00  0.00           H
ATOM     64 3HG1 VAL     5      21.440  27.970  33.720  1.00  0.00           H
ATOM     65  CG2 VAL     5      21.820  30.550  34.360  1.00  0.00           C
ATOM     66 1HG2 VAL     5      21.100  29.940  34.910  1.00  0.00           H
ATOM     67 2HG2 VAL     5      22.230  31.400  34.880  1.00  0.00           H
ATOM     68 3HG2 VAL     5      21.420  30.960  33.430  1.00  0.00           H
ATOM     69  C   VAL     5      24.640  28.040  35.180  1.00  0.00           C
ATOM     70  O   VAL     5      25.440  28.110  34.230  1.00  0.00           O
ATOM     71  N   GLU     6      24.600  27.020  35.980  1.00  0.00           N
ATOM     72  H   GLU     6      23.940  27.110  36.740  1.00  0.00           H
ATOM     73  CA  GLU     6      25.310  25.750  35.780  1.00  0.00           C
ATOM     74  HA  GLU     6      26.270  26.120  35.420  1.00  0.00           H
ATOM     75  CB  GLU     6      25.490  24.930  37.120  1.00  0.00           C
ATOM     76  HB1 GLU     6      26.180  24.110  36.950  1.00  0.00           H
ATOM     77  HB2 GLU     6      24.510  24.540  37.420  1.00  0.00           H
ATOM     78  CG  GLU     6      26.060  25.890  38.230  1.00  0.00           C
ATOM     79  HG1 GLU     6      26.480  26.800  37.800  1.00  0.00           H
ATOM     80  HG2 GLU     6      26.920  25.360  38.630  1.00  0.00           H
ATOM     81  CD  GLU     6      24.960  26.250  39.180  1.00  0.00           C
ATOM     82  OE1 GLU     6      23.870  26.750  38.800  1.00  0.00           O
ATOM     83  OE2 GLU     6      25.320  26.290  40.400  1.00  0.00           O
ATOM     84  C   GLU     6      24.640  24.860  34.630  1.00  0.00           C
ATOM     85  O   GLU     6      23.450  24.690  34.540  1.00  0.00           O
ATOM     86  N   SER     7      25.480  24.160  33.830  1.00  0.00           N
ATOM     87  H   SER     7      26.460  24.160  34.080  1.00  0.00           H
ATOM     88  CA  SER     7      25.140  23.060  32.940  1.00  0.00           C
ATOM     89  HA  SER     7      24.220  22.620  33.310  1.00  0.00           H
ATOM     90  CB  SER     7      24.730  23.640  31.560  1.00  0.00           C
ATOM     91  HB1 SER     7      23.790  24.170  31.700  1.00  0.00           H
ATOM     92  HB2 SER     7      24.580  22.800  30.880  1.00  0.00           H
ATOM     93  OG  SER     7      25.710  24.260  30.860  1.00  0.00           O
ATOM     94  HG  SER     7      26.310  23.570  30.540  1.00  0.00           H
ATOM     95  C   SER     7      26.190  22.040  32.670  1.00  0.00           C
ATOM     96  O   SER     7      27.420  22.320  32.810  1.00  0.00           O
ATOM     97  N   GLY     9      25.800  20.800  32.450  1.00  0.00           N
ATOM     98  H   GLY     9      24.810  20.620  32.440  1.00  0.00           H
ATOM     99  CA  GLY     9      26.630  19.800  31.790  1.00  0.00           C
ATOM    100  HA1 GLY     9      27.670  20.080  31.970  1.00  0.00           H
ATOM    101  HA2 GLY     9      26.390  19.680  30.740  1.00  0.00           H
ATOM    102  C   GLY     9      26.520  18.390  32.350  1.00  0.00           C
ATOM    103  O   GLY     9      27.090  17.520  31.690  1.00  0.00           O
ATOM    104  N   GLY    10      26.010  18.160  33.560  1.00  0.00           N
ATOM    105  H   GLY    10      25.550  18.910  34.050  1.00  0.00           H
ATOM    106  CA  GLY    10      25.950  16.820  34.110  1.00  0.00           C
ATOM    107  HA1 GLY    10      25.580  16.880  35.140  1.00  0.00           H
ATOM    108  HA2 GLY    10      26.980  16.500  34.250  1.00  0.00           H
ATOM    109  C   GLY    10      25.200  15.690  33.370  1.00  0.00           C
ATOM    110  O   GLY    10      24.360  15.890  32.420  1.00  0.00           O
ATOM    111  N   GLY    11      25.610  14.430  33.740  1.00  0.00           N
ATOM    112  H   GLY    11      26.040  14.280  34.640  1.00  0.00           H
ATOM    113  CA  GLY    11      25.100  13.210  33.190  1.00  0.00           C
ATOM    114  HA1 GLY    11      25.200  13.120  32.110  1.00  0.00           H
ATOM    115  HA2 GLY    11      24.020  13.200  33.390  1.00  0.00           H
ATOM    116  C   GLY    11      25.630  11.980  33.930  1.00  0.00           C
ATOM    117  O   GLY    11      26.490  12.030  34.800  1.00  0.00           O
ATOM    118  N   LEU    12      25.350  10.860  33.320  1.00  0.00           N
ATOM    119  H   LEU    12      24.730  10.930  32.530  1.00  0.00           H
ATOM    120  CA  LEU    12      25.750   9.520  33.770  1.00  0.00           C
ATOM    121  HA  LEU    12      26.040   9.570  34.820  1.00  0.00           H
ATOM    122  CB  LEU    12      24.600   8.510  33.570  1.00  0.00           C
ATOM    123  HB1 LEU    12      24.410   8.600  32.500  1.00  0.00           H
ATOM    124  HB2 LEU    12      23.760   8.930  34.120  1.00  0.00           H
ATOM    125  CG  LEU    12      24.860   7.060  34.000  1.00  0.00           C
ATOM    126  HG  LEU    12      25.710   6.630  33.470  1.00  0.00           H
ATOM    127  CD1 LEU    12      25.190   7.040  35.530  1.00  0.00           C
ATOM    128 1HD1 LEU    12      25.240   5.990  35.810  1.00  0.00           H
ATOM    129 2HD1 LEU    12      26.130   7.500  35.850  1.00  0.00           H
ATOM    130 3HD1 LEU    12      24.450   7.510  36.180  1.00  0.00           H
ATOM    131  CD2 LEU    12      23.810   6.140  33.830  1.00  0.00           C
ATOM    132 1HD2 LEU    12      24.210   5.150  33.630  1.00  0.00           H
ATOM    133 2HD2 LEU    12      22.980   6.250  34.530  1.00  0.00           H
ATOM    134 3HD2 LEU    12      23.380   6.440  32.870  1.00  0.00           H
ATOM    135  C   LEU    12      26.980   9.100  32.900  1.00  0.00           C
ATOM    136  O   LEU    12      26.950   9.100  31.640  1.00  0.00           O
ATOM    137  N   VAL    13      28.170   9.080  33.520  1.00  0.00           N
ATOM    138  H   VAL    13      28.110   9.020  34.530  1.00  0.00           H
ATOM    139  CA  VAL    13      29.440   8.620  32.910  1.00  0.00           C
ATOM    140  HA  VAL    13      29.180   8.300  31.900  1.00  0.00           H
ATOM    141  CB  VAL    13      30.540   9.740  32.910  1.00  0.00           C
ATOM    142  HB  VAL    13      31.340   9.230  32.360  1.00  0.00           H
ATOM    143  CG1 VAL    13      30.140  10.970  32.130  1.00  0.00           C
ATOM    144 1HG1 VAL    13      29.960  10.680  31.100  1.00  0.00           H
ATOM    145 2HG1 VAL    13      29.310  11.510  32.590  1.00  0.00           H
ATOM    146 3HG1 VAL    13      31.020  11.610  32.150  1.00  0.00           H
ATOM    147  CG2 VAL    13      31.010  10.040  34.390  1.00  0.00           C
ATOM    148 1HG2 VAL    13      30.210  10.490  34.980  1.00  0.00           H
ATOM    149 2HG2 VAL    13      31.440   9.170  34.890  1.00  0.00           H
ATOM    150 3HG2 VAL    13      31.760  10.830  34.300  1.00  0.00           H
ATOM    151  C   VAL    13      29.980   7.400  33.560  1.00  0.00           C
ATOM    152  O   VAL    13      29.620   7.080  34.690  1.00  0.00           O
ATOM    153  N   GLN    14      30.680   6.510  32.840  1.00  0.00           N
ATOM    154  H   GLN    14      31.000   6.910  31.960  1.00  0.00           H
ATOM    155  CA  GLN    14      31.340   5.320  33.370  1.00  0.00           C
ATOM    156  HA  GLN    14      30.600   4.900  34.050  1.00  0.00           H
ATOM    157  CB  GLN    14      31.570   4.210  32.300  1.00  0.00           C
ATOM    158  HB1 GLN    14      32.080   3.360  32.770  1.00  0.00           H
ATOM    159  HB2 GLN    14      32.220   4.590  31.510  1.00  0.00           H
ATOM    160  CG  GLN    14      30.280   3.650  31.650  1.00  0.00           C
ATOM    161  HG1 GLN    14      30.560   2.930  30.890  1.00  0.00           H
ATOM    162  HG2 GLN    14      29.730   4.410  31.100  1.00  0.00           H
ATOM    163  CD  GLN    14      29.300   2.920  32.460  1.00  0.00           C
ATOM    164  OE1 GLN    14      29.630   2.540  33.570  1.00  0.00           O
ATOM    165  NE2 GLN    14      28.020   2.760  32.070  1.00  0.00           N
ATOM    166 1HE2 GLN    14      27.680   3.210  31.230  1.00  0.00           H
ATOM    167 2HE2 GLN    14      27.450   2.240  32.730  1.00  0.00           H
ATOM    168  C   GLN    14      32.520   5.690  34.220  1.00  0.00           C
ATOM    169  O   GLN    14      33.150   6.680  33.960  1.00  0.00           O
ATOM    170  N   ALA    15      32.810   4.760  35.170  1.00  0.00           N
ATOM    171  H   ALA    15      32.250   3.930  35.300  1.00  0.00           H
ATOM    172  CA  ALA    15      34.030   4.900  35.990  1.00  0.00           C
ATOM    173  HA  ALA    15      33.990   5.920  36.360  1.00  0.00           H
ATOM    174  CB  ALA    15      34.070   4.020  37.290  1.00  0.00           C
ATOM    175  HB1 ALA    15      35.030   3.950  37.800  1.00  0.00           H
ATOM    176  HB2 ALA    15      33.240   4.340  37.930  1.00  0.00           H
ATOM    177  HB3 ALA    15      33.790   3.040  36.900  1.00  0.00           H
ATOM    178  C   ALA    15      35.290   4.910  35.110  1.00  0.00           C
ATOM    179  O   ALA    15      35.430   4.070  34.180  1.00  0.00           O
ATOM    180  N   GLY    16      36.190   5.890  35.290  1.00  0.00           N
ATOM    181  H   GLY    16      36.160   6.420  36.150  1.00  0.00           H
ATOM    182  CA  GLY    16      37.440   5.990  34.500  1.00  0.00           C
ATOM    183  HA1 GLY    16      37.680   5.050  34.010  1.00  0.00           H
ATOM    184  HA2 GLY    16      38.300   6.340  35.090  1.00  0.00           H
ATOM    185  C   GLY    16      37.400   7.060  33.440  1.00  0.00           C
ATOM    186  O   GLY    16      38.420   7.510  32.920  1.00  0.00           O
ATOM    187  N   ASP    17      36.240   7.670  33.130  1.00  0.00           N
ATOM    188  H   ASP    17      35.410   7.230  33.500  1.00  0.00           H
ATOM    189  CA  ASP    17      35.960   8.740  32.100  1.00  0.00           C
ATOM    190  HA  ASP    17      36.710   8.540  31.340  1.00  0.00           H
ATOM    191  CB  ASP    17      34.540   8.550  31.550  1.00  0.00           C
ATOM    192  HB1 ASP    17      33.860   9.000  32.280  1.00  0.00           H
ATOM    193  HB2 ASP    17      34.420   7.490  31.320  1.00  0.00           H
ATOM    194  CG  ASP    17      34.340   9.300  30.250  1.00  0.00           C
ATOM    195  OD1 ASP    17      35.380   9.560  29.510  1.00  0.00           O
ATOM    196  OD2 ASP    17      33.240   9.630  29.850  1.00  0.00           O
ATOM    197  C   ASP    17      36.230  10.200  32.550  1.00  0.00           C
ATOM    198  O   ASP    17      36.430  10.390  33.770  1.00  0.00           O
ATOM    199  N   SER    18      36.300  11.150  31.620  1.00  0.00           N
ATOM    200  H   SER    18      36.180  10.900  30.650  1.00  0.00           H
ATOM    201  CA  SER    18      36.630  12.620  31.850  1.00  0.00           C
ATOM    202  HA  SER    18      36.570  12.890  32.900  1.00  0.00           H
ATOM    203  CB  SER    18      38.070  12.980  31.410  1.00  0.00           C
ATOM    204  HB1 SER    18      38.180  14.020  31.720  1.00  0.00           H
ATOM    205  HB2 SER    18      38.140  12.910  30.330  1.00  0.00           H
ATOM    206  OG  SER    18      39.110  12.120  31.910  1.00  0.00           O
ATOM    207  HG  SER    18      39.060  11.280  31.450  1.00  0.00           H
ATOM    208  C   SER    18      35.590  13.520  31.200  1.00  0.00           C
ATOM    209  O   SER    18      34.910  13.020  30.310  1.00  0.00           O
ATOM    210  N   LEU    19      35.390  14.810  31.630  1.00  0.00           N
ATOM    211  H   LEU    19      36.040  15.170  32.310  1.00  0.00           H
ATOM    212  CA  LEU    19      34.220  15.630  31.400  1.00  0.00           C
ATOM    213  HA  LEU    19      33.800  15.510  30.400  1.00  0.00           H
ATOM    214  CB  LEU    19      33.050  15.210  32.310  1.00  0.00           C
ATOM    215  HB1 LEU    19      33.350  15.320  33.350  1.00  0.00           H
ATOM    216  HB2 LEU    19      33.050  14.120  32.200  1.00  0.00           H
ATOM    217  CG  LEU    19      31.610  15.700  32.100  1.00  0.00           C
ATOM    218  HG  LEU    19      31.650  16.780  32.060  1.00  0.00           H
ATOM    219  CD1 LEU    19      31.070  15.180  30.770  1.00  0.00           C
ATOM    220 1HD1 LEU    19      30.040  15.510  30.680  1.00  0.00           H
ATOM    221 2HD1 LEU    19      31.580  15.550  29.880  1.00  0.00           H
ATOM    222 3HD1 LEU    19      31.130  14.090  30.730  1.00  0.00           H
ATOM    223  CD2 LEU    19      30.750  15.350  33.280  1.00  0.00           C
ATOM    224 1HD2 LEU    19      31.140  15.810  34.190  1.00  0.00           H
ATOM    225 2HD2 LEU    19      29.760  15.810  33.180  1.00  0.00           H
ATOM    226 3HD2 LEU    19      30.630  14.270  33.330  1.00  0.00           H
ATOM    227  C   LEU    19      34.620  17.100  31.650  1.00  0.00           C
ATOM    228  O   LEU    19      35.580  17.410  32.330  1.00  0.00           O
ATOM    229  N   ARG    20      33.800  17.980  31.100  1.00  0.00           N
ATOM    230  H   ARG    20      33.260  17.660  30.320  1.00  0.00           H
ATOM    231  CA  ARG    20      33.720  19.400  31.480  1.00  0.00           C
ATOM    232  HA  ARG    20      34.490  19.600  32.240  1.00  0.00           H
ATOM    233  CB  ARG    20      34.210  20.290  30.340  1.00  0.00           C
ATOM    234  HB1 ARG    20      33.620  19.920  29.510  1.00  0.00           H
ATOM    235  HB2 ARG    20      35.230  19.950  30.150  1.00  0.00           H
ATOM    236  CG  ARG    20      34.150  21.850  30.540  1.00  0.00           C
ATOM    237  HG1 ARG    20      34.620  22.150  31.470  1.00  0.00           H
ATOM    238  HG2 ARG    20      33.110  22.170  30.590  1.00  0.00           H
ATOM    239  CD  ARG    20      34.890  22.610  29.410  1.00  0.00           C
ATOM    240  HD1 ARG    20      35.700  21.960  29.070  1.00  0.00           H
ATOM    241  HD2 ARG    20      35.370  23.520  29.780  1.00  0.00           H
ATOM    242  NE  ARG    20      34.050  23.020  28.270  1.00  0.00           N
ATOM    243  HE  ARG    20      33.270  22.380  28.160  1.00  0.00           H
ATOM    244  CZ  ARG    20      34.160  24.100  27.410  1.00  0.00           C
ATOM    245  NH1 ARG    20      35.110  24.950  27.630  1.00  0.00           N
ATOM    246 1HH1 ARG    20      35.800  24.900  28.370  1.00  0.00           H
ATOM    247 2HH1 ARG    20      35.010  25.880  27.250  1.00  0.00           H
ATOM    248  NH2 ARG    20      33.370  24.240  26.370  1.00  0.00           N
ATOM    249 1HH2 ARG    20      32.630  23.560  26.260  1.00  0.00           H
ATOM    250 2HH2 ARG    20      33.440  24.940  25.650  1.00  0.00           H
ATOM    251  C   ARG    20      32.320  19.700  31.960  1.00  0.00           C
ATOM    252  O   ARG    20      31.300  19.440  31.310  1.00  0.00           O
ATOM    253  N   LEU    21      32.190  20.270  33.170  1.00  0.00           N
ATOM    254  H   LEU    21      32.980  20.340  33.800  1.00  0.00           H
ATOM    255  CA  LEU    21      31.030  21.120  33.590  1.00  0.00           C
ATOM    256  HA  LEU    21      30.130  20.800  33.070  1.00  0.00           H
ATOM    257  CB  LEU    21      30.840  21.000  35.170  1.00  0.00           C
ATOM    258  HB1 LEU    21      29.880  21.470  35.390  1.00  0.00           H
ATOM    259  HB2 LEU    21      31.650  21.540  35.670  1.00  0.00           H
ATOM    260  CG  LEU    21      30.860  19.590  35.670  1.00  0.00           C
ATOM    261  HG  LEU    21      31.810  19.060  35.580  1.00  0.00           H
ATOM    262  CD1 LEU    21      30.580  19.650  37.180  1.00  0.00           C
ATOM    263 1HD1 LEU    21      30.490  18.590  37.440  1.00  0.00           H
ATOM    264 2HD1 LEU    21      31.370  20.060  37.800  1.00  0.00           H
ATOM    265 3HD1 LEU    21      29.660  20.090  37.560  1.00  0.00           H
ATOM    266  CD2 LEU    21      29.780  18.750  35.050  1.00  0.00           C
ATOM    267 1HD2 LEU    21      30.070  18.730  33.990  1.00  0.00           H
ATOM    268 2HD2 LEU    21      29.910  17.710  35.360  1.00  0.00           H
ATOM    269 3HD2 LEU    21      28.790  19.180  35.140  1.00  0.00           H
ATOM    270  C   LEU    21      31.280  22.610  33.240  1.00  0.00           C
ATOM    271  O   LEU    21      32.410  23.060  33.110  1.00  0.00           O
ATOM    272  N   SER    22      30.250  23.380  33.180  1.00  0.00           N
ATOM    273  H   SER    22      29.350  22.940  33.290  1.00  0.00           H
ATOM    274  CA  SER    22      30.200  24.840  32.760  1.00  0.00           C
ATOM    275  HA  SER    22      31.190  25.290  32.730  1.00  0.00           H
ATOM    276  CB  SER    22      29.580  24.920  31.420  1.00  0.00           C
ATOM    277  HB1 SER    22      28.570  24.490  31.370  1.00  0.00           H
ATOM    278  HB2 SER    22      30.170  24.360  30.700  1.00  0.00           H
ATOM    279  OG  SER    22      29.350  26.260  30.930  1.00  0.00           O
ATOM    280  HG  SER    22      28.480  26.540  31.220  1.00  0.00           H
ATOM    281  C   SER    22      29.310  25.690  33.670  1.00  0.00           C
ATOM    282  O   SER    22      28.290  25.140  34.130  1.00  0.00           O
ATOM    283  N   CYS    23      29.750  26.880  34.040  1.00  0.00           N
ATOM    284  H   CYS    23      30.700  27.040  33.750  1.00  0.00           H
ATOM    285  CA  CYS    23      28.960  27.850  34.890  1.00  0.00           C
ATOM    286  HA  CYS    23      27.960  27.430  34.990  1.00  0.00           H
ATOM    287  CB  CYS    23      29.460  27.800  36.390  1.00  0.00           C
ATOM    288  HB1 CYS    23      30.530  27.720  36.240  1.00  0.00           H
ATOM    289  HB2 CYS    23      29.120  26.860  36.820  1.00  0.00           H
ATOM    290  SG  CYS    23      29.030  29.220  37.380  1.00  0.00           S
ATOM    291  C   CYS    23      29.150  29.280  34.440  1.00  0.00           C
ATOM    292  O   CYS    23      30.280  29.700  34.170  1.00  0.00           O
ATOM    293  N   ALA    24      28.080  30.100  34.450  1.00  0.00           N
ATOM    294  H   ALA    24      27.300  29.810  35.010  1.00  0.00           H
ATOM    295  CA  ALA    24      28.040  31.450  33.810  1.00  0.00           C
ATOM    296  HA  ALA    24      29.000  31.690  33.360  1.00  0.00           H
ATOM    297  CB  ALA    24      27.020  31.470  32.700  1.00  0.00           C
ATOM    298  HB1 ALA    24      26.070  31.110  33.110  1.00  0.00           H
ATOM    299  HB2 ALA    24      26.870  32.470  32.310  1.00  0.00           H
ATOM    300  HB3 ALA    24      27.310  30.800  31.890  1.00  0.00           H
ATOM    301  C   ALA    24      27.660  32.540  34.820  1.00  0.00           C
ATOM    302  O   ALA    24      26.910  32.290  35.740  1.00  0.00           O
ATOM    303  N   ALA    25      28.150  33.750  34.560  1.00  0.00           N
ATOM    304  H   ALA    25      28.750  33.860  33.760  1.00  0.00           H
ATOM    305  CA  ALA    25      28.030  34.830  35.570  1.00  0.00           C
ATOM    306  HA  ALA    25      27.990  34.290  36.520  1.00  0.00           H
ATOM    307  CB  ALA    25      29.260  35.670  35.430  1.00  0.00           C
ATOM    308  HB1 ALA    25      30.140  35.040  35.360  1.00  0.00           H
ATOM    309  HB2 ALA    25      29.240  36.110  34.430  1.00  0.00           H
ATOM    310  HB3 ALA    25      29.270  36.490  36.150  1.00  0.00           H
ATOM    311  C   ALA    25      26.770  35.690  35.470  1.00  0.00           C
ATOM    312  O   ALA    25      26.450  36.390  36.460  1.00  0.00           O
ATOM    313  N   SER    26      25.980  35.680  34.370  1.00  0.00           N
ATOM    314  H   SER    26      26.300  35.110  33.600  1.00  0.00           H
ATOM    315  CA  SER    26      24.540  36.140  34.390  1.00  0.00           C
ATOM    316  HA  SER    26      24.060  35.990  33.420  1.00  0.00           H
ATOM    317  CB  SER    26      23.690  35.270  35.350  1.00  0.00           C
ATOM    318  HB1 SER    26      22.620  35.490  35.330  1.00  0.00           H
ATOM    319  HB2 SER    26      23.950  35.490  36.390  1.00  0.00           H
ATOM    320  OG  SER    26      23.760  33.930  34.900  1.00  0.00           O
ATOM    321  HG  SER    26      23.290  33.400  35.550  1.00  0.00           H
ATOM    322  C   SER    26      24.280  37.620  34.630  1.00  0.00           C
ATOM    323  O   SER    26      23.130  38.020  34.790  1.00  0.00           O
ATOM    324  N   GLY    27      25.320  38.490  34.690  1.00  0.00           N
ATOM    325  H   GLY    27      26.210  38.170  34.350  1.00  0.00           H
ATOM    326  CA  GLY    27      25.340  39.960  34.900  1.00  0.00           C
ATOM    327  HA1 GLY    27      24.330  40.280  35.180  1.00  0.00           H
ATOM    328  HA2 GLY    27      25.820  40.340  34.000  1.00  0.00           H
ATOM    329  C   GLY    27      26.180  40.330  36.160  1.00  0.00           C
ATOM    330  O   GLY    27      26.310  41.500  36.510  1.00  0.00           O
ATOM    331  N   LEU    28      26.830  39.360  36.820  1.00  0.00           N
ATOM    332  H   LEU    28      26.670  38.390  36.580  1.00  0.00           H
ATOM    333  CA  LEU    28      27.940  39.730  37.730  1.00  0.00           C
ATOM    334  HA  LEU    28      27.640  40.630  38.270  1.00  0.00           H
ATOM    335  CB  LEU    28      28.220  38.640  38.700  1.00  0.00           C
ATOM    336  HB1 LEU    28      28.980  38.950  39.420  1.00  0.00           H
ATOM    337  HB2 LEU    28      28.540  37.810  38.070  1.00  0.00           H
ATOM    338  CG  LEU    28      27.020  38.170  39.570  1.00  0.00           C
ATOM    339  HG  LEU    28      26.190  37.790  38.970  1.00  0.00           H
ATOM    340  CD1 LEU    28      27.470  37.070  40.500  1.00  0.00           C
ATOM    341 1HD1 LEU    28      28.280  37.390  41.150  1.00  0.00           H
ATOM    342 2HD1 LEU    28      26.640  36.700  41.110  1.00  0.00           H
ATOM    343 3HD1 LEU    28      27.880  36.310  39.830  1.00  0.00           H
ATOM    344  CD2 LEU    28      26.250  39.190  40.380  1.00  0.00           C
ATOM    345 1HD2 LEU    28      25.530  38.690  41.030  1.00  0.00           H
ATOM    346 2HD2 LEU    28      26.940  39.880  40.870  1.00  0.00           H
ATOM    347 3HD2 LEU    28      25.700  39.780  39.650  1.00  0.00           H
ATOM    348  C   LEU    28      29.240  40.150  36.920  1.00  0.00           C
ATOM    349  O   LEU    28      29.450  39.870  35.750  1.00  0.00           O
ATOM    350  N   LEU    29      29.980  41.050  37.540  1.00  0.00           N
ATOM    351  H   LEU    29      29.420  41.370  38.320  1.00  0.00           H
ATOM    352  CA  LEU    29      31.270  41.600  37.230  1.00  0.00           C
ATOM    353  HA  LEU    29      31.270  41.980  36.210  1.00  0.00           H
ATOM    354  CB  LEU    29      31.500  42.760  38.170  1.00  0.00           C
ATOM    355  HB1 LEU    29      31.730  42.230  39.090  1.00  0.00           H
ATOM    356  HB2 LEU    29      30.610  43.390  38.190  1.00  0.00           H
ATOM    357  CG  LEU    29      32.690  43.740  38.010  1.00  0.00           C
ATOM    358  HG  LEU    29      33.570  43.140  37.770  1.00  0.00           H
ATOM    359  CD1 LEU    29      32.470  44.740  36.870  1.00  0.00           C
ATOM    360 1HD1 LEU    29      31.650  45.390  37.160  1.00  0.00           H
ATOM    361 2HD1 LEU    29      33.360  45.330  36.670  1.00  0.00           H
ATOM    362 3HD1 LEU    29      32.240  44.250  35.920  1.00  0.00           H
ATOM    363  CD2 LEU    29      32.980  44.520  39.290  1.00  0.00           C
ATOM    364 1HD2 LEU    29      33.900  45.080  39.130  1.00  0.00           H
ATOM    365 2HD2 LEU    29      32.080  45.110  39.480  1.00  0.00           H
ATOM    366 3HD2 LEU    29      33.100  43.880  40.160  1.00  0.00           H
ATOM    367  C   LEU    29      32.420  40.610  37.170  1.00  0.00           C
ATOM    368  O   LEU    29      33.420  40.620  37.930  1.00  0.00           O
ATOM    369  N   PHE    30      32.390  39.880  36.100  1.00  0.00           N
ATOM    370  H   PHE    30      31.660  40.020  35.410  1.00  0.00           H
ATOM    371  CA  PHE    30      33.210  38.690  35.750  1.00  0.00           C
ATOM    372  HA  PHE    30      32.970  37.870  36.420  1.00  0.00           H
ATOM    373  CB  PHE    30      32.720  38.100  34.380  1.00  0.00           C
ATOM    374  HB1 PHE    30      32.730  38.830  33.570  1.00  0.00           H
ATOM    375  HB2 PHE    30      31.670  37.910  34.590  1.00  0.00           H
ATOM    376  CG  PHE    30      33.400  36.880  33.920  1.00  0.00           C
ATOM    377  CD1 PHE    30      33.030  35.570  34.250  1.00  0.00           C
ATOM    378  HD1 PHE    30      32.170  35.410  34.890  1.00  0.00           H
ATOM    379  CE1 PHE    30      33.620  34.390  33.710  1.00  0.00           C
ATOM    380  HE1 PHE    30      33.280  33.390  33.920  1.00  0.00           H
ATOM    381  CZ  PHE    30      34.790  34.600  32.890  1.00  0.00           C
ATOM    382  HZ  PHE    30      35.340  33.710  32.610  1.00  0.00           H
ATOM    383  CE2 PHE    30      35.200  35.870  32.600  1.00  0.00           C
ATOM    384  HE2 PHE    30      36.120  36.080  32.070  1.00  0.00           H
ATOM    385  CD2 PHE    30      34.500  37.010  33.000  1.00  0.00           C
ATOM    386  HD2 PHE    30      34.910  37.950  32.680  1.00  0.00           H
ATOM    387  C   PHE    30      34.750  38.940  35.800  1.00  0.00           C
ATOM    388  O   PHE    30      35.490  37.970  36.110  1.00  0.00           O
ATOM    389  N   SER    37      35.190  40.120  35.600  1.00  0.00           N
ATOM    390  H   SER    37      34.520  40.870  35.500  1.00  0.00           H
ATOM    391  CA  SER    37      36.530  40.660  35.540  1.00  0.00           C
ATOM    392  HA  SER    37      37.140  39.920  35.030  1.00  0.00           H
ATOM    393  CB  SER    37      36.470  41.790  34.560  1.00  0.00           C
ATOM    394  HB1 SER    37      36.190  41.400  33.580  1.00  0.00           H
ATOM    395  HB2 SER    37      37.440  42.290  34.590  1.00  0.00           H
ATOM    396  OG  SER    37      35.510  42.750  34.900  1.00  0.00           O
ATOM    397  HG  SER    37      35.180  43.170  34.100  1.00  0.00           H
ATOM    398  C   SER    37      37.120  41.100  36.870  1.00  0.00           C
ATOM    399  O   SER    37      38.340  41.220  36.900  1.00  0.00           O
ATOM    400  N   PHE    38      36.350  41.220  37.940  1.00  0.00           N
ATOM    401  H   PHE    38      35.360  41.070  37.800  1.00  0.00           H
ATOM    402  CA  PHE    38      36.700  41.510  39.330  1.00  0.00           C
ATOM    403  HA  PHE    38      37.770  41.340  39.500  1.00  0.00           H
ATOM    404  CB  PHE    38      36.230  42.940  39.630  1.00  0.00           C
ATOM    405  HB1 PHE    38      36.150  43.080  40.700  1.00  0.00           H
ATOM    406  HB2 PHE    38      35.170  43.020  39.380  1.00  0.00           H
ATOM    407  CG  PHE    38      37.090  43.990  38.940  1.00  0.00           C
ATOM    408  CD1 PHE    38      36.620  44.650  37.790  1.00  0.00           C
ATOM    409  HD1 PHE    38      35.740  44.240  37.330  1.00  0.00           H
ATOM    410  CE1 PHE    38      37.270  45.770  37.290  1.00  0.00           C
ATOM    411  HE1 PHE    38      36.910  46.160  36.350  1.00  0.00           H
ATOM    412  CZ  PHE    38      38.460  46.180  37.940  1.00  0.00           C
ATOM    413  HZ  PHE    38      38.940  47.070  37.560  1.00  0.00           H
ATOM    414  CE2 PHE    38      38.860  45.620  39.110  1.00  0.00           C
ATOM    415  HE2 PHE    38      39.740  46.070  39.540  1.00  0.00           H
ATOM    416  CD2 PHE    38      38.160  44.520  39.650  1.00  0.00           C
ATOM    417  HD2 PHE    38      38.490  44.020  40.550  1.00  0.00           H
ATOM    418  C   PHE    38      36.090  40.500  40.370  1.00  0.00           C
ATOM    419  O   PHE    38      36.380  40.570  41.560  1.00  0.00           O
ATOM    420  N   TYR    39      35.480  39.470  39.830  1.00  0.00           N
ATOM    421  H   TYR    39      35.450  39.420  38.820  1.00  0.00           H
ATOM    422  CA  TYR    39      34.940  38.400  40.680  1.00  0.00           C
ATOM    423  HA  TYR    39      34.940  38.780  41.700  1.00  0.00           H
ATOM    424  CB  TYR    39      33.460  38.090  40.390  1.00  0.00           C
ATOM    425  HB1 TYR    39      33.220  37.060  40.640  1.00  0.00           H
ATOM    426  HB2 TYR    39      33.160  38.130  39.340  1.00  0.00           H
ATOM    427  CG  TYR    39      32.420  38.930  41.140  1.00  0.00           C
ATOM    428  CD1 TYR    39      32.440  40.290  40.990  1.00  0.00           C
ATOM    429  HD1 TYR    39      33.100  40.720  40.250  1.00  0.00           H
ATOM    430  CE1 TYR    39      31.680  41.080  41.860  1.00  0.00           C
ATOM    431  HE1 TYR    39      31.790  42.160  41.910  1.00  0.00           H
ATOM    432  CZ  TYR    39      30.750  40.520  42.760  1.00  0.00           C
ATOM    433  OH  TYR    39      30.050  41.380  43.510  1.00  0.00           O
ATOM    434  HH  TYR    39      29.560  40.950  44.210  1.00  0.00           H
ATOM    435  CE2 TYR    39      30.760  39.110  42.970  1.00  0.00           C
ATOM    436  HE2 TYR    39      30.150  38.590  43.690  1.00  0.00           H
ATOM    437  CD2 TYR    39      31.620  38.360  42.200  1.00  0.00           C
ATOM    438  HD2 TYR    39      31.770  37.300  42.360  1.00  0.00           H
ATOM    439  C   TYR    39      35.760  37.090  40.690  1.00  0.00           C
ATOM    440  O   TYR    39      36.230  36.520  39.690  1.00  0.00           O
ATOM    441  N   ILE    40      35.860  36.580  41.930  1.00  0.00           N
ATOM    442  H   ILE    40      35.210  37.020  42.570  1.00  0.00           H
ATOM    443  CA  ILE    40      36.460  35.240  42.130  1.00  0.00           C
ATOM    444  HA  ILE    40      37.190  35.200  41.320  1.00  0.00           H
ATOM    445  CB  ILE    40      37.150  35.050  43.490  1.00  0.00           C
ATOM    446  HB  ILE    40      36.410  35.130  44.290  1.00  0.00           H
ATOM    447  CG2 ILE    40      37.680  33.600  43.680  1.00  0.00           C
ATOM    448 1HG2 ILE    40      36.840  32.910  43.620  1.00  0.00           H
ATOM    449 2HG2 ILE    40      38.360  33.330  42.870  1.00  0.00           H
ATOM    450 3HG2 ILE    40      38.120  33.410  44.660  1.00  0.00           H
ATOM    451  CG1 ILE    40      38.370  36.000  43.640  1.00  0.00           C
ATOM    452 1HG1 ILE    40      38.970  36.100  42.730  1.00  0.00           H
ATOM    453 2HG1 ILE    40      38.910  35.620  44.500  1.00  0.00           H
ATOM    454  CD  ILE    40      37.890  37.430  43.940  1.00  0.00           C
ATOM    455  HD1 ILE    40      37.690  37.980  43.020  1.00  0.00           H
ATOM    456  HD2 ILE    40      37.060  37.370  44.640  1.00  0.00           H
ATOM    457  HD3 ILE    40      38.730  37.860  44.490  1.00  0.00           H
ATOM    458  C   ILE    40      35.250  34.270  42.020  1.00  0.00           C
ATOM    459  O   ILE    40      34.100  34.480  42.430  1.00  0.00           O
ATOM    460  N   MET    41      35.430  33.210  41.220  1.00  0.00           N
ATOM    461  H   MET    41      36.380  33.040  40.900  1.00  0.00           H
ATOM    462  CA  MET    41      34.380  32.170  40.910  1.00  0.00           C
ATOM    463  HA  MET    41      33.460  32.310  41.470  1.00  0.00           H
ATOM    464  CB  MET    41      34.020  32.330  39.420  1.00  0.00           C
ATOM    465  HB1 MET    41      33.580  31.380  39.130  1.00  0.00           H
ATOM    466  HB2 MET    41      34.970  32.340  38.880  1.00  0.00           H
ATOM    467  CG  MET    41      33.250  33.590  39.020  1.00  0.00           C
ATOM    468  HG1 MET    41      33.930  34.430  39.100  1.00  0.00           H
ATOM    469  HG2 MET    41      32.520  33.600  39.830  1.00  0.00           H
ATOM    470  SD  MET    41      32.380  33.380  37.400  1.00  0.00           S
ATOM    471  CE  MET    41      31.080  32.200  37.920  1.00  0.00           C
ATOM    472  HE1 MET    41      30.410  32.750  38.580  1.00  0.00           H
ATOM    473  HE2 MET    41      30.490  31.770  37.110  1.00  0.00           H
ATOM    474  HE3 MET    41      31.510  31.360  38.480  1.00  0.00           H
ATOM    475  C   MET    41      34.930  30.760  41.160  1.00  0.00           C
ATOM    476  O   MET    41      36.050  30.410  40.870  1.00  0.00           O
ATOM    477  N   GLY    42      34.090  29.850  41.640  1.00  0.00           N
ATOM    478  H   GLY    42      33.140  30.140  41.800  1.00  0.00           H
ATOM    479  CA  GLY    42      34.460  28.470  42.000  1.00  0.00           C
ATOM    480  HA1 GLY    42      34.860  28.540  43.010  1.00  0.00           H
ATOM    481  HA2 GLY    42      35.260  28.070  41.380  1.00  0.00           H
ATOM    482  C   GLY    42      33.350  27.380  41.940  1.00  0.00           C
ATOM    483  O   GLY    42      32.240  27.620  41.450  1.00  0.00           O
ATOM    484  N   TRP    43      33.700  26.130  42.310  1.00  0.00           N
ATOM    485  H   TRP    43      34.680  26.110  42.550  1.00  0.00           H
ATOM    486  CA  TRP    43      32.920  24.850  42.370  1.00  0.00           C
ATOM    487  HA  TRP    43      31.870  25.100  42.250  1.00  0.00           H
ATOM    488  CB  TRP    43      33.400  23.840  41.260  1.00  0.00           C
ATOM    489  HB1 TRP    43      32.820  22.930  41.430  1.00  0.00           H
ATOM    490  HB2 TRP    43      34.460  23.590  41.240  1.00  0.00           H
ATOM    491  CG  TRP    43      33.130  24.260  39.880  1.00  0.00           C
ATOM    492  CD1 TRP    43      33.870  25.070  39.100  1.00  0.00           C
ATOM    493  HD1 TRP    43      34.840  25.460  39.380  1.00  0.00           H
ATOM    494  NE1 TRP    43      33.240  25.370  37.940  1.00  0.00           N
ATOM    495  HE1 TRP    43      33.650  25.950  37.220  1.00  0.00           H
ATOM    496  CE2 TRP    43      32.010  24.720  37.860  1.00  0.00           C
ATOM    497  CZ2 TRP    43      30.950  24.770  36.940  1.00  0.00           C
ATOM    498  HZ2 TRP    43      31.050  25.430  36.090  1.00  0.00           H
ATOM    499  CH2 TRP    43      29.790  24.000  37.140  1.00  0.00           C
ATOM    500  HH2 TRP    43      28.960  24.120  36.470  1.00  0.00           H
ATOM    501  CZ3 TRP    43      29.690  23.210  38.330  1.00  0.00           C
ATOM    502  HZ3 TRP    43      28.800  22.620  38.510  1.00  0.00           H
ATOM    503  CE3 TRP    43      30.760  23.230  39.270  1.00  0.00           C
ATOM    504  HE3 TRP    43      30.710  22.580  40.130  1.00  0.00           H
ATOM    505  CD2 TRP    43      31.940  23.920  39.070  1.00  0.00           C
ATOM    506  C   TRP    43      33.010  24.160  43.750  1.00  0.00           C
ATOM    507  O   TRP    43      33.990  23.980  44.450  1.00  0.00           O
ATOM    508  N   PHE    44      31.840  23.650  44.160  1.00  0.00           N
ATOM    509  H   PHE    44      31.030  24.020  43.680  1.00  0.00           H
ATOM    510  CA  PHE    44      31.520  22.780  45.330  1.00  0.00           C
ATOM    511  HA  PHE    44      32.400  22.430  45.860  1.00  0.00           H
ATOM    512  CB  PHE    44      30.770  23.680  46.320  1.00  0.00           C
ATOM    513  HB1 PHE    44      30.640  22.970  47.140  1.00  0.00           H
ATOM    514  HB2 PHE    44      29.750  23.880  46.010  1.00  0.00           H
ATOM    515  CG  PHE    44      31.440  24.970  46.870  1.00  0.00           C
ATOM    516  CD1 PHE    44      31.590  26.120  46.060  1.00  0.00           C
ATOM    517  HD1 PHE    44      31.160  26.040  45.070  1.00  0.00           H
ATOM    518  CE1 PHE    44      32.290  27.270  46.530  1.00  0.00           C
ATOM    519  HE1 PHE    44      32.500  28.140  45.940  1.00  0.00           H
ATOM    520  CZ  PHE    44      32.960  27.190  47.770  1.00  0.00           C
ATOM    521  HZ  PHE    44      33.590  27.960  48.190  1.00  0.00           H
ATOM    522  CE2 PHE    44      32.760  26.020  48.550  1.00  0.00           C
ATOM    523  HE2 PHE    44      33.200  25.990  49.540  1.00  0.00           H
ATOM    524  CD2 PHE    44      32.050  24.940  48.130  1.00  0.00           C
ATOM    525  HD2 PHE    44      31.900  24.110  48.810  1.00  0.00           H
ATOM    526  C   PHE    44      30.660  21.530  44.940  1.00  0.00           C
ATOM    527  O   PHE    44      30.010  21.550  43.930  1.00  0.00           O
ATOM    528  N   ARG    45      30.630  20.440  45.690  1.00  0.00           N
ATOM    529  H   ARG    45      31.280  20.410  46.460  1.00  0.00           H
ATOM    530  CA  ARG    45      29.850  19.250  45.400  1.00  0.00           C
ATOM    531  HA  ARG    45      29.040  19.630  44.780  1.00  0.00           H
ATOM    532  CB  ARG    45      30.610  18.190  44.610  1.00  0.00           C
ATOM    533  HB1 ARG    45      30.990  18.660  43.700  1.00  0.00           H
ATOM    534  HB2 ARG    45      29.900  17.400  44.370  1.00  0.00           H
ATOM    535  CG  ARG    45      31.780  17.470  45.390  1.00  0.00           C
ATOM    536  HG1 ARG    45      31.340  16.710  46.030  1.00  0.00           H
ATOM    537  HG2 ARG    45      32.320  18.140  46.060  1.00  0.00           H
ATOM    538  CD  ARG    45      32.690  16.730  44.440  1.00  0.00           C
ATOM    539  HD1 ARG    45      33.160  17.460  43.770  1.00  0.00           H
ATOM    540  HD2 ARG    45      32.100  16.080  43.800  1.00  0.00           H
ATOM    541  NE  ARG    45      33.810  16.130  45.210  1.00  0.00           N
ATOM    542  HE  ARG    45      34.060  16.530  46.100  1.00  0.00           H
ATOM    543  CZ  ARG    45      34.470  15.010  44.910  1.00  0.00           C
ATOM    544  NH1 ARG    45      34.220  14.390  43.750  1.00  0.00           N
ATOM    545 1HH1 ARG    45      33.560  14.710  43.050  1.00  0.00           H
ATOM    546 2HH1 ARG    45      34.730  13.530  43.600  1.00  0.00           H
ATOM    547  NH2 ARG    45      35.340  14.440  45.660  1.00  0.00           N
ATOM    548 1HH2 ARG    45      35.570  14.910  46.530  1.00  0.00           H
ATOM    549 2HH2 ARG    45      35.940  13.680  45.390  1.00  0.00           H
ATOM    550  C   ARG    45      29.220  18.640  46.620  1.00  0.00           C
ATOM    551  O   ARG    45      29.770  18.730  47.700  1.00  0.00           O
ATOM    552  N   GLN    46      27.960  18.190  46.480  1.00  0.00           N
ATOM    553  H   GLN    46      27.590  18.320  45.550  1.00  0.00           H
ATOM    554  CA  GLN    46      27.250  17.490  47.510  1.00  0.00           C
ATOM    555  HA  GLN    46      27.930  17.230  48.320  1.00  0.00           H
ATOM    556  CB  GLN    46      26.150  18.430  48.040  1.00  0.00           C
ATOM    557  HB1 GLN    46      25.390  18.590  47.280  1.00  0.00           H
ATOM    558  HB2 GLN    46      26.550  19.400  48.350  1.00  0.00           H
ATOM    559  CG  GLN    46      25.440  17.810  49.250  1.00  0.00           C
ATOM    560  HG1 GLN    46      26.250  17.460  49.900  1.00  0.00           H
ATOM    561  HG2 GLN    46      24.860  16.940  48.960  1.00  0.00           H
ATOM    562  CD  GLN    46      24.640  18.850  50.000  1.00  0.00           C
ATOM    563  OE1 GLN    46      24.320  19.900  49.500  1.00  0.00           O
ATOM    564  NE2 GLN    46      24.400  18.690  51.280  1.00  0.00           N
ATOM    565 1HE2 GLN    46      24.600  17.800  51.710  1.00  0.00           H
ATOM    566 2HE2 GLN    46      23.920  19.420  51.780  1.00  0.00           H
ATOM    567  C   GLN    46      26.760  16.110  47.090  1.00  0.00           C
ATOM    568  O   GLN    46      25.940  16.040  46.190  1.00  0.00           O
ATOM    569  N   ALA    47      27.290  15.020  47.670  1.00  0.00           N
ATOM    570  H   ALA    47      27.740  15.070  48.570  1.00  0.00           H
ATOM    571  CA  ALA    47      26.810  13.690  47.400  1.00  0.00           C
ATOM    572  HA  ALA    47      26.550  13.560  46.350  1.00  0.00           H
ATOM    573  CB  ALA    47      27.990  12.760  47.810  1.00  0.00           C
ATOM    574  HB1 ALA    47      27.810  11.740  47.490  1.00  0.00           H
ATOM    575  HB2 ALA    47      28.840  13.070  47.210  1.00  0.00           H
ATOM    576  HB3 ALA    47      28.140  12.760  48.890  1.00  0.00           H
ATOM    577  C   ALA    47      25.570  13.360  48.250  1.00  0.00           C
ATOM    578  O   ALA    47      25.110  14.150  49.090  1.00  0.00           O
ATOM    579  N   PRO    48      24.910  12.180  47.940  1.00  0.00           N
ATOM    580  CD  PRO    48      25.180  11.330  46.820  1.00  0.00           C
ATOM    581  HD1 PRO    48      25.850  10.530  47.150  1.00  0.00           H
ATOM    582  HD2 PRO    48      25.550  11.930  45.990  1.00  0.00           H
ATOM    583  CG  PRO    48      23.830  10.670  46.480  1.00  0.00           C
ATOM    584  HG1 PRO    48      23.940   9.730  45.930  1.00  0.00           H
ATOM    585  HG2 PRO    48      23.100  11.260  45.920  1.00  0.00           H
ATOM    586  CB  PRO    48      23.240  10.510  47.960  1.00  0.00           C
ATOM    587  HB1 PRO    48      23.570   9.610  48.460  1.00  0.00           H
ATOM    588  HB2 PRO    48      22.150  10.500  47.910  1.00  0.00           H
ATOM    589  CA  PRO    48      23.730  11.800  48.670  1.00  0.00           C
ATOM    590  HA  PRO    48      22.900  12.510  48.590  1.00  0.00           H
ATOM    591  C   PRO    48      23.930  11.530  50.130  1.00  0.00           C
ATOM    592  O   PRO    48      24.940  10.940  50.480  1.00  0.00           O
ATOM    593  N   GLY    49      22.950  11.970  50.950  1.00  0.00           N
ATOM    594  H   GLY    49      22.140  12.420  50.550  1.00  0.00           H
ATOM    595  CA  GLY    49      23.040  11.930  52.420  1.00  0.00           C
ATOM    596  HA1 GLY    49      22.970  10.890  52.760  1.00  0.00           H
ATOM    597  HA2 GLY    49      22.160  12.440  52.820  1.00  0.00           H
ATOM    598  C   GLY    49      24.230  12.580  53.120  1.00  0.00           C
ATOM    599  O   GLY    49      24.540  12.110  54.170  1.00  0.00           O
ATOM    600  N   ARG    50      24.840  13.640  52.540  1.00  0.00           N
ATOM    601  H   ARG    50      24.460  13.990  51.670  1.00  0.00           H
ATOM    602  CA  ARG    50      26.040  14.190  53.070  1.00  0.00           C
ATOM    603  HA  ARG    50      26.220  14.000  54.130  1.00  0.00           H
ATOM    604  CB  ARG    50      27.180  13.630  52.250  1.00  0.00           C
ATOM    605  HB1 ARG    50      28.070  14.250  52.260  1.00  0.00           H
ATOM    606  HB2 ARG    50      26.950  13.710  51.190  1.00  0.00           H
ATOM    607  CG  ARG    50      27.650  12.220  52.510  1.00  0.00           C
ATOM    608  HG1 ARG    50      26.790  11.550  52.550  1.00  0.00           H
ATOM    609  HG2 ARG    50      27.960  12.200  53.550  1.00  0.00           H
ATOM    610  CD  ARG    50      28.660  11.630  51.510  1.00  0.00           C
ATOM    611  HD1 ARG    50      28.160  11.780  50.550  1.00  0.00           H
ATOM    612  HD2 ARG    50      28.830  10.600  51.810  1.00  0.00           H
ATOM    613  NE  ARG    50      29.970  12.300  51.610  1.00  0.00           N
ATOM    614  HE  ARG    50      30.170  12.730  52.510  1.00  0.00           H
ATOM    615  CZ  ARG    50      30.970  12.420  50.700  1.00  0.00           C
ATOM    616  NH1 ARG    50      30.990  11.800  49.600  1.00  0.00           N
ATOM    617 1HH1 ARG    50      30.320  11.050  49.490  1.00  0.00           H
ATOM    618 2HH1 ARG    50      31.730  11.860  48.920  1.00  0.00           H
ATOM    619  NH2 ARG    50      31.990  13.190  51.010  1.00  0.00           N
ATOM    620 1HH2 ARG    50      32.020  13.620  51.920  1.00  0.00           H
ATOM    621 2HH2 ARG    50      32.530  13.550  50.240  1.00  0.00           H
ATOM    622  C   ARG    50      26.080  15.740  53.000  1.00  0.00           C
ATOM    623  O   ARG    50      25.320  16.340  52.280  1.00  0.00           O
ATOM    624  N   GLU    51      27.010  16.320  53.740  1.00  0.00           N
ATOM    625  H   GLU    51      27.460  15.730  54.430  1.00  0.00           H
ATOM    626  CA  GLU    51      27.290  17.710  53.710  1.00  0.00           C
ATOM    627  HA  GLU    51      26.350  18.240  53.560  1.00  0.00           H
ATOM    628  CB  GLU    51      28.010  18.070  55.020  1.00  0.00           C
ATOM    629  HB1 GLU    51      28.910  17.450  55.110  1.00  0.00           H
ATOM    630  HB2 GLU    51      27.350  17.770  55.830  1.00  0.00           H
ATOM    631  CG  GLU    51      28.300  19.540  55.090  1.00  0.00           C
ATOM    632  HG1 GLU    51      29.030  19.810  54.330  1.00  0.00           H
ATOM    633  HG2 GLU    51      28.760  19.790  56.040  1.00  0.00           H
ATOM    634  CD  GLU    51      27.020  20.470  55.020  1.00  0.00           C
ATOM    635  OE1 GLU    51      26.280  20.530  56.060  1.00  0.00           O
ATOM    636  OE2 GLU    51      26.660  21.060  53.970  1.00  0.00           O
ATOM    637  C   GLU    51      28.190  18.090  52.400  1.00  0.00           C
ATOM    638  O   GLU    51      28.950  17.260  51.940  1.00  0.00           O
ATOM    639  N   ARG    52      28.130  19.410  51.960  1.00  0.00           N
ATOM    640  H   ARG    52      27.500  19.930  52.540  1.00  0.00           H
ATOM    641  CA  ARG    52      28.850  20.060  50.840  1.00  0.00           C
ATOM    642  HA  ARG    52      28.600  19.520  49.920  1.00  0.00           H
ATOM    643  CB  ARG    52      28.360  21.470  50.550  1.00  0.00           C
ATOM    644  HB1 ARG    52      28.660  22.230  51.270  1.00  0.00           H
ATOM    645  HB2 ARG    52      27.270  21.470  50.570  1.00  0.00           H
ATOM    646  CG  ARG    52      28.810  22.130  49.210  1.00  0.00           C
ATOM    647  HG1 ARG    52      28.560  21.420  48.420  1.00  0.00           H
ATOM    648  HG2 ARG    52      29.880  22.300  49.130  1.00  0.00           H
ATOM    649  CD  ARG    52      28.050  23.530  49.000  1.00  0.00           C
ATOM    650  HD1 ARG    52      26.970  23.380  48.880  1.00  0.00           H
ATOM    651  HD2 ARG    52      28.440  23.950  48.070  1.00  0.00           H
ATOM    652  NE  ARG    52      28.270  24.460  50.120  1.00  0.00           N
ATOM    653  HE  ARG    52      29.120  24.300  50.630  1.00  0.00           H
ATOM    654  CZ  ARG    52      27.580  25.540  50.460  1.00  0.00           C
ATOM    655  NH1 ARG    52      26.570  25.870  49.740  1.00  0.00           N
ATOM    656 1HH1 ARG    52      26.280  25.260  48.990  1.00  0.00           H
ATOM    657 2HH1 ARG    52      26.040  26.690  50.010  1.00  0.00           H
ATOM    658  NH2 ARG    52      27.940  26.200  51.510  1.00  0.00           N
ATOM    659 1HH2 ARG    52      28.510  25.790  52.230  1.00  0.00           H
ATOM    660 2HH2 ARG    52      27.350  26.990  51.720  1.00  0.00           H
ATOM    661  C   ARG    52      30.330  19.930  51.110  1.00  0.00           C
ATOM    662  O   ARG    52      30.770  20.220  52.290  1.00  0.00           O
ATOM    663  N   GLU    53      31.130  19.800  50.050  1.00  0.00           N
ATOM    664  H   GLU    53      30.710  19.530  49.170  1.00  0.00           H
ATOM    665  CA  GLU    53      32.570  20.010  50.010  1.00  0.00           C
ATOM    666  HA  GLU    53      32.900  20.280  51.020  1.00  0.00           H
ATOM    667  CB  GLU    53      33.290  18.720  49.510  1.00  0.00           C
ATOM    668  HB1 GLU    53      34.350  18.850  49.730  1.00  0.00           H
ATOM    669  HB2 GLU    53      33.120  18.650  48.430  1.00  0.00           H
ATOM    670  CG  GLU    53      32.650  17.520  50.170  1.00  0.00           C
ATOM    671  HG1 GLU    53      31.970  16.980  49.510  1.00  0.00           H
ATOM    672  HG2 GLU    53      32.070  17.700  51.080  1.00  0.00           H
ATOM    673  CD  GLU    53      33.710  16.410  50.430  1.00  0.00           C
ATOM    674  OE1 GLU    53      33.870  15.540  49.600  1.00  0.00           O
ATOM    675  OE2 GLU    53      34.390  16.470  51.460  1.00  0.00           O
ATOM    676  C   GLU    53      32.900  21.110  48.960  1.00  0.00           C
ATOM    677  O   GLU    53      32.290  21.240  47.880  1.00  0.00           O
ATOM    678  N   PHE    54      34.010  21.870  49.280  1.00  0.00           N
ATOM    679  H   PHE    54      34.470  21.810  50.180  1.00  0.00           H
ATOM    680  CA  PHE    54      34.740  22.540  48.160  1.00  0.00           C
ATOM    681  HA  PHE    54      34.030  23.110  47.560  1.00  0.00           H
ATOM    682  CB  PHE    54      35.690  23.540  48.830  1.00  0.00           C
ATOM    683  HB1 PHE    54      36.310  22.930  49.480  1.00  0.00           H
ATOM    684  HB2 PHE    54      35.040  24.240  49.360  1.00  0.00           H
ATOM    685  CG  PHE    54      36.520  24.330  47.880  1.00  0.00           C
ATOM    686  CD1 PHE    54      35.940  25.150  46.930  1.00  0.00           C
ATOM    687  HD1 PHE    54      34.860  25.100  46.830  1.00  0.00           H
ATOM    688  CE1 PHE    54      36.740  25.920  46.030  1.00  0.00           C
ATOM    689  HE1 PHE    54      36.170  26.470  45.290  1.00  0.00           H
ATOM    690  CZ  PHE    54      38.120  25.760  46.000  1.00  0.00           C
ATOM    691  HZ  PHE    54      38.810  26.320  45.390  1.00  0.00           H
ATOM    692  CE2 PHE    54      38.690  25.040  47.040  1.00  0.00           C
ATOM    693  HE2 PHE    54      39.760  25.020  47.190  1.00  0.00           H
ATOM    694  CD2 PHE    54      37.950  24.300  47.950  1.00  0.00           C
ATOM    695  HD2 PHE    54      38.460  23.760  48.730  1.00  0.00           H
ATOM    696  C   PHE    54      35.370  21.510  47.180  1.00  0.00           C
ATOM    697  O   PHE    54      35.670  20.370  47.510  1.00  0.00           O
ATOM    698  N   VAL    55      35.600  21.950  45.920  1.00  0.00           N
ATOM    699  H   VAL    55      35.260  22.870  45.700  1.00  0.00           H
ATOM    700  CA  VAL    55      36.540  21.270  44.960  1.00  0.00           C
ATOM    701  HA  VAL    55      37.060  20.470  45.490  1.00  0.00           H
ATOM    702  CB  VAL    55      35.660  20.760  43.750  1.00  0.00           C
ATOM    703  HB  VAL    55      35.320  21.650  43.220  1.00  0.00           H
ATOM    704  CG1 VAL    55      36.500  19.890  42.840  1.00  0.00           C
ATOM    705 1HG1 VAL    55      35.920  19.560  41.980  1.00  0.00           H
ATOM    706 2HG1 VAL    55      37.330  20.480  42.440  1.00  0.00           H
ATOM    707 3HG1 VAL    55      36.830  19.040  43.450  1.00  0.00           H
ATOM    708  CG2 VAL    55      34.420  19.920  44.180  1.00  0.00           C
ATOM    709 1HG2 VAL    55      33.830  19.700  43.290  1.00  0.00           H
ATOM    710 2HG2 VAL    55      34.780  18.970  44.570  1.00  0.00           H
ATOM    711 3HG2 VAL    55      33.770  20.500  44.830  1.00  0.00           H
ATOM    712  C   VAL    55      37.610  22.190  44.440  1.00  0.00           C
ATOM    713  O   VAL    55      38.780  21.870  44.410  1.00  0.00           O
ATOM    714  N   ALA    56      37.200  23.360  43.930  1.00  0.00           N
ATOM    715  H   ALA    56      36.230  23.630  43.990  1.00  0.00           H
ATOM    716  CA  ALA    56      38.090  24.260  43.230  1.00  0.00           C
ATOM    717  HA  ALA    56      39.040  24.410  43.750  1.00  0.00           H
ATOM    718  CB  ALA    56      38.460  23.590  41.930  1.00  0.00           C
ATOM    719  HB1 ALA    56      39.110  22.740  42.120  1.00  0.00           H
ATOM    720  HB2 ALA    56      37.560  23.350  41.360  1.00  0.00           H
ATOM    721  HB3 ALA    56      39.010  24.340  41.360  1.00  0.00           H
ATOM    722  C   ALA    56      37.570  25.710  42.900  1.00  0.00           C
ATOM    723  O   ALA    56      36.450  25.930  42.480  1.00  0.00           O
ATOM    724  N   SER    57      38.510  26.650  43.030  1.00  0.00           N
ATOM    725  H   SER    57      39.480  26.410  43.180  1.00  0.00           H
ATOM    726  CA  SER    57      38.170  28.110  42.740  1.00  0.00           C
ATOM    727  HA  SER    57      37.350  28.200  42.030  1.00  0.00           H
ATOM    728  CB  SER    57      37.780  28.820  44.080  1.00  0.00           C
ATOM    729  HB1 SER    57      36.930  28.290  44.500  1.00  0.00           H
ATOM    730  HB2 SER    57      37.500  29.840  43.800  1.00  0.00           H
ATOM    731  OG  SER    57      38.890  28.960  44.970  1.00  0.00           O
ATOM    732  HG  SER    57      38.450  29.000  45.820  1.00  0.00           H
ATOM    733  C   SER    57      39.380  28.740  42.060  1.00  0.00           C
ATOM    734  O   SER    57      40.560  28.380  42.270  1.00  0.00           O
ATOM    735  N   ILE    58      39.100  29.780  41.210  1.00  0.00           N
ATOM    736  H   ILE    58      38.110  29.910  41.030  1.00  0.00           H
ATOM    737  CA  ILE    58      39.890  30.650  40.390  1.00  0.00           C
ATOM    738  HA  ILE    58      40.950  30.430  40.570  1.00  0.00           H
ATOM    739  CB  ILE    58      39.700  30.280  38.870  1.00  0.00           C
ATOM    740  HB  ILE    58      39.730  29.200  38.730  1.00  0.00           H
ATOM    741  CG2 ILE    58      38.320  30.470  38.270  1.00  0.00           C
ATOM    742 1HG2 ILE    58      37.960  31.500  38.250  1.00  0.00           H
ATOM    743 2HG2 ILE    58      38.140  29.940  37.330  1.00  0.00           H
ATOM    744 3HG2 ILE    58      37.630  30.020  38.980  1.00  0.00           H
ATOM    745  CG1 ILE    58      40.810  30.750  37.900  1.00  0.00           C
ATOM    746 1HG1 ILE    58      41.740  30.930  38.440  1.00  0.00           H
ATOM    747 2HG1 ILE    58      40.570  31.710  37.460  1.00  0.00           H
ATOM    748  CD  ILE    58      41.140  29.760  36.750  1.00  0.00           C
ATOM    749  HD1 ILE    58      40.210  29.550  36.220  1.00  0.00           H
ATOM    750  HD2 ILE    58      41.920  30.270  36.180  1.00  0.00           H
ATOM    751  HD3 ILE    58      41.550  28.850  37.170  1.00  0.00           H
ATOM    752  C   ILE    58      39.680  32.100  40.570  1.00  0.00           C
ATOM    753  O   ILE    58      38.550  32.570  40.480  1.00  0.00           O
ATOM    754  N   LYS    59      40.730  32.940  40.810  1.00  0.00           N
ATOM    755  H   LYS    59      41.630  32.490  40.820  1.00  0.00           H
ATOM    756  CA  LYS    59      40.600  34.380  40.750  1.00  0.00           C
ATOM    757  HA  LYS    59      39.610  34.660  41.130  1.00  0.00           H
ATOM    758  CB  LYS    59      41.750  34.960  41.630  1.00  0.00           C
ATOM    759  HB1 LYS    59      41.720  36.040  41.740  1.00  0.00           H
ATOM    760  HB2 LYS    59      42.740  34.710  41.250  1.00  0.00           H
ATOM    761  CG  LYS    59      41.880  34.260  43.040  1.00  0.00           C
ATOM    762  HG1 LYS    59      42.440  33.330  42.980  1.00  0.00           H
ATOM    763  HG2 LYS    59      40.930  34.060  43.520  1.00  0.00           H
ATOM    764  CD  LYS    59      42.730  35.150  43.970  1.00  0.00           C
ATOM    765  HD1 LYS    59      42.260  36.110  44.160  1.00  0.00           H
ATOM    766  HD2 LYS    59      43.650  35.450  43.470  1.00  0.00           H
ATOM    767  CE  LYS    59      43.030  34.630  45.340  1.00  0.00           C
ATOM    768  HE1 LYS    59      42.040  34.560  45.800  1.00  0.00           H
ATOM    769  HE2 LYS    59      43.620  35.420  45.820  1.00  0.00           H
ATOM    770  NZ  LYS    59      43.700  33.300  45.390  1.00  0.00           N
ATOM    771  HZ1 LYS    59      44.580  33.290  44.890  1.00  0.00           H
ATOM    772  HZ2 LYS    59      43.800  32.990  46.340  1.00  0.00           H
ATOM    773  HZ3 LYS    59      43.110  32.620  44.920  1.00  0.00           H
ATOM    774  C   LYS    59      40.600  34.980  39.320  1.00  0.00           C
ATOM    775  O   LYS    59      40.910  34.250  38.310  1.00  0.00           O
ATOM    776  N   TRP    60      40.110  36.250  39.150  1.00  0.00           N
ATOM    777  H   TRP    60      39.930  36.830  39.960  1.00  0.00           H
ATOM    778  CA  TRP    60      39.900  36.860  37.850  1.00  0.00           C
ATOM    779  HA  TRP    60      39.250  36.250  37.220  1.00  0.00           H
ATOM    780  CB  TRP    60      39.150  38.170  38.130  1.00  0.00           C
ATOM    781  HB1 TRP    60      38.080  37.950  38.150  1.00  0.00           H
ATOM    782  HB2 TRP    60      39.380  38.750  37.240  1.00  0.00           H
ATOM    783  CG  TRP    60      39.490  39.070  39.170  1.00  0.00           C
ATOM    784  CD1 TRP    60      38.970  39.160  40.390  1.00  0.00           C
ATOM    785  HD1 TRP    60      38.240  38.500  40.840  1.00  0.00           H
ATOM    786  NE1 TRP    60      39.550  40.230  41.110  1.00  0.00           N
ATOM    787  HE1 TRP    60      39.280  40.480  42.060  1.00  0.00           H
ATOM    788  CE2 TRP    60      40.600  40.760  40.410  1.00  0.00           C
ATOM    789  CZ2 TRP    60      41.540  41.760  40.670  1.00  0.00           C
ATOM    790  HZ2 TRP    60      41.510  42.400  41.540  1.00  0.00           H
ATOM    791  CH2 TRP    60      42.350  42.200  39.610  1.00  0.00           C
ATOM    792  HH2 TRP    60      43.050  43.000  39.800  1.00  0.00           H
ATOM    793  CZ3 TRP    60      42.380  41.600  38.360  1.00  0.00           C
ATOM    794  HZ3 TRP    60      43.140  41.870  37.650  1.00  0.00           H
ATOM    795  CE3 TRP    60      41.540  40.500  38.180  1.00  0.00           C
ATOM    796  HE3 TRP    60      41.580  39.960  37.240  1.00  0.00           H
ATOM    797  CD2 TRP    60      40.610  40.080  39.130  1.00  0.00           C
ATOM    798  C   TRP    60      41.220  37.100  37.010  1.00  0.00           C
ATOM    799  O   TRP    60      41.110  37.430  35.820  1.00  0.00           O
ATOM    800  N   ALA    61      42.430  36.890  37.510  1.00  0.00           N
ATOM    801  H   ALA    61      42.450  36.510  38.440  1.00  0.00           H
ATOM    802  CA  ALA    61      43.680  36.760  36.690  1.00  0.00           C
ATOM    803  HA  ALA    61      43.480  37.000  35.650  1.00  0.00           H
ATOM    804  CB  ALA    61      44.700  37.820  37.130  1.00  0.00           C
ATOM    805  HB1 ALA    61      44.500  38.850  36.830  1.00  0.00           H
ATOM    806  HB2 ALA    61      44.790  37.910  38.210  1.00  0.00           H
ATOM    807  HB3 ALA    61      45.620  37.430  36.680  1.00  0.00           H
ATOM    808  C   ALA    61      44.210  35.290  36.700  1.00  0.00           C
ATOM    809  O   ALA    61      45.380  35.040  36.400  1.00  0.00           O
ATOM    810  N   GLY    65      43.440  34.250  37.120  1.00  0.00           N
ATOM    811  H   GLY    65      42.450  34.420  37.240  1.00  0.00           H
ATOM    812  CA  GLY    65      43.850  32.830  36.920  1.00  0.00           C
ATOM    813  HA1 GLY    65      44.410  32.700  35.990  1.00  0.00           H
ATOM    814  HA2 GLY    65      42.930  32.250  36.840  1.00  0.00           H
ATOM    815  C   GLY    65      44.660  32.250  38.080  1.00  0.00           C
ATOM    816  O   GLY    65      45.110  31.090  37.930  1.00  0.00           O
ATOM    817  N   ASP    66      44.740  32.910  39.260  1.00  0.00           N
ATOM    818  H   ASP    66      44.280  33.800  39.400  1.00  0.00           H
ATOM    819  CA  ASP    66      45.280  32.240  40.520  1.00  0.00           C
ATOM    820  HA  ASP    66      46.160  31.650  40.250  1.00  0.00           H
ATOM    821  CB  ASP    66      45.650  33.190  41.710  1.00  0.00           C
ATOM    822  HB1 ASP    66      44.730  33.640  42.090  1.00  0.00           H
ATOM    823  HB2 ASP    66      46.250  34.030  41.360  1.00  0.00           H
ATOM    824  CG  ASP    66      46.350  32.600  42.920  1.00  0.00           C
ATOM    825  OD1 ASP    66      46.010  32.860  44.070  1.00  0.00           O
ATOM    826  OD2 ASP    66      47.270  31.760  42.670  1.00  0.00           O
ATOM    827  C   ASP    66      44.230  31.100  40.950  1.00  0.00           C
ATOM    828  O   ASP    66      42.980  31.290  40.890  1.00  0.00           O
ATOM    829  N   ARG    67      44.700  29.950  41.410  1.00  0.00           N
ATOM    830  H   ARG    67      45.690  29.780  41.510  1.00  0.00           H
ATOM    831  CA  ARG    67      43.900  28.760  41.570  1.00  0.00           C
ATOM    832  HA  ARG    67      42.870  29.040  41.320  1.00  0.00           H
ATOM    833  CB  ARG    67      44.300  27.680  40.560  1.00  0.00           C
ATOM    834  HB1 ARG    67      43.820  26.720  40.780  1.00  0.00           H
ATOM    835  HB2 ARG    67      45.380  27.520  40.640  1.00  0.00           H
ATOM    836  CG  ARG    67      43.840  28.030  39.130  1.00  0.00           C
ATOM    837  HG1 ARG    67      44.430  28.900  38.820  1.00  0.00           H
ATOM    838  HG2 ARG    67      42.770  28.230  39.060  1.00  0.00           H
ATOM    839  CD  ARG    67      44.280  26.990  38.140  1.00  0.00           C
ATOM    840  HD1 ARG    67      43.830  26.030  38.410  1.00  0.00           H
ATOM    841  HD2 ARG    67      45.370  26.950  38.220  1.00  0.00           H
ATOM    842  NE  ARG    67      43.920  27.290  36.650  1.00  0.00           N
ATOM    843  HE  ARG    67      43.210  26.730  36.200  1.00  0.00           H
ATOM    844  CZ  ARG    67      44.530  28.100  35.810  1.00  0.00           C
ATOM    845  NH1 ARG    67      45.390  28.970  36.120  1.00  0.00           N
ATOM    846 1HH1 ARG    67      45.470  29.310  37.070  1.00  0.00           H
ATOM    847 2HH1 ARG    67      45.720  29.640  35.440  1.00  0.00           H
ATOM    848  NH2 ARG    67      44.220  27.890  34.590  1.00  0.00           N
ATOM    849 1HH2 ARG    67      43.610  27.130  34.330  1.00  0.00           H
ATOM    850 2HH2 ARG    67      44.630  28.510  33.910  1.00  0.00           H
ATOM    851  C   ARG    67      44.120  28.250  42.970  1.00  0.00           C
ATOM    852  O   ARG    67      45.190  28.310  43.570  1.00  0.00           O
ATOM    853  N   THR    68      43.040  27.660  43.450  1.00  0.00           N
ATOM    854  H   THR    68      42.200  27.650  42.900  1.00  0.00           H
ATOM    855  CA  THR    68      42.820  27.170  44.810  1.00  0.00           C
ATOM    856  HA  THR    68      43.750  26.820  45.260  1.00  0.00           H
ATOM    857  CB  THR    68      42.250  28.210  45.830  1.00  0.00           C
ATOM    858  HB  THR    68      41.570  27.690  46.510  1.00  0.00           H
ATOM    859  CG2 THR    68      43.340  28.750  46.730  1.00  0.00           C
ATOM    860 1HG2 THR    68      44.210  28.980  46.120  1.00  0.00           H
ATOM    861 2HG2 THR    68      42.990  29.680  47.160  1.00  0.00           H
ATOM    862 3HG2 THR    68      43.480  28.050  47.550  1.00  0.00           H
ATOM    863  OG1 THR    68      41.560  29.350  45.350  1.00  0.00           O
ATOM    864  HG1 THR    68      40.740  28.980  45.010  1.00  0.00           H
ATOM    865  C   THR    68      41.980  25.830  44.720  1.00  0.00           C
ATOM    866  O   THR    68      41.160  25.650  43.840  1.00  0.00           O
ATOM    867  N   TYR    69      42.260  24.880  45.640  1.00  0.00           N
ATOM    868  H   TYR    69      43.040  25.050  46.260  1.00  0.00           H
ATOM    869  CA  TYR    69      41.760  23.500  45.580  1.00  0.00           C
ATOM    870  HA  TYR    69      40.940  23.600  44.870  1.00  0.00           H
ATOM    871  CB  TYR    69      42.790  22.530  44.950  1.00  0.00           C
ATOM    872  HB1 TYR    69      42.360  21.540  44.810  1.00  0.00           H
ATOM    873  HB2 TYR    69      43.680  22.440  45.560  1.00  0.00           H
ATOM    874  CG  TYR    69      43.310  23.010  43.570  1.00  0.00           C
ATOM    875  CD1 TYR    69      44.530  23.610  43.430  1.00  0.00           C
ATOM    876  HD1 TYR    69      45.090  23.780  44.340  1.00  0.00           H
ATOM    877  CE1 TYR    69      45.090  23.940  42.180  1.00  0.00           C
ATOM    878  HE1 TYR    69      46.100  24.310  42.080  1.00  0.00           H
ATOM    879  CZ  TYR    69      44.320  23.740  41.060  1.00  0.00           C
ATOM    880  OH  TYR    69      44.770  24.080  39.860  1.00  0.00           O
ATOM    881  HH  TYR    69      45.690  24.370  39.930  1.00  0.00           H
ATOM    882  CE2 TYR    69      43.080  23.120  41.140  1.00  0.00           C
ATOM    883  HE2 TYR    69      42.510  23.050  40.230  1.00  0.00           H
ATOM    884  CD2 TYR    69      42.530  22.740  42.390  1.00  0.00           C
ATOM    885  HD2 TYR    69      41.510  22.400  42.430  1.00  0.00           H
ATOM    886  C   TYR    69      41.260  22.850  46.910  1.00  0.00           C
ATOM    887  O   TYR    69      41.620  23.400  47.980  1.00  0.00           O
ATOM    888  N   GLY    70      40.430  21.820  46.920  1.00  0.00           N
ATOM    889  H   GLY    70      40.060  21.430  46.060  1.00  0.00           H
ATOM    890  CA  GLY    70      40.210  20.990  48.100  1.00  0.00           C
ATOM    891  HA1 GLY    70      39.610  20.100  47.940  1.00  0.00           H
ATOM    892  HA2 GLY    70      39.700  21.590  48.860  1.00  0.00           H
ATOM    893  C   GLY    70      41.500  20.320  48.680  1.00  0.00           C
ATOM    894  O   GLY    70      41.820  20.480  49.870  1.00  0.00           O
ATOM    895  N   THR    71      42.210  19.520  47.860  1.00  0.00           N
ATOM    896  H   THR    71      41.990  19.350  46.890  1.00  0.00           H
ATOM    897  CA  THR    71      43.410  18.770  48.200  1.00  0.00           C
ATOM    898  HA  THR    71      43.850  19.350  49.010  1.00  0.00           H
ATOM    899  CB  THR    71      43.070  17.400  48.810  1.00  0.00           C
ATOM    900  HB  THR    71      43.990  17.070  49.290  1.00  0.00           H
ATOM    901  CG2 THR    71      42.010  17.310  49.990  1.00  0.00           C
ATOM    902 1HG2 THR    71      41.050  17.700  49.660  1.00  0.00           H
ATOM    903 2HG2 THR    71      42.040  16.290  50.370  1.00  0.00           H
ATOM    904 3HG2 THR    71      42.280  18.000  50.780  1.00  0.00           H
ATOM    905  OG1 THR    71      42.750  16.400  47.860  1.00  0.00           O
ATOM    906  HG1 THR    71      42.310  15.750  48.420  1.00  0.00           H
ATOM    907  C   THR    71      44.350  18.590  47.060  1.00  0.00           C
ATOM    908  O   THR    71      43.940  18.730  45.910  1.00  0.00           O
ATOM    909  N   ASP    72      45.530  18.080  47.350  1.00  0.00           N
ATOM    910  H   ASP    72      45.880  18.070  48.300  1.00  0.00           H
ATOM    911  CA  ASP    72      46.450  17.480  46.320  1.00  0.00           C
ATOM    912  HA  ASP    72      46.550  18.330  45.640  1.00  0.00           H
ATOM    913  CB  ASP    72      47.730  17.010  46.890  1.00  0.00           C
ATOM    914  HB1 ASP    72      47.510  16.210  47.590  1.00  0.00           H
ATOM    915  HB2 ASP    72      48.140  17.790  47.530  1.00  0.00           H
ATOM    916  CG  ASP    72      48.740  16.720  45.780  1.00  0.00           C
ATOM    917  OD1 ASP    72      49.490  15.720  45.790  1.00  0.00           O
ATOM    918  OD2 ASP    72      48.980  17.640  44.890  1.00  0.00           O
ATOM    919  C   ASP    72      45.880  16.310  45.530  1.00  0.00           C
ATOM    920  O   ASP    72      46.150  16.180  44.390  1.00  0.00           O
ATOM    921  N   SER    73      45.060  15.440  46.180  1.00  0.00           N
ATOM    922  H   SER    73      44.770  15.550  47.140  1.00  0.00           H
ATOM    923  CA  SER    73      44.310  14.390  45.460  1.00  0.00           C
ATOM    924  HA  SER    73      45.050  13.870  44.850  1.00  0.00           H
ATOM    925  CB  SER    73      43.710  13.330  46.430  1.00  0.00           C
ATOM    926  HB1 SER    73      43.210  12.560  45.850  1.00  0.00           H
ATOM    927  HB2 SER    73      42.990  13.880  47.030  1.00  0.00           H
ATOM    928  OG  SER    73      44.780  12.740  47.210  1.00  0.00           O
ATOM    929  HG  SER    73      45.050  13.380  47.870  1.00  0.00           H
ATOM    930  C   SER    73      43.240  14.890  44.510  1.00  0.00           C
ATOM    931  O   SER    73      43.210  14.420  43.320  1.00  0.00           O
ATOM    932  N   VAL    74      42.490  15.960  44.880  1.00  0.00           N
ATOM    933  H   VAL    74      42.610  16.240  45.850  1.00  0.00           H
ATOM    934  CA  VAL    74      41.540  16.680  44.000  1.00  0.00           C
ATOM    935  HA  VAL    74      40.790  15.990  43.620  1.00  0.00           H
ATOM    936  CB  VAL    74      40.690  17.660  44.830  1.00  0.00           C
ATOM    937  HB  VAL    74      41.310  18.260  45.500  1.00  0.00           H
ATOM    938  CG1 VAL    74      39.870  18.640  43.890  1.00  0.00           C
ATOM    939 1HG1 VAL    74      39.180  18.070  43.260  1.00  0.00           H
ATOM    940 2HG1 VAL    74      39.320  19.330  44.530  1.00  0.00           H
ATOM    941 3HG1 VAL    74      40.600  19.160  43.270  1.00  0.00           H
ATOM    942  CG2 VAL    74      39.720  17.000  45.820  1.00  0.00           C
ATOM    943 1HG2 VAL    74      39.360  17.770  46.510  1.00  0.00           H
ATOM    944 2HG2 VAL    74      38.850  16.640  45.270  1.00  0.00           H
ATOM    945 3HG2 VAL    74      40.160  16.210  46.430  1.00  0.00           H
ATOM    946  C   VAL    74      42.350  17.440  42.930  1.00  0.00           C
ATOM    947  O   VAL    74      41.920  17.340  41.750  1.00  0.00           O
ATOM    948  N   LYS    75      43.420  18.170  43.280  1.00  0.00           N
ATOM    949  H   LYS    75      43.530  18.410  44.250  1.00  0.00           H
ATOM    950  CA  LYS    75      44.240  18.830  42.230  1.00  0.00           C
ATOM    951  HA  LYS    75      43.630  19.520  41.650  1.00  0.00           H
ATOM    952  CB  LYS    75      45.330  19.620  42.940  1.00  0.00           C
ATOM    953  HB1 LYS    75      45.750  18.940  43.680  1.00  0.00           H
ATOM    954  HB2 LYS    75      44.800  20.460  43.390  1.00  0.00           H
ATOM    955  CG  LYS    75      46.430  20.130  41.980  1.00  0.00           C
ATOM    956  HG1 LYS    75      46.040  20.720  41.150  1.00  0.00           H
ATOM    957  HG2 LYS    75      46.940  19.240  41.620  1.00  0.00           H
ATOM    958  CD  LYS    75      47.410  21.070  42.720  1.00  0.00           C
ATOM    959  HD1 LYS    75      47.740  20.520  43.600  1.00  0.00           H
ATOM    960  HD2 LYS    75      46.860  21.960  43.040  1.00  0.00           H
ATOM    961  CE  LYS    75      48.660  21.390  41.830  1.00  0.00           C
ATOM    962  HE1 LYS    75      49.180  20.440  41.700  1.00  0.00           H
ATOM    963  HE2 LYS    75      49.330  22.060  42.360  1.00  0.00           H
ATOM    964  NZ  LYS    75      48.320  21.910  40.500  1.00  0.00           N
ATOM    965  HZ1 LYS    75      47.490  21.480  40.120  1.00  0.00           H
ATOM    966  HZ2 LYS    75      48.200  22.900  40.660  1.00  0.00           H
ATOM    967  HZ3 LYS    75      49.150  21.840  39.930  1.00  0.00           H
ATOM    968  C   LYS    75      44.830  17.880  41.160  1.00  0.00           C
ATOM    969  O   LYS    75      44.820  18.200  39.960  1.00  0.00           O
ATOM    970  N   GLY    76      45.090  16.640  41.610  1.00  0.00           N
ATOM    971  H   GLY    76      45.120  16.380  42.580  1.00  0.00           H
ATOM    972  CA  GLY    76      45.510  15.580  40.720  1.00  0.00           C
ATOM    973  HA1 GLY    76      45.990  14.750  41.240  1.00  0.00           H
ATOM    974  HA2 GLY    76      46.280  16.000  40.080  1.00  0.00           H
ATOM    975  C   GLY    76      44.450  15.060  39.700  1.00  0.00           C
ATOM    976  O   GLY    76      44.810  14.360  38.770  1.00  0.00           O
ATOM    977  N   ARG    77      43.150  15.320  39.880  1.00  0.00           N
ATOM    978  H   ARG    77      42.930  15.840  40.720  1.00  0.00           H
ATOM    979  CA  ARG    77      42.120  14.720  38.950  1.00  0.00           C
ATOM    980  HA  ARG    77      42.560  14.280  38.050  1.00  0.00           H
ATOM    981  CB  ARG    77      41.330  13.640  39.720  1.00  0.00           C
ATOM    982  HB1 ARG    77      40.580  13.340  38.990  1.00  0.00           H
ATOM    983  HB2 ARG    77      40.850  13.970  40.640  1.00  0.00           H
ATOM    984  CG  ARG    77      42.150  12.400  40.090  1.00  0.00           C
ATOM    985  HG1 ARG    77      42.810  12.520  40.950  1.00  0.00           H
ATOM    986  HG2 ARG    77      42.950  12.230  39.370  1.00  0.00           H
ATOM    987  CD  ARG    77      41.330  11.050  40.140  1.00  0.00           C
ATOM    988  HD1 ARG    77      42.070  10.240  40.190  1.00  0.00           H
ATOM    989  HD2 ARG    77      40.800  10.950  39.200  1.00  0.00           H
ATOM    990  NE  ARG    77      40.360  11.030  41.260  1.00  0.00           N
ATOM    991  HE  ARG    77      40.770  10.940  42.180  1.00  0.00           H
ATOM    992  CZ  ARG    77      39.100  11.250  41.200  1.00  0.00           C
ATOM    993  NH1 ARG    77      38.450  11.610  40.070  1.00  0.00           N
ATOM    994 1HH1 ARG    77      38.940  11.520  39.190  1.00  0.00           H
ATOM    995 2HH1 ARG    77      37.450  11.540  40.130  1.00  0.00           H
ATOM    996  NH2 ARG    77      38.290  11.110  42.190  1.00  0.00           N
ATOM    997 1HH2 ARG    77      38.480  10.940  43.160  1.00  0.00           H
ATOM    998 2HH2 ARG    77      37.320  11.380  42.110  1.00  0.00           H
ATOM    999  C   ARG    77      41.110  15.820  38.390  1.00  0.00           C
ATOM   1000  O   ARG    77      40.460  15.520  37.400  1.00  0.00           O
ATOM   1001  N   PHE    78      40.980  16.980  39.050  1.00  0.00           N
ATOM   1002  H   PHE    78      41.610  17.290  39.770  1.00  0.00           H
ATOM   1003  CA  PHE    78      39.950  18.040  38.740  1.00  0.00           C
ATOM   1004  HA  PHE    78      39.460  17.730  37.820  1.00  0.00           H
ATOM   1005  CB  PHE    78      39.030  18.240  39.960  1.00  0.00           C
ATOM   1006  HB1 PHE    78      38.260  18.970  39.700  1.00  0.00           H
ATOM   1007  HB2 PHE    78      39.590  18.560  40.840  1.00  0.00           H
ATOM   1008  CG  PHE    78      38.280  17.000  40.430  1.00  0.00           C
ATOM   1009  CD1 PHE    78      38.820  15.930  41.110  1.00  0.00           C
ATOM   1010  HD1 PHE    78      39.810  16.000  41.510  1.00  0.00           H
ATOM   1011  CE1 PHE    78      38.130  14.770  41.290  1.00  0.00           C
ATOM   1012  HE1 PHE    78      38.580  13.960  41.840  1.00  0.00           H
ATOM   1013  CZ  PHE    78      36.830  14.590  40.720  1.00  0.00           C
ATOM   1014  HZ  PHE    78      36.260  13.730  41.030  1.00  0.00           H
ATOM   1015  CE2 PHE    78      36.230  15.760  40.110  1.00  0.00           C
ATOM   1016  HE2 PHE    78      35.220  15.620  39.740  1.00  0.00           H
ATOM   1017  CD2 PHE    78      37.000  16.870  39.840  1.00  0.00           C
ATOM   1018  HD2 PHE    78      36.560  17.730  39.360  1.00  0.00           H
ATOM   1019  C   PHE    78      40.820  19.280  38.420  1.00  0.00           C
ATOM   1020  O   PHE    78      41.900  19.570  39.030  1.00  0.00           O
ATOM   1021  N   ALA    79      40.550  20.100  37.450  1.00  0.00           N
ATOM   1022  H   ALA    79      39.690  19.870  36.970  1.00  0.00           H
ATOM   1023  CA  ALA    79      41.250  21.290  36.950  1.00  0.00           C
ATOM   1024  HA  ALA    79      41.910  21.720  37.700  1.00  0.00           H
ATOM   1025  CB  ALA    79      42.090  20.780  35.760  1.00  0.00           C
ATOM   1026  HB1 ALA    79      41.370  20.300  35.100  1.00  0.00           H
ATOM   1027  HB2 ALA    79      42.490  21.630  35.210  1.00  0.00           H
ATOM   1028  HB3 ALA    79      42.910  20.090  36.000  1.00  0.00           H
ATOM   1029  C   ALA    79      40.230  22.450  36.570  1.00  0.00           C
ATOM   1030  O   ALA    79      39.050  22.200  36.340  1.00  0.00           O
ATOM   1031  N   ILE    80      40.670  23.710  36.420  1.00  0.00           N
ATOM   1032  H   ILE    80      41.670  23.860  36.490  1.00  0.00           H
ATOM   1033  CA  ILE    80      39.780  24.900  36.530  1.00  0.00           C
ATOM   1034  HA  ILE    80      38.800  24.550  36.200  1.00  0.00           H
ATOM   1035  CB  ILE    80      39.590  25.430  37.960  1.00  0.00           C
ATOM   1036  HB  ILE    80      39.240  24.660  38.640  1.00  0.00           H
ATOM   1037  CG2 ILE    80      40.900  25.920  38.610  1.00  0.00           C
ATOM   1038 1HG2 ILE    80      40.780  26.030  39.690  1.00  0.00           H
ATOM   1039 2HG2 ILE    80      41.610  25.100  38.510  1.00  0.00           H
ATOM   1040 3HG2 ILE    80      41.260  26.860  38.180  1.00  0.00           H
ATOM   1041  CG1 ILE    80      38.420  26.490  37.900  1.00  0.00           C
ATOM   1042 1HG1 ILE    80      37.740  26.250  37.070  1.00  0.00           H
ATOM   1043 2HG1 ILE    80      38.930  27.440  37.770  1.00  0.00           H
ATOM   1044  CD  ILE    80      37.640  26.750  39.170  1.00  0.00           C
ATOM   1045  HD1 ILE    80      36.860  27.500  39.010  1.00  0.00           H
ATOM   1046  HD2 ILE    80      37.250  25.780  39.450  1.00  0.00           H
ATOM   1047  HD3 ILE    80      38.320  27.140  39.930  1.00  0.00           H
ATOM   1048  C   ILE    80      40.170  25.950  35.480  1.00  0.00           C
ATOM   1049  O   ILE    80      41.400  26.270  35.240  1.00  0.00           O
ATOM   1050  N   SER    81      39.260  26.540  34.740  1.00  0.00           N
ATOM   1051  H   SER    81      38.310  26.220  34.800  1.00  0.00           H
ATOM   1052  CA  SER    81      39.630  27.750  33.950  1.00  0.00           C
ATOM   1053  HA  SER    81      40.350  28.330  34.540  1.00  0.00           H
ATOM   1054  CB  SER    81      40.160  27.340  32.530  1.00  0.00           C
ATOM   1055  HB1 SER    81      41.130  26.870  32.730  1.00  0.00           H
ATOM   1056  HB2 SER    81      40.390  28.250  31.970  1.00  0.00           H
ATOM   1057  OG  SER    81      39.360  26.520  31.640  1.00  0.00           O
ATOM   1058  HG  SER    81      39.810  26.260  30.830  1.00  0.00           H
ATOM   1059  C   SER    81      38.440  28.590  33.670  1.00  0.00           C
ATOM   1060  O   SER    81      37.260  28.160  33.790  1.00  0.00           O
ATOM   1061  N   ARG    82      38.720  29.890  33.440  1.00  0.00           N
ATOM   1062  H   ARG    82      39.670  30.070  33.140  1.00  0.00           H
ATOM   1063  CA  ARG    82      37.760  30.940  33.170  1.00  0.00           C
ATOM   1064  HA  ARG    82      36.770  30.500  33.090  1.00  0.00           H
ATOM   1065  CB  ARG    82      37.800  32.090  34.220  1.00  0.00           C
ATOM   1066  HB1 ARG    82      37.360  31.720  35.150  1.00  0.00           H
ATOM   1067  HB2 ARG    82      37.330  32.980  33.800  1.00  0.00           H
ATOM   1068  CG  ARG    82      39.280  32.480  34.540  1.00  0.00           C
ATOM   1069  HG1 ARG    82      39.780  32.720  33.600  1.00  0.00           H
ATOM   1070  HG2 ARG    82      39.810  31.610  34.900  1.00  0.00           H
ATOM   1071  CD  ARG    82      39.330  33.740  35.440  1.00  0.00           C
ATOM   1072  HD1 ARG    82      40.330  34.090  35.690  1.00  0.00           H
ATOM   1073  HD2 ARG    82      38.840  33.540  36.390  1.00  0.00           H
ATOM   1074  NE  ARG    82      38.740  35.000  34.810  1.00  0.00           N
ATOM   1075  HE  ARG    82      39.230  35.300  33.980  1.00  0.00           H
ATOM   1076  CZ  ARG    82      37.660  35.770  35.130  1.00  0.00           C
ATOM   1077  NH1 ARG    82      36.860  35.590  36.130  1.00  0.00           N
ATOM   1078 1HH1 ARG    82      36.890  34.790  36.740  1.00  0.00           H
ATOM   1079 2HH1 ARG    82      36.160  36.310  36.260  1.00  0.00           H
ATOM   1080  NH2 ARG    82      37.340  36.780  34.340  1.00  0.00           N
ATOM   1081 1HH2 ARG    82      37.980  37.070  33.620  1.00  0.00           H
ATOM   1082 2HH2 ARG    82      36.600  37.380  34.670  1.00  0.00           H
ATOM   1083  C   ARG    82      37.980  31.490  31.820  1.00  0.00           C
ATOM   1084  O   ARG    82      39.070  31.550  31.270  1.00  0.00           O
ATOM   1085  N   ASP    83      36.900  31.920  31.100  1.00  0.00           N
ATOM   1086  H   ASP    83      35.960  31.910  31.480  1.00  0.00           H
ATOM   1087  CA  ASP    83      36.990  32.560  29.760  1.00  0.00           C
ATOM   1088  HA  ASP    83      38.060  32.720  29.620  1.00  0.00           H
ATOM   1089  CB  ASP    83      36.560  31.590  28.680  1.00  0.00           C
ATOM   1090  HB1 ASP    83      35.520  31.360  28.890  1.00  0.00           H
ATOM   1091  HB2 ASP    83      37.200  30.710  28.720  1.00  0.00           H
ATOM   1092  CG  ASP    83      36.820  32.110  27.230  1.00  0.00           C
ATOM   1093  OD1 ASP    83      37.360  33.230  27.010  1.00  0.00           O
ATOM   1094  OD2 ASP    83      36.610  31.270  26.320  1.00  0.00           O
ATOM   1095  C   ASP    83      36.220  33.910  29.700  1.00  0.00           C
ATOM   1096  O   ASP    83      34.950  33.930  29.670  1.00  0.00           O
ATOM   1097  N   ASN    84      36.950  35.020  29.610  1.00  0.00           N
ATOM   1098  H   ASN    84      37.950  34.930  29.700  1.00  0.00           H
ATOM   1099  CA  ASN    84      36.390  36.350  29.400  1.00  0.00           C
ATOM   1100  HA  ASN    84      35.650  36.610  30.160  1.00  0.00           H
ATOM   1101  CB  ASN    84      37.540  37.260  29.710  1.00  0.00           C
ATOM   1102  HB1 ASN    84      38.250  37.480  28.910  1.00  0.00           H
ATOM   1103  HB2 ASN    84      38.220  36.860  30.460  1.00  0.00           H
ATOM   1104  CG  ASN    84      37.220  38.680  30.220  1.00  0.00           C
ATOM   1105  OD1 ASN    84      36.120  38.910  30.800  1.00  0.00           O
ATOM   1106  ND2 ASN    84      38.080  39.610  30.000  1.00  0.00           N
ATOM   1107 1HD2 ASN    84      38.970  39.270  29.640  1.00  0.00           H
ATOM   1108 2HD2 ASN    84      37.880  40.590  30.120  1.00  0.00           H
ATOM   1109  C   ASN    84      35.810  36.660  27.970  1.00  0.00           C
ATOM   1110  O   ASN    84      34.940  37.500  27.940  1.00  0.00           O
ATOM   1111  N   ALA    85      36.180  35.890  26.940  1.00  0.00           N
ATOM   1112  H   ALA    85      36.920  35.210  27.020  1.00  0.00           H
ATOM   1113  CA  ALA    85      35.510  36.090  25.650  1.00  0.00           C
ATOM   1114  HA  ALA    85      35.400  37.160  25.460  1.00  0.00           H
ATOM   1115  CB  ALA    85      36.470  35.360  24.640  1.00  0.00           C
ATOM   1116  HB1 ALA    85      37.490  35.680  24.840  1.00  0.00           H
ATOM   1117  HB2 ALA    85      36.350  34.280  24.530  1.00  0.00           H
ATOM   1118  HB3 ALA    85      36.200  35.730  23.650  1.00  0.00           H
ATOM   1119  C   ALA    85      34.050  35.640  25.600  1.00  0.00           C
ATOM   1120  O   ALA    85      33.310  36.040  24.670  1.00  0.00           O
ATOM   1121  N   LYS    86      33.550  34.830  26.560  1.00  0.00           N
ATOM   1122  H   LYS    86      34.170  34.810  27.360  1.00  0.00           H
ATOM   1123  CA  LYS    86      32.150  34.360  26.710  1.00  0.00           C
ATOM   1124  HA  LYS    86      31.580  35.100  26.150  1.00  0.00           H
ATOM   1125  CB  LYS    86      32.060  32.970  26.050  1.00  0.00           C
ATOM   1126  HB1 LYS    86      32.670  33.100  25.160  1.00  0.00           H
ATOM   1127  HB2 LYS    86      31.090  32.640  25.680  1.00  0.00           H
ATOM   1128  CG  LYS    86      32.630  31.790  26.880  1.00  0.00           C
ATOM   1129  HG1 LYS    86      31.890  31.300  27.510  1.00  0.00           H
ATOM   1130  HG2 LYS    86      33.410  32.140  27.560  1.00  0.00           H
ATOM   1131  CD  LYS    86      33.230  30.750  25.830  1.00  0.00           C
ATOM   1132  HD1 LYS    86      33.670  29.900  26.360  1.00  0.00           H
ATOM   1133  HD2 LYS    86      33.900  31.190  25.100  1.00  0.00           H
ATOM   1134  CE  LYS    86      32.040  30.220  24.980  1.00  0.00           C
ATOM   1135  HE1 LYS    86      31.740  30.930  24.210  1.00  0.00           H
ATOM   1136  HE2 LYS    86      31.240  30.040  25.710  1.00  0.00           H
ATOM   1137  NZ  LYS    86      32.500  28.990  24.260  1.00  0.00           N
ATOM   1138  HZ1 LYS    86      33.020  28.400  24.890  1.00  0.00           H
ATOM   1139  HZ2 LYS    86      31.660  28.590  23.870  1.00  0.00           H
ATOM   1140  HZ3 LYS    86      33.100  29.180  23.480  1.00  0.00           H
ATOM   1141  C   LYS    86      31.590  34.480  28.120  1.00  0.00           C
ATOM   1142  O   LYS    86      30.510  33.950  28.310  1.00  0.00           O
ATOM   1143  N   ASN    87      32.260  35.200  29.090  1.00  0.00           N
ATOM   1144  H   ASN    87      33.010  35.780  28.750  1.00  0.00           H
ATOM   1145  CA  ASN    87      31.720  35.470  30.440  1.00  0.00           C
ATOM   1146  HA  ASN    87      32.490  35.960  31.040  1.00  0.00           H
ATOM   1147  CB  ASN    87      30.520  36.410  30.290  1.00  0.00           C
ATOM   1148  HB1 ASN    87      29.570  35.960  30.020  1.00  0.00           H
ATOM   1149  HB2 ASN    87      30.770  37.060  29.450  1.00  0.00           H
ATOM   1150  CG  ASN    87      30.330  37.260  31.500  1.00  0.00           C
ATOM   1151  OD1 ASN    87      29.510  37.000  32.340  1.00  0.00           O
ATOM   1152  ND2 ASN    87      30.900  38.410  31.500  1.00  0.00           N
ATOM   1153 1HD2 ASN    87      31.480  38.800  30.770  1.00  0.00           H
ATOM   1154 2HD2 ASN    87      30.580  39.000  32.260  1.00  0.00           H
ATOM   1155  C   ASN    87      31.390  34.160  31.230  1.00  0.00           C
ATOM   1156  O   ASN    87      30.550  34.130  32.130  1.00  0.00           O
ATOM   1157  N   THR    88      32.140  33.030  30.990  1.00  0.00           N
ATOM   1158  H   THR    88      32.960  33.050  30.410  1.00  0.00           H
ATOM   1159  CA  THR    88      31.900  31.660  31.600  1.00  0.00           C
ATOM   1160  HA  THR    88      31.130  31.690  32.370  1.00  0.00           H
ATOM   1161  CB  THR    88      31.520  30.700  30.450  1.00  0.00           C
ATOM   1162  HB  THR    88      32.260  30.890  29.670  1.00  0.00           H
ATOM   1163  CG2 THR    88      31.240  29.240  30.910  1.00  0.00           C
ATOM   1164 1HG2 THR    88      32.200  28.880  31.290  1.00  0.00           H
ATOM   1165 2HG2 THR    88      30.520  29.370  31.720  1.00  0.00           H
ATOM   1166 3HG2 THR    88      30.830  28.640  30.100  1.00  0.00           H
ATOM   1167  OG1 THR    88      30.240  31.120  29.940  1.00  0.00           O
ATOM   1168  HG1 THR    88      30.070  32.040  30.170  1.00  0.00           H
ATOM   1169  C   THR    88      33.150  31.170  32.350  1.00  0.00           C
ATOM   1170  O   THR    88      34.290  31.410  31.890  1.00  0.00           O
ATOM   1171  N   MET    89      32.980  30.380  33.470  1.00  0.00           N
ATOM   1172  H   MET    89      32.050  30.360  33.880  1.00  0.00           H
ATOM   1173  CA  MET    89      34.000  29.660  34.260  1.00  0.00           C
ATOM   1174  HA  MET    89      34.960  29.780  33.770  1.00  0.00           H
ATOM   1175  CB  MET    89      34.140  30.360  35.650  1.00  0.00           C
ATOM   1176  HB1 MET    89      33.120  30.320  36.020  1.00  0.00           H
ATOM   1177  HB2 MET    89      34.360  31.410  35.470  1.00  0.00           H
ATOM   1178  CG  MET    89      35.200  29.710  36.510  1.00  0.00           C
ATOM   1179  HG1 MET    89      35.400  30.520  37.210  1.00  0.00           H
ATOM   1180  HG2 MET    89      36.080  29.500  35.900  1.00  0.00           H
ATOM   1181  SD  MET    89      34.760  28.150  37.380  1.00  0.00           S
ATOM   1182  CE  MET    89      33.120  28.570  38.140  1.00  0.00           C
ATOM   1183  HE1 MET    89      33.220  29.550  38.610  1.00  0.00           H
ATOM   1184  HE2 MET    89      32.410  28.540  37.310  1.00  0.00           H
ATOM   1185  HE3 MET    89      32.650  27.830  38.790  1.00  0.00           H
ATOM   1186  C   MET    89      33.690  28.120  34.300  1.00  0.00           C
ATOM   1187  O   MET    89      32.570  27.840  34.550  1.00  0.00           O
ATOM   1188  N   TYR    90      34.670  27.170  34.180  1.00  0.00           N
ATOM   1189  H   TYR    90      35.630  27.470  34.080  1.00  0.00           H
ATOM   1190  CA  TYR    90      34.330  25.720  33.940  1.00  0.00           C
ATOM   1191  HA  TYR    90      33.250  25.560  33.880  1.00  0.00           H
ATOM   1192  CB  TYR    90      34.890  25.440  32.510  1.00  0.00           C
ATOM   1193  HB1 TYR    90      34.840  24.370  32.320  1.00  0.00           H
ATOM   1194  HB2 TYR    90      35.960  25.570  32.370  1.00  0.00           H
ATOM   1195  CG  TYR    90      34.210  26.140  31.350  1.00  0.00           C
ATOM   1196  CD1 TYR    90      34.740  27.310  30.940  1.00  0.00           C
ATOM   1197  HD1 TYR    90      35.660  27.740  31.310  1.00  0.00           H
ATOM   1198  CE1 TYR    90      34.130  27.960  29.860  1.00  0.00           C
ATOM   1199  HE1 TYR    90      34.540  28.910  29.550  1.00  0.00           H
ATOM   1200  CZ  TYR    90      33.070  27.420  29.150  1.00  0.00           C
ATOM   1201  OH  TYR    90      32.610  28.030  28.010  1.00  0.00           O
ATOM   1202  HH  TYR    90      31.990  27.450  27.570  1.00  0.00           H
ATOM   1203  CE2 TYR    90      32.640  26.160  29.550  1.00  0.00           C
ATOM   1204  HE2 TYR    90      31.940  25.570  28.980  1.00  0.00           H
ATOM   1205  CD2 TYR    90      33.240  25.510  30.630  1.00  0.00           C
ATOM   1206  HD2 TYR    90      32.730  24.620  30.960  1.00  0.00           H
ATOM   1207  C   TYR    90      35.110  24.790  34.870  1.00  0.00           C
ATOM   1208  O   TYR    90      36.140  25.220  35.370  1.00  0.00           O
ATOM   1209  N   LEU    91      34.720  23.530  35.020  1.00  0.00           N
ATOM   1210  H   LEU    91      34.000  23.200  34.390  1.00  0.00           H
ATOM   1211  CA  LEU    91      35.560  22.450  35.640  1.00  0.00           C
ATOM   1212  HA  LEU    91      36.570  22.850  35.710  1.00  0.00           H
ATOM   1213  CB  LEU    91      34.980  22.000  37.000  1.00  0.00           C
ATOM   1214  HB1 LEU    91      34.110  21.410  36.730  1.00  0.00           H
ATOM   1215  HB2 LEU    91      34.590  22.860  37.560  1.00  0.00           H
ATOM   1216  CG  LEU    91      35.790  21.100  37.980  1.00  0.00           C
ATOM   1217  HG  LEU    91      36.320  20.300  37.470  1.00  0.00           H
ATOM   1218  CD1 LEU    91      36.710  22.040  38.760  1.00  0.00           C
ATOM   1219 1HD1 LEU    91      37.550  21.460  39.150  1.00  0.00           H
ATOM   1220 2HD1 LEU    91      37.080  22.770  38.040  1.00  0.00           H
ATOM   1221 3HD1 LEU    91      36.190  22.630  39.510  1.00  0.00           H
ATOM   1222  CD2 LEU    91      34.860  20.520  39.100  1.00  0.00           C
ATOM   1223 1HD2 LEU    91      34.440  21.340  39.680  1.00  0.00           H
ATOM   1224 2HD2 LEU    91      34.070  19.870  38.720  1.00  0.00           H
ATOM   1225 3HD2 LEU    91      35.490  19.850  39.690  1.00  0.00           H
ATOM   1226  C   LEU    91      35.730  21.190  34.810  1.00  0.00           C
ATOM   1227  O   LEU    91      34.870  20.460  34.420  1.00  0.00           O
ATOM   1228  N   GLN    92      36.950  20.990  34.510  1.00  0.00           N
ATOM   1229  H   GLN    92      37.690  21.560  34.900  1.00  0.00           H
ATOM   1230  CA  GLN    92      37.500  19.890  33.670  1.00  0.00           C
ATOM   1231  HA  GLN    92      36.790  19.540  32.910  1.00  0.00           H
ATOM   1232  CB  GLN    92      38.740  20.440  32.950  1.00  0.00           C
ATOM   1233  HB1 GLN    92      39.320  19.650  32.490  1.00  0.00           H
ATOM   1234  HB2 GLN    92      39.500  20.920  33.570  1.00  0.00           H
ATOM   1235  CG  GLN    92      38.340  21.280  31.780  1.00  0.00           C
ATOM   1236  HG1 GLN    92      37.440  20.820  31.370  1.00  0.00           H
ATOM   1237  HG2 GLN    92      39.070  21.280  30.960  1.00  0.00           H
ATOM   1238  CD  GLN    92      38.060  22.740  32.070  1.00  0.00           C
ATOM   1239  OE1 GLN    92      36.940  23.170  31.860  1.00  0.00           O
ATOM   1240  NE2 GLN    92      38.970  23.650  32.490  1.00  0.00           N
ATOM   1241 1HE2 GLN    92      39.960  23.500  32.400  1.00  0.00           H
ATOM   1242 2HE2 GLN    92      38.670  24.600  32.650  1.00  0.00           H
ATOM   1243  C   GLN    92      37.830  18.800  34.760  1.00  0.00           C
ATOM   1244  O   GLN    92      38.830  18.860  35.480  1.00  0.00           O
ATOM   1245  N   MET    93      36.980  17.810  34.820  1.00  0.00           N
ATOM   1246  H   MET    93      36.150  17.810  34.240  1.00  0.00           H
ATOM   1247  CA  MET    93      37.120  16.630  35.790  1.00  0.00           C
ATOM   1248  HA  MET    93      37.980  16.790  36.440  1.00  0.00           H
ATOM   1249  CB  MET    93      35.790  16.480  36.580  1.00  0.00           C
ATOM   1250  HB1 MET    93      35.640  17.360  37.210  1.00  0.00           H
ATOM   1251  HB2 MET    93      35.860  15.630  37.260  1.00  0.00           H
ATOM   1252  CG  MET    93      34.530  16.340  35.730  1.00  0.00           C
ATOM   1253  HG1 MET    93      34.930  15.640  35.000  1.00  0.00           H
ATOM   1254  HG2 MET    93      34.240  17.270  35.240  1.00  0.00           H
ATOM   1255  SD  MET    93      33.100  15.580  36.640  1.00  0.00           S
ATOM   1256  CE  MET    93      32.760  17.000  37.800  1.00  0.00           C
ATOM   1257  HE1 MET    93      31.760  16.870  38.220  1.00  0.00           H
ATOM   1258  HE2 MET    93      33.590  17.030  38.500  1.00  0.00           H
ATOM   1259  HE3 MET    93      32.880  17.920  37.230  1.00  0.00           H
ATOM   1260  C   MET    93      37.490  15.360  34.940  1.00  0.00           C
ATOM   1261  O   MET    93      37.080  15.160  33.830  1.00  0.00           O
ATOM   1262  N   ASN    94      38.300  14.480  35.610  1.00  0.00           N
ATOM   1263  H   ASN    94      38.660  14.780  36.510  1.00  0.00           H
ATOM   1264  CA  ASN    94      39.050  13.470  34.910  1.00  0.00           C
ATOM   1265  HA  ASN    94      38.470  13.210  34.020  1.00  0.00           H
ATOM   1266  CB  ASN    94      40.400  14.030  34.430  1.00  0.00           C
ATOM   1267  HB1 ASN    94      40.740  13.370  33.630  1.00  0.00           H
ATOM   1268  HB2 ASN    94      41.130  13.960  35.240  1.00  0.00           H
ATOM   1269  CG  ASN    94      40.410  15.490  33.950  1.00  0.00           C
ATOM   1270  OD1 ASN    94      40.300  15.830  32.750  1.00  0.00           O
ATOM   1271  ND2 ASN    94      40.570  16.500  34.790  1.00  0.00           N
ATOM   1272 1HD2 ASN    94      40.690  16.410  35.780  1.00  0.00           H
ATOM   1273 2HD2 ASN    94      40.650  17.450  34.460  1.00  0.00           H
ATOM   1274  C   ASN    94      39.310  12.180  35.670  1.00  0.00           C
ATOM   1275  O   ASN    94      39.430  12.170  36.890  1.00  0.00           O
ATOM   1276  N   SER    95      39.440  11.090  34.950  1.00  0.00           N
ATOM   1277  H   SER    95      39.120  11.090  33.990  1.00  0.00           H
ATOM   1278  CA  SER    95      39.790   9.720  35.480  1.00  0.00           C
ATOM   1279  HA  SER    95      39.540   8.970  34.740  1.00  0.00           H
ATOM   1280  CB  SER    95      41.210   9.580  35.880  1.00  0.00           C
ATOM   1281  HB1 SER    95      41.310   8.540  36.210  1.00  0.00           H
ATOM   1282  HB2 SER    95      41.350  10.050  36.850  1.00  0.00           H
ATOM   1283  OG  SER    95      42.140   9.900  34.940  1.00  0.00           O
ATOM   1284  HG  SER    95      43.020   9.670  35.260  1.00  0.00           H
ATOM   1285  C   SER    95      38.790   9.490  36.610  1.00  0.00           C
ATOM   1286  O   SER    95      39.220   9.140  37.700  1.00  0.00           O
ATOM   1287  N   LEU    96      37.540   9.740  36.290  1.00  0.00           N
ATOM   1288  H   LEU    96      37.360  10.120  35.370  1.00  0.00           H
ATOM   1289  CA  LEU    96      36.550   9.730  37.430  1.00  0.00           C
ATOM   1290  HA  LEU    96      36.870  10.480  38.150  1.00  0.00           H
ATOM   1291  CB  LEU    96      35.210  10.210  36.830  1.00  0.00           C
ATOM   1292  HB1 LEU    96      34.350  10.020  37.470  1.00  0.00           H
ATOM   1293  HB2 LEU    96      35.100   9.690  35.880  1.00  0.00           H
ATOM   1294  CG  LEU    96      35.200  11.770  36.570  1.00  0.00           C
ATOM   1295  HG  LEU    96      36.080  12.050  35.990  1.00  0.00           H
ATOM   1296  CD1 LEU    96      33.990  12.180  35.740  1.00  0.00           C
ATOM   1297 1HD1 LEU    96      34.060  13.160  35.260  1.00  0.00           H
ATOM   1298 2HD1 LEU    96      33.800  11.390  35.020  1.00  0.00           H
ATOM   1299 3HD1 LEU    96      33.090  12.120  36.350  1.00  0.00           H
ATOM   1300  CD2 LEU    96      35.130  12.600  37.860  1.00  0.00           C
ATOM   1301 1HD2 LEU    96      34.240  12.440  38.470  1.00  0.00           H
ATOM   1302 2HD2 LEU    96      35.960  12.340  38.520  1.00  0.00           H
ATOM   1303 3HD2 LEU    96      35.240  13.640  37.560  1.00  0.00           H
ATOM   1304  C   LEU    96      36.320   8.430  38.250  1.00  0.00           C
ATOM   1305  O   LEU    96      36.590   7.360  37.700  1.00  0.00           O
ATOM   1306  N   LYS    97      35.780   8.560  39.510  1.00  0.00           N
ATOM   1307  H   LYS    97      35.880   9.430  40.020  1.00  0.00           H
ATOM   1308  CA  LYS    97      35.460   7.430  40.370  1.00  0.00           C
ATOM   1309  HA  LYS    97      35.600   6.480  39.850  1.00  0.00           H
ATOM   1310  CB  LYS    97      36.420   7.420  41.600  1.00  0.00           C
ATOM   1311  HB1 LYS    97      36.070   6.620  42.260  1.00  0.00           H
ATOM   1312  HB2 LYS    97      36.290   8.280  42.260  1.00  0.00           H
ATOM   1313  CG  LYS    97      37.880   7.350  41.200  1.00  0.00           C
ATOM   1314  HG1 LYS    97      38.160   8.320  40.770  1.00  0.00           H
ATOM   1315  HG2 LYS    97      38.170   6.530  40.550  1.00  0.00           H
ATOM   1316  CD  LYS    97      38.710   7.110  42.500  1.00  0.00           C
ATOM   1317  HD1 LYS    97      38.380   6.290  43.130  1.00  0.00           H
ATOM   1318  HD2 LYS    97      38.590   8.060  43.020  1.00  0.00           H
ATOM   1319  CE  LYS    97      40.140   6.900  42.020  1.00  0.00           C
ATOM   1320  HE1 LYS    97      40.450   7.550  41.200  1.00  0.00           H
ATOM   1321  HE2 LYS    97      40.110   5.850  41.710  1.00  0.00           H
ATOM   1322  NZ  LYS    97      41.110   7.000  43.150  1.00  0.00           N
ATOM   1323  HZ1 LYS    97      42.040   6.700  42.900  1.00  0.00           H
ATOM   1324  HZ2 LYS    97      41.270   7.950  43.460  1.00  0.00           H
ATOM   1325  HZ3 LYS    97      40.790   6.570  44.010  1.00  0.00           H
ATOM   1326  C   LYS    97      34.030   7.540  40.930  1.00  0.00           C
ATOM   1327  O   LYS    97      33.530   8.650  40.970  1.00  0.00           O
ATOM   1328  N   PRO    98      33.470   6.440  41.400  1.00  0.00           N
ATOM   1329  CD  PRO    98      33.960   5.100  41.290  1.00  0.00           C
ATOM   1330  HD1 PRO    98      34.340   4.820  42.270  1.00  0.00           H
ATOM   1331  HD2 PRO    98      34.600   5.020  40.410  1.00  0.00           H
ATOM   1332  CG  PRO    98      32.720   4.260  41.160  1.00  0.00           C
ATOM   1333  HG1 PRO    98      33.040   3.270  41.470  1.00  0.00           H
ATOM   1334  HG2 PRO    98      32.240   4.180  40.180  1.00  0.00           H
ATOM   1335  CB  PRO    98      31.750   5.000  42.120  1.00  0.00           C
ATOM   1336  HB1 PRO    98      32.080   4.750  43.130  1.00  0.00           H
ATOM   1337  HB2 PRO    98      30.710   4.740  41.920  1.00  0.00           H
ATOM   1338  CA  PRO    98      32.020   6.410  41.770  1.00  0.00           C
ATOM   1339  HA  PRO    98      31.330   6.650  40.960  1.00  0.00           H
ATOM   1340  C   PRO    98      31.760   7.300  42.980  1.00  0.00           C
ATOM   1341  O   PRO    98      30.650   7.810  43.180  1.00  0.00           O
ATOM   1342  N   GLU    99      32.820   7.630  43.770  1.00  0.00           N
ATOM   1343  H   GLU    99      33.740   7.270  43.550  1.00  0.00           H
ATOM   1344  CA  GLU    99      32.670   8.610  44.940  1.00  0.00           C
ATOM   1345  HA  GLU    99      31.770   8.450  45.540  1.00  0.00           H
ATOM   1346  CB  GLU    99      33.920   8.520  45.890  1.00  0.00           C
ATOM   1347  HB1 GLU    99      33.840   7.620  46.490  1.00  0.00           H
ATOM   1348  HB2 GLU    99      33.870   9.270  46.670  1.00  0.00           H
ATOM   1349  CG  GLU    99      35.250   8.640  45.140  1.00  0.00           C
ATOM   1350  HG1 GLU    99      35.170   9.410  44.380  1.00  0.00           H
ATOM   1351  HG2 GLU    99      35.430   7.760  44.510  1.00  0.00           H
ATOM   1352  CD  GLU    99      36.410   8.810  46.060  1.00  0.00           C
ATOM   1353  OE1 GLU    99      36.900   9.960  46.190  1.00  0.00           O
ATOM   1354  OE2 GLU    99      36.830   7.780  46.610  1.00  0.00           O
ATOM   1355  C   GLU    99      32.490  10.060  44.370  1.00  0.00           C
ATOM   1356  O   GLU    99      31.990  10.920  45.080  1.00  0.00           O
ATOM   1357  N   ASP   100      32.950  10.380  43.130  1.00  0.00           N
ATOM   1358  H   ASP   100      33.540   9.720  42.650  1.00  0.00           H
ATOM   1359  CA  ASP   100      32.660  11.590  42.510  1.00  0.00           C
ATOM   1360  HA  ASP   100      32.820  12.480  43.120  1.00  0.00           H
ATOM   1361  CB  ASP   100      33.650  11.780  41.410  1.00  0.00           C
ATOM   1362  HB1 ASP   100      33.630  12.810  41.070  1.00  0.00           H
ATOM   1363  HB2 ASP   100      33.360  11.110  40.600  1.00  0.00           H
ATOM   1364  CG  ASP   100      35.120  11.530  41.710  1.00  0.00           C
ATOM   1365  OD1 ASP   100      35.650  12.020  42.780  1.00  0.00           O
ATOM   1366  OD2 ASP   100      35.820  11.150  40.760  1.00  0.00           O
ATOM   1367  C   ASP   100      31.180  11.800  42.120  1.00  0.00           C
ATOM   1368  O   ASP   100      30.900  12.880  41.650  1.00  0.00           O
ATOM   1369  N   THR   101      30.250  10.830  42.270  1.00  0.00           N
ATOM   1370  H   THR   101      30.590   9.910  42.500  1.00  0.00           H
ATOM   1371  CA  THR   101      28.780  10.990  42.160  1.00  0.00           C
ATOM   1372  HA  THR   101      28.640  11.330  41.130  1.00  0.00           H
ATOM   1373  CB  THR   101      28.110   9.660  42.370  1.00  0.00           C
ATOM   1374  HB  THR   101      28.520   9.350  43.330  1.00  0.00           H
ATOM   1375  CG2 THR   101      26.600   9.630  42.550  1.00  0.00           C
ATOM   1376 1HG2 THR   101      26.380  10.100  43.510  1.00  0.00           H
ATOM   1377 2HG2 THR   101      26.040  10.080  41.720  1.00  0.00           H
ATOM   1378 3HG2 THR   101      26.290   8.590  42.600  1.00  0.00           H
ATOM   1379  OG1 THR   101      28.520   8.740  41.330  1.00  0.00           O
ATOM   1380  HG1 THR   101      29.170   8.150  41.720  1.00  0.00           H
ATOM   1381  C   THR   101      28.300  12.100  43.040  1.00  0.00           C
ATOM   1382  O   THR   101      28.380  11.930  44.270  1.00  0.00           O
ATOM   1383  N   ALA   102      27.790  13.260  42.530  1.00  0.00           N
ATOM   1384  H   ALA   102      27.680  13.400  41.530  1.00  0.00           H
ATOM   1385  CA  ALA   102      27.220  14.320  43.440  1.00  0.00           C
ATOM   1386  HA  ALA   102      26.450  13.870  44.070  1.00  0.00           H
ATOM   1387  CB  ALA   102      28.390  14.930  44.280  1.00  0.00           C
ATOM   1388  HB1 ALA   102      28.020  15.880  44.680  1.00  0.00           H
ATOM   1389  HB2 ALA   102      28.580  14.390  45.200  1.00  0.00           H
ATOM   1390  HB3 ALA   102      29.280  15.120  43.690  1.00  0.00           H
ATOM   1391  C   ALA   102      26.420  15.390  42.610  1.00  0.00           C
ATOM   1392  O   ALA   102      26.210  15.300  41.390  1.00  0.00           O
ATOM   1393  N   VAL   103      25.850  16.380  43.320  1.00  0.00           N
ATOM   1394  H   VAL   103      26.090  16.410  44.300  1.00  0.00           H
ATOM   1395  CA  VAL   103      25.360  17.620  42.670  1.00  0.00           C
ATOM   1396  HA  VAL   103      25.140  17.430  41.620  1.00  0.00           H
ATOM   1397  CB  VAL   103      24.010  18.090  43.340  1.00  0.00           C
ATOM   1398  HB  VAL   103      24.160  18.420  44.370  1.00  0.00           H
ATOM   1399  CG1 VAL   103      23.530  19.220  42.510  1.00  0.00           C
ATOM   1400 1HG1 VAL   103      22.520  19.380  42.910  1.00  0.00           H
ATOM   1401 2HG1 VAL   103      24.210  20.070  42.600  1.00  0.00           H
ATOM   1402 3HG1 VAL   103      23.390  18.930  41.470  1.00  0.00           H
ATOM   1403  CG2 VAL   103      23.050  16.920  43.400  1.00  0.00           C
ATOM   1404 1HG2 VAL   103      22.880  16.380  42.470  1.00  0.00           H
ATOM   1405 2HG2 VAL   103      23.460  16.170  44.080  1.00  0.00           H
ATOM   1406 3HG2 VAL   103      22.140  17.330  43.840  1.00  0.00           H
ATOM   1407  C   VAL   103      26.450  18.670  42.830  1.00  0.00           C
ATOM   1408  O   VAL   103      26.930  18.810  43.900  1.00  0.00           O
ATOM   1409  N   TYR   104      26.790  19.360  41.720  1.00  0.00           N
ATOM   1410  H   TYR   104      26.440  19.000  40.840  1.00  0.00           H
ATOM   1411  CA  TYR   104      28.000  20.230  41.580  1.00  0.00           C
ATOM   1412  HA  TYR   104      28.640  20.250  42.470  1.00  0.00           H
ATOM   1413  CB  TYR   104      28.800  19.670  40.420  1.00  0.00           C
ATOM   1414  HB1 TYR   104      29.490  20.420  40.020  1.00  0.00           H
ATOM   1415  HB2 TYR   104      28.050  19.380  39.700  1.00  0.00           H
ATOM   1416  CG  TYR   104      29.630  18.470  40.860  1.00  0.00           C
ATOM   1417  CD1 TYR   104      29.120  17.150  40.830  1.00  0.00           C
ATOM   1418  HD1 TYR   104      28.090  16.990  40.550  1.00  0.00           H
ATOM   1419  CE1 TYR   104      30.010  16.030  40.980  1.00  0.00           C
ATOM   1420  HE1 TYR   104      29.680  15.000  40.890  1.00  0.00           H
ATOM   1421  CZ  TYR   104      31.360  16.250  41.250  1.00  0.00           C
ATOM   1422  OH  TYR   104      32.190  15.190  41.490  1.00  0.00           O
ATOM   1423  HH  TYR   104      31.700  14.360  41.390  1.00  0.00           H
ATOM   1424  CE2 TYR   104      31.900  17.590  41.190  1.00  0.00           C
ATOM   1425  HE2 TYR   104      32.970  17.630  41.290  1.00  0.00           H
ATOM   1426  CD2 TYR   104      30.990  18.670  41.030  1.00  0.00           C
ATOM   1427  HD2 TYR   104      31.480  19.630  40.900  1.00  0.00           H
ATOM   1428  C   TYR   104      27.580  21.650  41.320  1.00  0.00           C
ATOM   1429  O   TYR   104      26.910  21.990  40.310  1.00  0.00           O
ATOM   1430  N   TYR   105      28.020  22.520  42.240  1.00  0.00           N
ATOM   1431  H   TYR   105      28.620  22.220  43.000  1.00  0.00           H
ATOM   1432  CA  TYR   105      27.500  23.840  42.460  1.00  0.00           C
ATOM   1433  HA  TYR   105      26.710  24.070  41.740  1.00  0.00           H
ATOM   1434  CB  TYR   105      27.000  23.970  43.870  1.00  0.00           C
ATOM   1435  HB1 TYR   105      26.820  25.020  44.100  1.00  0.00           H
ATOM   1436  HB2 TYR   105      27.810  23.620  44.510  1.00  0.00           H
ATOM   1437  CG  TYR   105      25.840  23.130  44.210  1.00  0.00           C
ATOM   1438  CD1 TYR   105      26.030  21.900  44.860  1.00  0.00           C
ATOM   1439  HD1 TYR   105      26.980  21.480  45.160  1.00  0.00           H
ATOM   1440  CE1 TYR   105      24.910  21.060  45.240  1.00  0.00           C
ATOM   1441  HE1 TYR   105      24.980  20.070  45.680  1.00  0.00           H
ATOM   1442  CZ  TYR   105      23.560  21.570  44.980  1.00  0.00           C
ATOM   1443  OH  TYR   105      22.420  20.860  45.350  1.00  0.00           O
ATOM   1444  HH  TYR   105      21.660  21.400  45.120  1.00  0.00           H
ATOM   1445  CE2 TYR   105      23.440  22.810  44.290  1.00  0.00           C
ATOM   1446  HE2 TYR   105      22.460  23.220  44.110  1.00  0.00           H
ATOM   1447  CD2 TYR   105      24.520  23.580  44.010  1.00  0.00           C
ATOM   1448  HD2 TYR   105      24.300  24.570  43.660  1.00  0.00           H
ATOM   1449  C   TYR   105      28.500  24.890  42.140  1.00  0.00           C
ATOM   1450  O   TYR   105      29.570  24.940  42.770  1.00  0.00           O
ATOM   1451  N   CYS   106      28.110  25.810  41.290  1.00  0.00           N
ATOM   1452  H   CYS   106      27.190  25.830  40.860  1.00  0.00           H
ATOM   1453  CA  CYS   106      28.880  27.060  41.140  1.00  0.00           C
ATOM   1454  HA  CYS   106      29.930  26.790  41.150  1.00  0.00           H
ATOM   1455  CB  CYS   106      28.540  27.620  39.850  1.00  0.00           C
ATOM   1456  HB1 CYS   106      27.550  28.060  39.910  1.00  0.00           H
ATOM   1457  HB2 CYS   106      28.570  26.800  39.130  1.00  0.00           H
ATOM   1458  SG  CYS   106      29.710  28.860  39.280  1.00  0.00           S
ATOM   1459  C   CYS   106      28.770  28.040  42.310  1.00  0.00           C
ATOM   1460  O   CYS   106      27.770  28.110  42.950  1.00  0.00           O
ATOM   1461  N   ALA   107      29.790  28.840  42.540  1.00  0.00           N
ATOM   1462  H   ALA   107      30.610  28.710  41.960  1.00  0.00           H
ATOM   1463  CA  ALA   107      29.690  30.060  43.360  1.00  0.00           C
ATOM   1464  HA  ALA   107      28.680  30.450  43.260  1.00  0.00           H
ATOM   1465  CB  ALA   107      29.900  29.720  44.850  1.00  0.00           C
ATOM   1466  HB1 ALA   107      29.380  28.770  45.010  1.00  0.00           H
ATOM   1467  HB2 ALA   107      30.980  29.640  45.030  1.00  0.00           H
ATOM   1468  HB3 ALA   107      29.410  30.470  45.460  1.00  0.00           H
ATOM   1469  C   ALA   107      30.580  31.220  42.890  1.00  0.00           C
ATOM   1470  O   ALA   107      31.620  30.990  42.260  1.00  0.00           O
ATOM   1471  N   ALA   108      30.200  32.450  43.240  1.00  0.00           N
ATOM   1472  H   ALA   108      29.360  32.510  43.800  1.00  0.00           H
ATOM   1473  CA  ALA   108      31.010  33.630  42.990  1.00  0.00           C
ATOM   1474  HA  ALA   108      32.000  33.310  42.670  1.00  0.00           H
ATOM   1475  CB  ALA   108      30.390  34.260  41.720  1.00  0.00           C
ATOM   1476  HB1 ALA   108      30.350  33.570  40.870  1.00  0.00           H
ATOM   1477  HB2 ALA   108      29.320  34.310  41.910  1.00  0.00           H
ATOM   1478  HB3 ALA   108      30.800  35.250  41.510  1.00  0.00           H
ATOM   1479  C   ALA   108      31.110  34.570  44.230  1.00  0.00           C
ATOM   1480  O   ALA   108      30.050  34.920  44.750  1.00  0.00           O
ATOM   1481  N   ASP   109      32.280  35.090  44.440  1.00  0.00           N
ATOM   1482  H   ASP   109      33.040  34.900  43.810  1.00  0.00           H
ATOM   1483  CA  ASP   109      32.500  36.090  45.510  1.00  0.00           C
ATOM   1484  HA  ASP   109      31.550  36.540  45.800  1.00  0.00           H
ATOM   1485  CB  ASP   109      33.080  35.410  46.700  1.00  0.00           C
ATOM   1486  HB1 ASP   109      34.150  35.300  46.510  1.00  0.00           H
ATOM   1487  HB2 ASP   109      32.860  34.340  46.730  1.00  0.00           H
ATOM   1488  CG  ASP   109      32.910  36.200  47.970  1.00  0.00           C
ATOM   1489  OD1 ASP   109      31.780  36.280  48.550  1.00  0.00           O
ATOM   1490  OD2 ASP   109      33.840  36.870  48.400  1.00  0.00           O
ATOM   1491  C   ASP   109      33.410  37.310  45.040  1.00  0.00           C
ATOM   1492  O   ASP   109      34.250  37.190  44.160  1.00  0.00           O
ATOM   1493  N   ARG   110      33.300  38.450  45.750  1.00  0.00           N
ATOM   1494  H   ARG   110      32.610  38.530  46.480  1.00  0.00           H
ATOM   1495  CA  ARG   110      34.270  39.560  45.530  1.00  0.00           C
ATOM   1496  HA  ARG   110      34.240  39.710  44.450  1.00  0.00           H
ATOM   1497  CB  ARG   110      33.720  40.780  46.180  1.00  0.00           C
ATOM   1498  HB1 ARG   110      33.860  40.760  47.260  1.00  0.00           H
ATOM   1499  HB2 ARG   110      32.650  40.750  45.980  1.00  0.00           H
ATOM   1500  CG  ARG   110      34.290  42.110  45.620  1.00  0.00           C
ATOM   1501  HG1 ARG   110      35.220  42.310  46.150  1.00  0.00           H
ATOM   1502  HG2 ARG   110      33.520  42.820  45.930  1.00  0.00           H
ATOM   1503  CD  ARG   110      34.430  42.340  44.150  1.00  0.00           C
ATOM   1504  HD1 ARG   110      33.440  42.190  43.720  1.00  0.00           H
ATOM   1505  HD2 ARG   110      35.010  41.550  43.690  1.00  0.00           H
ATOM   1506  NE  ARG   110      34.930  43.690  43.900  1.00  0.00           N
ATOM   1507  HE  ARG   110      34.250  44.360  44.240  1.00  0.00           H
ATOM   1508  CZ  ARG   110      36.130  44.060  43.440  1.00  0.00           C
ATOM   1509  NH1 ARG   110      37.050  43.210  43.150  1.00  0.00           N
ATOM   1510 1HH1 ARG   110      36.920  42.270  43.520  1.00  0.00           H
ATOM   1511 2HH1 ARG   110      37.980  43.540  42.940  1.00  0.00           H
ATOM   1512  NH2 ARG   110      36.470  45.300  43.330  1.00  0.00           N
ATOM   1513 1HH2 ARG   110      35.740  45.920  43.650  1.00  0.00           H
ATOM   1514 2HH2 ARG   110      37.420  45.570  43.140  1.00  0.00           H
ATOM   1515  C   ARG   110      35.750  39.320  46.050  1.00  0.00           C
ATOM   1516  O   ARG   110      36.650  40.100  45.700  1.00  0.00           O
ATOM   1517  N   PHE   111      35.970  38.400  47.070  1.00  0.00           N
ATOM   1518  H   PHE   111      35.170  37.960  47.500  1.00  0.00           H
ATOM   1519  CA  PHE   111      37.320  38.190  47.710  1.00  0.00           C
ATOM   1520  HA  PHE   111      38.080  38.550  47.020  1.00  0.00           H
ATOM   1521  CB  PHE   111      37.450  38.980  49.040  1.00  0.00           C
ATOM   1522  HB1 PHE   111      38.370  38.710  49.570  1.00  0.00           H
ATOM   1523  HB2 PHE   111      36.690  38.530  49.670  1.00  0.00           H
ATOM   1524  CG  PHE   111      37.260  40.480  49.030  1.00  0.00           C
ATOM   1525  CD1 PHE   111      36.240  41.030  49.860  1.00  0.00           C
ATOM   1526  HD1 PHE   111      35.610  40.420  50.480  1.00  0.00           H
ATOM   1527  CE1 PHE   111      36.120  42.390  49.910  1.00  0.00           C
ATOM   1528  HE1 PHE   111      35.350  42.750  50.570  1.00  0.00           H
ATOM   1529  CZ  PHE   111      37.020  43.210  49.200  1.00  0.00           C
ATOM   1530  HZ  PHE   111      36.870  44.270  49.310  1.00  0.00           H
ATOM   1531  CE2 PHE   111      38.070  42.680  48.480  1.00  0.00           C
ATOM   1532  HE2 PHE   111      38.850  43.360  48.160  1.00  0.00           H
ATOM   1533  CD2 PHE   111      38.190  41.280  48.380  1.00  0.00           C
ATOM   1534  HD2 PHE   111      39.000  40.790  47.870  1.00  0.00           H
ATOM   1535  C   PHE   111      37.570  36.690  47.800  1.00  0.00           C
ATOM   1536  O   PHE   111      38.610  36.190  47.480  1.00  0.00           O
ATOM   1537  N   LEU   112      36.600  35.910  48.270  1.00  0.00           N
ATOM   1538  H   LEU   112      35.740  36.380  48.530  1.00  0.00           H
ATOM   1539  CA  LEU   112      36.760  34.560  48.830  1.00  0.00           C
ATOM   1540  HA  LEU   112      37.630  34.570  49.480  1.00  0.00           H
ATOM   1541  CB  LEU   112      35.530  34.170  49.610  1.00  0.00           C
ATOM   1542  HB1 LEU   112      35.520  33.090  49.780  1.00  0.00           H
ATOM   1543  HB2 LEU   112      34.640  34.420  49.040  1.00  0.00           H
ATOM   1544  CG  LEU   112      35.270  34.770  51.010  1.00  0.00           C
ATOM   1545  HG  LEU   112      35.100  35.820  50.780  1.00  0.00           H
ATOM   1546  CD1 LEU   112      33.940  34.280  51.630  1.00  0.00           C
ATOM   1547 1HD1 LEU   112      33.100  34.490  50.970  1.00  0.00           H
ATOM   1548 2HD1 LEU   112      33.970  33.200  51.740  1.00  0.00           H
ATOM   1549 3HD1 LEU   112      33.760  34.750  52.600  1.00  0.00           H
ATOM   1550  CD2 LEU   112      36.510  34.490  51.860  1.00  0.00           C
ATOM   1551 1HD2 LEU   112      36.380  34.880  52.870  1.00  0.00           H
ATOM   1552 2HD2 LEU   112      36.790  33.440  51.910  1.00  0.00           H
ATOM   1553 3HD2 LEU   112      37.390  34.990  51.460  1.00  0.00           H
ATOM   1554  C   LEU   112      37.060  33.470  47.860  1.00  0.00           C
ATOM   1555  O   LEU   112      36.510  33.460  46.770  1.00  0.00           O
ATOM   1556  N   THR   113      37.930  32.510  48.180  1.00  0.00           N
ATOM   1557  H   THR   113      38.340  32.720  49.080  1.00  0.00           H
ATOM   1558  CA  THR   113      38.310  31.410  47.390  1.00  0.00           C
ATOM   1559  HA  THR   113      37.870  31.510  46.390  1.00  0.00           H
ATOM   1560  CB  THR   113      39.820  31.370  47.220  1.00  0.00           C
ATOM   1561  HB  THR   113      40.090  30.360  46.920  1.00  0.00           H
ATOM   1562  CG2 THR   113      40.280  32.340  46.130  1.00  0.00           C
ATOM   1563 1HG2 THR   113      41.370  32.410  46.140  1.00  0.00           H
ATOM   1564 2HG2 THR   113      39.880  31.940  45.200  1.00  0.00           H
ATOM   1565 3HG2 THR   113      39.910  33.330  46.390  1.00  0.00           H
ATOM   1566  OG1 THR   113      40.470  31.680  48.450  1.00  0.00           O
ATOM   1567  HG1 THR   113      41.290  32.160  48.310  1.00  0.00           H
ATOM   1568  C   THR   113      37.840  30.030  47.900  1.00  0.00           C
ATOM   1569  O   THR   113      37.410  29.140  47.090  1.00  0.00           O
ATOM   1570  N   ARG   132      37.910  29.900  49.240  1.00  0.00           N
ATOM   1571  H   ARG   132      38.240  30.660  49.820  1.00  0.00           H
ATOM   1572  CA  ARG   132      37.530  28.670  49.950  1.00  0.00           C
ATOM   1573  HA  ARG   132      36.970  28.090  49.220  1.00  0.00           H
ATOM   1574  CB  ARG   132      38.770  27.920  50.420  1.00  0.00           C
ATOM   1575  HB1 ARG   132      38.560  26.930  50.810  1.00  0.00           H
ATOM   1576  HB2 ARG   132      39.320  28.480  51.190  1.00  0.00           H
ATOM   1577  CG  ARG   132      39.820  27.820  49.250  1.00  0.00           C
ATOM   1578  HG1 ARG   132      40.150  28.800  48.920  1.00  0.00           H
ATOM   1579  HG2 ARG   132      39.280  27.410  48.400  1.00  0.00           H
ATOM   1580  CD  ARG   132      41.020  26.960  49.470  1.00  0.00           C
ATOM   1581  HD1 ARG   132      41.520  26.880  48.510  1.00  0.00           H
ATOM   1582  HD2 ARG   132      40.800  25.920  49.700  1.00  0.00           H
ATOM   1583  NE  ARG   132      41.880  27.540  50.430  1.00  0.00           N
ATOM   1584  HE  ARG   132      42.240  28.470  50.260  1.00  0.00           H
ATOM   1585  CZ  ARG   132      42.360  26.980  51.540  1.00  0.00           C
ATOM   1586  NH1 ARG   132      42.100  25.780  52.030  1.00  0.00           N
ATOM   1587 1HH1 ARG   132      41.530  25.090  51.560  1.00  0.00           H
ATOM   1588 2HH1 ARG   132      42.320  25.550  52.990  1.00  0.00           H
ATOM   1589  NH2 ARG   132      43.190  27.600  52.300  1.00  0.00           N
ATOM   1590 1HH2 ARG   132      43.570  28.490  52.040  1.00  0.00           H
ATOM   1591 2HH2 ARG   132      43.590  27.150  53.110  1.00  0.00           H
ATOM   1592  C   ARG   132      36.580  28.700  51.100  1.00  0.00           C
ATOM   1593  O   ARG   132      35.940  27.680  51.390  1.00  0.00           O
ATOM   1594  N   SER   133      36.440  29.880  51.760  1.00  0.00           N
ATOM   1595  H   SER   133      37.020  30.670  51.520  1.00  0.00           H
ATOM   1596  CA  SER   133      35.450  29.940  52.860  1.00  0.00           C
ATOM   1597  HA  SER   133      35.620  29.010  53.400  1.00  0.00           H
ATOM   1598  CB  SER   133      35.650  31.110  53.800  1.00  0.00           C
ATOM   1599  HB1 SER   133      35.650  32.010  53.180  1.00  0.00           H
ATOM   1600  HB2 SER   133      36.640  30.980  54.250  1.00  0.00           H
ATOM   1601  OG  SER   133      34.600  31.180  54.750  1.00  0.00           O
ATOM   1602  HG  SER   133      34.690  32.000  55.240  1.00  0.00           H
ATOM   1603  C   SER   133      34.000  29.790  52.390  1.00  0.00           C
ATOM   1604  O   SER   133      33.660  30.390  51.350  1.00  0.00           O
ATOM   1605  N   VAL   134      33.150  29.090  53.150  1.00  0.00           N
ATOM   1606  H   VAL   134      33.460  28.800  54.070  1.00  0.00           H
ATOM   1607  CA  VAL   134      31.830  28.720  52.590  1.00  0.00           C
ATOM   1608  HA  VAL   134      31.890  28.500  51.520  1.00  0.00           H
ATOM   1609  CB  VAL   134      31.290  27.390  53.210  1.00  0.00           C
ATOM   1610  HB  VAL   134      30.310  27.020  52.910  1.00  0.00           H
ATOM   1611  CG1 VAL   134      32.220  26.210  52.880  1.00  0.00           C
ATOM   1612 1HG1 VAL   134      31.970  25.910  51.860  1.00  0.00           H
ATOM   1613 2HG1 VAL   134      33.270  26.480  52.930  1.00  0.00           H
ATOM   1614 3HG1 VAL   134      31.960  25.290  53.390  1.00  0.00           H
ATOM   1615  CG2 VAL   134      31.230  27.560  54.740  1.00  0.00           C
ATOM   1616 1HG2 VAL   134      30.400  28.230  54.980  1.00  0.00           H
ATOM   1617 2HG2 VAL   134      31.090  26.630  55.280  1.00  0.00           H
ATOM   1618 3HG2 VAL   134      32.180  27.910  55.150  1.00  0.00           H
ATOM   1619  C   VAL   134      30.790  29.860  52.570  1.00  0.00           C
ATOM   1620  O   VAL   134      29.730  29.700  52.050  1.00  0.00           O
ATOM   1621  N   LYS   135      31.200  31.020  53.160  1.00  0.00           N
ATOM   1622  H   LYS   135      32.110  30.980  53.590  1.00  0.00           H
ATOM   1623  CA  LYS   135      30.600  32.330  53.130  1.00  0.00           C
ATOM   1624  HA  LYS   135      29.530  32.340  53.350  1.00  0.00           H
ATOM   1625  CB  LYS   135      31.390  33.190  54.130  1.00  0.00           C
ATOM   1626  HB1 LYS   135      30.970  34.190  54.090  1.00  0.00           H
ATOM   1627  HB2 LYS   135      32.420  33.180  53.780  1.00  0.00           H
ATOM   1628  CG  LYS   135      31.440  32.690  55.600  1.00  0.00           C
ATOM   1629  HG1 LYS   135      32.170  33.280  56.160  1.00  0.00           H
ATOM   1630  HG2 LYS   135      31.840  31.680  55.540  1.00  0.00           H
ATOM   1631  CD  LYS   135      30.020  32.560  56.300  1.00  0.00           C
ATOM   1632  HD1 LYS   135      30.230  32.120  57.270  1.00  0.00           H
ATOM   1633  HD2 LYS   135      29.440  31.840  55.710  1.00  0.00           H
ATOM   1634  CE  LYS   135      29.380  33.940  56.470  1.00  0.00           C
ATOM   1635  HE1 LYS   135      29.020  34.260  55.500  1.00  0.00           H
ATOM   1636  HE2 LYS   135      30.100  34.690  56.820  1.00  0.00           H
ATOM   1637  NZ  LYS   135      28.190  33.950  57.460  1.00  0.00           N
ATOM   1638  HZ1 LYS   135      27.790  34.870  57.600  1.00  0.00           H
ATOM   1639  HZ2 LYS   135      27.430  33.360  57.160  1.00  0.00           H
ATOM   1640  HZ3 LYS   135      28.520  33.720  58.390  1.00  0.00           H
ATOM   1641  C   LYS   135      30.590  33.000  51.670  1.00  0.00           C
ATOM   1642  O   LYS   135      30.560  34.210  51.580  1.00  0.00           O
ATOM   1643  N   TYR   136      30.670  32.210  50.600  1.00  0.00           N
ATOM   1644  H   TYR   136      30.690  31.240  50.840  1.00  0.00           H
ATOM   1645  CA  TYR   136      30.380  32.750  49.230  1.00  0.00           C
ATOM   1646  HA  TYR   136      31.120  33.500  48.950  1.00  0.00           H
ATOM   1647  CB  TYR   136      30.450  31.680  48.150  1.00  0.00           C
ATOM   1648  HB1 TYR   136      29.920  32.020  47.270  1.00  0.00           H
ATOM   1649  HB2 TYR   136      30.040  30.740  48.520  1.00  0.00           H
ATOM   1650  CG  TYR   136      31.830  31.470  47.560  1.00  0.00           C
ATOM   1651  CD1 TYR   136      32.900  30.820  48.210  1.00  0.00           C
ATOM   1652  HD1 TYR   136      32.810  30.440  49.220  1.00  0.00           H
ATOM   1653  CE1 TYR   136      34.100  30.470  47.530  1.00  0.00           C
ATOM   1654  HE1 TYR   136      34.860  29.830  47.960  1.00  0.00           H
ATOM   1655  CZ  TYR   136      34.370  30.910  46.220  1.00  0.00           C
ATOM   1656  OH  TYR   136      35.560  30.640  45.650  1.00  0.00           O
ATOM   1657  HH  TYR   136      36.160  30.110  46.170  1.00  0.00           H
ATOM   1658  CE2 TYR   136      33.280  31.560  45.600  1.00  0.00           C
ATOM   1659  HE2 TYR   136      33.450  31.880  44.580  1.00  0.00           H
ATOM   1660  CD2 TYR   136      32.050  31.900  46.280  1.00  0.00           C
ATOM   1661  HD2 TYR   136      31.280  32.480  45.790  1.00  0.00           H
ATOM   1662  C   TYR   136      29.090  33.540  49.090  1.00  0.00           C
ATOM   1663  O   TYR   136      28.140  33.200  49.790  1.00  0.00           O
ATOM   1664  N   ASP   137      29.060  34.550  48.180  1.00  0.00           N
ATOM   1665  H   ASP   137      29.950  34.810  47.790  1.00  0.00           H
ATOM   1666  CA  ASP   137      27.980  35.580  48.090  1.00  0.00           C
ATOM   1667  HA  ASP   137      27.490  35.480  49.050  1.00  0.00           H
ATOM   1668  CB  ASP   137      28.610  37.000  47.960  1.00  0.00           C
ATOM   1669  HB1 ASP   137      29.220  37.090  47.070  1.00  0.00           H
ATOM   1670  HB2 ASP   137      29.360  37.160  48.730  1.00  0.00           H
ATOM   1671  CG  ASP   137      27.520  38.110  47.980  1.00  0.00           C
ATOM   1672  OD1 ASP   137      26.440  37.810  48.550  1.00  0.00           O
ATOM   1673  OD2 ASP   137      27.700  39.190  47.390  1.00  0.00           O
ATOM   1674  C   ASP   137      26.880  35.190  47.110  1.00  0.00           C
ATOM   1675  O   ASP   137      25.720  35.260  47.550  1.00  0.00           O
ATOM   1676  N   TYR   138      27.280  34.900  45.880  1.00  0.00           N
ATOM   1677  H   TYR   138      28.250  34.950  45.620  1.00  0.00           H
ATOM   1678  CA  TYR   138      26.330  34.550  44.820  1.00  0.00           C
ATOM   1679  HA  TYR   138      25.310  34.610  45.220  1.00  0.00           H
ATOM   1680  CB  TYR   138      26.400  35.500  43.510  1.00  0.00           C
ATOM   1681  HB1 TYR   138      25.760  35.120  42.720  1.00  0.00           H
ATOM   1682  HB2 TYR   138      27.370  35.390  43.030  1.00  0.00           H
ATOM   1683  CG  TYR   138      26.000  36.890  43.720  1.00  0.00           C
ATOM   1684  CD1 TYR   138      26.930  37.820  44.170  1.00  0.00           C
ATOM   1685  HD1 TYR   138      27.950  37.500  44.340  1.00  0.00           H
ATOM   1686  CE1 TYR   138      26.530  39.120  44.410  1.00  0.00           C
ATOM   1687  HE1 TYR   138      27.350  39.780  44.670  1.00  0.00           H
ATOM   1688  CZ  TYR   138      25.180  39.590  44.240  1.00  0.00           C
ATOM   1689  OH  TYR   138      24.710  40.850  44.350  1.00  0.00           O
ATOM   1690  HH  TYR   138      23.750  40.860  44.440  1.00  0.00           H
ATOM   1691  CE2 TYR   138      24.250  38.600  43.880  1.00  0.00           C
ATOM   1692  HE2 TYR   138      23.240  38.850  43.620  1.00  0.00           H
ATOM   1693  CD2 TYR   138      24.640  37.290  43.640  1.00  0.00           C
ATOM   1694  HD2 TYR   138      23.890  36.540  43.430  1.00  0.00           H
ATOM   1695  C   TYR   138      26.410  33.060  44.350  1.00  0.00           C
ATOM   1696  O   TYR   138      27.500  32.540  44.150  1.00  0.00           O
ATOM   1697  N   TRP   139      25.230  32.510  44.120  1.00  0.00           N
ATOM   1698  H   TRP   139      24.440  33.140  44.110  1.00  0.00           H
ATOM   1699  CA  TRP   139      25.050  31.080  43.780  1.00  0.00           C
ATOM   1700  HA  TRP   139      26.000  30.590  43.570  1.00  0.00           H
ATOM   1701  CB  TRP   139      24.500  30.350  44.970  1.00  0.00           C
ATOM   1702  HB1 TRP   139      24.410  29.310  44.670  1.00  0.00           H
ATOM   1703  HB2 TRP   139      23.480  30.640  45.220  1.00  0.00           H
ATOM   1704  CG  TRP   139      25.390  30.530  46.220  1.00  0.00           C
ATOM   1705  CD1 TRP   139      25.230  31.560  47.110  1.00  0.00           C
ATOM   1706  HD1 TRP   139      24.510  32.350  47.000  1.00  0.00           H
ATOM   1707  NE1 TRP   139      26.230  31.440  48.090  1.00  0.00           N
ATOM   1708  HE1 TRP   139      26.540  32.230  48.640  1.00  0.00           H
ATOM   1709  CE2 TRP   139      26.860  30.170  48.010  1.00  0.00           C
ATOM   1710  CZ2 TRP   139      27.800  29.480  48.780  1.00  0.00           C
ATOM   1711  HZ2 TRP   139      28.200  29.900  49.690  1.00  0.00           H
ATOM   1712  CH2 TRP   139      28.340  28.300  48.310  1.00  0.00           C
ATOM   1713  HH2 TRP   139      29.120  27.810  48.880  1.00  0.00           H
ATOM   1714  CZ3 TRP   139      27.700  27.580  47.290  1.00  0.00           C
ATOM   1715  HZ3 TRP   139      28.050  26.590  47.030  1.00  0.00           H
ATOM   1716  CE3 TRP   139      26.780  28.220  46.500  1.00  0.00           C
ATOM   1717  HE3 TRP   139      26.370  27.640  45.690  1.00  0.00           H
ATOM   1718  CD2 TRP   139      26.320  29.540  46.790  1.00  0.00           C
ATOM   1719  C   TRP   139      24.190  30.920  42.540  1.00  0.00           C
ATOM   1720  O   TRP   139      23.710  31.930  41.970  1.00  0.00           O
ATOM   1721  N   GLY   140      23.820  29.720  42.220  1.00  0.00           N
ATOM   1722  H   GLY   140      24.310  28.900  42.550  1.00  0.00           H
ATOM   1723  CA  GLY   140      22.720  29.390  41.300  1.00  0.00           C
ATOM   1724  HA1 GLY   140      23.120  29.110  40.320  1.00  0.00           H
ATOM   1725  HA2 GLY   140      22.070  30.250  41.150  1.00  0.00           H
ATOM   1726  C   GLY   140      21.850  28.310  41.860  1.00  0.00           C
ATOM   1727  O   GLY   140      21.320  28.470  42.940  1.00  0.00           O
ATOM   1728  N   GLN   141      21.750  27.140  41.190  1.00  0.00           N
ATOM   1729  H   GLN   141      22.180  27.140  40.280  1.00  0.00           H
ATOM   1730  CA  GLN   141      21.110  25.950  41.700  1.00  0.00           C
ATOM   1731  HA  GLN   141      21.170  25.970  42.790  1.00  0.00           H
ATOM   1732  CB  GLN   141      19.560  25.980  41.340  1.00  0.00           C
ATOM   1733  HB1 GLN   141      19.020  25.190  41.840  1.00  0.00           H
ATOM   1734  HB2 GLN   141      19.510  25.870  40.250  1.00  0.00           H
ATOM   1735  CG  GLN   141      18.860  27.280  41.780  1.00  0.00           C
ATOM   1736  HG1 GLN   141      19.380  28.030  41.190  1.00  0.00           H
ATOM   1737  HG2 GLN   141      19.060  27.340  42.850  1.00  0.00           H
ATOM   1738  CD  GLN   141      17.310  27.200  41.610  1.00  0.00           C
ATOM   1739  OE1 GLN   141      16.650  26.140  41.660  1.00  0.00           O
ATOM   1740  NE2 GLN   141      16.760  28.310  41.250  1.00  0.00           N
ATOM   1741 1HE2 GLN   141      17.300  29.130  41.470  1.00  0.00           H
ATOM   1742 2HE2 GLN   141      15.770  28.290  41.030  1.00  0.00           H
ATOM   1743  C   GLN   141      21.770  24.560  41.330  1.00  0.00           C
ATOM   1744  O   GLN   141      21.230  23.510  41.640  1.00  0.00           O
ATOM   1745  N   GLY   142      23.000  24.550  40.760  1.00  0.00           N
ATOM   1746  H   GLY   142      23.510  25.410  40.580  1.00  0.00           H
ATOM   1747  CA  GLY   142      23.760  23.280  40.550  1.00  0.00           C
ATOM   1748  HA1 GLY   142      23.640  22.800  41.520  1.00  0.00           H
ATOM   1749  HA2 GLY   142      24.840  23.470  40.540  1.00  0.00           H
ATOM   1750  C   GLY   142      23.450  22.420  39.310  1.00  0.00           C
ATOM   1751  O   GLY   142      22.510  22.730  38.590  1.00  0.00           O
ATOM   1752  N   THR   143      24.290  21.400  39.080  1.00  0.00           N
ATOM   1753  H   THR   143      24.980  21.270  39.800  1.00  0.00           H
ATOM   1754  CA  THR   143      24.170  20.370  38.040  1.00  0.00           C
ATOM   1755  HA  THR   143      23.110  20.250  37.820  1.00  0.00           H
ATOM   1756  CB  THR   143      24.930  20.750  36.760  1.00  0.00           C
ATOM   1757  HB  THR   143      24.540  21.710  36.430  1.00  0.00           H
ATOM   1758  CG2 THR   143      26.550  20.840  36.860  1.00  0.00           C
ATOM   1759 1HG2 THR   143      26.920  19.920  37.310  1.00  0.00           H
ATOM   1760 2HG2 THR   143      26.910  21.070  35.850  1.00  0.00           H
ATOM   1761 3HG2 THR   143      27.000  21.670  37.400  1.00  0.00           H
ATOM   1762  OG1 THR   143      24.780  19.790  35.730  1.00  0.00           O
ATOM   1763  HG1 THR   143      23.990  20.050  35.260  1.00  0.00           H
ATOM   1764  C   THR   143      24.470  18.990  38.580  1.00  0.00           C
ATOM   1765  O   THR   143      25.080  18.850  39.610  1.00  0.00           O
ATOM   1766  N   GLN   144      24.090  17.870  37.890  1.00  0.00           N
ATOM   1767  H   GLN   144      23.650  17.970  36.990  1.00  0.00           H
ATOM   1768  CA  GLN   144      24.030  16.510  38.540  1.00  0.00           C
ATOM   1769  HA  GLN   144      24.520  16.600  39.510  1.00  0.00           H
ATOM   1770  CB  GLN   144      22.550  16.040  38.620  1.00  0.00           C
ATOM   1771  HB1 GLN   144      22.620  15.010  38.980  1.00  0.00           H
ATOM   1772  HB2 GLN   144      22.230  15.960  37.580  1.00  0.00           H
ATOM   1773  CG  GLN   144      21.630  16.820  39.580  1.00  0.00           C
ATOM   1774  HG1 GLN   144      21.950  16.990  40.610  1.00  0.00           H
ATOM   1775  HG2 GLN   144      20.710  16.250  39.670  1.00  0.00           H
ATOM   1776  CD  GLN   144      21.310  18.230  39.120  1.00  0.00           C
ATOM   1777  OE1 GLN   144      21.320  18.450  37.940  1.00  0.00           O
ATOM   1778  NE2 GLN   144      21.060  19.130  40.060  1.00  0.00           N
ATOM   1779 1HE2 GLN   144      20.760  18.860  40.980  1.00  0.00           H
ATOM   1780 2HE2 GLN   144      20.680  20.010  39.730  1.00  0.00           H
ATOM   1781  C   GLN   144      24.870  15.530  37.640  1.00  0.00           C
ATOM   1782  O   GLN   144      24.540  15.250  36.520  1.00  0.00           O
ATOM   1783  N   VAL   145      25.910  14.910  38.280  1.00  0.00           N
ATOM   1784  H   VAL   145      26.130  15.220  39.210  1.00  0.00           H
ATOM   1785  CA  VAL   145      26.780  14.020  37.710  1.00  0.00           C
ATOM   1786  HA  VAL   145      26.410  13.730  36.720  1.00  0.00           H
ATOM   1787  CB  VAL   145      28.210  14.640  37.640  1.00  0.00           C
ATOM   1788  HB  VAL   145      28.580  14.640  38.670  1.00  0.00           H
ATOM   1789  CG1 VAL   145      29.230  13.740  36.820  1.00  0.00           C
ATOM   1790 1HG1 VAL   145      29.210  12.760  37.300  1.00  0.00           H
ATOM   1791 2HG1 VAL   145      28.800  13.670  35.820  1.00  0.00           H
ATOM   1792 3HG1 VAL   145      30.190  14.260  36.820  1.00  0.00           H
ATOM   1793  CG2 VAL   145      28.290  16.140  37.230  1.00  0.00           C
ATOM   1794 1HG2 VAL   145      29.200  16.650  37.560  1.00  0.00           H
ATOM   1795 2HG2 VAL   145      28.000  16.340  36.200  1.00  0.00           H
ATOM   1796 3HG2 VAL   145      27.560  16.830  37.660  1.00  0.00           H
ATOM   1797  C   VAL   145      26.930  12.690  38.530  1.00  0.00           C
ATOM   1798  O   VAL   145      27.170  12.740  39.740  1.00  0.00           O
ATOM   1799  N   THR   146      26.660  11.540  37.850  1.00  0.00           N
ATOM   1800  H   THR   146      26.280  11.560  36.910  1.00  0.00           H
ATOM   1801  CA  THR   146      26.910  10.230  38.410  1.00  0.00           C
ATOM   1802  HA  THR   146      27.170  10.270  39.460  1.00  0.00           H
ATOM   1803  CB  THR   146      25.570   9.460  38.410  1.00  0.00           C
ATOM   1804  HB  THR   146      25.100   9.420  37.430  1.00  0.00           H
ATOM   1805  CG2 THR   146      25.880   8.020  38.950  1.00  0.00           C
ATOM   1806 1HG2 THR   146      26.550   8.110  39.810  1.00  0.00           H
ATOM   1807 2HG2 THR   146      24.960   7.460  39.160  1.00  0.00           H
ATOM   1808 3HG2 THR   146      26.250   7.500  38.070  1.00  0.00           H
ATOM   1809  OG1 THR   146      24.770  10.150  39.360  1.00  0.00           O
ATOM   1810  HG1 THR   146      24.900  11.090  39.240  1.00  0.00           H
ATOM   1811  C   THR   146      28.010   9.500  37.630  1.00  0.00           C
ATOM   1812  O   THR   146      28.130   9.570  36.430  1.00  0.00           O
ATOM   1813  N   VAL   147      28.870   8.810  38.430  1.00  0.00           N
ATOM   1814  H   VAL   147      28.580   8.690  39.390  1.00  0.00           H
ATOM   1815  CA  VAL   147      30.010   8.060  37.910  1.00  0.00           C
ATOM   1816  HA  VAL   147      30.130   8.160  36.840  1.00  0.00           H
ATOM   1817  CB  VAL   147      31.320   8.550  38.530  1.00  0.00           C
ATOM   1818  HB  VAL   147      31.310   8.360  39.600  1.00  0.00           H
ATOM   1819  CG1 VAL   147      32.530   7.840  37.890  1.00  0.00           C
ATOM   1820 1HG1 VAL   147      32.350   6.780  38.060  1.00  0.00           H
ATOM   1821 2HG1 VAL   147      32.590   8.000  36.810  1.00  0.00           H
ATOM   1822 3HG1 VAL   147      33.470   8.240  38.280  1.00  0.00           H
ATOM   1823  CG2 VAL   147      31.460  10.110  38.470  1.00  0.00           C
ATOM   1824 1HG2 VAL   147      32.480  10.470  38.600  1.00  0.00           H
ATOM   1825 2HG2 VAL   147      30.850  10.490  37.640  1.00  0.00           H
ATOM   1826 3HG2 VAL   147      30.980  10.630  39.300  1.00  0.00           H
ATOM   1827  C   VAL   147      29.770   6.570  38.210  1.00  0.00           C
ATOM   1828  O   VAL   147      29.780   6.080  39.370  1.00  0.00           O
ATOM   1829  N   SER   148      29.380   5.800  37.160  1.00  0.00           N
ATOM   1830  H   SER   148      29.340   6.260  36.260  1.00  0.00           H
ATOM   1831  CA  SER   148      28.670   4.490  37.250  1.00  0.00           C
ATOM   1832  HA  SER   148      28.040   4.510  38.150  1.00  0.00           H
ATOM   1833  CB  SER   148      27.770   4.280  36.000  1.00  0.00           C
ATOM   1834  HB1 SER   148      28.470   4.100  35.180  1.00  0.00           H
ATOM   1835  HB2 SER   148      27.280   5.220  35.760  1.00  0.00           H
ATOM   1836  OG  SER   148      26.700   3.260  36.150  1.00  0.00           O
ATOM   1837  HG  SER   148      27.040   2.490  35.690  1.00  0.00           H
ATOM   1838  C   SER   148      29.720   3.360  37.530  1.00  0.00           C
ATOM   1839  O   SER   148      30.860   3.460  37.080  1.00  0.00           O
ATOM   1840  N   SER   149      29.270   2.210  37.970  1.00  0.00           N
ATOM   1841  H   SER   149      28.290   2.140  38.190  1.00  0.00           H
ATOM   1842  CA  SER   149      29.990   0.890  37.880  1.00  0.00           C
ATOM   1843  HA  SER   149      30.350   0.660  36.880  1.00  0.00           H
ATOM   1844  CB  SER   149      31.110   0.710  38.920  1.00  0.00           C
ATOM   1845  HB1 SER   149      31.490  67.170  38.820  1.00  0.00           H
ATOM   1846  HB2 SER   149      30.800   0.810  39.950  1.00  0.00           H
ATOM   1847  OG  SER   149      32.170   1.590  38.640  1.00  0.00           O
ATOM   1848  HG  SER   149      31.800   2.440  38.390  1.00  0.00           H
ATOM   1849  C   SER   149      28.990  67.260  38.150  1.00  0.00           C
ATOM   1850  OC1 SER   149      28.280  67.360  39.150  1.00  0.00           O
ATOM   1851  OC2 SER   149      28.850  66.390  37.260  1.00  0.00           O
TER
ENDMDL
