# Supplementary material for: Targeting Ras-binding domain of ELMO1 by computational nanobody design
Source: Commun Biol. 2023 Mar 17;6:284. doi: 10.1038/s42003-023-04657-w (PMC10023680; doi:10.1038/s42003-023-04657-w)
Supplement: Supplementary file 4 — Supplementary Data 2 [file 42003_2023_4657_MOESM4_ESM.zip › MD_input_output/Nb01_snapshot/snapshot_042000_CDR3.pdb]

ATOM   1461  N   ALA   107      31.120  32.700  31.370  1.00  0.00           N
ATOM   1462  H   ALA   107      32.100  32.810  31.570  1.00  0.00           H
ATOM   1463  CA  ALA   107      30.300  33.720  31.990  1.00  0.00           C
ATOM   1464  HA  ALA   107      29.320  33.720  31.510  1.00  0.00           H
ATOM   1465  CB  ALA   107      30.010  33.440  33.400  1.00  0.00           C
ATOM   1466  HB1 ALA   107      29.960  32.350  33.490  1.00  0.00           H
ATOM   1467  HB2 ALA   107      30.850  33.690  34.050  1.00  0.00           H
ATOM   1468  HB3 ALA   107      29.160  34.040  33.720  1.00  0.00           H
ATOM   1469  C   ALA   107      30.890  35.150  31.840  1.00  0.00           C
ATOM   1470  O   ALA   107      32.080  35.350  31.640  1.00  0.00           O
ATOM   1471  N   ALA   108      30.060  36.220  31.940  1.00  0.00           N
ATOM   1472  H   ALA   108      29.080  35.970  31.990  1.00  0.00           H
ATOM   1473  CA  ALA   108      30.400  37.650  31.940  1.00  0.00           C
ATOM   1474  HA  ALA   108      31.470  37.640  32.130  1.00  0.00           H
ATOM   1475  CB  ALA   108      30.110  38.270  30.540  1.00  0.00           C
ATOM   1476  HB1 ALA   108      29.360  39.040  30.710  1.00  0.00           H
ATOM   1477  HB2 ALA   108      30.990  38.790  30.170  1.00  0.00           H
ATOM   1478  HB3 ALA   108      29.740  37.550  29.810  1.00  0.00           H
ATOM   1479  C   ALA   108      29.920  38.510  33.130  1.00  0.00           C
ATOM   1480  O   ALA   108      28.790  38.330  33.610  1.00  0.00           O
ATOM   1481  N   ASP   109      30.700  39.510  33.560  1.00  0.00           N
ATOM   1482  H   ASP   109      31.550  39.540  33.010  1.00  0.00           H
ATOM   1483  CA  ASP   109      30.400  40.410  34.740  1.00  0.00           C
ATOM   1484  HA  ASP   109      29.320  40.540  34.710  1.00  0.00           H
ATOM   1485  CB  ASP   109      30.740  39.680  36.050  1.00  0.00           C
ATOM   1486  HB1 ASP   109      31.810  39.720  36.200  1.00  0.00           H
ATOM   1487  HB2 ASP   109      30.400  38.650  36.020  1.00  0.00           H
ATOM   1488  CG  ASP   109      30.030  40.410  37.210  1.00  0.00           C
ATOM   1489  OD1 ASP   109      28.800  40.170  37.420  1.00  0.00           O
ATOM   1490  OD2 ASP   109      30.490  41.370  37.740  1.00  0.00           O
ATOM   1491  C   ASP   109      31.060  41.810  34.620  1.00  0.00           C
ATOM   1492  O   ASP   109      32.070  41.940  33.930  1.00  0.00           O
ATOM   1493  N   ARG   110      30.690  42.880  35.310  1.00  0.00           N
ATOM   1494  H   ARG   110      30.100  42.780  36.130  1.00  0.00           H
ATOM   1495  CA  ARG   110      31.360  44.190  35.230  1.00  0.00           C
ATOM   1496  HA  ARG   110      31.720  44.490  34.240  1.00  0.00           H
ATOM   1497  CB  ARG   110      30.370  45.300  35.670  1.00  0.00           C
ATOM   1498  HB1 ARG   110      30.930  46.190  35.960  1.00  0.00           H
ATOM   1499  HB2 ARG   110      29.880  45.060  36.610  1.00  0.00           H
ATOM   1500  CG  ARG   110      29.370  45.690  34.610  1.00  0.00           C
ATOM   1501  HG1 ARG   110      28.710  44.830  34.520  1.00  0.00           H
ATOM   1502  HG2 ARG   110      29.860  46.030  33.690  1.00  0.00           H
ATOM   1503  CD  ARG   110      28.610  46.880  35.020  1.00  0.00           C
ATOM   1504  HD1 ARG   110      29.370  47.610  35.320  1.00  0.00           H
ATOM   1505  HD2 ARG   110      28.080  46.740  35.960  1.00  0.00           H
ATOM   1506  NE  ARG   110      27.760  47.430  33.970  1.00  0.00           N
ATOM   1507  HE  ARG   110      26.790  47.190  34.070  1.00  0.00           H
ATOM   1508  CZ  ARG   110      28.070  48.190  32.950  1.00  0.00           C
ATOM   1509  NH1 ARG   110      29.260  48.690  32.860  1.00  0.00           N
ATOM   1510 1HH1 ARG   110      29.990  48.580  33.550  1.00  0.00           H
ATOM   1511 2HH1 ARG   110      29.420  49.280  32.050  1.00  0.00           H
ATOM   1512  NH2 ARG   110      27.190  48.400  32.070  1.00  0.00           N
ATOM   1513 1HH2 ARG   110      26.260  48.220  32.430  1.00  0.00           H
ATOM   1514 2HH2 ARG   110      27.390  49.000  31.280  1.00  0.00           H
ATOM   1515  C   ARG   110      32.590  44.220  36.150  1.00  0.00           C
ATOM   1516  O   ARG   110      33.550  44.990  35.960  1.00  0.00           O
ATOM   1517  N   PHE   111      32.540  43.320  37.150  1.00  0.00           N
ATOM   1518  H   PHE   111      31.750  42.690  37.170  1.00  0.00           H
ATOM   1519  CA  PHE   111      33.400  43.470  38.360  1.00  0.00           C
ATOM   1520  HA  PHE   111      34.330  43.920  38.030  1.00  0.00           H
ATOM   1521  CB  PHE   111      32.650  44.180  39.520  1.00  0.00           C
ATOM   1522  HB1 PHE   111      33.380  44.270  40.330  1.00  0.00           H
ATOM   1523  HB2 PHE   111      31.970  43.420  39.910  1.00  0.00           H
ATOM   1524  CG  PHE   111      31.930  45.530  39.280  1.00  0.00           C
ATOM   1525  CD1 PHE   111      30.610  45.670  39.760  1.00  0.00           C
ATOM   1526  HD1 PHE   111      30.040  44.860  40.180  1.00  0.00           H
ATOM   1527  CE1 PHE   111      30.000  46.970  39.690  1.00  0.00           C
ATOM   1528  HE1 PHE   111      28.960  47.080  39.980  1.00  0.00           H
ATOM   1529  CZ  PHE   111      30.670  48.040  39.070  1.00  0.00           C
ATOM   1530  HZ  PHE   111      30.200  49.010  39.090  1.00  0.00           H
ATOM   1531  CE2 PHE   111      32.020  47.970  38.630  1.00  0.00           C
ATOM   1532  HE2 PHE   111      32.590  48.820  38.280  1.00  0.00           H
ATOM   1533  CD2 PHE   111      32.640  46.690  38.730  1.00  0.00           C
ATOM   1534  HD2 PHE   111      33.680  46.600  38.440  1.00  0.00           H
ATOM   1535  C   PHE   111      33.930  42.140  38.940  1.00  0.00           C
ATOM   1536  O   PHE   111      34.890  42.160  39.680  1.00  0.00           O
ATOM   1537  N   LEU   112      33.300  41.000  38.740  1.00  0.00           N
ATOM   1538  H   LEU   112      32.400  41.070  38.290  1.00  0.00           H
ATOM   1539  CA  LEU   112      33.650  39.690  39.340  1.00  0.00           C
ATOM   1540  HA  LEU   112      34.080  39.880  40.330  1.00  0.00           H
ATOM   1541  CB  LEU   112      32.360  38.780  39.540  1.00  0.00           C
ATOM   1542  HB1 LEU   112      32.640  37.830  39.990  1.00  0.00           H
ATOM   1543  HB2 LEU   112      31.940  38.520  38.570  1.00  0.00           H
ATOM   1544  CG  LEU   112      31.320  39.440  40.460  1.00  0.00           C
ATOM   1545  HG  LEU   112      30.930  40.350  39.980  1.00  0.00           H
ATOM   1546  CD1 LEU   112      30.160  38.520  40.510  1.00  0.00           C
ATOM   1547 1HD1 LEU   112      30.450  37.810  41.290  1.00  0.00           H
ATOM   1548 2HD1 LEU   112      29.270  39.100  40.770  1.00  0.00           H
ATOM   1549 3HD1 LEU   112      29.890  38.080  39.550  1.00  0.00           H
ATOM   1550  CD2 LEU   112      31.810  39.910  41.810  1.00  0.00           C
ATOM   1551 1HD2 LEU   112      32.200  40.920  41.690  1.00  0.00           H
ATOM   1552 2HD2 LEU   112      30.920  40.030  42.420  1.00  0.00           H
ATOM   1553 3HD2 LEU   112      32.590  39.320  42.280  1.00  0.00           H
ATOM   1554  C   LEU   112      34.740  38.960  38.510  1.00  0.00           C
ATOM   1555  O   LEU   112      34.440  38.810  37.310  1.00  0.00           O
ATOM   1556  N   THR   113      35.750  38.440  39.140  1.00  0.00           N
ATOM   1557  H   THR   113      35.850  38.590  40.130  1.00  0.00           H
ATOM   1558  CA  THR   113      36.910  37.730  38.510  1.00  0.00           C
ATOM   1559  HA  THR   113      36.900  37.760  37.420  1.00  0.00           H
ATOM   1560  CB  THR   113      38.170  38.490  39.040  1.00  0.00           C
ATOM   1561  HB  THR   113      39.060  37.970  38.680  1.00  0.00           H
ATOM   1562  CG2 THR   113      38.340  39.880  38.480  1.00  0.00           C
ATOM   1563 1HG2 THR   113      38.390  39.810  37.390  1.00  0.00           H
ATOM   1564 2HG2 THR   113      37.520  40.500  38.830  1.00  0.00           H
ATOM   1565 3HG2 THR   113      39.260  40.310  38.890  1.00  0.00           H
ATOM   1566  OG1 THR   113      38.220  38.600  40.460  1.00  0.00           O
ATOM   1567  HG1 THR   113      39.150  38.540  40.690  1.00  0.00           H
ATOM   1568  C   THR   113      36.830  36.170  38.820  1.00  0.00           C
ATOM   1569  O   THR   113      37.110  35.350  37.910  1.00  0.00           O
ATOM   1570  N   ARG   132      36.350  35.760  40.020  1.00  0.00           N
ATOM   1571  H   ARG   132      36.100  36.450  40.710  1.00  0.00           H
ATOM   1572  CA  ARG   132      36.230  34.360  40.390  1.00  0.00           C
ATOM   1573  HA  ARG   132      36.220  33.790  39.470  1.00  0.00           H
ATOM   1574  CB  ARG   132      37.520  33.880  41.150  1.00  0.00           C
ATOM   1575  HB1 ARG   132      38.360  34.190  40.530  1.00  0.00           H
ATOM   1576  HB2 ARG   132      37.490  32.800  41.290  1.00  0.00           H
ATOM   1577  CG  ARG   132      37.700  34.500  42.560  1.00  0.00           C
ATOM   1578  HG1 ARG   132      36.790  34.450  43.150  1.00  0.00           H
ATOM   1579  HG2 ARG   132      37.870  35.570  42.440  1.00  0.00           H
ATOM   1580  CD  ARG   132      38.760  33.720  43.380  1.00  0.00           C
ATOM   1581  HD1 ARG   132      38.540  32.650  43.470  1.00  0.00           H
ATOM   1582  HD2 ARG   132      38.710  34.220  44.350  1.00  0.00           H
ATOM   1583  NE  ARG   132      40.180  33.910  42.860  1.00  0.00           N
ATOM   1584  HE  ARG   132      40.670  34.720  43.210  1.00  0.00           H
ATOM   1585  CZ  ARG   132      40.920  33.090  42.150  1.00  0.00           C
ATOM   1586  NH1 ARG   132      40.500  31.910  41.740  1.00  0.00           N
ATOM   1587 1HH1 ARG   132      39.590  31.500  41.890  1.00  0.00           H
ATOM   1588 2HH1 ARG   132      41.220  31.530  41.140  1.00  0.00           H
ATOM   1589  NH2 ARG   132      42.130  33.440  41.790  1.00  0.00           N
ATOM   1590 1HH2 ARG   132      42.390  34.420  41.880  1.00  0.00           H
ATOM   1591 2HH2 ARG   132      42.740  32.830  41.270  1.00  0.00           H
ATOM   1592  C   ARG   132      35.010  33.980  41.260  1.00  0.00           C
ATOM   1593  O   ARG   132      34.720  32.790  41.300  1.00  0.00           O
ATOM   1594  N   SER   133      34.350  34.930  41.930  1.00  0.00           N
ATOM   1595  H   SER   133      34.680  35.890  41.900  1.00  0.00           H
ATOM   1596  CA  SER   133      33.060  34.790  42.690  1.00  0.00           C
ATOM   1597  HA  SER   133      33.210  34.090  43.520  1.00  0.00           H
ATOM   1598  CB  SER   133      32.640  36.160  43.350  1.00  0.00           C
ATOM   1599  HB1 SER   133      31.790  36.080  44.020  1.00  0.00           H
ATOM   1600  HB2 SER   133      32.360  36.810  42.510  1.00  0.00           H
ATOM   1601  OG  SER   133      33.810  36.710  43.940  1.00  0.00           O
ATOM   1602  HG  SER   133      33.600  37.580  44.280  1.00  0.00           H
ATOM   1603  C   SER   133      31.960  34.220  41.830  1.00  0.00           C
ATOM   1604  O   SER   133      31.810  34.710  40.690  1.00  0.00           O
ATOM   1605  N   VAL   134      31.090  33.310  42.350  1.00  0.00           N
ATOM   1606  H   VAL   134      31.080  33.090  43.340  1.00  0.00           H
ATOM   1607  CA  VAL   134      30.230  32.520  41.460  1.00  0.00           C
ATOM   1608  HA  VAL   134      30.850  32.330  40.580  1.00  0.00           H
ATOM   1609  CB  VAL   134      29.720  31.220  42.050  1.00  0.00           C
ATOM   1610  HB  VAL   134      29.270  30.620  41.260  1.00  0.00           H
ATOM   1611  CG1 VAL   134      30.660  30.320  42.790  1.00  0.00           C
ATOM   1612 1HG1 VAL   134      30.240  29.320  42.910  1.00  0.00           H
ATOM   1613 2HG1 VAL   134      31.610  30.270  42.250  1.00  0.00           H
ATOM   1614 3HG1 VAL   134      30.850  30.640  43.810  1.00  0.00           H
ATOM   1615  CG2 VAL   134      28.570  31.490  43.040  1.00  0.00           C
ATOM   1616 1HG2 VAL   134      28.840  32.240  43.780  1.00  0.00           H
ATOM   1617 2HG2 VAL   134      27.680  31.810  42.480  1.00  0.00           H
ATOM   1618 3HG2 VAL   134      28.370  30.510  43.490  1.00  0.00           H
ATOM   1619  C   VAL   134      29.120  33.320  40.800  1.00  0.00           C
ATOM   1620  O   VAL   134      28.580  32.800  39.830  1.00  0.00           O
ATOM   1621  N   LYS   135      28.750  34.480  41.250  1.00  0.00           N
ATOM   1622  H   LYS   135      29.220  34.890  42.040  1.00  0.00           H
ATOM   1623  CA  LYS   135      27.610  35.210  40.700  1.00  0.00           C
ATOM   1624  HA  LYS   135      26.860  34.470  40.430  1.00  0.00           H
ATOM   1625  CB  LYS   135      26.980  35.960  41.920  1.00  0.00           C
ATOM   1626  HB1 LYS   135      26.070  36.470  41.610  1.00  0.00           H
ATOM   1627  HB2 LYS   135      27.630  36.780  42.220  1.00  0.00           H
ATOM   1628  CG  LYS   135      26.650  34.950  43.080  1.00  0.00           C
ATOM   1629  HG1 LYS   135      27.540  34.480  43.490  1.00  0.00           H
ATOM   1630  HG2 LYS   135      26.000  34.120  42.790  1.00  0.00           H
ATOM   1631  CD  LYS   135      26.020  35.590  44.320  1.00  0.00           C
ATOM   1632  HD1 LYS   135      26.730  36.260  44.800  1.00  0.00           H
ATOM   1633  HD2 LYS   135      25.800  34.770  45.000  1.00  0.00           H
ATOM   1634  CE  LYS   135      24.700  36.360  44.010  1.00  0.00           C
ATOM   1635  HE1 LYS   135      23.960  35.710  43.550  1.00  0.00           H
ATOM   1636  HE2 LYS   135      24.940  37.130  43.280  1.00  0.00           H
ATOM   1637  NZ  LYS   135      24.090  36.940  45.240  1.00  0.00           N
ATOM   1638  HZ1 LYS   135      24.050  36.220  45.950  1.00  0.00           H
ATOM   1639  HZ2 LYS   135      24.580  37.780  45.530  1.00  0.00           H
ATOM   1640  HZ3 LYS   135      23.160  37.250  45.020  1.00  0.00           H
ATOM   1641  C   LYS   135      27.890  36.140  39.490  1.00  0.00           C
ATOM   1642  O   LYS   135      27.430  37.280  39.540  1.00  0.00           O
ATOM   1643  N   TYR   136      28.490  35.590  38.420  1.00  0.00           N
ATOM   1644  H   TYR   136      28.870  34.650  38.480  1.00  0.00           H
ATOM   1645  CA  TYR   136      28.560  36.330  37.140  1.00  0.00           C
ATOM   1646  HA  TYR   136      29.090  37.270  37.280  1.00  0.00           H
ATOM   1647  CB  TYR   136      29.390  35.410  36.200  1.00  0.00           C
ATOM   1648  HB1 TYR   136      29.080  35.670  35.180  1.00  0.00           H
ATOM   1649  HB2 TYR   136      29.090  34.370  36.280  1.00  0.00           H
ATOM   1650  CG  TYR   136      30.900  35.690  36.290  1.00  0.00           C
ATOM   1651  CD1 TYR   136      31.730  35.370  37.440  1.00  0.00           C
ATOM   1652  HD1 TYR   136      31.270  35.060  38.380  1.00  0.00           H
ATOM   1653  CE1 TYR   136      33.170  35.520  37.330  1.00  0.00           C
ATOM   1654  HE1 TYR   136      33.840  35.200  38.120  1.00  0.00           H
ATOM   1655  CZ  TYR   136      33.650  35.820  36.030  1.00  0.00           C
ATOM   1656  OH  TYR   136      35.000  35.830  35.850  1.00  0.00           O
ATOM   1657  HH  TYR   136      35.440  35.560  36.660  1.00  0.00           H
ATOM   1658  CE2 TYR   136      32.860  36.130  34.900  1.00  0.00           C
ATOM   1659  HE2 TYR   136      33.380  36.370  33.980  1.00  0.00           H
ATOM   1660  CD2 TYR   136      31.510  36.160  35.120  1.00  0.00           C
ATOM   1661  HD2 TYR   136      30.830  36.380  34.310  1.00  0.00           H
ATOM   1662  C   TYR   136      27.100  36.690  36.570  1.00  0.00           C
ATOM   1663  O   TYR   136      26.130  36.120  37.020  1.00  0.00           O
ATOM   1664  N   ASP   137      27.020  37.730  35.810  1.00  0.00           N
ATOM   1665  H   ASP   137      27.820  38.080  35.290  1.00  0.00           H
ATOM   1666  CA  ASP   137      25.690  38.290  35.470  1.00  0.00           C
ATOM   1667  HA  ASP   137      25.000  37.920  36.230  1.00  0.00           H
ATOM   1668  CB  ASP   137      25.860  39.790  35.440  1.00  0.00           C
ATOM   1669  HB1 ASP   137      26.520  40.070  34.620  1.00  0.00           H
ATOM   1670  HB2 ASP   137      26.330  40.070  36.380  1.00  0.00           H
ATOM   1671  CG  ASP   137      24.570  40.600  35.240  1.00  0.00           C
ATOM   1672  OD1 ASP   137      23.460  40.040  35.130  1.00  0.00           O
ATOM   1673  OD2 ASP   137      24.640  41.840  35.130  1.00  0.00           O
ATOM   1674  C   ASP   137      25.130  37.720  34.160  1.00  0.00           C
ATOM   1675  O   ASP   137      23.920  37.370  34.080  1.00  0.00           O
ATOM   1676  N   TYR   138      26.060  37.450  33.240  1.00  0.00           N
ATOM   1677  H   TYR   138      27.040  37.640  33.380  1.00  0.00           H
ATOM   1678  CA  TYR   138      25.670  36.800  31.920  1.00  0.00           C
ATOM   1679  HA  TYR   138      24.600  36.600  32.000  1.00  0.00           H
ATOM   1680  CB  TYR   138      25.950  37.780  30.750  1.00  0.00           C
ATOM   1681  HB1 TYR   138      25.670  37.290  29.820  1.00  0.00           H
ATOM   1682  HB2 TYR   138      27.030  37.940  30.770  1.00  0.00           H
ATOM   1683  CG  TYR   138      25.320  39.150  30.870  1.00  0.00           C
ATOM   1684  CD1 TYR   138      25.900  40.150  31.640  1.00  0.00           C
ATOM   1685  HD1 TYR   138      26.810  40.020  32.220  1.00  0.00           H
ATOM   1686  CE1 TYR   138      25.310  41.420  31.630  1.00  0.00           C
ATOM   1687  HE1 TYR   138      25.750  42.200  32.230  1.00  0.00           H
ATOM   1688  CZ  TYR   138      24.110  41.600  30.930  1.00  0.00           C
ATOM   1689  OH  TYR   138      23.550  42.790  30.830  1.00  0.00           O
ATOM   1690  HH  TYR   138      22.880  42.890  30.150  1.00  0.00           H
ATOM   1691  CE2 TYR   138      23.550  40.530  30.180  1.00  0.00           C
ATOM   1692  HE2 TYR   138      22.620  40.830  29.730  1.00  0.00           H
ATOM   1693  CD2 TYR   138      24.100  39.320  30.170  1.00  0.00           C
ATOM   1694  HD2 TYR   138      23.590  38.470  29.750  1.00  0.00           H
ATOM   1695  C   TYR   138      26.450  35.540  31.740  1.00  0.00           C
ATOM   1696  O   TYR   138      27.560  35.310  32.200  1.00  0.00           O
