# Supplementary material for: Targeting Ras-binding domain of ELMO1 by computational nanobody design
Source: Commun Biol. 2023 Mar 17;6:284. doi: 10.1038/s42003-023-04657-w (PMC10023680; doi:10.1038/s42003-023-04657-w)
Supplement: Supplementary file 4 — Supplementary Data 2 [file 42003_2023_4657_MOESM4_ESM.zip › MD_input_output/Nb01_snapshot/snapshot_096000.pdb]

REMARK    GENERATED BY TRJCONV
TITLE     Protein in water t= 9600.00000 step= 4800000
REMARK    THIS IS A SIMULATION BOX
CRYST1   67.552   67.552   67.552  90.00  90.00  90.00 P 1           1
MODEL        1
ATOM      1  N   VAL     2      23.990  36.490  37.560  1.00  0.00           N
ATOM      2  H1  VAL     2      24.440  37.290  37.140  1.00  0.00           H
ATOM      3  H2  VAL     2      23.020  36.440  37.280  1.00  0.00           H
ATOM      4  H3  VAL     2      24.010  36.520  38.570  1.00  0.00           H
ATOM      5  CA  VAL     2      24.700  35.300  37.040  1.00  0.00           C
ATOM      6  HA  VAL     2      24.350  34.990  36.050  1.00  0.00           H
ATOM      7  CB  VAL     2      26.230  35.400  37.000  1.00  0.00           C
ATOM      8  HB  VAL     2      26.650  35.780  37.930  1.00  0.00           H
ATOM      9  CG1 VAL     2      27.020  34.170  36.510  1.00  0.00           C
ATOM     10 1HG1 VAL     2      28.050  34.390  36.270  1.00  0.00           H
ATOM     11 2HG1 VAL     2      27.030  33.400  37.280  1.00  0.00           H
ATOM     12 3HG1 VAL     2      26.530  33.740  35.640  1.00  0.00           H
ATOM     13  CG2 VAL     2      26.500  36.430  35.870  1.00  0.00           C
ATOM     14 1HG2 VAL     2      26.320  36.060  34.870  1.00  0.00           H
ATOM     15 2HG2 VAL     2      25.840  37.290  35.930  1.00  0.00           H
ATOM     16 3HG2 VAL     2      27.580  36.610  35.820  1.00  0.00           H
ATOM     17  C   VAL     2      24.420  34.120  38.030  1.00  0.00           C
ATOM     18  O   VAL     2      24.700  34.260  39.210  1.00  0.00           O
ATOM     19  N   GLN     3      24.030  32.950  37.450  1.00  0.00           N
ATOM     20  H   GLN     3      24.010  32.950  36.440  1.00  0.00           H
ATOM     21  CA  GLN     3      24.160  31.640  38.050  1.00  0.00           C
ATOM     22  HA  GLN     3      24.610  31.640  39.040  1.00  0.00           H
ATOM     23  CB  GLN     3      22.730  31.050  38.100  1.00  0.00           C
ATOM     24  HB1 GLN     3      22.350  31.040  37.090  1.00  0.00           H
ATOM     25  HB2 GLN     3      22.110  31.730  38.690  1.00  0.00           H
ATOM     26  CG  GLN     3      22.690  29.700  38.850  1.00  0.00           C
ATOM     27  HG1 GLN     3      22.960  29.840  39.900  1.00  0.00           H
ATOM     28  HG2 GLN     3      23.360  28.950  38.420  1.00  0.00           H
ATOM     29  CD  GLN     3      21.320  29.050  38.820  1.00  0.00           C
ATOM     30  OE1 GLN     3      20.320  29.680  39.110  1.00  0.00           O
ATOM     31  NE2 GLN     3      21.200  27.840  38.270  1.00  0.00           N
ATOM     32 1HE2 GLN     3      22.010  27.290  38.060  1.00  0.00           H
ATOM     33 2HE2 GLN     3      20.260  27.470  38.250  1.00  0.00           H
ATOM     34  C   GLN     3      25.150  30.870  37.160  1.00  0.00           C
ATOM     35  O   GLN     3      25.140  30.990  35.950  1.00  0.00           O
ATOM     36  N   LEU     4      26.120  30.200  37.800  1.00  0.00           N
ATOM     37  H   LEU     4      26.160  30.170  38.810  1.00  0.00           H
ATOM     38  CA  LEU     4      27.200  29.420  37.230  1.00  0.00           C
ATOM     39  HA  LEU     4      27.630  29.980  36.400  1.00  0.00           H
ATOM     40  CB  LEU     4      28.390  29.270  38.170  1.00  0.00           C
ATOM     41  HB1 LEU     4      29.250  28.740  37.770  1.00  0.00           H
ATOM     42  HB2 LEU     4      28.130  28.570  38.970  1.00  0.00           H
ATOM     43  CG  LEU     4      29.000  30.630  38.780  1.00  0.00           C
ATOM     44  HG  LEU     4      28.180  31.210  39.190  1.00  0.00           H
ATOM     45  CD1 LEU     4      30.140  30.520  39.880  1.00  0.00           C
ATOM     46 1HD1 LEU     4      30.400  31.530  40.180  1.00  0.00           H
ATOM     47 2HD1 LEU     4      29.720  30.060  40.780  1.00  0.00           H
ATOM     48 3HD1 LEU     4      31.010  29.960  39.560  1.00  0.00           H
ATOM     49  CD2 LEU     4      29.660  31.450  37.690  1.00  0.00           C
ATOM     50 1HD2 LEU     4      30.310  30.850  37.060  1.00  0.00           H
ATOM     51 2HD2 LEU     4      28.900  31.920  37.060  1.00  0.00           H
ATOM     52 3HD2 LEU     4      30.320  32.220  38.090  1.00  0.00           H
ATOM     53  C   LEU     4      26.630  28.050  36.750  1.00  0.00           C
ATOM     54  O   LEU     4      25.560  27.600  37.100  1.00  0.00           O
ATOM     55  N   VAL     5      27.400  27.340  35.960  1.00  0.00           N
ATOM     56  H   VAL     5      28.280  27.780  35.730  1.00  0.00           H
ATOM     57  CA  VAL     5      26.970  26.170  35.120  1.00  0.00           C
ATOM     58  HA  VAL     5      26.090  25.630  35.460  1.00  0.00           H
ATOM     59  CB  VAL     5      26.750  26.600  33.660  1.00  0.00           C
ATOM     60  HB  VAL     5      27.710  27.000  33.340  1.00  0.00           H
ATOM     61  CG1 VAL     5      26.500  25.630  32.530  1.00  0.00           C
ATOM     62 1HG1 VAL     5      27.380  24.990  32.420  1.00  0.00           H
ATOM     63 2HG1 VAL     5      25.610  25.010  32.660  1.00  0.00           H
ATOM     64 3HG1 VAL     5      26.430  26.230  31.630  1.00  0.00           H
ATOM     65  CG2 VAL     5      25.600  27.640  33.680  1.00  0.00           C
ATOM     66 1HG2 VAL     5      25.290  27.940  32.680  1.00  0.00           H
ATOM     67 2HG2 VAL     5      24.730  27.090  34.050  1.00  0.00           H
ATOM     68 3HG2 VAL     5      25.880  28.470  34.320  1.00  0.00           H
ATOM     69  C   VAL     5      28.070  25.110  35.200  1.00  0.00           C
ATOM     70  O   VAL     5      29.230  25.270  34.730  1.00  0.00           O
ATOM     71  N   GLU     6      27.710  24.080  35.940  1.00  0.00           N
ATOM     72  H   GLU     6      26.780  24.090  36.330  1.00  0.00           H
ATOM     73  CA  GLU     6      28.700  23.000  36.180  1.00  0.00           C
ATOM     74  HA  GLU     6      29.670  23.460  36.050  1.00  0.00           H
ATOM     75  CB  GLU     6      28.510  22.420  37.560  1.00  0.00           C
ATOM     76  HB1 GLU     6      29.090  21.500  37.660  1.00  0.00           H
ATOM     77  HB2 GLU     6      27.450  22.180  37.680  1.00  0.00           H
ATOM     78  CG  GLU     6      28.910  23.400  38.660  1.00  0.00           C
ATOM     79  HG1 GLU     6      29.610  24.120  38.230  1.00  0.00           H
ATOM     80  HG2 GLU     6      29.490  22.830  39.390  1.00  0.00           H
ATOM     81  CD  GLU     6      27.730  24.130  39.420  1.00  0.00           C
ATOM     82  OE1 GLU     6      26.590  24.190  38.870  1.00  0.00           O
ATOM     83  OE2 GLU     6      27.870  24.590  40.600  1.00  0.00           O
ATOM     84  C   GLU     6      28.550  21.900  35.160  1.00  0.00           C
ATOM     85  O   GLU     6      27.450  21.840  34.540  1.00  0.00           O
ATOM     86  N   SER     7      29.580  21.010  34.930  1.00  0.00           N
ATOM     87  H   SER     7      30.490  21.400  35.100  1.00  0.00           H
ATOM     88  CA  SER     7      29.590  19.870  34.050  1.00  0.00           C
ATOM     89  HA  SER     7      28.580  19.450  34.070  1.00  0.00           H
ATOM     90  CB  SER     7      29.760  20.270  32.550  1.00  0.00           C
ATOM     91  HB1 SER     7      29.040  21.060  32.360  1.00  0.00           H
ATOM     92  HB2 SER     7      29.690  19.430  31.860  1.00  0.00           H
ATOM     93  OG  SER     7      30.990  20.840  32.430  1.00  0.00           O
ATOM     94  HG  SER     7      30.840  21.740  32.730  1.00  0.00           H
ATOM     95  C   SER     7      30.680  18.850  34.450  1.00  0.00           C
ATOM     96  O   SER     7      31.770  19.140  35.040  1.00  0.00           O
ATOM     97  N   GLY     9      30.520  17.600  33.990  1.00  0.00           N
ATOM     98  H   GLY     9      29.720  17.500  33.380  1.00  0.00           H
ATOM     99  CA  GLY     9      31.530  16.540  34.120  1.00  0.00           C
ATOM    100  HA1 GLY     9      32.500  16.990  34.360  1.00  0.00           H
ATOM    101  HA2 GLY     9      31.570  15.920  33.230  1.00  0.00           H
ATOM    102  C   GLY     9      31.310  15.530  35.260  1.00  0.00           C
ATOM    103  O   GLY     9      32.130  14.570  35.420  1.00  0.00           O
ATOM    104  N   GLY    10      30.220  15.640  36.000  1.00  0.00           N
ATOM    105  H   GLY    10      29.580  16.360  35.700  1.00  0.00           H
ATOM    106  CA  GLY    10      29.820  14.740  37.120  1.00  0.00           C
ATOM    107  HA1 GLY    10      29.010  15.210  37.680  1.00  0.00           H
ATOM    108  HA2 GLY    10      30.670  14.650  37.800  1.00  0.00           H
ATOM    109  C   GLY    10      29.170  13.340  36.710  1.00  0.00           C
ATOM    110  O   GLY    10      28.990  13.090  35.530  1.00  0.00           O
ATOM    111  N   GLY    11      28.890  12.430  37.660  1.00  0.00           N
ATOM    112  H   GLY    11      29.070  12.730  38.600  1.00  0.00           H
ATOM    113  CA  GLY    11      28.430  11.080  37.300  1.00  0.00           C
ATOM    114  HA1 GLY    11      29.140  10.710  36.560  1.00  0.00           H
ATOM    115  HA2 GLY    11      27.440  11.030  36.850  1.00  0.00           H
ATOM    116  C   GLY    11      28.520  10.040  38.350  1.00  0.00           C
ATOM    117  O   GLY    11      28.380  10.360  39.570  1.00  0.00           O
ATOM    118  N   LEU    12      28.720   8.800  37.920  1.00  0.00           N
ATOM    119  H   LEU    12      28.710   8.640  36.920  1.00  0.00           H
ATOM    120  CA  LEU    12      29.110   7.680  38.790  1.00  0.00           C
ATOM    121  HA  LEU    12      29.370   7.960  39.810  1.00  0.00           H
ATOM    122  CB  LEU    12      27.880   6.710  38.850  1.00  0.00           C
ATOM    123  HB1 LEU    12      27.710   6.260  37.870  1.00  0.00           H
ATOM    124  HB2 LEU    12      27.070   7.390  39.120  1.00  0.00           H
ATOM    125  CG  LEU    12      28.140   5.600  39.920  1.00  0.00           C
ATOM    126  HG  LEU    12      28.730   6.010  40.730  1.00  0.00           H
ATOM    127  CD1 LEU    12      26.830   5.190  40.550  1.00  0.00           C
ATOM    128 1HD1 LEU    12      26.260   4.590  39.850  1.00  0.00           H
ATOM    129 2HD1 LEU    12      26.940   4.610  41.470  1.00  0.00           H
ATOM    130 3HD1 LEU    12      26.160   6.030  40.720  1.00  0.00           H
ATOM    131  CD2 LEU    12      28.840   4.380  39.430  1.00  0.00           C
ATOM    132 1HD2 LEU    12      29.170   3.770  40.270  1.00  0.00           H
ATOM    133 2HD2 LEU    12      28.250   3.790  38.740  1.00  0.00           H
ATOM    134 3HD2 LEU    12      29.810   4.670  39.020  1.00  0.00           H
ATOM    135  C   LEU    12      30.380   7.030  38.290  1.00  0.00           C
ATOM    136  O   LEU    12      30.480   6.590  37.160  1.00  0.00           O
ATOM    137  N   VAL    13      31.250   6.750  39.230  1.00  0.00           N
ATOM    138  H   VAL    13      31.080   6.910  40.210  1.00  0.00           H
ATOM    139  CA  VAL    13      32.490   5.940  38.930  1.00  0.00           C
ATOM    140  HA  VAL    13      32.320   5.270  38.090  1.00  0.00           H
ATOM    141  CB  VAL    13      33.780   6.810  38.740  1.00  0.00           C
ATOM    142  HB  VAL    13      34.610   6.100  38.750  1.00  0.00           H
ATOM    143  CG1 VAL    13      33.730   7.720  37.510  1.00  0.00           C
ATOM    144 1HG1 VAL    13      32.990   8.530  37.490  1.00  0.00           H
ATOM    145 2HG1 VAL    13      34.650   8.310  37.440  1.00  0.00           H
ATOM    146 3HG1 VAL    13      33.690   7.110  36.610  1.00  0.00           H
ATOM    147  CG2 VAL    13      34.020   7.640  40.020  1.00  0.00           C
ATOM    148 1HG2 VAL    13      34.870   8.270  39.750  1.00  0.00           H
ATOM    149 2HG2 VAL    13      33.170   8.290  40.230  1.00  0.00           H
ATOM    150 3HG2 VAL    13      34.270   6.970  40.840  1.00  0.00           H
ATOM    151  C   VAL    13      32.740   4.950  40.070  1.00  0.00           C
ATOM    152  O   VAL    13      32.070   4.920  41.070  1.00  0.00           O
ATOM    153  N   GLN    14      33.620   3.950  39.830  1.00  0.00           N
ATOM    154  H   GLN    14      34.000   3.950  38.890  1.00  0.00           H
ATOM    155  CA  GLN    14      34.060   2.930  40.750  1.00  0.00           C
ATOM    156  HA  GLN    14      33.210   2.680  41.390  1.00  0.00           H
ATOM    157  CB  GLN    14      34.650   1.670  39.940  1.00  0.00           C
ATOM    158  HB1 GLN    14      34.890   0.850  40.630  1.00  0.00           H
ATOM    159  HB2 GLN    14      35.540   1.930  39.360  1.00  0.00           H
ATOM    160  CG  GLN    14      33.590   1.090  39.030  1.00  0.00           C
ATOM    161  HG1 GLN    14      34.000   0.250  38.460  1.00  0.00           H
ATOM    162  HG2 GLN    14      33.380   1.800  38.230  1.00  0.00           H
ATOM    163  CD  GLN    14      32.310   0.790  39.830  1.00  0.00           C
ATOM    164  OE1 GLN    14      31.300   1.460  39.670  1.00  0.00           O
ATOM    165  NE2 GLN    14      32.280  67.300  40.690  1.00  0.00           N
ATOM    166 1HE2 GLN    14      33.130  66.780  40.830  1.00  0.00           H
ATOM    167 2HE2 GLN    14      31.330  67.020  40.910  1.00  0.00           H
ATOM    168  C   GLN    14      35.210   3.490  41.700  1.00  0.00           C
ATOM    169  O   GLN    14      35.770   4.560  41.400  1.00  0.00           O
ATOM    170  N   ALA    15      35.620   2.830  42.760  1.00  0.00           N
ATOM    171  H   ALA    15      35.050   2.070  43.100  1.00  0.00           H
ATOM    172  CA  ALA    15      36.760   3.210  43.570  1.00  0.00           C
ATOM    173  HA  ALA    15      36.640   4.280  43.710  1.00  0.00           H
ATOM    174  CB  ALA    15      36.760   2.490  44.920  1.00  0.00           C
ATOM    175  HB1 ALA    15      35.950   2.850  45.550  1.00  0.00           H
ATOM    176  HB2 ALA    15      36.860   1.410  44.770  1.00  0.00           H
ATOM    177  HB3 ALA    15      37.670   2.810  45.420  1.00  0.00           H
ATOM    178  C   ALA    15      38.120   3.000  42.710  1.00  0.00           C
ATOM    179  O   ALA    15      38.310   2.050  41.960  1.00  0.00           O
ATOM    180  N   GLY    16      39.090   3.850  43.070  1.00  0.00           N
ATOM    181  H   GLY    16      38.950   4.520  43.820  1.00  0.00           H
ATOM    182  CA  GLY    16      40.340   3.910  42.390  1.00  0.00           C
ATOM    183  HA1 GLY    16      40.600   2.950  41.940  1.00  0.00           H
ATOM    184  HA2 GLY    16      41.110   4.320  43.050  1.00  0.00           H
ATOM    185  C   GLY    16      40.340   4.790  41.200  1.00  0.00           C
ATOM    186  O   GLY    16      41.390   5.070  40.680  1.00  0.00           O
ATOM    187  N   ASP    17      39.130   5.180  40.690  1.00  0.00           N
ATOM    188  H   ASP    17      38.340   5.030  41.300  1.00  0.00           H
ATOM    189  CA  ASP    17      38.960   6.010  39.400  1.00  0.00           C
ATOM    190  HA  ASP    17      39.760   5.800  38.690  1.00  0.00           H
ATOM    191  CB  ASP    17      37.690   5.840  38.700  1.00  0.00           C
ATOM    192  HB1 ASP    17      37.070   6.700  38.970  1.00  0.00           H
ATOM    193  HB2 ASP    17      37.210   4.950  39.110  1.00  0.00           H
ATOM    194  CG  ASP    17      37.650   5.750  37.180  1.00  0.00           C
ATOM    195  OD1 ASP    17      38.660   6.260  36.580  1.00  0.00           O
ATOM    196  OD2 ASP    17      36.750   5.130  36.540  1.00  0.00           O
ATOM    197  C   ASP    17      39.340   7.500  39.650  1.00  0.00           C
ATOM    198  O   ASP    17      39.360   7.920  40.810  1.00  0.00           O
ATOM    199  N   SER    18      39.570   8.280  38.590  1.00  0.00           N
ATOM    200  H   SER    18      39.580   8.000  37.630  1.00  0.00           H
ATOM    201  CA  SER    18      39.970   9.680  38.700  1.00  0.00           C
ATOM    202  HA  SER    18      39.670   9.980  39.710  1.00  0.00           H
ATOM    203  CB  SER    18      41.510   9.800  38.430  1.00  0.00           C
ATOM    204  HB1 SER    18      41.840  10.840  38.450  1.00  0.00           H
ATOM    205  HB2 SER    18      41.780   9.470  37.420  1.00  0.00           H
ATOM    206  OG  SER    18      42.270   9.090  39.490  1.00  0.00           O
ATOM    207  HG  SER    18      42.680   8.350  39.040  1.00  0.00           H
ATOM    208  C   SER    18      39.110  10.580  37.770  1.00  0.00           C
ATOM    209  O   SER    18      38.700  10.100  36.700  1.00  0.00           O
ATOM    210  N   LEU    19      38.740  11.770  38.160  1.00  0.00           N
ATOM    211  H   LEU    19      39.030  12.170  39.040  1.00  0.00           H
ATOM    212  CA  LEU    19      37.650  12.540  37.460  1.00  0.00           C
ATOM    213  HA  LEU    19      37.540  12.230  36.420  1.00  0.00           H
ATOM    214  CB  LEU    19      36.360  12.300  38.280  1.00  0.00           C
ATOM    215  HB1 LEU    19      36.480  12.880  39.200  1.00  0.00           H
ATOM    216  HB2 LEU    19      36.350  11.240  38.550  1.00  0.00           H
ATOM    217  CG  LEU    19      34.970  12.680  37.730  1.00  0.00           C
ATOM    218  HG  LEU    19      35.020  13.730  37.430  1.00  0.00           H
ATOM    219  CD1 LEU    19      34.620  11.890  36.490  1.00  0.00           C
ATOM    220 1HD1 LEU    19      33.710  12.260  36.030  1.00  0.00           H
ATOM    221 2HD1 LEU    19      35.440  11.770  35.780  1.00  0.00           H
ATOM    222 3HD1 LEU    19      34.240  10.920  36.820  1.00  0.00           H
ATOM    223  CD2 LEU    19      33.990  12.530  38.880  1.00  0.00           C
ATOM    224 1HD2 LEU    19      33.080  13.030  38.520  1.00  0.00           H
ATOM    225 2HD2 LEU    19      33.810  11.480  39.080  1.00  0.00           H
ATOM    226 3HD2 LEU    19      34.450  13.130  39.660  1.00  0.00           H
ATOM    227  C   LEU    19      37.990  14.030  37.290  1.00  0.00           C
ATOM    228  O   LEU    19      38.690  14.510  38.170  1.00  0.00           O
ATOM    229  N   ARG    20      37.530  14.720  36.270  1.00  0.00           N
ATOM    230  H   ARG    20      37.050  14.220  35.540  1.00  0.00           H
ATOM    231  CA  ARG    20      37.710  16.160  36.070  1.00  0.00           C
ATOM    232  HA  ARG    20      38.240  16.550  36.930  1.00  0.00           H
ATOM    233  CB  ARG    20      38.610  16.450  34.820  1.00  0.00           C
ATOM    234  HB1 ARG    20      38.080  16.100  33.930  1.00  0.00           H
ATOM    235  HB2 ARG    20      39.560  15.910  34.800  1.00  0.00           H
ATOM    236  CG  ARG    20      38.850  17.990  34.500  1.00  0.00           C
ATOM    237  HG1 ARG    20      39.630  18.260  35.200  1.00  0.00           H
ATOM    238  HG2 ARG    20      37.860  18.440  34.570  1.00  0.00           H
ATOM    239  CD  ARG    20      39.470  18.170  33.080  1.00  0.00           C
ATOM    240  HD1 ARG    20      40.180  17.360  32.930  1.00  0.00           H
ATOM    241  HD2 ARG    20      39.870  19.160  32.880  1.00  0.00           H
ATOM    242  NE  ARG    20      38.460  18.070  31.980  1.00  0.00           N
ATOM    243  HE  ARG    20      37.460  18.040  32.110  1.00  0.00           H
ATOM    244  CZ  ARG    20      38.730  18.110  30.700  1.00  0.00           C
ATOM    245  NH1 ARG    20      39.950  18.270  30.230  1.00  0.00           N
ATOM    246 1HH1 ARG    20      40.740  18.390  30.840  1.00  0.00           H
ATOM    247 2HH1 ARG    20      40.150  18.480  29.260  1.00  0.00           H
ATOM    248  NH2 ARG    20      37.760  17.990  29.810  1.00  0.00           N
ATOM    249 1HH2 ARG    20      36.780  17.870  30.050  1.00  0.00           H
ATOM    250 2HH2 ARG    20      38.020  17.930  28.840  1.00  0.00           H
ATOM    251  C   ARG    20      36.300  16.910  35.960  1.00  0.00           C
ATOM    252  O   ARG    20      35.470  16.530  35.190  1.00  0.00           O
ATOM    253  N   LEU    21      35.930  17.780  36.900  1.00  0.00           N
ATOM    254  H   LEU    21      36.650  17.960  37.590  1.00  0.00           H
ATOM    255  CA  LEU    21      34.760  18.680  36.780  1.00  0.00           C
ATOM    256  HA  LEU    21      34.020  18.210  36.130  1.00  0.00           H
ATOM    257  CB  LEU    21      34.170  18.970  38.210  1.00  0.00           C
ATOM    258  HB1 LEU    21      33.330  19.640  38.020  1.00  0.00           H
ATOM    259  HB2 LEU    21      34.930  19.500  38.790  1.00  0.00           H
ATOM    260  CG  LEU    21      33.640  17.720  38.900  1.00  0.00           C
ATOM    261  HG  LEU    21      34.470  17.050  39.140  1.00  0.00           H
ATOM    262  CD1 LEU    21      32.940  18.190  40.160  1.00  0.00           C
ATOM    263 1HD1 LEU    21      32.210  18.970  39.930  1.00  0.00           H
ATOM    264 2HD1 LEU    21      32.300  17.380  40.530  1.00  0.00           H
ATOM    265 3HD1 LEU    21      33.690  18.510  40.880  1.00  0.00           H
ATOM    266  CD2 LEU    21      32.580  16.970  38.040  1.00  0.00           C
ATOM    267 1HD2 LEU    21      32.310  16.020  38.510  1.00  0.00           H
ATOM    268 2HD2 LEU    21      31.690  17.570  37.860  1.00  0.00           H
ATOM    269 3HD2 LEU    21      32.990  16.700  37.070  1.00  0.00           H
ATOM    270  C   LEU    21      35.120  19.950  36.030  1.00  0.00           C
ATOM    271  O   LEU    21      36.200  20.460  36.330  1.00  0.00           O
ATOM    272  N   SER    22      34.220  20.480  35.210  1.00  0.00           N
ATOM    273  H   SER    22      33.410  19.940  34.930  1.00  0.00           H
ATOM    274  CA  SER    22      34.250  21.780  34.540  1.00  0.00           C
ATOM    275  HA  SER    22      35.160  22.290  34.860  1.00  0.00           H
ATOM    276  CB  SER    22      34.320  21.620  33.010  1.00  0.00           C
ATOM    277  HB1 SER    22      35.380  21.500  32.780  1.00  0.00           H
ATOM    278  HB2 SER    22      34.130  22.570  32.500  1.00  0.00           H
ATOM    279  OG  SER    22      33.650  20.450  32.610  1.00  0.00           O
ATOM    280  HG  SER    22      32.720  20.630  32.460  1.00  0.00           H
ATOM    281  C   SER    22      33.130  22.760  34.950  1.00  0.00           C
ATOM    282  O   SER    22      31.940  22.410  35.070  1.00  0.00           O
ATOM    283  N   CYS    23      33.460  24.010  35.160  1.00  0.00           N
ATOM    284  H   CYS    23      34.380  24.340  34.960  1.00  0.00           H
ATOM    285  CA  CYS    23      32.500  25.040  35.530  1.00  0.00           C
ATOM    286  HA  CYS    23      31.500  24.770  35.200  1.00  0.00           H
ATOM    287  CB  CYS    23      32.400  25.280  37.030  1.00  0.00           C
ATOM    288  HB1 CYS    23      33.430  25.370  37.380  1.00  0.00           H
ATOM    289  HB2 CYS    23      32.000  24.370  37.480  1.00  0.00           H
ATOM    290  SG  CYS    23      31.560  26.790  37.570  1.00  0.00           S
ATOM    291  C   CYS    23      32.810  26.310  34.680  1.00  0.00           C
ATOM    292  O   CYS    23      33.980  26.870  34.820  1.00  0.00           O
ATOM    293  N   ALA    24      31.830  26.880  34.050  1.00  0.00           N
ATOM    294  H   ALA    24      30.940  26.400  34.040  1.00  0.00           H
ATOM    295  CA  ALA    24      31.850  28.030  33.160  1.00  0.00           C
ATOM    296  HA  ALA    24      32.790  27.980  32.600  1.00  0.00           H
ATOM    297  CB  ALA    24      30.700  27.870  32.260  1.00  0.00           C
ATOM    298  HB1 ALA    24      30.360  26.840  32.310  1.00  0.00           H
ATOM    299  HB2 ALA    24      29.870  28.530  32.530  1.00  0.00           H
ATOM    300  HB3 ALA    24      30.900  28.110  31.220  1.00  0.00           H
ATOM    301  C   ALA    24      31.760  29.350  33.950  1.00  0.00           C
ATOM    302  O   ALA    24      31.040  29.470  34.960  1.00  0.00           O
ATOM    303  N   ALA    25      32.420  30.420  33.440  1.00  0.00           N
ATOM    304  H   ALA    25      33.020  30.240  32.640  1.00  0.00           H
ATOM    305  CA  ALA    25      32.330  31.800  34.070  1.00  0.00           C
ATOM    306  HA  ALA    25      32.620  31.710  35.120  1.00  0.00           H
ATOM    307  CB  ALA    25      33.410  32.740  33.590  1.00  0.00           C
ATOM    308  HB1 ALA    25      33.240  33.020  32.550  1.00  0.00           H
ATOM    309  HB2 ALA    25      33.510  33.530  34.340  1.00  0.00           H
ATOM    310  HB3 ALA    25      34.390  32.260  33.640  1.00  0.00           H
ATOM    311  C   ALA    25      30.930  32.380  33.880  1.00  0.00           C
ATOM    312  O   ALA    25      30.570  33.220  34.720  1.00  0.00           O
ATOM    313  N   SER    26      30.110  31.930  32.920  1.00  0.00           N
ATOM    314  H   SER    26      30.430  31.280  32.220  1.00  0.00           H
ATOM    315  CA  SER    26      28.640  32.310  32.710  1.00  0.00           C
ATOM    316  HA  SER    26      28.290  31.840  31.790  1.00  0.00           H
ATOM    317  CB  SER    26      27.730  31.640  33.820  1.00  0.00           C
ATOM    318  HB1 SER    26      26.700  31.690  33.480  1.00  0.00           H
ATOM    319  HB2 SER    26      27.810  32.210  34.750  1.00  0.00           H
ATOM    320  OG  SER    26      28.160  30.360  34.070  1.00  0.00           O
ATOM    321  HG  SER    26      29.020  30.510  34.480  1.00  0.00           H
ATOM    322  C   SER    26      28.320  33.870  32.530  1.00  0.00           C
ATOM    323  O   SER    26      27.130  34.250  32.590  1.00  0.00           O
ATOM    324  N   GLY    27      29.300  34.650  32.310  1.00  0.00           N
ATOM    325  H   GLY    27      30.150  34.100  32.370  1.00  0.00           H
ATOM    326  CA  GLY    27      29.270  36.090  32.100  1.00  0.00           C
ATOM    327  HA1 GLY    27      28.260  36.470  32.170  1.00  0.00           H
ATOM    328  HA2 GLY    27      29.430  36.210  31.030  1.00  0.00           H
ATOM    329  C   GLY    27      30.190  36.930  33.010  1.00  0.00           C
ATOM    330  O   GLY    27      30.440  38.140  32.640  1.00  0.00           O
ATOM    331  N   LEU    28      30.730  36.340  34.090  1.00  0.00           N
ATOM    332  H   LEU    28      30.490  35.400  34.380  1.00  0.00           H
ATOM    333  CA  LEU    28      31.700  37.000  35.000  1.00  0.00           C
ATOM    334  HA  LEU    28      31.260  37.870  35.480  1.00  0.00           H
ATOM    335  CB  LEU    28      32.150  36.080  36.130  1.00  0.00           C
ATOM    336  HB1 LEU    28      32.930  36.540  36.750  1.00  0.00           H
ATOM    337  HB2 LEU    28      32.600  35.200  35.670  1.00  0.00           H
ATOM    338  CG  LEU    28      31.020  35.640  37.100  1.00  0.00           C
ATOM    339  HG  LEU    28      30.320  34.950  36.630  1.00  0.00           H
ATOM    340  CD1 LEU    28      31.630  34.800  38.190  1.00  0.00           C
ATOM    341 1HD1 LEU    28      32.450  35.330  38.660  1.00  0.00           H
ATOM    342 2HD1 LEU    28      30.810  34.590  38.870  1.00  0.00           H
ATOM    343 3HD1 LEU    28      31.910  33.820  37.780  1.00  0.00           H
ATOM    344  CD2 LEU    28      30.240  36.800  37.750  1.00  0.00           C
ATOM    345 1HD2 LEU    28      29.770  37.410  36.980  1.00  0.00           H
ATOM    346 2HD2 LEU    28      29.420  36.390  38.340  1.00  0.00           H
ATOM    347 3HD2 LEU    28      30.850  37.450  38.370  1.00  0.00           H
ATOM    348  C   LEU    28      33.010  37.480  34.190  1.00  0.00           C
ATOM    349  O   LEU    28      33.360  36.970  33.120  1.00  0.00           O
ATOM    350  N   LEU    29      33.750  38.390  34.750  1.00  0.00           N
ATOM    351  H   LEU    29      33.440  38.820  35.610  1.00  0.00           H
ATOM    352  CA  LEU    29      35.140  38.760  34.390  1.00  0.00           C
ATOM    353  HA  LEU    29      35.180  38.770  33.300  1.00  0.00           H
ATOM    354  CB  LEU    29      35.330  40.230  34.790  1.00  0.00           C
ATOM    355  HB1 LEU    29      35.450  40.330  35.870  1.00  0.00           H
ATOM    356  HB2 LEU    29      34.440  40.800  34.500  1.00  0.00           H
ATOM    357  CG  LEU    29      36.630  40.840  34.210  1.00  0.00           C
ATOM    358  HG  LEU    29      37.440  40.140  34.430  1.00  0.00           H
ATOM    359  CD1 LEU    29      36.590  40.980  32.650  1.00  0.00           C
ATOM    360 1HD1 LEU    29      35.790  41.640  32.330  1.00  0.00           H
ATOM    361 2HD1 LEU    29      37.620  41.240  32.410  1.00  0.00           H
ATOM    362 3HD1 LEU    29      36.530  40.000  32.190  1.00  0.00           H
ATOM    363  CD2 LEU    29      36.880  42.330  34.580  1.00  0.00           C
ATOM    364 1HD2 LEU    29      37.190  42.470  35.620  1.00  0.00           H
ATOM    365 2HD2 LEU    29      37.630  42.730  33.910  1.00  0.00           H
ATOM    366 3HD2 LEU    29      35.940  42.880  34.500  1.00  0.00           H
ATOM    367  C   LEU    29      36.150  37.710  34.920  1.00  0.00           C
ATOM    368  O   LEU    29      36.840  37.990  35.890  1.00  0.00           O
ATOM    369  N   PHE    30      36.220  36.550  34.220  1.00  0.00           N
ATOM    370  H   PHE    30      35.800  36.390  33.310  1.00  0.00           H
ATOM    371  CA  PHE    30      37.280  35.530  34.460  1.00  0.00           C
ATOM    372  HA  PHE    30      37.000  35.050  35.390  1.00  0.00           H
ATOM    373  CB  PHE    30      36.970  34.370  33.400  1.00  0.00           C
ATOM    374  HB1 PHE    30      37.230  34.750  32.410  1.00  0.00           H
ATOM    375  HB2 PHE    30      35.910  34.150  33.450  1.00  0.00           H
ATOM    376  CG  PHE    30      37.740  33.090  33.510  1.00  0.00           C
ATOM    377  CD1 PHE    30      37.300  32.090  34.350  1.00  0.00           C
ATOM    378  HD1 PHE    30      36.550  32.360  35.080  1.00  0.00           H
ATOM    379  CE1 PHE    30      37.900  30.870  34.330  1.00  0.00           C
ATOM    380  HE1 PHE    30      37.650  30.040  34.970  1.00  0.00           H
ATOM    381  CZ  PHE    30      39.080  30.660  33.530  1.00  0.00           C
ATOM    382  HZ  PHE    30      39.590  29.710  33.500  1.00  0.00           H
ATOM    383  CE2 PHE    30      39.560  31.730  32.750  1.00  0.00           C
ATOM    384  HE2 PHE    30      40.460  31.540  32.180  1.00  0.00           H
ATOM    385  CD2 PHE    30      38.860  32.910  32.730  1.00  0.00           C
ATOM    386  HD2 PHE    30      39.290  33.690  32.110  1.00  0.00           H
ATOM    387  C   PHE    30      38.670  36.140  34.490  1.00  0.00           C
ATOM    388  O   PHE    30      39.570  35.630  35.140  1.00  0.00           O
ATOM    389  N   SER    37      38.850  37.340  33.930  1.00  0.00           N
ATOM    390  H   SER    37      38.090  37.740  33.410  1.00  0.00           H
ATOM    391  CA  SER    37      40.160  38.110  33.970  1.00  0.00           C
ATOM    392  HA  SER    37      40.940  37.350  34.050  1.00  0.00           H
ATOM    393  CB  SER    37      40.390  39.190  32.960  1.00  0.00           C
ATOM    394  HB1 SER    37      41.340  39.710  32.990  1.00  0.00           H
ATOM    395  HB2 SER    37      39.610  39.950  33.120  1.00  0.00           H
ATOM    396  OG  SER    37      40.010  38.640  31.740  1.00  0.00           O
ATOM    397  HG  SER    37      40.120  39.260  31.020  1.00  0.00           H
ATOM    398  C   SER    37      40.450  38.770  35.270  1.00  0.00           C
ATOM    399  O   SER    37      41.540  39.380  35.470  1.00  0.00           O
ATOM    400  N   PHE    38      39.550  38.800  36.290  1.00  0.00           N
ATOM    401  H   PHE    38      38.640  38.380  36.140  1.00  0.00           H
ATOM    402  CA  PHE    38      39.800  39.400  37.650  1.00  0.00           C
ATOM    403  HA  PHE    38      40.880  39.500  37.760  1.00  0.00           H
ATOM    404  CB  PHE    38      39.170  40.830  37.750  1.00  0.00           C
ATOM    405  HB1 PHE    38      39.090  41.030  38.810  1.00  0.00           H
ATOM    406  HB2 PHE    38      38.170  40.930  37.330  1.00  0.00           H
ATOM    407  CG  PHE    38      40.110  41.920  37.180  1.00  0.00           C
ATOM    408  CD1 PHE    38      41.150  42.350  38.020  1.00  0.00           C
ATOM    409  HD1 PHE    38      41.300  41.960  39.020  1.00  0.00           H
ATOM    410  CE1 PHE    38      42.080  43.220  37.540  1.00  0.00           C
ATOM    411  HE1 PHE    38      42.840  43.510  38.250  1.00  0.00           H
ATOM    412  CZ  PHE    38      42.040  43.590  36.190  1.00  0.00           C
ATOM    413  HZ  PHE    38      42.570  44.480  35.870  1.00  0.00           H
ATOM    414  CE2 PHE    38      41.130  43.070  35.250  1.00  0.00           C
ATOM    415  HE2 PHE    38      41.110  43.400  34.220  1.00  0.00           H
ATOM    416  CD2 PHE    38      40.130  42.200  35.770  1.00  0.00           C
ATOM    417  HD2 PHE    38      39.460  41.710  35.080  1.00  0.00           H
ATOM    418  C   PHE    38      39.240  38.530  38.780  1.00  0.00           C
ATOM    419  O   PHE    38      39.450  38.840  39.920  1.00  0.00           O
ATOM    420  N   TYR    39      38.410  37.480  38.540  1.00  0.00           N
ATOM    421  H   TYR    39      38.180  37.150  37.620  1.00  0.00           H
ATOM    422  CA  TYR    39      37.550  36.890  39.570  1.00  0.00           C
ATOM    423  HA  TYR    39      37.560  37.530  40.450  1.00  0.00           H
ATOM    424  CB  TYR    39      36.060  36.760  39.050  1.00  0.00           C
ATOM    425  HB1 TYR    39      35.590  35.840  39.380  1.00  0.00           H
ATOM    426  HB2 TYR    39      36.130  36.870  37.970  1.00  0.00           H
ATOM    427  CG  TYR    39      35.180  37.910  39.570  1.00  0.00           C
ATOM    428  CD1 TYR    39      35.380  39.200  39.020  1.00  0.00           C
ATOM    429  HD1 TYR    39      36.100  39.460  38.260  1.00  0.00           H
ATOM    430  CE1 TYR    39      34.660  40.250  39.650  1.00  0.00           C
ATOM    431  HE1 TYR    39      34.880  41.260  39.330  1.00  0.00           H
ATOM    432  CZ  TYR    39      33.690  39.950  40.680  1.00  0.00           C
ATOM    433  OH  TYR    39      33.110  40.950  41.340  1.00  0.00           O
ATOM    434  HH  TYR    39      32.610  40.620  42.100  1.00  0.00           H
ATOM    435  CE2 TYR    39      33.430  38.630  41.060  1.00  0.00           C
ATOM    436  HE2 TYR    39      32.720  38.460  41.850  1.00  0.00           H
ATOM    437  CD2 TYR    39      34.180  37.600  40.490  1.00  0.00           C
ATOM    438  HD2 TYR    39      33.990  36.610  40.880  1.00  0.00           H
ATOM    439  C   TYR    39      38.110  35.540  40.000  1.00  0.00           C
ATOM    440  O   TYR    39      38.680  34.810  39.190  1.00  0.00           O
ATOM    441  N   ILE    40      37.970  35.180  41.260  1.00  0.00           N
ATOM    442  H   ILE    40      37.450  35.820  41.850  1.00  0.00           H
ATOM    443  CA  ILE    40      38.320  33.880  41.900  1.00  0.00           C
ATOM    444  HA  ILE    40      39.180  33.360  41.470  1.00  0.00           H
ATOM    445  CB  ILE    40      38.490  33.980  43.440  1.00  0.00           C
ATOM    446  HB  ILE    40      37.530  34.140  43.920  1.00  0.00           H
ATOM    447  CG2 ILE    40      39.150  32.730  44.040  1.00  0.00           C
ATOM    448 1HG2 ILE    40      39.350  32.720  45.110  1.00  0.00           H
ATOM    449 2HG2 ILE    40      38.460  31.910  43.880  1.00  0.00           H
ATOM    450 3HG2 ILE    40      40.050  32.520  43.460  1.00  0.00           H
ATOM    451  CG1 ILE    40      39.310  35.190  43.760  1.00  0.00           C
ATOM    452 1HG1 ILE    40      38.900  36.110  43.330  1.00  0.00           H
ATOM    453 2HG1 ILE    40      40.350  35.050  43.470  1.00  0.00           H
ATOM    454  CD  ILE    40      39.340  35.510  45.240  1.00  0.00           C
ATOM    455  HD1 ILE    40      38.330  35.620  45.620  1.00  0.00           H
ATOM    456  HD2 ILE    40      40.000  34.880  45.830  1.00  0.00           H
ATOM    457  HD3 ILE    40      39.850  36.480  45.220  1.00  0.00           H
ATOM    458  C   ILE    40      37.120  33.040  41.630  1.00  0.00           C
ATOM    459  O   ILE    40      35.960  33.420  41.850  1.00  0.00           O
ATOM    460  N   MET    41      37.350  31.790  41.300  1.00  0.00           N
ATOM    461  H   MET    41      38.310  31.500  41.240  1.00  0.00           H
ATOM    462  CA  MET    41      36.380  30.730  41.350  1.00  0.00           C
ATOM    463  HA  MET    41      35.420  31.120  41.680  1.00  0.00           H
ATOM    464  CB  MET    41      36.180  30.220  39.910  1.00  0.00           C
ATOM    465  HB1 MET    41      35.420  29.430  39.910  1.00  0.00           H
ATOM    466  HB2 MET    41      37.110  29.890  39.440  1.00  0.00           H
ATOM    467  CG  MET    41      35.640  31.270  38.960  1.00  0.00           C
ATOM    468  HG1 MET    41      36.430  32.020  38.990  1.00  0.00           H
ATOM    469  HG2 MET    41      34.750  31.730  39.390  1.00  0.00           H
ATOM    470  SD  MET    41      35.330  30.740  37.190  1.00  0.00           S
ATOM    471  CE  MET    41      33.950  29.530  37.280  1.00  0.00           C
ATOM    472  HE1 MET    41      33.010  29.960  37.620  1.00  0.00           H
ATOM    473  HE2 MET    41      33.660  29.270  36.260  1.00  0.00           H
ATOM    474  HE3 MET    41      34.240  28.660  37.860  1.00  0.00           H
ATOM    475  C   MET    41      36.810  29.520  42.260  1.00  0.00           C
ATOM    476  O   MET    41      38.010  29.340  42.430  1.00  0.00           O
ATOM    477  N   GLY    42      35.890  28.630  42.610  1.00  0.00           N
ATOM    478  H   GLY    42      34.950  28.710  42.270  1.00  0.00           H
ATOM    479  CA  GLY    42      36.150  27.580  43.580  1.00  0.00           C
ATOM    480  HA1 GLY    42      36.240  28.050  44.560  1.00  0.00           H
ATOM    481  HA2 GLY    42      37.120  27.140  43.360  1.00  0.00           H
ATOM    482  C   GLY    42      35.100  26.520  43.630  1.00  0.00           C
ATOM    483  O   GLY    42      34.040  26.630  43.000  1.00  0.00           O
ATOM    484  N   TRP    43      35.260  25.600  44.570  1.00  0.00           N
ATOM    485  H   TRP    43      36.130  25.610  45.080  1.00  0.00           H
ATOM    486  CA  TRP    43      34.340  24.420  44.860  1.00  0.00           C
ATOM    487  HA  TRP    43      33.380  24.730  44.450  1.00  0.00           H
ATOM    488  CB  TRP    43      34.910  23.180  44.180  1.00  0.00           C
ATOM    489  HB1 TRP    43      34.470  22.290  44.630  1.00  0.00           H
ATOM    490  HB2 TRP    43      35.960  23.060  44.440  1.00  0.00           H
ATOM    491  CG  TRP    43      34.700  23.100  42.710  1.00  0.00           C
ATOM    492  CD1 TRP    43      35.700  23.380  41.830  1.00  0.00           C
ATOM    493  HD1 TRP    43      36.650  23.810  42.090  1.00  0.00           H
ATOM    494  NE1 TRP    43      35.310  23.100  40.550  1.00  0.00           N
ATOM    495  HE1 TRP    43      35.840  23.190  39.690  1.00  0.00           H
ATOM    496  CE2 TRP    43      34.010  22.620  40.500  1.00  0.00           C
ATOM    497  CZ2 TRP    43      33.260  22.170  39.470  1.00  0.00           C
ATOM    498  HZ2 TRP    43      33.700  22.300  38.490  1.00  0.00           H
ATOM    499  CH2 TRP    43      31.970  21.720  39.690  1.00  0.00           C
ATOM    500  HH2 TRP    43      31.420  21.280  38.870  1.00  0.00           H
ATOM    501  CZ3 TRP    43      31.520  21.650  40.970  1.00  0.00           C
ATOM    502  HZ3 TRP    43      30.560  21.210  41.180  1.00  0.00           H
ATOM    503  CE3 TRP    43      32.350  22.040  42.080  1.00  0.00           C
ATOM    504  HE3 TRP    43      31.950  21.990  43.080  1.00  0.00           H
ATOM    505  CD2 TRP    43      33.650  22.510  41.880  1.00  0.00           C
ATOM    506  C   TRP    43      34.160  24.130  46.360  1.00  0.00           C
ATOM    507  O   TRP    43      35.130  24.030  47.110  1.00  0.00           O
ATOM    508  N   PHE    44      32.870  24.030  46.730  1.00  0.00           N
ATOM    509  H   PHE    44      32.130  24.190  46.060  1.00  0.00           H
ATOM    510  CA  PHE    44      32.410  23.510  47.960  1.00  0.00           C
ATOM    511  HA  PHE    44      33.200  23.310  48.680  1.00  0.00           H
ATOM    512  CB  PHE    44      31.430  24.560  48.580  1.00  0.00           C
ATOM    513  HB1 PHE    44      30.910  24.210  49.470  1.00  0.00           H
ATOM    514  HB2 PHE    44      30.670  24.740  47.820  1.00  0.00           H
ATOM    515  CG  PHE    44      32.110  25.820  48.910  1.00  0.00           C
ATOM    516  CD1 PHE    44      32.320  26.760  47.880  1.00  0.00           C
ATOM    517  HD1 PHE    44      31.960  26.580  46.870  1.00  0.00           H
ATOM    518  CE1 PHE    44      33.020  27.960  48.200  1.00  0.00           C
ATOM    519  HE1 PHE    44      33.330  28.650  47.430  1.00  0.00           H
ATOM    520  CZ  PHE    44      33.450  28.250  49.550  1.00  0.00           C
ATOM    521  HZ  PHE    44      33.900  29.200  49.840  1.00  0.00           H
ATOM    522  CE2 PHE    44      33.200  27.310  50.570  1.00  0.00           C
ATOM    523  HE2 PHE    44      33.480  27.450  51.610  1.00  0.00           H
ATOM    524  CD2 PHE    44      32.500  26.110  50.280  1.00  0.00           C
ATOM    525  HD2 PHE    44      32.320  25.380  51.060  1.00  0.00           H
ATOM    526  C   PHE    44      31.680  22.170  47.600  1.00  0.00           C
ATOM    527  O   PHE    44      31.430  21.850  46.430  1.00  0.00           O
ATOM    528  N   ARG    45      31.460  21.340  48.630  1.00  0.00           N
ATOM    529  H   ARG    45      31.940  21.540  49.490  1.00  0.00           H
ATOM    530  CA  ARG    45      30.750  20.040  48.480  1.00  0.00           C
ATOM    531  HA  ARG    45      30.010  20.010  47.680  1.00  0.00           H
ATOM    532  CB  ARG    45      31.700  18.930  48.130  1.00  0.00           C
ATOM    533  HB1 ARG    45      32.330  19.360  47.360  1.00  0.00           H
ATOM    534  HB2 ARG    45      31.170  18.040  47.800  1.00  0.00           H
ATOM    535  CG  ARG    45      32.580  18.640  49.380  1.00  0.00           C
ATOM    536  HG1 ARG    45      31.930  18.310  50.180  1.00  0.00           H
ATOM    537  HG2 ARG    45      33.220  19.480  49.670  1.00  0.00           H
ATOM    538  CD  ARG    45      33.400  17.410  48.920  1.00  0.00           C
ATOM    539  HD1 ARG    45      33.540  17.380  47.840  1.00  0.00           H
ATOM    540  HD2 ARG    45      32.820  16.540  49.240  1.00  0.00           H
ATOM    541  NE  ARG    45      34.760  17.340  49.580  1.00  0.00           N
ATOM    542  HE  ARG    45      34.970  18.010  50.290  1.00  0.00           H
ATOM    543  CZ  ARG    45      35.630  16.390  49.530  1.00  0.00           C
ATOM    544  NH1 ARG    45      35.430  15.400  48.720  1.00  0.00           N
ATOM    545 1HH1 ARG    45      34.530  15.390  48.260  1.00  0.00           H
ATOM    546 2HH1 ARG    45      36.070  14.610  48.690  1.00  0.00           H
ATOM    547  NH2 ARG    45      36.780  16.460  50.090  1.00  0.00           N
ATOM    548 1HH2 ARG    45      37.060  17.280  50.610  1.00  0.00           H
ATOM    549 2HH2 ARG    45      37.490  15.750  49.960  1.00  0.00           H
ATOM    550  C   ARG    45      29.890  19.650  49.700  1.00  0.00           C
ATOM    551  O   ARG    45      30.230  20.100  50.820  1.00  0.00           O
ATOM    552  N   GLN    46      28.890  18.760  49.600  1.00  0.00           N
ATOM    553  H   GLN    46      28.670  18.460  48.660  1.00  0.00           H
ATOM    554  CA  GLN    46      28.100  18.220  50.710  1.00  0.00           C
ATOM    555  HA  GLN    46      28.730  18.290  51.590  1.00  0.00           H
ATOM    556  CB  GLN    46      26.850  19.190  50.830  1.00  0.00           C
ATOM    557  HB1 GLN    46      26.170  18.920  50.020  1.00  0.00           H
ATOM    558  HB2 GLN    46      27.190  20.230  50.870  1.00  0.00           H
ATOM    559  CG  GLN    46      26.190  18.950  52.170  1.00  0.00           C
ATOM    560  HG1 GLN    46      26.910  19.180  52.960  1.00  0.00           H
ATOM    561  HG2 GLN    46      26.000  17.880  52.150  1.00  0.00           H
ATOM    562  CD  GLN    46      24.910  19.690  52.300  1.00  0.00           C
ATOM    563  OE1 GLN    46      24.300  20.120  51.320  1.00  0.00           O
ATOM    564  NE2 GLN    46      24.280  19.510  53.440  1.00  0.00           N
ATOM    565 1HE2 GLN    46      24.650  18.940  54.190  1.00  0.00           H
ATOM    566 2HE2 GLN    46      23.510  20.130  53.670  1.00  0.00           H
ATOM    567  C   GLN    46      27.670  16.750  50.440  1.00  0.00           C
ATOM    568  O   GLN    46      27.310  16.370  49.330  1.00  0.00           O
ATOM    569  N   ALA    47      27.700  15.960  51.560  1.00  0.00           N
ATOM    570  H   ALA    47      28.160  16.310  52.380  1.00  0.00           H
ATOM    571  CA  ALA    47      27.560  14.540  51.550  1.00  0.00           C
ATOM    572  HA  ALA    47      27.640  14.170  50.530  1.00  0.00           H
ATOM    573  CB  ALA    47      28.900  14.050  52.300  1.00  0.00           C
ATOM    574  HB1 ALA    47      28.770  14.210  53.370  1.00  0.00           H
ATOM    575  HB2 ALA    47      29.000  12.990  52.030  1.00  0.00           H
ATOM    576  HB3 ALA    47      29.630  14.690  51.820  1.00  0.00           H
ATOM    577  C   ALA    47      26.330  13.980  52.260  1.00  0.00           C
ATOM    578  O   ALA    47      25.640  14.770  52.990  1.00  0.00           O
ATOM    579  N   PRO    48      26.010  12.670  52.310  1.00  0.00           N
ATOM    580  CD  PRO    48      26.620  11.640  51.510  1.00  0.00           C
ATOM    581  HD1 PRO    48      27.360  11.140  52.130  1.00  0.00           H
ATOM    582  HD2 PRO    48      27.020  12.020  50.580  1.00  0.00           H
ATOM    583  CG  PRO    48      25.490  10.680  51.200  1.00  0.00           C
ATOM    584  HG1 PRO    48      25.850   9.680  50.970  1.00  0.00           H
ATOM    585  HG2 PRO    48      25.000  11.080  50.310  1.00  0.00           H
ATOM    586  CB  PRO    48      24.660  10.730  52.470  1.00  0.00           C
ATOM    587  HB1 PRO    48      25.240  10.130  53.170  1.00  0.00           H
ATOM    588  HB2 PRO    48      23.640  10.420  52.250  1.00  0.00           H
ATOM    589  CA  PRO    48      24.750  12.210  52.890  1.00  0.00           C
ATOM    590  HA  PRO    48      23.960  12.690  52.310  1.00  0.00           H
ATOM    591  C   PRO    48      24.530  12.500  54.380  1.00  0.00           C
ATOM    592  O   PRO    48      25.250  11.950  55.220  1.00  0.00           O
ATOM    593  N   GLY    49      23.410  13.240  54.620  1.00  0.00           N
ATOM    594  H   GLY    49      22.710  13.310  53.890  1.00  0.00           H
ATOM    595  CA  GLY    49      22.970  13.760  55.940  1.00  0.00           C
ATOM    596  HA1 GLY    49      22.620  12.890  56.510  1.00  0.00           H
ATOM    597  HA2 GLY    49      22.120  14.400  55.750  1.00  0.00           H
ATOM    598  C   GLY    49      24.030  14.550  56.790  1.00  0.00           C
ATOM    599  O   GLY    49      24.090  14.430  58.010  1.00  0.00           O
ATOM    600  N   ARG    50      24.930  15.290  56.130  1.00  0.00           N
ATOM    601  H   ARG    50      24.770  15.460  55.150  1.00  0.00           H
ATOM    602  CA  ARG    50      26.010  16.020  56.790  1.00  0.00           C
ATOM    603  HA  ARG    50      25.890  16.070  57.870  1.00  0.00           H
ATOM    604  CB  ARG    50      27.280  15.440  56.260  1.00  0.00           C
ATOM    605  HB1 ARG    50      28.080  16.180  56.320  1.00  0.00           H
ATOM    606  HB2 ARG    50      27.130  15.160  55.220  1.00  0.00           H
ATOM    607  CG  ARG    50      27.830  14.200  57.000  1.00  0.00           C
ATOM    608  HG1 ARG    50      27.070  13.430  56.900  1.00  0.00           H
ATOM    609  HG2 ARG    50      28.040  14.390  58.050  1.00  0.00           H
ATOM    610  CD  ARG    50      29.140  13.690  56.330  1.00  0.00           C
ATOM    611  HD1 ARG    50      28.920  13.360  55.320  1.00  0.00           H
ATOM    612  HD2 ARG    50      29.540  12.850  56.890  1.00  0.00           H
ATOM    613  NE  ARG    50      30.220  14.750  56.350  1.00  0.00           N
ATOM    614  HE  ARG    50      30.350  15.280  57.200  1.00  0.00           H
ATOM    615  CZ  ARG    50      31.290  14.810  55.590  1.00  0.00           C
ATOM    616  NH1 ARG    50      31.480  14.040  54.570  1.00  0.00           N
ATOM    617 1HH1 ARG    50      30.950  13.180  54.490  1.00  0.00           H
ATOM    618 2HH1 ARG    50      32.140  14.220  53.830  1.00  0.00           H
ATOM    619  NH2 ARG    50      32.160  15.780  55.780  1.00  0.00           N
ATOM    620 1HH2 ARG    50      31.960  16.550  56.400  1.00  0.00           H
ATOM    621 2HH2 ARG    50      32.950  15.910  55.160  1.00  0.00           H
ATOM    622  C   ARG    50      25.970  17.490  56.470  1.00  0.00           C
ATOM    623  O   ARG    50      25.420  17.860  55.420  1.00  0.00           O
ATOM    624  N   GLU    51      26.730  18.350  57.190  1.00  0.00           N
ATOM    625  H   GLU    51      27.090  17.990  58.060  1.00  0.00           H
ATOM    626  CA  GLU    51      26.850  19.780  56.810  1.00  0.00           C
ATOM    627  HA  GLU    51      25.940  20.180  56.370  1.00  0.00           H
ATOM    628  CB  GLU    51      27.190  20.680  58.010  1.00  0.00           C
ATOM    629  HB1 GLU    51      27.130  21.720  57.680  1.00  0.00           H
ATOM    630  HB2 GLU    51      28.200  20.560  58.400  1.00  0.00           H
ATOM    631  CG  GLU    51      26.140  20.590  59.120  1.00  0.00           C
ATOM    632  HG1 GLU    51      26.450  21.280  59.900  1.00  0.00           H
ATOM    633  HG2 GLU    51      26.160  19.610  59.590  1.00  0.00           H
ATOM    634  CD  GLU    51      24.690  21.000  58.660  1.00  0.00           C
ATOM    635  OE1 GLU    51      23.780  20.170  58.960  1.00  0.00           O
ATOM    636  OE2 GLU    51      24.450  22.100  58.070  1.00  0.00           O
ATOM    637  C   GLU    51      27.920  20.110  55.660  1.00  0.00           C
ATOM    638  O   GLU    51      28.790  19.250  55.310  1.00  0.00           O
ATOM    639  N   ARG    52      27.920  21.320  55.080  1.00  0.00           N
ATOM    640  H   ARG    52      27.190  21.960  55.360  1.00  0.00           H
ATOM    641  CA  ARG    52      28.730  21.620  53.870  1.00  0.00           C
ATOM    642  HA  ARG    52      28.810  20.700  53.290  1.00  0.00           H
ATOM    643  CB  ARG    52      28.020  22.760  53.090  1.00  0.00           C
ATOM    644  HB1 ARG    52      27.790  23.610  53.730  1.00  0.00           H
ATOM    645  HB2 ARG    52      27.120  22.370  52.600  1.00  0.00           H
ATOM    646  CG  ARG    52      28.820  23.240  51.800  1.00  0.00           C
ATOM    647  HG1 ARG    52      29.090  22.370  51.200  1.00  0.00           H
ATOM    648  HG2 ARG    52      29.770  23.720  52.010  1.00  0.00           H
ATOM    649  CD  ARG    52      28.090  24.320  50.950  1.00  0.00           C
ATOM    650  HD1 ARG    52      27.020  24.110  50.920  1.00  0.00           H
ATOM    651  HD2 ARG    52      28.510  24.280  49.950  1.00  0.00           H
ATOM    652  NE  ARG    52      28.290  25.660  51.630  1.00  0.00           N
ATOM    653  HE  ARG    52      28.900  25.610  52.440  1.00  0.00           H
ATOM    654  CZ  ARG    52      27.860  26.820  51.210  1.00  0.00           C
ATOM    655  NH1 ARG    52      27.110  26.990  50.190  1.00  0.00           N
ATOM    656 1HH1 ARG    52      27.020  26.210  49.550  1.00  0.00           H
ATOM    657 2HH1 ARG    52      26.790  27.910  49.930  1.00  0.00           H
ATOM    658  NH2 ARG    52      28.000  27.900  51.910  1.00  0.00           N
ATOM    659 1HH2 ARG    52      28.490  27.890  52.790  1.00  0.00           H
ATOM    660 2HH2 ARG    52      27.590  28.790  51.660  1.00  0.00           H
ATOM    661  C   ARG    52      30.170  21.970  54.150  1.00  0.00           C
ATOM    662  O   ARG    52      30.540  22.540  55.200  1.00  0.00           O
ATOM    663  N   GLU    53      31.020  21.730  53.170  1.00  0.00           N
ATOM    664  H   GLU    53      30.620  21.260  52.370  1.00  0.00           H
ATOM    665  CA  GLU    53      32.520  21.760  53.190  1.00  0.00           C
ATOM    666  HA  GLU    53      32.860  22.320  54.060  1.00  0.00           H
ATOM    667  CB  GLU    53      33.030  20.350  53.120  1.00  0.00           C
ATOM    668  HB1 GLU    53      34.120  20.430  53.180  1.00  0.00           H
ATOM    669  HB2 GLU    53      32.710  19.940  52.170  1.00  0.00           H
ATOM    670  CG  GLU    53      32.550  19.460  54.270  1.00  0.00           C
ATOM    671  HG1 GLU    53      31.620  18.980  53.960  1.00  0.00           H
ATOM    672  HG2 GLU    53      32.460  20.110  55.140  1.00  0.00           H
ATOM    673  CD  GLU    53      33.550  18.280  54.570  1.00  0.00           C
ATOM    674  OE1 GLU    53      33.580  17.350  53.690  1.00  0.00           O
ATOM    675  OE2 GLU    53      34.490  18.300  55.470  1.00  0.00           O
ATOM    676  C   GLU    53      33.150  22.520  51.980  1.00  0.00           C
ATOM    677  O   GLU    53      32.510  22.660  50.950  1.00  0.00           O
ATOM    678  N   PHE    54      34.440  22.910  52.040  1.00  0.00           N
ATOM    679  H   PHE    54      34.890  22.800  52.940  1.00  0.00           H
ATOM    680  CA  PHE    54      35.240  23.620  51.040  1.00  0.00           C
ATOM    681  HA  PHE    54      34.590  23.850  50.200  1.00  0.00           H
ATOM    682  CB  PHE    54      35.850  24.860  51.580  1.00  0.00           C
ATOM    683  HB1 PHE    54      36.430  24.660  52.490  1.00  0.00           H
ATOM    684  HB2 PHE    54      35.130  25.660  51.730  1.00  0.00           H
ATOM    685  CG  PHE    54      36.830  25.560  50.600  1.00  0.00           C
ATOM    686  CD1 PHE    54      36.340  26.050  49.460  1.00  0.00           C
ATOM    687  HD1 PHE    54      35.260  26.030  49.370  1.00  0.00           H
ATOM    688  CE1 PHE    54      37.160  26.730  48.460  1.00  0.00           C
ATOM    689  HE1 PHE    54      36.710  27.330  47.690  1.00  0.00           H
ATOM    690  CZ  PHE    54      38.550  26.660  48.740  1.00  0.00           C
ATOM    691  HZ  PHE    54      39.260  27.150  48.090  1.00  0.00           H
ATOM    692  CE2 PHE    54      39.070  26.050  49.830  1.00  0.00           C
ATOM    693  HE2 PHE    54      40.150  26.050  49.950  1.00  0.00           H
ATOM    694  CD2 PHE    54      38.270  25.480  50.810  1.00  0.00           C
ATOM    695  HD2 PHE    54      38.700  25.040  51.700  1.00  0.00           H
ATOM    696  C   PHE    54      36.380  22.720  50.520  1.00  0.00           C
ATOM    697  O   PHE    54      36.960  21.990  51.280  1.00  0.00           O
ATOM    698  N   VAL    55      36.670  22.780  49.240  1.00  0.00           N
ATOM    699  H   VAL    55      36.180  23.420  48.630  1.00  0.00           H
ATOM    700  CA  VAL    55      37.590  21.830  48.620  1.00  0.00           C
ATOM    701  HA  VAL    55      38.010  21.120  49.330  1.00  0.00           H
ATOM    702  CB  VAL    55      36.810  20.940  47.660  1.00  0.00           C
ATOM    703  HB  VAL    55      36.620  21.510  46.760  1.00  0.00           H
ATOM    704  CG1 VAL    55      37.630  19.690  47.180  1.00  0.00           C
ATOM    705 1HG1 VAL    55      37.720  19.000  48.020  1.00  0.00           H
ATOM    706 2HG1 VAL    55      37.100  19.280  46.320  1.00  0.00           H
ATOM    707 3HG1 VAL    55      38.610  20.060  46.890  1.00  0.00           H
ATOM    708  CG2 VAL    55      35.420  20.450  48.030  1.00  0.00           C
ATOM    709 1HG2 VAL    55      34.770  21.250  48.370  1.00  0.00           H
ATOM    710 2HG2 VAL    55      34.880  20.040  47.170  1.00  0.00           H
ATOM    711 3HG2 VAL    55      35.550  19.740  48.840  1.00  0.00           H
ATOM    712  C   VAL    55      38.840  22.450  47.980  1.00  0.00           C
ATOM    713  O   VAL    55      39.930  22.000  48.300  1.00  0.00           O
ATOM    714  N   ALA    56      38.620  23.520  47.150  1.00  0.00           N
ATOM    715  H   ALA    56      37.690  23.890  47.040  1.00  0.00           H
ATOM    716  CA  ALA    56      39.680  24.170  46.350  1.00  0.00           C
ATOM    717  HA  ALA    56      40.520  24.430  46.990  1.00  0.00           H
ATOM    718  CB  ALA    56      40.130  23.130  45.280  1.00  0.00           C
ATOM    719  HB1 ALA    56      40.610  22.320  45.830  1.00  0.00           H
ATOM    720  HB2 ALA    56      39.250  22.650  44.850  1.00  0.00           H
ATOM    721  HB3 ALA    56      40.870  23.570  44.620  1.00  0.00           H
ATOM    722  C   ALA    56      39.190  25.480  45.700  1.00  0.00           C
ATOM    723  O   ALA    56      38.080  25.560  45.190  1.00  0.00           O
ATOM    724  N   SER    57      40.110  26.460  45.570  1.00  0.00           N
ATOM    725  H   SER    57      41.020  26.360  46.000  1.00  0.00           H
ATOM    726  CA  SER    57      39.820  27.730  44.770  1.00  0.00           C
ATOM    727  HA  SER    57      39.180  27.510  43.910  1.00  0.00           H
ATOM    728  CB  SER    57      39.160  28.770  45.700  1.00  0.00           C
ATOM    729  HB1 SER    57      38.290  28.290  46.150  1.00  0.00           H
ATOM    730  HB2 SER    57      38.840  29.610  45.090  1.00  0.00           H
ATOM    731  OG  SER    57      40.080  29.100  46.690  1.00  0.00           O
ATOM    732  HG  SER    57      39.750  29.820  47.230  1.00  0.00           H
ATOM    733  C   SER    57      41.060  28.440  44.100  1.00  0.00           C
ATOM    734  O   SER    57      42.240  28.320  44.580  1.00  0.00           O
ATOM    735  N   ILE    58      40.910  29.220  43.040  1.00  0.00           N
ATOM    736  H   ILE    58      39.960  29.290  42.680  1.00  0.00           H
ATOM    737  CA  ILE    58      41.930  29.740  42.170  1.00  0.00           C
ATOM    738  HA  ILE    58      42.880  29.600  42.690  1.00  0.00           H
ATOM    739  CB  ILE    58      42.040  28.780  40.950  1.00  0.00           C
ATOM    740  HB  ILE    58      42.220  27.770  41.330  1.00  0.00           H
ATOM    741  CG2 ILE    58      40.860  28.730  40.040  1.00  0.00           C
ATOM    742 1HG2 ILE    58      39.950  28.550  40.610  1.00  0.00           H
ATOM    743 2HG2 ILE    58      40.600  29.720  39.660  1.00  0.00           H
ATOM    744 3HG2 ILE    58      40.860  28.020  39.220  1.00  0.00           H
ATOM    745  CG1 ILE    58      43.300  29.140  40.080  1.00  0.00           C
ATOM    746 1HG1 ILE    58      44.120  29.410  40.750  1.00  0.00           H
ATOM    747 2HG1 ILE    58      43.170  30.040  39.490  1.00  0.00           H
ATOM    748  CD  ILE    58      43.720  28.040  39.140  1.00  0.00           C
ATOM    749  HD1 ILE    58      43.000  27.710  38.390  1.00  0.00           H
ATOM    750  HD2 ILE    58      44.480  28.500  38.500  1.00  0.00           H
ATOM    751  HD3 ILE    58      44.210  27.290  39.760  1.00  0.00           H
ATOM    752  C   ILE    58      41.770  31.230  41.880  1.00  0.00           C
ATOM    753  O   ILE    58      40.770  31.610  41.320  1.00  0.00           O
ATOM    754  N   LYS    59      42.700  32.020  42.290  1.00  0.00           N
ATOM    755  H   LYS    59      43.520  31.500  42.580  1.00  0.00           H
ATOM    756  CA  LYS    59      42.800  33.470  42.000  1.00  0.00           C
ATOM    757  HA  LYS    59      41.810  33.890  42.160  1.00  0.00           H
ATOM    758  CB  LYS    59      43.800  34.130  43.010  1.00  0.00           C
ATOM    759  HB1 LYS    59      44.110  35.150  42.780  1.00  0.00           H
ATOM    760  HB2 LYS    59      44.690  33.520  43.090  1.00  0.00           H
ATOM    761  CG  LYS    59      43.150  34.230  44.390  1.00  0.00           C
ATOM    762  HG1 LYS    59      42.640  33.310  44.670  1.00  0.00           H
ATOM    763  HG2 LYS    59      42.370  34.980  44.440  1.00  0.00           H
ATOM    764  CD  LYS    59      44.290  34.490  45.390  1.00  0.00           C
ATOM    765  HD1 LYS    59      45.070  33.730  45.330  1.00  0.00           H
ATOM    766  HD2 LYS    59      43.770  34.460  46.340  1.00  0.00           H
ATOM    767  CE  LYS    59      44.980  35.820  45.150  1.00  0.00           C
ATOM    768  HE1 LYS    59      45.610  35.820  44.260  1.00  0.00           H
ATOM    769  HE2 LYS    59      45.540  36.030  46.060  1.00  0.00           H
ATOM    770  NZ  LYS    59      44.070  36.970  45.120  1.00  0.00           N
ATOM    771  HZ1 LYS    59      44.550  37.860  45.030  1.00  0.00           H
ATOM    772  HZ2 LYS    59      43.490  36.900  44.300  1.00  0.00           H
ATOM    773  HZ3 LYS    59      43.520  37.020  45.960  1.00  0.00           H
ATOM    774  C   LYS    59      43.230  33.820  40.540  1.00  0.00           C
ATOM    775  O   LYS    59      43.740  32.930  39.910  1.00  0.00           O
ATOM    776  N   TRP    60      43.110  35.110  40.160  1.00  0.00           N
ATOM    777  H   TRP    60      42.590  35.690  40.790  1.00  0.00           H
ATOM    778  CA  TRP    60      42.820  35.440  38.720  1.00  0.00           C
ATOM    779  HA  TRP    60      42.030  34.810  38.320  1.00  0.00           H
ATOM    780  CB  TRP    60      42.190  36.820  38.590  1.00  0.00           C
ATOM    781  HB1 TRP    60      41.300  36.850  39.220  1.00  0.00           H
ATOM    782  HB2 TRP    60      41.900  36.890  37.540  1.00  0.00           H
ATOM    783  CG  TRP    60      42.900  38.130  38.930  1.00  0.00           C
ATOM    784  CD1 TRP    60      42.580  38.970  39.950  1.00  0.00           C
ATOM    785  HD1 TRP    60      41.790  38.750  40.660  1.00  0.00           H
ATOM    786  NE1 TRP    60      43.360  40.080  39.870  1.00  0.00           N
ATOM    787  HE1 TRP    60      43.400  40.820  40.550  1.00  0.00           H
ATOM    788  CE2 TRP    60      44.390  39.910  38.940  1.00  0.00           C
ATOM    789  CZ2 TRP    60      45.450  40.760  38.620  1.00  0.00           C
ATOM    790  HZ2 TRP    60      45.680  41.620  39.230  1.00  0.00           H
ATOM    791  CH2 TRP    60      46.210  40.440  37.460  1.00  0.00           C
ATOM    792  HH2 TRP    60      47.140  40.970  37.300  1.00  0.00           H
ATOM    793  CZ3 TRP    60      45.960  39.340  36.670  1.00  0.00           C
ATOM    794  HZ3 TRP    60      46.590  39.090  35.830  1.00  0.00           H
ATOM    795  CE3 TRP    60      44.870  38.490  37.120  1.00  0.00           C
ATOM    796  HE3 TRP    60      44.610  37.640  36.510  1.00  0.00           H
ATOM    797  CD2 TRP    60      44.090  38.730  38.280  1.00  0.00           C
ATOM    798  C   TRP    60      44.130  35.260  37.910  1.00  0.00           C
ATOM    799  O   TRP    60      44.060  34.860  36.740  1.00  0.00           O
ATOM    800  N   ALA    61      45.360  35.480  38.460  1.00  0.00           N
ATOM    801  H   ALA    61      45.500  35.640  39.450  1.00  0.00           H
ATOM    802  CA  ALA    61      46.560  35.220  37.670  1.00  0.00           C
ATOM    803  HA  ALA    61      46.300  35.450  36.640  1.00  0.00           H
ATOM    804  CB  ALA    61      47.710  36.190  38.030  1.00  0.00           C
ATOM    805  HB1 ALA    61      47.420  37.230  37.890  1.00  0.00           H
ATOM    806  HB2 ALA    61      47.970  36.020  39.080  1.00  0.00           H
ATOM    807  HB3 ALA    61      48.560  35.970  37.380  1.00  0.00           H
ATOM    808  C   ALA    61      47.100  33.760  37.780  1.00  0.00           C
ATOM    809  O   ALA    61      48.140  33.330  37.260  1.00  0.00           O
ATOM    810  N   GLY    65      46.360  32.910  38.590  1.00  0.00           N
ATOM    811  H   GLY    65      45.480  33.210  38.980  1.00  0.00           H
ATOM    812  CA  GLY    65      46.730  31.500  38.920  1.00  0.00           C
ATOM    813  HA1 GLY    65      47.550  31.160  38.280  1.00  0.00           H
ATOM    814  HA2 GLY    65      45.950  30.840  38.550  1.00  0.00           H
ATOM    815  C   GLY    65      47.040  31.100  40.400  1.00  0.00           C
ATOM    816  O   GLY    65      47.550  30.030  40.590  1.00  0.00           O
ATOM    817  N   ASP    66      46.930  31.990  41.400  1.00  0.00           N
ATOM    818  H   ASP    66      46.410  32.830  41.200  1.00  0.00           H
ATOM    819  CA  ASP    66      47.320  31.560  42.850  1.00  0.00           C
ATOM    820  HA  ASP    66      48.270  31.010  42.870  1.00  0.00           H
ATOM    821  CB  ASP    66      47.590  32.820  43.690  1.00  0.00           C
ATOM    822  HB1 ASP    66      46.690  33.430  43.640  1.00  0.00           H
ATOM    823  HB2 ASP    66      48.360  33.340  43.130  1.00  0.00           H
ATOM    824  CG  ASP    66      48.140  32.620  45.120  1.00  0.00           C
ATOM    825  OD1 ASP    66      48.390  33.640  45.820  1.00  0.00           O
ATOM    826  OD2 ASP    66      48.470  31.460  45.570  1.00  0.00           O
ATOM    827  C   ASP    66      46.330  30.680  43.550  1.00  0.00           C
ATOM    828  O   ASP    66      45.130  30.880  43.560  1.00  0.00           O
ATOM    829  N   ARG    67      46.730  29.540  44.220  1.00  0.00           N
ATOM    830  H   ARG    67      47.720  29.320  44.210  1.00  0.00           H
ATOM    831  CA  ARG    67      45.790  28.530  44.680  1.00  0.00           C
ATOM    832  HA  ARG    67      44.760  28.720  44.350  1.00  0.00           H
ATOM    833  CB  ARG    67      46.240  27.110  44.140  1.00  0.00           C
ATOM    834  HB1 ARG    67      45.800  26.230  44.630  1.00  0.00           H
ATOM    835  HB2 ARG    67      47.280  27.010  44.430  1.00  0.00           H
ATOM    836  CG  ARG    67      45.960  26.930  42.620  1.00  0.00           C
ATOM    837  HG1 ARG    67      46.290  27.880  42.190  1.00  0.00           H
ATOM    838  HG2 ARG    67      44.910  26.770  42.380  1.00  0.00           H
ATOM    839  CD  ARG    67      46.780  25.720  42.190  1.00  0.00           C
ATOM    840  HD1 ARG    67      46.700  24.850  42.850  1.00  0.00           H
ATOM    841  HD2 ARG    67      47.840  25.940  42.160  1.00  0.00           H
ATOM    842  NE  ARG    67      46.480  25.490  40.750  1.00  0.00           N
ATOM    843  HE  ARG    67      45.860  24.720  40.510  1.00  0.00           H
ATOM    844  CZ  ARG    67      46.830  26.230  39.670  1.00  0.00           C
ATOM    845  NH1 ARG    67      47.710  27.230  39.630  1.00  0.00           N
ATOM    846 1HH1 ARG    67      48.210  27.470  40.480  1.00  0.00           H
ATOM    847 2HH1 ARG    67      48.040  27.550  38.730  1.00  0.00           H
ATOM    848  NH2 ARG    67      46.310  25.930  38.530  1.00  0.00           N
ATOM    849 1HH2 ARG    67      45.890  25.010  38.480  1.00  0.00           H
ATOM    850 2HH2 ARG    67      46.500  26.450  37.690  1.00  0.00           H
ATOM    851  C   ARG    67      45.680  28.450  46.200  1.00  0.00           C
ATOM    852  O   ARG    67      46.650  28.740  46.920  1.00  0.00           O
ATOM    853  N   THR    68      44.540  28.010  46.670  1.00  0.00           N
ATOM    854  H   THR    68      43.760  27.810  46.050  1.00  0.00           H
ATOM    855  CA  THR    68      44.200  27.700  48.070  1.00  0.00           C
ATOM    856  HA  THR    68      45.090  27.520  48.670  1.00  0.00           H
ATOM    857  CB  THR    68      43.350  28.800  48.720  1.00  0.00           C
ATOM    858  HB  THR    68      42.390  28.900  48.220  1.00  0.00           H
ATOM    859  CG2 THR    68      43.120  28.720  50.270  1.00  0.00           C
ATOM    860 1HG2 THR    68      42.480  27.870  50.520  1.00  0.00           H
ATOM    861 2HG2 THR    68      44.080  28.620  50.770  1.00  0.00           H
ATOM    862 3HG2 THR    68      42.690  29.670  50.590  1.00  0.00           H
ATOM    863  OG1 THR    68      44.050  29.970  48.530  1.00  0.00           O
ATOM    864  HG1 THR    68      43.670  30.470  47.800  1.00  0.00           H
ATOM    865  C   THR    68      43.350  26.410  48.130  1.00  0.00           C
ATOM    866  O   THR    68      42.750  25.970  47.140  1.00  0.00           O
ATOM    867  N   TYR    69      43.550  25.680  49.270  1.00  0.00           N
ATOM    868  H   TYR    69      44.180  25.980  50.000  1.00  0.00           H
ATOM    869  CA  TYR    69      42.920  24.340  49.380  1.00  0.00           C
ATOM    870  HA  TYR    69      42.210  24.280  48.560  1.00  0.00           H
ATOM    871  CB  TYR    69      44.110  23.320  49.130  1.00  0.00           C
ATOM    872  HB1 TYR    69      43.770  22.380  49.570  1.00  0.00           H
ATOM    873  HB2 TYR    69      44.980  23.690  49.670  1.00  0.00           H
ATOM    874  CG  TYR    69      44.410  23.110  47.660  1.00  0.00           C
ATOM    875  CD1 TYR    69      45.620  23.650  47.190  1.00  0.00           C
ATOM    876  HD1 TYR    69      46.260  24.140  47.910  1.00  0.00           H
ATOM    877  CE1 TYR    69      45.800  23.570  45.780  1.00  0.00           C
ATOM    878  HE1 TYR    69      46.600  24.140  45.350  1.00  0.00           H
ATOM    879  CZ  TYR    69      44.890  22.910  44.930  1.00  0.00           C
ATOM    880  OH  TYR    69      45.020  22.880  43.590  1.00  0.00           O
ATOM    881  HH  TYR    69      45.870  23.270  43.370  1.00  0.00           H
ATOM    882  CE2 TYR    69      43.880  22.150  45.530  1.00  0.00           C
ATOM    883  HE2 TYR    69      43.280  21.520  44.890  1.00  0.00           H
ATOM    884  CD2 TYR    69      43.610  22.250  46.880  1.00  0.00           C
ATOM    885  HD2 TYR    69      42.790  21.750  47.360  1.00  0.00           H
ATOM    886  C   TYR    69      42.030  24.040  50.630  1.00  0.00           C
ATOM    887  O   TYR    69      41.950  24.800  51.640  1.00  0.00           O
ATOM    888  N   GLY    70      41.340  22.920  50.680  1.00  0.00           N
ATOM    889  H   GLY    70      41.170  22.480  49.780  1.00  0.00           H
ATOM    890  CA  GLY    70      40.670  22.280  51.840  1.00  0.00           C
ATOM    891  HA1 GLY    70      40.080  21.420  51.520  1.00  0.00           H
ATOM    892  HA2 GLY    70      39.930  22.940  52.280  1.00  0.00           H
ATOM    893  C   GLY    70      41.690  21.740  52.810  1.00  0.00           C
ATOM    894  O   GLY    70      42.630  22.340  53.210  1.00  0.00           O
ATOM    895  N   THR    71      41.450  20.510  53.280  1.00  0.00           N
ATOM    896  H   THR    71      40.720  19.890  52.950  1.00  0.00           H
ATOM    897  CA  THR    71      42.350  19.880  54.300  1.00  0.00           C
ATOM    898  HA  THR    71      42.570  20.700  54.980  1.00  0.00           H
ATOM    899  CB  THR    71      41.650  18.900  55.190  1.00  0.00           C
ATOM    900  HB  THR    71      42.360  18.290  55.750  1.00  0.00           H
ATOM    901  CG2 THR    71      40.680  19.490  56.180  1.00  0.00           C
ATOM    902 1HG2 THR    71      40.460  18.720  56.920  1.00  0.00           H
ATOM    903 2HG2 THR    71      41.150  20.300  56.750  1.00  0.00           H
ATOM    904 3HG2 THR    71      39.860  19.880  55.580  1.00  0.00           H
ATOM    905  OG1 THR    71      40.960  17.920  54.490  1.00  0.00           O
ATOM    906  HG1 THR    71      41.240  17.040  54.770  1.00  0.00           H
ATOM    907  C   THR    71      43.630  19.210  53.770  1.00  0.00           C
ATOM    908  O   THR    71      43.640  19.080  52.520  1.00  0.00           O
ATOM    909  N   ASP    72      44.570  18.880  54.610  1.00  0.00           N
ATOM    910  H   ASP    72      44.470  19.100  55.590  1.00  0.00           H
ATOM    911  CA  ASP    72      45.720  18.210  54.120  1.00  0.00           C
ATOM    912  HA  ASP    72      46.400  18.680  53.410  1.00  0.00           H
ATOM    913  CB  ASP    72      46.610  17.950  55.330  1.00  0.00           C
ATOM    914  HB1 ASP    72      46.150  17.260  56.040  1.00  0.00           H
ATOM    915  HB2 ASP    72      46.800  18.910  55.820  1.00  0.00           H
ATOM    916  CG  ASP    72      47.940  17.420  54.860  1.00  0.00           C
ATOM    917  OD1 ASP    72      48.370  16.480  55.580  1.00  0.00           O
ATOM    918  OD2 ASP    72      48.710  17.990  54.060  1.00  0.00           O
ATOM    919  C   ASP    72      45.450  16.860  53.400  1.00  0.00           C
ATOM    920  O   ASP    72      45.960  16.500  52.340  1.00  0.00           O
ATOM    921  N   SER    73      44.420  16.190  53.960  1.00  0.00           N
ATOM    922  H   SER    73      43.980  16.470  54.820  1.00  0.00           H
ATOM    923  CA  SER    73      43.870  14.940  53.340  1.00  0.00           C
ATOM    924  HA  SER    73      44.760  14.400  53.000  1.00  0.00           H
ATOM    925  CB  SER    73      42.940  14.220  54.290  1.00  0.00           C
ATOM    926  HB1 SER    73      43.480  14.030  55.220  1.00  0.00           H
ATOM    927  HB2 SER    73      42.470  13.380  53.780  1.00  0.00           H
ATOM    928  OG  SER    73      41.910  15.130  54.610  1.00  0.00           O
ATOM    929  HG  SER    73      41.240  14.690  55.150  1.00  0.00           H
ATOM    930  C   SER    73      43.050  15.130  52.070  1.00  0.00           C
ATOM    931  O   SER    73      42.660  14.180  51.410  1.00  0.00           O
ATOM    932  N   VAL    74      42.720  16.380  51.670  1.00  0.00           N
ATOM    933  H   VAL    74      42.830  17.120  52.350  1.00  0.00           H
ATOM    934  CA  VAL    74      42.250  16.760  50.290  1.00  0.00           C
ATOM    935  HA  VAL    74      42.010  15.790  49.850  1.00  0.00           H
ATOM    936  CB  VAL    74      41.000  17.760  50.400  1.00  0.00           C
ATOM    937  HB  VAL    74      41.440  18.660  50.810  1.00  0.00           H
ATOM    938  CG1 VAL    74      40.280  18.200  49.130  1.00  0.00           C
ATOM    939 1HG1 VAL    74      39.510  18.900  49.450  1.00  0.00           H
ATOM    940 2HG1 VAL    74      40.960  18.730  48.460  1.00  0.00           H
ATOM    941 3HG1 VAL    74      39.870  17.310  48.650  1.00  0.00           H
ATOM    942  CG2 VAL    74      39.890  17.240  51.360  1.00  0.00           C
ATOM    943 1HG2 VAL    74      40.350  17.190  52.350  1.00  0.00           H
ATOM    944 2HG2 VAL    74      38.980  17.840  51.400  1.00  0.00           H
ATOM    945 3HG2 VAL    74      39.730  16.180  51.160  1.00  0.00           H
ATOM    946  C   VAL    74      43.320  17.350  49.380  1.00  0.00           C
ATOM    947  O   VAL    74      43.530  17.030  48.190  1.00  0.00           O
ATOM    948  N   LYS    75      44.280  18.130  49.930  1.00  0.00           N
ATOM    949  H   LYS    75      44.210  18.320  50.920  1.00  0.00           H
ATOM    950  CA  LYS    75      45.250  18.870  49.140  1.00  0.00           C
ATOM    951  HA  LYS    75      44.670  19.430  48.410  1.00  0.00           H
ATOM    952  CB  LYS    75      46.060  19.850  50.070  1.00  0.00           C
ATOM    953  HB1 LYS    75      46.490  19.320  50.920  1.00  0.00           H
ATOM    954  HB2 LYS    75      45.380  20.540  50.580  1.00  0.00           H
ATOM    955  CG  LYS    75      47.040  20.780  49.230  1.00  0.00           C
ATOM    956  HG1 LYS    75      46.420  21.120  48.390  1.00  0.00           H
ATOM    957  HG2 LYS    75      47.930  20.250  48.890  1.00  0.00           H
ATOM    958  CD  LYS    75      47.450  21.970  50.130  1.00  0.00           C
ATOM    959  HD1 LYS    75      46.590  22.440  50.620  1.00  0.00           H
ATOM    960  HD2 LYS    75      48.050  22.620  49.490  1.00  0.00           H
ATOM    961  CE  LYS    75      48.290  21.600  51.400  1.00  0.00           C
ATOM    962  HE1 LYS    75      47.720  20.860  51.960  1.00  0.00           H
ATOM    963  HE2 LYS    75      48.400  22.480  52.020  1.00  0.00           H
ATOM    964  NZ  LYS    75      49.630  21.060  51.130  1.00  0.00           N
ATOM    965  HZ1 LYS    75      50.080  20.840  52.010  1.00  0.00           H
ATOM    966  HZ2 LYS    75      49.650  20.220  50.580  1.00  0.00           H
ATOM    967  HZ3 LYS    75      50.250  21.710  50.660  1.00  0.00           H
ATOM    968  C   LYS    75      46.120  17.970  48.280  1.00  0.00           C
ATOM    969  O   LYS    75      46.440  18.240  47.150  1.00  0.00           O
ATOM    970  N   GLY    76      46.470  16.830  48.940  1.00  0.00           N
ATOM    971  H   GLY    76      46.220  16.760  49.910  1.00  0.00           H
ATOM    972  CA  GLY    76      47.200  15.740  48.450  1.00  0.00           C
ATOM    973  HA1 GLY    76      47.560  15.150  49.290  1.00  0.00           H
ATOM    974  HA2 GLY    76      48.060  16.210  47.950  1.00  0.00           H
ATOM    975  C   GLY    76      46.550  14.720  47.500  1.00  0.00           C
ATOM    976  O   GLY    76      47.200  13.730  47.210  1.00  0.00           O
ATOM    977  N   ARG    77      45.290  14.990  47.140  1.00  0.00           N
ATOM    978  H   ARG    77      44.900  15.850  47.490  1.00  0.00           H
ATOM    979  CA  ARG    77      44.560  14.180  46.110  1.00  0.00           C
ATOM    980  HA  ARG    77      45.230  13.560  45.530  1.00  0.00           H
ATOM    981  CB  ARG    77      43.700  13.120  46.830  1.00  0.00           C
ATOM    982  HB1 ARG    77      42.900  13.690  47.320  1.00  0.00           H
ATOM    983  HB2 ARG    77      44.280  12.780  47.690  1.00  0.00           H
ATOM    984  CG  ARG    77      43.210  11.900  46.070  1.00  0.00           C
ATOM    985  HG1 ARG    77      43.970  11.740  45.310  1.00  0.00           H
ATOM    986  HG2 ARG    77      42.250  12.060  45.580  1.00  0.00           H
ATOM    987  CD  ARG    77      43.090  10.650  46.920  1.00  0.00           C
ATOM    988  HD1 ARG    77      44.090  10.400  47.280  1.00  0.00           H
ATOM    989  HD2 ARG    77      42.800   9.780  46.340  1.00  0.00           H
ATOM    990  NE  ARG    77      42.070  10.880  47.950  1.00  0.00           N
ATOM    991  HE  ARG    77      42.400  11.150  48.870  1.00  0.00           H
ATOM    992  CZ  ARG    77      40.780  10.890  47.760  1.00  0.00           C
ATOM    993  NH1 ARG    77      40.260  10.580  46.650  1.00  0.00           N
ATOM    994 1HH1 ARG    77      40.850  10.280  45.890  1.00  0.00           H
ATOM    995 2HH1 ARG    77      39.250  10.590  46.610  1.00  0.00           H
ATOM    996  NH2 ARG    77      39.890  11.210  48.620  1.00  0.00           N
ATOM    997 1HH2 ARG    77      40.090  11.360  49.600  1.00  0.00           H
ATOM    998 2HH2 ARG    77      38.960  11.330  48.240  1.00  0.00           H
ATOM    999  C   ARG    77      43.760  15.020  45.130  1.00  0.00           C
ATOM   1000  O   ARG    77      43.170  14.500  44.200  1.00  0.00           O
ATOM   1001  N   PHE    78      43.710  16.360  45.320  1.00  0.00           N
ATOM   1002  H   PHE    78      44.110  16.850  46.100  1.00  0.00           H
ATOM   1003  CA  PHE    78      42.890  17.160  44.430  1.00  0.00           C
ATOM   1004  HA  PHE    78      42.470  16.550  43.630  1.00  0.00           H
ATOM   1005  CB  PHE    78      41.790  17.800  45.260  1.00  0.00           C
ATOM   1006  HB1 PHE    78      41.340  18.510  44.570  1.00  0.00           H
ATOM   1007  HB2 PHE    78      42.200  18.320  46.130  1.00  0.00           H
ATOM   1008  CG  PHE    78      40.630  16.970  45.720  1.00  0.00           C
ATOM   1009  CD1 PHE    78      40.940  15.940  46.680  1.00  0.00           C
ATOM   1010  HD1 PHE    78      41.940  15.710  47.000  1.00  0.00           H
ATOM   1011  CE1 PHE    78      39.890  15.130  47.150  1.00  0.00           C
ATOM   1012  HE1 PHE    78      40.220  14.290  47.740  1.00  0.00           H
ATOM   1013  CZ  PHE    78      38.570  15.260  46.620  1.00  0.00           C
ATOM   1014  HZ  PHE    78      37.760  14.620  46.930  1.00  0.00           H
ATOM   1015  CE2 PHE    78      38.260  16.380  45.710  1.00  0.00           C
ATOM   1016  HE2 PHE    78      37.230  16.500  45.410  1.00  0.00           H
ATOM   1017  CD2 PHE    78      39.310  17.210  45.230  1.00  0.00           C
ATOM   1018  HD2 PHE    78      39.030  18.070  44.650  1.00  0.00           H
ATOM   1019  C   PHE    78      43.760  18.310  43.840  1.00  0.00           C
ATOM   1020  O   PHE    78      44.770  18.750  44.370  1.00  0.00           O
ATOM   1021  N   ALA    79      43.440  18.810  42.660  1.00  0.00           N
ATOM   1022  H   ALA    79      42.620  18.400  42.240  1.00  0.00           H
ATOM   1023  CA  ALA    79      44.050  19.900  41.930  1.00  0.00           C
ATOM   1024  HA  ALA    79      44.590  20.550  42.620  1.00  0.00           H
ATOM   1025  CB  ALA    79      45.100  19.460  40.830  1.00  0.00           C
ATOM   1026  HB1 ALA    79      45.360  20.230  40.110  1.00  0.00           H
ATOM   1027  HB2 ALA    79      45.920  18.990  41.370  1.00  0.00           H
ATOM   1028  HB3 ALA    79      44.700  18.650  40.230  1.00  0.00           H
ATOM   1029  C   ALA    79      43.040  20.750  41.220  1.00  0.00           C
ATOM   1030  O   ALA    79      41.900  20.290  40.940  1.00  0.00           O
ATOM   1031  N   ILE    80      43.340  21.970  40.840  1.00  0.00           N
ATOM   1032  H   ILE    80      44.180  22.410  41.210  1.00  0.00           H
ATOM   1033  CA  ILE    80      42.480  22.960  40.140  1.00  0.00           C
ATOM   1034  HA  ILE    80      41.690  22.390  39.650  1.00  0.00           H
ATOM   1035  CB  ILE    80      42.000  23.950  41.280  1.00  0.00           C
ATOM   1036  HB  ILE    80      41.780  23.330  42.150  1.00  0.00           H
ATOM   1037  CG2 ILE    80      43.110  24.930  41.770  1.00  0.00           C
ATOM   1038 1HG2 ILE    80      43.380  25.610  40.960  1.00  0.00           H
ATOM   1039 2HG2 ILE    80      42.700  25.420  42.650  1.00  0.00           H
ATOM   1040 3HG2 ILE    80      43.980  24.390  42.150  1.00  0.00           H
ATOM   1041  CG1 ILE    80      40.700  24.650  40.820  1.00  0.00           C
ATOM   1042 1HG1 ILE    80      39.910  23.940  40.580  1.00  0.00           H
ATOM   1043 2HG1 ILE    80      40.950  25.270  39.960  1.00  0.00           H
ATOM   1044  CD  ILE    80      40.090  25.520  42.000  1.00  0.00           C
ATOM   1045  HD1 ILE    80      39.960  25.090  42.990  1.00  0.00           H
ATOM   1046  HD2 ILE    80      40.800  26.320  42.190  1.00  0.00           H
ATOM   1047  HD3 ILE    80      39.150  25.930  41.610  1.00  0.00           H
ATOM   1048  C   ILE    80      43.260  23.670  38.980  1.00  0.00           C
ATOM   1049  O   ILE    80      44.440  23.860  39.010  1.00  0.00           O
ATOM   1050  N   SER    81      42.540  23.990  37.940  1.00  0.00           N
ATOM   1051  H   SER    81      41.540  23.930  38.020  1.00  0.00           H
ATOM   1052  CA  SER    81      43.110  24.410  36.640  1.00  0.00           C
ATOM   1053  HA  SER    81      44.120  24.810  36.790  1.00  0.00           H
ATOM   1054  CB  SER    81      43.290  23.100  35.830  1.00  0.00           C
ATOM   1055  HB1 SER    81      43.520  23.380  34.800  1.00  0.00           H
ATOM   1056  HB2 SER    81      42.340  22.560  35.820  1.00  0.00           H
ATOM   1057  OG  SER    81      44.460  22.390  36.180  1.00  0.00           O
ATOM   1058  HG  SER    81      44.720  21.920  35.380  1.00  0.00           H
ATOM   1059  C   SER    81      42.260  25.540  35.990  1.00  0.00           C
ATOM   1060  O   SER    81      41.160  25.840  36.480  1.00  0.00           O
ATOM   1061  N   ARG    82      42.790  26.280  34.970  1.00  0.00           N
ATOM   1062  H   ARG    82      43.690  26.020  34.590  1.00  0.00           H
ATOM   1063  CA  ARG    82      42.000  27.300  34.220  1.00  0.00           C
ATOM   1064  HA  ARG    82      40.920  27.280  34.330  1.00  0.00           H
ATOM   1065  CB  ARG    82      42.500  28.620  34.720  1.00  0.00           C
ATOM   1066  HB1 ARG    82      42.340  29.330  33.910  1.00  0.00           H
ATOM   1067  HB2 ARG    82      43.570  28.630  34.930  1.00  0.00           H
ATOM   1068  CG  ARG    82      41.560  29.130  35.910  1.00  0.00           C
ATOM   1069  HG1 ARG    82      41.730  28.460  36.750  1.00  0.00           H
ATOM   1070  HG2 ARG    82      40.510  29.020  35.660  1.00  0.00           H
ATOM   1071  CD  ARG    82      41.900  30.540  36.420  1.00  0.00           C
ATOM   1072  HD1 ARG    82      42.910  30.480  36.820  1.00  0.00           H
ATOM   1073  HD2 ARG    82      41.200  30.860  37.200  1.00  0.00           H
ATOM   1074  NE  ARG    82      41.960  31.610  35.330  1.00  0.00           N
ATOM   1075  HE  ARG    82      42.630  31.450  34.590  1.00  0.00           H
ATOM   1076  CZ  ARG    82      41.610  32.870  35.330  1.00  0.00           C
ATOM   1077  NH1 ARG    82      40.920  33.420  36.300  1.00  0.00           N
ATOM   1078 1HH1 ARG    82      40.720  32.920  37.150  1.00  0.00           H
ATOM   1079 2HH1 ARG    82      40.460  34.300  36.110  1.00  0.00           H
ATOM   1080  NH2 ARG    82      41.840  33.640  34.320  1.00  0.00           N
ATOM   1081 1HH2 ARG    82      42.300  33.380  33.450  1.00  0.00           H
ATOM   1082 2HH2 ARG    82      41.600  34.610  34.470  1.00  0.00           H
ATOM   1083  C   ARG    82      42.210  27.370  32.670  1.00  0.00           C
ATOM   1084  O   ARG    82      43.360  27.340  32.290  1.00  0.00           O
ATOM   1085  N   ASP    83      41.220  27.540  31.860  1.00  0.00           N
ATOM   1086  H   ASP    83      40.300  27.550  32.270  1.00  0.00           H
ATOM   1087  CA  ASP    83      41.330  27.930  30.490  1.00  0.00           C
ATOM   1088  HA  ASP    83      42.330  28.280  30.280  1.00  0.00           H
ATOM   1089  CB  ASP    83      41.140  26.660  29.660  1.00  0.00           C
ATOM   1090  HB1 ASP    83      40.070  26.460  29.790  1.00  0.00           H
ATOM   1091  HB2 ASP    83      41.740  25.840  30.040  1.00  0.00           H
ATOM   1092  CG  ASP    83      41.510  26.840  28.120  1.00  0.00           C
ATOM   1093  OD1 ASP    83      42.120  27.840  27.720  1.00  0.00           O
ATOM   1094  OD2 ASP    83      41.200  25.920  27.310  1.00  0.00           O
ATOM   1095  C   ASP    83      40.530  29.100  30.080  1.00  0.00           C
ATOM   1096  O   ASP    83      39.270  29.080  30.130  1.00  0.00           O
ATOM   1097  N   ASN    84      41.220  30.140  29.520  1.00  0.00           N
ATOM   1098  H   ASN    84      42.220  30.120  29.680  1.00  0.00           H
ATOM   1099  CA  ASN    84      40.730  31.370  28.960  1.00  0.00           C
ATOM   1100  HA  ASN    84      39.810  31.420  29.550  1.00  0.00           H
ATOM   1101  CB  ASN    84      41.680  32.600  29.290  1.00  0.00           C
ATOM   1102  HB1 ASN    84      41.830  32.720  30.360  1.00  0.00           H
ATOM   1103  HB2 ASN    84      41.170  33.550  29.130  1.00  0.00           H
ATOM   1104  CG  ASN    84      43.070  32.550  28.650  1.00  0.00           C
ATOM   1105  OD1 ASN    84      43.120  32.260  27.460  1.00  0.00           O
ATOM   1106  ND2 ASN    84      44.120  32.810  29.400  1.00  0.00           N
ATOM   1107 1HD2 ASN    84      43.900  33.190  30.310  1.00  0.00           H
ATOM   1108 2HD2 ASN    84      45.060  32.750  29.040  1.00  0.00           H
ATOM   1109  C   ASN    84      40.190  31.260  27.530  1.00  0.00           C
ATOM   1110  O   ASN    84      39.750  32.280  26.900  1.00  0.00           O
ATOM   1111  N   ALA    85      40.290  30.080  26.930  1.00  0.00           N
ATOM   1112  H   ALA    85      40.700  29.310  27.420  1.00  0.00           H
ATOM   1113  CA  ALA    85      39.860  29.870  25.470  1.00  0.00           C
ATOM   1114  HA  ALA    85      40.100  30.740  24.860  1.00  0.00           H
ATOM   1115  CB  ALA    85      40.570  28.690  24.900  1.00  0.00           C
ATOM   1116  HB1 ALA    85      40.500  27.860  25.600  1.00  0.00           H
ATOM   1117  HB2 ALA    85      40.080  28.420  23.970  1.00  0.00           H
ATOM   1118  HB3 ALA    85      41.640  28.860  24.780  1.00  0.00           H
ATOM   1119  C   ALA    85      38.360  29.770  25.370  1.00  0.00           C
ATOM   1120  O   ALA    85      37.700  30.030  24.330  1.00  0.00           O
ATOM   1121  N   LYS    86      37.690  29.550  26.550  1.00  0.00           N
ATOM   1122  H   LYS    86      38.220  29.350  27.380  1.00  0.00           H
ATOM   1123  CA  LYS    86      36.230  29.590  26.790  1.00  0.00           C
ATOM   1124  HA  LYS    86      35.750  30.360  26.180  1.00  0.00           H
ATOM   1125  CB  LYS    86      35.610  28.260  26.240  1.00  0.00           C
ATOM   1126  HB1 LYS    86      35.880  28.220  25.190  1.00  0.00           H
ATOM   1127  HB2 LYS    86      34.540  28.390  26.410  1.00  0.00           H
ATOM   1128  CG  LYS    86      36.150  26.930  26.960  1.00  0.00           C
ATOM   1129  HG1 LYS    86      36.050  27.020  28.040  1.00  0.00           H
ATOM   1130  HG2 LYS    86      37.220  26.860  26.770  1.00  0.00           H
ATOM   1131  CD  LYS    86      35.450  25.730  26.340  1.00  0.00           C
ATOM   1132  HD1 LYS    86      35.940  25.570  25.370  1.00  0.00           H
ATOM   1133  HD2 LYS    86      34.380  25.890  26.210  1.00  0.00           H
ATOM   1134  CE  LYS    86      35.610  24.470  27.200  1.00  0.00           C
ATOM   1135  HE1 LYS    86      35.220  24.700  28.200  1.00  0.00           H
ATOM   1136  HE2 LYS    86      36.660  24.260  27.370  1.00  0.00           H
ATOM   1137  NZ  LYS    86      34.860  23.320  26.610  1.00  0.00           N
ATOM   1138  HZ1 LYS    86      33.870  23.420  26.750  1.00  0.00           H
ATOM   1139  HZ2 LYS    86      35.140  23.180  25.650  1.00  0.00           H
ATOM   1140  HZ3 LYS    86      35.140  22.440  27.020  1.00  0.00           H
ATOM   1141  C   LYS    86      35.850  29.990  28.230  1.00  0.00           C
ATOM   1142  O   LYS    86      34.770  29.690  28.710  1.00  0.00           O
ATOM   1143  N   ASN    87      36.760  30.630  28.900  1.00  0.00           N
ATOM   1144  H   ASN    87      37.670  30.800  28.510  1.00  0.00           H
ATOM   1145  CA  ASN    87      36.550  31.220  30.280  1.00  0.00           C
ATOM   1146  HA  ASN    87      37.540  31.370  30.690  1.00  0.00           H
ATOM   1147  CB  ASN    87      36.010  32.660  30.220  1.00  0.00           C
ATOM   1148  HB1 ASN    87      35.680  32.860  31.230  1.00  0.00           H
ATOM   1149  HB2 ASN    87      35.110  32.760  29.610  1.00  0.00           H
ATOM   1150  CG  ASN    87      36.990  33.660  29.660  1.00  0.00           C
ATOM   1151  OD1 ASN    87      38.160  33.380  29.390  1.00  0.00           O
ATOM   1152  ND2 ASN    87      36.520  34.850  29.410  1.00  0.00           N
ATOM   1153 1HD2 ASN    87      35.580  35.120  29.650  1.00  0.00           H
ATOM   1154 2HD2 ASN    87      37.090  35.510  28.900  1.00  0.00           H
ATOM   1155  C   ASN    87      35.880  30.190  31.280  1.00  0.00           C
ATOM   1156  O   ASN    87      34.660  30.290  31.590  1.00  0.00           O
ATOM   1157  N   THR    88      36.650  29.160  31.720  1.00  0.00           N
ATOM   1158  H   THR    88      37.590  29.150  31.370  1.00  0.00           H
ATOM   1159  CA  THR    88      36.190  28.020  32.490  1.00  0.00           C
ATOM   1160  HA  THR    88      35.250  28.130  33.020  1.00  0.00           H
ATOM   1161  CB  THR    88      35.970  26.780  31.480  1.00  0.00           C
ATOM   1162  HB  THR    88      36.780  26.720  30.760  1.00  0.00           H
ATOM   1163  CG2 THR    88      35.680  25.440  32.120  1.00  0.00           C
ATOM   1164 1HG2 THR    88      34.800  25.430  32.760  1.00  0.00           H
ATOM   1165 2HG2 THR    88      35.560  24.640  31.390  1.00  0.00           H
ATOM   1166 3HG2 THR    88      36.650  25.220  32.570  1.00  0.00           H
ATOM   1167  OG1 THR    88      34.770  27.080  30.820  1.00  0.00           O
ATOM   1168  HG1 THR    88      34.770  28.010  30.590  1.00  0.00           H
ATOM   1169  C   THR    88      37.310  27.610  33.520  1.00  0.00           C
ATOM   1170  O   THR    88      38.520  27.630  33.220  1.00  0.00           O
ATOM   1171  N   MET    89      36.850  27.190  34.730  1.00  0.00           N
ATOM   1172  H   MET    89      35.840  27.200  34.820  1.00  0.00           H
ATOM   1173  CA  MET    89      37.740  26.590  35.740  1.00  0.00           C
ATOM   1174  HA  MET    89      38.770  26.830  35.490  1.00  0.00           H
ATOM   1175  CB  MET    89      37.430  27.260  37.050  1.00  0.00           C
ATOM   1176  HB1 MET    89      36.350  27.140  37.140  1.00  0.00           H
ATOM   1177  HB2 MET    89      37.680  28.320  36.970  1.00  0.00           H
ATOM   1178  CG  MET    89      38.120  26.720  38.320  1.00  0.00           C
ATOM   1179  HG1 MET    89      38.090  27.550  39.020  1.00  0.00           H
ATOM   1180  HG2 MET    89      39.120  26.340  38.140  1.00  0.00           H
ATOM   1181  SD  MET    89      37.080  25.480  39.180  1.00  0.00           S
ATOM   1182  CE  MET    89      35.650  26.440  39.680  1.00  0.00           C
ATOM   1183  HE1 MET    89      35.150  26.860  38.810  1.00  0.00           H
ATOM   1184  HE2 MET    89      34.960  25.770  40.180  1.00  0.00           H
ATOM   1185  HE3 MET    89      35.920  27.180  40.430  1.00  0.00           H
ATOM   1186  C   MET    89      37.450  25.090  35.800  1.00  0.00           C
ATOM   1187  O   MET    89      36.350  24.590  35.480  1.00  0.00           O
ATOM   1188  N   TYR    90      38.570  24.370  36.160  1.00  0.00           N
ATOM   1189  H   TYR    90      39.450  24.790  36.420  1.00  0.00           H
ATOM   1190  CA  TYR    90      38.430  22.840  36.210  1.00  0.00           C
ATOM   1191  HA  TYR    90      37.400  22.560  35.960  1.00  0.00           H
ATOM   1192  CB  TYR    90      39.290  22.260  35.110  1.00  0.00           C
ATOM   1193  HB1 TYR    90      39.260  21.170  35.190  1.00  0.00           H
ATOM   1194  HB2 TYR    90      40.340  22.560  35.140  1.00  0.00           H
ATOM   1195  CG  TYR    90      38.850  22.690  33.730  1.00  0.00           C
ATOM   1196  CD1 TYR    90      39.230  23.880  33.150  1.00  0.00           C
ATOM   1197  HD1 TYR    90      39.760  24.590  33.760  1.00  0.00           H
ATOM   1198  CE1 TYR    90      38.860  24.220  31.790  1.00  0.00           C
ATOM   1199  HE1 TYR    90      39.140  25.210  31.450  1.00  0.00           H
ATOM   1200  CZ  TYR    90      38.180  23.280  30.990  1.00  0.00           C
ATOM   1201  OH  TYR    90      37.860  23.620  29.710  1.00  0.00           O
ATOM   1202  HH  TYR    90      37.330  22.880  29.410  1.00  0.00           H
ATOM   1203  CE2 TYR    90      37.750  22.100  31.570  1.00  0.00           C
ATOM   1204  HE2 TYR    90      37.070  21.440  31.040  1.00  0.00           H
ATOM   1205  CD2 TYR    90      38.100  21.830  32.900  1.00  0.00           C
ATOM   1206  HD2 TYR    90      37.780  20.870  33.290  1.00  0.00           H
ATOM   1207  C   TYR    90      38.940  22.440  37.610  1.00  0.00           C
ATOM   1208  O   TYR    90      39.690  23.260  38.200  1.00  0.00           O
ATOM   1209  N   LEU    91      38.520  21.280  38.170  1.00  0.00           N
ATOM   1210  H   LEU    91      37.880  20.790  37.560  1.00  0.00           H
ATOM   1211  CA  LEU    91      38.900  20.630  39.350  1.00  0.00           C
ATOM   1212  HA  LEU    91      39.850  21.090  39.590  1.00  0.00           H
ATOM   1213  CB  LEU    91      37.850  20.890  40.560  1.00  0.00           C
ATOM   1214  HB1 LEU    91      36.840  20.640  40.240  1.00  0.00           H
ATOM   1215  HB2 LEU    91      37.770  21.970  40.700  1.00  0.00           H
ATOM   1216  CG  LEU    91      38.140  20.210  41.850  1.00  0.00           C
ATOM   1217  HG  LEU    91      38.610  19.280  41.530  1.00  0.00           H
ATOM   1218  CD1 LEU    91      39.070  20.990  42.770  1.00  0.00           C
ATOM   1219 1HD1 LEU    91      39.480  20.350  43.550  1.00  0.00           H
ATOM   1220 2HD1 LEU    91      39.890  21.300  42.120  1.00  0.00           H
ATOM   1221 3HD1 LEU    91      38.620  21.900  43.170  1.00  0.00           H
ATOM   1222  CD2 LEU    91      37.000  19.670  42.770  1.00  0.00           C
ATOM   1223 1HD2 LEU    91      37.290  19.300  43.750  1.00  0.00           H
ATOM   1224 2HD2 LEU    91      36.300  20.500  42.950  1.00  0.00           H
ATOM   1225 3HD2 LEU    91      36.380  18.930  42.250  1.00  0.00           H
ATOM   1226  C   LEU    91      39.110  19.120  39.050  1.00  0.00           C
ATOM   1227  O   LEU    91      38.170  18.400  38.620  1.00  0.00           O
ATOM   1228  N   GLN    92      40.360  18.690  39.270  1.00  0.00           N
ATOM   1229  H   GLN    92      40.990  19.280  39.800  1.00  0.00           H
ATOM   1230  CA  GLN    92      40.840  17.290  39.050  1.00  0.00           C
ATOM   1231  HA  GLN    92      40.070  16.850  38.410  1.00  0.00           H
ATOM   1232  CB  GLN    92      42.260  17.220  38.460  1.00  0.00           C
ATOM   1233  HB1 GLN    92      42.660  16.210  38.520  1.00  0.00           H
ATOM   1234  HB2 GLN    92      42.710  17.990  39.090  1.00  0.00           H
ATOM   1235  CG  GLN    92      42.270  17.710  36.980  1.00  0.00           C
ATOM   1236  HG1 GLN    92      41.400  17.280  36.470  1.00  0.00           H
ATOM   1237  HG2 GLN    92      43.150  17.340  36.460  1.00  0.00           H
ATOM   1238  CD  GLN    92      42.330  19.220  36.860  1.00  0.00           C
ATOM   1239  OE1 GLN    92      41.490  19.910  36.220  1.00  0.00           O
ATOM   1240  NE2 GLN    92      43.390  19.840  37.300  1.00  0.00           N
ATOM   1241 1HE2 GLN    92      44.110  19.290  37.760  1.00  0.00           H
ATOM   1242 2HE2 GLN    92      43.500  20.820  37.120  1.00  0.00           H
ATOM   1243  C   GLN    92      40.870  16.590  40.410  1.00  0.00           C
ATOM   1244  O   GLN    92      41.610  17.010  41.310  1.00  0.00           O
ATOM   1245  N   MET    93      40.220  15.500  40.530  1.00  0.00           N
ATOM   1246  H   MET    93      39.820  15.080  39.700  1.00  0.00           H
ATOM   1247  CA  MET    93      40.160  14.780  41.870  1.00  0.00           C
ATOM   1248  HA  MET    93      40.860  15.210  42.590  1.00  0.00           H
ATOM   1249  CB  MET    93      38.810  14.970  42.440  1.00  0.00           C
ATOM   1250  HB1 MET    93      38.830  15.960  42.900  1.00  0.00           H
ATOM   1251  HB2 MET    93      38.740  14.360  43.340  1.00  0.00           H
ATOM   1252  CG  MET    93      37.680  14.860  41.390  1.00  0.00           C
ATOM   1253  HG1 MET    93      37.920  14.020  40.740  1.00  0.00           H
ATOM   1254  HG2 MET    93      37.700  15.780  40.810  1.00  0.00           H
ATOM   1255  SD  MET    93      35.950  14.500  41.820  1.00  0.00           S
ATOM   1256  CE  MET    93      35.360  15.940  42.750  1.00  0.00           C
ATOM   1257  HE1 MET    93      35.760  16.830  42.270  1.00  0.00           H
ATOM   1258  HE2 MET    93      34.280  15.920  42.600  1.00  0.00           H
ATOM   1259  HE3 MET    93      35.710  16.000  43.780  1.00  0.00           H
ATOM   1260  C   MET    93      40.420  13.290  41.570  1.00  0.00           C
ATOM   1261  O   MET    93      39.960  12.720  40.550  1.00  0.00           O
ATOM   1262  N   ASN    94      41.320  12.690  42.340  1.00  0.00           N
ATOM   1263  H   ASN    94      41.770  13.220  43.070  1.00  0.00           H
ATOM   1264  CA  ASN    94      42.050  11.420  41.950  1.00  0.00           C
ATOM   1265  HA  ASN    94      41.650  11.090  40.990  1.00  0.00           H
ATOM   1266  CB  ASN    94      43.450  11.800  41.720  1.00  0.00           C
ATOM   1267  HB1 ASN    94      43.850  10.890  41.280  1.00  0.00           H
ATOM   1268  HB2 ASN    94      43.940  12.130  42.630  1.00  0.00           H
ATOM   1269  CG  ASN    94      43.630  12.890  40.680  1.00  0.00           C
ATOM   1270  OD1 ASN    94      43.390  12.610  39.460  1.00  0.00           O
ATOM   1271  ND2 ASN    94      43.830  14.140  41.080  1.00  0.00           N
ATOM   1272 1HD2 ASN    94      44.210  14.220  42.020  1.00  0.00           H
ATOM   1273 2HD2 ASN    94      43.940  14.800  40.330  1.00  0.00           H
ATOM   1274  C   ASN    94      41.850  10.220  42.830  1.00  0.00           C
ATOM   1275  O   ASN    94      41.470  10.400  44.010  1.00  0.00           O
ATOM   1276  N   SER    95      42.030   8.980  42.300  1.00  0.00           N
ATOM   1277  H   SER    95      42.340   8.970  41.340  1.00  0.00           H
ATOM   1278  CA  SER    95      42.000   7.740  43.040  1.00  0.00           C
ATOM   1279  HA  SER    95      41.820   6.930  42.330  1.00  0.00           H
ATOM   1280  CB  SER    95      43.400   7.400  43.660  1.00  0.00           C
ATOM   1281  HB1 SER    95      43.320   6.590  44.390  1.00  0.00           H
ATOM   1282  HB2 SER    95      43.880   8.270  44.120  1.00  0.00           H
ATOM   1283  OG  SER    95      44.310   6.860  42.650  1.00  0.00           O
ATOM   1284  HG  SER    95      44.530   7.600  42.080  1.00  0.00           H
ATOM   1285  C   SER    95      40.840   7.840  44.070  1.00  0.00           C
ATOM   1286  O   SER    95      41.050   7.940  45.300  1.00  0.00           O
ATOM   1287  N   LEU    96      39.620   7.900  43.550  1.00  0.00           N
ATOM   1288  H   LEU    96      39.500   7.870  42.550  1.00  0.00           H
ATOM   1289  CA  LEU    96      38.500   8.400  44.340  1.00  0.00           C
ATOM   1290  HA  LEU    96      38.800   9.290  44.890  1.00  0.00           H
ATOM   1291  CB  LEU    96      37.420   9.010  43.420  1.00  0.00           C
ATOM   1292  HB1 LEU    96      36.520   9.180  44.010  1.00  0.00           H
ATOM   1293  HB2 LEU    96      37.200   8.370  42.560  1.00  0.00           H
ATOM   1294  CG  LEU    96      37.760  10.460  42.830  1.00  0.00           C
ATOM   1295  HG  LEU    96      38.670  10.400  42.230  1.00  0.00           H
ATOM   1296  CD1 LEU    96      36.620  10.930  41.880  1.00  0.00           C
ATOM   1297 1HD1 LEU    96      35.700  11.050  42.440  1.00  0.00           H
ATOM   1298 2HD1 LEU    96      36.970  11.880  41.470  1.00  0.00           H
ATOM   1299 3HD1 LEU    96      36.430  10.200  41.090  1.00  0.00           H
ATOM   1300  CD2 LEU    96      37.820  11.570  43.890  1.00  0.00           C
ATOM   1301 1HD2 LEU    96      37.090  11.370  44.680  1.00  0.00           H
ATOM   1302 2HD2 LEU    96      38.780  11.470  44.390  1.00  0.00           H
ATOM   1303 3HD2 LEU    96      37.670  12.590  43.540  1.00  0.00           H
ATOM   1304  C   LEU    96      38.050   7.350  45.390  1.00  0.00           C
ATOM   1305  O   LEU    96      38.170   6.100  45.190  1.00  0.00           O
ATOM   1306  N   LYS    97      37.590   7.780  46.560  1.00  0.00           N
ATOM   1307  H   LYS    97      37.330   8.750  46.580  1.00  0.00           H
ATOM   1308  CA  LYS    97      37.110   6.940  47.730  1.00  0.00           C
ATOM   1309  HA  LYS    97      37.140   5.890  47.460  1.00  0.00           H
ATOM   1310  CB  LYS    97      37.890   7.240  49.050  1.00  0.00           C
ATOM   1311  HB1 LYS    97      37.330   6.930  49.940  1.00  0.00           H
ATOM   1312  HB2 LYS    97      38.030   8.310  49.150  1.00  0.00           H
ATOM   1313  CG  LYS    97      39.320   6.640  49.050  1.00  0.00           C
ATOM   1314  HG1 LYS    97      39.830   7.160  49.850  1.00  0.00           H
ATOM   1315  HG2 LYS    97      39.790   6.860  48.090  1.00  0.00           H
ATOM   1316  CD  LYS    97      39.390   5.190  49.170  1.00  0.00           C
ATOM   1317  HD1 LYS    97      38.840   4.610  48.420  1.00  0.00           H
ATOM   1318  HD2 LYS    97      38.940   4.880  50.110  1.00  0.00           H
ATOM   1319  CE  LYS    97      40.900   4.810  49.100  1.00  0.00           C
ATOM   1320  HE1 LYS    97      41.410   5.310  49.920  1.00  0.00           H
ATOM   1321  HE2 LYS    97      41.360   5.200  48.190  1.00  0.00           H
ATOM   1322  NZ  LYS    97      41.230   3.370  49.280  1.00  0.00           N
ATOM   1323  HZ1 LYS    97      40.950   2.800  48.500  1.00  0.00           H
ATOM   1324  HZ2 LYS    97      42.230   3.210  49.280  1.00  0.00           H
ATOM   1325  HZ3 LYS    97      40.770   3.050  50.120  1.00  0.00           H
ATOM   1326  C   LYS    97      35.590   7.260  47.950  1.00  0.00           C
ATOM   1327  O   LYS    97      35.130   8.330  47.650  1.00  0.00           O
ATOM   1328  N   PRO    98      34.810   6.360  48.500  1.00  0.00           N
ATOM   1329  CD  PRO    98      34.990   4.900  48.540  1.00  0.00           C
ATOM   1330  HD1 PRO    98      35.710   4.710  49.340  1.00  0.00           H
ATOM   1331  HD2 PRO    98      35.490   4.520  47.650  1.00  0.00           H
ATOM   1332  CG  PRO    98      33.700   4.200  48.880  1.00  0.00           C
ATOM   1333  HG1 PRO    98      33.760   3.330  49.530  1.00  0.00           H
ATOM   1334  HG2 PRO    98      33.160   3.950  47.970  1.00  0.00           H
ATOM   1335  CB  PRO    98      32.950   5.320  49.620  1.00  0.00           C
ATOM   1336  HB1 PRO    98      33.220   5.400  50.670  1.00  0.00           H
ATOM   1337  HB2 PRO    98      31.880   5.120  49.640  1.00  0.00           H
ATOM   1338  CA  PRO    98      33.460   6.660  49.020  1.00  0.00           C
ATOM   1339  HA  PRO    98      32.780   6.840  48.190  1.00  0.00           H
ATOM   1340  C   PRO    98      33.310   7.900  49.930  1.00  0.00           C
ATOM   1341  O   PRO    98      32.260   8.520  49.910  1.00  0.00           O
ATOM   1342  N   GLU    99      34.380   8.220  50.620  1.00  0.00           N
ATOM   1343  H   GLU    99      35.170   7.600  50.680  1.00  0.00           H
ATOM   1344  CA  GLU    99      34.340   9.480  51.450  1.00  0.00           C
ATOM   1345  HA  GLU    99      33.470   9.370  52.100  1.00  0.00           H
ATOM   1346  CB  GLU    99      35.560   9.600  52.310  1.00  0.00           C
ATOM   1347  HB1 GLU    99      35.510   8.730  52.980  1.00  0.00           H
ATOM   1348  HB2 GLU    99      35.330  10.500  52.880  1.00  0.00           H
ATOM   1349  CG  GLU    99      36.970   9.800  51.710  1.00  0.00           C
ATOM   1350  HG1 GLU    99      36.810  10.670  51.080  1.00  0.00           H
ATOM   1351  HG2 GLU    99      37.250   8.900  51.160  1.00  0.00           H
ATOM   1352  CD  GLU    99      37.980  10.140  52.720  1.00  0.00           C
ATOM   1353  OE1 GLU    99      38.560   9.180  53.230  1.00  0.00           O
ATOM   1354  OE2 GLU    99      38.340  11.270  53.000  1.00  0.00           O
ATOM   1355  C   GLU    99      34.100  10.730  50.590  1.00  0.00           C
ATOM   1356  O   GLU    99      33.660  11.760  51.080  1.00  0.00           O
ATOM   1357  N   ASP   100      34.370  10.640  49.310  1.00  0.00           N
ATOM   1358  H   ASP   100      34.680   9.750  48.950  1.00  0.00           H
ATOM   1359  CA  ASP   100      34.190  11.690  48.310  1.00  0.00           C
ATOM   1360  HA  ASP   100      34.320  12.640  48.820  1.00  0.00           H
ATOM   1361  CB  ASP   100      35.250  11.560  47.150  1.00  0.00           C
ATOM   1362  HB1 ASP   100      35.090  12.440  46.530  1.00  0.00           H
ATOM   1363  HB2 ASP   100      34.950  10.740  46.500  1.00  0.00           H
ATOM   1364  CG  ASP   100      36.690  11.620  47.560  1.00  0.00           C
ATOM   1365  OD1 ASP   100      37.060  12.500  48.380  1.00  0.00           O
ATOM   1366  OD2 ASP   100      37.500  10.740  47.100  1.00  0.00           O
ATOM   1367  C   ASP   100      32.750  11.520  47.680  1.00  0.00           C
ATOM   1368  O   ASP   100      32.390  12.270  46.770  1.00  0.00           O
ATOM   1369  N   THR   101      31.880  10.590  48.090  1.00  0.00           N
ATOM   1370  H   THR   101      32.080  10.000  48.890  1.00  0.00           H
ATOM   1371  CA  THR   101      30.490  10.550  47.590  1.00  0.00           C
ATOM   1372  HA  THR   101      30.470  10.470  46.500  1.00  0.00           H
ATOM   1373  CB  THR   101      29.780   9.200  47.950  1.00  0.00           C
ATOM   1374  HB  THR   101      29.930   9.070  49.030  1.00  0.00           H
ATOM   1375  CG2 THR   101      28.240   9.160  47.850  1.00  0.00           C
ATOM   1376 1HG2 THR   101      27.780   8.170  47.800  1.00  0.00           H
ATOM   1377 2HG2 THR   101      27.790   9.710  48.680  1.00  0.00           H
ATOM   1378 3HG2 THR   101      27.920   9.610  46.910  1.00  0.00           H
ATOM   1379  OG1 THR   101      30.330   8.150  47.170  1.00  0.00           O
ATOM   1380  HG1 THR   101      29.830   7.360  47.410  1.00  0.00           H
ATOM   1381  C   THR   101      29.690  11.750  48.030  1.00  0.00           C
ATOM   1382  O   THR   101      29.370  11.840  49.240  1.00  0.00           O
ATOM   1383  N   ALA   102      29.400  12.740  47.120  1.00  0.00           N
ATOM   1384  H   ALA   102      29.430  12.540  46.130  1.00  0.00           H
ATOM   1385  CA  ALA   102      29.000  14.110  47.500  1.00  0.00           C
ATOM   1386  HA  ALA   102      28.250  14.010  48.280  1.00  0.00           H
ATOM   1387  CB  ALA   102      30.180  14.830  48.010  1.00  0.00           C
ATOM   1388  HB1 ALA   102      30.790  14.100  48.550  1.00  0.00           H
ATOM   1389  HB2 ALA   102      30.750  15.280  47.200  1.00  0.00           H
ATOM   1390  HB3 ALA   102      29.810  15.610  48.670  1.00  0.00           H
ATOM   1391  C   ALA   102      28.290  14.760  46.240  1.00  0.00           C
ATOM   1392  O   ALA   102      28.630  14.460  45.110  1.00  0.00           O
ATOM   1393  N   VAL   103      27.400  15.680  46.420  1.00  0.00           N
ATOM   1394  H   VAL   103      27.110  15.900  47.360  1.00  0.00           H
ATOM   1395  CA  VAL   103      27.110  16.690  45.360  1.00  0.00           C
ATOM   1396  HA  VAL   103      27.280  16.390  44.320  1.00  0.00           H
ATOM   1397  CB  VAL   103      25.690  17.200  45.450  1.00  0.00           C
ATOM   1398  HB  VAL   103      25.660  17.710  46.410  1.00  0.00           H
ATOM   1399  CG1 VAL   103      25.420  18.120  44.290  1.00  0.00           C
ATOM   1400 1HG1 VAL   103      26.030  19.020  44.380  1.00  0.00           H
ATOM   1401 2HG1 VAL   103      25.640  17.670  43.320  1.00  0.00           H
ATOM   1402 3HG1 VAL   103      24.350  18.360  44.320  1.00  0.00           H
ATOM   1403  CG2 VAL   103      24.540  16.140  45.430  1.00  0.00           C
ATOM   1404 1HG2 VAL   103      24.500  15.400  46.220  1.00  0.00           H
ATOM   1405 2HG2 VAL   103      23.520  16.520  45.300  1.00  0.00           H
ATOM   1406 3HG2 VAL   103      24.830  15.410  44.680  1.00  0.00           H
ATOM   1407  C   VAL   103      28.210  17.820  45.550  1.00  0.00           C
ATOM   1408  O   VAL   103      28.610  18.160  46.680  1.00  0.00           O
ATOM   1409  N   TYR   104      28.670  18.420  44.470  1.00  0.00           N
ATOM   1410  H   TYR   104      28.120  18.230  43.650  1.00  0.00           H
ATOM   1411  CA  TYR   104      29.710  19.400  44.420  1.00  0.00           C
ATOM   1412  HA  TYR   104      30.010  19.650  45.440  1.00  0.00           H
ATOM   1413  CB  TYR   104      30.940  18.850  43.740  1.00  0.00           C
ATOM   1414  HB1 TYR   104      31.640  19.670  43.610  1.00  0.00           H
ATOM   1415  HB2 TYR   104      30.650  18.620  42.710  1.00  0.00           H
ATOM   1416  CG  TYR   104      31.740  17.650  44.420  1.00  0.00           C
ATOM   1417  CD1 TYR   104      31.170  16.380  44.530  1.00  0.00           C
ATOM   1418  HD1 TYR   104      30.140  16.260  44.200  1.00  0.00           H
ATOM   1419  CE1 TYR   104      31.930  15.350  45.050  1.00  0.00           C
ATOM   1420  HE1 TYR   104      31.520  14.370  45.260  1.00  0.00           H
ATOM   1421  CZ  TYR   104      33.200  15.500  45.580  1.00  0.00           C
ATOM   1422  OH  TYR   104      33.770  14.510  46.350  1.00  0.00           O
ATOM   1423  HH  TYR   104      33.280  13.690  46.430  1.00  0.00           H
ATOM   1424  CE2 TYR   104      33.780  16.780  45.470  1.00  0.00           C
ATOM   1425  HE2 TYR   104      34.770  16.970  45.860  1.00  0.00           H
ATOM   1426  CD2 TYR   104      33.030  17.830  44.900  1.00  0.00           C
ATOM   1427  HD2 TYR   104      33.410  18.840  45.020  1.00  0.00           H
ATOM   1428  C   TYR   104      29.190  20.710  43.760  1.00  0.00           C
ATOM   1429  O   TYR   104      28.420  20.640  42.780  1.00  0.00           O
ATOM   1430  N   TYR   105      29.540  21.880  44.340  1.00  0.00           N
ATOM   1431  H   TYR   105      30.230  21.730  45.070  1.00  0.00           H
ATOM   1432  CA  TYR   105      29.010  23.260  44.140  1.00  0.00           C
ATOM   1433  HA  TYR   105      28.400  23.240  43.230  1.00  0.00           H
ATOM   1434  CB  TYR   105      28.110  23.730  45.370  1.00  0.00           C
ATOM   1435  HB1 TYR   105      27.560  24.630  45.120  1.00  0.00           H
ATOM   1436  HB2 TYR   105      28.780  23.930  46.210  1.00  0.00           H
ATOM   1437  CG  TYR   105      27.100  22.630  45.770  1.00  0.00           C
ATOM   1438  CD1 TYR   105      27.380  21.610  46.680  1.00  0.00           C
ATOM   1439  HD1 TYR   105      28.380  21.510  47.080  1.00  0.00           H
ATOM   1440  CE1 TYR   105      26.370  20.630  47.000  1.00  0.00           C
ATOM   1441  HE1 TYR   105      26.430  19.740  47.610  1.00  0.00           H
ATOM   1442  CZ  TYR   105      25.030  20.910  46.480  1.00  0.00           C
ATOM   1443  OH  TYR   105      24.060  20.120  46.870  1.00  0.00           O
ATOM   1444  HH  TYR   105      23.300  20.220  46.300  1.00  0.00           H
ATOM   1445  CE2 TYR   105      24.710  22.070  45.760  1.00  0.00           C
ATOM   1446  HE2 TYR   105      23.710  22.330  45.470  1.00  0.00           H
ATOM   1447  CD2 TYR   105      25.810  22.810  45.280  1.00  0.00           C
ATOM   1448  HD2 TYR   105      25.620  23.680  44.660  1.00  0.00           H
ATOM   1449  C   TYR   105      30.160  24.280  43.790  1.00  0.00           C
ATOM   1450  O   TYR   105      30.930  24.650  44.650  1.00  0.00           O
ATOM   1451  N   CYS   106      30.110  24.810  42.570  1.00  0.00           N
ATOM   1452  H   CYS   106      29.390  24.460  41.950  1.00  0.00           H
ATOM   1453  CA  CYS   106      30.920  25.890  42.000  1.00  0.00           C
ATOM   1454  HA  CYS   106      31.980  25.770  42.240  1.00  0.00           H
ATOM   1455  CB  CYS   106      30.960  25.920  40.450  1.00  0.00           C
ATOM   1456  HB1 CYS   106      29.950  26.030  40.080  1.00  0.00           H
ATOM   1457  HB2 CYS   106      31.210  24.920  40.100  1.00  0.00           H
ATOM   1458  SG  CYS   106      32.090  27.170  39.580  1.00  0.00           S
ATOM   1459  C   CYS   106      30.520  27.220  42.660  1.00  0.00           C
ATOM   1460  O   CYS   106      29.330  27.490  42.830  1.00  0.00           O
ATOM   1461  N   ALA   107      31.500  28.070  42.920  1.00  0.00           N
ATOM   1462  H   ALA   107      32.460  27.760  42.950  1.00  0.00           H
ATOM   1463  CA  ALA   107      31.210  29.490  43.310  1.00  0.00           C
ATOM   1464  HA  ALA   107      30.200  29.680  42.940  1.00  0.00           H
ATOM   1465  CB  ALA   107      31.180  29.590  44.910  1.00  0.00           C
ATOM   1466  HB1 ALA   107      30.620  28.720  45.280  1.00  0.00           H
ATOM   1467  HB2 ALA   107      32.190  29.640  45.310  1.00  0.00           H
ATOM   1468  HB3 ALA   107      30.550  30.430  45.200  1.00  0.00           H
ATOM   1469  C   ALA   107      32.240  30.410  42.660  1.00  0.00           C
ATOM   1470  O   ALA   107      33.320  30.030  42.230  1.00  0.00           O
ATOM   1471  N   ALA   108      31.930  31.700  42.530  1.00  0.00           N
ATOM   1472  H   ALA   108      30.980  32.000  42.690  1.00  0.00           H
ATOM   1473  CA  ALA   108      32.850  32.730  42.320  1.00  0.00           C
ATOM   1474  HA  ALA   108      33.870  32.340  42.430  1.00  0.00           H
ATOM   1475  CB  ALA   108      32.720  33.330  40.890  1.00  0.00           C
ATOM   1476  HB1 ALA   108      31.730  33.760  40.700  1.00  0.00           H
ATOM   1477  HB2 ALA   108      33.510  34.080  40.830  1.00  0.00           H
ATOM   1478  HB3 ALA   108      32.890  32.600  40.100  1.00  0.00           H
ATOM   1479  C   ALA   108      32.690  33.940  43.280  1.00  0.00           C
ATOM   1480  O   ALA   108      31.580  34.210  43.760  1.00  0.00           O
ATOM   1481  N   ASP   109      33.790  34.690  43.440  1.00  0.00           N
ATOM   1482  H   ASP   109      34.630  34.350  42.980  1.00  0.00           H
ATOM   1483  CA  ASP   109      33.950  35.880  44.270  1.00  0.00           C
ATOM   1484  HA  ASP   109      32.990  36.400  44.230  1.00  0.00           H
ATOM   1485  CB  ASP   109      34.150  35.440  45.770  1.00  0.00           C
ATOM   1486  HB1 ASP   109      35.200  35.180  45.750  1.00  0.00           H
ATOM   1487  HB2 ASP   109      33.570  34.570  46.090  1.00  0.00           H
ATOM   1488  CG  ASP   109      33.870  36.690  46.660  1.00  0.00           C
ATOM   1489  OD1 ASP   109      32.740  36.910  47.160  1.00  0.00           O
ATOM   1490  OD2 ASP   109      34.750  37.540  46.800  1.00  0.00           O
ATOM   1491  C   ASP   109      35.100  36.800  43.750  1.00  0.00           C
ATOM   1492  O   ASP   109      36.080  36.310  43.210  1.00  0.00           O
ATOM   1493  N   ARG   110      35.030  38.090  44.050  1.00  0.00           N
ATOM   1494  H   ARG   110      34.220  38.590  44.400  1.00  0.00           H
ATOM   1495  CA  ARG   110      36.200  38.960  43.820  1.00  0.00           C
ATOM   1496  HA  ARG   110      36.600  38.790  42.820  1.00  0.00           H
ATOM   1497  CB  ARG   110      35.850  40.430  43.990  1.00  0.00           C
ATOM   1498  HB1 ARG   110      35.780  40.600  45.060  1.00  0.00           H
ATOM   1499  HB2 ARG   110      34.890  40.590  43.480  1.00  0.00           H
ATOM   1500  CG  ARG   110      36.970  41.320  43.420  1.00  0.00           C
ATOM   1501  HG1 ARG   110      37.910  41.040  43.900  1.00  0.00           H
ATOM   1502  HG2 ARG   110      36.720  42.340  43.700  1.00  0.00           H
ATOM   1503  CD  ARG   110      37.120  41.290  41.880  1.00  0.00           C
ATOM   1504  HD1 ARG   110      36.200  41.480  41.330  1.00  0.00           H
ATOM   1505  HD2 ARG   110      37.510  40.370  41.460  1.00  0.00           H
ATOM   1506  NE  ARG   110      38.080  42.370  41.460  1.00  0.00           N
ATOM   1507  HE  ARG   110      37.580  43.250  41.450  1.00  0.00           H
ATOM   1508  CZ  ARG   110      39.370  42.400  41.380  1.00  0.00           C
ATOM   1509  NH1 ARG   110      40.120  41.320  41.590  1.00  0.00           N
ATOM   1510 1HH1 ARG   110      39.700  40.410  41.740  1.00  0.00           H
ATOM   1511 2HH1 ARG   110      41.120  41.450  41.590  1.00  0.00           H
ATOM   1512  NH2 ARG   110      40.080  43.490  41.140  1.00  0.00           N
ATOM   1513 1HH2 ARG   110      39.560  44.350  41.040  1.00  0.00           H
ATOM   1514 2HH2 ARG   110      41.070  43.400  40.960  1.00  0.00           H
ATOM   1515  C   ARG   110      37.380  38.650  44.760  1.00  0.00           C
ATOM   1516  O   ARG   110      38.530  38.630  44.320  1.00  0.00           O
ATOM   1517  N   PHE   111      37.180  38.580  46.080  1.00  0.00           N
ATOM   1518  H   PHE   111      36.200  38.470  46.320  1.00  0.00           H
ATOM   1519  CA  PHE   111      38.200  38.700  47.190  1.00  0.00           C
ATOM   1520  HA  PHE   111      39.180  38.700  46.710  1.00  0.00           H
ATOM   1521  CB  PHE   111      38.000  39.990  47.990  1.00  0.00           C
ATOM   1522  HB1 PHE   111      38.800  40.080  48.720  1.00  0.00           H
ATOM   1523  HB2 PHE   111      37.210  39.730  48.690  1.00  0.00           H
ATOM   1524  CG  PHE   111      37.900  41.270  47.190  1.00  0.00           C
ATOM   1525  CD1 PHE   111      36.750  42.090  47.470  1.00  0.00           C
ATOM   1526  HD1 PHE   111      36.040  41.810  48.230  1.00  0.00           H
ATOM   1527  CE1 PHE   111      36.630  43.340  46.830  1.00  0.00           C
ATOM   1528  HE1 PHE   111      35.760  43.950  47.040  1.00  0.00           H
ATOM   1529  CZ  PHE   111      37.670  43.720  45.970  1.00  0.00           C
ATOM   1530  HZ  PHE   111      37.570  44.610  45.370  1.00  0.00           H
ATOM   1531  CE2 PHE   111      38.810  42.930  45.730  1.00  0.00           C
ATOM   1532  HE2 PHE   111      39.590  43.360  45.110  1.00  0.00           H
ATOM   1533  CD2 PHE   111      38.870  41.630  46.270  1.00  0.00           C
ATOM   1534  HD2 PHE   111      39.730  41.000  46.150  1.00  0.00           H
ATOM   1535  C   PHE   111      38.280  37.520  48.180  1.00  0.00           C
ATOM   1536  O   PHE   111      39.300  37.320  48.840  1.00  0.00           O
ATOM   1537  N   LEU   112      37.260  36.640  48.270  1.00  0.00           N
ATOM   1538  H   LEU   112      36.410  36.810  47.760  1.00  0.00           H
ATOM   1539  CA  LEU   112      37.220  35.520  49.290  1.00  0.00           C
ATOM   1540  HA  LEU   112      37.640  35.750  50.270  1.00  0.00           H
ATOM   1541  CB  LEU   112      35.740  35.170  49.470  1.00  0.00           C
ATOM   1542  HB1 LEU   112      35.800  34.190  49.950  1.00  0.00           H
ATOM   1543  HB2 LEU   112      35.190  35.070  48.530  1.00  0.00           H
ATOM   1544  CG  LEU   112      35.000  36.140  50.390  1.00  0.00           C
ATOM   1545  HG  LEU   112      34.880  37.090  49.870  1.00  0.00           H
ATOM   1546  CD1 LEU   112      33.630  35.380  50.560  1.00  0.00           C
ATOM   1547 1HD1 LEU   112      33.800  34.510  51.200  1.00  0.00           H
ATOM   1548 2HD1 LEU   112      32.980  36.040  51.140  1.00  0.00           H
ATOM   1549 3HD1 LEU   112      33.140  35.040  49.660  1.00  0.00           H
ATOM   1550  CD2 LEU   112      35.660  36.350  51.740  1.00  0.00           C
ATOM   1551 1HD2 LEU   112      36.330  37.200  51.760  1.00  0.00           H
ATOM   1552 2HD2 LEU   112      34.860  36.640  52.420  1.00  0.00           H
ATOM   1553 3HD2 LEU   112      36.020  35.370  52.060  1.00  0.00           H
ATOM   1554  C   LEU   112      38.030  34.270  48.770  1.00  0.00           C
ATOM   1555  O   LEU   112      37.810  33.640  47.760  1.00  0.00           O
ATOM   1556  N   THR   113      39.060  33.910  49.550  1.00  0.00           N
ATOM   1557  H   THR   113      39.130  34.350  50.450  1.00  0.00           H
ATOM   1558  CA  THR   113      39.940  32.780  49.210  1.00  0.00           C
ATOM   1559  HA  THR   113      40.090  32.950  48.140  1.00  0.00           H
ATOM   1560  CB  THR   113      41.370  32.720  49.890  1.00  0.00           C
ATOM   1561  HB  THR   113      41.750  31.730  49.680  1.00  0.00           H
ATOM   1562  CG2 THR   113      42.260  33.670  49.200  1.00  0.00           C
ATOM   1563 1HG2 THR   113      43.120  33.900  49.820  1.00  0.00           H
ATOM   1564 2HG2 THR   113      42.630  33.420  48.200  1.00  0.00           H
ATOM   1565 3HG2 THR   113      41.670  34.580  49.170  1.00  0.00           H
ATOM   1566  OG1 THR   113      41.280  32.890  51.290  1.00  0.00           O
ATOM   1567  HG1 THR   113      42.170  32.900  51.640  1.00  0.00           H
ATOM   1568  C   THR   113      39.240  31.460  49.580  1.00  0.00           C
ATOM   1569  O   THR   113      39.210  30.540  48.780  1.00  0.00           O
ATOM   1570  N   ARG   132      38.770  31.360  50.780  1.00  0.00           N
ATOM   1571  H   ARG   132      38.760  32.240  51.270  1.00  0.00           H
ATOM   1572  CA  ARG   132      38.350  30.150  51.500  1.00  0.00           C
ATOM   1573  HA  ARG   132      38.100  29.410  50.740  1.00  0.00           H
ATOM   1574  CB  ARG   132      39.550  29.760  52.450  1.00  0.00           C
ATOM   1575  HB1 ARG   132      39.600  30.530  53.220  1.00  0.00           H
ATOM   1576  HB2 ARG   132      40.490  29.850  51.920  1.00  0.00           H
ATOM   1577  CG  ARG   132      39.490  28.340  53.060  1.00  0.00           C
ATOM   1578  HG1 ARG   132      40.250  27.720  52.570  1.00  0.00           H
ATOM   1579  HG2 ARG   132      38.490  27.920  52.900  1.00  0.00           H
ATOM   1580  CD  ARG   132      39.830  28.280  54.540  1.00  0.00           C
ATOM   1581  HD1 ARG   132      39.680  27.280  54.950  1.00  0.00           H
ATOM   1582  HD2 ARG   132      39.110  28.900  55.070  1.00  0.00           H
ATOM   1583  NE  ARG   132      41.180  28.590  54.870  1.00  0.00           N
ATOM   1584  HE  ARG   132      41.910  28.410  54.190  1.00  0.00           H
ATOM   1585  CZ  ARG   132      41.600  29.050  56.030  1.00  0.00           C
ATOM   1586  NH1 ARG   132      40.840  29.260  57.080  1.00  0.00           N
ATOM   1587 1HH1 ARG   132      39.830  29.190  57.080  1.00  0.00           H
ATOM   1588 2HH1 ARG   132      41.270  29.700  57.880  1.00  0.00           H
ATOM   1589  NH2 ARG   132      42.860  29.460  56.160  1.00  0.00           N
ATOM   1590 1HH2 ARG   132      43.560  29.370  55.440  1.00  0.00           H
ATOM   1591 2HH2 ARG   132      43.140  29.990  56.980  1.00  0.00           H
ATOM   1592  C   ARG   132      37.020  30.320  52.280  1.00  0.00           C
ATOM   1593  O   ARG   132      36.430  29.340  52.700  1.00  0.00           O
ATOM   1594  N   SER   133      36.580  31.620  52.530  1.00  0.00           N
ATOM   1595  H   SER   133      37.150  32.420  52.300  1.00  0.00           H
ATOM   1596  CA  SER   133      35.300  31.790  53.310  1.00  0.00           C
ATOM   1597  HA  SER   133      35.390  31.210  54.230  1.00  0.00           H
ATOM   1598  CB  SER   133      35.240  33.280  53.710  1.00  0.00           C
ATOM   1599  HB1 SER   133      35.130  33.790  52.750  1.00  0.00           H
ATOM   1600  HB2 SER   133      36.140  33.520  54.270  1.00  0.00           H
ATOM   1601  OG  SER   133      34.140  33.630  54.440  1.00  0.00           O
ATOM   1602  HG  SER   133      34.270  34.410  54.980  1.00  0.00           H
ATOM   1603  C   SER   133      34.030  31.320  52.580  1.00  0.00           C
ATOM   1604  O   SER   133      34.020  31.370  51.340  1.00  0.00           O
ATOM   1605  N   VAL   134      32.920  31.090  53.360  1.00  0.00           N
ATOM   1606  H   VAL   134      33.060  31.140  54.360  1.00  0.00           H
ATOM   1607  CA  VAL   134      31.680  30.600  52.780  1.00  0.00           C
ATOM   1608  HA  VAL   134      32.030  29.730  52.220  1.00  0.00           H
ATOM   1609  CB  VAL   134      30.740  29.980  53.830  1.00  0.00           C
ATOM   1610  HB  VAL   134      29.960  29.440  53.300  1.00  0.00           H
ATOM   1611  CG1 VAL   134      31.490  29.030  54.740  1.00  0.00           C
ATOM   1612 1HG1 VAL   134      31.720  28.170  54.120  1.00  0.00           H
ATOM   1613 2HG1 VAL   134      32.520  29.340  54.910  1.00  0.00           H
ATOM   1614 3HG1 VAL   134      31.070  28.660  55.680  1.00  0.00           H
ATOM   1615  CG2 VAL   134      30.070  31.040  54.740  1.00  0.00           C
ATOM   1616 1HG2 VAL   134      29.330  30.530  55.360  1.00  0.00           H
ATOM   1617 2HG2 VAL   134      30.800  31.560  55.370  1.00  0.00           H
ATOM   1618 3HG2 VAL   134      29.490  31.730  54.120  1.00  0.00           H
ATOM   1619  C   VAL   134      30.900  31.530  51.850  1.00  0.00           C
ATOM   1620  O   VAL   134      30.200  30.990  51.070  1.00  0.00           O
ATOM   1621  N   LYS   135      30.910  32.830  52.070  1.00  0.00           N
ATOM   1622  H   LYS   135      31.390  33.070  52.930  1.00  0.00           H
ATOM   1623  CA  LYS   135      30.060  33.790  51.420  1.00  0.00           C
ATOM   1624  HA  LYS   135      29.160  33.240  51.110  1.00  0.00           H
ATOM   1625  CB  LYS   135      29.470  34.770  52.460  1.00  0.00           C
ATOM   1626  HB1 LYS   135      29.250  34.070  53.270  1.00  0.00           H
ATOM   1627  HB2 LYS   135      28.560  35.270  52.120  1.00  0.00           H
ATOM   1628  CG  LYS   135      30.400  35.870  52.960  1.00  0.00           C
ATOM   1629  HG1 LYS   135      30.640  36.670  52.260  1.00  0.00           H
ATOM   1630  HG2 LYS   135      31.380  35.440  53.180  1.00  0.00           H
ATOM   1631  CD  LYS   135      29.960  36.360  54.330  1.00  0.00           C
ATOM   1632  HD1 LYS   135      30.640  37.130  54.700  1.00  0.00           H
ATOM   1633  HD2 LYS   135      29.910  35.460  54.940  1.00  0.00           H
ATOM   1634  CE  LYS   135      28.580  37.010  54.330  1.00  0.00           C
ATOM   1635  HE1 LYS   135      27.810  36.230  54.280  1.00  0.00           H
ATOM   1636  HE2 LYS   135      28.410  37.700  53.510  1.00  0.00           H
ATOM   1637  NZ  LYS   135      28.320  37.850  55.560  1.00  0.00           N
ATOM   1638  HZ1 LYS   135      28.780  37.380  56.330  1.00  0.00           H
ATOM   1639  HZ2 LYS   135      28.700  38.790  55.520  1.00  0.00           H
ATOM   1640  HZ3 LYS   135      27.340  37.980  55.750  1.00  0.00           H
ATOM   1641  C   LYS   135      30.400  34.330  50.070  1.00  0.00           C
ATOM   1642  O   LYS   135      30.230  35.480  49.820  1.00  0.00           O
ATOM   1643  N   TYR   136      30.820  33.460  49.240  1.00  0.00           N
ATOM   1644  H   TYR   136      30.770  32.480  49.490  1.00  0.00           H
ATOM   1645  CA  TYR   136      30.990  33.750  47.800  1.00  0.00           C
ATOM   1646  HA  TYR   136      31.860  34.410  47.810  1.00  0.00           H
ATOM   1647  CB  TYR   136      31.330  32.380  47.140  1.00  0.00           C
ATOM   1648  HB1 TYR   136      30.960  32.570  46.130  1.00  0.00           H
ATOM   1649  HB2 TYR   136      30.780  31.550  47.600  1.00  0.00           H
ATOM   1650  CG  TYR   136      32.850  32.090  46.950  1.00  0.00           C
ATOM   1651  CD1 TYR   136      33.710  31.870  48.090  1.00  0.00           C
ATOM   1652  HD1 TYR   136      33.290  31.970  49.080  1.00  0.00           H
ATOM   1653  CE1 TYR   136      35.120  31.590  47.880  1.00  0.00           C
ATOM   1654  HE1 TYR   136      35.800  31.550  48.720  1.00  0.00           H
ATOM   1655  CZ  TYR   136      35.660  31.520  46.560  1.00  0.00           C
ATOM   1656  OH  TYR   136      36.950  31.430  46.330  1.00  0.00           O
ATOM   1657  HH  TYR   136      37.530  31.650  47.070  1.00  0.00           H
ATOM   1658  CE2 TYR   136      34.780  31.640  45.490  1.00  0.00           C
ATOM   1659  HE2 TYR   136      35.110  31.610  44.460  1.00  0.00           H
ATOM   1660  CD2 TYR   136      33.430  31.980  45.630  1.00  0.00           C
ATOM   1661  HD2 TYR   136      32.720  32.150  44.830  1.00  0.00           H
ATOM   1662  C   TYR   136      29.810  34.460  47.160  1.00  0.00           C
ATOM   1663  O   TYR   136      28.670  34.100  47.460  1.00  0.00           O
ATOM   1664  N   ASP   137      30.080  35.450  46.250  1.00  0.00           N
ATOM   1665  H   ASP   137      31.050  35.730  46.190  1.00  0.00           H
ATOM   1666  CA  ASP   137      29.120  36.280  45.540  1.00  0.00           C
ATOM   1667  HA  ASP   137      28.490  36.610  46.360  1.00  0.00           H
ATOM   1668  CB  ASP   137      29.830  37.610  45.120  1.00  0.00           C
ATOM   1669  HB1 ASP   137      30.260  37.480  44.120  1.00  0.00           H
ATOM   1670  HB2 ASP   137      30.630  37.930  45.780  1.00  0.00           H
ATOM   1671  CG  ASP   137      28.930  38.800  45.050  1.00  0.00           C
ATOM   1672  OD1 ASP   137      28.090  38.870  45.980  1.00  0.00           O
ATOM   1673  OD2 ASP   137      28.930  39.580  44.110  1.00  0.00           O
ATOM   1674  C   ASP   137      28.270  35.550  44.530  1.00  0.00           C
ATOM   1675  O   ASP   137      27.090  35.940  44.490  1.00  0.00           O
ATOM   1676  N   TYR   138      28.810  34.580  43.830  1.00  0.00           N
ATOM   1677  H   TYR   138      29.790  34.420  43.990  1.00  0.00           H
ATOM   1678  CA  TYR   138      27.990  33.990  42.730  1.00  0.00           C
ATOM   1679  HA  TYR   138      26.940  34.240  42.840  1.00  0.00           H
ATOM   1680  CB  TYR   138      28.550  34.380  41.390  1.00  0.00           C
ATOM   1681  HB1 TYR   138      28.040  33.790  40.630  1.00  0.00           H
ATOM   1682  HB2 TYR   138      29.620  34.150  41.320  1.00  0.00           H
ATOM   1683  CG  TYR   138      28.380  35.790  41.120  1.00  0.00           C
ATOM   1684  CD1 TYR   138      29.460  36.640  41.270  1.00  0.00           C
ATOM   1685  HD1 TYR   138      30.350  36.280  41.760  1.00  0.00           H
ATOM   1686  CE1 TYR   138      29.350  37.950  40.890  1.00  0.00           C
ATOM   1687  HE1 TYR   138      30.230  38.560  40.740  1.00  0.00           H
ATOM   1688  CZ  TYR   138      28.140  38.410  40.330  1.00  0.00           C
ATOM   1689  OH  TYR   138      28.000  39.750  39.940  1.00  0.00           O
ATOM   1690  HH  TYR   138      27.180  39.930  39.480  1.00  0.00           H
ATOM   1691  CE2 TYR   138      27.090  37.530  40.190  1.00  0.00           C
ATOM   1692  HE2 TYR   138      26.210  37.860  39.660  1.00  0.00           H
ATOM   1693  CD2 TYR   138      27.140  36.220  40.550  1.00  0.00           C
ATOM   1694  HD2 TYR   138      26.310  35.530  40.460  1.00  0.00           H
ATOM   1695  C   TYR   138      28.040  32.480  42.840  1.00  0.00           C
ATOM   1696  O   TYR   138      29.130  31.910  43.070  1.00  0.00           O
ATOM   1697  N   TRP   139      26.930  31.740  42.530  1.00  0.00           N
ATOM   1698  H   TRP   139      26.110  32.180  42.140  1.00  0.00           H
ATOM   1699  CA  TRP   139      26.850  30.330  42.660  1.00  0.00           C
ATOM   1700  HA  TRP   139      27.820  29.860  42.820  1.00  0.00           H
ATOM   1701  CB  TRP   139      26.000  29.990  43.880  1.00  0.00           C
ATOM   1702  HB1 TRP   139      25.680  28.950  43.800  1.00  0.00           H
ATOM   1703  HB2 TRP   139      25.070  30.560  43.800  1.00  0.00           H
ATOM   1704  CG  TRP   139      26.630  30.290  45.230  1.00  0.00           C
ATOM   1705  CD1 TRP   139      26.740  31.560  45.750  1.00  0.00           C
ATOM   1706  HD1 TRP   139      26.210  32.400  45.310  1.00  0.00           H
ATOM   1707  NE1 TRP   139      27.570  31.520  46.840  1.00  0.00           N
ATOM   1708  HE1 TRP   139      27.930  32.360  47.280  1.00  0.00           H
ATOM   1709  CE2 TRP   139      28.110  30.250  47.030  1.00  0.00           C
ATOM   1710  CZ2 TRP   139      28.960  29.730  47.970  1.00  0.00           C
ATOM   1711  HZ2 TRP   139      29.280  30.330  48.800  1.00  0.00           H
ATOM   1712  CH2 TRP   139      29.290  28.380  47.860  1.00  0.00           C
ATOM   1713  HH2 TRP   139      29.980  27.900  48.550  1.00  0.00           H
ATOM   1714  CZ3 TRP   139      28.770  27.560  46.850  1.00  0.00           C
ATOM   1715  HZ3 TRP   139      29.030  26.510  46.860  1.00  0.00           H
ATOM   1716  CE3 TRP   139      27.850  28.080  45.910  1.00  0.00           C
ATOM   1717  HE3 TRP   139      27.540  27.520  45.050  1.00  0.00           H
ATOM   1718  CD2 TRP   139      27.490  29.450  46.020  1.00  0.00           C
ATOM   1719  C   TRP   139      26.120  29.640  41.490  1.00  0.00           C
ATOM   1720  O   TRP   139      25.280  30.170  40.790  1.00  0.00           O
ATOM   1721  N   GLY   140      26.610  28.400  41.290  1.00  0.00           N
ATOM   1722  H   GLY   140      27.360  28.090  41.890  1.00  0.00           H
ATOM   1723  CA  GLY   140      26.010  27.560  40.240  1.00  0.00           C
ATOM   1724  HA1 GLY   140      26.710  26.830  39.850  1.00  0.00           H
ATOM   1725  HA2 GLY   140      25.540  28.140  39.440  1.00  0.00           H
ATOM   1726  C   GLY   140      24.830  26.750  40.820  1.00  0.00           C
ATOM   1727  O   GLY   140      24.240  27.150  41.840  1.00  0.00           O
ATOM   1728  N   GLN   141      24.560  25.560  40.330  1.00  0.00           N
ATOM   1729  H   GLN   141      25.160  25.160  39.620  1.00  0.00           H
ATOM   1730  CA  GLN   141      23.450  24.700  40.840  1.00  0.00           C
ATOM   1731  HA  GLN   141      22.900  25.200  41.640  1.00  0.00           H
ATOM   1732  CB  GLN   141      22.420  24.240  39.780  1.00  0.00           C
ATOM   1733  HB1 GLN   141      22.800  23.330  39.310  1.00  0.00           H
ATOM   1734  HB2 GLN   141      22.360  25.110  39.120  1.00  0.00           H
ATOM   1735  CG  GLN   141      21.000  24.180  40.290  1.00  0.00           C
ATOM   1736  HG1 GLN   141      20.730  25.160  40.690  1.00  0.00           H
ATOM   1737  HG2 GLN   141      20.980  23.360  41.010  1.00  0.00           H
ATOM   1738  CD  GLN   141      19.980  23.900  39.230  1.00  0.00           C
ATOM   1739  OE1 GLN   141      20.190  23.700  38.070  1.00  0.00           O
ATOM   1740  NE2 GLN   141      18.700  23.720  39.640  1.00  0.00           N
ATOM   1741 1HE2 GLN   141      18.450  24.030  40.570  1.00  0.00           H
ATOM   1742 2HE2 GLN   141      18.040  23.330  38.980  1.00  0.00           H
ATOM   1743  C   GLN   141      24.050  23.450  41.550  1.00  0.00           C
ATOM   1744  O   GLN   141      23.300  22.750  42.200  1.00  0.00           O
ATOM   1745  N   GLY   142      25.330  23.090  41.320  1.00  0.00           N
ATOM   1746  H   GLY   142      25.800  23.750  40.730  1.00  0.00           H
ATOM   1747  CA  GLY   142      25.970  21.840  41.630  1.00  0.00           C
ATOM   1748  HA1 GLY   142      25.780  21.610  42.680  1.00  0.00           H
ATOM   1749  HA2 GLY   142      27.010  22.150  41.520  1.00  0.00           H
ATOM   1750  C   GLY   142      25.710  20.700  40.660  1.00  0.00           C
ATOM   1751  O   GLY   142      24.650  20.570  39.970  1.00  0.00           O
ATOM   1752  N   THR   143      26.670  19.750  40.550  1.00  0.00           N
ATOM   1753  H   THR   143      27.450  19.910  41.170  1.00  0.00           H
ATOM   1754  CA  THR   143      26.510  18.420  39.900  1.00  0.00           C
ATOM   1755  HA  THR   143      25.460  18.170  39.800  1.00  0.00           H
ATOM   1756  CB  THR   143      27.160  18.490  38.550  1.00  0.00           C
ATOM   1757  HB  THR   143      26.630  19.170  37.890  1.00  0.00           H
ATOM   1758  CG2 THR   143      28.690  18.770  38.550  1.00  0.00           C
ATOM   1759 1HG2 THR   143      28.990  19.560  39.240  1.00  0.00           H
ATOM   1760 2HG2 THR   143      29.240  17.890  38.880  1.00  0.00           H
ATOM   1761 3HG2 THR   143      29.120  18.950  37.560  1.00  0.00           H
ATOM   1762  OG1 THR   143      27.020  17.210  37.940  1.00  0.00           O
ATOM   1763  HG1 THR   143      27.190  17.330  37.010  1.00  0.00           H
ATOM   1764  C   THR   143      27.100  17.390  40.830  1.00  0.00           C
ATOM   1765  O   THR   143      27.620  17.700  41.860  1.00  0.00           O
ATOM   1766  N   GLN   144      26.710  16.110  40.630  1.00  0.00           N
ATOM   1767  H   GLN   144      26.240  15.860  39.770  1.00  0.00           H
ATOM   1768  CA  GLN   144      26.900  14.980  41.580  1.00  0.00           C
ATOM   1769  HA  GLN   144      26.920  15.390  42.590  1.00  0.00           H
ATOM   1770  CB  GLN   144      25.670  14.050  41.430  1.00  0.00           C
ATOM   1771  HB1 GLN   144      25.810  13.400  40.570  1.00  0.00           H
ATOM   1772  HB2 GLN   144      24.710  14.550  41.320  1.00  0.00           H
ATOM   1773  CG  GLN   144      25.490  12.970  42.580  1.00  0.00           C
ATOM   1774  HG1 GLN   144      25.750  13.430  43.530  1.00  0.00           H
ATOM   1775  HG2 GLN   144      26.080  12.090  42.340  1.00  0.00           H
ATOM   1776  CD  GLN   144      24.080  12.580  42.770  1.00  0.00           C
ATOM   1777  OE1 GLN   144      23.270  12.950  43.620  1.00  0.00           O
ATOM   1778  NE2 GLN   144      23.750  11.650  41.910  1.00  0.00           N
ATOM   1779 1HE2 GLN   144      24.390  11.490  41.140  1.00  0.00           H
ATOM   1780 2HE2 GLN   144      22.780  11.370  41.930  1.00  0.00           H
ATOM   1781  C   GLN   144      28.180  14.220  41.340  1.00  0.00           C
ATOM   1782  O   GLN   144      28.520  14.150  40.140  1.00  0.00           O
ATOM   1783  N   VAL   145      28.930  13.670  42.280  1.00  0.00           N
ATOM   1784  H   VAL   145      28.690  13.800  43.250  1.00  0.00           H
ATOM   1785  CA  VAL   145      29.810  12.500  42.060  1.00  0.00           C
ATOM   1786  HA  VAL   145      29.700  12.100  41.050  1.00  0.00           H
ATOM   1787  CB  VAL   145      31.350  12.890  42.190  1.00  0.00           C
ATOM   1788  HB  VAL   145      31.580  13.320  43.170  1.00  0.00           H
ATOM   1789  CG1 VAL   145      32.320  11.730  42.120  1.00  0.00           C
ATOM   1790 1HG1 VAL   145      33.310  12.000  42.490  1.00  0.00           H
ATOM   1791 2HG1 VAL   145      32.000  10.900  42.760  1.00  0.00           H
ATOM   1792 3HG1 VAL   145      32.420  11.410  41.090  1.00  0.00           H
ATOM   1793  CG2 VAL   145      31.750  14.000  41.170  1.00  0.00           C
ATOM   1794 1HG2 VAL   145      31.290  14.960  41.400  1.00  0.00           H
ATOM   1795 2HG2 VAL   145      32.820  14.230  41.220  1.00  0.00           H
ATOM   1796 3HG2 VAL   145      31.650  13.740  40.110  1.00  0.00           H
ATOM   1797  C   VAL   145      29.450  11.370  43.070  1.00  0.00           C
ATOM   1798  O   VAL   145      28.970  11.640  44.160  1.00  0.00           O
ATOM   1799  N   THR   146      29.660  10.100  42.730  1.00  0.00           N
ATOM   1800  H   THR   146      29.950   9.960  41.770  1.00  0.00           H
ATOM   1801  CA  THR   146      29.480   8.930  43.520  1.00  0.00           C
ATOM   1802  HA  THR   146      29.530   9.150  44.580  1.00  0.00           H
ATOM   1803  CB  THR   146      28.160   8.170  43.040  1.00  0.00           C
ATOM   1804  HB  THR   146      28.310   7.850  42.000  1.00  0.00           H
ATOM   1805  CG2 THR   146      27.870   6.930  43.850  1.00  0.00           C
ATOM   1806 1HG2 THR   146      28.030   7.040  44.920  1.00  0.00           H
ATOM   1807 2HG2 THR   146      26.820   6.660  43.770  1.00  0.00           H
ATOM   1808 3HG2 THR   146      28.460   6.070  43.550  1.00  0.00           H
ATOM   1809  OG1 THR   146      27.080   9.020  43.220  1.00  0.00           O
ATOM   1810  HG1 THR   146      26.450   8.920  42.500  1.00  0.00           H
ATOM   1811  C   THR   146      30.700   8.090  43.310  1.00  0.00           C
ATOM   1812  O   THR   146      31.230   8.030  42.200  1.00  0.00           O
ATOM   1813  N   VAL   147      30.970   7.270  44.330  1.00  0.00           N
ATOM   1814  H   VAL   147      30.430   7.460  45.160  1.00  0.00           H
ATOM   1815  CA  VAL   147      31.930   6.170  44.220  1.00  0.00           C
ATOM   1816  HA  VAL   147      32.200   6.120  43.160  1.00  0.00           H
ATOM   1817  CB  VAL   147      33.200   6.570  45.020  1.00  0.00           C
ATOM   1818  HB  VAL   147      32.880   6.920  46.000  1.00  0.00           H
ATOM   1819  CG1 VAL   147      34.280   5.410  45.290  1.00  0.00           C
ATOM   1820 1HG1 VAL   147      33.770   4.640  45.860  1.00  0.00           H
ATOM   1821 2HG1 VAL   147      34.600   5.080  44.300  1.00  0.00           H
ATOM   1822 3HG1 VAL   147      35.190   5.850  45.700  1.00  0.00           H
ATOM   1823  CG2 VAL   147      34.030   7.720  44.340  1.00  0.00           C
ATOM   1824 1HG2 VAL   147      34.250   7.370  43.330  1.00  0.00           H
ATOM   1825 2HG2 VAL   147      33.390   8.600  44.250  1.00  0.00           H
ATOM   1826 3HG2 VAL   147      34.940   7.900  44.920  1.00  0.00           H
ATOM   1827  C   VAL   147      31.340   4.840  44.650  1.00  0.00           C
ATOM   1828  O   VAL   147      30.530   4.730  45.530  1.00  0.00           O
ATOM   1829  N   SER   148      31.730   3.740  44.010  1.00  0.00           N
ATOM   1830  H   SER   148      32.450   3.820  43.310  1.00  0.00           H
ATOM   1831  CA  SER   148      31.260   2.390  44.280  1.00  0.00           C
ATOM   1832  HA  SER   148      30.770   2.360  45.250  1.00  0.00           H
ATOM   1833  CB  SER   148      30.160   2.100  43.240  1.00  0.00           C
ATOM   1834  HB1 SER   148      30.590   1.770  42.290  1.00  0.00           H
ATOM   1835  HB2 SER   148      29.680   3.040  43.000  1.00  0.00           H
ATOM   1836  OG  SER   148      29.230   1.190  43.680  1.00  0.00           O
ATOM   1837  HG  SER   148      28.780   0.830  42.910  1.00  0.00           H
ATOM   1838  C   SER   148      32.350   1.340  44.210  1.00  0.00           C
ATOM   1839  O   SER   148      33.350   1.480  43.460  1.00  0.00           O
ATOM   1840  N   SER   149      31.990   0.210  44.910  1.00  0.00           N
ATOM   1841  H   SER   149      31.100   0.110  45.370  1.00  0.00           H
ATOM   1842  CA  SER   149      32.730  66.480  44.800  1.00  0.00           C
ATOM   1843  HA  SER   149      33.070  66.410  43.770  1.00  0.00           H
ATOM   1844  CB  SER   149      34.010  66.420  45.660  1.00  0.00           C
ATOM   1845  HB1 SER   149      34.350  65.390  45.610  1.00  0.00           H
ATOM   1846  HB2 SER   149      33.740  66.620  46.700  1.00  0.00           H
ATOM   1847  OG  SER   149      34.890  67.420  45.250  1.00  0.00           O
ATOM   1848  HG  SER   149      34.530   0.350  44.500  1.00  0.00           H
ATOM   1849  C   SER   149      31.900  65.280  45.010  1.00  0.00           C
ATOM   1850  OC1 SER   149      32.140  64.400  44.210  1.00  0.00           O
ATOM   1851  OC2 SER   149      31.210  65.310  46.030  1.00  0.00           O
TER
ENDMDL
