# Supplementary material for: Targeting Ras-binding domain of ELMO1 by computational nanobody design
Source: Commun Biol. 2023 Mar 17;6:284. doi: 10.1038/s42003-023-04657-w (PMC10023680; doi:10.1038/s42003-023-04657-w)
Supplement: Supplementary file 4 — Supplementary Data 2 [file 42003_2023_4657_MOESM4_ESM.zip › MD_input_output/Nb01_snapshot/snapshot_000000_CDR2.pdb]

ATOM    724  N   SER    57      34.970  40.020  33.440  1.00  0.00           N
ATOM    725  H   SER    57      35.230  40.800  34.030  1.00  0.00           H
ATOM    726  CA  SER    57      34.790  40.300  32.000  1.00  0.00           C
ATOM    727  HA  SER    57      34.380  39.420  31.500  1.00  0.00           H
ATOM    728  CB  SER    57      33.630  41.340  31.790  1.00  0.00           C
ATOM    729  HB1 SER    57      32.770  40.970  32.350  1.00  0.00           H
ATOM    730  HB2 SER    57      33.430  41.390  30.720  1.00  0.00           H
ATOM    731  OG  SER    57      34.040  42.610  32.250  1.00  0.00           O
ATOM    732  HG  SER    57      34.810  42.870  31.750  1.00  0.00           H
ATOM    733  C   SER    57      36.090  40.780  31.300  1.00  0.00           C
ATOM    734  O   SER    57      36.960  41.260  32.030  1.00  0.00           O
ATOM    735  N   ILE    58      36.140  40.620  29.960  1.00  0.00           N
ATOM    736  H   ILE    58      35.500  39.950  29.550  1.00  0.00           H
ATOM    737  CA  ILE    58      37.200  41.050  29.120  1.00  0.00           C
ATOM    738  HA  ILE    58      37.790  41.820  29.630  1.00  0.00           H
ATOM    739  CB  ILE    58      38.240  39.920  28.870  1.00  0.00           C
ATOM    740  HB  ILE    58      38.860  39.820  29.760  1.00  0.00           H
ATOM    741  CG2 ILE    58      37.570  38.570  28.570  1.00  0.00           C
ATOM    742 1HG2 ILE    58      37.180  38.430  27.560  1.00  0.00           H
ATOM    743 2HG2 ILE    58      38.380  37.850  28.460  1.00  0.00           H
ATOM    744 3HG2 ILE    58      36.900  38.200  29.340  1.00  0.00           H
ATOM    745  CG1 ILE    58      39.230  40.180  27.770  1.00  0.00           C
ATOM    746 1HG1 ILE    58      39.400  41.260  27.820  1.00  0.00           H
ATOM    747 2HG1 ILE    58      38.830  40.030  26.770  1.00  0.00           H
ATOM    748  CD  ILE    58      40.560  39.460  27.810  1.00  0.00           C
ATOM    749  HD1 ILE    58      41.210  39.870  28.580  1.00  0.00           H
ATOM    750  HD2 ILE    58      40.390  38.400  28.000  1.00  0.00           H
ATOM    751  HD3 ILE    58      40.940  39.740  26.820  1.00  0.00           H
ATOM    752  C   ILE    58      36.620  41.590  27.830  1.00  0.00           C
ATOM    753  O   ILE    58      35.960  40.870  27.080  1.00  0.00           O
ATOM    754  N   LYS    59      36.810  42.940  27.540  1.00  0.00           N
ATOM    755  H   LYS    59      37.420  43.550  28.070  1.00  0.00           H
ATOM    756  CA  LYS    59      36.120  43.510  26.400  1.00  0.00           C
ATOM    757  HA  LYS    59      35.120  43.060  26.420  1.00  0.00           H
ATOM    758  CB  LYS    59      36.130  45.080  26.450  1.00  0.00           C
ATOM    759  HB1 LYS    59      35.680  45.470  25.540  1.00  0.00           H
ATOM    760  HB2 LYS    59      37.170  45.390  26.410  1.00  0.00           H
ATOM    761  CG  LYS    59      35.370  45.600  27.640  1.00  0.00           C
ATOM    762  HG1 LYS    59      35.720  44.990  28.470  1.00  0.00           H
ATOM    763  HG2 LYS    59      34.330  45.320  27.460  1.00  0.00           H
ATOM    764  CD  LYS    59      35.520  47.060  27.970  1.00  0.00           C
ATOM    765  HD1 LYS    59      35.040  47.570  27.140  1.00  0.00           H
ATOM    766  HD2 LYS    59      36.590  47.230  27.860  1.00  0.00           H
ATOM    767  CE  LYS    59      35.040  47.510  29.370  1.00  0.00           C
ATOM    768  HE1 LYS    59      35.570  47.020  30.180  1.00  0.00           H
ATOM    769  HE2 LYS    59      33.960  47.370  29.490  1.00  0.00           H
ATOM    770  NZ  LYS    59      35.310  48.970  29.560  1.00  0.00           N
ATOM    771  HZ1 LYS    59      36.230  49.270  29.270  1.00  0.00           H
ATOM    772  HZ2 LYS    59      34.770  49.560  28.950  1.00  0.00           H
ATOM    773  HZ3 LYS    59      35.140  49.250  30.510  1.00  0.00           H
ATOM    774  C   LYS    59      36.860  43.000  25.200  1.00  0.00           C
ATOM    775  O   LYS    59      38.000  42.580  25.280  1.00  0.00           O
ATOM    776  N   TRP    60      36.290  43.110  23.970  1.00  0.00           N
ATOM    777  H   TRP    60      35.320  43.370  23.980  1.00  0.00           H
ATOM    778  CA  TRP    60      37.050  43.100  22.710  1.00  0.00           C
ATOM    779  HA  TRP    60      37.590  42.160  22.800  1.00  0.00           H
ATOM    780  CB  TRP    60      36.080  43.000  21.520  1.00  0.00           C
ATOM    781  HB1 TRP    60      35.340  42.220  21.660  1.00  0.00           H
ATOM    782  HB2 TRP    60      36.580  42.860  20.560  1.00  0.00           H
ATOM    783  CG  TRP    60      35.290  44.260  21.530  1.00  0.00           C
ATOM    784  CD1 TRP    60      33.990  44.400  21.920  1.00  0.00           C
ATOM    785  HD1 TRP    60      33.270  43.710  22.340  1.00  0.00           H
ATOM    786  NE1 TRP    60      33.590  45.700  21.600  1.00  0.00           N
ATOM    787  HE1 TRP    60      32.780  46.190  21.970  1.00  0.00           H
ATOM    788  CE2 TRP    60      34.500  46.370  20.850  1.00  0.00           C
ATOM    789  CZ2 TRP    60      34.540  47.680  20.340  1.00  0.00           C
ATOM    790  HZ2 TRP    60      33.710  48.370  20.470  1.00  0.00           H
ATOM    791  CH2 TRP    60      35.670  48.090  19.650  1.00  0.00           C
ATOM    792  HH2 TRP    60      35.690  49.110  19.290  1.00  0.00           H
ATOM    793  CZ3 TRP    60      36.730  47.140  19.460  1.00  0.00           C
ATOM    794  HZ3 TRP    60      37.510  47.500  18.810  1.00  0.00           H
ATOM    795  CE3 TRP    60      36.720  45.850  20.000  1.00  0.00           C
ATOM    796  HE3 TRP    60      37.620  45.250  20.050  1.00  0.00           H
ATOM    797  CD2 TRP    60      35.600  45.450  20.760  1.00  0.00           C
ATOM    798  C   TRP    60      38.090  44.140  22.550  1.00  0.00           C
ATOM    799  O   TRP    60      39.120  43.880  21.950  1.00  0.00           O
ATOM    800  N   ALA    61      37.980  45.280  23.260  1.00  0.00           N
ATOM    801  H   ALA    61      37.150  45.480  23.800  1.00  0.00           H
ATOM    802  CA  ALA    61      39.150  46.280  23.370  1.00  0.00           C
ATOM    803  HA  ALA    61      39.510  46.590  22.390  1.00  0.00           H
ATOM    804  CB  ALA    61      38.610  47.600  23.900  1.00  0.00           C
ATOM    805  HB1 ALA    61      37.770  47.900  23.280  1.00  0.00           H
ATOM    806  HB2 ALA    61      38.290  47.540  24.940  1.00  0.00           H
ATOM    807  HB3 ALA    61      39.440  48.310  23.930  1.00  0.00           H
ATOM    808  C   ALA    61      40.390  45.780  24.150  1.00  0.00           C
ATOM    809  O   ALA    61      41.390  46.530  24.210  1.00  0.00           O
ATOM    810  N   GLY    65      40.310  44.550  24.670  1.00  0.00           N
ATOM    811  H   GLY    65      39.450  44.040  24.550  1.00  0.00           H
ATOM    812  CA  GLY    65      41.300  43.940  25.590  1.00  0.00           C
ATOM    813  HA1 GLY    65      42.270  44.190  25.170  1.00  0.00           H
ATOM    814  HA2 GLY    65      41.170  42.870  25.420  1.00  0.00           H
ATOM    815  C   GLY    65      41.250  44.400  27.030  1.00  0.00           C
ATOM    816  O   GLY    65      41.880  43.740  27.900  1.00  0.00           O
ATOM    817  N   ASP    66      40.450  45.390  27.410  1.00  0.00           N
ATOM    818  H   ASP    66      40.040  45.920  26.660  1.00  0.00           H
ATOM    819  CA  ASP    66      40.300  45.820  28.780  1.00  0.00           C
ATOM    820  HA  ASP    66      41.300  45.900  29.210  1.00  0.00           H
ATOM    821  CB  ASP    66      39.750  47.260  28.870  1.00  0.00           C
ATOM    822  HB1 ASP    66      39.840  47.690  29.870  1.00  0.00           H
ATOM    823  HB2 ASP    66      38.670  47.140  28.760  1.00  0.00           H
ATOM    824  CG  ASP    66      40.380  48.270  27.870  1.00  0.00           C
ATOM    825  OD1 ASP    66      41.600  48.570  27.950  1.00  0.00           O
ATOM    826  OD2 ASP    66      39.610  48.890  27.110  1.00  0.00           O
ATOM    827  C   ASP    66      39.470  44.880  29.700  1.00  0.00           C
ATOM    828  O   ASP    66      38.310  44.590  29.370  1.00  0.00           O
ATOM    829  N   ARG    67      40.020  44.520  30.900  1.00  0.00           N
ATOM    830  H   ARG    67      40.830  45.060  31.190  1.00  0.00           H
ATOM    831  CA  ARG    67      39.590  43.520  31.780  1.00  0.00           C
ATOM    832  HA  ARG    67      38.790  42.950  31.330  1.00  0.00           H
ATOM    833  CB  ARG    67      40.710  42.530  32.120  1.00  0.00           C
ATOM    834  HB1 ARG    67      40.330  41.890  32.920  1.00  0.00           H
ATOM    835  HB2 ARG    67      41.550  43.010  32.620  1.00  0.00           H
ATOM    836  CG  ARG    67      41.230  41.630  31.010  1.00  0.00           C
ATOM    837  HG1 ARG    67      41.980  42.180  30.440  1.00  0.00           H
ATOM    838  HG2 ARG    67      40.430  41.290  30.350  1.00  0.00           H
ATOM    839  CD  ARG    67      41.990  40.430  31.670  1.00  0.00           C
ATOM    840  HD1 ARG    67      42.140  39.730  30.850  1.00  0.00           H
ATOM    841  HD2 ARG    67      41.410  40.000  32.490  1.00  0.00           H
ATOM    842  NE  ARG    67      43.410  40.790  32.050  1.00  0.00           N
ATOM    843  HE  ARG    67      43.680  41.760  32.150  1.00  0.00           H
ATOM    844  CZ  ARG    67      44.380  39.930  32.390  1.00  0.00           C
ATOM    845  NH1 ARG    67      44.270  38.630  32.330  1.00  0.00           N
ATOM    846 1HH1 ARG    67      43.520  38.320  31.730  1.00  0.00           H
ATOM    847 2HH1 ARG    67      45.090  38.050  32.430  1.00  0.00           H
ATOM    848  NH2 ARG    67      45.500  40.480  32.850  1.00  0.00           N
ATOM    849 1HH2 ARG    67      45.450  41.370  33.310  1.00  0.00           H
ATOM    850 2HH2 ARG    67      46.270  39.880  33.110  1.00  0.00           H
ATOM    851  C   ARG    67      38.890  44.190  32.980  1.00  0.00           C
ATOM    852  O   ARG    67      39.430  45.170  33.450  1.00  0.00           O
ATOM    853  N   THR    68      37.880  43.610  33.550  1.00  0.00           N
ATOM    854  H   THR    68      37.700  42.670  33.240  1.00  0.00           H
ATOM    855  CA  THR    68      37.170  44.170  34.760  1.00  0.00           C
ATOM    856  HA  THR    68      37.760  44.950  35.240  1.00  0.00           H
ATOM    857  CB  THR    68      35.830  44.850  34.180  1.00  0.00           C
ATOM    858  HB  THR    68      35.290  43.970  33.820  1.00  0.00           H
ATOM    859  CG2 THR    68      35.020  45.570  35.260  1.00  0.00           C
ATOM    860 1HG2 THR    68      34.470  44.870  35.890  1.00  0.00           H
ATOM    861 2HG2 THR    68      35.670  46.190  35.870  1.00  0.00           H
ATOM    862 3HG2 THR    68      34.320  46.180  34.680  1.00  0.00           H
ATOM    863  OG1 THR    68      36.080  45.570  33.040  1.00  0.00           O
ATOM    864  HG1 THR    68      36.570  46.350  33.330  1.00  0.00           H
ATOM    865  C   THR    68      36.710  43.020  35.730  1.00  0.00           C
ATOM    866  O   THR    68      36.090  42.060  35.380  1.00  0.00           O
ATOM    867  N   TYR    69      37.240  43.130  37.010  1.00  0.00           N
ATOM    868  H   TYR    69      37.900  43.870  37.220  1.00  0.00           H
ATOM    869  CA  TYR    69      37.120  42.100  38.030  1.00  0.00           C
ATOM    870  HA  TYR    69      36.960  41.120  37.590  1.00  0.00           H
ATOM    871  CB  TYR    69      38.550  42.030  38.630  1.00  0.00           C
ATOM    872  HB1 TYR    69      38.510  41.570  39.610  1.00  0.00           H
ATOM    873  HB2 TYR    69      38.960  43.040  38.740  1.00  0.00           H
ATOM    874  CG  TYR    69      39.490  41.330  37.650  1.00  0.00           C
ATOM    875  CD1 TYR    69      40.260  42.090  36.740  1.00  0.00           C
ATOM    876  HD1 TYR    69      40.290  43.170  36.720  1.00  0.00           H
ATOM    877  CE1 TYR    69      41.020  41.490  35.740  1.00  0.00           C
ATOM    878  HE1 TYR    69      41.700  42.040  35.090  1.00  0.00           H
ATOM    879  CZ  TYR    69      41.140  40.100  35.720  1.00  0.00           C
ATOM    880  OH  TYR    69      42.070  39.550  34.860  1.00  0.00           O
ATOM    881  HH  TYR    69      42.650  40.280  34.640  1.00  0.00           H
ATOM    882  CE2 TYR    69      40.420  39.270  36.650  1.00  0.00           C
ATOM    883  HE2 TYR    69      40.570  38.200  36.620  1.00  0.00           H
ATOM    884  CD2 TYR    69      39.510  39.900  37.590  1.00  0.00           C
ATOM    885  HD2 TYR    69      38.840  39.350  38.230  1.00  0.00           H
ATOM    886  C   TYR    69      36.050  42.440  39.130  1.00  0.00           C
ATOM    887  O   TYR    69      35.890  43.590  39.460  1.00  0.00           O
