# Supplementary material for: Targeting Ras-binding domain of ELMO1 by computational nanobody design
Source: Commun Biol. 2023 Mar 17;6:284. doi: 10.1038/s42003-023-04657-w (PMC10023680; doi:10.1038/s42003-023-04657-w)
Supplement: Supplementary file 4 — Supplementary Data 2 [file 42003_2023_4657_MOESM4_ESM.zip › MD_input_output/Nb01_snapshot/snapshot_091000_CDR3.pdb]

ATOM   1461  N   ALA   107      28.880  28.940  44.700  1.00  0.00           N
ATOM   1462  H   ALA   107      29.610  28.860  44.010  1.00  0.00           H
ATOM   1463  CA  ALA   107      28.810  30.170  45.580  1.00  0.00           C
ATOM   1464  HA  ALA   107      27.780  30.420  45.860  1.00  0.00           H
ATOM   1465  CB  ALA   107      29.380  29.830  46.970  1.00  0.00           C
ATOM   1466  HB1 ALA   107      28.640  29.350  47.610  1.00  0.00           H
ATOM   1467  HB2 ALA   107      30.310  29.260  46.920  1.00  0.00           H
ATOM   1468  HB3 ALA   107      29.630  30.740  47.500  1.00  0.00           H
ATOM   1469  C   ALA   107      29.470  31.340  44.820  1.00  0.00           C
ATOM   1470  O   ALA   107      30.380  31.100  44.020  1.00  0.00           O
ATOM   1471  N   ALA   108      29.190  32.600  45.290  1.00  0.00           N
ATOM   1472  H   ALA   108      28.650  32.670  46.140  1.00  0.00           H
ATOM   1473  CA  ALA   108      29.690  33.840  44.680  1.00  0.00           C
ATOM   1474  HA  ALA   108      30.710  33.690  44.340  1.00  0.00           H
ATOM   1475  CB  ALA   108      28.950  34.160  43.410  1.00  0.00           C
ATOM   1476  HB1 ALA   108      27.880  33.970  43.490  1.00  0.00           H
ATOM   1477  HB2 ALA   108      28.920  35.220  43.150  1.00  0.00           H
ATOM   1478  HB3 ALA   108      29.380  33.580  42.600  1.00  0.00           H
ATOM   1479  C   ALA   108      29.770  34.980  45.690  1.00  0.00           C
ATOM   1480  O   ALA   108      28.840  35.000  46.530  1.00  0.00           O
ATOM   1481  N   ASP   109      30.820  35.740  45.650  1.00  0.00           N
ATOM   1482  H   ASP   109      31.460  35.670  44.870  1.00  0.00           H
ATOM   1483  CA  ASP   109      31.210  36.690  46.710  1.00  0.00           C
ATOM   1484  HA  ASP   109      30.280  37.200  46.970  1.00  0.00           H
ATOM   1485  CB  ASP   109      31.780  35.920  47.880  1.00  0.00           C
ATOM   1486  HB1 ASP   109      32.780  35.540  47.650  1.00  0.00           H
ATOM   1487  HB2 ASP   109      31.120  35.060  48.020  1.00  0.00           H
ATOM   1488  CG  ASP   109      31.730  36.840  49.080  1.00  0.00           C
ATOM   1489  OD1 ASP   109      30.690  36.830  49.740  1.00  0.00           O
ATOM   1490  OD2 ASP   109      32.700  37.520  49.430  1.00  0.00           O
ATOM   1491  C   ASP   109      32.140  37.740  46.110  1.00  0.00           C
ATOM   1492  O   ASP   109      32.680  37.520  45.020  1.00  0.00           O
ATOM   1493  N   ARG   110      32.390  38.880  46.810  1.00  0.00           N
ATOM   1494  H   ARG   110      32.070  38.970  47.760  1.00  0.00           H
ATOM   1495  CA  ARG   110      33.350  39.880  46.310  1.00  0.00           C
ATOM   1496  HA  ARG   110      33.610  39.680  45.270  1.00  0.00           H
ATOM   1497  CB  ARG   110      32.630  41.250  46.330  1.00  0.00           C
ATOM   1498  HB1 ARG   110      32.480  41.560  47.370  1.00  0.00           H
ATOM   1499  HB2 ARG   110      31.590  41.090  46.030  1.00  0.00           H
ATOM   1500  CG  ARG   110      33.180  42.480  45.630  1.00  0.00           C
ATOM   1501  HG1 ARG   110      34.150  42.760  46.040  1.00  0.00           H
ATOM   1502  HG2 ARG   110      32.450  43.290  45.570  1.00  0.00           H
ATOM   1503  CD  ARG   110      33.420  42.280  44.120  1.00  0.00           C
ATOM   1504  HD1 ARG   110      32.460  42.130  43.620  1.00  0.00           H
ATOM   1505  HD2 ARG   110      34.040  41.400  43.920  1.00  0.00           H
ATOM   1506  NE  ARG   110      33.960  43.470  43.460  1.00  0.00           N
ATOM   1507  HE  ARG   110      33.330  44.210  43.170  1.00  0.00           H
ATOM   1508  CZ  ARG   110      35.240  43.880  43.280  1.00  0.00           C
ATOM   1509  NH1 ARG   110      36.270  43.200  43.650  1.00  0.00           N
ATOM   1510 1HH1 ARG   110      36.200  42.240  43.930  1.00  0.00           H
ATOM   1511 2HH1 ARG   110      37.160  43.660  43.520  1.00  0.00           H
ATOM   1512  NH2 ARG   110      35.500  45.060  42.710  1.00  0.00           N
ATOM   1513 1HH2 ARG   110      34.840  45.580  42.160  1.00  0.00           H
ATOM   1514 2HH2 ARG   110      36.420  45.430  42.910  1.00  0.00           H
ATOM   1515  C   ARG   110      34.720  39.960  46.990  1.00  0.00           C
ATOM   1516  O   ARG   110      35.600  40.500  46.390  1.00  0.00           O
ATOM   1517  N   PHE   111      34.940  39.210  48.080  1.00  0.00           N
ATOM   1518  H   PHE   111      34.130  39.000  48.650  1.00  0.00           H
ATOM   1519  CA  PHE   111      36.190  39.130  48.810  1.00  0.00           C
ATOM   1520  HA  PHE   111      37.000  39.310  48.110  1.00  0.00           H
ATOM   1521  CB  PHE   111      36.240  40.230  49.850  1.00  0.00           C
ATOM   1522  HB1 PHE   111      37.250  40.210  50.270  1.00  0.00           H
ATOM   1523  HB2 PHE   111      35.550  39.950  50.650  1.00  0.00           H
ATOM   1524  CG  PHE   111      35.970  41.600  49.380  1.00  0.00           C
ATOM   1525  CD1 PHE   111      34.680  42.060  49.390  1.00  0.00           C
ATOM   1526  HD1 PHE   111      33.970  41.460  49.940  1.00  0.00           H
ATOM   1527  CE1 PHE   111      34.360  43.310  48.780  1.00  0.00           C
ATOM   1528  HE1 PHE   111      33.350  43.630  48.590  1.00  0.00           H
ATOM   1529  CZ  PHE   111      35.370  44.200  48.340  1.00  0.00           C
ATOM   1530  HZ  PHE   111      35.280  45.180  47.900  1.00  0.00           H
ATOM   1531  CE2 PHE   111      36.670  43.720  48.430  1.00  0.00           C
ATOM   1532  HE2 PHE   111      37.450  44.420  48.150  1.00  0.00           H
ATOM   1533  CD2 PHE   111      36.980  42.470  48.940  1.00  0.00           C
ATOM   1534  HD2 PHE   111      38.000  42.110  48.900  1.00  0.00           H
ATOM   1535  C   PHE   111      36.460  37.750  49.500  1.00  0.00           C
ATOM   1536  O   PHE   111      37.630  37.380  49.630  1.00  0.00           O
ATOM   1537  N   LEU   112      35.450  37.030  50.040  1.00  0.00           N
ATOM   1538  H   LEU   112      34.530  37.200  49.680  1.00  0.00           H
ATOM   1539  CA  LEU   112      35.580  35.680  50.620  1.00  0.00           C
ATOM   1540  HA  LEU   112      36.330  35.680  51.410  1.00  0.00           H
ATOM   1541  CB  LEU   112      34.310  35.290  51.290  1.00  0.00           C
ATOM   1542  HB1 LEU   112      34.490  34.300  51.710  1.00  0.00           H
ATOM   1543  HB2 LEU   112      33.630  35.050  50.470  1.00  0.00           H
ATOM   1544  CG  LEU   112      33.730  36.200  52.370  1.00  0.00           C
ATOM   1545  HG  LEU   112      33.570  37.220  52.010  1.00  0.00           H
ATOM   1546  CD1 LEU   112      32.420  35.630  52.940  1.00  0.00           C
ATOM   1547 1HD1 LEU   112      32.030  36.200  53.780  1.00  0.00           H
ATOM   1548 2HD1 LEU   112      31.660  35.560  52.160  1.00  0.00           H
ATOM   1549 3HD1 LEU   112      32.640  34.610  53.270  1.00  0.00           H
ATOM   1550  CD2 LEU   112      34.810  36.260  53.540  1.00  0.00           C
ATOM   1551 1HD2 LEU   112      35.580  36.950  53.200  1.00  0.00           H
ATOM   1552 2HD2 LEU   112      34.280  36.590  54.430  1.00  0.00           H
ATOM   1553 3HD2 LEU   112      35.270  35.290  53.750  1.00  0.00           H
ATOM   1554  C   LEU   112      36.050  34.610  49.660  1.00  0.00           C
ATOM   1555  O   LEU   112      35.600  34.440  48.540  1.00  0.00           O
ATOM   1556  N   THR   113      36.980  33.770  50.190  1.00  0.00           N
ATOM   1557  H   THR   113      37.410  34.090  51.040  1.00  0.00           H
ATOM   1558  CA  THR   113      37.630  32.570  49.460  1.00  0.00           C
ATOM   1559  HA  THR   113      37.270  32.500  48.430  1.00  0.00           H
ATOM   1560  CB  THR   113      39.140  32.830  49.230  1.00  0.00           C
ATOM   1561  HB  THR   113      39.510  31.890  48.830  1.00  0.00           H
ATOM   1562  CG2 THR   113      39.410  33.970  48.230  1.00  0.00           C
ATOM   1563 1HG2 THR   113      39.280  34.920  48.750  1.00  0.00           H
ATOM   1564 2HG2 THR   113      40.380  33.730  47.790  1.00  0.00           H
ATOM   1565 3HG2 THR   113      38.870  33.830  47.290  1.00  0.00           H
ATOM   1566  OG1 THR   113      39.900  33.010  50.360  1.00  0.00           O
ATOM   1567  HG1 THR   113      40.810  32.790  50.150  1.00  0.00           H
ATOM   1568  C   THR   113      37.360  31.270  50.230  1.00  0.00           C
ATOM   1569  O   THR   113      37.100  30.240  49.520  1.00  0.00           O
ATOM   1570  N   ARG   132      37.500  31.240  51.560  1.00  0.00           N
ATOM   1571  H   ARG   132      37.810  32.080  52.030  1.00  0.00           H
ATOM   1572  CA  ARG   132      37.490  30.010  52.430  1.00  0.00           C
ATOM   1573  HA  ARG   132      37.400  29.020  51.990  1.00  0.00           H
ATOM   1574  CB  ARG   132      38.820  30.070  53.240  1.00  0.00           C
ATOM   1575  HB1 ARG   132      38.660  29.460  54.130  1.00  0.00           H
ATOM   1576  HB2 ARG   132      39.050  31.070  53.600  1.00  0.00           H
ATOM   1577  CG  ARG   132      39.870  29.410  52.330  1.00  0.00           C
ATOM   1578  HG1 ARG   132      40.140  29.960  51.430  1.00  0.00           H
ATOM   1579  HG2 ARG   132      39.460  28.470  51.930  1.00  0.00           H
ATOM   1580  CD  ARG   132      41.170  29.130  53.100  1.00  0.00           C
ATOM   1581  HD1 ARG   132      40.970  28.490  53.960  1.00  0.00           H
ATOM   1582  HD2 ARG   132      41.460  30.110  53.470  1.00  0.00           H
ATOM   1583  NE  ARG   132      42.260  28.600  52.270  1.00  0.00           N
ATOM   1584  HE  ARG   132      43.060  29.170  52.000  1.00  0.00           H
ATOM   1585  CZ  ARG   132      42.280  27.370  51.780  1.00  0.00           C
ATOM   1586  NH1 ARG   132      41.370  26.450  52.050  1.00  0.00           N
ATOM   1587 1HH1 ARG   132      40.560  26.670  52.620  1.00  0.00           H
ATOM   1588 2HH1 ARG   132      41.570  25.510  51.720  1.00  0.00           H
ATOM   1589  NH2 ARG   132      43.240  27.000  50.950  1.00  0.00           N
ATOM   1590 1HH2 ARG   132      43.840  27.710  50.560  1.00  0.00           H
ATOM   1591 2HH2 ARG   132      43.350  26.080  50.560  1.00  0.00           H
ATOM   1592  C   ARG   132      36.320  29.940  53.430  1.00  0.00           C
ATOM   1593  O   ARG   132      35.890  28.800  53.660  1.00  0.00           O
ATOM   1594  N   SER   133      35.830  31.110  53.880  1.00  0.00           N
ATOM   1595  H   SER   133      36.290  31.960  53.600  1.00  0.00           H
ATOM   1596  CA  SER   133      34.620  31.330  54.770  1.00  0.00           C
ATOM   1597  HA  SER   133      35.020  30.970  55.720  1.00  0.00           H
ATOM   1598  CB  SER   133      34.320  32.840  54.930  1.00  0.00           C
ATOM   1599  HB1 SER   133      34.180  33.300  53.950  1.00  0.00           H
ATOM   1600  HB2 SER   133      35.190  33.390  55.280  1.00  0.00           H
ATOM   1601  OG  SER   133      33.170  33.010  55.770  1.00  0.00           O
ATOM   1602  HG  SER   133      33.410  33.290  56.660  1.00  0.00           H
ATOM   1603  C   SER   133      33.480  30.530  54.140  1.00  0.00           C
ATOM   1604  O   SER   133      33.250  30.560  52.960  1.00  0.00           O
ATOM   1605  N   VAL   134      32.700  29.950  55.050  1.00  0.00           N
ATOM   1606  H   VAL   134      33.070  29.840  55.980  1.00  0.00           H
ATOM   1607  CA  VAL   134      31.300  29.500  54.700  1.00  0.00           C
ATOM   1608  HA  VAL   134      31.430  28.800  53.870  1.00  0.00           H
ATOM   1609  CB  VAL   134      30.520  28.820  55.780  1.00  0.00           C
ATOM   1610  HB  VAL   134      29.570  28.590  55.300  1.00  0.00           H
ATOM   1611  CG1 VAL   134      31.310  27.620  56.270  1.00  0.00           C
ATOM   1612 1HG1 VAL   134      31.390  26.980  55.390  1.00  0.00           H
ATOM   1613 2HG1 VAL   134      32.310  27.860  56.610  1.00  0.00           H
ATOM   1614 3HG1 VAL   134      30.670  27.140  57.020  1.00  0.00           H
ATOM   1615  CG2 VAL   134      30.140  29.750  57.010  1.00  0.00           C
ATOM   1616 1HG2 VAL   134      30.940  30.100  57.660  1.00  0.00           H
ATOM   1617 2HG2 VAL   134      29.630  30.640  56.630  1.00  0.00           H
ATOM   1618 3HG2 VAL   134      29.330  29.320  57.600  1.00  0.00           H
ATOM   1619  C   VAL   134      30.410  30.640  54.180  1.00  0.00           C
ATOM   1620  O   VAL   134      29.370  30.340  53.610  1.00  0.00           O
ATOM   1621  N   LYS   135      30.780  31.890  54.450  1.00  0.00           N
ATOM   1622  H   LYS   135      31.680  32.080  54.870  1.00  0.00           H
ATOM   1623  CA  LYS   135      29.750  32.950  54.430  1.00  0.00           C
ATOM   1624  HA  LYS   135      28.800  32.520  54.750  1.00  0.00           H
ATOM   1625  CB  LYS   135      29.990  33.940  55.590  1.00  0.00           C
ATOM   1626  HB1 LYS   135      30.720  34.710  55.350  1.00  0.00           H
ATOM   1627  HB2 LYS   135      30.490  33.370  56.370  1.00  0.00           H
ATOM   1628  CG  LYS   135      28.770  34.550  56.270  1.00  0.00           C
ATOM   1629  HG1 LYS   135      28.320  33.860  56.980  1.00  0.00           H
ATOM   1630  HG2 LYS   135      28.000  34.770  55.530  1.00  0.00           H
ATOM   1631  CD  LYS   135      29.140  35.840  57.080  1.00  0.00           C
ATOM   1632  HD1 LYS   135      29.380  36.630  56.380  1.00  0.00           H
ATOM   1633  HD2 LYS   135      29.910  35.590  57.810  1.00  0.00           H
ATOM   1634  CE  LYS   135      27.950  36.130  57.900  1.00  0.00           C
ATOM   1635  HE1 LYS   135      27.690  35.210  58.420  1.00  0.00           H
ATOM   1636  HE2 LYS   135      27.180  36.520  57.240  1.00  0.00           H
ATOM   1637  NZ  LYS   135      28.300  37.280  58.800  1.00  0.00           N
ATOM   1638  HZ1 LYS   135      29.030  36.870  59.360  1.00  0.00           H
ATOM   1639  HZ2 LYS   135      28.690  38.110  58.370  1.00  0.00           H
ATOM   1640  HZ3 LYS   135      27.640  37.440  59.550  1.00  0.00           H
ATOM   1641  C   LYS   135      29.490  33.630  53.060  1.00  0.00           C
ATOM   1642  O   LYS   135      28.980  34.780  53.030  1.00  0.00           O
ATOM   1643  N   TYR   136      29.830  33.030  51.890  1.00  0.00           N
ATOM   1644  H   TYR   136      30.130  32.070  51.830  1.00  0.00           H
ATOM   1645  CA  TYR   136      29.590  33.630  50.590  1.00  0.00           C
ATOM   1646  HA  TYR   136      30.370  34.350  50.330  1.00  0.00           H
ATOM   1647  CB  TYR   136      29.800  32.560  49.510  1.00  0.00           C
ATOM   1648  HB1 TYR   136      29.300  32.860  48.590  1.00  0.00           H
ATOM   1649  HB2 TYR   136      29.260  31.640  49.760  1.00  0.00           H
ATOM   1650  CG  TYR   136      31.220  32.230  49.190  1.00  0.00           C
ATOM   1651  CD1 TYR   136      32.070  31.490  49.970  1.00  0.00           C
ATOM   1652  HD1 TYR   136      31.830  31.310  51.010  1.00  0.00           H
ATOM   1653  CE1 TYR   136      33.350  31.140  49.540  1.00  0.00           C
ATOM   1654  HE1 TYR   136      33.970  30.620  50.260  1.00  0.00           H
ATOM   1655  CZ  TYR   136      33.690  31.320  48.200  1.00  0.00           C
ATOM   1656  OH  TYR   136      34.910  30.920  47.860  1.00  0.00           O
ATOM   1657  HH  TYR   136      35.420  30.470  48.530  1.00  0.00           H
ATOM   1658  CE2 TYR   136      32.860  31.980  47.310  1.00  0.00           C
ATOM   1659  HE2 TYR   136      33.200  32.220  46.320  1.00  0.00           H
ATOM   1660  CD2 TYR   136      31.630  32.450  47.860  1.00  0.00           C
ATOM   1661  HD2 TYR   136      31.010  33.020  47.170  1.00  0.00           H
ATOM   1662  C   TYR   136      28.210  34.200  50.490  1.00  0.00           C
ATOM   1663  O   TYR   136      27.220  33.710  50.940  1.00  0.00           O
ATOM   1664  N   ASP   137      28.090  35.270  49.750  1.00  0.00           N
ATOM   1665  H   ASP   137      28.950  35.590  49.320  1.00  0.00           H
ATOM   1666  CA  ASP   137      26.900  36.120  49.650  1.00  0.00           C
ATOM   1667  HA  ASP   137      26.590  36.200  50.690  1.00  0.00           H
ATOM   1668  CB  ASP   137      27.190  37.480  49.060  1.00  0.00           C
ATOM   1669  HB1 ASP   137      27.250  37.370  47.980  1.00  0.00           H
ATOM   1670  HB2 ASP   137      28.190  37.810  49.380  1.00  0.00           H
ATOM   1671  CG  ASP   137      26.280  38.670  49.440  1.00  0.00           C
ATOM   1672  OD1 ASP   137      25.380  38.630  50.340  1.00  0.00           O
ATOM   1673  OD2 ASP   137      26.400  39.730  48.790  1.00  0.00           O
ATOM   1674  C   ASP   137      25.740  35.470  48.820  1.00  0.00           C
ATOM   1675  O   ASP   137      24.570  35.530  49.260  1.00  0.00           O
ATOM   1676  N   TYR   138      26.130  34.970  47.710  1.00  0.00           N
ATOM   1677  H   TYR   138      27.120  34.940  47.530  1.00  0.00           H
ATOM   1678  CA  TYR   138      25.210  34.380  46.760  1.00  0.00           C
ATOM   1679  HA  TYR   138      24.190  34.710  46.960  1.00  0.00           H
ATOM   1680  CB  TYR   138      25.290  35.030  45.330  1.00  0.00           C
ATOM   1681  HB1 TYR   138      24.510  34.580  44.720  1.00  0.00           H
ATOM   1682  HB2 TYR   138      26.260  34.860  44.850  1.00  0.00           H
ATOM   1683  CG  TYR   138      24.960  36.480  45.250  1.00  0.00           C
ATOM   1684  CD1 TYR   138      25.860  37.510  45.040  1.00  0.00           C
ATOM   1685  HD1 TYR   138      26.880  37.190  44.910  1.00  0.00           H
ATOM   1686  CE1 TYR   138      25.390  38.860  45.130  1.00  0.00           C
ATOM   1687  HE1 TYR   138      26.030  39.710  44.930  1.00  0.00           H
ATOM   1688  CZ  TYR   138      24.010  39.120  45.300  1.00  0.00           C
ATOM   1689  OH  TYR   138      23.590  40.340  45.090  1.00  0.00           O
ATOM   1690  HH  TYR   138      22.630  40.380  45.000  1.00  0.00           H
ATOM   1691  CE2 TYR   138      23.090  38.080  45.480  1.00  0.00           C
ATOM   1692  HE2 TYR   138      22.030  38.280  45.530  1.00  0.00           H
ATOM   1693  CD2 TYR   138      23.590  36.780  45.400  1.00  0.00           C
ATOM   1694  HD2 TYR   138      22.950  35.910  45.470  1.00  0.00           H
ATOM   1695  C   TYR   138      25.370  32.870  46.700  1.00  0.00           C
ATOM   1696  O   TYR   138      26.540  32.460  46.690  1.00  0.00           O
