# Supplementary material for: Targeting Ras-binding domain of ELMO1 by computational nanobody design
Source: Commun Biol. 2023 Mar 17;6:284. doi: 10.1038/s42003-023-04657-w (PMC10023680; doi:10.1038/s42003-023-04657-w)
Supplement: Supplementary file 4 — Supplementary Data 2 [file 42003_2023_4657_MOESM4_ESM.zip › MD_input_output/Nb01_snapshot/snapshot_084000.pdb]

REMARK    GENERATED BY TRJCONV
TITLE     Protein in water t= 8400.00000 step= 4200000
REMARK    THIS IS A SIMULATION BOX
CRYST1   67.423   67.423   67.423  90.00  90.00  90.00 P 1           1
MODEL        1
ATOM      1  N   VAL     2      25.770  40.640  43.640  1.00  0.00           N
ATOM      2  H1  VAL     2      25.030  39.990  43.860  1.00  0.00           H
ATOM      3  H2  VAL     2      26.550  40.530  44.270  1.00  0.00           H
ATOM      4  H3  VAL     2      25.460  41.600  43.730  1.00  0.00           H
ATOM      5  CA  VAL     2      26.260  40.200  42.300  1.00  0.00           C
ATOM      6  HA  VAL     2      25.410  40.100  41.620  1.00  0.00           H
ATOM      7  CB  VAL     2      27.280  41.250  41.790  1.00  0.00           C
ATOM      8  HB  VAL     2      26.680  42.160  41.830  1.00  0.00           H
ATOM      9  CG1 VAL     2      28.470  41.340  42.770  1.00  0.00           C
ATOM     10 1HG1 VAL     2      29.080  42.180  42.440  1.00  0.00           H
ATOM     11 2HG1 VAL     2      28.130  41.520  43.790  1.00  0.00           H
ATOM     12 3HG1 VAL     2      29.080  40.430  42.780  1.00  0.00           H
ATOM     13  CG2 VAL     2      27.860  41.000  40.380  1.00  0.00           C
ATOM     14 1HG2 VAL     2      28.540  40.150  40.410  1.00  0.00           H
ATOM     15 2HG2 VAL     2      27.050  40.840  39.670  1.00  0.00           H
ATOM     16 3HG2 VAL     2      28.450  41.900  40.200  1.00  0.00           H
ATOM     17  C   VAL     2      26.830  38.820  42.370  1.00  0.00           C
ATOM     18  O   VAL     2      27.560  38.500  43.300  1.00  0.00           O
ATOM     19  N   GLN     3      26.330  37.950  41.450  1.00  0.00           N
ATOM     20  H   GLN     3      25.680  38.280  40.750  1.00  0.00           H
ATOM     21  CA  GLN     3      26.690  36.500  41.410  1.00  0.00           C
ATOM     22  HA  GLN     3      26.950  36.270  42.450  1.00  0.00           H
ATOM     23  CB  GLN     3      25.420  35.720  41.060  1.00  0.00           C
ATOM     24  HB1 GLN     3      24.590  36.000  41.700  1.00  0.00           H
ATOM     25  HB2 GLN     3      25.560  34.710  41.450  1.00  0.00           H
ATOM     26  CG  GLN     3      25.000  35.700  39.520  1.00  0.00           C
ATOM     27  HG1 GLN     3      25.670  35.100  38.920  1.00  0.00           H
ATOM     28  HG2 GLN     3      24.930  36.740  39.180  1.00  0.00           H
ATOM     29  CD  GLN     3      23.540  35.120  39.310  1.00  0.00           C
ATOM     30  OE1 GLN     3      22.950  34.650  40.220  1.00  0.00           O
ATOM     31  NE2 GLN     3      22.960  35.170  38.140  1.00  0.00           N
ATOM     32 1HE2 GLN     3      23.360  35.690  37.360  1.00  0.00           H
ATOM     33 2HE2 GLN     3      22.000  34.870  38.060  1.00  0.00           H
ATOM     34  C   GLN     3      27.850  36.140  40.550  1.00  0.00           C
ATOM     35  O   GLN     3      28.180  36.890  39.610  1.00  0.00           O
ATOM     36  N   LEU     4      28.560  35.020  40.830  1.00  0.00           N
ATOM     37  H   LEU     4      28.210  34.460  41.600  1.00  0.00           H
ATOM     38  CA  LEU     4      29.500  34.430  39.830  1.00  0.00           C
ATOM     39  HA  LEU     4      30.010  35.180  39.240  1.00  0.00           H
ATOM     40  CB  LEU     4      30.500  33.460  40.540  1.00  0.00           C
ATOM     41  HB1 LEU     4      31.140  33.020  39.780  1.00  0.00           H
ATOM     42  HB2 LEU     4      29.900  32.660  40.980  1.00  0.00           H
ATOM     43  CG  LEU     4      31.320  33.920  41.710  1.00  0.00           C
ATOM     44  HG  LEU     4      30.580  33.920  42.510  1.00  0.00           H
ATOM     45  CD1 LEU     4      32.420  32.950  42.120  1.00  0.00           C
ATOM     46 1HD1 LEU     4      33.250  32.920  41.420  1.00  0.00           H
ATOM     47 2HD1 LEU     4      32.750  33.230  43.120  1.00  0.00           H
ATOM     48 3HD1 LEU     4      32.010  31.950  42.240  1.00  0.00           H
ATOM     49  CD2 LEU     4      32.000  35.300  41.510  1.00  0.00           C
ATOM     50 1HD2 LEU     4      32.540  35.630  42.400  1.00  0.00           H
ATOM     51 2HD2 LEU     4      32.710  35.190  40.690  1.00  0.00           H
ATOM     52 3HD2 LEU     4      31.240  36.060  41.300  1.00  0.00           H
ATOM     53  C   LEU     4      28.790  33.540  38.860  1.00  0.00           C
ATOM     54  O   LEU     4      27.800  32.870  39.280  1.00  0.00           O
ATOM     55  N   VAL     5      29.210  33.340  37.600  1.00  0.00           N
ATOM     56  H   VAL     5      30.070  33.750  37.250  1.00  0.00           H
ATOM     57  CA  VAL     5      28.390  32.610  36.560  1.00  0.00           C
ATOM     58  HA  VAL     5      27.490  32.220  37.040  1.00  0.00           H
ATOM     59  CB  VAL     5      27.870  33.590  35.440  1.00  0.00           C
ATOM     60  HB  VAL     5      28.710  33.970  34.850  1.00  0.00           H
ATOM     61  CG1 VAL     5      26.970  32.890  34.380  1.00  0.00           C
ATOM     62 1HG1 VAL     5      27.420  31.950  34.040  1.00  0.00           H
ATOM     63 2HG1 VAL     5      25.960  32.670  34.720  1.00  0.00           H
ATOM     64 3HG1 VAL     5      26.880  33.580  33.540  1.00  0.00           H
ATOM     65  CG2 VAL     5      27.000  34.750  35.920  1.00  0.00           C
ATOM     66 1HG2 VAL     5      26.190  34.420  36.580  1.00  0.00           H
ATOM     67 2HG2 VAL     5      27.670  35.420  36.460  1.00  0.00           H
ATOM     68 3HG2 VAL     5      26.570  35.360  35.120  1.00  0.00           H
ATOM     69  C   VAL     5      29.200  31.320  36.140  1.00  0.00           C
ATOM     70  O   VAL     5      30.150  31.420  35.380  1.00  0.00           O
ATOM     71  N   GLU     6      28.770  30.080  36.590  1.00  0.00           N
ATOM     72  H   GLU     6      28.110  29.960  37.330  1.00  0.00           H
ATOM     73  CA  GLU     6      29.200  28.760  36.100  1.00  0.00           C
ATOM     74  HA  GLU     6      30.290  28.750  36.070  1.00  0.00           H
ATOM     75  CB  GLU     6      28.850  27.730  37.190  1.00  0.00           C
ATOM     76  HB1 GLU     6      29.300  26.810  36.820  1.00  0.00           H
ATOM     77  HB2 GLU     6      27.770  27.580  37.210  1.00  0.00           H
ATOM     78  CG  GLU     6      29.310  27.940  38.680  1.00  0.00           C
ATOM     79  HG1 GLU     6      30.180  28.590  38.690  1.00  0.00           H
ATOM     80  HG2 GLU     6      29.570  26.970  39.110  1.00  0.00           H
ATOM     81  CD  GLU     6      28.200  28.580  39.550  1.00  0.00           C
ATOM     82  OE1 GLU     6      27.210  29.220  39.100  1.00  0.00           O
ATOM     83  OE2 GLU     6      28.420  28.460  40.810  1.00  0.00           O
ATOM     84  C   GLU     6      28.620  28.180  34.790  1.00  0.00           C
ATOM     85  O   GLU     6      27.460  28.410  34.500  1.00  0.00           O
ATOM     86  N   SER     7      29.400  27.390  34.040  1.00  0.00           N
ATOM     87  H   SER     7      30.330  27.230  34.410  1.00  0.00           H
ATOM     88  CA  SER     7      29.110  26.680  32.790  1.00  0.00           C
ATOM     89  HA  SER     7      28.100  26.270  32.870  1.00  0.00           H
ATOM     90  CB  SER     7      29.030  27.650  31.620  1.00  0.00           C
ATOM     91  HB1 SER     7      28.370  28.490  31.800  1.00  0.00           H
ATOM     92  HB2 SER     7      28.680  27.110  30.740  1.00  0.00           H
ATOM     93  OG  SER     7      30.320  28.170  31.510  1.00  0.00           O
ATOM     94  HG  SER     7      30.740  27.700  30.790  1.00  0.00           H
ATOM     95  C   SER     7      30.050  25.520  32.540  1.00  0.00           C
ATOM     96  O   SER     7      31.110  25.480  33.190  1.00  0.00           O
ATOM     97  N   GLY     9      29.740  24.610  31.650  1.00  0.00           N
ATOM     98  H   GLY     9      28.950  24.820  31.050  1.00  0.00           H
ATOM     99  CA  GLY     9      30.480  23.340  31.410  1.00  0.00           C
ATOM    100  HA1 GLY     9      31.400  23.380  31.990  1.00  0.00           H
ATOM    101  HA2 GLY     9      30.830  23.270  30.380  1.00  0.00           H
ATOM    102  C   GLY     9      29.810  22.000  31.670  1.00  0.00           C
ATOM    103  O   GLY     9      30.250  20.940  31.220  1.00  0.00           O
ATOM    104  N   GLY    10      28.860  22.000  32.560  1.00  0.00           N
ATOM    105  H   GLY    10      28.610  22.830  33.080  1.00  0.00           H
ATOM    106  CA  GLY    10      28.170  20.800  32.910  1.00  0.00           C
ATOM    107  HA1 GLY    10      27.610  20.940  33.830  1.00  0.00           H
ATOM    108  HA2 GLY    10      28.940  20.050  33.100  1.00  0.00           H
ATOM    109  C   GLY    10      27.260  20.310  31.790  1.00  0.00           C
ATOM    110  O   GLY    10      26.830  21.030  30.890  1.00  0.00           O
ATOM    111  N   GLY    11      26.970  19.060  31.910  1.00  0.00           N
ATOM    112  H   GLY    11      27.290  18.520  32.700  1.00  0.00           H
ATOM    113  CA  GLY    11      26.210  18.230  30.950  1.00  0.00           C
ATOM    114  HA1 GLY    11      26.570  18.340  29.930  1.00  0.00           H
ATOM    115  HA2 GLY    11      25.190  18.610  30.870  1.00  0.00           H
ATOM    116  C   GLY    11      26.070  16.720  31.340  1.00  0.00           C
ATOM    117  O   GLY    11      26.080  16.320  32.540  1.00  0.00           O
ATOM    118  N   LEU    12      26.100  15.870  30.290  1.00  0.00           N
ATOM    119  H   LEU    12      26.180  16.400  29.430  1.00  0.00           H
ATOM    120  CA  LEU    12      26.120  14.410  30.390  1.00  0.00           C
ATOM    121  HA  LEU    12      26.190  14.120  31.440  1.00  0.00           H
ATOM    122  CB  LEU    12      24.870  13.850  29.790  1.00  0.00           C
ATOM    123  HB1 LEU    12      24.850  14.210  28.760  1.00  0.00           H
ATOM    124  HB2 LEU    12      24.020  14.180  30.380  1.00  0.00           H
ATOM    125  CG  LEU    12      24.760  12.320  29.920  1.00  0.00           C
ATOM    126  HG  LEU    12      25.550  11.840  29.340  1.00  0.00           H
ATOM    127  CD1 LEU    12      24.680  11.940  31.420  1.00  0.00           C
ATOM    128 1HD1 LEU    12      24.380  12.800  32.020  1.00  0.00           H
ATOM    129 2HD1 LEU    12      23.890  11.220  31.620  1.00  0.00           H
ATOM    130 3HD1 LEU    12      25.590  11.460  31.780  1.00  0.00           H
ATOM    131  CD2 LEU    12      23.450  11.850  29.250  1.00  0.00           C
ATOM    132 1HD2 LEU    12      23.330  12.300  28.260  1.00  0.00           H
ATOM    133 2HD2 LEU    12      23.350  10.770  29.180  1.00  0.00           H
ATOM    134 3HD2 LEU    12      22.570  12.290  29.730  1.00  0.00           H
ATOM    135  C   LEU    12      27.350  13.910  29.660  1.00  0.00           C
ATOM    136  O   LEU    12      27.690  14.320  28.540  1.00  0.00           O
ATOM    137  N   VAL    13      28.090  12.980  30.290  1.00  0.00           N
ATOM    138  H   VAL    13      27.730  12.750  31.210  1.00  0.00           H
ATOM    139  CA  VAL    13      29.410  12.360  29.830  1.00  0.00           C
ATOM    140  HA  VAL    13      29.400  12.440  28.750  1.00  0.00           H
ATOM    141  CB  VAL    13      30.650  13.080  30.370  1.00  0.00           C
ATOM    142  HB  VAL    13      31.590  12.660  30.010  1.00  0.00           H
ATOM    143  CG1 VAL    13      30.560  14.490  29.670  1.00  0.00           C
ATOM    144 1HG1 VAL    13      31.450  15.100  29.830  1.00  0.00           H
ATOM    145 2HG1 VAL    13      30.620  14.380  28.580  1.00  0.00           H
ATOM    146 3HG1 VAL    13      29.680  15.070  29.920  1.00  0.00           H
ATOM    147  CG2 VAL    13      30.650  13.320  31.930  1.00  0.00           C
ATOM    148 1HG2 VAL    13      29.650  13.550  32.290  1.00  0.00           H
ATOM    149 2HG2 VAL    13      31.050  12.390  32.340  1.00  0.00           H
ATOM    150 3HG2 VAL    13      31.320  14.150  32.190  1.00  0.00           H
ATOM    151  C   VAL    13      29.540  10.840  30.130  1.00  0.00           C
ATOM    152  O   VAL    13      28.940  10.440  31.140  1.00  0.00           O
ATOM    153  N   GLN    14      30.350  10.050  29.380  1.00  0.00           N
ATOM    154  H   GLN    14      30.800  10.530  28.610  1.00  0.00           H
ATOM    155  CA  GLN    14      30.740   8.650  29.780  1.00  0.00           C
ATOM    156  HA  GLN    14      29.940   8.160  30.330  1.00  0.00           H
ATOM    157  CB  GLN    14      30.870   7.760  28.510  1.00  0.00           C
ATOM    158  HB1 GLN    14      31.570   6.950  28.660  1.00  0.00           H
ATOM    159  HB2 GLN    14      31.400   8.310  27.730  1.00  0.00           H
ATOM    160  CG  GLN    14      29.520   7.200  28.080  1.00  0.00           C
ATOM    161  HG1 GLN    14      29.440   6.990  27.010  1.00  0.00           H
ATOM    162  HG2 GLN    14      28.770   7.940  28.340  1.00  0.00           H
ATOM    163  CD  GLN    14      29.040   5.890  28.800  1.00  0.00           C
ATOM    164  OE1 GLN    14      29.820   5.330  29.500  1.00  0.00           O
ATOM    165  NE2 GLN    14      27.880   5.400  28.430  1.00  0.00           N
ATOM    166 1HE2 GLN    14      27.240   5.880  27.820  1.00  0.00           H
ATOM    167 2HE2 GLN    14      27.390   4.840  29.110  1.00  0.00           H
ATOM    168  C   GLN    14      32.000   8.550  30.640  1.00  0.00           C
ATOM    169  O   GLN    14      32.810   9.480  30.710  1.00  0.00           O
ATOM    170  N   ALA    15      32.150   7.540  31.530  1.00  0.00           N
ATOM    171  H   ALA    15      31.540   6.740  31.560  1.00  0.00           H
ATOM    172  CA  ALA    15      33.370   7.370  32.310  1.00  0.00           C
ATOM    173  HA  ALA    15      33.590   8.270  32.880  1.00  0.00           H
ATOM    174  CB  ALA    15      33.180   6.230  33.410  1.00  0.00           C
ATOM    175  HB1 ALA    15      33.410   5.240  33.020  1.00  0.00           H
ATOM    176  HB2 ALA    15      33.860   6.350  34.250  1.00  0.00           H
ATOM    177  HB3 ALA    15      32.180   6.420  33.800  1.00  0.00           H
ATOM    178  C   ALA    15      34.580   7.170  31.360  1.00  0.00           C
ATOM    179  O   ALA    15      34.470   6.560  30.270  1.00  0.00           O
ATOM    180  N   GLY    16      35.740   7.610  31.860  1.00  0.00           N
ATOM    181  H   GLY    16      35.680   8.230  32.650  1.00  0.00           H
ATOM    182  CA  GLY    16      37.030   7.570  31.170  1.00  0.00           C
ATOM    183  HA1 GLY    16      36.940   6.720  30.480  1.00  0.00           H
ATOM    184  HA2 GLY    16      37.850   7.280  31.830  1.00  0.00           H
ATOM    185  C   GLY    16      37.380   8.780  30.290  1.00  0.00           C
ATOM    186  O   GLY    16      38.550   8.860  29.850  1.00  0.00           O
ATOM    187  N   ASP    17      36.490   9.670  30.050  1.00  0.00           N
ATOM    188  H   ASP    17      35.590   9.540  30.490  1.00  0.00           H
ATOM    189  CA  ASP    17      36.520  10.810  29.120  1.00  0.00           C
ATOM    190  HA  ASP    17      37.370  10.670  28.450  1.00  0.00           H
ATOM    191  CB  ASP    17      35.160  11.120  28.430  1.00  0.00           C
ATOM    192  HB1 ASP    17      34.400  11.570  29.070  1.00  0.00           H
ATOM    193  HB2 ASP    17      34.830  10.220  27.900  1.00  0.00           H
ATOM    194  CG  ASP    17      35.300  12.060  27.230  1.00  0.00           C
ATOM    195  OD1 ASP    17      36.410  12.590  26.910  1.00  0.00           O
ATOM    196  OD2 ASP    17      34.220  12.450  26.720  1.00  0.00           O
ATOM    197  C   ASP    17      36.990  11.990  29.970  1.00  0.00           C
ATOM    198  O   ASP    17      37.320  11.780  31.090  1.00  0.00           O
ATOM    199  N   SER    18      37.170  13.190  29.440  1.00  0.00           N
ATOM    200  H   SER    18      36.890  13.230  28.470  1.00  0.00           H
ATOM    201  CA  SER    18      37.750  14.370  30.100  1.00  0.00           C
ATOM    202  HA  SER    18      37.910  14.310  31.180  1.00  0.00           H
ATOM    203  CB  SER    18      39.080  14.830  29.430  1.00  0.00           C
ATOM    204  HB1 SER    18      39.360  15.800  29.820  1.00  0.00           H
ATOM    205  HB2 SER    18      38.990  14.910  28.350  1.00  0.00           H
ATOM    206  OG  SER    18      40.030  13.810  29.690  1.00  0.00           O
ATOM    207  HG  SER    18      40.730  13.860  29.040  1.00  0.00           H
ATOM    208  C   SER    18      36.730  15.470  29.940  1.00  0.00           C
ATOM    209  O   SER    18      35.980  15.440  28.980  1.00  0.00           O
ATOM    210  N   LEU    19      36.720  16.530  30.740  1.00  0.00           N
ATOM    211  H   LEU    19      37.210  16.380  31.610  1.00  0.00           H
ATOM    212  CA  LEU    19      35.740  17.560  30.730  1.00  0.00           C
ATOM    213  HA  LEU    19      35.510  17.760  29.680  1.00  0.00           H
ATOM    214  CB  LEU    19      34.360  17.170  31.450  1.00  0.00           C
ATOM    215  HB1 LEU    19      34.520  16.930  32.500  1.00  0.00           H
ATOM    216  HB2 LEU    19      34.090  16.230  30.960  1.00  0.00           H
ATOM    217  CG  LEU    19      33.200  18.150  31.370  1.00  0.00           C
ATOM    218  HG  LEU    19      33.480  19.120  31.790  1.00  0.00           H
ATOM    219  CD1 LEU    19      32.920  18.440  29.890  1.00  0.00           C
ATOM    220 1HD1 LEU    19      33.790  18.860  29.380  1.00  0.00           H
ATOM    221 2HD1 LEU    19      32.740  17.530  29.310  1.00  0.00           H
ATOM    222 3HD1 LEU    19      32.050  19.080  29.840  1.00  0.00           H
ATOM    223  CD2 LEU    19      31.990  17.670  32.110  1.00  0.00           C
ATOM    224 1HD2 LEU    19      31.720  16.690  31.690  1.00  0.00           H
ATOM    225 2HD2 LEU    19      32.240  17.580  33.160  1.00  0.00           H
ATOM    226 3HD2 LEU    19      31.090  18.260  31.940  1.00  0.00           H
ATOM    227  C   LEU    19      36.310  18.870  31.280  1.00  0.00           C
ATOM    228  O   LEU    19      37.300  18.770  31.940  1.00  0.00           O
ATOM    229  N   ARG    20      35.720  20.050  31.050  1.00  0.00           N
ATOM    230  H   ARG    20      35.000  20.080  30.350  1.00  0.00           H
ATOM    231  CA  ARG    20      36.100  21.310  31.750  1.00  0.00           C
ATOM    232  HA  ARG    20      36.650  21.040  32.650  1.00  0.00           H
ATOM    233  CB  ARG    20      36.910  22.120  30.800  1.00  0.00           C
ATOM    234  HB1 ARG    20      36.330  22.430  29.930  1.00  0.00           H
ATOM    235  HB2 ARG    20      37.690  21.430  30.480  1.00  0.00           H
ATOM    236  CG  ARG    20      37.430  23.410  31.400  1.00  0.00           C
ATOM    237  HG1 ARG    20      38.120  23.080  32.180  1.00  0.00           H
ATOM    238  HG2 ARG    20      36.670  23.980  31.930  1.00  0.00           H
ATOM    239  CD  ARG    20      38.250  24.230  30.420  1.00  0.00           C
ATOM    240  HD1 ARG    20      39.060  23.640  29.990  1.00  0.00           H
ATOM    241  HD2 ARG    20      38.840  24.890  31.050  1.00  0.00           H
ATOM    242  NE  ARG    20      37.430  25.080  29.620  1.00  0.00           N
ATOM    243  HE  ARG    20      36.450  24.860  29.720  1.00  0.00           H
ATOM    244  CZ  ARG    20      37.810  26.120  28.940  1.00  0.00           C
ATOM    245  NH1 ARG    20      38.970  26.580  28.890  1.00  0.00           N
ATOM    246 1HH1 ARG    20      39.720  26.310  29.510  1.00  0.00           H
ATOM    247 2HH1 ARG    20      39.180  27.310  28.220  1.00  0.00           H
ATOM    248  NH2 ARG    20      36.940  26.800  28.180  1.00  0.00           N
ATOM    249 1HH2 ARG    20      35.970  26.560  28.040  1.00  0.00           H
ATOM    250 2HH2 ARG    20      37.320  27.580  27.670  1.00  0.00           H
ATOM    251  C   ARG    20      34.880  22.030  32.250  1.00  0.00           C
ATOM    252  O   ARG    20      33.910  22.060  31.560  1.00  0.00           O
ATOM    253  N   LEU    21      34.950  22.720  33.400  1.00  0.00           N
ATOM    254  H   LEU    21      35.810  22.630  33.910  1.00  0.00           H
ATOM    255  CA  LEU    21      34.000  23.680  33.950  1.00  0.00           C
ATOM    256  HA  LEU    21      33.100  23.670  33.340  1.00  0.00           H
ATOM    257  CB  LEU    21      33.380  23.190  35.270  1.00  0.00           C
ATOM    258  HB1 LEU    21      32.610  23.850  35.680  1.00  0.00           H
ATOM    259  HB2 LEU    21      34.200  23.250  35.980  1.00  0.00           H
ATOM    260  CG  LEU    21      32.800  21.800  35.450  1.00  0.00           C
ATOM    261  HG  LEU    21      33.600  21.080  35.280  1.00  0.00           H
ATOM    262  CD1 LEU    21      32.420  21.560  36.910  1.00  0.00           C
ATOM    263 1HD1 LEU    21      31.540  22.170  37.110  1.00  0.00           H
ATOM    264 2HD1 LEU    21      32.180  20.500  36.990  1.00  0.00           H
ATOM    265 3HD1 LEU    21      33.230  21.840  37.580  1.00  0.00           H
ATOM    266  CD2 LEU    21      31.710  21.500  34.510  1.00  0.00           C
ATOM    267 1HD2 LEU    21      31.440  20.450  34.610  1.00  0.00           H
ATOM    268 2HD2 LEU    21      30.860  22.170  34.470  1.00  0.00           H
ATOM    269 3HD2 LEU    21      32.180  21.490  33.530  1.00  0.00           H
ATOM    270  C   LEU    21      34.650  25.090  34.130  1.00  0.00           C
ATOM    271  O   LEU    21      35.820  25.240  34.310  1.00  0.00           O
ATOM    272  N   SER    22      33.750  26.060  33.900  1.00  0.00           N
ATOM    273  H   SER    22      32.770  25.850  33.760  1.00  0.00           H
ATOM    274  CA  SER    22      34.130  27.480  33.820  1.00  0.00           C
ATOM    275  HA  SER    22      35.180  27.480  34.120  1.00  0.00           H
ATOM    276  CB  SER    22      34.110  28.030  32.410  1.00  0.00           C
ATOM    277  HB1 SER    22      33.070  28.120  32.080  1.00  0.00           H
ATOM    278  HB2 SER    22      34.680  27.480  31.660  1.00  0.00           H
ATOM    279  OG  SER    22      34.530  29.400  32.380  1.00  0.00           O
ATOM    280  HG  SER    22      35.470  29.550  32.550  1.00  0.00           H
ATOM    281  C   SER    22      33.330  28.230  34.840  1.00  0.00           C
ATOM    282  O   SER    22      32.110  27.970  34.950  1.00  0.00           O
ATOM    283  N   CYS    23      34.040  29.100  35.520  1.00  0.00           N
ATOM    284  H   CYS    23      35.050  29.120  35.400  1.00  0.00           H
ATOM    285  CA  CYS    23      33.340  30.190  36.210  1.00  0.00           C
ATOM    286  HA  CYS    23      32.280  30.180  35.990  1.00  0.00           H
ATOM    287  CB  CYS    23      33.660  29.790  37.660  1.00  0.00           C
ATOM    288  HB1 CYS    23      34.740  29.720  37.790  1.00  0.00           H
ATOM    289  HB2 CYS    23      33.310  28.800  37.950  1.00  0.00           H
ATOM    290  SG  CYS    23      33.180  31.050  38.880  1.00  0.00           S
ATOM    291  C   CYS    23      33.810  31.560  35.980  1.00  0.00           C
ATOM    292  O   CYS    23      34.940  31.870  36.170  1.00  0.00           O
ATOM    293  N   ALA    24      32.930  32.430  35.500  1.00  0.00           N
ATOM    294  H   ALA    24      31.970  32.110  35.500  1.00  0.00           H
ATOM    295  CA  ALA    24      33.170  33.850  35.210  1.00  0.00           C
ATOM    296  HA  ALA    24      34.200  33.970  34.870  1.00  0.00           H
ATOM    297  CB  ALA    24      32.400  34.240  33.990  1.00  0.00           C
ATOM    298  HB1 ALA    24      32.270  35.320  33.860  1.00  0.00           H
ATOM    299  HB2 ALA    24      32.970  33.860  33.150  1.00  0.00           H
ATOM    300  HB3 ALA    24      31.430  33.740  33.950  1.00  0.00           H
ATOM    301  C   ALA    24      32.860  34.700  36.440  1.00  0.00           C
ATOM    302  O   ALA    24      31.940  34.390  37.190  1.00  0.00           O
ATOM    303  N   ALA    25      33.660  35.730  36.630  1.00  0.00           N
ATOM    304  H   ALA    25      34.250  36.050  35.880  1.00  0.00           H
ATOM    305  CA  ALA    25      33.680  36.500  37.870  1.00  0.00           C
ATOM    306  HA  ALA    25      33.270  35.820  38.610  1.00  0.00           H
ATOM    307  CB  ALA    25      35.090  36.760  38.300  1.00  0.00           C
ATOM    308  HB1 ALA    25      35.100  37.000  39.360  1.00  0.00           H
ATOM    309  HB2 ALA    25      35.680  35.870  38.080  1.00  0.00           H
ATOM    310  HB3 ALA    25      35.600  37.610  37.840  1.00  0.00           H
ATOM    311  C   ALA    25      32.750  37.760  37.920  1.00  0.00           C
ATOM    312  O   ALA    25      32.800  38.650  38.760  1.00  0.00           O
ATOM    313  N   SER    26      31.920  37.850  36.890  1.00  0.00           N
ATOM    314  H   SER    26      32.110  37.230  36.120  1.00  0.00           H
ATOM    315  CA  SER    26      30.900  38.940  36.680  1.00  0.00           C
ATOM    316  HA  SER    26      30.510  38.800  35.670  1.00  0.00           H
ATOM    317  CB  SER    26      29.680  38.640  37.580  1.00  0.00           C
ATOM    318  HB1 SER    26      28.950  39.420  37.360  1.00  0.00           H
ATOM    319  HB2 SER    26      29.900  38.620  38.650  1.00  0.00           H
ATOM    320  OG  SER    26      29.200  37.380  37.260  1.00  0.00           O
ATOM    321  HG  SER    26      28.760  37.090  38.060  1.00  0.00           H
ATOM    322  C   SER    26      31.280  40.420  36.710  1.00  0.00           C
ATOM    323  O   SER    26      30.440  41.270  36.880  1.00  0.00           O
ATOM    324  N   GLY    27      32.620  40.650  36.660  1.00  0.00           N
ATOM    325  H   GLY    27      33.170  39.810  36.530  1.00  0.00           H
ATOM    326  CA  GLY    27      33.220  41.970  36.970  1.00  0.00           C
ATOM    327  HA1 GLY    27      32.410  42.660  36.740  1.00  0.00           H
ATOM    328  HA2 GLY    27      34.140  42.130  36.420  1.00  0.00           H
ATOM    329  C   GLY    27      33.590  42.260  38.460  1.00  0.00           C
ATOM    330  O   GLY    27      33.860  43.420  38.740  1.00  0.00           O
ATOM    331  N   LEU    28      33.660  41.230  39.290  1.00  0.00           N
ATOM    332  H   LEU    28      33.420  40.310  38.950  1.00  0.00           H
ATOM    333  CA  LEU    28      34.470  41.270  40.490  1.00  0.00           C
ATOM    334  HA  LEU    28      34.240  42.150  41.100  1.00  0.00           H
ATOM    335  CB  LEU    28      34.310  40.040  41.460  1.00  0.00           C
ATOM    336  HB1 LEU    28      35.040  40.030  42.260  1.00  0.00           H
ATOM    337  HB2 LEU    28      34.510  39.070  41.010  1.00  0.00           H
ATOM    338  CG  LEU    28      32.900  39.880  42.100  1.00  0.00           C
ATOM    339  HG  LEU    28      32.070  39.720  41.410  1.00  0.00           H
ATOM    340  CD1 LEU    28      32.970  38.660  43.100  1.00  0.00           C
ATOM    341 1HD1 LEU    28      33.470  38.890  44.040  1.00  0.00           H
ATOM    342 2HD1 LEU    28      31.940  38.400  43.360  1.00  0.00           H
ATOM    343 3HD1 LEU    28      33.350  37.740  42.670  1.00  0.00           H
ATOM    344  CD2 LEU    28      32.470  41.020  43.040  1.00  0.00           C
ATOM    345 1HD2 LEU    28      32.390  42.010  42.590  1.00  0.00           H
ATOM    346 2HD2 LEU    28      31.470  40.850  43.430  1.00  0.00           H
ATOM    347 3HD2 LEU    28      33.150  41.040  43.890  1.00  0.00           H
ATOM    348  C   LEU    28      35.920  41.640  40.150  1.00  0.00           C
ATOM    349  O   LEU    28      36.360  41.660  39.020  1.00  0.00           O
ATOM    350  N   LEU    29      36.700  41.910  41.200  1.00  0.00           N
ATOM    351  H   LEU    29      36.410  41.760  42.150  1.00  0.00           H
ATOM    352  CA  LEU    29      38.070  42.420  41.040  1.00  0.00           C
ATOM    353  HA  LEU    29      38.050  42.940  40.080  1.00  0.00           H
ATOM    354  CB  LEU    29      38.400  43.370  42.210  1.00  0.00           C
ATOM    355  HB1 LEU    29      38.530  42.690  43.060  1.00  0.00           H
ATOM    356  HB2 LEU    29      37.580  44.080  42.330  1.00  0.00           H
ATOM    357  CG  LEU    29      39.670  44.190  42.040  1.00  0.00           C
ATOM    358  HG  LEU    29      40.480  43.520  41.740  1.00  0.00           H
ATOM    359  CD1 LEU    29      39.480  45.260  40.930  1.00  0.00           C
ATOM    360 1HD1 LEU    29      39.500  44.890  39.900  1.00  0.00           H
ATOM    361 2HD1 LEU    29      38.580  45.840  41.140  1.00  0.00           H
ATOM    362 3HD1 LEU    29      40.290  45.980  41.060  1.00  0.00           H
ATOM    363  CD2 LEU    29      40.030  44.910  43.400  1.00  0.00           C
ATOM    364 1HD2 LEU    29      40.950  45.490  43.390  1.00  0.00           H
ATOM    365 2HD2 LEU    29      39.220  45.620  43.610  1.00  0.00           H
ATOM    366 3HD2 LEU    29      40.050  44.140  44.170  1.00  0.00           H
ATOM    367  C   LEU    29      39.060  41.240  40.840  1.00  0.00           C
ATOM    368  O   LEU    29      39.990  40.930  41.600  1.00  0.00           O
ATOM    369  N   PHE    30      38.950  40.570  39.690  1.00  0.00           N
ATOM    370  H   PHE    30      38.230  40.830  39.030  1.00  0.00           H
ATOM    371  CA  PHE    30      39.710  39.330  39.310  1.00  0.00           C
ATOM    372  HA  PHE    30      39.440  38.510  39.980  1.00  0.00           H
ATOM    373  CB  PHE    30      39.130  38.870  37.930  1.00  0.00           C
ATOM    374  HB1 PHE    30      39.330  39.580  37.130  1.00  0.00           H
ATOM    375  HB2 PHE    30      38.050  38.770  38.050  1.00  0.00           H
ATOM    376  CG  PHE    30      39.480  37.460  37.530  1.00  0.00           C
ATOM    377  CD1 PHE    30      38.510  36.420  37.740  1.00  0.00           C
ATOM    378  HD1 PHE    30      37.620  36.610  38.320  1.00  0.00           H
ATOM    379  CE1 PHE    30      38.850  35.130  37.320  1.00  0.00           C
ATOM    380  HE1 PHE    30      38.110  34.330  37.380  1.00  0.00           H
ATOM    381  CZ  PHE    30      40.070  34.850  36.670  1.00  0.00           C
ATOM    382  HZ  PHE    30      40.290  33.880  36.230  1.00  0.00           H
ATOM    383  CE2 PHE    30      40.940  35.920  36.430  1.00  0.00           C
ATOM    384  HE2 PHE    30      41.870  35.760  35.910  1.00  0.00           H
ATOM    385  CD2 PHE    30      40.700  37.210  36.950  1.00  0.00           C
ATOM    386  HD2 PHE    30      41.350  38.030  36.670  1.00  0.00           H
ATOM    387  C   PHE    30      41.280  39.430  39.370  1.00  0.00           C
ATOM    388  O   PHE    30      41.920  38.410  39.470  1.00  0.00           O
ATOM    389  N   SER    37      41.830  40.660  39.280  1.00  0.00           N
ATOM    390  H   SER    37      41.190  41.400  39.030  1.00  0.00           H
ATOM    391  CA  SER    37      43.270  40.940  39.420  1.00  0.00           C
ATOM    392  HA  SER    37      43.730  40.080  38.930  1.00  0.00           H
ATOM    393  CB  SER    37      43.480  42.290  38.710  1.00  0.00           C
ATOM    394  HB1 SER    37      43.230  42.210  37.650  1.00  0.00           H
ATOM    395  HB2 SER    37      44.520  42.560  38.890  1.00  0.00           H
ATOM    396  OG  SER    37      42.660  43.300  39.260  1.00  0.00           O
ATOM    397  HG  SER    37      42.480  44.090  38.740  1.00  0.00           H
ATOM    398  C   SER    37      43.790  40.850  40.890  1.00  0.00           C
ATOM    399  O   SER    37      44.990  40.820  41.180  1.00  0.00           O
ATOM    400  N   PHE    38      42.790  40.740  41.830  1.00  0.00           N
ATOM    401  H   PHE    38      41.870  40.990  41.490  1.00  0.00           H
ATOM    402  CA  PHE    38      42.900  40.630  43.290  1.00  0.00           C
ATOM    403  HA  PHE    38      43.960  40.520  43.510  1.00  0.00           H
ATOM    404  CB  PHE    38      42.300  41.890  44.020  1.00  0.00           C
ATOM    405  HB1 PHE    38      42.020  41.560  45.020  1.00  0.00           H
ATOM    406  HB2 PHE    38      41.360  42.110  43.520  1.00  0.00           H
ATOM    407  CG  PHE    38      43.100  43.220  44.220  1.00  0.00           C
ATOM    408  CD1 PHE    38      43.610  44.010  43.160  1.00  0.00           C
ATOM    409  HD1 PHE    38      43.510  43.680  42.130  1.00  0.00           H
ATOM    410  CE1 PHE    38      44.170  45.240  43.410  1.00  0.00           C
ATOM    411  HE1 PHE    38      44.520  45.850  42.600  1.00  0.00           H
ATOM    412  CZ  PHE    38      44.260  45.720  44.750  1.00  0.00           C
ATOM    413  HZ  PHE    38      44.720  46.670  44.980  1.00  0.00           H
ATOM    414  CE2 PHE    38      43.800  44.900  45.810  1.00  0.00           C
ATOM    415  HE2 PHE    38      43.900  45.340  46.790  1.00  0.00           H
ATOM    416  CD2 PHE    38      43.220  43.660  45.540  1.00  0.00           C
ATOM    417  HD2 PHE    38      42.860  42.950  46.280  1.00  0.00           H
ATOM    418  C   PHE    38      42.260  39.340  43.900  1.00  0.00           C
ATOM    419  O   PHE    38      42.750  39.000  44.970  1.00  0.00           O
ATOM    420  N   TYR    39      41.260  38.640  43.400  1.00  0.00           N
ATOM    421  H   TYR    39      40.780  39.040  42.600  1.00  0.00           H
ATOM    422  CA  TYR    39      40.540  37.660  44.190  1.00  0.00           C
ATOM    423  HA  TYR    39      40.630  37.820  45.260  1.00  0.00           H
ATOM    424  CB  TYR    39      39.060  37.730  43.940  1.00  0.00           C
ATOM    425  HB1 TYR    39      38.540  36.810  44.200  1.00  0.00           H
ATOM    426  HB2 TYR    39      38.980  37.940  42.870  1.00  0.00           H
ATOM    427  CG  TYR    39      38.270  38.760  44.640  1.00  0.00           C
ATOM    428  CD1 TYR    39      38.730  40.100  44.700  1.00  0.00           C
ATOM    429  HD1 TYR    39      39.620  40.360  44.140  1.00  0.00           H
ATOM    430  CE1 TYR    39      38.180  40.980  45.580  1.00  0.00           C
ATOM    431  HE1 TYR    39      38.570  41.970  45.700  1.00  0.00           H
ATOM    432  CZ  TYR    39      37.090  40.570  46.380  1.00  0.00           C
ATOM    433  OH  TYR    39      36.550  41.450  47.250  1.00  0.00           O
ATOM    434  HH  TYR    39      35.950  41.040  47.880  1.00  0.00           H
ATOM    435  CE2 TYR    39      36.510  39.310  46.170  1.00  0.00           C
ATOM    436  HE2 TYR    39      35.610  39.060  46.710  1.00  0.00           H
ATOM    437  CD2 TYR    39      37.100  38.360  45.380  1.00  0.00           C
ATOM    438  HD2 TYR    39      36.800  37.320  45.430  1.00  0.00           H
ATOM    439  C   TYR    39      41.120  36.240  43.990  1.00  0.00           C
ATOM    440  O   TYR    39      41.760  35.890  43.010  1.00  0.00           O
ATOM    441  N   ILE    40      40.840  35.380  44.990  1.00  0.00           N
ATOM    442  H   ILE    40      40.350  35.870  45.720  1.00  0.00           H
ATOM    443  CA  ILE    40      41.030  34.000  45.110  1.00  0.00           C
ATOM    444  HA  ILE    40      41.820  33.750  44.400  1.00  0.00           H
ATOM    445  CB  ILE    40      41.520  33.750  46.530  1.00  0.00           C
ATOM    446  HB  ILE    40      40.780  34.030  47.280  1.00  0.00           H
ATOM    447  CG2 ILE    40      41.860  32.220  46.580  1.00  0.00           C
ATOM    448 1HG2 ILE    40      42.020  31.940  47.620  1.00  0.00           H
ATOM    449 2HG2 ILE    40      41.040  31.600  46.200  1.00  0.00           H
ATOM    450 3HG2 ILE    40      42.700  32.050  45.900  1.00  0.00           H
ATOM    451  CG1 ILE    40      42.780  34.580  46.880  1.00  0.00           C
ATOM    452 1HG1 ILE    40      42.690  35.620  46.570  1.00  0.00           H
ATOM    453 2HG1 ILE    40      43.610  34.150  46.320  1.00  0.00           H
ATOM    454  CD  ILE    40      43.150  34.580  48.390  1.00  0.00           C
ATOM    455  HD1 ILE    40      43.590  33.620  48.670  1.00  0.00           H
ATOM    456  HD2 ILE    40      43.850  35.400  48.550  1.00  0.00           H
ATOM    457  HD3 ILE    40      42.240  34.760  48.960  1.00  0.00           H
ATOM    458  C   ILE    40      39.710  33.290  44.680  1.00  0.00           C
ATOM    459  O   ILE    40      38.590  33.750  45.020  1.00  0.00           O
ATOM    460  N   MET    41      39.780  32.270  43.840  1.00  0.00           N
ATOM    461  H   MET    41      40.650  32.100  43.360  1.00  0.00           H
ATOM    462  CA  MET    41      38.560  31.670  43.240  1.00  0.00           C
ATOM    463  HA  MET    41      37.630  31.960  43.740  1.00  0.00           H
ATOM    464  CB  MET    41      38.360  32.110  41.780  1.00  0.00           C
ATOM    465  HB1 MET    41      37.450  31.720  41.330  1.00  0.00           H
ATOM    466  HB2 MET    41      39.190  31.790  41.150  1.00  0.00           H
ATOM    467  CG  MET    41      38.270  33.660  41.730  1.00  0.00           C
ATOM    468  HG1 MET    41      39.270  34.020  41.950  1.00  0.00           H
ATOM    469  HG2 MET    41      37.670  33.960  42.590  1.00  0.00           H
ATOM    470  SD  MET    41      37.540  34.470  40.300  1.00  0.00           S
ATOM    471  CE  MET    41      35.730  34.050  40.240  1.00  0.00           C
ATOM    472  HE1 MET    41      35.590  33.090  40.730  1.00  0.00           H
ATOM    473  HE2 MET    41      35.180  34.800  40.820  1.00  0.00           H
ATOM    474  HE3 MET    41      35.380  34.080  39.210  1.00  0.00           H
ATOM    475  C   MET    41      38.740  30.070  43.440  1.00  0.00           C
ATOM    476  O   MET    41      39.720  29.460  43.090  1.00  0.00           O
ATOM    477  N   GLY    42      37.670  29.460  43.930  1.00  0.00           N
ATOM    478  H   GLY    42      36.800  29.930  44.130  1.00  0.00           H
ATOM    479  CA  GLY    42      37.690  28.010  43.990  1.00  0.00           C
ATOM    480  HA1 GLY    42      38.330  27.730  44.820  1.00  0.00           H
ATOM    481  HA2 GLY    42      38.290  27.740  43.120  1.00  0.00           H
ATOM    482  C   GLY    42      36.310  27.330  43.850  1.00  0.00           C
ATOM    483  O   GLY    42      35.270  27.900  43.810  1.00  0.00           O
ATOM    484  N   TRP    43      36.440  26.010  43.720  1.00  0.00           N
ATOM    485  H   TRP    43      37.370  25.700  43.960  1.00  0.00           H
ATOM    486  CA  TRP    43      35.350  25.040  43.470  1.00  0.00           C
ATOM    487  HA  TRP    43      34.440  25.570  43.200  1.00  0.00           H
ATOM    488  CB  TRP    43      35.660  24.090  42.280  1.00  0.00           C
ATOM    489  HB1 TRP    43      34.880  23.340  42.140  1.00  0.00           H
ATOM    490  HB2 TRP    43      36.640  23.600  42.340  1.00  0.00           H
ATOM    491  CG  TRP    43      35.700  24.820  41.000  1.00  0.00           C
ATOM    492  CD1 TRP    43      36.800  25.510  40.490  1.00  0.00           C
ATOM    493  HD1 TRP    43      37.770  25.590  40.960  1.00  0.00           H
ATOM    494  NE1 TRP    43      36.530  26.090  39.220  1.00  0.00           N
ATOM    495  HE1 TRP    43      37.210  26.590  38.670  1.00  0.00           H
ATOM    496  CE2 TRP    43      35.180  25.970  39.010  1.00  0.00           C
ATOM    497  CZ2 TRP    43      34.390  26.360  37.910  1.00  0.00           C
ATOM    498  HZ2 TRP    43      34.890  27.000  37.210  1.00  0.00           H
ATOM    499  CH2 TRP    43      33.080  25.950  37.900  1.00  0.00           C
ATOM    500  HH2 TRP    43      32.340  26.180  37.150  1.00  0.00           H
ATOM    501  CZ3 TRP    43      32.560  25.130  38.840  1.00  0.00           C
ATOM    502  HZ3 TRP    43      31.500  24.990  38.700  1.00  0.00           H
ATOM    503  CE3 TRP    43      33.350  24.710  39.940  1.00  0.00           C
ATOM    504  HE3 TRP    43      32.850  24.350  40.830  1.00  0.00           H
ATOM    505  CD2 TRP    43      34.680  25.080  40.010  1.00  0.00           C
ATOM    506  C   TRP    43      35.100  24.150  44.680  1.00  0.00           C
ATOM    507  O   TRP    43      36.010  23.480  45.190  1.00  0.00           O
ATOM    508  N   PHE    44      33.820  24.060  44.970  1.00  0.00           N
ATOM    509  H   PHE    44      33.210  24.590  44.350  1.00  0.00           H
ATOM    510  CA  PHE    44      33.300  22.990  45.800  1.00  0.00           C
ATOM    511  HA  PHE    44      34.160  22.380  46.080  1.00  0.00           H
ATOM    512  CB  PHE    44      32.760  23.480  47.140  1.00  0.00           C
ATOM    513  HB1 PHE    44      32.530  22.560  47.680  1.00  0.00           H
ATOM    514  HB2 PHE    44      31.870  24.090  47.040  1.00  0.00           H
ATOM    515  CG  PHE    44      33.680  24.350  47.940  1.00  0.00           C
ATOM    516  CD1 PHE    44      33.920  25.720  47.670  1.00  0.00           C
ATOM    517  HD1 PHE    44      33.560  26.190  46.760  1.00  0.00           H
ATOM    518  CE1 PHE    44      34.540  26.580  48.560  1.00  0.00           C
ATOM    519  HE1 PHE    44      34.710  27.600  48.260  1.00  0.00           H
ATOM    520  CZ  PHE    44      35.040  26.070  49.770  1.00  0.00           C
ATOM    521  HZ  PHE    44      35.780  26.600  50.370  1.00  0.00           H
ATOM    522  CE2 PHE    44      34.820  24.740  50.110  1.00  0.00           C
ATOM    523  HE2 PHE    44      35.210  24.290  51.010  1.00  0.00           H
ATOM    524  CD2 PHE    44      34.110  23.920  49.160  1.00  0.00           C
ATOM    525  HD2 PHE    44      34.010  22.870  49.400  1.00  0.00           H
ATOM    526  C   PHE    44      32.360  22.050  45.030  1.00  0.00           C
ATOM    527  O   PHE    44      31.860  22.380  43.960  1.00  0.00           O
ATOM    528  N   ARG    45      32.050  20.850  45.480  1.00  0.00           N
ATOM    529  H   ARG    45      32.450  20.540  46.350  1.00  0.00           H
ATOM    530  CA  ARG    45      30.990  20.000  44.880  1.00  0.00           C
ATOM    531  HA  ARG    45      30.320  20.640  44.310  1.00  0.00           H
ATOM    532  CB  ARG    45      31.620  19.020  43.900  1.00  0.00           C
ATOM    533  HB1 ARG    45      32.260  19.620  43.270  1.00  0.00           H
ATOM    534  HB2 ARG    45      30.810  18.570  43.330  1.00  0.00           H
ATOM    535  CG  ARG    45      32.480  17.890  44.440  1.00  0.00           C
ATOM    536  HG1 ARG    45      32.050  17.440  45.330  1.00  0.00           H
ATOM    537  HG2 ARG    45      33.430  18.310  44.780  1.00  0.00           H
ATOM    538  CD  ARG    45      32.730  16.790  43.430  1.00  0.00           C
ATOM    539  HD1 ARG    45      32.890  17.130  42.410  1.00  0.00           H
ATOM    540  HD2 ARG    45      31.750  16.340  43.250  1.00  0.00           H
ATOM    541  NE  ARG    45      33.830  15.940  43.810  1.00  0.00           N
ATOM    542  HE  ARG    45      34.010  15.960  44.810  1.00  0.00           H
ATOM    543  CZ  ARG    45      34.530  15.070  43.160  1.00  0.00           C
ATOM    544  NH1 ARG    45      34.380  14.850  41.880  1.00  0.00           N
ATOM    545 1HH1 ARG    45      33.570  15.250  41.420  1.00  0.00           H
ATOM    546 2HH1 ARG    45      34.940  14.180  41.370  1.00  0.00           H
ATOM    547  NH2 ARG    45      35.510  14.430  43.720  1.00  0.00           N
ATOM    548 1HH2 ARG    45      35.510  14.600  44.720  1.00  0.00           H
ATOM    549 2HH2 ARG    45      36.000  13.660  43.290  1.00  0.00           H
ATOM    550  C   ARG    45      30.130  19.150  45.880  1.00  0.00           C
ATOM    551  O   ARG    45      30.560  18.770  46.990  1.00  0.00           O
ATOM    552  N   GLN    46      28.860  18.900  45.530  1.00  0.00           N
ATOM    553  H   GLN    46      28.560  19.230  44.620  1.00  0.00           H
ATOM    554  CA  GLN    46      27.950  18.110  46.340  1.00  0.00           C
ATOM    555  HA  GLN    46      28.430  17.490  47.100  1.00  0.00           H
ATOM    556  CB  GLN    46      26.940  19.010  47.080  1.00  0.00           C
ATOM    557  HB1 GLN    46      26.190  19.370  46.370  1.00  0.00           H
ATOM    558  HB2 GLN    46      27.550  19.840  47.420  1.00  0.00           H
ATOM    559  CG  GLN    46      26.280  18.310  48.270  1.00  0.00           C
ATOM    560  HG1 GLN    46      27.060  17.800  48.830  1.00  0.00           H
ATOM    561  HG2 GLN    46      25.630  17.560  47.820  1.00  0.00           H
ATOM    562  CD  GLN    46      25.490  19.160  49.270  1.00  0.00           C
ATOM    563  OE1 GLN    46      25.730  20.370  49.500  1.00  0.00           O
ATOM    564  NE2 GLN    46      24.670  18.600  50.100  1.00  0.00           N
ATOM    565 1HE2 GLN    46      24.630  17.590  50.080  1.00  0.00           H
ATOM    566 2HE2 GLN    46      24.350  19.130  50.900  1.00  0.00           H
ATOM    567  C   GLN    46      27.150  17.190  45.350  1.00  0.00           C
ATOM    568  O   GLN    46      26.590  17.640  44.350  1.00  0.00           O
ATOM    569  N   ALA    47      26.970  15.920  45.650  1.00  0.00           N
ATOM    570  H   ALA    47      27.420  15.480  46.440  1.00  0.00           H
ATOM    571  CA  ALA    47      26.210  14.910  44.840  1.00  0.00           C
ATOM    572  HA  ALA    47      26.050  15.270  43.820  1.00  0.00           H
ATOM    573  CB  ALA    47      27.120  13.700  44.690  1.00  0.00           C
ATOM    574  HB1 ALA    47      28.020  13.830  44.080  1.00  0.00           H
ATOM    575  HB2 ALA    47      27.510  13.370  45.650  1.00  0.00           H
ATOM    576  HB3 ALA    47      26.570  12.870  44.250  1.00  0.00           H
ATOM    577  C   ALA    47      24.920  14.510  45.610  1.00  0.00           C
ATOM    578  O   ALA    47      24.780  14.760  46.790  1.00  0.00           O
ATOM    579  N   PRO    48      23.930  13.910  44.860  1.00  0.00           N
ATOM    580  CD  PRO    48      23.910  13.650  43.430  1.00  0.00           C
ATOM    581  HD1 PRO    48      24.590  12.830  43.190  1.00  0.00           H
ATOM    582  HD2 PRO    48      24.170  14.570  42.910  1.00  0.00           H
ATOM    583  CG  PRO    48      22.500  13.250  43.060  1.00  0.00           C
ATOM    584  HG1 PRO    48      22.400  12.500  42.270  1.00  0.00           H
ATOM    585  HG2 PRO    48      21.900  14.130  42.850  1.00  0.00           H
ATOM    586  CB  PRO    48      21.970  12.690  44.330  1.00  0.00           C
ATOM    587  HB1 PRO    48      22.170  11.630  44.440  1.00  0.00           H
ATOM    588  HB2 PRO    48      20.890  12.820  44.450  1.00  0.00           H
ATOM    589  CA  PRO    48      22.630  13.550  45.370  1.00  0.00           C
ATOM    590  HA  PRO    48      22.020  14.440  45.490  1.00  0.00           H
ATOM    591  C   PRO    48      22.800  12.730  46.640  1.00  0.00           C
ATOM    592  O   PRO    48      23.590  11.810  46.780  1.00  0.00           O
ATOM    593  N   GLY    49      22.120  13.190  47.710  1.00  0.00           N
ATOM    594  H   GLY    49      21.430  13.910  47.530  1.00  0.00           H
ATOM    595  CA  GLY    49      22.010  12.440  48.970  1.00  0.00           C
ATOM    596  HA1 GLY    49      21.840  11.410  48.680  1.00  0.00           H
ATOM    597  HA2 GLY    49      21.220  12.970  49.510  1.00  0.00           H
ATOM    598  C   GLY    49      23.190  12.470  49.950  1.00  0.00           C
ATOM    599  O   GLY    49      23.280  11.590  50.770  1.00  0.00           O
ATOM    600  N   ARG    50      24.240  13.340  49.700  1.00  0.00           N
ATOM    601  H   ARG    50      24.090  13.990  48.950  1.00  0.00           H
ATOM    602  CA  ARG    50      25.450  13.450  50.520  1.00  0.00           C
ATOM    603  HA  ARG    50      25.430  12.840  51.420  1.00  0.00           H
ATOM    604  CB  ARG    50      26.650  13.010  49.600  1.00  0.00           C
ATOM    605  HB1 ARG    50      27.560  13.530  49.880  1.00  0.00           H
ATOM    606  HB2 ARG    50      26.520  13.490  48.630  1.00  0.00           H
ATOM    607  CG  ARG    50      26.730  11.520  49.380  1.00  0.00           C
ATOM    608  HG1 ARG    50      25.790  11.160  48.940  1.00  0.00           H
ATOM    609  HG2 ARG    50      26.860  11.050  50.350  1.00  0.00           H
ATOM    610  CD  ARG    50      27.930  11.160  48.440  1.00  0.00           C
ATOM    611  HD1 ARG    50      27.790  11.740  47.530  1.00  0.00           H
ATOM    612  HD2 ARG    50      27.830  10.090  48.250  1.00  0.00           H
ATOM    613  NE  ARG    50      29.270  11.430  48.990  1.00  0.00           N
ATOM    614  HE  ARG    50      29.350  12.100  49.740  1.00  0.00           H
ATOM    615  CZ  ARG    50      30.500  11.100  48.450  1.00  0.00           C
ATOM    616  NH1 ARG    50      30.470  10.350  47.400  1.00  0.00           N
ATOM    617 1HH1 ARG    50      29.570  10.060  47.040  1.00  0.00           H
ATOM    618 2HH1 ARG    50      31.330  10.140  46.920  1.00  0.00           H
ATOM    619  NH2 ARG    50      31.630  11.570  48.880  1.00  0.00           N
ATOM    620 1HH2 ARG    50      31.580  12.220  49.660  1.00  0.00           H
ATOM    621 2HH2 ARG    50      32.470  11.400  48.360  1.00  0.00           H
ATOM    622  C   ARG    50      25.680  14.910  50.960  1.00  0.00           C
ATOM    623  O   ARG    50      25.100  15.810  50.300  1.00  0.00           O
ATOM    624  N   GLU    51      26.570  15.120  51.920  1.00  0.00           N
ATOM    625  H   GLU    51      26.950  14.300  52.360  1.00  0.00           H
ATOM    626  CA  GLU    51      27.080  16.420  52.310  1.00  0.00           C
ATOM    627  HA  GLU    51      26.250  17.120  52.210  1.00  0.00           H
ATOM    628  CB  GLU    51      27.690  16.400  53.780  1.00  0.00           C
ATOM    629  HB1 GLU    51      28.240  17.330  53.930  1.00  0.00           H
ATOM    630  HB2 GLU    51      28.320  15.510  53.900  1.00  0.00           H
ATOM    631  CG  GLU    51      26.510  16.150  54.740  1.00  0.00           C
ATOM    632  HG1 GLU    51      26.230  15.110  54.570  1.00  0.00           H
ATOM    633  HG2 GLU    51      25.750  16.850  54.410  1.00  0.00           H
ATOM    634  CD  GLU    51      26.720  16.370  56.280  1.00  0.00           C
ATOM    635  OE1 GLU    51      25.910  15.890  57.140  1.00  0.00           O
ATOM    636  OE2 GLU    51      27.810  16.890  56.690  1.00  0.00           O
ATOM    637  C   GLU    51      28.260  16.820  51.270  1.00  0.00           C
ATOM    638  O   GLU    51      28.720  15.990  50.440  1.00  0.00           O
ATOM    639  N   ARG    52      28.660  18.060  51.310  1.00  0.00           N
ATOM    640  H   ARG    52      28.200  18.700  51.940  1.00  0.00           H
ATOM    641  CA  ARG    52      29.460  18.750  50.250  1.00  0.00           C
ATOM    642  HA  ARG    52      29.190  18.350  49.270  1.00  0.00           H
ATOM    643  CB  ARG    52      29.180  20.240  50.210  1.00  0.00           C
ATOM    644  HB1 ARG    52      29.260  20.680  51.200  1.00  0.00           H
ATOM    645  HB2 ARG    52      28.130  20.260  49.910  1.00  0.00           H
ATOM    646  CG  ARG    52      29.960  21.180  49.220  1.00  0.00           C
ATOM    647  HG1 ARG    52      29.800  20.910  48.170  1.00  0.00           H
ATOM    648  HG2 ARG    52      31.020  21.120  49.440  1.00  0.00           H
ATOM    649  CD  ARG    52      29.460  22.640  49.360  1.00  0.00           C
ATOM    650  HD1 ARG    52      28.380  22.760  49.320  1.00  0.00           H
ATOM    651  HD2 ARG    52      29.880  23.290  48.600  1.00  0.00           H
ATOM    652  NE  ARG    52      29.960  23.180  50.630  1.00  0.00           N
ATOM    653  HE  ARG    52      30.760  22.700  51.010  1.00  0.00           H
ATOM    654  CZ  ARG    52      29.530  24.200  51.280  1.00  0.00           C
ATOM    655  NH1 ARG    52      28.530  25.000  50.880  1.00  0.00           N
ATOM    656 1HH1 ARG    52      28.080  24.780  50.010  1.00  0.00           H
ATOM    657 2HH1 ARG    52      28.030  25.660  51.460  1.00  0.00           H
ATOM    658  NH2 ARG    52      29.860  24.500  52.440  1.00  0.00           N
ATOM    659 1HH2 ARG    52      30.050  23.670  52.990  1.00  0.00           H
ATOM    660 2HH2 ARG    52      29.310  25.180  52.940  1.00  0.00           H
ATOM    661  C   ARG    52      30.970  18.550  50.500  1.00  0.00           C
ATOM    662  O   ARG    52      31.470  18.280  51.580  1.00  0.00           O
ATOM    663  N   GLU    53      31.810  18.590  49.480  1.00  0.00           N
ATOM    664  H   GLU    53      31.420  18.660  48.550  1.00  0.00           H
ATOM    665  CA  GLU    53      33.290  18.650  49.500  1.00  0.00           C
ATOM    666  HA  GLU    53      33.630  18.840  50.520  1.00  0.00           H
ATOM    667  CB  GLU    53      33.850  17.340  49.050  1.00  0.00           C
ATOM    668  HB1 GLU    53      34.930  17.460  49.120  1.00  0.00           H
ATOM    669  HB2 GLU    53      33.540  17.010  48.060  1.00  0.00           H
ATOM    670  CG  GLU    53      33.420  16.180  49.980  1.00  0.00           C
ATOM    671  HG1 GLU    53      32.330  16.150  50.040  1.00  0.00           H
ATOM    672  HG2 GLU    53      33.790  16.430  50.980  1.00  0.00           H
ATOM    673  CD  GLU    53      34.140  14.870  49.620  1.00  0.00           C
ATOM    674  OE1 GLU    53      33.830  14.270  48.570  1.00  0.00           O
ATOM    675  OE2 GLU    53      34.880  14.390  50.440  1.00  0.00           O
ATOM    676  C   GLU    53      33.970  19.860  48.750  1.00  0.00           C
ATOM    677  O   GLU    53      33.490  20.380  47.780  1.00  0.00           O
ATOM    678  N   PHE    54      35.100  20.290  49.340  1.00  0.00           N
ATOM    679  H   PHE    54      35.450  19.860  50.180  1.00  0.00           H
ATOM    680  CA  PHE    54      35.970  21.200  48.680  1.00  0.00           C
ATOM    681  HA  PHE    54      35.420  21.920  48.060  1.00  0.00           H
ATOM    682  CB  PHE    54      36.950  21.770  49.690  1.00  0.00           C
ATOM    683  HB1 PHE    54      37.600  20.970  50.040  1.00  0.00           H
ATOM    684  HB2 PHE    54      36.340  22.050  50.550  1.00  0.00           H
ATOM    685  CG  PHE    54      37.970  22.820  49.160  1.00  0.00           C
ATOM    686  CD1 PHE    54      37.640  23.830  48.260  1.00  0.00           C
ATOM    687  HD1 PHE    54      36.610  23.950  47.940  1.00  0.00           H
ATOM    688  CE1 PHE    54      38.650  24.730  47.810  1.00  0.00           C
ATOM    689  HE1 PHE    54      38.380  25.630  47.260  1.00  0.00           H
ATOM    690  CZ  PHE    54      39.930  24.750  48.350  1.00  0.00           C
ATOM    691  HZ  PHE    54      40.660  25.450  47.960  1.00  0.00           H
ATOM    692  CE2 PHE    54      40.220  23.820  49.370  1.00  0.00           C
ATOM    693  HE2 PHE    54      41.190  23.820  49.840  1.00  0.00           H
ATOM    694  CD2 PHE    54      39.290  22.800  49.740  1.00  0.00           C
ATOM    695  HD2 PHE    54      39.580  22.210  50.600  1.00  0.00           H
ATOM    696  C   PHE    54      36.770  20.510  47.590  1.00  0.00           C
ATOM    697  O   PHE    54      37.140  19.380  47.720  1.00  0.00           O
ATOM    698  N   VAL    55      37.040  21.170  46.470  1.00  0.00           N
ATOM    699  H   VAL    55      36.710  22.120  46.340  1.00  0.00           H
ATOM    700  CA  VAL    55      37.790  20.680  45.300  1.00  0.00           C
ATOM    701  HA  VAL    55      38.200  19.680  45.450  1.00  0.00           H
ATOM    702  CB  VAL    55      36.840  20.490  44.010  1.00  0.00           C
ATOM    703  HB  VAL    55      36.630  21.520  43.750  1.00  0.00           H
ATOM    704  CG1 VAL    55      37.540  19.790  42.780  1.00  0.00           C
ATOM    705 1HG1 VAL    55      38.010  20.620  42.250  1.00  0.00           H
ATOM    706 2HG1 VAL    55      38.290  19.070  43.120  1.00  0.00           H
ATOM    707 3HG1 VAL    55      36.860  19.260  42.110  1.00  0.00           H
ATOM    708  CG2 VAL    55      35.550  19.660  44.320  1.00  0.00           C
ATOM    709 1HG2 VAL    55      34.910  19.840  43.460  1.00  0.00           H
ATOM    710 2HG2 VAL    55      35.820  18.660  44.650  1.00  0.00           H
ATOM    711 3HG2 VAL    55      35.060  20.140  45.170  1.00  0.00           H
ATOM    712  C   VAL    55      39.070  21.360  45.110  1.00  0.00           C
ATOM    713  O   VAL    55      40.120  20.810  45.520  1.00  0.00           O
ATOM    714  N   ALA    56      39.070  22.540  44.500  1.00  0.00           N
ATOM    715  H   ALA    56      38.180  22.960  44.270  1.00  0.00           H
ATOM    716  CA  ALA    56      40.300  23.210  43.950  1.00  0.00           C
ATOM    717  HA  ALA    56      41.140  23.000  44.600  1.00  0.00           H
ATOM    718  CB  ALA    56      40.510  22.720  42.490  1.00  0.00           C
ATOM    719  HB1 ALA    56      40.490  21.640  42.520  1.00  0.00           H
ATOM    720  HB2 ALA    56      39.640  22.980  41.890  1.00  0.00           H
ATOM    721  HB3 ALA    56      41.480  23.040  42.120  1.00  0.00           H
ATOM    722  C   ALA    56      40.170  24.760  43.950  1.00  0.00           C
ATOM    723  O   ALA    56      39.220  25.240  43.440  1.00  0.00           O
ATOM    724  N   SER    57      41.110  25.470  44.470  1.00  0.00           N
ATOM    725  H   SER    57      41.920  24.950  44.770  1.00  0.00           H
ATOM    726  CA  SER    57      41.120  26.960  44.490  1.00  0.00           C
ATOM    727  HA  SER    57      40.380  27.400  43.820  1.00  0.00           H
ATOM    728  CB  SER    57      40.740  27.290  45.930  1.00  0.00           C
ATOM    729  HB1 SER    57      41.370  26.730  46.620  1.00  0.00           H
ATOM    730  HB2 SER    57      39.740  27.020  46.260  1.00  0.00           H
ATOM    731  OG  SER    57      40.850  28.620  46.240  1.00  0.00           O
ATOM    732  HG  SER    57      40.390  28.770  47.080  1.00  0.00           H
ATOM    733  C   SER    57      42.460  27.510  44.090  1.00  0.00           C
ATOM    734  O   SER    57      43.510  26.920  44.210  1.00  0.00           O
ATOM    735  N   ILE    58      42.470  28.820  43.630  1.00  0.00           N
ATOM    736  H   ILE    58      41.600  29.320  43.710  1.00  0.00           H
ATOM    737  CA  ILE    58      43.610  29.450  43.010  1.00  0.00           C
ATOM    738  HA  ILE    58      44.540  29.060  43.430  1.00  0.00           H
ATOM    739  CB  ILE    58      43.590  29.160  41.500  1.00  0.00           C
ATOM    740  HB  ILE    58      43.520  28.080  41.320  1.00  0.00           H
ATOM    741  CG2 ILE    58      42.390  29.800  40.780  1.00  0.00           C
ATOM    742 1HG2 ILE    58      42.500  30.880  40.920  1.00  0.00           H
ATOM    743 2HG2 ILE    58      42.450  29.600  39.710  1.00  0.00           H
ATOM    744 3HG2 ILE    58      41.440  29.410  41.130  1.00  0.00           H
ATOM    745  CG1 ILE    58      44.950  29.530  40.960  1.00  0.00           C
ATOM    746 1HG1 ILE    58      45.730  29.160  41.630  1.00  0.00           H
ATOM    747 2HG1 ILE    58      44.960  30.610  40.830  1.00  0.00           H
ATOM    748  CD  ILE    58      45.280  28.850  39.570  1.00  0.00           C
ATOM    749  HD1 ILE    58      44.640  29.400  38.870  1.00  0.00           H
ATOM    750  HD2 ILE    58      46.330  28.990  39.350  1.00  0.00           H
ATOM    751  HD3 ILE    58      45.070  27.780  39.600  1.00  0.00           H
ATOM    752  C   ILE    58      43.690  30.940  43.340  1.00  0.00           C
ATOM    753  O   ILE    58      42.690  31.660  43.270  1.00  0.00           O
ATOM    754  N   LYS    59      44.850  31.420  43.840  1.00  0.00           N
ATOM    755  H   LYS    59      45.610  30.750  43.880  1.00  0.00           H
ATOM    756  CA  LYS    59      45.170  32.810  44.100  1.00  0.00           C
ATOM    757  HA  LYS    59      44.290  33.310  44.510  1.00  0.00           H
ATOM    758  CB  LYS    59      46.370  32.980  45.150  1.00  0.00           C
ATOM    759  HB1 LYS    59      46.290  34.050  45.370  1.00  0.00           H
ATOM    760  HB2 LYS    59      47.330  32.750  44.700  1.00  0.00           H
ATOM    761  CG  LYS    59      46.200  32.210  46.500  1.00  0.00           C
ATOM    762  HG1 LYS    59      46.400  31.150  46.380  1.00  0.00           H
ATOM    763  HG2 LYS    59      45.240  32.350  46.990  1.00  0.00           H
ATOM    764  CD  LYS    59      47.180  32.690  47.590  1.00  0.00           C
ATOM    765  HD1 LYS    59      46.980  33.740  47.770  1.00  0.00           H
ATOM    766  HD2 LYS    59      48.210  32.610  47.240  1.00  0.00           H
ATOM    767  CE  LYS    59      46.980  31.980  48.960  1.00  0.00           C
ATOM    768  HE1 LYS    59      46.020  32.300  49.380  1.00  0.00           H
ATOM    769  HE2 LYS    59      47.710  32.360  49.660  1.00  0.00           H
ATOM    770  NZ  LYS    59      46.880  30.540  48.920  1.00  0.00           N
ATOM    771  HZ1 LYS    59      46.110  30.250  48.340  1.00  0.00           H
ATOM    772  HZ2 LYS    59      47.720  30.190  48.470  1.00  0.00           H
ATOM    773  HZ3 LYS    59      46.780  30.210  49.870  1.00  0.00           H
ATOM    774  C   LYS    59      45.470  33.490  42.720  1.00  0.00           C
ATOM    775  O   LYS    59      45.440  32.860  41.680  1.00  0.00           O
ATOM    776  N   TRP    60      45.720  34.770  42.650  1.00  0.00           N
ATOM    777  H   TRP    60      45.710  35.300  43.510  1.00  0.00           H
ATOM    778  CA  TRP    60      45.820  35.530  41.340  1.00  0.00           C
ATOM    779  HA  TRP    60      45.100  34.980  40.720  1.00  0.00           H
ATOM    780  CB  TRP    60      45.340  37.000  41.440  1.00  0.00           C
ATOM    781  HB1 TRP    60      44.270  37.110  41.610  1.00  0.00           H
ATOM    782  HB2 TRP    60      45.540  37.430  40.460  1.00  0.00           H
ATOM    783  CG  TRP    60      45.890  37.820  42.520  1.00  0.00           C
ATOM    784  CD1 TRP    60      45.400  38.000  43.710  1.00  0.00           C
ATOM    785  HD1 TRP    60      44.550  37.470  44.130  1.00  0.00           H
ATOM    786  NE1 TRP    60      46.180  38.930  44.390  1.00  0.00           N
ATOM    787  HE1 TRP    60      45.900  39.350  45.260  1.00  0.00           H
ATOM    788  CE2 TRP    60      47.240  39.300  43.640  1.00  0.00           C
ATOM    789  CZ2 TRP    60      48.290  40.240  43.860  1.00  0.00           C
ATOM    790  HZ2 TRP    60      48.470  40.800  44.760  1.00  0.00           H
ATOM    791  CH2 TRP    60      49.180  40.530  42.820  1.00  0.00           C
ATOM    792  HH2 TRP    60      49.960  41.270  42.930  1.00  0.00           H
ATOM    793  CZ3 TRP    60      49.120  39.760  41.680  1.00  0.00           C
ATOM    794  HZ3 TRP    60      49.840  39.840  40.870  1.00  0.00           H
ATOM    795  CE3 TRP    60      48.090  38.860  41.430  1.00  0.00           C
ATOM    796  HE3 TRP    60      48.030  38.320  40.500  1.00  0.00           H
ATOM    797  CD2 TRP    60      47.080  38.700  42.390  1.00  0.00           C
ATOM    798  C   TRP    60      47.130  35.390  40.500  1.00  0.00           C
ATOM    799  O   TRP    60      47.160  35.520  39.300  1.00  0.00           O
ATOM    800  N   ALA    61      48.230  35.110  41.160  1.00  0.00           N
ATOM    801  H   ALA    61      48.140  35.060  42.160  1.00  0.00           H
ATOM    802  CA  ALA    61      49.530  34.830  40.610  1.00  0.00           C
ATOM    803  HA  ALA    61      49.540  35.030  39.540  1.00  0.00           H
ATOM    804  CB  ALA    61      50.610  35.740  41.140  1.00  0.00           C
ATOM    805  HB1 ALA    61      51.410  35.870  40.410  1.00  0.00           H
ATOM    806  HB2 ALA    61      50.270  36.780  41.240  1.00  0.00           H
ATOM    807  HB3 ALA    61      50.960  35.330  42.080  1.00  0.00           H
ATOM    808  C   ALA    61      49.830  33.310  40.640  1.00  0.00           C
ATOM    809  O   ALA    61      50.980  32.960  40.540  1.00  0.00           O
ATOM    810  N   GLY    65      48.870  32.400  40.730  1.00  0.00           N
ATOM    811  H   GLY    65      47.910  32.690  40.820  1.00  0.00           H
ATOM    812  CA  GLY    65      49.070  30.950  40.370  1.00  0.00           C
ATOM    813  HA1 GLY    65      49.920  30.810  39.700  1.00  0.00           H
ATOM    814  HA2 GLY    65      48.130  30.690  39.890  1.00  0.00           H
ATOM    815  C   GLY    65      49.220  29.950  41.560  1.00  0.00           C
ATOM    816  O   GLY    65      49.160  28.750  41.350  1.00  0.00           O
ATOM    817  N   ASP    66      49.150  30.390  42.760  1.00  0.00           N
ATOM    818  H   ASP    66      49.160  31.400  42.810  1.00  0.00           H
ATOM    819  CA  ASP    66      49.140  29.500  43.950  1.00  0.00           C
ATOM    820  HA  ASP    66      50.000  28.840  43.850  1.00  0.00           H
ATOM    821  CB  ASP    66      49.370  30.460  45.190  1.00  0.00           C
ATOM    822  HB1 ASP    66      48.500  31.110  45.340  1.00  0.00           H
ATOM    823  HB2 ASP    66      50.210  31.120  44.970  1.00  0.00           H
ATOM    824  CG  ASP    66      49.560  29.730  46.470  1.00  0.00           C
ATOM    825  OD1 ASP    66      49.140  30.180  47.610  1.00  0.00           O
ATOM    826  OD2 ASP    66      50.060  28.580  46.450  1.00  0.00           O
ATOM    827  C   ASP    66      47.800  28.720  44.130  1.00  0.00           C
ATOM    828  O   ASP    66      46.670  29.340  44.170  1.00  0.00           O
ATOM    829  N   ARG    67      47.830  27.400  44.240  1.00  0.00           N
ATOM    830  H   ARG    67      48.750  27.020  44.400  1.00  0.00           H
ATOM    831  CA  ARG    67      46.640  26.460  44.350  1.00  0.00           C
ATOM    832  HA  ARG    67      45.710  27.010  44.190  1.00  0.00           H
ATOM    833  CB  ARG    67      46.850  25.420  43.200  1.00  0.00           C
ATOM    834  HB1 ARG    67      46.040  24.700  43.270  1.00  0.00           H
ATOM    835  HB2 ARG    67      47.870  25.060  43.330  1.00  0.00           H
ATOM    836  CG  ARG    67      46.720  25.980  41.800  1.00  0.00           C
ATOM    837  HG1 ARG    67      47.260  26.920  41.880  1.00  0.00           H
ATOM    838  HG2 ARG    67      45.670  26.160  41.600  1.00  0.00           H
ATOM    839  CD  ARG    67      47.390  25.170  40.690  1.00  0.00           C
ATOM    840  HD1 ARG    67      46.960  24.180  40.570  1.00  0.00           H
ATOM    841  HD2 ARG    67      48.440  25.030  40.920  1.00  0.00           H
ATOM    842  NE  ARG    67      47.190  25.760  39.370  1.00  0.00           N
ATOM    843  HE  ARG    67      46.430  25.410  38.800  1.00  0.00           H
ATOM    844  CZ  ARG    67      48.050  26.430  38.610  1.00  0.00           C
ATOM    845  NH1 ARG    67      49.060  27.080  39.110  1.00  0.00           N
ATOM    846 1HH1 ARG    67      49.190  27.300  40.090  1.00  0.00           H
ATOM    847 2HH1 ARG    67      49.610  27.580  38.420  1.00  0.00           H
ATOM    848  NH2 ARG    67      47.860  26.650  37.360  1.00  0.00           N
ATOM    849 1HH2 ARG    67      46.970  26.440  36.940  1.00  0.00           H
ATOM    850 2HH2 ARG    67      48.450  27.310  36.870  1.00  0.00           H
ATOM    851  C   ARG    67      46.590  25.650  45.650  1.00  0.00           C
ATOM    852  O   ARG    67      47.610  25.080  46.140  1.00  0.00           O
ATOM    853  N   THR    68      45.370  25.570  46.080  1.00  0.00           N
ATOM    854  H   THR    68      44.670  26.050  45.530  1.00  0.00           H
ATOM    855  CA  THR    68      44.970  24.760  47.310  1.00  0.00           C
ATOM    856  HA  THR    68      45.880  24.240  47.620  1.00  0.00           H
ATOM    857  CB  THR    68      44.480  25.740  48.410  1.00  0.00           C
ATOM    858  HB  THR    68      43.530  26.140  48.050  1.00  0.00           H
ATOM    859  CG2 THR    68      44.370  25.000  49.780  1.00  0.00           C
ATOM    860 1HG2 THR    68      43.790  24.080  49.700  1.00  0.00           H
ATOM    861 2HG2 THR    68      45.330  24.660  50.180  1.00  0.00           H
ATOM    862 3HG2 THR    68      43.950  25.570  50.600  1.00  0.00           H
ATOM    863  OG1 THR    68      45.370  26.800  48.540  1.00  0.00           O
ATOM    864  HG1 THR    68      46.140  26.490  49.020  1.00  0.00           H
ATOM    865  C   THR    68      43.810  23.740  46.990  1.00  0.00           C
ATOM    866  O   THR    68      42.780  24.180  46.510  1.00  0.00           O
ATOM    867  N   TYR    69      44.020  22.480  47.320  1.00  0.00           N
ATOM    868  H   TYR    69      44.920  22.210  47.700  1.00  0.00           H
ATOM    869  CA  TYR    69      43.070  21.410  46.980  1.00  0.00           C
ATOM    870  HA  TYR    69      42.230  21.940  46.540  1.00  0.00           H
ATOM    871  CB  TYR    69      43.710  20.450  45.960  1.00  0.00           C
ATOM    872  HB1 TYR    69      42.930  19.690  45.940  1.00  0.00           H
ATOM    873  HB2 TYR    69      44.620  20.010  46.370  1.00  0.00           H
ATOM    874  CG  TYR    69      44.030  20.950  44.570  1.00  0.00           C
ATOM    875  CD1 TYR    69      45.130  21.740  44.350  1.00  0.00           C
ATOM    876  HD1 TYR    69      45.630  22.180  45.200  1.00  0.00           H
ATOM    877  CE1 TYR    69      45.600  21.940  43.020  1.00  0.00           C
ATOM    878  HE1 TYR    69      46.460  22.540  42.770  1.00  0.00           H
ATOM    879  CZ  TYR    69      44.850  21.400  41.940  1.00  0.00           C
ATOM    880  OH  TYR    69      45.290  21.590  40.690  1.00  0.00           O
ATOM    881  HH  TYR    69      46.250  21.680  40.590  1.00  0.00           H
ATOM    882  CE2 TYR    69      43.680  20.710  42.210  1.00  0.00           C
ATOM    883  HE2 TYR    69      43.050  20.180  41.510  1.00  0.00           H
ATOM    884  CD2 TYR    69      43.270  20.530  43.500  1.00  0.00           C
ATOM    885  HD2 TYR    69      42.410  19.930  43.770  1.00  0.00           H
ATOM    886  C   TYR    69      42.450  20.700  48.150  1.00  0.00           C
ATOM    887  O   TYR    69      42.990  20.750  49.250  1.00  0.00           O
ATOM    888  N   GLY    70      41.330  19.970  47.930  1.00  0.00           N
ATOM    889  H   GLY    70      41.010  19.870  46.970  1.00  0.00           H
ATOM    890  CA  GLY    70      40.470  19.510  49.050  1.00  0.00           C
ATOM    891  HA1 GLY    70      39.490  19.270  48.640  1.00  0.00           H
ATOM    892  HA2 GLY    70      40.430  20.420  49.640  1.00  0.00           H
ATOM    893  C   GLY    70      41.090  18.300  49.790  1.00  0.00           C
ATOM    894  O   GLY    70      41.010  18.160  51.030  1.00  0.00           O
ATOM    895  N   THR    71      41.920  17.560  49.030  1.00  0.00           N
ATOM    896  H   THR    71      42.140  17.970  48.130  1.00  0.00           H
ATOM    897  CA  THR    71      42.640  16.300  49.290  1.00  0.00           C
ATOM    898  HA  THR    71      43.160  16.310  50.250  1.00  0.00           H
ATOM    899  CB  THR    71      41.740  15.020  49.120  1.00  0.00           C
ATOM    900  HB  THR    71      42.320  14.270  49.660  1.00  0.00           H
ATOM    901  CG2 THR    71      40.340  15.110  49.780  1.00  0.00           C
ATOM    902 1HG2 THR    71      39.910  14.120  49.950  1.00  0.00           H
ATOM    903 2HG2 THR    71      40.440  15.400  50.830  1.00  0.00           H
ATOM    904 3HG2 THR    71      39.700  15.780  49.210  1.00  0.00           H
ATOM    905  OG1 THR    71      41.500  14.760  47.750  1.00  0.00           O
ATOM    906  HG1 THR    71      40.590  14.450  47.670  1.00  0.00           H
ATOM    907  C   THR    71      43.790  16.240  48.340  1.00  0.00           C
ATOM    908  O   THR    71      43.900  16.990  47.360  1.00  0.00           O
ATOM    909  N   ASP    72      44.730  15.340  48.600  1.00  0.00           N
ATOM    910  H   ASP    72      44.720  14.930  49.520  1.00  0.00           H
ATOM    911  CA  ASP    72      45.740  14.860  47.690  1.00  0.00           C
ATOM    912  HA  ASP    72      46.110  15.790  47.260  1.00  0.00           H
ATOM    913  CB  ASP    72      46.850  14.070  48.480  1.00  0.00           C
ATOM    914  HB1 ASP    72      46.340  13.290  49.040  1.00  0.00           H
ATOM    915  HB2 ASP    72      47.400  14.630  49.240  1.00  0.00           H
ATOM    916  CG  ASP    72      47.880  13.430  47.590  1.00  0.00           C
ATOM    917  OD1 ASP    72      48.820  14.080  47.170  1.00  0.00           O
ATOM    918  OD2 ASP    72      47.620  12.290  47.070  1.00  0.00           O
ATOM    919  C   ASP    72      45.160  14.030  46.540  1.00  0.00           C
ATOM    920  O   ASP    72      45.550  14.250  45.440  1.00  0.00           O
ATOM    921  N   SER    73      44.260  13.090  46.880  1.00  0.00           N
ATOM    922  H   SER    73      44.060  13.000  47.860  1.00  0.00           H
ATOM    923  CA  SER    73      43.480  12.260  45.910  1.00  0.00           C
ATOM    924  HA  SER    73      44.210  11.640  45.390  1.00  0.00           H
ATOM    925  CB  SER    73      42.540  11.400  46.710  1.00  0.00           C
ATOM    926  HB1 SER    73      41.810  12.060  47.180  1.00  0.00           H
ATOM    927  HB2 SER    73      43.060  10.850  47.490  1.00  0.00           H
ATOM    928  OG  SER    73      41.950  10.440  45.850  1.00  0.00           O
ATOM    929  HG  SER    73      41.920   9.620  46.350  1.00  0.00           H
ATOM    930  C   SER    73      42.780  13.050  44.800  1.00  0.00           C
ATOM    931  O   SER    73      42.870  12.720  43.620  1.00  0.00           O
ATOM    932  N   VAL    74      42.170  14.220  45.090  1.00  0.00           N
ATOM    933  H   VAL    74      42.200  14.640  46.010  1.00  0.00           H
ATOM    934  CA  VAL    74      41.480  15.010  44.060  1.00  0.00           C
ATOM    935  HA  VAL    74      40.830  14.400  43.430  1.00  0.00           H
ATOM    936  CB  VAL    74      40.430  16.000  44.740  1.00  0.00           C
ATOM    937  HB  VAL    74      39.830  15.370  45.390  1.00  0.00           H
ATOM    938  CG1 VAL    74      41.060  17.210  45.430  1.00  0.00           C
ATOM    939 1HG1 VAL    74      41.710  16.970  46.280  1.00  0.00           H
ATOM    940 2HG1 VAL    74      41.570  17.870  44.720  1.00  0.00           H
ATOM    941 3HG1 VAL    74      40.170  17.670  45.850  1.00  0.00           H
ATOM    942  CG2 VAL    74      39.410  16.400  43.640  1.00  0.00           C
ATOM    943 1HG2 VAL    74      38.940  15.550  43.130  1.00  0.00           H
ATOM    944 2HG2 VAL    74      38.580  16.950  44.080  1.00  0.00           H
ATOM    945 3HG2 VAL    74      39.920  17.020  42.910  1.00  0.00           H
ATOM    946  C   VAL    74      42.450  15.600  43.030  1.00  0.00           C
ATOM    947  O   VAL    74      42.090  15.680  41.830  1.00  0.00           O
ATOM    948  N   LYS    75      43.550  16.060  43.500  1.00  0.00           N
ATOM    949  H   LYS    75      43.740  15.890  44.480  1.00  0.00           H
ATOM    950  CA  LYS    75      44.710  16.640  42.780  1.00  0.00           C
ATOM    951  HA  LYS    75      44.330  17.530  42.270  1.00  0.00           H
ATOM    952  CB  LYS    75      45.840  17.060  43.770  1.00  0.00           C
ATOM    953  HB1 LYS    75      46.430  16.190  44.070  1.00  0.00           H
ATOM    954  HB2 LYS    75      45.430  17.590  44.630  1.00  0.00           H
ATOM    955  CG  LYS    75      46.730  18.170  43.180  1.00  0.00           C
ATOM    956  HG1 LYS    75      46.110  18.920  42.710  1.00  0.00           H
ATOM    957  HG2 LYS    75      47.250  17.770  42.310  1.00  0.00           H
ATOM    958  CD  LYS    75      47.730  18.840  44.090  1.00  0.00           C
ATOM    959  HD1 LYS    75      48.220  18.060  44.670  1.00  0.00           H
ATOM    960  HD2 LYS    75      47.160  19.500  44.750  1.00  0.00           H
ATOM    961  CE  LYS    75      48.680  19.700  43.240  1.00  0.00           C
ATOM    962  HE1 LYS    75      48.010  20.370  42.710  1.00  0.00           H
ATOM    963  HE2 LYS    75      49.320  19.000  42.720  1.00  0.00           H
ATOM    964  NZ  LYS    75      49.480  20.490  44.230  1.00  0.00           N
ATOM    965  HZ1 LYS    75      48.900  20.760  45.010  1.00  0.00           H
ATOM    966  HZ2 LYS    75      50.370  20.120  44.510  1.00  0.00           H
ATOM    967  HZ3 LYS    75      49.880  21.270  43.720  1.00  0.00           H
ATOM    968  C   LYS    75      45.350  15.680  41.780  1.00  0.00           C
ATOM    969  O   LYS    75      45.950  16.060  40.800  1.00  0.00           O
ATOM    970  N   GLY    76      45.030  14.370  41.920  1.00  0.00           N
ATOM    971  H   GLY    76      44.510  14.110  42.750  1.00  0.00           H
ATOM    972  CA  GLY    76      45.380  13.350  40.980  1.00  0.00           C
ATOM    973  HA1 GLY    76      45.000  12.440  41.420  1.00  0.00           H
ATOM    974  HA2 GLY    76      46.460  13.340  40.840  1.00  0.00           H
ATOM    975  C   GLY    76      44.600  13.440  39.610  1.00  0.00           C
ATOM    976  O   GLY    76      45.130  13.110  38.570  1.00  0.00           O
ATOM    977  N   ARG    77      43.420  14.040  39.610  1.00  0.00           N
ATOM    978  H   ARG    77      43.070  14.290  40.530  1.00  0.00           H
ATOM    979  CA  ARG    77      42.550  14.130  38.370  1.00  0.00           C
ATOM    980  HA  ARG    77      43.160  13.990  37.480  1.00  0.00           H
ATOM    981  CB  ARG    77      41.530  12.980  38.360  1.00  0.00           C
ATOM    982  HB1 ARG    77      40.850  13.250  37.560  1.00  0.00           H
ATOM    983  HB2 ARG    77      41.040  13.080  39.330  1.00  0.00           H
ATOM    984  CG  ARG    77      42.200  11.570  38.260  1.00  0.00           C
ATOM    985  HG1 ARG    77      42.830  11.320  39.110  1.00  0.00           H
ATOM    986  HG2 ARG    77      42.870  11.570  37.400  1.00  0.00           H
ATOM    987  CD  ARG    77      41.160  10.500  37.910  1.00  0.00           C
ATOM    988  HD1 ARG    77      41.620   9.530  37.750  1.00  0.00           H
ATOM    989  HD2 ARG    77      40.750  10.800  36.950  1.00  0.00           H
ATOM    990  NE  ARG    77      40.030  10.450  38.950  1.00  0.00           N
ATOM    991  HE  ARG    77      40.290  10.170  39.880  1.00  0.00           H
ATOM    992  CZ  ARG    77      38.820  10.990  38.850  1.00  0.00           C
ATOM    993  NH1 ARG    77      38.300  11.600  37.820  1.00  0.00           N
ATOM    994 1HH1 ARG    77      38.800  11.560  36.940  1.00  0.00           H
ATOM    995 2HH1 ARG    77      37.330  11.860  37.860  1.00  0.00           H
ATOM    996  NH2 ARG    77      37.980  10.960  39.810  1.00  0.00           N
ATOM    997 1HH2 ARG    77      38.250  10.690  40.740  1.00  0.00           H
ATOM    998 2HH2 ARG    77      37.030  11.270  39.680  1.00  0.00           H
ATOM    999  C   ARG    77      41.870  15.400  38.080  1.00  0.00           C
ATOM   1000  O   ARG    77      41.590  15.630  36.890  1.00  0.00           O
ATOM   1001  N   PHE    78      41.780  16.320  39.070  1.00  0.00           N
ATOM   1002  H   PHE    78      42.160  16.030  39.970  1.00  0.00           H
ATOM   1003  CA  PHE    78      41.270  17.670  38.950  1.00  0.00           C
ATOM   1004  HA  PHE    78      40.710  17.690  38.020  1.00  0.00           H
ATOM   1005  CB  PHE    78      40.240  17.910  40.080  1.00  0.00           C
ATOM   1006  HB1 PHE    78      40.040  18.980  40.190  1.00  0.00           H
ATOM   1007  HB2 PHE    78      40.640  17.690  41.070  1.00  0.00           H
ATOM   1008  CG  PHE    78      38.840  17.330  39.760  1.00  0.00           C
ATOM   1009  CD1 PHE    78      38.620  16.020  40.110  1.00  0.00           C
ATOM   1010  HD1 PHE    78      39.450  15.490  40.560  1.00  0.00           H
ATOM   1011  CE1 PHE    78      37.530  15.250  39.620  1.00  0.00           C
ATOM   1012  HE1 PHE    78      37.480  14.190  39.810  1.00  0.00           H
ATOM   1013  CZ  PHE    78      36.430  15.920  39.140  1.00  0.00           C
ATOM   1014  HZ  PHE    78      35.560  15.330  38.910  1.00  0.00           H
ATOM   1015  CE2 PHE    78      36.540  17.300  38.980  1.00  0.00           C
ATOM   1016  HE2 PHE    78      35.680  17.820  38.580  1.00  0.00           H
ATOM   1017  CD2 PHE    78      37.730  18.030  39.170  1.00  0.00           C
ATOM   1018  HD2 PHE    78      37.820  19.050  38.820  1.00  0.00           H
ATOM   1019  C   PHE    78      42.330  18.790  38.830  1.00  0.00           C
ATOM   1020  O   PHE    78      43.320  18.720  39.580  1.00  0.00           O
ATOM   1021  N   ALA    79      42.130  19.820  38.000  1.00  0.00           N
ATOM   1022  H   ALA    79      41.360  19.890  37.350  1.00  0.00           H
ATOM   1023  CA  ALA    79      43.210  20.870  37.890  1.00  0.00           C
ATOM   1024  HA  ALA    79      43.670  21.020  38.870  1.00  0.00           H
ATOM   1025  CB  ALA    79      44.180  20.500  36.770  1.00  0.00           C
ATOM   1026  HB1 ALA    79      44.670  19.550  37.000  1.00  0.00           H
ATOM   1027  HB2 ALA    79      43.620  20.230  35.880  1.00  0.00           H
ATOM   1028  HB3 ALA    79      44.940  21.230  36.490  1.00  0.00           H
ATOM   1029  C   ALA    79      42.660  22.290  37.480  1.00  0.00           C
ATOM   1030  O   ALA    79      41.710  22.410  36.740  1.00  0.00           O
ATOM   1031  N   ILE    80      43.360  23.370  37.840  1.00  0.00           N
ATOM   1032  H   ILE    80      44.230  23.280  38.350  1.00  0.00           H
ATOM   1033  CA  ILE    80      42.820  24.700  37.920  1.00  0.00           C
ATOM   1034  HA  ILE    80      41.920  24.770  37.310  1.00  0.00           H
ATOM   1035  CB  ILE    80      42.300  25.050  39.340  1.00  0.00           C
ATOM   1036  HB  ILE    80      41.730  24.160  39.620  1.00  0.00           H
ATOM   1037  CG2 ILE    80      43.550  25.140  40.330  1.00  0.00           C
ATOM   1038 1HG2 ILE    80      43.280  24.900  41.360  1.00  0.00           H
ATOM   1039 2HG2 ILE    80      44.340  24.480  39.970  1.00  0.00           H
ATOM   1040 3HG2 ILE    80      44.030  26.120  40.300  1.00  0.00           H
ATOM   1041  CG1 ILE    80      41.350  26.270  39.340  1.00  0.00           C
ATOM   1042 1HG1 ILE    80      40.510  26.070  38.680  1.00  0.00           H
ATOM   1043 2HG1 ILE    80      41.700  27.190  38.850  1.00  0.00           H
ATOM   1044  CD  ILE    80      40.750  26.620  40.740  1.00  0.00           C
ATOM   1045  HD1 ILE    80      39.950  25.910  40.920  1.00  0.00           H
ATOM   1046  HD2 ILE    80      41.410  26.740  41.600  1.00  0.00           H
ATOM   1047  HD3 ILE    80      40.200  27.560  40.810  1.00  0.00           H
ATOM   1048  C   ILE    80      43.720  25.880  37.360  1.00  0.00           C
ATOM   1049  O   ILE    80      44.930  25.920  37.620  1.00  0.00           O
ATOM   1050  N   SER    81      43.110  26.900  36.690  1.00  0.00           N
ATOM   1051  H   SER    81      42.140  26.770  36.440  1.00  0.00           H
ATOM   1052  CA  SER    81      43.830  28.050  36.060  1.00  0.00           C
ATOM   1053  HA  SER    81      44.560  28.480  36.750  1.00  0.00           H
ATOM   1054  CB  SER    81      44.600  27.500  34.870  1.00  0.00           C
ATOM   1055  HB1 SER    81      45.440  26.880  35.200  1.00  0.00           H
ATOM   1056  HB2 SER    81      44.970  28.340  34.280  1.00  0.00           H
ATOM   1057  OG  SER    81      43.750  26.710  34.090  1.00  0.00           O
ATOM   1058  HG  SER    81      43.840  27.010  33.180  1.00  0.00           H
ATOM   1059  C   SER    81      42.810  29.190  35.750  1.00  0.00           C
ATOM   1060  O   SER    81      41.660  28.950  35.870  1.00  0.00           O
ATOM   1061  N   ARG    82      43.290  30.340  35.310  1.00  0.00           N
ATOM   1062  H   ARG    82      44.280  30.390  35.130  1.00  0.00           H
ATOM   1063  CA  ARG    82      42.620  31.630  35.190  1.00  0.00           C
ATOM   1064  HA  ARG    82      41.670  31.380  34.710  1.00  0.00           H
ATOM   1065  CB  ARG    82      42.500  32.320  36.580  1.00  0.00           C
ATOM   1066  HB1 ARG    82      41.690  31.750  37.020  1.00  0.00           H
ATOM   1067  HB2 ARG    82      42.270  33.380  36.420  1.00  0.00           H
ATOM   1068  CG  ARG    82      43.780  32.330  37.390  1.00  0.00           C
ATOM   1069  HG1 ARG    82      44.620  32.650  36.770  1.00  0.00           H
ATOM   1070  HG2 ARG    82      43.900  31.350  37.840  1.00  0.00           H
ATOM   1071  CD  ARG    82      43.590  33.390  38.550  1.00  0.00           C
ATOM   1072  HD1 ARG    82      44.150  32.980  39.380  1.00  0.00           H
ATOM   1073  HD2 ARG    82      42.560  33.470  38.900  1.00  0.00           H
ATOM   1074  NE  ARG    82      44.080  34.720  38.130  1.00  0.00           N
ATOM   1075  HE  ARG    82      44.680  34.880  37.340  1.00  0.00           H
ATOM   1076  CZ  ARG    82      43.640  35.810  38.730  1.00  0.00           C
ATOM   1077  NH1 ARG    82      42.680  35.790  39.660  1.00  0.00           N
ATOM   1078 1HH1 ARG    82      42.350  34.960  40.130  1.00  0.00           H
ATOM   1079 2HH1 ARG    82      42.290  36.690  39.880  1.00  0.00           H
ATOM   1080  NH2 ARG    82      43.990  37.000  38.420  1.00  0.00           N
ATOM   1081 1HH2 ARG    82      44.660  37.200  37.690  1.00  0.00           H
ATOM   1082 2HH2 ARG    82      43.440  37.720  38.860  1.00  0.00           H
ATOM   1083  C   ARG    82      43.230  32.680  34.230  1.00  0.00           C
ATOM   1084  O   ARG    82      44.430  32.790  34.030  1.00  0.00           O
ATOM   1085  N   ASP    83      42.340  33.520  33.750  1.00  0.00           N
ATOM   1086  H   ASP    83      41.390  33.250  33.950  1.00  0.00           H
ATOM   1087  CA  ASP    83      42.660  34.580  32.770  1.00  0.00           C
ATOM   1088  HA  ASP    83      43.720  34.790  32.880  1.00  0.00           H
ATOM   1089  CB  ASP    83      42.460  34.000  31.330  1.00  0.00           C
ATOM   1090  HB1 ASP    83      41.400  34.060  31.090  1.00  0.00           H
ATOM   1091  HB2 ASP    83      42.770  32.960  31.230  1.00  0.00           H
ATOM   1092  CG  ASP    83      43.220  34.930  30.270  1.00  0.00           C
ATOM   1093  OD1 ASP    83      43.240  34.480  29.060  1.00  0.00           O
ATOM   1094  OD2 ASP    83      43.860  36.000  30.630  1.00  0.00           O
ATOM   1095  C   ASP    83      41.930  35.880  33.080  1.00  0.00           C
ATOM   1096  O   ASP    83      40.720  36.100  32.820  1.00  0.00           O
ATOM   1097  N   ASN    84      42.770  36.960  33.360  1.00  0.00           N
ATOM   1098  H   ASN    84      43.770  36.900  33.440  1.00  0.00           H
ATOM   1099  CA  ASN    84      42.280  38.290  33.620  1.00  0.00           C
ATOM   1100  HA  ASN    84      41.330  38.200  34.140  1.00  0.00           H
ATOM   1101  CB  ASN    84      43.370  39.100  34.470  1.00  0.00           C
ATOM   1102  HB1 ASN    84      44.310  39.300  33.960  1.00  0.00           H
ATOM   1103  HB2 ASN    84      43.760  38.540  35.320  1.00  0.00           H
ATOM   1104  CG  ASN    84      42.840  40.390  35.040  1.00  0.00           C
ATOM   1105  OD1 ASN    84      41.900  40.400  35.820  1.00  0.00           O
ATOM   1106  ND2 ASN    84      43.420  41.500  34.790  1.00  0.00           N
ATOM   1107 1HD2 ASN    84      43.920  41.600  33.920  1.00  0.00           H
ATOM   1108 2HD2 ASN    84      43.090  42.320  35.290  1.00  0.00           H
ATOM   1109  C   ASN    84      41.950  38.950  32.360  1.00  0.00           C
ATOM   1110  O   ASN    84      41.120  39.840  32.330  1.00  0.00           O
ATOM   1111  N   ALA    85      42.490  38.510  31.230  1.00  0.00           N
ATOM   1112  H   ALA    85      43.210  37.790  31.240  1.00  0.00           H
ATOM   1113  CA  ALA    85      42.100  38.900  29.820  1.00  0.00           C
ATOM   1114  HA  ALA    85      42.290  39.980  29.810  1.00  0.00           H
ATOM   1115  CB  ALA    85      42.970  38.250  28.790  1.00  0.00           C
ATOM   1116  HB1 ALA    85      44.020  38.390  29.060  1.00  0.00           H
ATOM   1117  HB2 ALA    85      42.640  37.230  28.610  1.00  0.00           H
ATOM   1118  HB3 ALA    85      42.810  38.720  27.820  1.00  0.00           H
ATOM   1119  C   ALA    85      40.630  38.740  29.410  1.00  0.00           C
ATOM   1120  O   ALA    85      40.180  39.200  28.360  1.00  0.00           O
ATOM   1121  N   LYS    86      39.930  37.900  30.190  1.00  0.00           N
ATOM   1122  H   LYS    86      40.480  37.490  30.930  1.00  0.00           H
ATOM   1123  CA  LYS    86      38.550  37.510  30.090  1.00  0.00           C
ATOM   1124  HA  LYS    86      38.060  38.400  29.690  1.00  0.00           H
ATOM   1125  CB  LYS    86      38.350  36.350  29.090  1.00  0.00           C
ATOM   1126  HB1 LYS    86      38.470  36.670  28.050  1.00  0.00           H
ATOM   1127  HB2 LYS    86      37.320  36.030  29.200  1.00  0.00           H
ATOM   1128  CG  LYS    86      39.230  35.120  29.380  1.00  0.00           C
ATOM   1129  HG1 LYS    86      39.030  34.670  30.350  1.00  0.00           H
ATOM   1130  HG2 LYS    86      40.260  35.430  29.270  1.00  0.00           H
ATOM   1131  CD  LYS    86      39.060  34.090  28.270  1.00  0.00           C
ATOM   1132  HD1 LYS    86      39.180  34.540  27.280  1.00  0.00           H
ATOM   1133  HD2 LYS    86      38.030  33.770  28.430  1.00  0.00           H
ATOM   1134  CE  LYS    86      40.010  32.880  28.430  1.00  0.00           C
ATOM   1135  HE1 LYS    86      39.940  32.430  29.430  1.00  0.00           H
ATOM   1136  HE2 LYS    86      41.020  33.240  28.260  1.00  0.00           H
ATOM   1137  NZ  LYS    86      39.780  31.870  27.310  1.00  0.00           N
ATOM   1138  HZ1 LYS    86      40.090  32.280  26.440  1.00  0.00           H
ATOM   1139  HZ2 LYS    86      40.390  31.070  27.420  1.00  0.00           H
ATOM   1140  HZ3 LYS    86      38.800  31.680  27.230  1.00  0.00           H
ATOM   1141  C   LYS    86      37.830  37.290  31.490  1.00  0.00           C
ATOM   1142  O   LYS    86      36.790  36.680  31.490  1.00  0.00           O
ATOM   1143  N   ASN    87      38.370  37.810  32.650  1.00  0.00           N
ATOM   1144  H   ASN    87      39.210  38.350  32.530  1.00  0.00           H
ATOM   1145  CA  ASN    87      37.780  37.750  34.000  1.00  0.00           C
ATOM   1146  HA  ASN    87      38.560  38.050  34.690  1.00  0.00           H
ATOM   1147  CB  ASN    87      36.740  38.890  34.070  1.00  0.00           C
ATOM   1148  HB1 ASN    87      35.910  38.510  33.470  1.00  0.00           H
ATOM   1149  HB2 ASN    87      37.090  39.830  33.640  1.00  0.00           H
ATOM   1150  CG  ASN    87      36.130  39.300  35.420  1.00  0.00           C
ATOM   1151  OD1 ASN    87      34.940  39.180  35.690  1.00  0.00           O
ATOM   1152  ND2 ASN    87      36.770  40.090  36.180  1.00  0.00           N
ATOM   1153 1HD2 ASN    87      37.640  40.390  35.770  1.00  0.00           H
ATOM   1154 2HD2 ASN    87      36.340  40.350  37.060  1.00  0.00           H
ATOM   1155  C   ASN    87      37.280  36.390  34.510  1.00  0.00           C
ATOM   1156  O   ASN    87      36.270  36.260  35.150  1.00  0.00           O
ATOM   1157  N   THR    88      38.010  35.340  34.020  1.00  0.00           N
ATOM   1158  H   THR    88      38.930  35.550  33.660  1.00  0.00           H
ATOM   1159  CA  THR    88      37.390  33.950  34.060  1.00  0.00           C
ATOM   1160  HA  THR    88      36.630  33.850  34.830  1.00  0.00           H
ATOM   1161  CB  THR    88      36.760  33.550  32.710  1.00  0.00           C
ATOM   1162  HB  THR    88      37.540  33.590  31.950  1.00  0.00           H
ATOM   1163  CG2 THR    88      36.200  32.100  32.750  1.00  0.00           C
ATOM   1164 1HG2 THR    88      35.430  31.890  33.490  1.00  0.00           H
ATOM   1165 2HG2 THR    88      35.580  31.810  31.900  1.00  0.00           H
ATOM   1166 3HG2 THR    88      37.020  31.400  32.910  1.00  0.00           H
ATOM   1167  OG1 THR    88      35.600  34.370  32.420  1.00  0.00           O
ATOM   1168  HG1 THR    88      36.000  35.220  32.220  1.00  0.00           H
ATOM   1169  C   THR    88      38.380  32.840  34.560  1.00  0.00           C
ATOM   1170  O   THR    88      39.540  32.780  34.190  1.00  0.00           O
ATOM   1171  N   MET    89      37.900  31.980  35.490  1.00  0.00           N
ATOM   1172  H   MET    89      36.910  32.040  35.660  1.00  0.00           H
ATOM   1173  CA  MET    89      38.580  30.800  36.070  1.00  0.00           C
ATOM   1174  HA  MET    89      39.610  31.000  35.790  1.00  0.00           H
ATOM   1175  CB  MET    89      38.640  31.060  37.580  1.00  0.00           C
ATOM   1176  HB1 MET    89      37.640  31.300  37.950  1.00  0.00           H
ATOM   1177  HB2 MET    89      39.220  31.970  37.760  1.00  0.00           H
ATOM   1178  CG  MET    89      39.300  29.960  38.350  1.00  0.00           C
ATOM   1179  HG1 MET    89      39.440  30.310  39.380  1.00  0.00           H
ATOM   1180  HG2 MET    89      40.200  29.600  37.840  1.00  0.00           H
ATOM   1181  SD  MET    89      38.280  28.500  38.640  1.00  0.00           S
ATOM   1182  CE  MET    89      37.310  29.150  40.040  1.00  0.00           C
ATOM   1183  HE1 MET    89      36.600  28.400  40.390  1.00  0.00           H
ATOM   1184  HE2 MET    89      38.000  29.390  40.850  1.00  0.00           H
ATOM   1185  HE3 MET    89      36.740  29.940  39.540  1.00  0.00           H
ATOM   1186  C   MET    89      37.980  29.430  35.580  1.00  0.00           C
ATOM   1187  O   MET    89      36.770  29.360  35.390  1.00  0.00           O
ATOM   1188  N   TYR    90      38.840  28.430  35.380  1.00  0.00           N
ATOM   1189  H   TYR    90      39.830  28.600  35.530  1.00  0.00           H
ATOM   1190  CA  TYR    90      38.550  27.190  34.720  1.00  0.00           C
ATOM   1191  HA  TYR    90      37.480  27.070  34.560  1.00  0.00           H
ATOM   1192  CB  TYR    90      39.250  27.140  33.330  1.00  0.00           C
ATOM   1193  HB1 TYR    90      39.070  26.170  32.850  1.00  0.00           H
ATOM   1194  HB2 TYR    90      40.310  27.120  33.590  1.00  0.00           H
ATOM   1195  CG  TYR    90      38.900  28.290  32.320  1.00  0.00           C
ATOM   1196  CD1 TYR    90      39.690  29.450  32.140  1.00  0.00           C
ATOM   1197  HD1 TYR    90      40.640  29.590  32.640  1.00  0.00           H
ATOM   1198  CE1 TYR    90      39.280  30.550  31.300  1.00  0.00           C
ATOM   1199  HE1 TYR    90      39.880  31.440  31.270  1.00  0.00           H
ATOM   1200  CZ  TYR    90      38.120  30.470  30.550  1.00  0.00           C
ATOM   1201  OH  TYR    90      37.730  31.530  29.830  1.00  0.00           O
ATOM   1202  HH  TYR    90      36.940  31.330  29.320  1.00  0.00           H
ATOM   1203  CE2 TYR    90      37.380  29.280  30.680  1.00  0.00           C
ATOM   1204  HE2 TYR    90      36.410  29.260  30.200  1.00  0.00           H
ATOM   1205  CD2 TYR    90      37.740  28.210  31.520  1.00  0.00           C
ATOM   1206  HD2 TYR    90      37.130  27.320  31.530  1.00  0.00           H
ATOM   1207  C   TYR    90      39.040  26.060  35.580  1.00  0.00           C
ATOM   1208  O   TYR    90      40.090  26.120  36.210  1.00  0.00           O
ATOM   1209  N   LEU    91      38.320  24.950  35.380  1.00  0.00           N
ATOM   1210  H   LEU    91      37.600  25.010  34.680  1.00  0.00           H
ATOM   1211  CA  LEU    91      38.500  23.710  36.110  1.00  0.00           C
ATOM   1212  HA  LEU    91      39.490  23.830  36.540  1.00  0.00           H
ATOM   1213  CB  LEU    91      37.320  23.440  37.120  1.00  0.00           C
ATOM   1214  HB1 LEU    91      36.410  23.510  36.530  1.00  0.00           H
ATOM   1215  HB2 LEU    91      37.270  24.290  37.800  1.00  0.00           H
ATOM   1216  CG  LEU    91      37.600  22.150  37.920  1.00  0.00           C
ATOM   1217  HG  LEU    91      37.810  21.260  37.330  1.00  0.00           H
ATOM   1218  CD1 LEU    91      38.590  22.350  39.090  1.00  0.00           C
ATOM   1219 1HD1 LEU    91      39.540  22.640  38.640  1.00  0.00           H
ATOM   1220 2HD1 LEU    91      38.260  23.120  39.790  1.00  0.00           H
ATOM   1221 3HD1 LEU    91      38.880  21.410  39.550  1.00  0.00           H
ATOM   1222  CD2 LEU    91      36.290  21.730  38.650  1.00  0.00           C
ATOM   1223 1HD2 LEU    91      35.700  21.170  37.930  1.00  0.00           H
ATOM   1224 2HD2 LEU    91      36.460  21.040  39.480  1.00  0.00           H
ATOM   1225 3HD2 LEU    91      35.640  22.570  38.890  1.00  0.00           H
ATOM   1226  C   LEU    91      38.560  22.610  35.090  1.00  0.00           C
ATOM   1227  O   LEU    91      37.580  22.210  34.570  1.00  0.00           O
ATOM   1228  N   GLN    92      39.750  22.060  34.970  1.00  0.00           N
ATOM   1229  H   GLN    92      40.550  22.430  35.450  1.00  0.00           H
ATOM   1230  CA  GLN    92      40.010  20.730  34.280  1.00  0.00           C
ATOM   1231  HA  GLN    92      39.400  20.750  33.380  1.00  0.00           H
ATOM   1232  CB  GLN    92      41.440  20.600  33.820  1.00  0.00           C
ATOM   1233  HB1 GLN    92      41.520  19.540  33.600  1.00  0.00           H
ATOM   1234  HB2 GLN    92      42.020  20.910  34.690  1.00  0.00           H
ATOM   1235  CG  GLN    92      41.870  21.520  32.640  1.00  0.00           C
ATOM   1236  HG1 GLN    92      41.240  21.280  31.790  1.00  0.00           H
ATOM   1237  HG2 GLN    92      42.870  21.400  32.230  1.00  0.00           H
ATOM   1238  CD  GLN    92      41.840  23.020  32.960  1.00  0.00           C
ATOM   1239  OE1 GLN    92      41.020  23.700  32.360  1.00  0.00           O
ATOM   1240  NE2 GLN    92      42.670  23.550  33.800  1.00  0.00           N
ATOM   1241 1HE2 GLN    92      43.470  23.050  34.150  1.00  0.00           H
ATOM   1242 2HE2 GLN    92      42.610  24.540  33.980  1.00  0.00           H
ATOM   1243  C   GLN    92      39.540  19.500  35.080  1.00  0.00           C
ATOM   1244  O   GLN    92      39.550  19.470  36.310  1.00  0.00           O
ATOM   1245  N   MET    93      39.170  18.430  34.300  1.00  0.00           N
ATOM   1246  H   MET    93      39.330  18.530  33.310  1.00  0.00           H
ATOM   1247  CA  MET    93      38.670  17.210  34.840  1.00  0.00           C
ATOM   1248  HA  MET    93      39.010  17.070  35.860  1.00  0.00           H
ATOM   1249  CB  MET    93      37.150  17.150  34.730  1.00  0.00           C
ATOM   1250  HB1 MET    93      36.840  16.170  35.100  1.00  0.00           H
ATOM   1251  HB2 MET    93      36.900  17.240  33.670  1.00  0.00           H
ATOM   1252  CG  MET    93      36.390  18.270  35.390  1.00  0.00           C
ATOM   1253  HG1 MET    93      36.790  19.230  35.080  1.00  0.00           H
ATOM   1254  HG2 MET    93      36.420  18.190  36.480  1.00  0.00           H
ATOM   1255  SD  MET    93      34.660  18.230  34.880  1.00  0.00           S
ATOM   1256  CE  MET    93      33.930  17.240  36.270  1.00  0.00           C
ATOM   1257  HE1 MET    93      34.480  16.330  36.510  1.00  0.00           H
ATOM   1258  HE2 MET    93      34.020  17.840  37.180  1.00  0.00           H
ATOM   1259  HE3 MET    93      32.860  17.150  36.080  1.00  0.00           H
ATOM   1260  C   MET    93      39.300  15.980  33.970  1.00  0.00           C
ATOM   1261  O   MET    93      38.970  15.790  32.780  1.00  0.00           O
ATOM   1262  N   ASN    94      40.200  15.150  34.530  1.00  0.00           N
ATOM   1263  H   ASN    94      40.390  15.110  35.520  1.00  0.00           H
ATOM   1264  CA  ASN    94      40.920  14.170  33.650  1.00  0.00           C
ATOM   1265  HA  ASN    94      40.960  14.390  32.590  1.00  0.00           H
ATOM   1266  CB  ASN    94      42.420  14.180  34.020  1.00  0.00           C
ATOM   1267  HB1 ASN    94      42.820  13.370  33.410  1.00  0.00           H
ATOM   1268  HB2 ASN    94      42.510  13.870  35.060  1.00  0.00           H
ATOM   1269  CG  ASN    94      43.220  15.450  33.760  1.00  0.00           C
ATOM   1270  OD1 ASN    94      43.800  15.600  32.710  1.00  0.00           O
ATOM   1271  ND2 ASN    94      43.250  16.350  34.680  1.00  0.00           N
ATOM   1272 1HD2 ASN    94      42.890  16.150  35.600  1.00  0.00           H
ATOM   1273 2HD2 ASN    94      43.730  17.220  34.510  1.00  0.00           H
ATOM   1274  C   ASN    94      40.210  12.790  33.880  1.00  0.00           C
ATOM   1275  O   ASN    94      39.850  12.530  35.060  1.00  0.00           O
ATOM   1276  N   SER    95      40.050  11.920  32.900  1.00  0.00           N
ATOM   1277  H   SER    95      40.370  12.270  32.010  1.00  0.00           H
ATOM   1278  CA  SER    95      39.670  10.500  33.110  1.00  0.00           C
ATOM   1279  HA  SER    95      39.360  10.130  32.130  1.00  0.00           H
ATOM   1280  CB  SER    95      40.820   9.580  33.440  1.00  0.00           C
ATOM   1281  HB1 SER    95      40.630   8.510  33.390  1.00  0.00           H
ATOM   1282  HB2 SER    95      41.200   9.820  34.430  1.00  0.00           H
ATOM   1283  OG  SER    95      41.920   9.810  32.530  1.00  0.00           O
ATOM   1284  HG  SER    95      42.760   9.800  32.980  1.00  0.00           H
ATOM   1285  C   SER    95      38.490  10.240  34.100  1.00  0.00           C
ATOM   1286  O   SER    95      38.640   9.810  35.220  1.00  0.00           O
ATOM   1287  N   LEU    96      37.300  10.720  33.760  1.00  0.00           N
ATOM   1288  H   LEU    96      37.190  11.040  32.810  1.00  0.00           H
ATOM   1289  CA  LEU    96      36.110  10.800  34.640  1.00  0.00           C
ATOM   1290  HA  LEU    96      36.210  11.350  35.580  1.00  0.00           H
ATOM   1291  CB  LEU    96      35.050  11.530  33.770  1.00  0.00           C
ATOM   1292  HB1 LEU    96      34.100  11.360  34.280  1.00  0.00           H
ATOM   1293  HB2 LEU    96      35.040  11.150  32.750  1.00  0.00           H
ATOM   1294  CG  LEU    96      35.450  12.970  33.700  1.00  0.00           C
ATOM   1295  HG  LEU    96      36.510  13.110  33.530  1.00  0.00           H
ATOM   1296  CD1 LEU    96      34.650  13.630  32.480  1.00  0.00           C
ATOM   1297 1HD1 LEU    96      34.940  14.680  32.500  1.00  0.00           H
ATOM   1298 2HD1 LEU    96      34.880  13.150  31.530  1.00  0.00           H
ATOM   1299 3HD1 LEU    96      33.600  13.480  32.700  1.00  0.00           H
ATOM   1300  CD2 LEU    96      35.030  13.730  34.980  1.00  0.00           C
ATOM   1301 1HD2 LEU    96      34.030  13.430  35.310  1.00  0.00           H
ATOM   1302 2HD2 LEU    96      35.690  13.530  35.830  1.00  0.00           H
ATOM   1303 3HD2 LEU    96      35.020  14.810  34.830  1.00  0.00           H
ATOM   1304  C   LEU    96      35.710   9.390  35.180  1.00  0.00           C
ATOM   1305  O   LEU    96      35.800   8.420  34.460  1.00  0.00           O
ATOM   1306  N   LYS    97      35.170   9.370  36.400  1.00  0.00           N
ATOM   1307  H   LYS    97      35.130  10.280  36.840  1.00  0.00           H
ATOM   1308  CA  LYS    97      34.700   8.190  37.230  1.00  0.00           C
ATOM   1309  HA  LYS    97      34.890   7.260  36.700  1.00  0.00           H
ATOM   1310  CB  LYS    97      35.550   8.140  38.460  1.00  0.00           C
ATOM   1311  HB1 LYS    97      35.130   7.470  39.220  1.00  0.00           H
ATOM   1312  HB2 LYS    97      35.540   9.110  38.960  1.00  0.00           H
ATOM   1313  CG  LYS    97      36.960   7.610  38.150  1.00  0.00           C
ATOM   1314  HG1 LYS    97      37.540   8.340  37.570  1.00  0.00           H
ATOM   1315  HG2 LYS    97      36.960   6.720  37.530  1.00  0.00           H
ATOM   1316  CD  LYS    97      37.660   7.430  39.590  1.00  0.00           C
ATOM   1317  HD1 LYS    97      37.010   6.730  40.120  1.00  0.00           H
ATOM   1318  HD2 LYS    97      37.670   8.380  40.130  1.00  0.00           H
ATOM   1319  CE  LYS    97      39.050   6.850  39.410  1.00  0.00           C
ATOM   1320  HE1 LYS    97      39.640   7.490  38.760  1.00  0.00           H
ATOM   1321  HE2 LYS    97      38.990   5.940  38.820  1.00  0.00           H
ATOM   1322  NZ  LYS    97      39.810   6.600  40.610  1.00  0.00           N
ATOM   1323  HZ1 LYS    97      39.880   7.390  41.230  1.00  0.00           H
ATOM   1324  HZ2 LYS    97      39.390   5.830  41.110  1.00  0.00           H
ATOM   1325  HZ3 LYS    97      40.760   6.390  40.330  1.00  0.00           H
ATOM   1326  C   LYS    97      33.180   8.370  37.580  1.00  0.00           C
ATOM   1327  O   LYS    97      32.810   9.530  37.740  1.00  0.00           O
ATOM   1328  N   PRO    98      32.400   7.290  37.720  1.00  0.00           N
ATOM   1329  CD  PRO    98      32.710   5.860  37.380  1.00  0.00           C
ATOM   1330  HD1 PRO    98      33.410   5.400  38.070  1.00  0.00           H
ATOM   1331  HD2 PRO    98      33.170   5.800  36.390  1.00  0.00           H
ATOM   1332  CG  PRO    98      31.430   5.090  37.240  1.00  0.00           C
ATOM   1333  HG1 PRO    98      31.530   4.090  37.660  1.00  0.00           H
ATOM   1334  HG2 PRO    98      30.960   5.220  36.270  1.00  0.00           H
ATOM   1335  CB  PRO    98      30.530   5.890  38.190  1.00  0.00           C
ATOM   1336  HB1 PRO    98      30.620   5.460  39.190  1.00  0.00           H
ATOM   1337  HB2 PRO    98      29.450   5.930  38.050  1.00  0.00           H
ATOM   1338  CA  PRO    98      31.050   7.320  38.220  1.00  0.00           C
ATOM   1339  HA  PRO    98      30.510   7.830  37.430  1.00  0.00           H
ATOM   1340  C   PRO    98      31.000   8.020  39.620  1.00  0.00           C
ATOM   1341  O   PRO    98      29.940   8.600  39.990  1.00  0.00           O
ATOM   1342  N   GLU    99      32.070   8.120  40.450  1.00  0.00           N
ATOM   1343  H   GLU    99      32.920   7.750  40.040  1.00  0.00           H
ATOM   1344  CA  GLU    99      32.030   8.910  41.660  1.00  0.00           C
ATOM   1345  HA  GLU    99      31.250   8.560  42.330  1.00  0.00           H
ATOM   1346  CB  GLU    99      33.280   8.550  42.590  1.00  0.00           C
ATOM   1347  HB1 GLU    99      33.220   7.490  42.870  1.00  0.00           H
ATOM   1348  HB2 GLU    99      33.270   9.130  43.510  1.00  0.00           H
ATOM   1349  CG  GLU    99      34.660   8.640  42.000  1.00  0.00           C
ATOM   1350  HG1 GLU    99      34.700   9.570  41.430  1.00  0.00           H
ATOM   1351  HG2 GLU    99      34.770   7.800  41.320  1.00  0.00           H
ATOM   1352  CD  GLU    99      35.860   8.620  42.980  1.00  0.00           C
ATOM   1353  OE1 GLU    99      36.480   9.660  43.420  1.00  0.00           O
ATOM   1354  OE2 GLU    99      36.140   7.490  43.400  1.00  0.00           O
ATOM   1355  C   GLU    99      31.890  10.410  41.470  1.00  0.00           C
ATOM   1356  O   GLU    99      31.670  11.160  42.450  1.00  0.00           O
ATOM   1357  N   ASP   100      32.040  10.990  40.260  1.00  0.00           N
ATOM   1358  H   ASP   100      32.210  10.270  39.570  1.00  0.00           H
ATOM   1359  CA  ASP   100      32.170  12.430  39.890  1.00  0.00           C
ATOM   1360  HA  ASP   100      32.500  12.930  40.800  1.00  0.00           H
ATOM   1361  CB  ASP   100      33.320  12.700  38.780  1.00  0.00           C
ATOM   1362  HB1 ASP   100      33.350  13.770  38.590  1.00  0.00           H
ATOM   1363  HB2 ASP   100      33.160  12.090  37.890  1.00  0.00           H
ATOM   1364  CG  ASP   100      34.710  12.270  39.230  1.00  0.00           C
ATOM   1365  OD1 ASP   100      35.170  12.530  40.400  1.00  0.00           O
ATOM   1366  OD2 ASP   100      35.410  11.730  38.350  1.00  0.00           O
ATOM   1367  C   ASP   100      30.820  13.020  39.500  1.00  0.00           C
ATOM   1368  O   ASP   100      30.750  14.250  39.410  1.00  0.00           O
ATOM   1369  N   THR   101      29.770  12.220  39.360  1.00  0.00           N
ATOM   1370  H   THR   101      29.860  11.220  39.240  1.00  0.00           H
ATOM   1371  CA  THR   101      28.330  12.690  39.340  1.00  0.00           C
ATOM   1372  HA  THR   101      28.170  13.180  38.380  1.00  0.00           H
ATOM   1373  CB  THR   101      27.490  11.430  39.450  1.00  0.00           C
ATOM   1374  HB  THR   101      27.890  10.820  40.260  1.00  0.00           H
ATOM   1375  CG2 THR   101      26.000  11.650  39.570  1.00  0.00           C
ATOM   1376 1HG2 THR   101      25.370  10.800  39.310  1.00  0.00           H
ATOM   1377 2HG2 THR   101      25.730  12.120  40.520  1.00  0.00           H
ATOM   1378 3HG2 THR   101      25.650  12.450  38.920  1.00  0.00           H
ATOM   1379  OG1 THR   101      27.710  10.700  38.260  1.00  0.00           O
ATOM   1380  HG1 THR   101      27.600   9.780  38.520  1.00  0.00           H
ATOM   1381  C   THR   101      28.040  13.640  40.530  1.00  0.00           C
ATOM   1382  O   THR   101      27.830  13.160  41.630  1.00  0.00           O
ATOM   1383  N   ALA   102      28.040  14.940  40.260  1.00  0.00           N
ATOM   1384  H   ALA   102      27.990  15.240  39.290  1.00  0.00           H
ATOM   1385  CA  ALA   102      27.800  16.040  41.230  1.00  0.00           C
ATOM   1386  HA  ALA   102      26.970  15.670  41.830  1.00  0.00           H
ATOM   1387  CB  ALA   102      29.080  16.160  42.090  1.00  0.00           C
ATOM   1388  HB1 ALA   102      29.930  16.620  41.590  1.00  0.00           H
ATOM   1389  HB2 ALA   102      28.870  16.790  42.960  1.00  0.00           H
ATOM   1390  HB3 ALA   102      29.470  15.180  42.370  1.00  0.00           H
ATOM   1391  C   ALA   102      27.290  17.310  40.530  1.00  0.00           C
ATOM   1392  O   ALA   102      27.630  17.540  39.370  1.00  0.00           O
ATOM   1393  N   VAL   103      26.770  18.260  41.310  1.00  0.00           N
ATOM   1394  H   VAL   103      26.430  18.040  42.240  1.00  0.00           H
ATOM   1395  CA  VAL   103      26.820  19.750  41.010  1.00  0.00           C
ATOM   1396  HA  VAL   103      26.920  19.890  39.940  1.00  0.00           H
ATOM   1397  CB  VAL   103      25.500  20.390  41.510  1.00  0.00           C
ATOM   1398  HB  VAL   103      25.510  20.450  42.600  1.00  0.00           H
ATOM   1399  CG1 VAL   103      25.300  21.790  40.880  1.00  0.00           C
ATOM   1400 1HG1 VAL   103      26.080  22.380  41.360  1.00  0.00           H
ATOM   1401 2HG1 VAL   103      25.390  21.840  39.800  1.00  0.00           H
ATOM   1402 3HG1 VAL   103      24.360  22.270  41.160  1.00  0.00           H
ATOM   1403  CG2 VAL   103      24.250  19.560  41.130  1.00  0.00           C
ATOM   1404 1HG2 VAL   103      23.390  20.230  41.180  1.00  0.00           H
ATOM   1405 2HG2 VAL   103      24.360  19.280  40.080  1.00  0.00           H
ATOM   1406 3HG2 VAL   103      24.150  18.700  41.800  1.00  0.00           H
ATOM   1407  C   VAL   103      28.100  20.290  41.660  1.00  0.00           C
ATOM   1408  O   VAL   103      28.480  19.980  42.790  1.00  0.00           O
ATOM   1409  N   TYR   104      28.770  21.100  40.840  1.00  0.00           N
ATOM   1410  H   TYR   104      28.330  21.230  39.950  1.00  0.00           H
ATOM   1411  CA  TYR   104      29.970  21.840  41.200  1.00  0.00           C
ATOM   1412  HA  TYR   104      30.310  21.550  42.190  1.00  0.00           H
ATOM   1413  CB  TYR   104      30.980  21.600  40.080  1.00  0.00           C
ATOM   1414  HB1 TYR   104      31.880  22.100  40.450  1.00  0.00           H
ATOM   1415  HB2 TYR   104      30.700  22.120  39.170  1.00  0.00           H
ATOM   1416  CG  TYR   104      31.390  20.150  39.780  1.00  0.00           C
ATOM   1417  CD1 TYR   104      30.620  19.090  39.350  1.00  0.00           C
ATOM   1418  HD1 TYR   104      29.590  19.220  39.040  1.00  0.00           H
ATOM   1419  CE1 TYR   104      31.040  17.720  39.350  1.00  0.00           C
ATOM   1420  HE1 TYR   104      30.410  16.960  38.920  1.00  0.00           H
ATOM   1421  CZ  TYR   104      32.280  17.450  39.870  1.00  0.00           C
ATOM   1422  OH  TYR   104      32.650  16.150  39.910  1.00  0.00           O
ATOM   1423  HH  TYR   104      31.880  15.600  39.750  1.00  0.00           H
ATOM   1424  CE2 TYR   104      33.210  18.490  40.200  1.00  0.00           C
ATOM   1425  HE2 TYR   104      34.180  18.240  40.600  1.00  0.00           H
ATOM   1426  CD2 TYR   104      32.750  19.830  40.140  1.00  0.00           C
ATOM   1427  HD2 TYR   104      33.410  20.630  40.440  1.00  0.00           H
ATOM   1428  C   TYR   104      29.650  23.380  41.360  1.00  0.00           C
ATOM   1429  O   TYR   104      28.820  23.890  40.620  1.00  0.00           O
ATOM   1430  N   TYR   105      30.270  23.960  42.310  1.00  0.00           N
ATOM   1431  H   TYR   105      30.920  23.410  42.850  1.00  0.00           H
ATOM   1432  CA  TYR   105      29.880  25.240  42.950  1.00  0.00           C
ATOM   1433  HA  TYR   105      29.070  25.700  42.400  1.00  0.00           H
ATOM   1434  CB  TYR   105      29.240  24.990  44.350  1.00  0.00           C
ATOM   1435  HB1 TYR   105      29.070  25.960  44.820  1.00  0.00           H
ATOM   1436  HB2 TYR   105      30.000  24.570  45.010  1.00  0.00           H
ATOM   1437  CG  TYR   105      27.920  24.150  44.190  1.00  0.00           C
ATOM   1438  CD1 TYR   105      27.920  22.750  44.440  1.00  0.00           C
ATOM   1439  HD1 TYR   105      28.800  22.140  44.580  1.00  0.00           H
ATOM   1440  CE1 TYR   105      26.670  22.100  44.490  1.00  0.00           C
ATOM   1441  HE1 TYR   105      26.670  21.050  44.760  1.00  0.00           H
ATOM   1442  CZ  TYR   105      25.450  22.780  44.270  1.00  0.00           C
ATOM   1443  OH  TYR   105      24.310  22.040  44.280  1.00  0.00           O
ATOM   1444  HH  TYR   105      23.520  22.560  44.150  1.00  0.00           H
ATOM   1445  CE2 TYR   105      25.470  24.170  44.050  1.00  0.00           C
ATOM   1446  HE2 TYR   105      24.530  24.690  43.940  1.00  0.00           H
ATOM   1447  CD2 TYR   105      26.710  24.820  43.970  1.00  0.00           C
ATOM   1448  HD2 TYR   105      26.760  25.900  43.850  1.00  0.00           H
ATOM   1449  C   TYR   105      31.060  26.260  42.990  1.00  0.00           C
ATOM   1450  O   TYR   105      32.020  26.030  43.730  1.00  0.00           O
ATOM   1451  N   CYS   106      30.910  27.370  42.250  1.00  0.00           N
ATOM   1452  H   CYS   106      30.090  27.510  41.670  1.00  0.00           H
ATOM   1453  CA  CYS   106      32.030  28.340  42.200  1.00  0.00           C
ATOM   1454  HA  CYS   106      32.950  27.790  42.360  1.00  0.00           H
ATOM   1455  CB  CYS   106      32.130  29.010  40.790  1.00  0.00           C
ATOM   1456  HB1 CYS   106      31.250  29.650  40.760  1.00  0.00           H
ATOM   1457  HB2 CYS   106      32.140  28.250  40.010  1.00  0.00           H
ATOM   1458  SG  CYS   106      33.580  30.110  40.600  1.00  0.00           S
ATOM   1459  C   CYS   106      31.990  29.370  43.340  1.00  0.00           C
ATOM   1460  O   CYS   106      30.870  29.790  43.650  1.00  0.00           O
ATOM   1461  N   ALA   107      33.070  29.760  43.980  1.00  0.00           N
ATOM   1462  H   ALA   107      33.990  29.500  43.650  1.00  0.00           H
ATOM   1463  CA  ALA   107      33.100  30.710  45.100  1.00  0.00           C
ATOM   1464  HA  ALA   107      32.160  31.270  45.010  1.00  0.00           H
ATOM   1465  CB  ALA   107      33.040  29.990  46.440  1.00  0.00           C
ATOM   1466  HB1 ALA   107      34.070  29.950  46.790  1.00  0.00           H
ATOM   1467  HB2 ALA   107      32.480  30.590  47.150  1.00  0.00           H
ATOM   1468  HB3 ALA   107      32.570  29.010  46.450  1.00  0.00           H
ATOM   1469  C   ALA   107      34.330  31.590  45.120  1.00  0.00           C
ATOM   1470  O   ALA   107      35.400  31.110  44.800  1.00  0.00           O
ATOM   1471  N   ALA   108      34.210  32.870  45.460  1.00  0.00           N
ATOM   1472  H   ALA   108      33.380  33.280  45.850  1.00  0.00           H
ATOM   1473  CA  ALA   108      35.390  33.780  45.310  1.00  0.00           C
ATOM   1474  HA  ALA   108      36.350  33.270  45.280  1.00  0.00           H
ATOM   1475  CB  ALA   108      35.330  34.610  44.020  1.00  0.00           C
ATOM   1476  HB1 ALA   108      36.310  35.040  43.830  1.00  0.00           H
ATOM   1477  HB2 ALA   108      35.200  33.890  43.210  1.00  0.00           H
ATOM   1478  HB3 ALA   108      34.500  35.310  44.140  1.00  0.00           H
ATOM   1479  C   ALA   108      35.520  34.620  46.630  1.00  0.00           C
ATOM   1480  O   ALA   108      34.520  34.950  47.250  1.00  0.00           O
ATOM   1481  N   ASP   109      36.720  34.950  47.000  1.00  0.00           N
ATOM   1482  H   ASP   109      37.480  34.730  46.390  1.00  0.00           H
ATOM   1483  CA  ASP   109      37.000  35.750  48.220  1.00  0.00           C
ATOM   1484  HA  ASP   109      36.270  36.560  48.320  1.00  0.00           H
ATOM   1485  CB  ASP   109      37.000  34.770  49.350  1.00  0.00           C
ATOM   1486  HB1 ASP   109      37.910  34.160  49.350  1.00  0.00           H
ATOM   1487  HB2 ASP   109      36.200  34.040  49.230  1.00  0.00           H
ATOM   1488  CG  ASP   109      37.030  35.420  50.680  1.00  0.00           C
ATOM   1489  OD1 ASP   109      35.940  35.700  51.220  1.00  0.00           O
ATOM   1490  OD2 ASP   109      38.130  35.830  51.140  1.00  0.00           O
ATOM   1491  C   ASP   109      38.370  36.340  48.060  1.00  0.00           C
ATOM   1492  O   ASP   109      39.180  35.940  47.200  1.00  0.00           O
ATOM   1493  N   ARG   110      38.700  37.360  48.820  1.00  0.00           N
ATOM   1494  H   ARG   110      38.050  37.510  49.580  1.00  0.00           H
ATOM   1495  CA  ARG   110      40.040  38.090  48.790  1.00  0.00           C
ATOM   1496  HA  ARG   110      40.460  38.090  47.780  1.00  0.00           H
ATOM   1497  CB  ARG   110      39.670  39.520  49.240  1.00  0.00           C
ATOM   1498  HB1 ARG   110      39.100  39.520  50.160  1.00  0.00           H
ATOM   1499  HB2 ARG   110      39.080  39.860  48.390  1.00  0.00           H
ATOM   1500  CG  ARG   110      40.870  40.470  49.440  1.00  0.00           C
ATOM   1501  HG1 ARG   110      41.600  40.050  50.130  1.00  0.00           H
ATOM   1502  HG2 ARG   110      40.470  41.370  49.900  1.00  0.00           H
ATOM   1503  CD  ARG   110      41.520  40.800  48.120  1.00  0.00           C
ATOM   1504  HD1 ARG   110      40.730  41.270  47.540  1.00  0.00           H
ATOM   1505  HD2 ARG   110      41.890  39.930  47.590  1.00  0.00           H
ATOM   1506  NE  ARG   110      42.620  41.670  48.400  1.00  0.00           N
ATOM   1507  HE  ARG   110      42.380  42.650  48.460  1.00  0.00           H
ATOM   1508  CZ  ARG   110      43.690  41.340  49.030  1.00  0.00           C
ATOM   1509  NH1 ARG   110      44.050  40.040  49.110  1.00  0.00           N
ATOM   1510 1HH1 ARG   110      43.410  39.310  48.810  1.00  0.00           H
ATOM   1511 2HH1 ARG   110      44.860  39.730  49.630  1.00  0.00           H
ATOM   1512  NH2 ARG   110      44.520  42.220  49.570  1.00  0.00           N
ATOM   1513 1HH2 ARG   110      44.230  43.180  49.520  1.00  0.00           H
ATOM   1514 2HH2 ARG   110      45.370  42.020  50.070  1.00  0.00           H
ATOM   1515  C   ARG   110      41.140  37.390  49.580  1.00  0.00           C
ATOM   1516  O   ARG   110      42.330  37.690  49.390  1.00  0.00           O
ATOM   1517  N   PHE   111      40.830  36.610  50.620  1.00  0.00           N
ATOM   1518  H   PHE   111      39.900  36.310  50.860  1.00  0.00           H
ATOM   1519  CA  PHE   111      41.770  36.280  51.710  1.00  0.00           C
ATOM   1520  HA  PHE   111      42.800  36.390  51.370  1.00  0.00           H
ATOM   1521  CB  PHE   111      41.570  37.240  52.920  1.00  0.00           C
ATOM   1522  HB1 PHE   111      42.090  36.830  53.790  1.00  0.00           H
ATOM   1523  HB2 PHE   111      40.510  37.340  53.180  1.00  0.00           H
ATOM   1524  CG  PHE   111      42.200  38.570  52.650  1.00  0.00           C
ATOM   1525  CD1 PHE   111      41.370  39.680  52.580  1.00  0.00           C
ATOM   1526  HD1 PHE   111      40.290  39.610  52.570  1.00  0.00           H
ATOM   1527  CE1 PHE   111      41.900  40.990  52.570  1.00  0.00           C
ATOM   1528  HE1 PHE   111      41.240  41.820  52.370  1.00  0.00           H
ATOM   1529  CZ  PHE   111      43.310  41.170  52.570  1.00  0.00           C
ATOM   1530  HZ  PHE   111      43.850  42.080  52.390  1.00  0.00           H
ATOM   1531  CE2 PHE   111      44.130  40.010  52.650  1.00  0.00           C
ATOM   1532  HE2 PHE   111      45.210  40.120  52.610  1.00  0.00           H
ATOM   1533  CD2 PHE   111      43.580  38.750  52.760  1.00  0.00           C
ATOM   1534  HD2 PHE   111      44.250  37.910  52.830  1.00  0.00           H
ATOM   1535  C   PHE   111      41.660  34.760  52.190  1.00  0.00           C
ATOM   1536  O   PHE   111      42.530  34.350  52.910  1.00  0.00           O
ATOM   1537  N   LEU   112      40.660  34.040  51.770  1.00  0.00           N
ATOM   1538  H   LEU   112      39.910  34.510  51.280  1.00  0.00           H
ATOM   1539  CA  LEU   112      40.460  32.710  52.250  1.00  0.00           C
ATOM   1540  HA  LEU   112      41.030  32.540  53.160  1.00  0.00           H
ATOM   1541  CB  LEU   112      38.940  32.630  52.640  1.00  0.00           C
ATOM   1542  HB1 LEU   112      38.680  31.630  52.980  1.00  0.00           H
ATOM   1543  HB2 LEU   112      38.380  32.870  51.740  1.00  0.00           H
ATOM   1544  CG  LEU   112      38.470  33.580  53.770  1.00  0.00           C
ATOM   1545  HG  LEU   112      38.550  34.570  53.320  1.00  0.00           H
ATOM   1546  CD1 LEU   112      36.900  33.430  54.110  1.00  0.00           C
ATOM   1547 1HD1 LEU   112      36.700  34.470  54.370  1.00  0.00           H
ATOM   1548 2HD1 LEU   112      36.320  33.270  53.200  1.00  0.00           H
ATOM   1549 3HD1 LEU   112      36.740  32.690  54.890  1.00  0.00           H
ATOM   1550  CD2 LEU   112      39.370  33.560  55.020  1.00  0.00           C
ATOM   1551 1HD2 LEU   112      39.400  32.560  55.430  1.00  0.00           H
ATOM   1552 2HD2 LEU   112      40.390  33.770  54.690  1.00  0.00           H
ATOM   1553 3HD2 LEU   112      39.090  34.240  55.820  1.00  0.00           H
ATOM   1554  C   LEU   112      40.790  31.540  51.300  1.00  0.00           C
ATOM   1555  O   LEU   112      41.220  31.750  50.170  1.00  0.00           O
ATOM   1556  N   THR   113      40.890  30.370  51.830  1.00  0.00           N
ATOM   1557  H   THR   113      40.700  30.190  52.800  1.00  0.00           H
ATOM   1558  CA  THR   113      41.420  29.200  51.140  1.00  0.00           C
ATOM   1559  HA  THR   113      41.270  29.370  50.080  1.00  0.00           H
ATOM   1560  CB  THR   113      42.880  28.920  51.360  1.00  0.00           C
ATOM   1561  HB  THR   113      43.020  27.860  51.120  1.00  0.00           H
ATOM   1562  CG2 THR   113      43.760  29.780  50.500  1.00  0.00           C
ATOM   1563 1HG2 THR   113      43.330  29.540  49.530  1.00  0.00           H
ATOM   1564 2HG2 THR   113      43.750  30.860  50.670  1.00  0.00           H
ATOM   1565 3HG2 THR   113      44.790  29.500  50.710  1.00  0.00           H
ATOM   1566  OG1 THR   113      43.250  29.100  52.710  1.00  0.00           O
ATOM   1567  HG1 THR   113      43.150  30.020  52.950  1.00  0.00           H
ATOM   1568  C   THR   113      40.590  27.910  51.360  1.00  0.00           C
ATOM   1569  O   THR   113      40.010  27.420  50.370  1.00  0.00           O
ATOM   1570  N   ARG   132      40.630  27.350  52.590  1.00  0.00           N
ATOM   1571  H   ARG   132      41.210  27.800  53.280  1.00  0.00           H
ATOM   1572  CA  ARG   132      40.040  26.060  52.970  1.00  0.00           C
ATOM   1573  HA  ARG   132      39.840  25.540  52.030  1.00  0.00           H
ATOM   1574  CB  ARG   132      40.920  25.180  53.820  1.00  0.00           C
ATOM   1575  HB1 ARG   132      40.410  24.270  54.140  1.00  0.00           H
ATOM   1576  HB2 ARG   132      41.130  25.700  54.750  1.00  0.00           H
ATOM   1577  CG  ARG   132      42.160  24.690  52.980  1.00  0.00           C
ATOM   1578  HG1 ARG   132      42.670  25.530  52.520  1.00  0.00           H
ATOM   1579  HG2 ARG   132      41.780  24.000  52.230  1.00  0.00           H
ATOM   1580  CD  ARG   132      43.140  23.880  53.850  1.00  0.00           C
ATOM   1581  HD1 ARG   132      42.520  23.110  54.310  1.00  0.00           H
ATOM   1582  HD2 ARG   132      43.510  24.630  54.550  1.00  0.00           H
ATOM   1583  NE  ARG   132      44.260  23.320  53.100  1.00  0.00           N
ATOM   1584  HE  ARG   132      45.170  23.750  53.210  1.00  0.00           H
ATOM   1585  CZ  ARG   132      44.180  22.310  52.200  1.00  0.00           C
ATOM   1586  NH1 ARG   132      43.120  21.590  52.020  1.00  0.00           N
ATOM   1587 1HH1 ARG   132      42.260  21.730  52.530  1.00  0.00           H
ATOM   1588 2HH1 ARG   132      43.180  20.890  51.300  1.00  0.00           H
ATOM   1589  NH2 ARG   132      45.200  21.950  51.470  1.00  0.00           N
ATOM   1590 1HH2 ARG   132      45.960  22.550  51.200  1.00  0.00           H
ATOM   1591 2HH2 ARG   132      45.200  21.070  50.970  1.00  0.00           H
ATOM   1592  C   ARG   132      38.690  26.180  53.690  1.00  0.00           C
ATOM   1593  O   ARG   132      37.920  25.270  53.700  1.00  0.00           O
ATOM   1594  N   SER   133      38.420  27.340  54.230  1.00  0.00           N
ATOM   1595  H   SER   133      39.160  28.020  54.160  1.00  0.00           H
ATOM   1596  CA  SER   133      37.160  27.820  54.710  1.00  0.00           C
ATOM   1597  HA  SER   133      36.930  27.180  55.560  1.00  0.00           H
ATOM   1598  CB  SER   133      37.410  29.210  55.410  1.00  0.00           C
ATOM   1599  HB1 SER   133      37.760  29.900  54.640  1.00  0.00           H
ATOM   1600  HB2 SER   133      38.100  29.120  56.250  1.00  0.00           H
ATOM   1601  OG  SER   133      36.280  29.840  55.900  1.00  0.00           O
ATOM   1602  HG  SER   133      36.480  30.620  56.420  1.00  0.00           H
ATOM   1603  C   SER   133      35.990  27.850  53.810  1.00  0.00           C
ATOM   1604  O   SER   133      36.090  28.330  52.710  1.00  0.00           O
ATOM   1605  N   VAL   134      34.830  27.460  54.270  1.00  0.00           N
ATOM   1606  H   VAL   134      34.880  27.200  55.240  1.00  0.00           H
ATOM   1607  CA  VAL   134      33.620  27.540  53.480  1.00  0.00           C
ATOM   1608  HA  VAL   134      33.990  27.120  52.550  1.00  0.00           H
ATOM   1609  CB  VAL   134      32.510  26.580  54.000  1.00  0.00           C
ATOM   1610  HB  VAL   134      31.560  26.610  53.460  1.00  0.00           H
ATOM   1611  CG1 VAL   134      32.830  25.120  54.130  1.00  0.00           C
ATOM   1612 1HG1 VAL   134      32.920  24.660  53.140  1.00  0.00           H
ATOM   1613 2HG1 VAL   134      33.780  24.940  54.630  1.00  0.00           H
ATOM   1614 3HG1 VAL   134      32.100  24.510  54.660  1.00  0.00           H
ATOM   1615  CG2 VAL   134      32.020  27.080  55.350  1.00  0.00           C
ATOM   1616 1HG2 VAL   134      31.430  28.000  55.310  1.00  0.00           H
ATOM   1617 2HG2 VAL   134      31.330  26.390  55.840  1.00  0.00           H
ATOM   1618 3HG2 VAL   134      32.840  27.320  56.030  1.00  0.00           H
ATOM   1619  C   VAL   134      33.030  29.000  53.310  1.00  0.00           C
ATOM   1620  O   VAL   134      32.050  29.270  52.590  1.00  0.00           O
ATOM   1621  N   LYS   135      33.480  29.930  54.150  1.00  0.00           N
ATOM   1622  H   LYS   135      34.360  29.700  54.590  1.00  0.00           H
ATOM   1623  CA  LYS   135      33.020  31.300  54.250  1.00  0.00           C
ATOM   1624  HA  LYS   135      31.930  31.220  54.250  1.00  0.00           H
ATOM   1625  CB  LYS   135      33.450  31.770  55.660  1.00  0.00           C
ATOM   1626  HB1 LYS   135      33.090  32.780  55.840  1.00  0.00           H
ATOM   1627  HB2 LYS   135      34.520  31.950  55.640  1.00  0.00           H
ATOM   1628  CG  LYS   135      32.980  30.930  56.830  1.00  0.00           C
ATOM   1629  HG1 LYS   135      33.260  31.500  57.710  1.00  0.00           H
ATOM   1630  HG2 LYS   135      33.450  29.940  56.830  1.00  0.00           H
ATOM   1631  CD  LYS   135      31.480  30.730  56.930  1.00  0.00           C
ATOM   1632  HD1 LYS   135      31.080  30.060  56.170  1.00  0.00           H
ATOM   1633  HD2 LYS   135      31.060  31.690  56.660  1.00  0.00           H
ATOM   1634  CE  LYS   135      31.170  30.040  58.300  1.00  0.00           C
ATOM   1635  HE1 LYS   135      31.600  30.670  59.080  1.00  0.00           H
ATOM   1636  HE2 LYS   135      31.700  29.100  58.420  1.00  0.00           H
ATOM   1637  NZ  LYS   135      29.750  29.760  58.490  1.00  0.00           N
ATOM   1638  HZ1 LYS   135      29.530  29.500  59.440  1.00  0.00           H
ATOM   1639  HZ2 LYS   135      29.210  30.600  58.470  1.00  0.00           H
ATOM   1640  HZ3 LYS   135      29.440  29.050  57.840  1.00  0.00           H
ATOM   1641  C   LYS   135      33.340  32.370  53.170  1.00  0.00           C
ATOM   1642  O   LYS   135      33.320  33.540  53.500  1.00  0.00           O
ATOM   1643  N   TYR   136      33.740  31.980  51.950  1.00  0.00           N
ATOM   1644  H   TYR   136      33.580  31.000  51.750  1.00  0.00           H
ATOM   1645  CA  TYR   136      33.980  32.880  50.820  1.00  0.00           C
ATOM   1646  HA  TYR   136      34.930  33.390  50.990  1.00  0.00           H
ATOM   1647  CB  TYR   136      34.080  31.950  49.590  1.00  0.00           C
ATOM   1648  HB1 TYR   136      33.960  32.600  48.720  1.00  0.00           H
ATOM   1649  HB2 TYR   136      33.180  31.330  49.610  1.00  0.00           H
ATOM   1650  CG  TYR   136      35.380  31.150  49.370  1.00  0.00           C
ATOM   1651  CD1 TYR   136      35.730  30.070  50.090  1.00  0.00           C
ATOM   1652  HD1 TYR   136      35.130  29.750  50.930  1.00  0.00           H
ATOM   1653  CE1 TYR   136      36.930  29.370  49.800  1.00  0.00           C
ATOM   1654  HE1 TYR   136      37.120  28.530  50.460  1.00  0.00           H
ATOM   1655  CZ  TYR   136      37.810  29.790  48.830  1.00  0.00           C
ATOM   1656  OH  TYR   136      38.870  29.030  48.450  1.00  0.00           O
ATOM   1657  HH  TYR   136      38.930  28.320  49.100  1.00  0.00           H
ATOM   1658  CE2 TYR   136      37.470  30.930  48.040  1.00  0.00           C
ATOM   1659  HE2 TYR   136      38.090  31.270  47.220  1.00  0.00           H
ATOM   1660  CD2 TYR   136      36.280  31.580  48.380  1.00  0.00           C
ATOM   1661  HD2 TYR   136      36.030  32.340  47.650  1.00  0.00           H
ATOM   1662  C   TYR   136      32.830  33.870  50.650  1.00  0.00           C
ATOM   1663  O   TYR   136      31.700  33.470  50.840  1.00  0.00           O
ATOM   1664  N   ASP   137      33.210  35.140  50.350  1.00  0.00           N
ATOM   1665  H   ASP   137      34.190  35.280  50.500  1.00  0.00           H
ATOM   1666  CA  ASP   137      32.330  36.320  50.300  1.00  0.00           C
ATOM   1667  HA  ASP   137      31.680  36.280  51.170  1.00  0.00           H
ATOM   1668  CB  ASP   137      33.050  37.670  50.400  1.00  0.00           C
ATOM   1669  HB1 ASP   137      33.590  37.880  49.480  1.00  0.00           H
ATOM   1670  HB2 ASP   137      33.710  37.580  51.260  1.00  0.00           H
ATOM   1671  CG  ASP   137      32.220  38.980  50.530  1.00  0.00           C
ATOM   1672  OD1 ASP   137      32.820  40.070  50.400  1.00  0.00           O
ATOM   1673  OD2 ASP   137      31.150  39.010  51.080  1.00  0.00           O
ATOM   1674  C   ASP   137      31.350  36.250  49.070  1.00  0.00           C
ATOM   1675  O   ASP   137      30.240  36.820  49.170  1.00  0.00           O
ATOM   1676  N   TYR   138      31.830  35.720  47.900  1.00  0.00           N
ATOM   1677  H   TYR   138      32.730  35.280  47.780  1.00  0.00           H
ATOM   1678  CA  TYR   138      30.920  35.710  46.760  1.00  0.00           C
ATOM   1679  HA  TYR   138      29.920  36.090  46.930  1.00  0.00           H
ATOM   1680  CB  TYR   138      31.410  36.700  45.690  1.00  0.00           C
ATOM   1681  HB1 TYR   138      30.710  36.590  44.860  1.00  0.00           H
ATOM   1682  HB2 TYR   138      32.400  36.370  45.360  1.00  0.00           H
ATOM   1683  CG  TYR   138      31.510  38.200  46.050  1.00  0.00           C
ATOM   1684  CD1 TYR   138      32.640  38.640  46.760  1.00  0.00           C
ATOM   1685  HD1 TYR   138      33.450  38.040  47.170  1.00  0.00           H
ATOM   1686  CE1 TYR   138      32.740  40.030  47.050  1.00  0.00           C
ATOM   1687  HE1 TYR   138      33.630  40.430  47.520  1.00  0.00           H
ATOM   1688  CZ  TYR   138      31.680  40.930  46.790  1.00  0.00           C
ATOM   1689  OH  TYR   138      31.790  42.290  46.960  1.00  0.00           O
ATOM   1690  HH  TYR   138      30.980  42.760  46.730  1.00  0.00           H
ATOM   1691  CE2 TYR   138      30.560  40.410  46.190  1.00  0.00           C
ATOM   1692  HE2 TYR   138      29.910  41.180  45.780  1.00  0.00           H
ATOM   1693  CD2 TYR   138      30.440  39.060  45.850  1.00  0.00           C
ATOM   1694  HD2 TYR   138      29.590  38.730  45.270  1.00  0.00           H
ATOM   1695  C   TYR   138      30.670  34.280  46.250  1.00  0.00           C
ATOM   1696  O   TYR   138      31.590  33.420  46.160  1.00  0.00           O
ATOM   1697  N   TRP   139      29.420  33.890  45.780  1.00  0.00           N
ATOM   1698  H   TRP   139      28.830  34.670  45.510  1.00  0.00           H
ATOM   1699  CA  TRP   139      29.110  32.630  45.140  1.00  0.00           C
ATOM   1700  HA  TRP   139      30.080  32.220  44.860  1.00  0.00           H
ATOM   1701  CB  TRP   139      28.510  31.650  46.230  1.00  0.00           C
ATOM   1702  HB1 TRP   139      28.120  30.740  45.790  1.00  0.00           H
ATOM   1703  HB2 TRP   139      27.630  32.240  46.500  1.00  0.00           H
ATOM   1704  CG  TRP   139      29.330  31.170  47.360  1.00  0.00           C
ATOM   1705  CD1 TRP   139      29.750  31.850  48.460  1.00  0.00           C
ATOM   1706  HD1 TRP   139      29.570  32.910  48.590  1.00  0.00           H
ATOM   1707  NE1 TRP   139      30.330  30.990  49.390  1.00  0.00           N
ATOM   1708  HE1 TRP   139      30.860  31.250  50.210  1.00  0.00           H
ATOM   1709  CE2 TRP   139      30.440  29.740  48.790  1.00  0.00           C
ATOM   1710  CZ2 TRP   139      31.070  28.580  49.190  1.00  0.00           C
ATOM   1711  HZ2 TRP   139      31.700  28.520  50.060  1.00  0.00           H
ATOM   1712  CH2 TRP   139      30.860  27.380  48.400  1.00  0.00           C
ATOM   1713  HH2 TRP   139      31.350  26.460  48.680  1.00  0.00           H
ATOM   1714  CZ3 TRP   139      30.000  27.340  47.300  1.00  0.00           C
ATOM   1715  HZ3 TRP   139      29.760  26.460  46.720  1.00  0.00           H
ATOM   1716  CE3 TRP   139      29.450  28.610  46.950  1.00  0.00           C
ATOM   1717  HE3 TRP   139      28.780  28.640  46.100  1.00  0.00           H
ATOM   1718  CD2 TRP   139      29.680  29.790  47.640  1.00  0.00           C
ATOM   1719  C   TRP   139      28.160  32.700  43.940  1.00  0.00           C
ATOM   1720  O   TRP   139      27.790  33.780  43.480  1.00  0.00           O
ATOM   1721  N   GLY   140      27.820  31.500  43.410  1.00  0.00           N
ATOM   1722  H   GLY   140      28.200  30.720  43.930  1.00  0.00           H
ATOM   1723  CA  GLY   140      26.990  31.270  42.170  1.00  0.00           C
ATOM   1724  HA1 GLY   140      27.580  30.780  41.410  1.00  0.00           H
ATOM   1725  HA2 GLY   140      26.630  32.240  41.810  1.00  0.00           H
ATOM   1726  C   GLY   140      25.750  30.270  42.480  1.00  0.00           C
ATOM   1727  O   GLY   140      25.150  30.340  43.550  1.00  0.00           O
ATOM   1728  N   GLN   141      25.330  29.520  41.450  1.00  0.00           N
ATOM   1729  H   GLN   141      25.730  29.620  40.530  1.00  0.00           H
ATOM   1730  CA  GLN   141      24.210  28.580  41.580  1.00  0.00           C
ATOM   1731  HA  GLN   141      23.900  28.490  42.620  1.00  0.00           H
ATOM   1732  CB  GLN   141      22.970  29.150  40.870  1.00  0.00           C
ATOM   1733  HB1 GLN   141      22.130  28.470  41.060  1.00  0.00           H
ATOM   1734  HB2 GLN   141      23.140  29.350  39.810  1.00  0.00           H
ATOM   1735  CG  GLN   141      22.490  30.450  41.560  1.00  0.00           C
ATOM   1736  HG1 GLN   141      23.330  31.150  41.600  1.00  0.00           H
ATOM   1737  HG2 GLN   141      22.120  30.070  42.510  1.00  0.00           H
ATOM   1738  CD  GLN   141      21.270  31.170  40.860  1.00  0.00           C
ATOM   1739  OE1 GLN   141      21.070  31.230  39.620  1.00  0.00           O
ATOM   1740  NE2 GLN   141      20.460  31.810  41.690  1.00  0.00           N
ATOM   1741 1HE2 GLN   141      20.630  31.800  42.680  1.00  0.00           H
ATOM   1742 2HE2 GLN   141      19.650  32.120  41.160  1.00  0.00           H
ATOM   1743  C   GLN   141      24.550  27.150  41.040  1.00  0.00           C
ATOM   1744  O   GLN   141      23.690  26.280  40.850  1.00  0.00           O
ATOM   1745  N   GLY   142      25.800  26.900  40.800  1.00  0.00           N
ATOM   1746  H   GLY   142      26.390  27.700  40.990  1.00  0.00           H
ATOM   1747  CA  GLY   142      26.470  25.710  40.450  1.00  0.00           C
ATOM   1748  HA1 GLY   142      26.140  24.900  41.110  1.00  0.00           H
ATOM   1749  HA2 GLY   142      27.540  25.830  40.580  1.00  0.00           H
ATOM   1750  C   GLY   142      26.200  25.320  38.980  1.00  0.00           C
ATOM   1751  O   GLY   142      25.380  25.900  38.330  1.00  0.00           O
ATOM   1752  N   THR   143      26.750  24.140  38.600  1.00  0.00           N
ATOM   1753  H   THR   143      27.380  23.790  39.310  1.00  0.00           H
ATOM   1754  CA  THR   143      26.570  23.480  37.310  1.00  0.00           C
ATOM   1755  HA  THR   143      25.600  23.750  36.890  1.00  0.00           H
ATOM   1756  CB  THR   143      27.530  24.080  36.270  1.00  0.00           C
ATOM   1757  HB  THR   143      27.430  25.160  36.410  1.00  0.00           H
ATOM   1758  CG2 THR   143      29.030  23.660  36.430  1.00  0.00           C
ATOM   1759 1HG2 THR   143      29.610  24.010  35.570  1.00  0.00           H
ATOM   1760 2HG2 THR   143      29.320  24.320  37.250  1.00  0.00           H
ATOM   1761 3HG2 THR   143      29.250  22.620  36.640  1.00  0.00           H
ATOM   1762  OG1 THR   143      27.230  23.830  34.930  1.00  0.00           O
ATOM   1763  HG1 THR   143      26.700  24.560  34.610  1.00  0.00           H
ATOM   1764  C   THR   143      26.690  21.970  37.450  1.00  0.00           C
ATOM   1765  O   THR   143      27.430  21.430  38.300  1.00  0.00           O
ATOM   1766  N   GLN   144      25.960  21.290  36.640  1.00  0.00           N
ATOM   1767  H   GLN   144      25.410  21.730  35.920  1.00  0.00           H
ATOM   1768  CA  GLN   144      25.670  19.840  36.860  1.00  0.00           C
ATOM   1769  HA  GLN   144      25.930  19.580  37.880  1.00  0.00           H
ATOM   1770  CB  GLN   144      24.150  19.540  36.710  1.00  0.00           C
ATOM   1771  HB1 GLN   144      24.000  18.500  36.980  1.00  0.00           H
ATOM   1772  HB2 GLN   144      23.880  19.630  35.650  1.00  0.00           H
ATOM   1773  CG  GLN   144      23.260  20.440  37.530  1.00  0.00           C
ATOM   1774  HG1 GLN   144      23.770  20.600  38.480  1.00  0.00           H
ATOM   1775  HG2 GLN   144      22.450  19.830  37.920  1.00  0.00           H
ATOM   1776  CD  GLN   144      22.780  21.710  36.890  1.00  0.00           C
ATOM   1777  OE1 GLN   144      23.400  22.350  36.040  1.00  0.00           O
ATOM   1778  NE2 GLN   144      21.620  22.050  37.200  1.00  0.00           N
ATOM   1779 1HE2 GLN   144      21.080  21.480  37.840  1.00  0.00           H
ATOM   1780 2HE2 GLN   144      21.210  22.910  36.860  1.00  0.00           H
ATOM   1781  C   GLN   144      26.460  18.810  35.980  1.00  0.00           C
ATOM   1782  O   GLN   144      26.710  19.130  34.810  1.00  0.00           O
ATOM   1783  N   VAL   145      26.890  17.670  36.510  1.00  0.00           N
ATOM   1784  H   VAL   145      26.800  17.600  37.510  1.00  0.00           H
ATOM   1785  CA  VAL   145      27.530  16.610  35.780  1.00  0.00           C
ATOM   1786  HA  VAL   145      27.360  16.670  34.700  1.00  0.00           H
ATOM   1787  CB  VAL   145      29.110  16.660  35.990  1.00  0.00           C
ATOM   1788  HB  VAL   145      29.230  16.650  37.080  1.00  0.00           H
ATOM   1789  CG1 VAL   145      29.910  15.550  35.290  1.00  0.00           C
ATOM   1790 1HG1 VAL   145      29.600  14.640  35.810  1.00  0.00           H
ATOM   1791 2HG1 VAL   145      29.590  15.490  34.250  1.00  0.00           H
ATOM   1792 3HG1 VAL   145      30.990  15.610  35.410  1.00  0.00           H
ATOM   1793  CG2 VAL   145      29.720  17.930  35.530  1.00  0.00           C
ATOM   1794 1HG2 VAL   145      30.710  18.100  35.950  1.00  0.00           H
ATOM   1795 2HG2 VAL   145      29.850  17.880  34.450  1.00  0.00           H
ATOM   1796 3HG2 VAL   145      29.210  18.850  35.820  1.00  0.00           H
ATOM   1797  C   VAL   145      27.030  15.240  36.230  1.00  0.00           C
ATOM   1798  O   VAL   145      26.970  15.010  37.450  1.00  0.00           O
ATOM   1799  N   THR   146      26.890  14.300  35.300  1.00  0.00           N
ATOM   1800  H   THR   146      27.010  14.600  34.340  1.00  0.00           H
ATOM   1801  CA  THR   146      26.460  12.910  35.550  1.00  0.00           C
ATOM   1802  HA  THR   146      26.530  12.770  36.630  1.00  0.00           H
ATOM   1803  CB  THR   146      25.030  12.770  34.940  1.00  0.00           C
ATOM   1804  HB  THR   146      25.110  13.060  33.890  1.00  0.00           H
ATOM   1805  CG2 THR   146      24.530  11.340  34.910  1.00  0.00           C
ATOM   1806 1HG2 THR   146      25.210  10.640  34.410  1.00  0.00           H
ATOM   1807 2HG2 THR   146      24.570  11.130  35.980  1.00  0.00           H
ATOM   1808 3HG2 THR   146      23.590  11.360  34.350  1.00  0.00           H
ATOM   1809  OG1 THR   146      24.040  13.410  35.680  1.00  0.00           O
ATOM   1810  HG1 THR   146      23.900  14.280  35.310  1.00  0.00           H
ATOM   1811  C   THR   146      27.520  12.060  34.790  1.00  0.00           C
ATOM   1812  O   THR   146      27.810  12.370  33.620  1.00  0.00           O
ATOM   1813  N   VAL   147      28.210  11.040  35.400  1.00  0.00           N
ATOM   1814  H   VAL   147      28.120  10.860  36.390  1.00  0.00           H
ATOM   1815  CA  VAL   147      29.230  10.210  34.700  1.00  0.00           C
ATOM   1816  HA  VAL   147      29.390  10.700  33.750  1.00  0.00           H
ATOM   1817  CB  VAL   147      30.610  10.260  35.400  1.00  0.00           C
ATOM   1818  HB  VAL   147      30.530   9.860  36.410  1.00  0.00           H
ATOM   1819  CG1 VAL   147      31.560   9.430  34.540  1.00  0.00           C
ATOM   1820 1HG1 VAL   147      31.370   9.600  33.480  1.00  0.00           H
ATOM   1821 2HG1 VAL   147      32.590   9.520  34.880  1.00  0.00           H
ATOM   1822 3HG1 VAL   147      31.240   8.390  34.590  1.00  0.00           H
ATOM   1823  CG2 VAL   147      31.210  11.610  35.430  1.00  0.00           C
ATOM   1824 1HG2 VAL   147      31.530  11.990  34.460  1.00  0.00           H
ATOM   1825 2HG2 VAL   147      30.490  12.360  35.770  1.00  0.00           H
ATOM   1826 3HG2 VAL   147      32.130  11.650  36.010  1.00  0.00           H
ATOM   1827  C   VAL   147      28.670   8.800  34.520  1.00  0.00           C
ATOM   1828  O   VAL   147      28.410   8.080  35.520  1.00  0.00           O
ATOM   1829  N   SER   148      28.330   8.400  33.280  1.00  0.00           N
ATOM   1830  H   SER   148      28.530   9.120  32.600  1.00  0.00           H
ATOM   1831  CA  SER   148      27.610   7.160  32.970  1.00  0.00           C
ATOM   1832  HA  SER   148      26.880   7.060  33.770  1.00  0.00           H
ATOM   1833  CB  SER   148      26.690   7.270  31.730  1.00  0.00           C
ATOM   1834  HB1 SER   148      26.020   6.410  31.710  1.00  0.00           H
ATOM   1835  HB2 SER   148      27.310   7.290  30.840  1.00  0.00           H
ATOM   1836  OG  SER   148      25.810   8.470  31.820  1.00  0.00           O
ATOM   1837  HG  SER   148      26.340   9.240  32.030  1.00  0.00           H
ATOM   1838  C   SER   148      28.570   5.910  32.900  1.00  0.00           C
ATOM   1839  O   SER   148      29.720   6.050  32.570  1.00  0.00           O
ATOM   1840  N   SER   149      28.190   4.710  33.210  1.00  0.00           N
ATOM   1841  H   SER   149      27.200   4.560  33.370  1.00  0.00           H
ATOM   1842  CA  SER   149      28.890   3.470  32.830  1.00  0.00           C
ATOM   1843  HA  SER   149      29.540   3.560  31.960  1.00  0.00           H
ATOM   1844  CB  SER   149      29.770   2.960  33.980  1.00  0.00           C
ATOM   1845  HB1 SER   149      30.250   2.040  33.640  1.00  0.00           H
ATOM   1846  HB2 SER   149      29.200   2.920  34.910  1.00  0.00           H
ATOM   1847  OG  SER   149      30.870   3.780  34.110  1.00  0.00           O
ATOM   1848  HG  SER   149      30.580   4.610  33.700  1.00  0.00           H
ATOM   1849  C   SER   149      27.930   2.400  32.430  1.00  0.00           C
ATOM   1850  OC1 SER   149      26.760   2.510  32.690  1.00  0.00           O
ATOM   1851  OC2 SER   149      28.320   1.500  31.670  1.00  0.00           O
TER
ENDMDL
