# Supplementary material for: Targeting Ras-binding domain of ELMO1 by computational nanobody design
Source: Commun Biol. 2023 Mar 17;6:284. doi: 10.1038/s42003-023-04657-w (PMC10023680; doi:10.1038/s42003-023-04657-w)
Supplement: Supplementary file 4 — Supplementary Data 2 [file 42003_2023_4657_MOESM4_ESM.zip › MD_input_output/Nb01_snapshot/snapshot_070000_CDR2.pdb]

ATOM    724  N   SER    57      40.650  43.180  41.440  1.00  0.00           N
ATOM    725  H   SER    57      41.560  43.240  41.870  1.00  0.00           H
ATOM    726  CA  SER    57      40.150  44.400  40.720  1.00  0.00           C
ATOM    727  HA  SER    57      39.480  43.960  39.980  1.00  0.00           H
ATOM    728  CB  SER    57      39.280  45.250  41.590  1.00  0.00           C
ATOM    729  HB1 SER    57      38.600  44.650  42.190  1.00  0.00           H
ATOM    730  HB2 SER    57      38.530  45.820  41.040  1.00  0.00           H
ATOM    731  OG  SER    57      39.960  46.160  42.440  1.00  0.00           O
ATOM    732  HG  SER    57      39.730  45.910  43.330  1.00  0.00           H
ATOM    733  C   SER    57      41.250  45.210  40.120  1.00  0.00           C
ATOM    734  O   SER    57      42.380  45.190  40.650  1.00  0.00           O
ATOM    735  N   ILE    58      41.050  45.750  38.930  1.00  0.00           N
ATOM    736  H   ILE    58      40.080  45.870  38.680  1.00  0.00           H
ATOM    737  CA  ILE    58      42.070  46.550  38.160  1.00  0.00           C
ATOM    738  HA  ILE    58      43.000  46.540  38.730  1.00  0.00           H
ATOM    739  CB  ILE    58      42.470  45.770  36.880  1.00  0.00           C
ATOM    740  HB  ILE    58      42.640  44.730  37.130  1.00  0.00           H
ATOM    741  CG2 ILE    58      41.450  45.590  35.840  1.00  0.00           C
ATOM    742 1HG2 ILE    58      41.350  46.460  35.200  1.00  0.00           H
ATOM    743 2HG2 ILE    58      41.660  44.810  35.110  1.00  0.00           H
ATOM    744 3HG2 ILE    58      40.520  45.230  36.280  1.00  0.00           H
ATOM    745  CG1 ILE    58      43.870  46.340  36.340  1.00  0.00           C
ATOM    746 1HG1 ILE    58      44.530  46.560  37.180  1.00  0.00           H
ATOM    747 2HG1 ILE    58      43.660  47.300  35.860  1.00  0.00           H
ATOM    748  CD  ILE    58      44.450  45.600  35.170  1.00  0.00           C
ATOM    749  HD1 ILE    58      44.760  44.630  35.570  1.00  0.00           H
ATOM    750  HD2 ILE    58      43.710  45.620  34.370  1.00  0.00           H
ATOM    751  HD3 ILE    58      45.370  46.140  34.940  1.00  0.00           H
ATOM    752  C   ILE    58      41.500  47.950  37.990  1.00  0.00           C
ATOM    753  O   ILE    58      40.450  48.240  37.370  1.00  0.00           O
ATOM    754  N   LYS    59      42.270  48.930  38.480  1.00  0.00           N
ATOM    755  H   LYS    59      43.070  48.580  38.980  1.00  0.00           H
ATOM    756  CA  LYS    59      42.150  50.370  38.220  1.00  0.00           C
ATOM    757  HA  LYS    59      41.100  50.530  38.470  1.00  0.00           H
ATOM    758  CB  LYS    59      42.890  51.400  39.160  1.00  0.00           C
ATOM    759  HB1 LYS    59      42.770  52.440  38.860  1.00  0.00           H
ATOM    760  HB2 LYS    59      43.920  51.090  39.020  1.00  0.00           H
ATOM    761  CG  LYS    59      42.490  51.250  40.630  1.00  0.00           C
ATOM    762  HG1 LYS    59      42.730  50.240  40.970  1.00  0.00           H
ATOM    763  HG2 LYS    59      41.430  51.440  40.750  1.00  0.00           H
ATOM    764  CD  LYS    59      43.230  52.270  41.430  1.00  0.00           C
ATOM    765  HD1 LYS    59      42.920  53.280  41.160  1.00  0.00           H
ATOM    766  HD2 LYS    59      44.300  52.140  41.250  1.00  0.00           H
ATOM    767  CE  LYS    59      42.930  52.200  42.980  1.00  0.00           C
ATOM    768  HE1 LYS    59      42.980  51.170  43.310  1.00  0.00           H
ATOM    769  HE2 LYS    59      41.900  52.510  43.120  1.00  0.00           H
ATOM    770  NZ  LYS    59      43.870  52.990  43.830  1.00  0.00           N
ATOM    771  HZ1 LYS    59      43.840  53.980  43.590  1.00  0.00           H
ATOM    772  HZ2 LYS    59      43.570  52.950  44.790  1.00  0.00           H
ATOM    773  HZ3 LYS    59      44.850  52.770  43.760  1.00  0.00           H
ATOM    774  C   LYS    59      42.450  50.760  36.710  1.00  0.00           C
ATOM    775  O   LYS    59      43.120  50.040  36.020  1.00  0.00           O
ATOM    776  N   TRP    60      42.020  51.960  36.330  1.00  0.00           N
ATOM    777  H   TRP    60      41.660  52.600  37.020  1.00  0.00           H
ATOM    778  CA  TRP    60      42.080  52.350  34.900  1.00  0.00           C
ATOM    779  HA  TRP    60      41.560  51.610  34.280  1.00  0.00           H
ATOM    780  CB  TRP    60      41.250  53.650  34.860  1.00  0.00           C
ATOM    781  HB1 TRP    60      40.190  53.400  34.810  1.00  0.00           H
ATOM    782  HB2 TRP    60      41.430  54.120  33.900  1.00  0.00           H
ATOM    783  CG  TRP    60      41.440  54.710  35.910  1.00  0.00           C
ATOM    784  CD1 TRP    60      40.730  54.770  37.030  1.00  0.00           C
ATOM    785  HD1 TRP    60      39.830  54.200  37.200  1.00  0.00           H
ATOM    786  NE1 TRP    60      41.160  55.770  37.850  1.00  0.00           N
ATOM    787  HE1 TRP    60      40.650  56.110  38.650  1.00  0.00           H
ATOM    788  CE2 TRP    60      42.270  56.370  37.330  1.00  0.00           C
ATOM    789  CZ2 TRP    60      43.240  57.260  37.830  1.00  0.00           C
ATOM    790  HZ2 TRP    60      43.180  57.670  38.830  1.00  0.00           H
ATOM    791  CH2 TRP    60      44.380  57.540  37.090  1.00  0.00           C
ATOM    792  HH2 TRP    60      45.110  58.280  37.370  1.00  0.00           H
ATOM    793  CZ3 TRP    60      44.580  56.850  35.900  1.00  0.00           C
ATOM    794  HZ3 TRP    60      45.430  57.000  35.260  1.00  0.00           H
ATOM    795  CE3 TRP    60      43.630  55.970  35.340  1.00  0.00           C
ATOM    796  HE3 TRP    60      43.850  55.570  34.370  1.00  0.00           H
ATOM    797  CD2 TRP    60      42.480  55.640  36.080  1.00  0.00           C
ATOM    798  C   TRP    60      43.460  52.650  34.260  1.00  0.00           C
ATOM    799  O   TRP    60      43.510  52.600  33.040  1.00  0.00           O
ATOM    800  N   ALA    61      44.620  52.730  34.910  1.00  0.00           N
ATOM    801  H   ALA    61      44.540  52.690  35.920  1.00  0.00           H
ATOM    802  CA  ALA    61      46.020  52.780  34.400  1.00  0.00           C
ATOM    803  HA  ALA    61      45.910  52.590  33.330  1.00  0.00           H
ATOM    804  CB  ALA    61      46.620  54.150  34.610  1.00  0.00           C
ATOM    805  HB1 ALA    61      47.520  54.340  34.020  1.00  0.00           H
ATOM    806  HB2 ALA    61      45.970  54.990  34.350  1.00  0.00           H
ATOM    807  HB3 ALA    61      46.860  54.320  35.660  1.00  0.00           H
ATOM    808  C   ALA    61      46.850  51.530  34.980  1.00  0.00           C
ATOM    809  O   ALA    61      48.100  51.500  34.980  1.00  0.00           O
ATOM    810  N   GLY    65      46.140  50.470  35.470  1.00  0.00           N
ATOM    811  H   GLY    65      45.170  50.630  35.710  1.00  0.00           H
ATOM    812  CA  GLY    65      46.690  49.090  35.570  1.00  0.00           C
ATOM    813  HA1 GLY    65      47.560  48.950  34.930  1.00  0.00           H
ATOM    814  HA2 GLY    65      46.020  48.320  35.210  1.00  0.00           H
ATOM    815  C   GLY    65      47.120  48.710  37.050  1.00  0.00           C
ATOM    816  O   GLY    65      47.730  47.660  37.170  1.00  0.00           O
ATOM    817  N   ASP    66      46.860  49.440  38.140  1.00  0.00           N
ATOM    818  H   ASP    66      46.250  50.250  38.090  1.00  0.00           H
ATOM    819  CA  ASP    66      47.290  48.980  39.430  1.00  0.00           C
ATOM    820  HA  ASP    66      48.290  48.570  39.290  1.00  0.00           H
ATOM    821  CB  ASP    66      47.340  50.230  40.380  1.00  0.00           C
ATOM    822  HB1 ASP    66      46.470  50.880  40.390  1.00  0.00           H
ATOM    823  HB2 ASP    66      48.240  50.780  40.120  1.00  0.00           H
ATOM    824  CG  ASP    66      47.710  49.820  41.800  1.00  0.00           C
ATOM    825  OD1 ASP    66      46.820  49.800  42.700  1.00  0.00           O
ATOM    826  OD2 ASP    66      48.890  49.470  42.100  1.00  0.00           O
ATOM    827  C   ASP    66      46.280  47.930  39.960  1.00  0.00           C
ATOM    828  O   ASP    66      45.080  48.020  39.630  1.00  0.00           O
ATOM    829  N   ARG    67      46.660  46.840  40.580  1.00  0.00           N
ATOM    830  H   ARG    67      47.580  46.880  41.010  1.00  0.00           H
ATOM    831  CA  ARG    67      45.890  45.600  40.800  1.00  0.00           C
ATOM    832  HA  ARG    67      44.960  45.680  40.230  1.00  0.00           H
ATOM    833  CB  ARG    67      46.660  44.430  40.230  1.00  0.00           C
ATOM    834  HB1 ARG    67      46.350  43.490  40.680  1.00  0.00           H
ATOM    835  HB2 ARG    67      47.710  44.430  40.510  1.00  0.00           H
ATOM    836  CG  ARG    67      46.590  44.480  38.640  1.00  0.00           C
ATOM    837  HG1 ARG    67      46.800  45.430  38.150  1.00  0.00           H
ATOM    838  HG2 ARG    67      45.630  44.100  38.270  1.00  0.00           H
ATOM    839  CD  ARG    67      47.670  43.490  38.140  1.00  0.00           C
ATOM    840  HD1 ARG    67      47.560  42.550  38.690  1.00  0.00           H
ATOM    841  HD2 ARG    67      48.680  43.800  38.390  1.00  0.00           H
ATOM    842  NE  ARG    67      47.480  43.250  36.700  1.00  0.00           N
ATOM    843  HE  ARG    67      46.740  42.570  36.600  1.00  0.00           H
ATOM    844  CZ  ARG    67      47.840  43.960  35.650  1.00  0.00           C
ATOM    845  NH1 ARG    67      48.360  45.150  35.870  1.00  0.00           N
ATOM    846 1HH1 ARG    67      48.440  45.470  36.820  1.00  0.00           H
ATOM    847 2HH1 ARG    67      48.570  45.750  35.090  1.00  0.00           H
ATOM    848  NH2 ARG    67      47.640  43.580  34.430  1.00  0.00           N
ATOM    849 1HH2 ARG    67      47.350  42.640  34.210  1.00  0.00           H
ATOM    850 2HH2 ARG    67      47.580  44.300  33.720  1.00  0.00           H
ATOM    851  C   ARG    67      45.670  45.350  42.250  1.00  0.00           C
ATOM    852  O   ARG    67      46.490  45.650  43.160  1.00  0.00           O
ATOM    853  N   THR    68      44.560  44.700  42.620  1.00  0.00           N
ATOM    854  H   THR    68      44.090  44.280  41.820  1.00  0.00           H
ATOM    855  CA  THR    68      44.310  44.040  43.970  1.00  0.00           C
ATOM    856  HA  THR    68      45.280  44.050  44.480  1.00  0.00           H
ATOM    857  CB  THR    68      43.320  44.780  44.880  1.00  0.00           C
ATOM    858  HB  THR    68      43.180  44.380  45.880  1.00  0.00           H
ATOM    859  CG2 THR    68      43.780  46.190  45.160  1.00  0.00           C
ATOM    860 1HG2 THR    68      43.090  46.780  45.770  1.00  0.00           H
ATOM    861 2HG2 THR    68      44.690  46.140  45.760  1.00  0.00           H
ATOM    862 3HG2 THR    68      44.010  46.760  44.260  1.00  0.00           H
ATOM    863  OG1 THR    68      42.120  45.080  44.180  1.00  0.00           O
ATOM    864  HG1 THR    68      42.350  45.790  43.580  1.00  0.00           H
ATOM    865  C   THR    68      43.840  42.590  43.770  1.00  0.00           C
ATOM    866  O   THR    68      43.340  42.200  42.730  1.00  0.00           O
ATOM    867  N   TYR    69      44.030  41.800  44.810  1.00  0.00           N
ATOM    868  H   TYR    69      44.790  42.020  45.430  1.00  0.00           H
ATOM    869  CA  TYR    69      43.610  40.370  44.900  1.00  0.00           C
ATOM    870  HA  TYR    69      42.820  40.280  44.160  1.00  0.00           H
ATOM    871  CB  TYR    69      44.740  39.410  44.520  1.00  0.00           C
ATOM    872  HB1 TYR    69      44.470  38.370  44.710  1.00  0.00           H
ATOM    873  HB2 TYR    69      45.560  39.550  45.230  1.00  0.00           H
ATOM    874  CG  TYR    69      45.200  39.650  43.120  1.00  0.00           C
ATOM    875  CD1 TYR    69      46.280  40.520  42.810  1.00  0.00           C
ATOM    876  HD1 TYR    69      46.880  40.950  43.600  1.00  0.00           H
ATOM    877  CE1 TYR    69      46.600  40.710  41.470  1.00  0.00           C
ATOM    878  HE1 TYR    69      47.440  41.370  41.300  1.00  0.00           H
ATOM    879  CZ  TYR    69      45.960  40.040  40.450  1.00  0.00           C
ATOM    880  OH  TYR    69      46.540  39.950  39.250  1.00  0.00           O
ATOM    881  HH  TYR    69      47.390  40.390  39.210  1.00  0.00           H
ATOM    882  CE2 TYR    69      44.770  39.400  40.680  1.00  0.00           C
ATOM    883  HE2 TYR    69      44.250  38.850  39.910  1.00  0.00           H
ATOM    884  CD2 TYR    69      44.400  39.200  42.050  1.00  0.00           C
ATOM    885  HD2 TYR    69      43.460  38.700  42.230  1.00  0.00           H
ATOM    886  C   TYR    69      43.080  39.890  46.280  1.00  0.00           C
ATOM    887  O   TYR    69      43.270  40.540  47.340  1.00  0.00           O
