# Supplementary material for: Targeting Ras-binding domain of ELMO1 by computational nanobody design
Source: Commun Biol. 2023 Mar 17;6:284. doi: 10.1038/s42003-023-04657-w (PMC10023680; doi:10.1038/s42003-023-04657-w)
Supplement: Supplementary file 4 — Supplementary Data 2 [file 42003_2023_4657_MOESM4_ESM.zip › MD_input_output/Nb01_snapshot/snapshot_037000_CDR2.pdb]

ATOM    724  N   SER    57      38.110  38.910  36.370  1.00  0.00           N
ATOM    725  H   SER    57      38.890  38.860  37.000  1.00  0.00           H
ATOM    726  CA  SER    57      37.850  40.200  35.650  1.00  0.00           C
ATOM    727  HA  SER    57      37.370  40.010  34.690  1.00  0.00           H
ATOM    728  CB  SER    57      36.800  41.060  36.420  1.00  0.00           C
ATOM    729  HB1 SER    57      35.870  40.500  36.490  1.00  0.00           H
ATOM    730  HB2 SER    57      36.690  41.950  35.800  1.00  0.00           H
ATOM    731  OG  SER    57      37.250  41.500  37.670  1.00  0.00           O
ATOM    732  HG  SER    57      36.510  41.350  38.270  1.00  0.00           H
ATOM    733  C   SER    57      39.150  41.050  35.380  1.00  0.00           C
ATOM    734  O   SER    57      40.150  40.890  36.080  1.00  0.00           O
ATOM    735  N   ILE    58      39.310  41.900  34.320  1.00  0.00           N
ATOM    736  H   ILE    58      38.470  42.040  33.770  1.00  0.00           H
ATOM    737  CA  ILE    58      40.530  42.670  33.970  1.00  0.00           C
ATOM    738  HA  ILE    58      41.190  42.480  34.810  1.00  0.00           H
ATOM    739  CB  ILE    58      41.270  41.940  32.820  1.00  0.00           C
ATOM    740  HB  ILE    58      41.520  40.930  33.150  1.00  0.00           H
ATOM    741  CG2 ILE    58      40.560  41.980  31.460  1.00  0.00           C
ATOM    742 1HG2 ILE    58      40.460  42.970  31.010  1.00  0.00           H
ATOM    743 2HG2 ILE    58      41.180  41.400  30.780  1.00  0.00           H
ATOM    744 3HG2 ILE    58      39.610  41.450  31.520  1.00  0.00           H
ATOM    745  CG1 ILE    58      42.560  42.700  32.600  1.00  0.00           C
ATOM    746 1HG1 ILE    58      42.930  43.120  33.540  1.00  0.00           H
ATOM    747 2HG1 ILE    58      42.440  43.600  31.990  1.00  0.00           H
ATOM    748  CD  ILE    58      43.710  41.870  32.060  1.00  0.00           C
ATOM    749  HD1 ILE    58      43.930  41.050  32.750  1.00  0.00           H
ATOM    750  HD2 ILE    58      43.310  41.380  31.170  1.00  0.00           H
ATOM    751  HD3 ILE    58      44.590  42.440  31.750  1.00  0.00           H
ATOM    752  C   ILE    58      40.280  44.180  33.790  1.00  0.00           C
ATOM    753  O   ILE    58      39.370  44.540  32.990  1.00  0.00           O
ATOM    754  N   LYS    59      40.990  45.050  34.480  1.00  0.00           N
ATOM    755  H   LYS    59      41.660  44.650  35.120  1.00  0.00           H
ATOM    756  CA  LYS    59      40.870  46.530  34.440  1.00  0.00           C
ATOM    757  HA  LYS    59      39.800  46.760  34.340  1.00  0.00           H
ATOM    758  CB  LYS    59      41.350  47.240  35.660  1.00  0.00           C
ATOM    759  HB1 LYS    59      41.440  48.310  35.520  1.00  0.00           H
ATOM    760  HB2 LYS    59      42.260  46.680  35.860  1.00  0.00           H
ATOM    761  CG  LYS    59      40.350  47.110  36.780  1.00  0.00           C
ATOM    762  HG1 LYS    59      40.250  46.050  37.000  1.00  0.00           H
ATOM    763  HG2 LYS    59      39.410  47.530  36.440  1.00  0.00           H
ATOM    764  CD  LYS    59      40.870  47.830  38.080  1.00  0.00           C
ATOM    765  HD1 LYS    59      41.270  48.830  37.880  1.00  0.00           H
ATOM    766  HD2 LYS    59      41.650  47.160  38.450  1.00  0.00           H
ATOM    767  CE  LYS    59      39.790  47.950  39.170  1.00  0.00           C
ATOM    768  HE1 LYS    59      39.280  47.000  39.290  1.00  0.00           H
ATOM    769  HE2 LYS    59      38.980  48.520  38.720  1.00  0.00           H
ATOM    770  NZ  LYS    59      40.280  48.520  40.470  1.00  0.00           N
ATOM    771  HZ1 LYS    59      41.060  47.960  40.780  1.00  0.00           H
ATOM    772  HZ2 LYS    59      40.630  49.460  40.360  1.00  0.00           H
ATOM    773  HZ3 LYS    59      39.610  48.440  41.220  1.00  0.00           H
ATOM    774  C   LYS    59      41.510  47.020  33.140  1.00  0.00           C
ATOM    775  O   LYS    59      42.310  46.320  32.550  1.00  0.00           O
ATOM    776  N   TRP    60      41.270  48.260  32.730  1.00  0.00           N
ATOM    777  H   TRP    60      40.820  48.890  33.380  1.00  0.00           H
ATOM    778  CA  TRP    60      41.350  48.750  31.340  1.00  0.00           C
ATOM    779  HA  TRP    60      40.960  47.970  30.670  1.00  0.00           H
ATOM    780  CB  TRP    60      40.260  49.690  31.070  1.00  0.00           C
ATOM    781  HB1 TRP    60      39.340  49.130  30.880  1.00  0.00           H
ATOM    782  HB2 TRP    60      40.410  50.270  30.160  1.00  0.00           H
ATOM    783  CG  TRP    60      40.030  50.580  32.250  1.00  0.00           C
ATOM    784  CD1 TRP    60      38.860  50.510  32.980  1.00  0.00           C
ATOM    785  HD1 TRP    60      38.010  49.890  32.730  1.00  0.00           H
ATOM    786  NE1 TRP    60      38.940  51.380  34.010  1.00  0.00           N
ATOM    787  HE1 TRP    60      38.110  51.650  34.520  1.00  0.00           H
ATOM    788  CE2 TRP    60      40.100  52.110  33.980  1.00  0.00           C
ATOM    789  CZ2 TRP    60      40.540  53.200  34.720  1.00  0.00           C
ATOM    790  HZ2 TRP    60      39.890  53.540  35.510  1.00  0.00           H
ATOM    791  CH2 TRP    60      41.810  53.780  34.410  1.00  0.00           C
ATOM    792  HH2 TRP    60      42.280  54.470  35.110  1.00  0.00           H
ATOM    793  CZ3 TRP    60      42.560  53.270  33.340  1.00  0.00           C
ATOM    794  HZ3 TRP    60      43.500  53.740  33.120  1.00  0.00           H
ATOM    795  CE3 TRP    60      42.050  52.260  32.470  1.00  0.00           C
ATOM    796  HE3 TRP    60      42.350  51.990  31.470  1.00  0.00           H
ATOM    797  CD2 TRP    60      40.810  51.610  32.850  1.00  0.00           C
ATOM    798  C   TRP    60      42.800  49.120  30.920  1.00  0.00           C
ATOM    799  O   TRP    60      43.070  49.650  29.840  1.00  0.00           O
ATOM    800  N   ALA    61      43.730  48.940  31.780  1.00  0.00           N
ATOM    801  H   ALA    61      43.460  48.660  32.710  1.00  0.00           H
ATOM    802  CA  ALA    61      45.170  48.970  31.470  1.00  0.00           C
ATOM    803  HA  ALA    61      45.170  48.960  30.380  1.00  0.00           H
ATOM    804  CB  ALA    61      45.770  50.330  31.900  1.00  0.00           C
ATOM    805  HB1 ALA    61      45.010  51.120  31.930  1.00  0.00           H
ATOM    806  HB2 ALA    61      46.150  50.220  32.910  1.00  0.00           H
ATOM    807  HB3 ALA    61      46.620  50.590  31.270  1.00  0.00           H
ATOM    808  C   ALA    61      45.940  47.790  32.140  1.00  0.00           C
ATOM    809  O   ALA    61      47.110  47.820  32.230  1.00  0.00           O
ATOM    810  N   GLY    65      45.280  46.720  32.510  1.00  0.00           N
ATOM    811  H   GLY    65      44.290  46.760  32.290  1.00  0.00           H
ATOM    812  CA  GLY    65      45.910  45.400  32.780  1.00  0.00           C
ATOM    813  HA1 GLY    65      47.000  45.380  32.680  1.00  0.00           H
ATOM    814  HA2 GLY    65      45.500  44.780  31.980  1.00  0.00           H
ATOM    815  C   GLY    65      45.420  44.690  34.100  1.00  0.00           C
ATOM    816  O   GLY    65      45.590  43.470  34.160  1.00  0.00           O
ATOM    817  N   ASP    66      44.730  45.370  35.070  1.00  0.00           N
ATOM    818  H   ASP    66      44.590  46.360  34.980  1.00  0.00           H
ATOM    819  CA  ASP    66      44.750  44.850  36.430  1.00  0.00           C
ATOM    820  HA  ASP    66      45.730  44.380  36.530  1.00  0.00           H
ATOM    821  CB  ASP    66      44.680  46.070  37.380  1.00  0.00           C
ATOM    822  HB1 ASP    66      43.790  46.680  37.220  1.00  0.00           H
ATOM    823  HB2 ASP    66      45.560  46.650  37.120  1.00  0.00           H
ATOM    824  CG  ASP    66      44.960  45.620  38.820  1.00  0.00           C
ATOM    825  OD1 ASP    66      46.160  45.430  39.120  1.00  0.00           O
ATOM    826  OD2 ASP    66      44.070  45.290  39.600  1.00  0.00           O
ATOM    827  C   ASP    66      43.730  43.710  36.760  1.00  0.00           C
ATOM    828  O   ASP    66      42.520  43.940  36.570  1.00  0.00           O
ATOM    829  N   ARG    67      44.120  42.490  37.190  1.00  0.00           N
ATOM    830  H   ARG    67      44.970  42.540  37.730  1.00  0.00           H
ATOM    831  CA  ARG    67      43.360  41.190  37.290  1.00  0.00           C
ATOM    832  HA  ARG    67      42.670  41.110  36.450  1.00  0.00           H
ATOM    833  CB  ARG    67      44.400  40.070  37.180  1.00  0.00           C
ATOM    834  HB1 ARG    67      43.830  39.160  37.360  1.00  0.00           H
ATOM    835  HB2 ARG    67      45.060  40.200  38.040  1.00  0.00           H
ATOM    836  CG  ARG    67      45.200  39.960  35.850  1.00  0.00           C
ATOM    837  HG1 ARG    67      44.640  40.460  35.060  1.00  0.00           H
ATOM    838  HG2 ARG    67      45.260  38.920  35.510  1.00  0.00           H
ATOM    839  CD  ARG    67      46.630  40.470  35.830  1.00  0.00           C
ATOM    840  HD1 ARG    67      47.130  40.230  36.770  1.00  0.00           H
ATOM    841  HD2 ARG    67      46.640  41.550  35.730  1.00  0.00           H
ATOM    842  NE  ARG    67      47.380  39.920  34.650  1.00  0.00           N
ATOM    843  HE  ARG    67      48.000  39.160  34.910  1.00  0.00           H
ATOM    844  CZ  ARG    67      47.510  40.240  33.390  1.00  0.00           C
ATOM    845  NH1 ARG    67      46.900  41.280  32.900  1.00  0.00           N
ATOM    846 1HH1 ARG    67      46.280  41.830  33.480  1.00  0.00           H
ATOM    847 2HH1 ARG    67      46.930  41.530  31.920  1.00  0.00           H
ATOM    848  NH2 ARG    67      48.260  39.500  32.620  1.00  0.00           N
ATOM    849 1HH2 ARG    67      48.720  38.720  33.060  1.00  0.00           H
ATOM    850 2HH2 ARG    67      48.510  39.740  31.670  1.00  0.00           H
ATOM    851  C   ARG    67      42.740  41.120  38.690  1.00  0.00           C
ATOM    852  O   ARG    67      43.300  41.360  39.750  1.00  0.00           O
ATOM    853  N   THR    68      41.470  40.630  38.780  1.00  0.00           N
ATOM    854  H   THR    68      41.060  40.410  37.880  1.00  0.00           H
ATOM    855  CA  THR    68      40.760  40.160  40.010  1.00  0.00           C
ATOM    856  HA  THR    68      41.530  40.100  40.770  1.00  0.00           H
ATOM    857  CB  THR    68      39.700  41.190  40.380  1.00  0.00           C
ATOM    858  HB  THR    68      39.300  41.570  39.440  1.00  0.00           H
ATOM    859  CG2 THR    68      38.620  40.780  41.290  1.00  0.00           C
ATOM    860 1HG2 THR    68      39.010  40.240  42.150  1.00  0.00           H
ATOM    861 2HG2 THR    68      38.110  41.680  41.620  1.00  0.00           H
ATOM    862 3HG2 THR    68      37.900  40.160  40.750  1.00  0.00           H
ATOM    863  OG1 THR    68      40.380  42.350  41.030  1.00  0.00           O
ATOM    864  HG1 THR    68      40.970  42.710  40.370  1.00  0.00           H
ATOM    865  C   THR    68      40.160  38.840  39.710  1.00  0.00           C
ATOM    866  O   THR    68      39.750  38.580  38.590  1.00  0.00           O
ATOM    867  N   TYR    69      40.040  38.020  40.790  1.00  0.00           N
ATOM    868  H   TYR    69      40.470  38.390  41.620  1.00  0.00           H
ATOM    869  CA  TYR    69      39.690  36.600  40.620  1.00  0.00           C
ATOM    870  HA  TYR    69      39.390  36.450  39.580  1.00  0.00           H
ATOM    871  CB  TYR    69      40.900  35.680  40.840  1.00  0.00           C
ATOM    872  HB1 TYR    69      40.640  34.620  40.770  1.00  0.00           H
ATOM    873  HB2 TYR    69      41.230  35.750  41.880  1.00  0.00           H
ATOM    874  CG  TYR    69      42.010  35.810  39.860  1.00  0.00           C
ATOM    875  CD1 TYR    69      43.070  36.760  40.130  1.00  0.00           C
ATOM    876  HD1 TYR    69      43.100  37.370  41.010  1.00  0.00           H
ATOM    877  CE1 TYR    69      43.980  36.900  39.080  1.00  0.00           C
ATOM    878  HE1 TYR    69      44.830  37.560  39.220  1.00  0.00           H
ATOM    879  CZ  TYR    69      43.960  36.170  37.840  1.00  0.00           C
ATOM    880  OH  TYR    69      44.910  36.360  36.880  1.00  0.00           O
ATOM    881  HH  TYR    69      45.460  37.110  37.110  1.00  0.00           H
ATOM    882  CE2 TYR    69      42.890  35.290  37.680  1.00  0.00           C
ATOM    883  HE2 TYR    69      42.840  34.780  36.730  1.00  0.00           H
ATOM    884  CD2 TYR    69      41.980  35.070  38.730  1.00  0.00           C
ATOM    885  HD2 TYR    69      41.180  34.350  38.610  1.00  0.00           H
ATOM    886  C   TYR    69      38.550  36.230  41.540  1.00  0.00           C
ATOM    887  O   TYR    69      38.310  36.830  42.530  1.00  0.00           O
