# Supplementary material for: Targeting Ras-binding domain of ELMO1 by computational nanobody design
Source: Commun Biol. 2023 Mar 17;6:284. doi: 10.1038/s42003-023-04657-w (PMC10023680; doi:10.1038/s42003-023-04657-w)
Supplement: Supplementary file 4 — Supplementary Data 2 [file 42003_2023_4657_MOESM4_ESM.zip › MD_input_output/Nb01_snapshot/snapshot_047000_CDR2.pdb]

ATOM    724  N   SER    57      39.420  34.830  31.400  1.00  0.00           N
ATOM    725  H   SER    57      40.430  34.830  31.440  1.00  0.00           H
ATOM    726  CA  SER    57      38.620  35.650  30.440  1.00  0.00           C
ATOM    727  HA  SER    57      37.840  35.070  29.950  1.00  0.00           H
ATOM    728  CB  SER    57      37.930  36.870  31.050  1.00  0.00           C
ATOM    729  HB1 SER    57      37.090  36.530  31.650  1.00  0.00           H
ATOM    730  HB2 SER    57      37.540  37.600  30.340  1.00  0.00           H
ATOM    731  OG  SER    57      38.890  37.580  31.820  1.00  0.00           O
ATOM    732  HG  SER    57      38.510  37.880  32.640  1.00  0.00           H
ATOM    733  C   SER    57      39.500  36.080  29.260  1.00  0.00           C
ATOM    734  O   SER    57      40.730  36.180  29.410  1.00  0.00           O
ATOM    735  N   ILE    58      38.930  36.430  28.100  1.00  0.00           N
ATOM    736  H   ILE    58      37.930  36.520  28.100  1.00  0.00           H
ATOM    737  CA  ILE    58      39.560  36.980  26.930  1.00  0.00           C
ATOM    738  HA  ILE    58      40.590  37.280  27.150  1.00  0.00           H
ATOM    739  CB  ILE    58      39.780  35.890  25.840  1.00  0.00           C
ATOM    740  HB  ILE    58      40.550  35.230  26.240  1.00  0.00           H
ATOM    741  CG2 ILE    58      38.520  35.030  25.490  1.00  0.00           C
ATOM    742 1HG2 ILE    58      38.930  34.140  25.010  1.00  0.00           H
ATOM    743 2HG2 ILE    58      37.940  34.760  26.370  1.00  0.00           H
ATOM    744 3HG2 ILE    58      37.870  35.520  24.760  1.00  0.00           H
ATOM    745  CG1 ILE    58      40.350  36.370  24.450  1.00  0.00           C
ATOM    746 1HG1 ILE    58      39.700  37.100  23.970  1.00  0.00           H
ATOM    747 2HG1 ILE    58      40.560  35.510  23.820  1.00  0.00           H
ATOM    748  CD  ILE    58      41.720  37.140  24.670  1.00  0.00           C
ATOM    749  HD1 ILE    58      42.470  36.630  25.270  1.00  0.00           H
ATOM    750  HD2 ILE    58      42.130  37.270  23.670  1.00  0.00           H
ATOM    751  HD3 ILE    58      41.510  38.140  25.070  1.00  0.00           H
ATOM    752  C   ILE    58      38.780  38.140  26.480  1.00  0.00           C
ATOM    753  O   ILE    58      37.630  38.090  26.180  1.00  0.00           O
ATOM    754  N   LYS    59      39.500  39.290  26.260  1.00  0.00           N
ATOM    755  H   LYS    59      40.470  39.190  26.560  1.00  0.00           H
ATOM    756  CA  LYS    59      38.900  40.600  25.750  1.00  0.00           C
ATOM    757  HA  LYS    59      37.820  40.750  25.840  1.00  0.00           H
ATOM    758  CB  LYS    59      39.540  41.780  26.460  1.00  0.00           C
ATOM    759  HB1 LYS    59      38.780  42.570  26.400  1.00  0.00           H
ATOM    760  HB2 LYS    59      40.490  42.050  26.000  1.00  0.00           H
ATOM    761  CG  LYS    59      39.890  41.500  27.950  1.00  0.00           C
ATOM    762  HG1 LYS    59      40.840  40.980  28.070  1.00  0.00           H
ATOM    763  HG2 LYS    59      39.080  40.850  28.300  1.00  0.00           H
ATOM    764  CD  LYS    59      40.000  42.830  28.650  1.00  0.00           C
ATOM    765  HD1 LYS    59      40.170  42.550  29.700  1.00  0.00           H
ATOM    766  HD2 LYS    59      39.020  43.290  28.560  1.00  0.00           H
ATOM    767  CE  LYS    59      41.210  43.690  28.090  1.00  0.00           C
ATOM    768  HE1 LYS    59      41.000  44.040  27.080  1.00  0.00           H
ATOM    769  HE2 LYS    59      42.140  43.130  27.970  1.00  0.00           H
ATOM    770  NZ  LYS    59      41.410  44.800  29.030  1.00  0.00           N
ATOM    771  HZ1 LYS    59      40.560  45.340  28.960  1.00  0.00           H
ATOM    772  HZ2 LYS    59      41.390  44.500  30.000  1.00  0.00           H
ATOM    773  HZ3 LYS    59      42.260  45.320  28.880  1.00  0.00           H
ATOM    774  C   LYS    59      38.980  40.820  24.240  1.00  0.00           C
ATOM    775  O   LYS    59      39.710  39.990  23.630  1.00  0.00           O
ATOM    776  N   TRP    60      38.260  41.770  23.670  1.00  0.00           N
ATOM    777  H   TRP    60      37.750  42.430  24.240  1.00  0.00           H
ATOM    778  CA  TRP    60      38.010  41.910  22.230  1.00  0.00           C
ATOM    779  HA  TRP    60      37.750  40.920  21.860  1.00  0.00           H
ATOM    780  CB  TRP    60      36.800  42.760  22.070  1.00  0.00           C
ATOM    781  HB1 TRP    60      36.060  42.290  22.720  1.00  0.00           H
ATOM    782  HB2 TRP    60      36.450  42.730  21.040  1.00  0.00           H
ATOM    783  CG  TRP    60      36.990  44.150  22.400  1.00  0.00           C
ATOM    784  CD1 TRP    60      36.470  44.750  23.490  1.00  0.00           C
ATOM    785  HD1 TRP    60      36.160  44.190  24.360  1.00  0.00           H
ATOM    786  NE1 TRP    60      36.920  46.110  23.530  1.00  0.00           N
ATOM    787  HE1 TRP    60      36.780  46.770  24.290  1.00  0.00           H
ATOM    788  CE2 TRP    60      37.750  46.350  22.400  1.00  0.00           C
ATOM    789  CZ2 TRP    60      38.310  47.540  22.000  1.00  0.00           C
ATOM    790  HZ2 TRP    60      38.290  48.440  22.590  1.00  0.00           H
ATOM    791  CH2 TRP    60      39.040  47.550  20.760  1.00  0.00           C
ATOM    792  HH2 TRP    60      39.600  48.430  20.480  1.00  0.00           H
ATOM    793  CZ3 TRP    60      39.010  46.450  19.940  1.00  0.00           C
ATOM    794  HZ3 TRP    60      39.390  46.550  18.940  1.00  0.00           H
ATOM    795  CE3 TRP    60      38.320  45.280  20.370  1.00  0.00           C
ATOM    796  HE3 TRP    60      38.390  44.420  19.710  1.00  0.00           H
ATOM    797  CD2 TRP    60      37.750  45.170  21.630  1.00  0.00           C
ATOM    798  C   TRP    60      39.210  42.350  21.250  1.00  0.00           C
ATOM    799  O   TRP    60      39.240  41.930  20.130  1.00  0.00           O
ATOM    800  N   ALA    61      40.140  43.130  21.790  1.00  0.00           N
ATOM    801  H   ALA    61      39.970  43.380  22.760  1.00  0.00           H
ATOM    802  CA  ALA    61      41.440  43.410  21.260  1.00  0.00           C
ATOM    803  HA  ALA    61      41.360  43.550  20.180  1.00  0.00           H
ATOM    804  CB  ALA    61      41.990  44.760  21.770  1.00  0.00           C
ATOM    805  HB1 ALA    61      42.650  44.550  22.610  1.00  0.00           H
ATOM    806  HB2 ALA    61      42.620  45.230  21.010  1.00  0.00           H
ATOM    807  HB3 ALA    61      41.170  45.390  22.110  1.00  0.00           H
ATOM    808  C   ALA    61      42.470  42.280  21.470  1.00  0.00           C
ATOM    809  O   ALA    61      43.610  42.420  21.020  1.00  0.00           O
ATOM    810  N   GLY    65      42.090  41.260  22.280  1.00  0.00           N
ATOM    811  H   GLY    65      41.100  41.150  22.450  1.00  0.00           H
ATOM    812  CA  GLY    65      42.950  40.030  22.360  1.00  0.00           C
ATOM    813  HA1 GLY    65      43.570  39.960  21.460  1.00  0.00           H
ATOM    814  HA2 GLY    65      42.300  39.150  22.330  1.00  0.00           H
ATOM    815  C   GLY    65      43.790  39.820  23.640  1.00  0.00           C
ATOM    816  O   GLY    65      44.650  38.970  23.580  1.00  0.00           O
ATOM    817  N   ASP    66      43.500  40.560  24.720  1.00  0.00           N
ATOM    818  H   ASP    66      42.680  41.130  24.610  1.00  0.00           H
ATOM    819  CA  ASP    66      44.160  40.370  26.040  1.00  0.00           C
ATOM    820  HA  ASP    66      45.220  40.190  25.880  1.00  0.00           H
ATOM    821  CB  ASP    66      44.030  41.660  26.850  1.00  0.00           C
ATOM    822  HB1 ASP    66      42.980  41.860  27.080  1.00  0.00           H
ATOM    823  HB2 ASP    66      44.320  42.530  26.260  1.00  0.00           H
ATOM    824  CG  ASP    66      44.860  41.680  28.180  1.00  0.00           C
ATOM    825  OD1 ASP    66      46.040  41.180  28.280  1.00  0.00           O
ATOM    826  OD2 ASP    66      44.350  42.150  29.220  1.00  0.00           O
ATOM    827  C   ASP    66      43.550  39.130  26.800  1.00  0.00           C
ATOM    828  O   ASP    66      42.390  39.160  27.030  1.00  0.00           O
ATOM    829  N   ARG    67      44.270  38.130  27.400  1.00  0.00           N
ATOM    830  H   ARG    67      45.270  38.270  27.460  1.00  0.00           H
ATOM    831  CA  ARG    67      43.800  37.050  28.240  1.00  0.00           C
ATOM    832  HA  ARG    67      42.710  37.000  28.190  1.00  0.00           H
ATOM    833  CB  ARG    67      44.530  35.710  27.980  1.00  0.00           C
ATOM    834  HB1 ARG    67      44.220  34.870  28.610  1.00  0.00           H
ATOM    835  HB2 ARG    67      45.530  35.800  28.390  1.00  0.00           H
ATOM    836  CG  ARG    67      44.550  35.260  26.510  1.00  0.00           C
ATOM    837  HG1 ARG    67      43.550  35.030  26.160  1.00  0.00           H
ATOM    838  HG2 ARG    67      44.980  34.260  26.520  1.00  0.00           H
ATOM    839  CD  ARG    67      45.340  36.100  25.450  1.00  0.00           C
ATOM    840  HD1 ARG    67      46.350  36.220  25.840  1.00  0.00           H
ATOM    841  HD2 ARG    67      44.880  37.060  25.230  1.00  0.00           H
ATOM    842  NE  ARG    67      45.470  35.210  24.210  1.00  0.00           N
ATOM    843  HE  ARG    67      45.770  34.250  24.290  1.00  0.00           H
ATOM    844  CZ  ARG    67      44.910  35.380  23.010  1.00  0.00           C
ATOM    845  NH1 ARG    67      44.410  36.470  22.550  1.00  0.00           N
ATOM    846 1HH1 ARG    67      44.520  37.320  23.070  1.00  0.00           H
ATOM    847 2HH1 ARG    67      43.870  36.420  21.700  1.00  0.00           H
ATOM    848  NH2 ARG    67      44.910  34.300  22.260  1.00  0.00           N
ATOM    849 1HH2 ARG    67      45.160  33.420  22.690  1.00  0.00           H
ATOM    850 2HH2 ARG    67      44.520  34.230  21.330  1.00  0.00           H
ATOM    851  C   ARG    67      44.100  37.330  29.710  1.00  0.00           C
ATOM    852  O   ARG    67      45.100  37.980  30.040  1.00  0.00           O
ATOM    853  N   THR    68      43.310  36.730  30.630  1.00  0.00           N
ATOM    854  H   THR    68      42.360  36.430  30.480  1.00  0.00           H
ATOM    855  CA  THR    68      43.680  36.750  32.040  1.00  0.00           C
ATOM    856  HA  THR    68      44.770  36.710  32.070  1.00  0.00           H
ATOM    857  CB  THR    68      43.260  38.010  32.820  1.00  0.00           C
ATOM    858  HB  THR    68      43.680  38.860  32.280  1.00  0.00           H
ATOM    859  CG2 THR    68      41.760  38.110  33.140  1.00  0.00           C
ATOM    860 1HG2 THR    68      41.630  39.020  33.740  1.00  0.00           H
ATOM    861 2HG2 THR    68      41.100  38.300  32.290  1.00  0.00           H
ATOM    862 3HG2 THR    68      41.410  37.240  33.690  1.00  0.00           H
ATOM    863  OG1 THR    68      43.830  38.070  34.110  1.00  0.00           O
ATOM    864  HG1 THR    68      44.010  38.980  34.350  1.00  0.00           H
ATOM    865  C   THR    68      43.190  35.440  32.700  1.00  0.00           C
ATOM    866  O   THR    68      42.290  34.820  32.170  1.00  0.00           O
ATOM    867  N   TYR    69      43.770  34.990  33.810  1.00  0.00           N
ATOM    868  H   TYR    69      44.380  35.570  34.370  1.00  0.00           H
ATOM    869  CA  TYR    69      43.590  33.590  34.350  1.00  0.00           C
ATOM    870  HA  TYR    69      42.750  33.110  33.840  1.00  0.00           H
ATOM    871  CB  TYR    69      44.880  32.820  34.170  1.00  0.00           C
ATOM    872  HB1 TYR    69      44.860  31.860  34.690  1.00  0.00           H
ATOM    873  HB2 TYR    69      45.770  33.350  34.480  1.00  0.00           H
ATOM    874  CG  TYR    69      45.050  32.510  32.730  1.00  0.00           C
ATOM    875  CD1 TYR    69      45.860  33.340  31.900  1.00  0.00           C
ATOM    876  HD1 TYR    69      46.240  34.260  32.330  1.00  0.00           H
ATOM    877  CE1 TYR    69      46.110  33.060  30.590  1.00  0.00           C
ATOM    878  HE1 TYR    69      46.850  33.510  29.940  1.00  0.00           H
ATOM    879  CZ  TYR    69      45.430  31.930  29.970  1.00  0.00           C
ATOM    880  OH  TYR    69      45.390  31.720  28.700  1.00  0.00           O
ATOM    881  HH  TYR    69      46.050  32.280  28.280  1.00  0.00           H
ATOM    882  CE2 TYR    69      44.510  31.130  30.730  1.00  0.00           C
ATOM    883  HE2 TYR    69      44.010  30.330  30.190  1.00  0.00           H
ATOM    884  CD2 TYR    69      44.340  31.440  32.120  1.00  0.00           C
ATOM    885  HD2 TYR    69      43.740  30.790  32.740  1.00  0.00           H
ATOM    886  C   TYR    69      43.290  33.650  35.870  1.00  0.00           C
ATOM    887  O   TYR    69      43.600  34.650  36.610  1.00  0.00           O
