# Supplementary material for: Targeting Ras-binding domain of ELMO1 by computational nanobody design
Source: Commun Biol. 2023 Mar 17;6:284. doi: 10.1038/s42003-023-04657-w (PMC10023680; doi:10.1038/s42003-023-04657-w)
Supplement: Supplementary file 4 — Supplementary Data 2 [file 42003_2023_4657_MOESM4_ESM.zip › MD_input_output/Nb01_snapshot/snapshot_005000_CDR3.pdb]

ATOM   1461  N   ALA   107      26.180  30.830  32.840  1.00  0.00           N
ATOM   1462  H   ALA   107      27.090  31.280  32.780  1.00  0.00           H
ATOM   1463  CA  ALA   107      24.990  31.610  32.540  1.00  0.00           C
ATOM   1464  HA  ALA   107      24.210  30.930  32.190  1.00  0.00           H
ATOM   1465  CB  ALA   107      24.590  32.300  33.870  1.00  0.00           C
ATOM   1466  HB1 ALA   107      23.650  32.850  33.770  1.00  0.00           H
ATOM   1467  HB2 ALA   107      24.410  31.620  34.700  1.00  0.00           H
ATOM   1468  HB3 ALA   107      25.410  32.960  34.170  1.00  0.00           H
ATOM   1469  C   ALA   107      25.200  32.670  31.430  1.00  0.00           C
ATOM   1470  O   ALA   107      26.320  33.130  31.230  1.00  0.00           O
ATOM   1471  N   ALA   108      24.030  33.150  30.800  1.00  0.00           N
ATOM   1472  H   ALA   108      23.140  32.790  31.140  1.00  0.00           H
ATOM   1473  CA  ALA   108      24.120  34.230  29.790  1.00  0.00           C
ATOM   1474  HA  ALA   108      25.060  34.760  29.960  1.00  0.00           H
ATOM   1475  CB  ALA   108      24.210  33.530  28.410  1.00  0.00           C
ATOM   1476  HB1 ALA   108      24.990  32.770  28.350  1.00  0.00           H
ATOM   1477  HB2 ALA   108      23.270  33.030  28.170  1.00  0.00           H
ATOM   1478  HB3 ALA   108      24.530  34.310  27.710  1.00  0.00           H
ATOM   1479  C   ALA   108      23.050  35.260  29.920  1.00  0.00           C
ATOM   1480  O   ALA   108      21.900  34.940  29.990  1.00  0.00           O
ATOM   1481  N   ASP   109      23.420  36.520  29.790  1.00  0.00           N
ATOM   1482  H   ASP   109      24.360  36.640  29.440  1.00  0.00           H
ATOM   1483  CA  ASP   109      22.480  37.620  29.530  1.00  0.00           C
ATOM   1484  HA  ASP   109      21.520  37.180  29.250  1.00  0.00           H
ATOM   1485  CB  ASP   109      22.350  38.510  30.770  1.00  0.00           C
ATOM   1486  HB1 ASP   109      23.310  39.010  30.840  1.00  0.00           H
ATOM   1487  HB2 ASP   109      22.190  37.950  31.690  1.00  0.00           H
ATOM   1488  CG  ASP   109      21.150  39.440  30.530  1.00  0.00           C
ATOM   1489  OD1 ASP   109      20.010  39.050  30.820  1.00  0.00           O
ATOM   1490  OD2 ASP   109      21.350  40.610  30.140  1.00  0.00           O
ATOM   1491  C   ASP   109      22.910  38.500  28.350  1.00  0.00           C
ATOM   1492  O   ASP   109      23.990  38.240  27.870  1.00  0.00           O
ATOM   1493  N   ARG   110      22.020  39.310  27.790  1.00  0.00           N
ATOM   1494  H   ARG   110      21.070  39.340  28.130  1.00  0.00           H
ATOM   1495  CA  ARG   110      22.300  40.230  26.670  1.00  0.00           C
ATOM   1496  HA  ARG   110      22.810  39.590  25.960  1.00  0.00           H
ATOM   1497  CB  ARG   110      20.960  40.720  26.040  1.00  0.00           C
ATOM   1498  HB1 ARG   110      21.190  41.460  25.270  1.00  0.00           H
ATOM   1499  HB2 ARG   110      20.260  40.950  26.840  1.00  0.00           H
ATOM   1500  CG  ARG   110      20.280  39.540  25.300  1.00  0.00           C
ATOM   1501  HG1 ARG   110      20.000  38.750  26.000  1.00  0.00           H
ATOM   1502  HG2 ARG   110      20.990  39.190  24.550  1.00  0.00           H
ATOM   1503  CD  ARG   110      19.060  40.080  24.580  1.00  0.00           C
ATOM   1504  HD1 ARG   110      18.330  40.560  25.220  1.00  0.00           H
ATOM   1505  HD2 ARG   110      18.510  39.180  24.290  1.00  0.00           H
ATOM   1506  NE  ARG   110      19.420  40.890  23.440  1.00  0.00           N
ATOM   1507  HE  ARG   110      20.390  40.940  23.160  1.00  0.00           H
ATOM   1508  CZ  ARG   110      18.600  41.700  22.760  1.00  0.00           C
ATOM   1509  NH1 ARG   110      17.330  41.800  22.860  1.00  0.00           N
ATOM   1510 1HH1 ARG   110      16.880  41.560  23.730  1.00  0.00           H
ATOM   1511 2HH1 ARG   110      16.820  42.470  22.310  1.00  0.00           H
ATOM   1512  NH2 ARG   110      19.090  42.320  21.760  1.00  0.00           N
ATOM   1513 1HH2 ARG   110      20.090  42.380  21.630  1.00  0.00           H
ATOM   1514 2HH2 ARG   110      18.430  42.830  21.190  1.00  0.00           H
ATOM   1515  C   ARG   110      23.040  41.520  27.060  1.00  0.00           C
ATOM   1516  O   ARG   110      23.760  42.040  26.270  1.00  0.00           O
ATOM   1517  N   PHE   111      22.670  42.140  28.180  1.00  0.00           N
ATOM   1518  H   PHE   111      22.030  41.590  28.740  1.00  0.00           H
ATOM   1519  CA  PHE   111      23.040  43.530  28.520  1.00  0.00           C
ATOM   1520  HA  PHE   111      23.770  43.890  27.800  1.00  0.00           H
ATOM   1521  CB  PHE   111      21.770  44.460  28.330  1.00  0.00           C
ATOM   1522  HB1 PHE   111      22.000  45.480  28.650  1.00  0.00           H
ATOM   1523  HB2 PHE   111      21.010  44.080  29.020  1.00  0.00           H
ATOM   1524  CG  PHE   111      21.180  44.530  26.890  1.00  0.00           C
ATOM   1525  CD1 PHE   111      19.930  43.890  26.640  1.00  0.00           C
ATOM   1526  HD1 PHE   111      19.400  43.410  27.450  1.00  0.00           H
ATOM   1527  CE1 PHE   111      19.360  43.840  25.390  1.00  0.00           C
ATOM   1528  HE1 PHE   111      18.400  43.360  25.270  1.00  0.00           H
ATOM   1529  CZ  PHE   111      19.920  44.550  24.370  1.00  0.00           C
ATOM   1530  HZ  PHE   111      19.560  44.590  23.350  1.00  0.00           H
ATOM   1531  CE2 PHE   111      21.080  45.260  24.660  1.00  0.00           C
ATOM   1532  HE2 PHE   111      21.490  45.840  23.850  1.00  0.00           H
ATOM   1533  CD2 PHE   111      21.780  45.240  25.870  1.00  0.00           C
ATOM   1534  HD2 PHE   111      22.780  45.630  26.020  1.00  0.00           H
ATOM   1535  C   PHE   111      23.600  43.570  29.980  1.00  0.00           C
ATOM   1536  O   PHE   111      24.350  44.480  30.290  1.00  0.00           O
ATOM   1537  N   LEU   112      23.310  42.640  30.890  1.00  0.00           N
ATOM   1538  H   LEU   112      22.870  41.760  30.660  1.00  0.00           H
ATOM   1539  CA  LEU   112      23.900  42.560  32.270  1.00  0.00           C
ATOM   1540  HA  LEU   112      23.960  43.550  32.710  1.00  0.00           H
ATOM   1541  CB  LEU   112      23.040  41.630  33.040  1.00  0.00           C
ATOM   1542  HB1 LEU   112      23.560  41.430  33.980  1.00  0.00           H
ATOM   1543  HB2 LEU   112      22.930  40.710  32.480  1.00  0.00           H
ATOM   1544  CG  LEU   112      21.680  42.180  33.330  1.00  0.00           C
ATOM   1545  HG  LEU   112      21.120  42.310  32.410  1.00  0.00           H
ATOM   1546  CD1 LEU   112      20.990  41.070  34.150  1.00  0.00           C
ATOM   1547 1HD1 LEU   112      20.570  40.290  33.510  1.00  0.00           H
ATOM   1548 2HD1 LEU   112      21.620  40.480  34.810  1.00  0.00           H
ATOM   1549 3HD1 LEU   112      20.110  41.440  34.680  1.00  0.00           H
ATOM   1550  CD2 LEU   112      21.530  43.530  34.030  1.00  0.00           C
ATOM   1551 1HD2 LEU   112      21.950  43.440  35.030  1.00  0.00           H
ATOM   1552 2HD2 LEU   112      22.070  44.340  33.530  1.00  0.00           H
ATOM   1553 3HD2 LEU   112      20.470  43.750  34.100  1.00  0.00           H
ATOM   1554  C   LEU   112      25.390  42.050  32.270  1.00  0.00           C
ATOM   1555  O   LEU   112      25.760  41.150  31.560  1.00  0.00           O
ATOM   1556  N   THR   113      26.210  42.620  33.150  1.00  0.00           N
ATOM   1557  H   THR   113      25.860  43.290  33.810  1.00  0.00           H
ATOM   1558  CA  THR   113      27.610  42.380  33.280  1.00  0.00           C
ATOM   1559  HA  THR   113      28.000  41.890  32.390  1.00  0.00           H
ATOM   1560  CB  THR   113      28.410  43.610  33.510  1.00  0.00           C
ATOM   1561  HB  THR   113      29.480  43.410  33.650  1.00  0.00           H
ATOM   1562  CG2 THR   113      28.280  44.470  32.240  1.00  0.00           C
ATOM   1563 1HG2 THR   113      28.810  45.420  32.380  1.00  0.00           H
ATOM   1564 2HG2 THR   113      28.800  44.120  31.350  1.00  0.00           H
ATOM   1565 3HG2 THR   113      27.240  44.710  32.060  1.00  0.00           H
ATOM   1566  OG1 THR   113      28.000  44.210  34.710  1.00  0.00           O
ATOM   1567  HG1 THR   113      28.170  45.160  34.720  1.00  0.00           H
ATOM   1568  C   THR   113      27.790  41.270  34.360  1.00  0.00           C
ATOM   1569  O   THR   113      28.560  40.340  34.090  1.00  0.00           O
ATOM   1570  N   ARG   132      27.140  41.330  35.560  1.00  0.00           N
ATOM   1571  H   ARG   132      26.610  42.170  35.790  1.00  0.00           H
ATOM   1572  CA  ARG   132      27.390  40.330  36.680  1.00  0.00           C
ATOM   1573  HA  ARG   132      27.710  39.410  36.200  1.00  0.00           H
ATOM   1574  CB  ARG   132      28.500  40.820  37.660  1.00  0.00           C
ATOM   1575  HB1 ARG   132      29.390  41.130  37.100  1.00  0.00           H
ATOM   1576  HB2 ARG   132      28.830  39.950  38.230  1.00  0.00           H
ATOM   1577  CG  ARG   132      28.140  41.830  38.780  1.00  0.00           C
ATOM   1578  HG1 ARG   132      27.290  41.470  39.360  1.00  0.00           H
ATOM   1579  HG2 ARG   132      27.730  42.720  38.310  1.00  0.00           H
ATOM   1580  CD  ARG   132      29.270  42.110  39.800  1.00  0.00           C
ATOM   1581  HD1 ARG   132      29.660  41.210  40.270  1.00  0.00           H
ATOM   1582  HD2 ARG   132      28.910  42.730  40.620  1.00  0.00           H
ATOM   1583  NE  ARG   132      30.480  42.700  39.120  1.00  0.00           N
ATOM   1584  HE  ARG   132      30.370  43.150  38.220  1.00  0.00           H
ATOM   1585  CZ  ARG   132      31.740  42.730  39.480  1.00  0.00           C
ATOM   1586  NH1 ARG   132      32.190  42.260  40.590  1.00  0.00           N
ATOM   1587 1HH1 ARG   132      31.510  41.830  41.200  1.00  0.00           H
ATOM   1588 2HH1 ARG   132      33.160  42.290  40.880  1.00  0.00           H
ATOM   1589  NH2 ARG   132      32.550  43.530  38.910  1.00  0.00           N
ATOM   1590 1HH2 ARG   132      32.290  43.980  38.050  1.00  0.00           H
ATOM   1591 2HH2 ARG   132      33.420  43.770  39.360  1.00  0.00           H
ATOM   1592  C   ARG   132      26.120  40.020  37.480  1.00  0.00           C
ATOM   1593  O   ARG   132      26.160  39.160  38.400  1.00  0.00           O
ATOM   1594  N   SER   133      25.010  40.680  37.190  1.00  0.00           N
ATOM   1595  H   SER   133      25.070  41.270  36.380  1.00  0.00           H
ATOM   1596  CA  SER   133      23.850  40.720  38.110  1.00  0.00           C
ATOM   1597  HA  SER   133      24.190  41.110  39.070  1.00  0.00           H
ATOM   1598  CB  SER   133      22.890  41.780  37.600  1.00  0.00           C
ATOM   1599  HB1 SER   133      22.440  41.410  36.670  1.00  0.00           H
ATOM   1600  HB2 SER   133      23.380  42.730  37.370  1.00  0.00           H
ATOM   1601  OG  SER   133      21.840  41.930  38.490  1.00  0.00           O
ATOM   1602  HG  SER   133      21.490  42.820  38.440  1.00  0.00           H
ATOM   1603  C   SER   133      23.250  39.370  38.320  1.00  0.00           C
ATOM   1604  O   SER   133      23.150  38.510  37.390  1.00  0.00           O
ATOM   1605  N   VAL   134      22.670  39.130  39.480  1.00  0.00           N
ATOM   1606  H   VAL   134      22.830  39.860  40.160  1.00  0.00           H
ATOM   1607  CA  VAL   134      21.770  38.010  39.820  1.00  0.00           C
ATOM   1608  HA  VAL   134      22.300  37.060  39.800  1.00  0.00           H
ATOM   1609  CB  VAL   134      21.290  38.270  41.250  1.00  0.00           C
ATOM   1610  HB  VAL   134      20.630  37.440  41.470  1.00  0.00           H
ATOM   1611  CG1 VAL   134      22.440  38.330  42.330  1.00  0.00           C
ATOM   1612 1HG1 VAL   134      21.960  38.540  43.290  1.00  0.00           H
ATOM   1613 2HG1 VAL   134      23.020  37.410  42.370  1.00  0.00           H
ATOM   1614 3HG1 VAL   134      23.130  39.140  42.090  1.00  0.00           H
ATOM   1615  CG2 VAL   134      20.580  39.660  41.360  1.00  0.00           C
ATOM   1616 1HG2 VAL   134      19.670  39.750  40.760  1.00  0.00           H
ATOM   1617 2HG2 VAL   134      20.130  39.710  42.350  1.00  0.00           H
ATOM   1618 3HG2 VAL   134      21.300  40.460  41.220  1.00  0.00           H
ATOM   1619  C   VAL   134      20.610  37.810  38.900  1.00  0.00           C
ATOM   1620  O   VAL   134      20.000  36.740  38.740  1.00  0.00           O
ATOM   1621  N   LYS   135      20.190  38.920  38.300  1.00  0.00           N
ATOM   1622  H   LYS   135      20.690  39.780  38.490  1.00  0.00           H
ATOM   1623  CA  LYS   135      19.090  39.000  37.290  1.00  0.00           C
ATOM   1624  HA  LYS   135      18.260  38.410  37.700  1.00  0.00           H
ATOM   1625  CB  LYS   135      18.530  40.430  37.100  1.00  0.00           C
ATOM   1626  HB1 LYS   135      17.890  40.560  36.220  1.00  0.00           H
ATOM   1627  HB2 LYS   135      19.320  41.160  36.970  1.00  0.00           H
ATOM   1628  CG  LYS   135      17.720  40.870  38.350  1.00  0.00           C
ATOM   1629  HG1 LYS   135      18.280  40.770  39.280  1.00  0.00           H
ATOM   1630  HG2 LYS   135      16.890  40.170  38.260  1.00  0.00           H
ATOM   1631  CD  LYS   135      17.100  42.280  38.230  1.00  0.00           C
ATOM   1632  HD1 LYS   135      16.270  42.420  38.920  1.00  0.00           H
ATOM   1633  HD2 LYS   135      16.680  42.350  37.230  1.00  0.00           H
ATOM   1634  CE  LYS   135      18.110  43.380  38.440  1.00  0.00           C
ATOM   1635  HE1 LYS   135      19.020  43.270  37.850  1.00  0.00           H
ATOM   1636  HE2 LYS   135      18.320  43.470  39.510  1.00  0.00           H
ATOM   1637  NZ  LYS   135      17.340  44.600  38.060  1.00  0.00           N
ATOM   1638  HZ1 LYS   135      16.420  44.510  38.470  1.00  0.00           H
ATOM   1639  HZ2 LYS   135      17.840  45.430  38.340  1.00  0.00           H
ATOM   1640  HZ3 LYS   135      17.060  44.630  37.090  1.00  0.00           H
ATOM   1641  C   LYS   135      19.370  38.370  35.910  1.00  0.00           C
ATOM   1642  O   LYS   135      18.690  38.600  34.960  1.00  0.00           O
ATOM   1643  N   TYR   136      20.510  37.690  35.710  1.00  0.00           N
ATOM   1644  H   TYR   136      21.270  37.840  36.360  1.00  0.00           H
ATOM   1645  CA  TYR   136      20.900  36.980  34.480  1.00  0.00           C
ATOM   1646  HA  TYR   136      21.170  37.730  33.740  1.00  0.00           H
ATOM   1647  CB  TYR   136      22.240  36.160  34.670  1.00  0.00           C
ATOM   1648  HB1 TYR   136      22.070  35.110  34.430  1.00  0.00           H
ATOM   1649  HB2 TYR   136      22.480  36.060  35.730  1.00  0.00           H
ATOM   1650  CG  TYR   136      23.470  36.700  33.890  1.00  0.00           C
ATOM   1651  CD1 TYR   136      23.830  38.060  34.070  1.00  0.00           C
ATOM   1652  HD1 TYR   136      23.210  38.750  34.630  1.00  0.00           H
ATOM   1653  CE1 TYR   136      24.970  38.530  33.390  1.00  0.00           C
ATOM   1654  HE1 TYR   136      25.220  39.580  33.440  1.00  0.00           H
ATOM   1655  CZ  TYR   136      25.690  37.700  32.490  1.00  0.00           C
ATOM   1656  OH  TYR   136      26.700  38.210  31.690  1.00  0.00           O
ATOM   1657  HH  TYR   136      26.610  39.160  31.590  1.00  0.00           H
ATOM   1658  CE2 TYR   136      25.340  36.350  32.330  1.00  0.00           C
ATOM   1659  HE2 TYR   136      25.940  35.680  31.720  1.00  0.00           H
ATOM   1660  CD2 TYR   136      24.220  35.850  33.020  1.00  0.00           C
ATOM   1661  HD2 TYR   136      23.960  34.810  32.930  1.00  0.00           H
ATOM   1662  C   TYR   136      19.780  36.060  33.920  1.00  0.00           C
ATOM   1663  O   TYR   136      19.040  35.610  34.780  1.00  0.00           O
ATOM   1664  N   ASP   137      19.700  35.690  32.630  1.00  0.00           N
ATOM   1665  H   ASP   137      20.300  36.060  31.900  1.00  0.00           H
ATOM   1666  CA  ASP   137      18.560  34.960  32.040  1.00  0.00           C
ATOM   1667  HA  ASP   137      17.700  35.030  32.700  1.00  0.00           H
ATOM   1668  CB  ASP   137      18.060  35.710  30.830  1.00  0.00           C
ATOM   1669  HB1 ASP   137      18.920  35.860  30.190  1.00  0.00           H
ATOM   1670  HB2 ASP   137      17.780  36.710  31.180  1.00  0.00           H
ATOM   1671  CG  ASP   137      16.890  35.100  30.070  1.00  0.00           C
ATOM   1672  OD1 ASP   137      16.300  34.160  30.550  1.00  0.00           O
ATOM   1673  OD2 ASP   137      16.430  35.650  29.060  1.00  0.00           O
ATOM   1674  C   ASP   137      18.750  33.400  31.920  1.00  0.00           C
ATOM   1675  O   ASP   137      18.030  32.580  32.520  1.00  0.00           O
ATOM   1676  N   TYR   138      19.670  33.000  31.050  1.00  0.00           N
ATOM   1677  H   TYR   138      20.270  33.740  30.700  1.00  0.00           H
ATOM   1678  CA  TYR   138      20.010  31.520  30.910  1.00  0.00           C
ATOM   1679  HA  TYR   138      19.100  30.920  30.970  1.00  0.00           H
ATOM   1680  CB  TYR   138      20.520  31.280  29.520  1.00  0.00           C
ATOM   1681  HB1 TYR   138      20.750  30.250  29.230  1.00  0.00           H
ATOM   1682  HB2 TYR   138      21.430  31.870  29.420  1.00  0.00           H
ATOM   1683  CG  TYR   138      19.540  31.790  28.470  1.00  0.00           C
ATOM   1684  CD1 TYR   138      19.900  32.750  27.550  1.00  0.00           C
ATOM   1685  HD1 TYR   138      20.920  33.110  27.570  1.00  0.00           H
ATOM   1686  CE1 TYR   138      18.930  33.180  26.620  1.00  0.00           C
ATOM   1687  HE1 TYR   138      19.250  33.940  25.920  1.00  0.00           H
ATOM   1688  CZ  TYR   138      17.650  32.610  26.540  1.00  0.00           C
ATOM   1689  OH  TYR   138      16.660  33.200  25.770  1.00  0.00           O
ATOM   1690  HH  TYR   138      15.860  32.670  25.710  1.00  0.00           H
ATOM   1691  CE2 TYR   138      17.350  31.590  27.410  1.00  0.00           C
ATOM   1692  HE2 TYR   138      16.340  31.200  27.490  1.00  0.00           H
ATOM   1693  CD2 TYR   138      18.270  31.160  28.390  1.00  0.00           C
ATOM   1694  HD2 TYR   138      17.940  30.420  29.100  1.00  0.00           H
ATOM   1695  C   TYR   138      21.040  30.980  31.980  1.00  0.00           C
ATOM   1696  O   TYR   138      22.060  31.570  32.210  1.00  0.00           O
