# Supplementary material for: Targeting Ras-binding domain of ELMO1 by computational nanobody design
Source: Commun Biol. 2023 Mar 17;6:284. doi: 10.1038/s42003-023-04657-w (PMC10023680; doi:10.1038/s42003-023-04657-w)
Supplement: Supplementary file 4 — Supplementary Data 2 [file 42003_2023_4657_MOESM4_ESM.zip › MD_input_output/Nb01_snapshot/snapshot_019000_CDR2.pdb]

ATOM    724  N   SER    57      32.240  34.810  34.700  1.00  0.00           N
ATOM    725  H   SER    57      32.930  35.410  35.110  1.00  0.00           H
ATOM    726  CA  SER    57      31.640  35.170  33.440  1.00  0.00           C
ATOM    727  HA  SER    57      31.290  34.250  32.960  1.00  0.00           H
ATOM    728  CB  SER    57      30.360  36.030  33.570  1.00  0.00           C
ATOM    729  HB1 SER    57      29.790  35.460  34.310  1.00  0.00           H
ATOM    730  HB2 SER    57      29.780  35.960  32.650  1.00  0.00           H
ATOM    731  OG  SER    57      30.460  37.400  34.030  1.00  0.00           O
ATOM    732  HG  SER    57      29.620  37.580  34.450  1.00  0.00           H
ATOM    733  C   SER    57      32.530  35.910  32.420  1.00  0.00           C
ATOM    734  O   SER    57      33.500  36.480  32.780  1.00  0.00           O
ATOM    735  N   ILE    58      32.150  35.800  31.190  1.00  0.00           N
ATOM    736  H   ILE    58      31.270  35.320  31.050  1.00  0.00           H
ATOM    737  CA  ILE    58      32.990  36.380  30.060  1.00  0.00           C
ATOM    738  HA  ILE    58      33.490  37.240  30.500  1.00  0.00           H
ATOM    739  CB  ILE    58      34.050  35.320  29.690  1.00  0.00           C
ATOM    740  HB  ILE    58      34.540  35.070  30.640  1.00  0.00           H
ATOM    741  CG2 ILE    58      33.420  34.100  29.010  1.00  0.00           C
ATOM    742 1HG2 ILE    58      34.170  33.330  28.910  1.00  0.00           H
ATOM    743 2HG2 ILE    58      32.630  33.740  29.670  1.00  0.00           H
ATOM    744 3HG2 ILE    58      32.920  34.350  28.080  1.00  0.00           H
ATOM    745  CG1 ILE    58      35.140  35.970  28.760  1.00  0.00           C
ATOM    746 1HG1 ILE    58      35.440  36.930  29.190  1.00  0.00           H
ATOM    747 2HG1 ILE    58      34.750  36.110  27.760  1.00  0.00           H
ATOM    748  CD  ILE    58      36.470  35.190  28.720  1.00  0.00           C
ATOM    749  HD1 ILE    58      36.240  34.210  28.300  1.00  0.00           H
ATOM    750  HD2 ILE    58      37.240  35.730  28.160  1.00  0.00           H
ATOM    751  HD3 ILE    58      36.840  34.970  29.720  1.00  0.00           H
ATOM    752  C   ILE    58      32.180  36.830  28.870  1.00  0.00           C
ATOM    753  O   ILE    58      31.220  36.170  28.510  1.00  0.00           O
ATOM    754  N   LYS    59      32.500  38.030  28.370  1.00  0.00           N
ATOM    755  H   LYS    59      33.290  38.550  28.740  1.00  0.00           H
ATOM    756  CA  LYS    59      31.800  38.730  27.310  1.00  0.00           C
ATOM    757  HA  LYS    59      30.740  38.460  27.340  1.00  0.00           H
ATOM    758  CB  LYS    59      31.880  40.230  27.510  1.00  0.00           C
ATOM    759  HB1 LYS    59      31.120  40.650  26.850  1.00  0.00           H
ATOM    760  HB2 LYS    59      32.880  40.550  27.250  1.00  0.00           H
ATOM    761  CG  LYS    59      31.480  40.660  28.950  1.00  0.00           C
ATOM    762  HG1 LYS    59      32.220  40.440  29.720  1.00  0.00           H
ATOM    763  HG2 LYS    59      30.650  40.060  29.320  1.00  0.00           H
ATOM    764  CD  LYS    59      31.000  42.090  29.190  1.00  0.00           C
ATOM    765  HD1 LYS    59      30.020  42.230  28.730  1.00  0.00           H
ATOM    766  HD2 LYS    59      31.760  42.750  28.750  1.00  0.00           H
ATOM    767  CE  LYS    59      30.950  42.450  30.720  1.00  0.00           C
ATOM    768  HE1 LYS    59      32.010  42.530  30.970  1.00  0.00           H
ATOM    769  HE2 LYS    59      30.410  41.640  31.220  1.00  0.00           H
ATOM    770  NZ  LYS    59      30.220  43.710  30.940  1.00  0.00           N
ATOM    771  HZ1 LYS    59      29.230  43.650  30.750  1.00  0.00           H
ATOM    772  HZ2 LYS    59      30.370  44.030  31.890  1.00  0.00           H
ATOM    773  HZ3 LYS    59      30.660  44.430  30.390  1.00  0.00           H
ATOM    774  C   LYS    59      32.440  38.300  25.930  1.00  0.00           C
ATOM    775  O   LYS    59      33.590  37.970  25.800  1.00  0.00           O
ATOM    776  N   TRP    60      31.590  38.390  24.890  1.00  0.00           N
ATOM    777  H   TRP    60      30.670  38.790  25.030  1.00  0.00           H
ATOM    778  CA  TRP    60      31.900  38.070  23.500  1.00  0.00           C
ATOM    779  HA  TRP    60      32.020  36.990  23.430  1.00  0.00           H
ATOM    780  CB  TRP    60      30.610  38.360  22.690  1.00  0.00           C
ATOM    781  HB1 TRP    60      29.820  37.650  22.890  1.00  0.00           H
ATOM    782  HB2 TRP    60      30.970  38.150  21.680  1.00  0.00           H
ATOM    783  CG  TRP    60      30.100  39.720  22.790  1.00  0.00           C
ATOM    784  CD1 TRP    60      29.280  40.260  23.770  1.00  0.00           C
ATOM    785  HD1 TRP    60      28.830  39.620  24.520  1.00  0.00           H
ATOM    786  NE1 TRP    60      28.940  41.570  23.520  1.00  0.00           N
ATOM    787  HE1 TRP    60      28.310  42.120  24.090  1.00  0.00           H
ATOM    788  CE2 TRP    60      29.620  42.040  22.400  1.00  0.00           C
ATOM    789  CZ2 TRP    60      29.600  43.250  21.640  1.00  0.00           C
ATOM    790  HZ2 TRP    60      28.960  44.060  21.960  1.00  0.00           H
ATOM    791  CH2 TRP    60      30.390  43.440  20.560  1.00  0.00           C
ATOM    792  HH2 TRP    60      30.270  44.320  19.940  1.00  0.00           H
ATOM    793  CZ3 TRP    60      31.200  42.370  20.120  1.00  0.00           C
ATOM    794  HZ3 TRP    60      31.770  42.470  19.210  1.00  0.00           H
ATOM    795  CE3 TRP    60      31.210  41.130  20.780  1.00  0.00           C
ATOM    796  HE3 TRP    60      31.770  40.290  20.410  1.00  0.00           H
ATOM    797  CD2 TRP    60      30.410  40.900  21.940  1.00  0.00           C
ATOM    798  C   TRP    60      33.160  38.750  22.970  1.00  0.00           C
ATOM    799  O   TRP    60      33.720  38.210  21.980  1.00  0.00           O
ATOM    800  N   ALA    61      33.690  39.920  23.490  1.00  0.00           N
ATOM    801  H   ALA    61      33.130  40.380  24.190  1.00  0.00           H
ATOM    802  CA  ALA    61      34.900  40.630  23.090  1.00  0.00           C
ATOM    803  HA  ALA    61      35.210  39.920  22.330  1.00  0.00           H
ATOM    804  CB  ALA    61      34.640  41.970  22.330  1.00  0.00           C
ATOM    805  HB1 ALA    61      34.080  41.850  21.400  1.00  0.00           H
ATOM    806  HB2 ALA    61      34.200  42.790  22.890  1.00  0.00           H
ATOM    807  HB3 ALA    61      35.660  42.260  22.050  1.00  0.00           H
ATOM    808  C   ALA    61      35.990  40.740  24.190  1.00  0.00           C
ATOM    809  O   ALA    61      36.880  41.520  24.060  1.00  0.00           O
ATOM    810  N   GLY    65      36.010  39.720  25.000  1.00  0.00           N
ATOM    811  H   GLY    65      35.140  39.210  25.030  1.00  0.00           H
ATOM    812  CA  GLY    65      37.100  39.440  25.960  1.00  0.00           C
ATOM    813  HA1 GLY    65      38.030  39.860  25.570  1.00  0.00           H
ATOM    814  HA2 GLY    65      37.120  38.360  26.120  1.00  0.00           H
ATOM    815  C   GLY    65      37.090  40.100  27.310  1.00  0.00           C
ATOM    816  O   GLY    65      38.180  40.200  27.870  1.00  0.00           O
ATOM    817  N   ASP    66      35.960  40.590  27.790  1.00  0.00           N
ATOM    818  H   ASP    66      35.100  40.370  27.320  1.00  0.00           H
ATOM    819  CA  ASP    66      35.800  41.330  29.070  1.00  0.00           C
ATOM    820  HA  ASP    66      36.790  41.680  29.350  1.00  0.00           H
ATOM    821  CB  ASP    66      35.050  42.640  28.900  1.00  0.00           C
ATOM    822  HB1 ASP    66      34.970  43.040  29.910  1.00  0.00           H
ATOM    823  HB2 ASP    66      34.110  42.310  28.450  1.00  0.00           H
ATOM    824  CG  ASP    66      35.890  43.520  27.990  1.00  0.00           C
ATOM    825  OD1 ASP    66      35.370  43.730  26.840  1.00  0.00           O
ATOM    826  OD2 ASP    66      36.840  44.120  28.530  1.00  0.00           O
ATOM    827  C   ASP    66      35.310  40.300  30.100  1.00  0.00           C
ATOM    828  O   ASP    66      34.600  39.400  29.630  1.00  0.00           O
ATOM    829  N   ARG    67      35.550  40.460  31.390  1.00  0.00           N
ATOM    830  H   ARG    67      35.960  41.300  31.770  1.00  0.00           H
ATOM    831  CA  ARG    67      35.190  39.490  32.440  1.00  0.00           C
ATOM    832  HA  ARG    67      34.440  38.800  32.060  1.00  0.00           H
ATOM    833  CB  ARG    67      36.450  38.670  32.840  1.00  0.00           C
ATOM    834  HB1 ARG    67      36.120  37.980  33.620  1.00  0.00           H
ATOM    835  HB2 ARG    67      37.170  39.350  33.280  1.00  0.00           H
ATOM    836  CG  ARG    67      37.200  37.970  31.670  1.00  0.00           C
ATOM    837  HG1 ARG    67      37.580  38.730  30.980  1.00  0.00           H
ATOM    838  HG2 ARG    67      36.520  37.330  31.110  1.00  0.00           H
ATOM    839  CD  ARG    67      38.330  37.120  32.280  1.00  0.00           C
ATOM    840  HD1 ARG    67      37.910  36.440  33.030  1.00  0.00           H
ATOM    841  HD2 ARG    67      38.970  37.810  32.820  1.00  0.00           H
ATOM    842  NE  ARG    67      39.050  36.270  31.270  1.00  0.00           N
ATOM    843  HE  ARG    67      39.010  35.270  31.320  1.00  0.00           H
ATOM    844  CZ  ARG    67      39.780  36.680  30.200  1.00  0.00           C
ATOM    845  NH1 ARG    67      39.940  37.900  29.910  1.00  0.00           N
ATOM    846 1HH1 ARG    67      39.550  38.620  30.510  1.00  0.00           H
ATOM    847 2HH1 ARG    67      40.530  38.210  29.150  1.00  0.00           H
ATOM    848  NH2 ARG    67      40.450  35.760  29.480  1.00  0.00           N
ATOM    849 1HH2 ARG    67      40.750  34.870  29.830  1.00  0.00           H
ATOM    850 2HH2 ARG    67      40.800  36.030  28.570  1.00  0.00           H
ATOM    851  C   ARG    67      34.560  39.970  33.720  1.00  0.00           C
ATOM    852  O   ARG    67      34.650  41.170  34.030  1.00  0.00           O
ATOM    853  N   THR    68      33.920  39.110  34.500  1.00  0.00           N
ATOM    854  H   THR    68      33.880  38.130  34.270  1.00  0.00           H
ATOM    855  CA  THR    68      33.400  39.280  35.880  1.00  0.00           C
ATOM    856  HA  THR    68      34.210  39.930  36.210  1.00  0.00           H
ATOM    857  CB  THR    68      31.950  39.900  35.930  1.00  0.00           C
ATOM    858  HB  THR    68      31.240  39.120  35.650  1.00  0.00           H
ATOM    859  CG2 THR    68      31.650  40.390  37.350  1.00  0.00           C
ATOM    860 1HG2 THR    68      32.350  41.230  37.460  1.00  0.00           H
ATOM    861 2HG2 THR    68      30.650  40.810  37.450  1.00  0.00           H
ATOM    862 3HG2 THR    68      31.760  39.530  38.010  1.00  0.00           H
ATOM    863  OG1 THR    68      31.770  40.960  35.050  1.00  0.00           O
ATOM    864  HG1 THR    68      32.100  41.760  35.470  1.00  0.00           H
ATOM    865  C   THR    68      33.600  38.030  36.700  1.00  0.00           C
ATOM    866  O   THR    68      33.180  36.900  36.420  1.00  0.00           O
ATOM    867  N   TYR    69      34.070  38.220  37.900  1.00  0.00           N
ATOM    868  H   TYR    69      34.180  39.160  38.260  1.00  0.00           H
ATOM    869  CA  TYR    69      34.260  37.190  38.910  1.00  0.00           C
ATOM    870  HA  TYR    69      33.940  36.210  38.550  1.00  0.00           H
ATOM    871  CB  TYR    69      35.760  37.110  39.220  1.00  0.00           C
ATOM    872  HB1 TYR    69      35.940  36.470  40.090  1.00  0.00           H
ATOM    873  HB2 TYR    69      36.130  38.080  39.530  1.00  0.00           H
ATOM    874  CG  TYR    69      36.600  36.650  38.020  1.00  0.00           C
ATOM    875  CD1 TYR    69      37.180  37.440  37.040  1.00  0.00           C
ATOM    876  HD1 TYR    69      37.140  38.510  37.120  1.00  0.00           H
ATOM    877  CE1 TYR    69      37.910  36.890  36.030  1.00  0.00           C
ATOM    878  HE1 TYR    69      38.460  37.580  35.400  1.00  0.00           H
ATOM    879  CZ  TYR    69      38.090  35.500  35.920  1.00  0.00           C
ATOM    880  OH  TYR    69      39.000  34.940  35.070  1.00  0.00           O
ATOM    881  HH  TYR    69      39.560  35.630  34.700  1.00  0.00           H
ATOM    882  CE2 TYR    69      37.460  34.670  36.830  1.00  0.00           C
ATOM    883  HE2 TYR    69      37.720  33.620  36.840  1.00  0.00           H
ATOM    884  CD2 TYR    69      36.670  35.220  37.800  1.00  0.00           C
ATOM    885  HD2 TYR    69      36.170  34.600  38.530  1.00  0.00           H
ATOM    886  C   TYR    69      33.410  37.430  40.160  1.00  0.00           C
ATOM    887  O   TYR    69      33.000  38.540  40.470  1.00  0.00           O
