# Supplementary material for: Targeting Ras-binding domain of ELMO1 by computational nanobody design
Source: Commun Biol. 2023 Mar 17;6:284. doi: 10.1038/s42003-023-04657-w (PMC10023680; doi:10.1038/s42003-023-04657-w)
Supplement: Supplementary file 4 — Supplementary Data 2 [file 42003_2023_4657_MOESM4_ESM.zip › MD_input_output/Nb01_snapshot/snapshot_094000_CDR2.pdb]

ATOM    724  N   SER    57      37.940  28.320  45.260  1.00  0.00           N
ATOM    725  H   SER    57      38.840  28.240  45.700  1.00  0.00           H
ATOM    726  CA  SER    57      37.580  29.650  44.720  1.00  0.00           C
ATOM    727  HA  SER    57      36.830  29.510  43.940  1.00  0.00           H
ATOM    728  CB  SER    57      36.920  30.530  45.710  1.00  0.00           C
ATOM    729  HB1 SER    57      36.060  29.940  46.030  1.00  0.00           H
ATOM    730  HB2 SER    57      36.570  31.480  45.320  1.00  0.00           H
ATOM    731  OG  SER    57      37.900  30.810  46.660  1.00  0.00           O
ATOM    732  HG  SER    57      37.430  31.040  47.460  1.00  0.00           H
ATOM    733  C   SER    57      38.800  30.330  43.900  1.00  0.00           C
ATOM    734  O   SER    57      39.970  30.060  44.090  1.00  0.00           O
ATOM    735  N   ILE    58      38.330  31.190  42.930  1.00  0.00           N
ATOM    736  H   ILE    58      37.340  31.230  42.750  1.00  0.00           H
ATOM    737  CA  ILE    58      39.190  31.950  42.040  1.00  0.00           C
ATOM    738  HA  ILE    58      40.190  31.900  42.480  1.00  0.00           H
ATOM    739  CB  ILE    58      39.220  31.400  40.620  1.00  0.00           C
ATOM    740  HB  ILE    58      39.260  30.320  40.790  1.00  0.00           H
ATOM    741  CG2 ILE    58      37.920  31.630  39.860  1.00  0.00           C
ATOM    742 1HG2 ILE    58      37.840  31.030  38.960  1.00  0.00           H
ATOM    743 2HG2 ILE    58      37.080  31.450  40.540  1.00  0.00           H
ATOM    744 3HG2 ILE    58      37.990  32.680  39.570  1.00  0.00           H
ATOM    745  CG1 ILE    58      40.510  31.730  39.820  1.00  0.00           C
ATOM    746 1HG1 ILE    58      41.390  31.930  40.420  1.00  0.00           H
ATOM    747 2HG1 ILE    58      40.290  32.640  39.270  1.00  0.00           H
ATOM    748  CD  ILE    58      40.850  30.570  38.900  1.00  0.00           C
ATOM    749  HD1 ILE    58      40.120  30.540  38.090  1.00  0.00           H
ATOM    750  HD2 ILE    58      41.790  30.880  38.430  1.00  0.00           H
ATOM    751  HD3 ILE    58      41.020  29.600  39.370  1.00  0.00           H
ATOM    752  C   ILE    58      38.810  33.440  42.070  1.00  0.00           C
ATOM    753  O   ILE    58      37.640  33.850  41.920  1.00  0.00           O
ATOM    754  N   LYS    59      39.840  34.350  42.260  1.00  0.00           N
ATOM    755  H   LYS    59      40.770  34.000  42.450  1.00  0.00           H
ATOM    756  CA  LYS    59      39.700  35.850  42.190  1.00  0.00           C
ATOM    757  HA  LYS    59      38.720  36.060  42.630  1.00  0.00           H
ATOM    758  CB  LYS    59      40.750  36.550  43.030  1.00  0.00           C
ATOM    759  HB1 LYS    59      40.940  37.570  42.690  1.00  0.00           H
ATOM    760  HB2 LYS    59      41.670  35.990  42.880  1.00  0.00           H
ATOM    761  CG  LYS    59      40.300  36.680  44.490  1.00  0.00           C
ATOM    762  HG1 LYS    59      39.600  35.890  44.750  1.00  0.00           H
ATOM    763  HG2 LYS    59      39.840  37.670  44.570  1.00  0.00           H
ATOM    764  CD  LYS    59      41.510  36.650  45.460  1.00  0.00           C
ATOM    765  HD1 LYS    59      41.930  35.660  45.300  1.00  0.00           H
ATOM    766  HD2 LYS    59      41.130  36.790  46.470  1.00  0.00           H
ATOM    767  CE  LYS    59      42.500  37.690  45.080  1.00  0.00           C
ATOM    768  HE1 LYS    59      42.140  38.710  45.030  1.00  0.00           H
ATOM    769  HE2 LYS    59      42.930  37.530  44.090  1.00  0.00           H
ATOM    770  NZ  LYS    59      43.600  37.660  46.040  1.00  0.00           N
ATOM    771  HZ1 LYS    59      44.350  38.330  45.910  1.00  0.00           H
ATOM    772  HZ2 LYS    59      43.300  37.730  47.000  1.00  0.00           H
ATOM    773  HZ3 LYS    59      44.020  36.740  46.090  1.00  0.00           H
ATOM    774  C   LYS    59      39.800  36.320  40.740  1.00  0.00           C
ATOM    775  O   LYS    59      40.560  35.810  39.910  1.00  0.00           O
ATOM    776  N   TRP    60      39.130  37.460  40.430  1.00  0.00           N
ATOM    777  H   TRP    60      38.590  37.880  41.170  1.00  0.00           H
ATOM    778  CA  TRP    60      39.000  37.970  39.040  1.00  0.00           C
ATOM    779  HA  TRP    60      38.530  37.160  38.480  1.00  0.00           H
ATOM    780  CB  TRP    60      38.030  39.140  38.960  1.00  0.00           C
ATOM    781  HB1 TRP    60      37.050  38.690  39.100  1.00  0.00           H
ATOM    782  HB2 TRP    60      38.190  39.620  38.000  1.00  0.00           H
ATOM    783  CG  TRP    60      38.180  40.200  39.960  1.00  0.00           C
ATOM    784  CD1 TRP    60      37.410  40.220  41.110  1.00  0.00           C
ATOM    785  HD1 TRP    60      36.570  39.580  41.320  1.00  0.00           H
ATOM    786  NE1 TRP    60      37.840  41.300  41.850  1.00  0.00           N
ATOM    787  HE1 TRP    60      37.400  41.610  42.710  1.00  0.00           H
ATOM    788  CE2 TRP    60      38.920  41.860  41.380  1.00  0.00           C
ATOM    789  CZ2 TRP    60      39.760  42.880  41.890  1.00  0.00           C
ATOM    790  HZ2 TRP    60      39.600  43.230  42.900  1.00  0.00           H
ATOM    791  CH2 TRP    60      40.680  43.410  40.980  1.00  0.00           C
ATOM    792  HH2 TRP    60      41.300  44.240  41.280  1.00  0.00           H
ATOM    793  CZ3 TRP    60      40.920  42.920  39.710  1.00  0.00           C
ATOM    794  HZ3 TRP    60      41.760  43.300  39.140  1.00  0.00           H
ATOM    795  CE3 TRP    60      40.180  41.790  39.340  1.00  0.00           C
ATOM    796  HE3 TRP    60      40.390  41.350  38.380  1.00  0.00           H
ATOM    797  CD2 TRP    60      39.100  41.330  40.040  1.00  0.00           C
ATOM    798  C   TRP    60      40.290  38.210  38.290  1.00  0.00           C
ATOM    799  O   TRP    60      40.260  37.870  37.090  1.00  0.00           O
ATOM    800  N   ALA    61      41.400  38.650  38.880  1.00  0.00           N
ATOM    801  H   ALA    61      41.310  38.800  39.880  1.00  0.00           H
ATOM    802  CA  ALA    61      42.750  38.670  38.240  1.00  0.00           C
ATOM    803  HA  ALA    61      42.680  39.010  37.200  1.00  0.00           H
ATOM    804  CB  ALA    61      43.550  39.790  38.890  1.00  0.00           C
ATOM    805  HB1 ALA    61      42.940  40.680  38.730  1.00  0.00           H
ATOM    806  HB2 ALA    61      43.640  39.630  39.970  1.00  0.00           H
ATOM    807  HB3 ALA    61      44.570  39.880  38.510  1.00  0.00           H
ATOM    808  C   ALA    61      43.500  37.310  38.150  1.00  0.00           C
ATOM    809  O   ALA    61      44.580  37.320  37.550  1.00  0.00           O
ATOM    810  N   GLY    65      43.050  36.170  38.700  1.00  0.00           N
ATOM    811  H   GLY    65      42.180  36.260  39.210  1.00  0.00           H
ATOM    812  CA  GLY    65      43.560  34.790  38.450  1.00  0.00           C
ATOM    813  HA1 GLY    65      44.480  34.880  37.870  1.00  0.00           H
ATOM    814  HA2 GLY    65      42.680  34.270  38.080  1.00  0.00           H
ATOM    815  C   GLY    65      44.080  34.020  39.760  1.00  0.00           C
ATOM    816  O   GLY    65      44.600  32.910  39.670  1.00  0.00           O
ATOM    817  N   ASP    66      44.010  34.600  40.950  1.00  0.00           N
ATOM    818  H   ASP    66      43.610  35.530  40.920  1.00  0.00           H
ATOM    819  CA  ASP    66      44.520  34.100  42.190  1.00  0.00           C
ATOM    820  HA  ASP    66      45.470  33.620  41.990  1.00  0.00           H
ATOM    821  CB  ASP    66      44.890  35.250  43.160  1.00  0.00           C
ATOM    822  HB1 ASP    66      44.080  35.950  43.320  1.00  0.00           H
ATOM    823  HB2 ASP    66      45.760  35.760  42.740  1.00  0.00           H
ATOM    824  CG  ASP    66      45.300  34.750  44.560  1.00  0.00           C
ATOM    825  OD1 ASP    66      44.590  34.990  45.580  1.00  0.00           O
ATOM    826  OD2 ASP    66      46.460  34.310  44.640  1.00  0.00           O
ATOM    827  C   ASP    66      43.590  33.080  42.820  1.00  0.00           C
ATOM    828  O   ASP    66      42.410  33.320  43.060  1.00  0.00           O
ATOM    829  N   ARG    67      44.060  31.870  43.220  1.00  0.00           N
ATOM    830  H   ARG    67      45.050  31.740  43.040  1.00  0.00           H
ATOM    831  CA  ARG    67      43.360  30.690  43.650  1.00  0.00           C
ATOM    832  HA  ARG    67      42.330  30.750  43.290  1.00  0.00           H
ATOM    833  CB  ARG    67      43.890  29.460  42.900  1.00  0.00           C
ATOM    834  HB1 ARG    67      43.370  28.600  43.330  1.00  0.00           H
ATOM    835  HB2 ARG    67      44.910  29.350  43.250  1.00  0.00           H
ATOM    836  CG  ARG    67      43.940  29.490  41.370  1.00  0.00           C
ATOM    837  HG1 ARG    67      44.420  30.410  41.020  1.00  0.00           H
ATOM    838  HG2 ARG    67      42.890  29.490  41.090  1.00  0.00           H
ATOM    839  CD  ARG    67      44.700  28.240  40.700  1.00  0.00           C
ATOM    840  HD1 ARG    67      44.340  27.340  41.190  1.00  0.00           H
ATOM    841  HD2 ARG    67      45.780  28.380  40.720  1.00  0.00           H
ATOM    842  NE  ARG    67      44.270  27.980  39.300  1.00  0.00           N
ATOM    843  HE  ARG    67      43.340  27.600  39.250  1.00  0.00           H
ATOM    844  CZ  ARG    67      44.810  28.350  38.170  1.00  0.00           C
ATOM    845  NH1 ARG    67      45.880  29.100  38.090  1.00  0.00           N
ATOM    846 1HH1 ARG    67      46.360  29.320  38.950  1.00  0.00           H
ATOM    847 2HH1 ARG    67      46.330  29.370  37.230  1.00  0.00           H
ATOM    848  NH2 ARG    67      44.110  27.960  37.070  1.00  0.00           N
ATOM    849 1HH2 ARG    67      43.350  27.310  37.180  1.00  0.00           H
ATOM    850 2HH2 ARG    67      44.380  28.200  36.130  1.00  0.00           H
ATOM    851  C   ARG    67      43.310  30.510  45.160  1.00  0.00           C
ATOM    852  O   ARG    67      44.340  30.730  45.850  1.00  0.00           O
ATOM    853  N   THR    68      42.190  30.030  45.750  1.00  0.00           N
ATOM    854  H   THR    68      41.410  29.840  45.140  1.00  0.00           H
ATOM    855  CA  THR    68      42.060  29.630  47.170  1.00  0.00           C
ATOM    856  HA  THR    68      42.980  29.490  47.740  1.00  0.00           H
ATOM    857  CB  THR    68      41.320  30.740  47.930  1.00  0.00           C
ATOM    858  HB  THR    68      40.390  31.070  47.460  1.00  0.00           H
ATOM    859  CG2 THR    68      41.170  30.520  49.400  1.00  0.00           C
ATOM    860 1HG2 THR    68      42.090  30.130  49.830  1.00  0.00           H
ATOM    861 2HG2 THR    68      40.850  31.440  49.890  1.00  0.00           H
ATOM    862 3HG2 THR    68      40.360  29.800  49.460  1.00  0.00           H
ATOM    863  OG1 THR    68      42.180  31.810  47.970  1.00  0.00           O
ATOM    864  HG1 THR    68      42.130  32.190  47.080  1.00  0.00           H
ATOM    865  C   THR    68      41.400  28.280  47.310  1.00  0.00           C
ATOM    866  O   THR    68      40.540  27.870  46.470  1.00  0.00           O
ATOM    867  N   TYR    69      41.710  27.520  48.370  1.00  0.00           N
ATOM    868  H   TYR    69      42.450  27.850  48.970  1.00  0.00           H
ATOM    869  CA  TYR    69      41.390  26.100  48.540  1.00  0.00           C
ATOM    870  HA  TYR    69      40.530  25.850  47.930  1.00  0.00           H
ATOM    871  CB  TYR    69      42.560  25.180  48.080  1.00  0.00           C
ATOM    872  HB1 TYR    69      42.310  24.190  48.480  1.00  0.00           H
ATOM    873  HB2 TYR    69      43.430  25.450  48.660  1.00  0.00           H
ATOM    874  CG  TYR    69      42.860  25.070  46.650  1.00  0.00           C
ATOM    875  CD1 TYR    69      43.860  25.900  46.140  1.00  0.00           C
ATOM    876  HD1 TYR    69      44.390  26.510  46.860  1.00  0.00           H
ATOM    877  CE1 TYR    69      44.070  25.980  44.730  1.00  0.00           C
ATOM    878  HE1 TYR    69      44.850  26.640  44.370  1.00  0.00           H
ATOM    879  CZ  TYR    69      43.110  25.330  43.900  1.00  0.00           C
ATOM    880  OH  TYR    69      43.220  25.330  42.540  1.00  0.00           O
ATOM    881  HH  TYR    69      44.140  25.500  42.330  1.00  0.00           H
ATOM    882  CE2 TYR    69      42.100  24.520  44.450  1.00  0.00           C
ATOM    883  HE2 TYR    69      41.520  24.040  43.670  1.00  0.00           H
ATOM    884  CD2 TYR    69      41.940  24.360  45.800  1.00  0.00           C
ATOM    885  HD2 TYR    69      41.120  23.820  46.240  1.00  0.00           H
ATOM    886  C   TYR    69      40.980  25.870  50.030  1.00  0.00           C
ATOM    887  O   TYR    69      41.240  26.600  50.960  1.00  0.00           O
