# Supplementary material for: Targeting Ras-binding domain of ELMO1 by computational nanobody design
Source: Commun Biol. 2023 Mar 17;6:284. doi: 10.1038/s42003-023-04657-w (PMC10023680; doi:10.1038/s42003-023-04657-w)
Supplement: Supplementary file 4 — Supplementary Data 2 [file 42003_2023_4657_MOESM4_ESM.zip › MD_input_output/Nb01_snapshot/snapshot_088000_CDR3.pdb]

ATOM   1461  N   ALA   107      29.790  28.840  42.540  1.00  0.00           N
ATOM   1462  H   ALA   107      30.610  28.710  41.960  1.00  0.00           H
ATOM   1463  CA  ALA   107      29.690  30.060  43.360  1.00  0.00           C
ATOM   1464  HA  ALA   107      28.680  30.450  43.260  1.00  0.00           H
ATOM   1465  CB  ALA   107      29.900  29.720  44.850  1.00  0.00           C
ATOM   1466  HB1 ALA   107      29.380  28.770  45.010  1.00  0.00           H
ATOM   1467  HB2 ALA   107      30.980  29.640  45.030  1.00  0.00           H
ATOM   1468  HB3 ALA   107      29.410  30.470  45.460  1.00  0.00           H
ATOM   1469  C   ALA   107      30.580  31.220  42.890  1.00  0.00           C
ATOM   1470  O   ALA   107      31.620  30.990  42.260  1.00  0.00           O
ATOM   1471  N   ALA   108      30.200  32.450  43.240  1.00  0.00           N
ATOM   1472  H   ALA   108      29.360  32.510  43.800  1.00  0.00           H
ATOM   1473  CA  ALA   108      31.010  33.630  42.990  1.00  0.00           C
ATOM   1474  HA  ALA   108      32.000  33.310  42.670  1.00  0.00           H
ATOM   1475  CB  ALA   108      30.390  34.260  41.720  1.00  0.00           C
ATOM   1476  HB1 ALA   108      30.350  33.570  40.870  1.00  0.00           H
ATOM   1477  HB2 ALA   108      29.320  34.310  41.910  1.00  0.00           H
ATOM   1478  HB3 ALA   108      30.800  35.250  41.510  1.00  0.00           H
ATOM   1479  C   ALA   108      31.110  34.570  44.230  1.00  0.00           C
ATOM   1480  O   ALA   108      30.050  34.920  44.750  1.00  0.00           O
ATOM   1481  N   ASP   109      32.280  35.090  44.440  1.00  0.00           N
ATOM   1482  H   ASP   109      33.040  34.900  43.810  1.00  0.00           H
ATOM   1483  CA  ASP   109      32.500  36.090  45.510  1.00  0.00           C
ATOM   1484  HA  ASP   109      31.550  36.540  45.800  1.00  0.00           H
ATOM   1485  CB  ASP   109      33.080  35.410  46.700  1.00  0.00           C
ATOM   1486  HB1 ASP   109      34.150  35.300  46.510  1.00  0.00           H
ATOM   1487  HB2 ASP   109      32.860  34.340  46.730  1.00  0.00           H
ATOM   1488  CG  ASP   109      32.910  36.200  47.970  1.00  0.00           C
ATOM   1489  OD1 ASP   109      31.780  36.280  48.550  1.00  0.00           O
ATOM   1490  OD2 ASP   109      33.840  36.870  48.400  1.00  0.00           O
ATOM   1491  C   ASP   109      33.410  37.310  45.040  1.00  0.00           C
ATOM   1492  O   ASP   109      34.250  37.190  44.160  1.00  0.00           O
ATOM   1493  N   ARG   110      33.300  38.450  45.750  1.00  0.00           N
ATOM   1494  H   ARG   110      32.610  38.530  46.480  1.00  0.00           H
ATOM   1495  CA  ARG   110      34.270  39.560  45.530  1.00  0.00           C
ATOM   1496  HA  ARG   110      34.240  39.710  44.450  1.00  0.00           H
ATOM   1497  CB  ARG   110      33.720  40.780  46.180  1.00  0.00           C
ATOM   1498  HB1 ARG   110      33.860  40.760  47.260  1.00  0.00           H
ATOM   1499  HB2 ARG   110      32.650  40.750  45.980  1.00  0.00           H
ATOM   1500  CG  ARG   110      34.290  42.110  45.620  1.00  0.00           C
ATOM   1501  HG1 ARG   110      35.220  42.310  46.150  1.00  0.00           H
ATOM   1502  HG2 ARG   110      33.520  42.820  45.930  1.00  0.00           H
ATOM   1503  CD  ARG   110      34.430  42.340  44.150  1.00  0.00           C
ATOM   1504  HD1 ARG   110      33.440  42.190  43.720  1.00  0.00           H
ATOM   1505  HD2 ARG   110      35.010  41.550  43.690  1.00  0.00           H
ATOM   1506  NE  ARG   110      34.930  43.690  43.900  1.00  0.00           N
ATOM   1507  HE  ARG   110      34.250  44.360  44.240  1.00  0.00           H
ATOM   1508  CZ  ARG   110      36.130  44.060  43.440  1.00  0.00           C
ATOM   1509  NH1 ARG   110      37.050  43.210  43.150  1.00  0.00           N
ATOM   1510 1HH1 ARG   110      36.920  42.270  43.520  1.00  0.00           H
ATOM   1511 2HH1 ARG   110      37.980  43.540  42.940  1.00  0.00           H
ATOM   1512  NH2 ARG   110      36.470  45.300  43.330  1.00  0.00           N
ATOM   1513 1HH2 ARG   110      35.740  45.920  43.650  1.00  0.00           H
ATOM   1514 2HH2 ARG   110      37.420  45.570  43.140  1.00  0.00           H
ATOM   1515  C   ARG   110      35.750  39.320  46.050  1.00  0.00           C
ATOM   1516  O   ARG   110      36.650  40.100  45.700  1.00  0.00           O
ATOM   1517  N   PHE   111      35.970  38.400  47.070  1.00  0.00           N
ATOM   1518  H   PHE   111      35.170  37.960  47.500  1.00  0.00           H
ATOM   1519  CA  PHE   111      37.320  38.190  47.710  1.00  0.00           C
ATOM   1520  HA  PHE   111      38.080  38.550  47.020  1.00  0.00           H
ATOM   1521  CB  PHE   111      37.450  38.980  49.040  1.00  0.00           C
ATOM   1522  HB1 PHE   111      38.370  38.710  49.570  1.00  0.00           H
ATOM   1523  HB2 PHE   111      36.690  38.530  49.670  1.00  0.00           H
ATOM   1524  CG  PHE   111      37.260  40.480  49.030  1.00  0.00           C
ATOM   1525  CD1 PHE   111      36.240  41.030  49.860  1.00  0.00           C
ATOM   1526  HD1 PHE   111      35.610  40.420  50.480  1.00  0.00           H
ATOM   1527  CE1 PHE   111      36.120  42.390  49.910  1.00  0.00           C
ATOM   1528  HE1 PHE   111      35.350  42.750  50.570  1.00  0.00           H
ATOM   1529  CZ  PHE   111      37.020  43.210  49.200  1.00  0.00           C
ATOM   1530  HZ  PHE   111      36.870  44.270  49.310  1.00  0.00           H
ATOM   1531  CE2 PHE   111      38.070  42.680  48.480  1.00  0.00           C
ATOM   1532  HE2 PHE   111      38.850  43.360  48.160  1.00  0.00           H
ATOM   1533  CD2 PHE   111      38.190  41.280  48.380  1.00  0.00           C
ATOM   1534  HD2 PHE   111      39.000  40.790  47.870  1.00  0.00           H
ATOM   1535  C   PHE   111      37.570  36.690  47.800  1.00  0.00           C
ATOM   1536  O   PHE   111      38.610  36.190  47.480  1.00  0.00           O
ATOM   1537  N   LEU   112      36.600  35.910  48.270  1.00  0.00           N
ATOM   1538  H   LEU   112      35.740  36.380  48.530  1.00  0.00           H
ATOM   1539  CA  LEU   112      36.760  34.560  48.830  1.00  0.00           C
ATOM   1540  HA  LEU   112      37.630  34.570  49.480  1.00  0.00           H
ATOM   1541  CB  LEU   112      35.530  34.170  49.610  1.00  0.00           C
ATOM   1542  HB1 LEU   112      35.520  33.090  49.780  1.00  0.00           H
ATOM   1543  HB2 LEU   112      34.640  34.420  49.040  1.00  0.00           H
ATOM   1544  CG  LEU   112      35.270  34.770  51.010  1.00  0.00           C
ATOM   1545  HG  LEU   112      35.100  35.820  50.780  1.00  0.00           H
ATOM   1546  CD1 LEU   112      33.940  34.280  51.630  1.00  0.00           C
ATOM   1547 1HD1 LEU   112      33.100  34.490  50.970  1.00  0.00           H
ATOM   1548 2HD1 LEU   112      33.970  33.200  51.740  1.00  0.00           H
ATOM   1549 3HD1 LEU   112      33.760  34.750  52.600  1.00  0.00           H
ATOM   1550  CD2 LEU   112      36.510  34.490  51.860  1.00  0.00           C
ATOM   1551 1HD2 LEU   112      36.380  34.880  52.870  1.00  0.00           H
ATOM   1552 2HD2 LEU   112      36.790  33.440  51.910  1.00  0.00           H
ATOM   1553 3HD2 LEU   112      37.390  34.990  51.460  1.00  0.00           H
ATOM   1554  C   LEU   112      37.060  33.470  47.860  1.00  0.00           C
ATOM   1555  O   LEU   112      36.510  33.460  46.770  1.00  0.00           O
ATOM   1556  N   THR   113      37.930  32.510  48.180  1.00  0.00           N
ATOM   1557  H   THR   113      38.340  32.720  49.080  1.00  0.00           H
ATOM   1558  CA  THR   113      38.310  31.410  47.390  1.00  0.00           C
ATOM   1559  HA  THR   113      37.870  31.510  46.390  1.00  0.00           H
ATOM   1560  CB  THR   113      39.820  31.370  47.220  1.00  0.00           C
ATOM   1561  HB  THR   113      40.090  30.360  46.920  1.00  0.00           H
ATOM   1562  CG2 THR   113      40.280  32.340  46.130  1.00  0.00           C
ATOM   1563 1HG2 THR   113      41.370  32.410  46.140  1.00  0.00           H
ATOM   1564 2HG2 THR   113      39.880  31.940  45.200  1.00  0.00           H
ATOM   1565 3HG2 THR   113      39.910  33.330  46.390  1.00  0.00           H
ATOM   1566  OG1 THR   113      40.470  31.680  48.450  1.00  0.00           O
ATOM   1567  HG1 THR   113      41.290  32.160  48.310  1.00  0.00           H
ATOM   1568  C   THR   113      37.840  30.030  47.900  1.00  0.00           C
ATOM   1569  O   THR   113      37.410  29.140  47.090  1.00  0.00           O
ATOM   1570  N   ARG   132      37.910  29.900  49.240  1.00  0.00           N
ATOM   1571  H   ARG   132      38.240  30.660  49.820  1.00  0.00           H
ATOM   1572  CA  ARG   132      37.530  28.670  49.950  1.00  0.00           C
ATOM   1573  HA  ARG   132      36.970  28.090  49.220  1.00  0.00           H
ATOM   1574  CB  ARG   132      38.770  27.920  50.420  1.00  0.00           C
ATOM   1575  HB1 ARG   132      38.560  26.930  50.810  1.00  0.00           H
ATOM   1576  HB2 ARG   132      39.320  28.480  51.190  1.00  0.00           H
ATOM   1577  CG  ARG   132      39.820  27.820  49.250  1.00  0.00           C
ATOM   1578  HG1 ARG   132      40.150  28.800  48.920  1.00  0.00           H
ATOM   1579  HG2 ARG   132      39.280  27.410  48.400  1.00  0.00           H
ATOM   1580  CD  ARG   132      41.020  26.960  49.470  1.00  0.00           C
ATOM   1581  HD1 ARG   132      41.520  26.880  48.510  1.00  0.00           H
ATOM   1582  HD2 ARG   132      40.800  25.920  49.700  1.00  0.00           H
ATOM   1583  NE  ARG   132      41.880  27.540  50.430  1.00  0.00           N
ATOM   1584  HE  ARG   132      42.240  28.470  50.260  1.00  0.00           H
ATOM   1585  CZ  ARG   132      42.360  26.980  51.540  1.00  0.00           C
ATOM   1586  NH1 ARG   132      42.100  25.780  52.030  1.00  0.00           N
ATOM   1587 1HH1 ARG   132      41.530  25.090  51.560  1.00  0.00           H
ATOM   1588 2HH1 ARG   132      42.320  25.550  52.990  1.00  0.00           H
ATOM   1589  NH2 ARG   132      43.190  27.600  52.300  1.00  0.00           N
ATOM   1590 1HH2 ARG   132      43.570  28.490  52.040  1.00  0.00           H
ATOM   1591 2HH2 ARG   132      43.590  27.150  53.110  1.00  0.00           H
ATOM   1592  C   ARG   132      36.580  28.700  51.100  1.00  0.00           C
ATOM   1593  O   ARG   132      35.940  27.680  51.390  1.00  0.00           O
ATOM   1594  N   SER   133      36.440  29.880  51.760  1.00  0.00           N
ATOM   1595  H   SER   133      37.020  30.670  51.520  1.00  0.00           H
ATOM   1596  CA  SER   133      35.450  29.940  52.860  1.00  0.00           C
ATOM   1597  HA  SER   133      35.620  29.010  53.400  1.00  0.00           H
ATOM   1598  CB  SER   133      35.650  31.110  53.800  1.00  0.00           C
ATOM   1599  HB1 SER   133      35.650  32.010  53.180  1.00  0.00           H
ATOM   1600  HB2 SER   133      36.640  30.980  54.250  1.00  0.00           H
ATOM   1601  OG  SER   133      34.600  31.180  54.750  1.00  0.00           O
ATOM   1602  HG  SER   133      34.690  32.000  55.240  1.00  0.00           H
ATOM   1603  C   SER   133      34.000  29.790  52.390  1.00  0.00           C
ATOM   1604  O   SER   133      33.660  30.390  51.350  1.00  0.00           O
ATOM   1605  N   VAL   134      33.150  29.090  53.150  1.00  0.00           N
ATOM   1606  H   VAL   134      33.460  28.800  54.070  1.00  0.00           H
ATOM   1607  CA  VAL   134      31.830  28.720  52.590  1.00  0.00           C
ATOM   1608  HA  VAL   134      31.890  28.500  51.520  1.00  0.00           H
ATOM   1609  CB  VAL   134      31.290  27.390  53.210  1.00  0.00           C
ATOM   1610  HB  VAL   134      30.310  27.020  52.910  1.00  0.00           H
ATOM   1611  CG1 VAL   134      32.220  26.210  52.880  1.00  0.00           C
ATOM   1612 1HG1 VAL   134      31.970  25.910  51.860  1.00  0.00           H
ATOM   1613 2HG1 VAL   134      33.270  26.480  52.930  1.00  0.00           H
ATOM   1614 3HG1 VAL   134      31.960  25.290  53.390  1.00  0.00           H
ATOM   1615  CG2 VAL   134      31.230  27.560  54.740  1.00  0.00           C
ATOM   1616 1HG2 VAL   134      30.400  28.230  54.980  1.00  0.00           H
ATOM   1617 2HG2 VAL   134      31.090  26.630  55.280  1.00  0.00           H
ATOM   1618 3HG2 VAL   134      32.180  27.910  55.150  1.00  0.00           H
ATOM   1619  C   VAL   134      30.790  29.860  52.570  1.00  0.00           C
ATOM   1620  O   VAL   134      29.730  29.700  52.050  1.00  0.00           O
ATOM   1621  N   LYS   135      31.200  31.020  53.160  1.00  0.00           N
ATOM   1622  H   LYS   135      32.110  30.980  53.590  1.00  0.00           H
ATOM   1623  CA  LYS   135      30.600  32.330  53.130  1.00  0.00           C
ATOM   1624  HA  LYS   135      29.530  32.340  53.350  1.00  0.00           H
ATOM   1625  CB  LYS   135      31.390  33.190  54.130  1.00  0.00           C
ATOM   1626  HB1 LYS   135      30.970  34.190  54.090  1.00  0.00           H
ATOM   1627  HB2 LYS   135      32.420  33.180  53.780  1.00  0.00           H
ATOM   1628  CG  LYS   135      31.440  32.690  55.600  1.00  0.00           C
ATOM   1629  HG1 LYS   135      32.170  33.280  56.160  1.00  0.00           H
ATOM   1630  HG2 LYS   135      31.840  31.680  55.540  1.00  0.00           H
ATOM   1631  CD  LYS   135      30.020  32.560  56.300  1.00  0.00           C
ATOM   1632  HD1 LYS   135      30.230  32.120  57.270  1.00  0.00           H
ATOM   1633  HD2 LYS   135      29.440  31.840  55.710  1.00  0.00           H
ATOM   1634  CE  LYS   135      29.380  33.940  56.470  1.00  0.00           C
ATOM   1635  HE1 LYS   135      29.020  34.260  55.500  1.00  0.00           H
ATOM   1636  HE2 LYS   135      30.100  34.690  56.820  1.00  0.00           H
ATOM   1637  NZ  LYS   135      28.190  33.950  57.460  1.00  0.00           N
ATOM   1638  HZ1 LYS   135      27.790  34.870  57.600  1.00  0.00           H
ATOM   1639  HZ2 LYS   135      27.430  33.360  57.160  1.00  0.00           H
ATOM   1640  HZ3 LYS   135      28.520  33.720  58.390  1.00  0.00           H
ATOM   1641  C   LYS   135      30.590  33.000  51.670  1.00  0.00           C
ATOM   1642  O   LYS   135      30.560  34.210  51.580  1.00  0.00           O
ATOM   1643  N   TYR   136      30.670  32.210  50.600  1.00  0.00           N
ATOM   1644  H   TYR   136      30.690  31.240  50.840  1.00  0.00           H
ATOM   1645  CA  TYR   136      30.380  32.750  49.230  1.00  0.00           C
ATOM   1646  HA  TYR   136      31.120  33.500  48.950  1.00  0.00           H
ATOM   1647  CB  TYR   136      30.450  31.680  48.150  1.00  0.00           C
ATOM   1648  HB1 TYR   136      29.920  32.020  47.270  1.00  0.00           H
ATOM   1649  HB2 TYR   136      30.040  30.740  48.520  1.00  0.00           H
ATOM   1650  CG  TYR   136      31.830  31.470  47.560  1.00  0.00           C
ATOM   1651  CD1 TYR   136      32.900  30.820  48.210  1.00  0.00           C
ATOM   1652  HD1 TYR   136      32.810  30.440  49.220  1.00  0.00           H
ATOM   1653  CE1 TYR   136      34.100  30.470  47.530  1.00  0.00           C
ATOM   1654  HE1 TYR   136      34.860  29.830  47.960  1.00  0.00           H
ATOM   1655  CZ  TYR   136      34.370  30.910  46.220  1.00  0.00           C
ATOM   1656  OH  TYR   136      35.560  30.640  45.650  1.00  0.00           O
ATOM   1657  HH  TYR   136      36.160  30.110  46.170  1.00  0.00           H
ATOM   1658  CE2 TYR   136      33.280  31.560  45.600  1.00  0.00           C
ATOM   1659  HE2 TYR   136      33.450  31.880  44.580  1.00  0.00           H
ATOM   1660  CD2 TYR   136      32.050  31.900  46.280  1.00  0.00           C
ATOM   1661  HD2 TYR   136      31.280  32.480  45.790  1.00  0.00           H
ATOM   1662  C   TYR   136      29.090  33.540  49.090  1.00  0.00           C
ATOM   1663  O   TYR   136      28.140  33.200  49.790  1.00  0.00           O
ATOM   1664  N   ASP   137      29.060  34.550  48.180  1.00  0.00           N
ATOM   1665  H   ASP   137      29.950  34.810  47.790  1.00  0.00           H
ATOM   1666  CA  ASP   137      27.980  35.580  48.090  1.00  0.00           C
ATOM   1667  HA  ASP   137      27.490  35.480  49.050  1.00  0.00           H
ATOM   1668  CB  ASP   137      28.610  37.000  47.960  1.00  0.00           C
ATOM   1669  HB1 ASP   137      29.220  37.090  47.070  1.00  0.00           H
ATOM   1670  HB2 ASP   137      29.360  37.160  48.730  1.00  0.00           H
ATOM   1671  CG  ASP   137      27.520  38.110  47.980  1.00  0.00           C
ATOM   1672  OD1 ASP   137      26.440  37.810  48.550  1.00  0.00           O
ATOM   1673  OD2 ASP   137      27.700  39.190  47.390  1.00  0.00           O
ATOM   1674  C   ASP   137      26.880  35.190  47.110  1.00  0.00           C
ATOM   1675  O   ASP   137      25.720  35.260  47.550  1.00  0.00           O
ATOM   1676  N   TYR   138      27.280  34.900  45.880  1.00  0.00           N
ATOM   1677  H   TYR   138      28.250  34.950  45.620  1.00  0.00           H
ATOM   1678  CA  TYR   138      26.330  34.550  44.820  1.00  0.00           C
ATOM   1679  HA  TYR   138      25.310  34.610  45.220  1.00  0.00           H
ATOM   1680  CB  TYR   138      26.400  35.500  43.510  1.00  0.00           C
ATOM   1681  HB1 TYR   138      25.760  35.120  42.720  1.00  0.00           H
ATOM   1682  HB2 TYR   138      27.370  35.390  43.030  1.00  0.00           H
ATOM   1683  CG  TYR   138      26.000  36.890  43.720  1.00  0.00           C
ATOM   1684  CD1 TYR   138      26.930  37.820  44.170  1.00  0.00           C
ATOM   1685  HD1 TYR   138      27.950  37.500  44.340  1.00  0.00           H
ATOM   1686  CE1 TYR   138      26.530  39.120  44.410  1.00  0.00           C
ATOM   1687  HE1 TYR   138      27.350  39.780  44.670  1.00  0.00           H
ATOM   1688  CZ  TYR   138      25.180  39.590  44.240  1.00  0.00           C
ATOM   1689  OH  TYR   138      24.710  40.850  44.350  1.00  0.00           O
ATOM   1690  HH  TYR   138      23.750  40.860  44.440  1.00  0.00           H
ATOM   1691  CE2 TYR   138      24.250  38.600  43.880  1.00  0.00           C
ATOM   1692  HE2 TYR   138      23.240  38.850  43.620  1.00  0.00           H
ATOM   1693  CD2 TYR   138      24.640  37.290  43.640  1.00  0.00           C
ATOM   1694  HD2 TYR   138      23.890  36.540  43.430  1.00  0.00           H
ATOM   1695  C   TYR   138      26.410  33.060  44.350  1.00  0.00           C
ATOM   1696  O   TYR   138      27.500  32.540  44.150  1.00  0.00           O
