# Supplementary material for: Targeting Ras-binding domain of ELMO1 by computational nanobody design
Source: Commun Biol. 2023 Mar 17;6:284. doi: 10.1038/s42003-023-04657-w (PMC10023680; doi:10.1038/s42003-023-04657-w)
Supplement: Supplementary file 4 — Supplementary Data 2 [file 42003_2023_4657_MOESM4_ESM.zip › MD_input_output/Nb01_snapshot/snapshot_075000_CDR3.pdb]

ATOM   1461  N   ALA   107      32.010  37.940  39.690  1.00  0.00           N
ATOM   1462  H   ALA   107      33.010  37.870  39.620  1.00  0.00           H
ATOM   1463  CA  ALA   107      31.530  39.040  40.480  1.00  0.00           C
ATOM   1464  HA  ALA   107      30.580  39.330  40.020  1.00  0.00           H
ATOM   1465  CB  ALA   107      31.270  38.510  41.910  1.00  0.00           C
ATOM   1466  HB1 ALA   107      30.720  37.570  41.790  1.00  0.00           H
ATOM   1467  HB2 ALA   107      32.270  38.470  42.340  1.00  0.00           H
ATOM   1468  HB3 ALA   107      30.790  39.260  42.550  1.00  0.00           H
ATOM   1469  C   ALA   107      32.470  40.270  40.420  1.00  0.00           C
ATOM   1470  O   ALA   107      33.590  40.130  39.950  1.00  0.00           O
ATOM   1471  N   ALA   108      31.980  41.480  40.610  1.00  0.00           N
ATOM   1472  H   ALA   108      30.990  41.580  40.830  1.00  0.00           H
ATOM   1473  CA  ALA   108      32.730  42.750  40.480  1.00  0.00           C
ATOM   1474  HA  ALA   108      33.790  42.590  40.680  1.00  0.00           H
ATOM   1475  CB  ALA   108      32.680  43.230  39.020  1.00  0.00           C
ATOM   1476  HB1 ALA   108      33.270  42.530  38.430  1.00  0.00           H
ATOM   1477  HB2 ALA   108      31.660  43.180  38.620  1.00  0.00           H
ATOM   1478  HB3 ALA   108      33.270  44.140  38.940  1.00  0.00           H
ATOM   1479  C   ALA   108      32.370  43.910  41.430  1.00  0.00           C
ATOM   1480  O   ALA   108      31.170  44.170  41.780  1.00  0.00           O
ATOM   1481  N   ASP   109      33.420  44.510  41.990  1.00  0.00           N
ATOM   1482  H   ASP   109      34.310  44.310  41.550  1.00  0.00           H
ATOM   1483  CA  ASP   109      33.330  45.680  42.950  1.00  0.00           C
ATOM   1484  HA  ASP   109      32.490  46.310  42.660  1.00  0.00           H
ATOM   1485  CB  ASP   109      33.050  45.210  44.360  1.00  0.00           C
ATOM   1486  HB1 ASP   109      33.970  44.810  44.790  1.00  0.00           H
ATOM   1487  HB2 ASP   109      32.310  44.420  44.330  1.00  0.00           H
ATOM   1488  CG  ASP   109      32.460  46.330  45.270  1.00  0.00           C
ATOM   1489  OD1 ASP   109      32.160  47.460  44.800  1.00  0.00           O
ATOM   1490  OD2 ASP   109      32.330  46.040  46.440  1.00  0.00           O
ATOM   1491  C   ASP   109      34.670  46.490  42.880  1.00  0.00           C
ATOM   1492  O   ASP   109      35.640  46.160  42.190  1.00  0.00           O
ATOM   1493  N   ARG   110      34.760  47.580  43.630  1.00  0.00           N
ATOM   1494  H   ARG   110      33.980  47.880  44.200  1.00  0.00           H
ATOM   1495  CA  ARG   110      35.940  48.480  43.620  1.00  0.00           C
ATOM   1496  HA  ARG   110      36.320  48.550  42.600  1.00  0.00           H
ATOM   1497  CB  ARG   110      35.500  49.960  43.940  1.00  0.00           C
ATOM   1498  HB1 ARG   110      35.170  50.060  44.980  1.00  0.00           H
ATOM   1499  HB2 ARG   110      34.750  50.210  43.200  1.00  0.00           H
ATOM   1500  CG  ARG   110      36.690  50.890  43.740  1.00  0.00           C
ATOM   1501  HG1 ARG   110      37.600  50.590  44.260  1.00  0.00           H
ATOM   1502  HG2 ARG   110      36.390  51.800  44.250  1.00  0.00           H
ATOM   1503  CD  ARG   110      36.930  51.340  42.300  1.00  0.00           C
ATOM   1504  HD1 ARG   110      36.870  50.500  41.610  1.00  0.00           H
ATOM   1505  HD2 ARG   110      37.920  51.800  42.320  1.00  0.00           H
ATOM   1506  NE  ARG   110      35.990  52.380  41.800  1.00  0.00           N
ATOM   1507  HE  ARG   110      35.170  52.490  42.370  1.00  0.00           H
ATOM   1508  CZ  ARG   110      36.060  53.170  40.720  1.00  0.00           C
ATOM   1509  NH1 ARG   110      37.130  53.060  39.960  1.00  0.00           N
ATOM   1510 1HH1 ARG   110      37.530  52.130  40.060  1.00  0.00           H
ATOM   1511 2HH1 ARG   110      37.310  53.580  39.120  1.00  0.00           H
ATOM   1512  NH2 ARG   110      35.150  54.050  40.430  1.00  0.00           N
ATOM   1513 1HH2 ARG   110      34.250  54.040  40.890  1.00  0.00           H
ATOM   1514 2HH2 ARG   110      35.310  54.850  39.830  1.00  0.00           H
ATOM   1515  C   ARG   110      37.160  47.980  44.450  1.00  0.00           C
ATOM   1516  O   ARG   110      38.270  47.960  43.930  1.00  0.00           O
ATOM   1517  N   PHE   111      37.050  47.500  45.700  1.00  0.00           N
ATOM   1518  H   PHE   111      36.120  47.540  46.100  1.00  0.00           H
ATOM   1519  CA  PHE   111      38.180  47.340  46.570  1.00  0.00           C
ATOM   1520  HA  PHE   111      39.120  47.390  46.010  1.00  0.00           H
ATOM   1521  CB  PHE   111      38.220  48.460  47.570  1.00  0.00           C
ATOM   1522  HB1 PHE   111      38.930  48.290  48.380  1.00  0.00           H
ATOM   1523  HB2 PHE   111      37.260  48.490  48.090  1.00  0.00           H
ATOM   1524  CG  PHE   111      38.590  49.790  47.000  1.00  0.00           C
ATOM   1525  CD1 PHE   111      37.720  50.920  47.170  1.00  0.00           C
ATOM   1526  HD1 PHE   111      36.840  50.820  47.790  1.00  0.00           H
ATOM   1527  CE1 PHE   111      38.190  52.240  46.800  1.00  0.00           C
ATOM   1528  HE1 PHE   111      37.520  53.070  46.980  1.00  0.00           H
ATOM   1529  CZ  PHE   111      39.350  52.440  46.060  1.00  0.00           C
ATOM   1530  HZ  PHE   111      39.600  53.440  45.740  1.00  0.00           H
ATOM   1531  CE2 PHE   111      40.130  51.260  45.750  1.00  0.00           C
ATOM   1532  HE2 PHE   111      41.010  51.340  45.130  1.00  0.00           H
ATOM   1533  CD2 PHE   111      39.840  50.040  46.350  1.00  0.00           C
ATOM   1534  HD2 PHE   111      40.520  49.240  46.100  1.00  0.00           H
ATOM   1535  C   PHE   111      38.080  46.010  47.240  1.00  0.00           C
ATOM   1536  O   PHE   111      38.800  45.760  48.190  1.00  0.00           O
ATOM   1537  N   LEU   112      37.070  45.140  46.860  1.00  0.00           N
ATOM   1538  H   LEU   112      36.490  45.410  46.090  1.00  0.00           H
ATOM   1539  CA  LEU   112      36.860  43.840  47.510  1.00  0.00           C
ATOM   1540  HA  LEU   112      37.230  43.880  48.540  1.00  0.00           H
ATOM   1541  CB  LEU   112      35.360  43.400  47.540  1.00  0.00           C
ATOM   1542  HB1 LEU   112      35.300  42.390  47.950  1.00  0.00           H
ATOM   1543  HB2 LEU   112      34.970  43.520  46.530  1.00  0.00           H
ATOM   1544  CG  LEU   112      34.480  44.330  48.460  1.00  0.00           C
ATOM   1545  HG  LEU   112      34.540  45.350  48.090  1.00  0.00           H
ATOM   1546  CD1 LEU   112      33.080  43.750  48.440  1.00  0.00           C
ATOM   1547 1HD1 LEU   112      33.100  42.710  48.770  1.00  0.00           H
ATOM   1548 2HD1 LEU   112      32.340  44.250  49.060  1.00  0.00           H
ATOM   1549 3HD1 LEU   112      32.730  43.840  47.410  1.00  0.00           H
ATOM   1550  CD2 LEU   112      34.920  44.300  49.940  1.00  0.00           C
ATOM   1551 1HD2 LEU   112      34.940  43.290  50.350  1.00  0.00           H
ATOM   1552 2HD2 LEU   112      35.890  44.800  50.080  1.00  0.00           H
ATOM   1553 3HD2 LEU   112      34.210  44.920  50.490  1.00  0.00           H
ATOM   1554  C   LEU   112      37.730  42.740  46.770  1.00  0.00           C
ATOM   1555  O   LEU   112      37.860  42.810  45.580  1.00  0.00           O
ATOM   1556  N   THR   113      38.310  41.840  47.490  1.00  0.00           N
ATOM   1557  H   THR   113      38.050  41.910  48.470  1.00  0.00           H
ATOM   1558  CA  THR   113      39.280  40.810  46.940  1.00  0.00           C
ATOM   1559  HA  THR   113      39.310  40.830  45.850  1.00  0.00           H
ATOM   1560  CB  THR   113      40.720  41.130  47.470  1.00  0.00           C
ATOM   1561  HB  THR   113      41.420  40.310  47.320  1.00  0.00           H
ATOM   1562  CG2 THR   113      41.260  42.520  46.890  1.00  0.00           C
ATOM   1563 1HG2 THR   113      40.520  43.320  46.800  1.00  0.00           H
ATOM   1564 2HG2 THR   113      42.140  42.840  47.440  1.00  0.00           H
ATOM   1565 3HG2 THR   113      41.460  42.270  45.840  1.00  0.00           H
ATOM   1566  OG1 THR   113      40.670  41.260  48.860  1.00  0.00           O
ATOM   1567  HG1 THR   113      41.000  42.110  49.170  1.00  0.00           H
ATOM   1568  C   THR   113      38.990  39.340  47.250  1.00  0.00           C
ATOM   1569  O   THR   113      39.530  38.530  46.480  1.00  0.00           O
ATOM   1570  N   ARG   132      38.230  38.940  48.330  1.00  0.00           N
ATOM   1571  H   ARG   132      37.940  39.690  48.940  1.00  0.00           H
ATOM   1572  CA  ARG   132      37.620  37.640  48.450  1.00  0.00           C
ATOM   1573  HA  ARG   132      37.370  37.310  47.440  1.00  0.00           H
ATOM   1574  CB  ARG   132      38.440  36.510  49.110  1.00  0.00           C
ATOM   1575  HB1 ARG   132      38.000  35.570  48.800  1.00  0.00           H
ATOM   1576  HB2 ARG   132      38.360  36.540  50.200  1.00  0.00           H
ATOM   1577  CG  ARG   132      40.030  36.420  48.800  1.00  0.00           C
ATOM   1578  HG1 ARG   132      40.520  37.310  49.170  1.00  0.00           H
ATOM   1579  HG2 ARG   132      40.180  36.270  47.730  1.00  0.00           H
ATOM   1580  CD  ARG   132      40.710  35.170  49.460  1.00  0.00           C
ATOM   1581  HD1 ARG   132      40.440  34.250  48.950  1.00  0.00           H
ATOM   1582  HD2 ARG   132      40.520  35.030  50.520  1.00  0.00           H
ATOM   1583  NE  ARG   132      42.170  35.320  49.160  1.00  0.00           N
ATOM   1584  HE  ARG   132      42.550  36.250  49.020  1.00  0.00           H
ATOM   1585  CZ  ARG   132      43.130  34.410  49.390  1.00  0.00           C
ATOM   1586  NH1 ARG   132      42.890  33.200  49.630  1.00  0.00           N
ATOM   1587 1HH1 ARG   132      41.960  32.820  49.600  1.00  0.00           H
ATOM   1588 2HH1 ARG   132      43.660  32.580  49.840  1.00  0.00           H
ATOM   1589  NH2 ARG   132      44.300  34.780  49.510  1.00  0.00           N
ATOM   1590 1HH2 ARG   132      44.580  35.740  49.410  1.00  0.00           H
ATOM   1591 2HH2 ARG   132      45.000  34.050  49.430  1.00  0.00           H
ATOM   1592  C   ARG   132      36.280  37.590  49.150  1.00  0.00           C
ATOM   1593  O   ARG   132      35.500  36.590  49.010  1.00  0.00           O
ATOM   1594  N   SER   133      35.850  38.600  49.830  1.00  0.00           N
ATOM   1595  H   SER   133      36.510  39.350  49.890  1.00  0.00           H
ATOM   1596  CA  SER   133      34.530  38.720  50.470  1.00  0.00           C
ATOM   1597  HA  SER   133      34.420  37.870  51.150  1.00  0.00           H
ATOM   1598  CB  SER   133      34.460  40.000  51.310  1.00  0.00           C
ATOM   1599  HB1 SER   133      34.600  40.800  50.580  1.00  0.00           H
ATOM   1600  HB2 SER   133      35.240  39.950  52.070  1.00  0.00           H
ATOM   1601  OG  SER   133      33.300  40.070  52.120  1.00  0.00           O
ATOM   1602  HG  SER   133      33.460  39.800  53.020  1.00  0.00           H
ATOM   1603  C   SER   133      33.360  38.780  49.500  1.00  0.00           C
ATOM   1604  O   SER   133      33.480  39.540  48.530  1.00  0.00           O
ATOM   1605  N   VAL   134      32.270  38.110  49.880  1.00  0.00           N
ATOM   1606  H   VAL   134      32.360  37.520  50.690  1.00  0.00           H
ATOM   1607  CA  VAL   134      31.000  38.040  49.110  1.00  0.00           C
ATOM   1608  HA  VAL   134      31.340  37.840  48.090  1.00  0.00           H
ATOM   1609  CB  VAL   134      30.190  36.860  49.670  1.00  0.00           C
ATOM   1610  HB  VAL   134      29.380  36.710  48.960  1.00  0.00           H
ATOM   1611  CG1 VAL   134      31.070  35.550  49.630  1.00  0.00           C
ATOM   1612 1HG1 VAL   134      30.470  34.720  49.990  1.00  0.00           H
ATOM   1613 2HG1 VAL   134      31.520  35.410  48.640  1.00  0.00           H
ATOM   1614 3HG1 VAL   134      31.900  35.540  50.340  1.00  0.00           H
ATOM   1615  CG2 VAL   134      29.430  37.160  50.990  1.00  0.00           C
ATOM   1616 1HG2 VAL   134      28.880  36.260  51.260  1.00  0.00           H
ATOM   1617 2HG2 VAL   134      30.140  37.520  51.740  1.00  0.00           H
ATOM   1618 3HG2 VAL   134      28.640  37.900  50.890  1.00  0.00           H
ATOM   1619  C   VAL   134      30.180  39.280  48.910  1.00  0.00           C
ATOM   1620  O   VAL   134      29.160  39.290  48.230  1.00  0.00           O
ATOM   1621  N   LYS   135      30.720  40.400  49.280  1.00  0.00           N
ATOM   1622  H   LYS   135      31.610  40.330  49.750  1.00  0.00           H
ATOM   1623  CA  LYS   135      30.090  41.750  49.330  1.00  0.00           C
ATOM   1624  HA  LYS   135      29.010  41.620  49.430  1.00  0.00           H
ATOM   1625  CB  LYS   135      30.550  42.480  50.630  1.00  0.00           C
ATOM   1626  HB1 LYS   135      30.130  43.480  50.560  1.00  0.00           H
ATOM   1627  HB2 LYS   135      31.640  42.490  50.560  1.00  0.00           H
ATOM   1628  CG  LYS   135      30.060  41.760  51.910  1.00  0.00           C
ATOM   1629  HG1 LYS   135      30.500  40.760  51.810  1.00  0.00           H
ATOM   1630  HG2 LYS   135      28.970  41.800  51.860  1.00  0.00           H
ATOM   1631  CD  LYS   135      30.540  42.320  53.260  1.00  0.00           C
ATOM   1632  HD1 LYS   135      30.230  43.360  53.380  1.00  0.00           H
ATOM   1633  HD2 LYS   135      31.630  42.320  53.380  1.00  0.00           H
ATOM   1634  CE  LYS   135      29.960  41.360  54.300  1.00  0.00           C
ATOM   1635  HE1 LYS   135      30.260  40.360  54.000  1.00  0.00           H
ATOM   1636  HE2 LYS   135      28.870  41.340  54.240  1.00  0.00           H
ATOM   1637  NZ  LYS   135      30.460  41.500  55.680  1.00  0.00           N
ATOM   1638  HZ1 LYS   135      31.440  41.350  55.850  1.00  0.00           H
ATOM   1639  HZ2 LYS   135      30.230  42.440  55.970  1.00  0.00           H
ATOM   1640  HZ3 LYS   135      30.040  40.810  56.280  1.00  0.00           H
ATOM   1641  C   LYS   135      30.340  42.450  47.960  1.00  0.00           C
ATOM   1642  O   LYS   135      29.950  43.590  47.790  1.00  0.00           O
ATOM   1643  N   TYR   136      30.850  41.690  46.950  1.00  0.00           N
ATOM   1644  H   TYR   136      31.210  40.780  47.220  1.00  0.00           H
ATOM   1645  CA  TYR   136      30.910  42.120  45.540  1.00  0.00           C
ATOM   1646  HA  TYR   136      31.650  42.900  45.370  1.00  0.00           H
ATOM   1647  CB  TYR   136      31.210  40.900  44.690  1.00  0.00           C
ATOM   1648  HB1 TYR   136      30.920  41.110  43.670  1.00  0.00           H
ATOM   1649  HB2 TYR   136      30.690  40.000  45.020  1.00  0.00           H
ATOM   1650  CG  TYR   136      32.700  40.690  44.750  1.00  0.00           C
ATOM   1651  CD1 TYR   136      33.310  39.730  45.520  1.00  0.00           C
ATOM   1652  HD1 TYR   136      32.750  39.050  46.150  1.00  0.00           H
ATOM   1653  CE1 TYR   136      34.710  39.580  45.610  1.00  0.00           C
ATOM   1654  HE1 TYR   136      35.150  38.870  46.310  1.00  0.00           H
ATOM   1655  CZ  TYR   136      35.530  40.390  44.880  1.00  0.00           C
ATOM   1656  OH  TYR   136      36.860  40.230  44.950  1.00  0.00           O
ATOM   1657  HH  TYR   136      37.270  41.030  44.630  1.00  0.00           H
ATOM   1658  CE2 TYR   136      34.970  41.380  44.050  1.00  0.00           C
ATOM   1659  HE2 TYR   136      35.640  42.080  43.580  1.00  0.00           H
ATOM   1660  CD2 TYR   136      33.520  41.490  44.020  1.00  0.00           C
ATOM   1661  HD2 TYR   136      33.030  42.260  43.450  1.00  0.00           H
ATOM   1662  C   TYR   136      29.550  42.570  44.990  1.00  0.00           C
ATOM   1663  O   TYR   136      28.590  41.850  45.190  1.00  0.00           O
ATOM   1664  N   ASP   137      29.530  43.790  44.400  1.00  0.00           N
ATOM   1665  H   ASP   137      30.410  44.260  44.280  1.00  0.00           H
ATOM   1666  CA  ASP   137      28.340  44.570  44.100  1.00  0.00           C
ATOM   1667  HA  ASP   137      27.750  44.590  45.020  1.00  0.00           H
ATOM   1668  CB  ASP   137      28.790  46.020  43.770  1.00  0.00           C
ATOM   1669  HB1 ASP   137      28.960  46.140  42.700  1.00  0.00           H
ATOM   1670  HB2 ASP   137      29.770  46.240  44.190  1.00  0.00           H
ATOM   1671  CG  ASP   137      27.820  47.090  44.110  1.00  0.00           C
ATOM   1672  OD1 ASP   137      28.140  48.300  43.900  1.00  0.00           O
ATOM   1673  OD2 ASP   137      26.660  46.790  44.520  1.00  0.00           O
ATOM   1674  C   ASP   137      27.570  44.000  42.930  1.00  0.00           C
ATOM   1675  O   ASP   137      26.360  43.790  42.940  1.00  0.00           O
ATOM   1676  N   TYR   138      28.320  43.550  41.930  1.00  0.00           N
ATOM   1677  H   TYR   138      29.310  43.460  42.110  1.00  0.00           H
ATOM   1678  CA  TYR   138      27.730  42.930  40.700  1.00  0.00           C
ATOM   1679  HA  TYR   138      26.650  43.080  40.790  1.00  0.00           H
ATOM   1680  CB  TYR   138      28.070  43.720  39.410  1.00  0.00           C
ATOM   1681  HB1 TYR   138      27.520  43.240  38.590  1.00  0.00           H
ATOM   1682  HB2 TYR   138      29.110  43.550  39.130  1.00  0.00           H
ATOM   1683  CG  TYR   138      27.840  45.200  39.630  1.00  0.00           C
ATOM   1684  CD1 TYR   138      28.950  46.080  39.740  1.00  0.00           C
ATOM   1685  HD1 TYR   138      29.960  45.700  39.720  1.00  0.00           H
ATOM   1686  CE1 TYR   138      28.690  47.450  39.730  1.00  0.00           C
ATOM   1687  HE1 TYR   138      29.530  48.130  39.720  1.00  0.00           H
ATOM   1688  CZ  TYR   138      27.380  47.900  39.880  1.00  0.00           C
ATOM   1689  OH  TYR   138      27.240  49.270  39.950  1.00  0.00           O
ATOM   1690  HH  TYR   138      26.340  49.570  40.090  1.00  0.00           H
ATOM   1691  CE2 TYR   138      26.310  47.000  39.840  1.00  0.00           C
ATOM   1692  HE2 TYR   138      25.300  47.390  39.910  1.00  0.00           H
ATOM   1693  CD2 TYR   138      26.510  45.640  39.750  1.00  0.00           C
ATOM   1694  HD2 TYR   138      25.650  44.980  39.640  1.00  0.00           H
ATOM   1695  C   TYR   138      27.910  41.380  40.540  1.00  0.00           C
ATOM   1696  O   TYR   138      29.010  40.920  40.800  1.00  0.00           O
