# Supplementary material for: Targeting Ras-binding domain of ELMO1 by computational nanobody design
Source: Commun Biol. 2023 Mar 17;6:284. doi: 10.1038/s42003-023-04657-w (PMC10023680; doi:10.1038/s42003-023-04657-w)
Supplement: Supplementary file 4 — Supplementary Data 2 [file 42003_2023_4657_MOESM4_ESM.zip › MD_input_output/Nb01_snapshot/snapshot_069000_CDR2.pdb]

ATOM    724  N   SER    57      41.330  41.770  39.660  1.00  0.00           N
ATOM    725  H   SER    57      42.150  41.650  40.240  1.00  0.00           H
ATOM    726  CA  SER    57      41.230  43.060  39.050  1.00  0.00           C
ATOM    727  HA  SER    57      40.670  43.080  38.120  1.00  0.00           H
ATOM    728  CB  SER    57      40.430  43.950  39.960  1.00  0.00           C
ATOM    729  HB1 SER    57      39.580  43.400  40.360  1.00  0.00           H
ATOM    730  HB2 SER    57      40.060  44.810  39.400  1.00  0.00           H
ATOM    731  OG  SER    57      41.230  44.490  40.990  1.00  0.00           O
ATOM    732  HG  SER    57      40.650  44.610  41.740  1.00  0.00           H
ATOM    733  C   SER    57      42.550  43.710  38.690  1.00  0.00           C
ATOM    734  O   SER    57      43.610  43.400  39.240  1.00  0.00           O
ATOM    735  N   ILE    58      42.520  44.610  37.710  1.00  0.00           N
ATOM    736  H   ILE    58      41.670  44.630  37.170  1.00  0.00           H
ATOM    737  CA  ILE    58      43.690  45.290  37.210  1.00  0.00           C
ATOM    738  HA  ILE    58      44.480  45.190  37.950  1.00  0.00           H
ATOM    739  CB  ILE    58      44.190  44.520  35.930  1.00  0.00           C
ATOM    740  HB  ILE    58      44.000  43.490  36.210  1.00  0.00           H
ATOM    741  CG2 ILE    58      43.380  44.780  34.640  1.00  0.00           C
ATOM    742 1HG2 ILE    58      43.580  45.740  34.170  1.00  0.00           H
ATOM    743 2HG2 ILE    58      43.580  44.060  33.850  1.00  0.00           H
ATOM    744 3HG2 ILE    58      42.330  44.770  34.930  1.00  0.00           H
ATOM    745  CG1 ILE    58      45.740  44.610  35.660  1.00  0.00           C
ATOM    746 1HG1 ILE    58      46.280  44.560  36.610  1.00  0.00           H
ATOM    747 2HG1 ILE    58      45.960  45.590  35.250  1.00  0.00           H
ATOM    748  CD  ILE    58      46.390  43.550  34.760  1.00  0.00           C
ATOM    749  HD1 ILE    58      47.470  43.550  34.890  1.00  0.00           H
ATOM    750  HD2 ILE    58      45.990  42.550  34.910  1.00  0.00           H
ATOM    751  HD3 ILE    58      46.250  43.880  33.730  1.00  0.00           H
ATOM    752  C   ILE    58      43.590  46.800  36.960  1.00  0.00           C
ATOM    753  O   ILE    58      42.670  47.260  36.220  1.00  0.00           O
ATOM    754  N   LYS    59      44.570  47.520  37.520  1.00  0.00           N
ATOM    755  H   LYS    59      45.370  47.080  37.940  1.00  0.00           H
ATOM    756  CA  LYS    59      44.660  48.980  37.280  1.00  0.00           C
ATOM    757  HA  LYS    59      43.670  49.430  37.340  1.00  0.00           H
ATOM    758  CB  LYS    59      45.530  49.600  38.410  1.00  0.00           C
ATOM    759  HB1 LYS    59      45.750  50.650  38.200  1.00  0.00           H
ATOM    760  HB2 LYS    59      46.510  49.120  38.500  1.00  0.00           H
ATOM    761  CG  LYS    59      44.880  49.510  39.730  1.00  0.00           C
ATOM    762  HG1 LYS    59      44.750  48.440  39.930  1.00  0.00           H
ATOM    763  HG2 LYS    59      43.890  49.950  39.810  1.00  0.00           H
ATOM    764  CD  LYS    59      45.730  50.020  40.850  1.00  0.00           C
ATOM    765  HD1 LYS    59      45.950  51.090  40.780  1.00  0.00           H
ATOM    766  HD2 LYS    59      46.650  49.440  40.880  1.00  0.00           H
ATOM    767  CE  LYS    59      44.930  49.730  42.200  1.00  0.00           C
ATOM    768  HE1 LYS    59      44.850  48.650  42.300  1.00  0.00           H
ATOM    769  HE2 LYS    59      43.940  50.190  42.210  1.00  0.00           H
ATOM    770  NZ  LYS    59      45.730  50.320  43.320  1.00  0.00           N
ATOM    771  HZ1 LYS    59      46.050  51.250  43.120  1.00  0.00           H
ATOM    772  HZ2 LYS    59      45.390  50.130  44.250  1.00  0.00           H
ATOM    773  HZ3 LYS    59      46.600  49.830  43.430  1.00  0.00           H
ATOM    774  C   LYS    59      45.110  49.340  35.860  1.00  0.00           C
ATOM    775  O   LYS    59      45.680  48.470  35.140  1.00  0.00           O
ATOM    776  N   TRP    60      44.880  50.530  35.450  1.00  0.00           N
ATOM    777  H   TRP    60      44.450  51.220  36.040  1.00  0.00           H
ATOM    778  CA  TRP    60      45.150  51.000  34.080  1.00  0.00           C
ATOM    779  HA  TRP    60      44.810  50.320  33.300  1.00  0.00           H
ATOM    780  CB  TRP    60      44.300  52.280  33.780  1.00  0.00           C
ATOM    781  HB1 TRP    60      43.310  51.900  33.530  1.00  0.00           H
ATOM    782  HB2 TRP    60      44.570  52.710  32.810  1.00  0.00           H
ATOM    783  CG  TRP    60      44.270  53.280  34.870  1.00  0.00           C
ATOM    784  CD1 TRP    60      43.220  53.400  35.800  1.00  0.00           C
ATOM    785  HD1 TRP    60      42.280  52.870  35.780  1.00  0.00           H
ATOM    786  NE1 TRP    60      43.490  54.410  36.710  1.00  0.00           N
ATOM    787  HE1 TRP    60      42.860  54.600  37.470  1.00  0.00           H
ATOM    788  CE2 TRP    60      44.740  54.920  36.450  1.00  0.00           C
ATOM    789  CZ2 TRP    60      45.400  56.000  37.070  1.00  0.00           C
ATOM    790  HZ2 TRP    60      44.870  56.380  37.930  1.00  0.00           H
ATOM    791  CH2 TRP    60      46.660  56.460  36.700  1.00  0.00           C
ATOM    792  HH2 TRP    60      47.160  57.210  37.300  1.00  0.00           H
ATOM    793  CZ3 TRP    60      47.200  55.760  35.590  1.00  0.00           C
ATOM    794  HZ3 TRP    60      48.230  55.930  35.320  1.00  0.00           H
ATOM    795  CE3 TRP    60      46.500  54.740  34.830  1.00  0.00           C
ATOM    796  HE3 TRP    60      46.910  54.230  33.970  1.00  0.00           H
ATOM    797  CD2 TRP    60      45.230  54.300  35.240  1.00  0.00           C
ATOM    798  C   TRP    60      46.630  51.220  33.750  1.00  0.00           C
ATOM    799  O   TRP    60      47.020  51.290  32.540  1.00  0.00           O
ATOM    800  N   ALA    61      47.480  51.270  34.720  1.00  0.00           N
ATOM    801  H   ALA    61      47.110  51.330  35.660  1.00  0.00           H
ATOM    802  CA  ALA    61      48.930  51.050  34.520  1.00  0.00           C
ATOM    803  HA  ALA    61      49.150  51.160  33.460  1.00  0.00           H
ATOM    804  CB  ALA    61      49.680  52.140  35.300  1.00  0.00           C
ATOM    805  HB1 ALA    61      49.260  53.100  35.000  1.00  0.00           H
ATOM    806  HB2 ALA    61      49.570  52.000  36.370  1.00  0.00           H
ATOM    807  HB3 ALA    61      50.720  52.210  34.990  1.00  0.00           H
ATOM    808  C   ALA    61      49.530  49.640  34.870  1.00  0.00           C
ATOM    809  O   ALA    61      50.740  49.530  35.130  1.00  0.00           O
ATOM    810  N   GLY    65      48.680  48.600  34.900  1.00  0.00           N
ATOM    811  H   GLY    65      47.690  48.760  34.800  1.00  0.00           H
ATOM    812  CA  GLY    65      49.000  47.190  34.990  1.00  0.00           C
ATOM    813  HA1 GLY    65      50.040  47.140  34.660  1.00  0.00           H
ATOM    814  HA2 GLY    65      48.340  46.660  34.300  1.00  0.00           H
ATOM    815  C   GLY    65      49.030  46.490  36.370  1.00  0.00           C
ATOM    816  O   GLY    65      49.170  45.270  36.230  1.00  0.00           O
ATOM    817  N   ASP    66      48.940  47.170  37.510  1.00  0.00           N
ATOM    818  H   ASP    66      48.770  48.160  37.530  1.00  0.00           H
ATOM    819  CA  ASP    66      49.070  46.430  38.750  1.00  0.00           C
ATOM    820  HA  ASP    66      49.900  45.720  38.680  1.00  0.00           H
ATOM    821  CB  ASP    66      49.290  47.430  39.880  1.00  0.00           C
ATOM    822  HB1 ASP    66      48.450  48.110  40.020  1.00  0.00           H
ATOM    823  HB2 ASP    66      50.160  48.050  39.660  1.00  0.00           H
ATOM    824  CG  ASP    66      49.590  46.920  41.280  1.00  0.00           C
ATOM    825  OD1 ASP    66      48.850  47.320  42.210  1.00  0.00           O
ATOM    826  OD2 ASP    66      50.610  46.130  41.360  1.00  0.00           O
ATOM    827  C   ASP    66      47.830  45.680  39.100  1.00  0.00           C
ATOM    828  O   ASP    66      46.680  46.120  38.830  1.00  0.00           O
ATOM    829  N   ARG    67      47.990  44.530  39.720  1.00  0.00           N
ATOM    830  H   ARG    67      48.890  44.270  40.080  1.00  0.00           H
ATOM    831  CA  ARG    67      47.040  43.450  39.890  1.00  0.00           C
ATOM    832  HA  ARG    67      46.140  43.700  39.320  1.00  0.00           H
ATOM    833  CB  ARG    67      47.650  42.130  39.420  1.00  0.00           C
ATOM    834  HB1 ARG    67      46.820  41.430  39.560  1.00  0.00           H
ATOM    835  HB2 ARG    67      48.420  41.740  40.090  1.00  0.00           H
ATOM    836  CG  ARG    67      48.180  42.020  37.980  1.00  0.00           C
ATOM    837  HG1 ARG    67      48.830  42.870  37.770  1.00  0.00           H
ATOM    838  HG2 ARG    67      47.310  42.090  37.330  1.00  0.00           H
ATOM    839  CD  ARG    67      48.910  40.690  37.750  1.00  0.00           C
ATOM    840  HD1 ARG    67      48.360  39.890  38.240  1.00  0.00           H
ATOM    841  HD2 ARG    67      49.900  40.710  38.210  1.00  0.00           H
ATOM    842  NE  ARG    67      49.050  40.350  36.320  1.00  0.00           N
ATOM    843  HE  ARG    67      48.330  40.510  35.630  1.00  0.00           H
ATOM    844  CZ  ARG    67      50.120  39.980  35.690  1.00  0.00           C
ATOM    845  NH1 ARG    67      51.320  39.940  36.260  1.00  0.00           N
ATOM    846 1HH1 ARG    67      51.490  40.050  37.250  1.00  0.00           H
ATOM    847 2HH1 ARG    67      52.100  39.750  35.660  1.00  0.00           H
ATOM    848  NH2 ARG    67      49.990  39.600  34.430  1.00  0.00           N
ATOM    849 1HH2 ARG    67      49.050  39.630  34.080  1.00  0.00           H
ATOM    850 2HH2 ARG    67      50.800  39.250  33.930  1.00  0.00           H
ATOM    851  C   ARG    67      46.530  43.280  41.330  1.00  0.00           C
ATOM    852  O   ARG    67      47.290  43.470  42.290  1.00  0.00           O
ATOM    853  N   THR    68      45.270  42.890  41.510  1.00  0.00           N
ATOM    854  H   THR    68      44.720  42.670  40.690  1.00  0.00           H
ATOM    855  CA  THR    68      44.670  42.490  42.770  1.00  0.00           C
ATOM    856  HA  THR    68      45.490  42.440  43.490  1.00  0.00           H
ATOM    857  CB  THR    68      43.610  43.540  43.270  1.00  0.00           C
ATOM    858  HB  THR    68      42.760  43.590  42.580  1.00  0.00           H
ATOM    859  CG2 THR    68      43.280  43.270  44.770  1.00  0.00           C
ATOM    860 1HG2 THR    68      42.900  42.260  44.920  1.00  0.00           H
ATOM    861 2HG2 THR    68      44.210  43.290  45.340  1.00  0.00           H
ATOM    862 3HG2 THR    68      42.460  43.920  45.090  1.00  0.00           H
ATOM    863  OG1 THR    68      44.230  44.750  43.260  1.00  0.00           O
ATOM    864  HG1 THR    68      44.210  45.030  42.340  1.00  0.00           H
ATOM    865  C   THR    68      44.020  41.090  42.680  1.00  0.00           C
ATOM    866  O   THR    68      43.390  40.810  41.690  1.00  0.00           O
ATOM    867  N   TYR    69      44.020  40.310  43.760  1.00  0.00           N
ATOM    868  H   TYR    69      44.790  40.480  44.400  1.00  0.00           H
ATOM    869  CA  TYR    69      43.360  38.980  43.920  1.00  0.00           C
ATOM    870  HA  TYR    69      42.610  38.820  43.140  1.00  0.00           H
ATOM    871  CB  TYR    69      44.380  37.900  43.770  1.00  0.00           C
ATOM    872  HB1 TYR    69      43.950  36.940  44.090  1.00  0.00           H
ATOM    873  HB2 TYR    69      45.190  38.040  44.490  1.00  0.00           H
ATOM    874  CG  TYR    69      44.960  37.880  42.380  1.00  0.00           C
ATOM    875  CD1 TYR    69      46.340  38.030  42.270  1.00  0.00           C
ATOM    876  HD1 TYR    69      46.900  38.100  43.200  1.00  0.00           H
ATOM    877  CE1 TYR    69      46.970  37.990  41.020  1.00  0.00           C
ATOM    878  HE1 TYR    69      48.040  38.080  40.870  1.00  0.00           H
ATOM    879  CZ  TYR    69      46.200  37.780  39.880  1.00  0.00           C
ATOM    880  OH  TYR    69      46.800  37.690  38.650  1.00  0.00           O
ATOM    881  HH  TYR    69      47.730  37.460  38.640  1.00  0.00           H
ATOM    882  CE2 TYR    69      44.800  37.580  40.000  1.00  0.00           C
ATOM    883  HE2 TYR    69      44.240  37.360  39.090  1.00  0.00           H
ATOM    884  CD2 TYR    69      44.160  37.700  41.250  1.00  0.00           C
ATOM    885  HD2 TYR    69      43.100  37.490  41.240  1.00  0.00           H
ATOM    886  C   TYR    69      42.460  38.720  45.160  1.00  0.00           C
ATOM    887  O   TYR    69      42.740  39.340  46.190  1.00  0.00           O
