# Supplementary material for: Targeting Ras-binding domain of ELMO1 by computational nanobody design
Source: Commun Biol. 2023 Mar 17;6:284. doi: 10.1038/s42003-023-04657-w (PMC10023680; doi:10.1038/s42003-023-04657-w)
Supplement: Supplementary file 4 — Supplementary Data 2 [file 42003_2023_4657_MOESM4_ESM.zip › MD_input_output/Nb01_snapshot/snapshot_069000_CDR3.pdb]

ATOM   1461  N   ALA   107      33.580  43.950  34.940  1.00  0.00           N
ATOM   1462  H   ALA   107      34.540  43.660  35.000  1.00  0.00           H
ATOM   1463  CA  ALA   107      33.120  45.130  35.670  1.00  0.00           C
ATOM   1464  HA  ALA   107      32.210  45.590  35.290  1.00  0.00           H
ATOM   1465  CB  ALA   107      32.860  44.740  37.140  1.00  0.00           C
ATOM   1466  HB1 ALA   107      32.040  44.030  37.240  1.00  0.00           H
ATOM   1467  HB2 ALA   107      33.770  44.380  37.620  1.00  0.00           H
ATOM   1468  HB3 ALA   107      32.550  45.650  37.660  1.00  0.00           H
ATOM   1469  C   ALA   107      34.210  46.230  35.660  1.00  0.00           C
ATOM   1470  O   ALA   107      35.390  45.880  35.820  1.00  0.00           O
ATOM   1471  N   ALA   108      33.840  47.490  35.620  1.00  0.00           N
ATOM   1472  H   ALA   108      32.890  47.790  35.780  1.00  0.00           H
ATOM   1473  CA  ALA   108      34.810  48.560  35.630  1.00  0.00           C
ATOM   1474  HA  ALA   108      35.780  48.210  35.970  1.00  0.00           H
ATOM   1475  CB  ALA   108      35.110  49.000  34.250  1.00  0.00           C
ATOM   1476  HB1 ALA   108      34.370  49.670  33.810  1.00  0.00           H
ATOM   1477  HB2 ALA   108      36.060  49.530  34.320  1.00  0.00           H
ATOM   1478  HB3 ALA   108      35.290  48.100  33.660  1.00  0.00           H
ATOM   1479  C   ALA   108      34.410  49.740  36.520  1.00  0.00           C
ATOM   1480  O   ALA   108      33.240  49.940  36.790  1.00  0.00           O
ATOM   1481  N   ASP   109      35.460  50.490  36.950  1.00  0.00           N
ATOM   1482  H   ASP   109      36.410  50.280  36.690  1.00  0.00           H
ATOM   1483  CA  ASP   109      35.420  51.550  37.950  1.00  0.00           C
ATOM   1484  HA  ASP   109      34.490  52.100  37.790  1.00  0.00           H
ATOM   1485  CB  ASP   109      35.400  50.880  39.320  1.00  0.00           C
ATOM   1486  HB1 ASP   109      36.400  50.510  39.550  1.00  0.00           H
ATOM   1487  HB2 ASP   109      34.660  50.080  39.380  1.00  0.00           H
ATOM   1488  CG  ASP   109      35.010  51.840  40.440  1.00  0.00           C
ATOM   1489  OD1 ASP   109      33.820  52.280  40.300  1.00  0.00           O
ATOM   1490  OD2 ASP   109      35.790  52.300  41.270  1.00  0.00           O
ATOM   1491  C   ASP   109      36.680  52.470  37.830  1.00  0.00           C
ATOM   1492  O   ASP   109      37.750  52.000  37.430  1.00  0.00           O
ATOM   1493  N   ARG   110      36.580  53.720  38.280  1.00  0.00           N
ATOM   1494  H   ARG   110      35.680  54.050  38.610  1.00  0.00           H
ATOM   1495  CA  ARG   110      37.810  54.500  38.380  1.00  0.00           C
ATOM   1496  HA  ARG   110      38.500  54.190  37.600  1.00  0.00           H
ATOM   1497  CB  ARG   110      37.530  56.020  38.260  1.00  0.00           C
ATOM   1498  HB1 ARG   110      36.650  56.270  38.860  1.00  0.00           H
ATOM   1499  HB2 ARG   110      37.120  56.180  37.260  1.00  0.00           H
ATOM   1500  CG  ARG   110      38.570  57.130  38.460  1.00  0.00           C
ATOM   1501  HG1 ARG   110      38.910  57.050  39.490  1.00  0.00           H
ATOM   1502  HG2 ARG   110      38.050  58.070  38.280  1.00  0.00           H
ATOM   1503  CD  ARG   110      39.730  57.040  37.470  1.00  0.00           C
ATOM   1504  HD1 ARG   110      39.290  57.010  36.470  1.00  0.00           H
ATOM   1505  HD2 ARG   110      40.170  56.060  37.660  1.00  0.00           H
ATOM   1506  NE  ARG   110      40.680  58.170  37.580  1.00  0.00           N
ATOM   1507  HE  ARG   110      40.420  58.940  38.180  1.00  0.00           H
ATOM   1508  CZ  ARG   110      41.810  58.370  36.950  1.00  0.00           C
ATOM   1509  NH1 ARG   110      42.370  57.480  36.240  1.00  0.00           N
ATOM   1510 1HH1 ARG   110      41.830  56.730  35.830  1.00  0.00           H
ATOM   1511 2HH1 ARG   110      43.300  57.630  35.890  1.00  0.00           H
ATOM   1512  NH2 ARG   110      42.430  59.510  37.130  1.00  0.00           N
ATOM   1513 1HH2 ARG   110      42.090  60.160  37.830  1.00  0.00           H
ATOM   1514 2HH2 ARG   110      43.390  59.570  36.810  1.00  0.00           H
ATOM   1515  C   ARG   110      38.640  54.130  39.650  1.00  0.00           C
ATOM   1516  O   ARG   110      39.840  54.320  39.560  1.00  0.00           O
ATOM   1517  N   PHE   111      38.150  53.700  40.790  1.00  0.00           N
ATOM   1518  H   PHE   111      37.160  53.520  40.880  1.00  0.00           H
ATOM   1519  CA  PHE   111      38.920  53.740  42.080  1.00  0.00           C
ATOM   1520  HA  PHE   111      39.960  54.030  41.970  1.00  0.00           H
ATOM   1521  CB  PHE   111      38.360  54.780  42.990  1.00  0.00           C
ATOM   1522  HB1 PHE   111      39.000  54.870  43.870  1.00  0.00           H
ATOM   1523  HB2 PHE   111      37.380  54.540  43.400  1.00  0.00           H
ATOM   1524  CG  PHE   111      38.250  56.170  42.420  1.00  0.00           C
ATOM   1525  CD1 PHE   111      36.990  56.800  42.150  1.00  0.00           C
ATOM   1526  HD1 PHE   111      36.140  56.130  42.130  1.00  0.00           H
ATOM   1527  CE1 PHE   111      36.900  58.140  41.800  1.00  0.00           C
ATOM   1528  HE1 PHE   111      35.960  58.640  41.670  1.00  0.00           H
ATOM   1529  CZ  PHE   111      38.030  58.960  41.790  1.00  0.00           C
ATOM   1530  HZ  PHE   111      37.980  60.000  41.520  1.00  0.00           H
ATOM   1531  CE2 PHE   111      39.290  58.350  42.100  1.00  0.00           C
ATOM   1532  HE2 PHE   111      40.170  58.970  42.090  1.00  0.00           H
ATOM   1533  CD2 PHE   111      39.380  56.990  42.300  1.00  0.00           C
ATOM   1534  HD2 PHE   111      40.340  56.550  42.560  1.00  0.00           H
ATOM   1535  C   PHE   111      38.910  52.380  42.820  1.00  0.00           C
ATOM   1536  O   PHE   111      39.960  52.060  43.430  1.00  0.00           O
ATOM   1537  N   LEU   112      37.840  51.590  42.920  1.00  0.00           N
ATOM   1538  H   LEU   112      36.990  51.780  42.410  1.00  0.00           H
ATOM   1539  CA  LEU   112      37.830  50.430  43.760  1.00  0.00           C
ATOM   1540  HA  LEU   112      38.400  50.700  44.660  1.00  0.00           H
ATOM   1541  CB  LEU   112      36.380  50.100  44.070  1.00  0.00           C
ATOM   1542  HB1 LEU   112      36.380  49.270  44.770  1.00  0.00           H
ATOM   1543  HB2 LEU   112      35.850  49.710  43.210  1.00  0.00           H
ATOM   1544  CG  LEU   112      35.530  51.190  44.780  1.00  0.00           C
ATOM   1545  HG  LEU   112      35.690  52.190  44.370  1.00  0.00           H
ATOM   1546  CD1 LEU   112      34.090  50.790  44.360  1.00  0.00           C
ATOM   1547 1HD1 LEU   112      33.870  51.030  43.320  1.00  0.00           H
ATOM   1548 2HD1 LEU   112      33.890  49.720  44.500  1.00  0.00           H
ATOM   1549 3HD1 LEU   112      33.360  51.340  44.960  1.00  0.00           H
ATOM   1550  CD2 LEU   112      35.770  51.270  46.280  1.00  0.00           C
ATOM   1551 1HD2 LEU   112      35.420  52.280  46.500  1.00  0.00           H
ATOM   1552 2HD2 LEU   112      35.030  50.630  46.770  1.00  0.00           H
ATOM   1553 3HD2 LEU   112      36.840  51.170  46.440  1.00  0.00           H
ATOM   1554  C   LEU   112      38.670  49.330  43.170  1.00  0.00           C
ATOM   1555  O   LEU   112      38.650  49.130  41.960  1.00  0.00           O
ATOM   1556  N   THR   113      39.260  48.470  44.010  1.00  0.00           N
ATOM   1557  H   THR   113      39.250  48.570  45.020  1.00  0.00           H
ATOM   1558  CA  THR   113      40.060  47.270  43.600  1.00  0.00           C
ATOM   1559  HA  THR   113      40.100  47.280  42.510  1.00  0.00           H
ATOM   1560  CB  THR   113      41.530  47.170  44.090  1.00  0.00           C
ATOM   1561  HB  THR   113      41.960  46.180  43.930  1.00  0.00           H
ATOM   1562  CG2 THR   113      42.540  48.070  43.440  1.00  0.00           C
ATOM   1563 1HG2 THR   113      42.310  48.110  42.380  1.00  0.00           H
ATOM   1564 2HG2 THR   113      42.480  49.070  43.880  1.00  0.00           H
ATOM   1565 3HG2 THR   113      43.560  47.700  43.580  1.00  0.00           H
ATOM   1566  OG1 THR   113      41.590  47.400  45.480  1.00  0.00           O
ATOM   1567  HG1 THR   113      42.530  47.430  45.700  1.00  0.00           H
ATOM   1568  C   THR   113      39.370  45.880  43.860  1.00  0.00           C
ATOM   1569  O   THR   113      39.830  44.830  43.340  1.00  0.00           O
ATOM   1570  N   ARG   132      38.300  45.910  44.630  1.00  0.00           N
ATOM   1571  H   ARG   132      38.010  46.830  44.930  1.00  0.00           H
ATOM   1572  CA  ARG   132      37.690  44.730  45.270  1.00  0.00           C
ATOM   1573  HA  ARG   132      37.890  43.890  44.600  1.00  0.00           H
ATOM   1574  CB  ARG   132      38.340  44.420  46.660  1.00  0.00           C
ATOM   1575  HB1 ARG   132      37.890  43.480  46.980  1.00  0.00           H
ATOM   1576  HB2 ARG   132      38.110  45.150  47.430  1.00  0.00           H
ATOM   1577  CG  ARG   132      39.830  44.030  46.660  1.00  0.00           C
ATOM   1578  HG1 ARG   132      40.400  44.910  46.360  1.00  0.00           H
ATOM   1579  HG2 ARG   132      39.990  43.250  45.930  1.00  0.00           H
ATOM   1580  CD  ARG   132      40.200  43.760  48.080  1.00  0.00           C
ATOM   1581  HD1 ARG   132      39.660  42.870  48.420  1.00  0.00           H
ATOM   1582  HD2 ARG   132      39.880  44.430  48.880  1.00  0.00           H
ATOM   1583  NE  ARG   132      41.570  43.370  48.140  1.00  0.00           N
ATOM   1584  HE  ARG   132      42.230  44.110  47.990  1.00  0.00           H
ATOM   1585  CZ  ARG   132      42.040  42.100  48.040  1.00  0.00           C
ATOM   1586  NH1 ARG   132      41.430  40.980  47.880  1.00  0.00           N
ATOM   1587 1HH1 ARG   132      40.460  40.770  48.110  1.00  0.00           H
ATOM   1588 2HH1 ARG   132      41.930  40.220  47.440  1.00  0.00           H
ATOM   1589  NH2 ARG   132      43.380  42.120  48.040  1.00  0.00           N
ATOM   1590 1HH2 ARG   132      43.810  42.960  48.400  1.00  0.00           H
ATOM   1591 2HH2 ARG   132      43.890  41.300  47.760  1.00  0.00           H
ATOM   1592  C   ARG   132      36.170  44.700  45.300  1.00  0.00           C
ATOM   1593  O   ARG   132      35.570  43.640  45.270  1.00  0.00           O
ATOM   1594  N   SER   133      35.560  45.910  45.500  1.00  0.00           N
ATOM   1595  H   SER   133      36.160  46.720  45.570  1.00  0.00           H
ATOM   1596  CA  SER   133      34.110  46.010  45.720  1.00  0.00           C
ATOM   1597  HA  SER   133      33.870  45.270  46.490  1.00  0.00           H
ATOM   1598  CB  SER   133      33.840  47.370  46.230  1.00  0.00           C
ATOM   1599  HB1 SER   133      33.650  48.020  45.370  1.00  0.00           H
ATOM   1600  HB2 SER   133      34.680  47.770  46.800  1.00  0.00           H
ATOM   1601  OG  SER   133      32.610  47.310  46.970  1.00  0.00           O
ATOM   1602  HG  SER   133      32.660  48.010  47.630  1.00  0.00           H
ATOM   1603  C   SER   133      33.180  45.850  44.530  1.00  0.00           C
ATOM   1604  O   SER   133      33.310  46.370  43.430  1.00  0.00           O
ATOM   1605  N   VAL   134      32.020  45.230  44.920  1.00  0.00           N
ATOM   1606  H   VAL   134      31.900  44.960  45.890  1.00  0.00           H
ATOM   1607  CA  VAL   134      30.920  45.050  44.000  1.00  0.00           C
ATOM   1608  HA  VAL   134      31.290  44.800  43.000  1.00  0.00           H
ATOM   1609  CB  VAL   134      30.010  43.880  44.470  1.00  0.00           C
ATOM   1610  HB  VAL   134      29.030  43.920  43.990  1.00  0.00           H
ATOM   1611  CG1 VAL   134      30.670  42.570  44.160  1.00  0.00           C
ATOM   1612 1HG1 VAL   134      30.070  41.780  44.600  1.00  0.00           H
ATOM   1613 2HG1 VAL   134      30.650  42.410  43.080  1.00  0.00           H
ATOM   1614 3HG1 VAL   134      31.680  42.570  44.570  1.00  0.00           H
ATOM   1615  CG2 VAL   134      29.740  43.990  45.980  1.00  0.00           C
ATOM   1616 1HG2 VAL   134      28.970  43.310  46.330  1.00  0.00           H
ATOM   1617 2HG2 VAL   134      30.620  43.630  46.520  1.00  0.00           H
ATOM   1618 3HG2 VAL   134      29.510  44.990  46.340  1.00  0.00           H
ATOM   1619  C   VAL   134      30.130  46.340  43.730  1.00  0.00           C
ATOM   1620  O   VAL   134      29.070  46.330  43.120  1.00  0.00           O
ATOM   1621  N   LYS   135      30.630  47.460  44.300  1.00  0.00           N
ATOM   1622  H   LYS   135      31.430  47.370  44.910  1.00  0.00           H
ATOM   1623  CA  LYS   135      30.130  48.830  44.050  1.00  0.00           C
ATOM   1624  HA  LYS   135      29.060  48.860  43.890  1.00  0.00           H
ATOM   1625  CB  LYS   135      30.390  49.730  45.300  1.00  0.00           C
ATOM   1626  HB1 LYS   135      30.140  50.730  44.950  1.00  0.00           H
ATOM   1627  HB2 LYS   135      31.460  49.750  45.490  1.00  0.00           H
ATOM   1628  CG  LYS   135      29.620  49.470  46.630  1.00  0.00           C
ATOM   1629  HG1 LYS   135      29.770  50.280  47.340  1.00  0.00           H
ATOM   1630  HG2 LYS   135      30.070  48.610  47.120  1.00  0.00           H
ATOM   1631  CD  LYS   135      28.020  49.390  46.370  1.00  0.00           C
ATOM   1632  HD1 LYS   135      27.850  48.510  45.750  1.00  0.00           H
ATOM   1633  HD2 LYS   135      27.670  50.290  45.870  1.00  0.00           H
ATOM   1634  CE  LYS   135      27.280  49.220  47.630  1.00  0.00           C
ATOM   1635  HE1 LYS   135      27.670  49.930  48.370  1.00  0.00           H
ATOM   1636  HE2 LYS   135      27.390  48.210  48.010  1.00  0.00           H
ATOM   1637  NZ  LYS   135      25.890  49.550  47.370  1.00  0.00           N
ATOM   1638  HZ1 LYS   135      25.750  50.320  46.720  1.00  0.00           H
ATOM   1639  HZ2 LYS   135      25.380  48.720  47.130  1.00  0.00           H
ATOM   1640  HZ3 LYS   135      25.530  49.890  48.250  1.00  0.00           H
ATOM   1641  C   LYS   135      30.670  49.460  42.730  1.00  0.00           C
ATOM   1642  O   LYS   135      30.320  50.630  42.470  1.00  0.00           O
ATOM   1643  N   TYR   136      31.530  48.700  41.970  1.00  0.00           N
ATOM   1644  H   TYR   136      31.720  47.760  42.310  1.00  0.00           H
ATOM   1645  CA  TYR   136      31.990  49.050  40.670  1.00  0.00           C
ATOM   1646  HA  TYR   136      32.660  49.910  40.680  1.00  0.00           H
ATOM   1647  CB  TYR   136      32.640  47.780  39.960  1.00  0.00           C
ATOM   1648  HB1 TYR   136      32.470  48.010  38.900  1.00  0.00           H
ATOM   1649  HB2 TYR   136      32.010  46.900  40.130  1.00  0.00           H
ATOM   1650  CG  TYR   136      34.120  47.530  40.190  1.00  0.00           C
ATOM   1651  CD1 TYR   136      34.720  47.730  41.460  1.00  0.00           C
ATOM   1652  HD1 TYR   136      34.150  48.120  42.290  1.00  0.00           H
ATOM   1653  CE1 TYR   136      36.080  47.420  41.580  1.00  0.00           C
ATOM   1654  HE1 TYR   136      36.450  47.590  42.580  1.00  0.00           H
ATOM   1655  CZ  TYR   136      36.850  46.980  40.480  1.00  0.00           C
ATOM   1656  OH  TYR   136      38.150  46.740  40.690  1.00  0.00           O
ATOM   1657  HH  TYR   136      38.300  47.460  41.310  1.00  0.00           H
ATOM   1658  CE2 TYR   136      36.240  46.720  39.210  1.00  0.00           C
ATOM   1659  HE2 TYR   136      36.830  46.370  38.380  1.00  0.00           H
ATOM   1660  CD2 TYR   136      34.870  47.040  39.090  1.00  0.00           C
ATOM   1661  HD2 TYR   136      34.320  46.860  38.190  1.00  0.00           H
ATOM   1662  C   TYR   136      30.880  49.680  39.820  1.00  0.00           C
ATOM   1663  O   TYR   136      29.670  49.400  39.960  1.00  0.00           O
ATOM   1664  N   ASP   137      31.260  50.580  38.900  1.00  0.00           N
ATOM   1665  H   ASP   137      32.220  50.860  38.950  1.00  0.00           H
ATOM   1666  CA  ASP   137      30.330  51.520  38.290  1.00  0.00           C
ATOM   1667  HA  ASP   137      29.490  51.630  38.970  1.00  0.00           H
ATOM   1668  CB  ASP   137      31.040  52.910  38.260  1.00  0.00           C
ATOM   1669  HB1 ASP   137      31.900  52.930  37.610  1.00  0.00           H
ATOM   1670  HB2 ASP   137      31.530  53.020  39.230  1.00  0.00           H
ATOM   1671  CG  ASP   137      30.080  54.150  37.960  1.00  0.00           C
ATOM   1672  OD1 ASP   137      30.570  55.280  37.830  1.00  0.00           O
ATOM   1673  OD2 ASP   137      28.860  53.980  37.920  1.00  0.00           O
ATOM   1674  C   ASP   137      29.710  51.050  37.020  1.00  0.00           C
ATOM   1675  O   ASP   137      28.510  51.180  36.840  1.00  0.00           O
ATOM   1676  N   TYR   138      30.450  50.310  36.170  1.00  0.00           N
ATOM   1677  H   TYR   138      31.390  50.120  36.490  1.00  0.00           H
ATOM   1678  CA  TYR   138      30.170  49.870  34.770  1.00  0.00           C
ATOM   1679  HA  TYR   138      29.180  50.220  34.460  1.00  0.00           H
ATOM   1680  CB  TYR   138      31.130  50.540  33.810  1.00  0.00           C
ATOM   1681  HB1 TYR   138      30.840  50.310  32.790  1.00  0.00           H
ATOM   1682  HB2 TYR   138      32.160  50.270  34.040  1.00  0.00           H
ATOM   1683  CG  TYR   138      31.080  52.060  33.950  1.00  0.00           C
ATOM   1684  CD1 TYR   138      31.870  52.850  34.820  1.00  0.00           C
ATOM   1685  HD1 TYR   138      32.650  52.350  35.370  1.00  0.00           H
ATOM   1686  CE1 TYR   138      31.590  54.210  35.000  1.00  0.00           C
ATOM   1687  HE1 TYR   138      32.240  54.760  35.660  1.00  0.00           H
ATOM   1688  CZ  TYR   138      30.560  54.780  34.300  1.00  0.00           C
ATOM   1689  OH  TYR   138      30.460  56.120  34.360  1.00  0.00           O
ATOM   1690  HH  TYR   138      29.930  56.340  33.590  1.00  0.00           H
ATOM   1691  CE2 TYR   138      29.710  54.050  33.400  1.00  0.00           C
ATOM   1692  HE2 TYR   138      28.980  54.550  32.790  1.00  0.00           H
ATOM   1693  CD2 TYR   138      29.990  52.670  33.330  1.00  0.00           C
ATOM   1694  HD2 TYR   138      29.280  52.050  32.790  1.00  0.00           H
ATOM   1695  C   TYR   138      30.230  48.330  34.720  1.00  0.00           C
ATOM   1696  O   TYR   138      31.050  47.780  35.370  1.00  0.00           O
