# Supplementary material for: Targeting Ras-binding domain of ELMO1 by computational nanobody design
Source: Commun Biol. 2023 Mar 17;6:284. doi: 10.1038/s42003-023-04657-w (PMC10023680; doi:10.1038/s42003-023-04657-w)
Supplement: Supplementary file 4 — Supplementary Data 2 [file 42003_2023_4657_MOESM4_ESM.zip › MD_input_output/Nb01_snapshot/snapshot_075000_CDR2.pdb]

ATOM    724  N   SER    57      40.910  36.240  41.960  1.00  0.00           N
ATOM    725  H   SER    57      41.810  36.040  42.380  1.00  0.00           H
ATOM    726  CA  SER    57      40.600  37.600  41.760  1.00  0.00           C
ATOM    727  HA  SER    57      39.670  37.780  41.230  1.00  0.00           H
ATOM    728  CB  SER    57      40.160  38.250  43.010  1.00  0.00           C
ATOM    729  HB1 SER    57      39.280  37.840  43.500  1.00  0.00           H
ATOM    730  HB2 SER    57      39.860  39.290  42.850  1.00  0.00           H
ATOM    731  OG  SER    57      41.130  38.080  44.050  1.00  0.00           O
ATOM    732  HG  SER    57      40.650  38.150  44.880  1.00  0.00           H
ATOM    733  C   SER    57      41.730  38.490  41.060  1.00  0.00           C
ATOM    734  O   SER    57      42.890  38.320  41.360  1.00  0.00           O
ATOM    735  N   ILE    58      41.300  39.470  40.270  1.00  0.00           N
ATOM    736  H   ILE    58      40.320  39.650  40.100  1.00  0.00           H
ATOM    737  CA  ILE    58      42.320  40.280  39.510  1.00  0.00           C
ATOM    738  HA  ILE    58      43.310  40.060  39.910  1.00  0.00           H
ATOM    739  CB  ILE    58      42.340  39.910  38.000  1.00  0.00           C
ATOM    740  HB  ILE    58      42.530  38.830  37.960  1.00  0.00           H
ATOM    741  CG2 ILE    58      40.950  40.170  37.340  1.00  0.00           C
ATOM    742 1HG2 ILE    58      40.720  41.230  37.190  1.00  0.00           H
ATOM    743 2HG2 ILE    58      40.970  39.730  36.340  1.00  0.00           H
ATOM    744 3HG2 ILE    58      40.140  39.700  37.890  1.00  0.00           H
ATOM    745  CG1 ILE    58      43.430  40.630  37.230  1.00  0.00           C
ATOM    746 1HG1 ILE    58      44.410  40.530  37.700  1.00  0.00           H
ATOM    747 2HG1 ILE    58      43.210  41.690  37.140  1.00  0.00           H
ATOM    748  CD  ILE    58      43.720  40.090  35.810  1.00  0.00           C
ATOM    749  HD1 ILE    58      44.510  40.730  35.410  1.00  0.00           H
ATOM    750  HD2 ILE    58      43.810  39.000  35.810  1.00  0.00           H
ATOM    751  HD3 ILE    58      42.820  40.220  35.220  1.00  0.00           H
ATOM    752  C   ILE    58      42.110  41.740  39.860  1.00  0.00           C
ATOM    753  O   ILE    58      41.030  42.240  39.710  1.00  0.00           O
ATOM    754  N   LYS    59      43.150  42.410  40.300  1.00  0.00           N
ATOM    755  H   LYS    59      43.950  41.900  40.650  1.00  0.00           H
ATOM    756  CA  LYS    59      43.240  43.860  40.360  1.00  0.00           C
ATOM    757  HA  LYS    59      42.250  44.180  40.680  1.00  0.00           H
ATOM    758  CB  LYS    59      44.280  44.290  41.410  1.00  0.00           C
ATOM    759  HB1 LYS    59      44.380  45.380  41.380  1.00  0.00           H
ATOM    760  HB2 LYS    59      45.240  43.890  41.080  1.00  0.00           H
ATOM    761  CG  LYS    59      43.860  43.850  42.830  1.00  0.00           C
ATOM    762  HG1 LYS    59      43.980  42.770  42.940  1.00  0.00           H
ATOM    763  HG2 LYS    59      42.800  44.060  42.940  1.00  0.00           H
ATOM    764  CD  LYS    59      44.800  44.420  43.970  1.00  0.00           C
ATOM    765  HD1 LYS    59      44.840  45.500  43.790  1.00  0.00           H
ATOM    766  HD2 LYS    59      45.830  44.120  43.800  1.00  0.00           H
ATOM    767  CE  LYS    59      44.220  44.150  45.400  1.00  0.00           C
ATOM    768  HE1 LYS    59      43.890  43.140  45.600  1.00  0.00           H
ATOM    769  HE2 LYS    59      43.350  44.780  45.580  1.00  0.00           H
ATOM    770  NZ  LYS    59      45.370  44.400  46.340  1.00  0.00           N
ATOM    771  HZ1 LYS    59      46.170  43.850  46.040  1.00  0.00           H
ATOM    772  HZ2 LYS    59      45.600  45.380  46.370  1.00  0.00           H
ATOM    773  HZ3 LYS    59      45.110  44.120  47.270  1.00  0.00           H
ATOM    774  C   LYS    59      43.590  44.460  38.980  1.00  0.00           C
ATOM    775  O   LYS    59      44.360  43.890  38.200  1.00  0.00           O
ATOM    776  N   TRP    60      43.130  45.650  38.760  1.00  0.00           N
ATOM    777  H   TRP    60      42.690  46.180  39.490  1.00  0.00           H
ATOM    778  CA  TRP    60      43.260  46.340  37.420  1.00  0.00           C
ATOM    779  HA  TRP    60      43.040  45.540  36.710  1.00  0.00           H
ATOM    780  CB  TRP    60      42.200  47.390  37.220  1.00  0.00           C
ATOM    781  HB1 TRP    60      41.260  46.860  37.330  1.00  0.00           H
ATOM    782  HB2 TRP    60      42.130  47.620  36.160  1.00  0.00           H
ATOM    783  CG  TRP    60      42.250  48.530  38.160  1.00  0.00           C
ATOM    784  CD1 TRP    60      41.430  48.680  39.230  1.00  0.00           C
ATOM    785  HD1 TRP    60      40.830  47.870  39.610  1.00  0.00           H
ATOM    786  NE1 TRP    60      41.570  49.910  39.810  1.00  0.00           N
ATOM    787  HE1 TRP    60      41.230  50.150  40.730  1.00  0.00           H
ATOM    788  CE2 TRP    60      42.500  50.660  39.150  1.00  0.00           C
ATOM    789  CZ2 TRP    60      42.940  51.960  39.280  1.00  0.00           C
ATOM    790  HZ2 TRP    60      42.600  52.580  40.090  1.00  0.00           H
ATOM    791  CH2 TRP    60      43.810  52.450  38.280  1.00  0.00           C
ATOM    792  HH2 TRP    60      44.120  53.490  38.310  1.00  0.00           H
ATOM    793  CZ3 TRP    60      44.190  51.690  37.160  1.00  0.00           C
ATOM    794  HZ3 TRP    60      44.910  52.090  36.450  1.00  0.00           H
ATOM    795  CE3 TRP    60      43.650  50.400  36.980  1.00  0.00           C
ATOM    796  HE3 TRP    60      43.910  49.810  36.110  1.00  0.00           H
ATOM    797  CD2 TRP    60      42.870  49.830  37.990  1.00  0.00           C
ATOM    798  C   TRP    60      44.690  46.800  37.120  1.00  0.00           C
ATOM    799  O   TRP    60      45.080  46.790  35.940  1.00  0.00           O
ATOM    800  N   ALA    61      45.520  47.100  38.060  1.00  0.00           N
ATOM    801  H   ALA    61      45.190  47.060  39.020  1.00  0.00           H
ATOM    802  CA  ALA    61      46.960  47.500  37.890  1.00  0.00           C
ATOM    803  HA  ALA    61      47.010  48.280  37.130  1.00  0.00           H
ATOM    804  CB  ALA    61      47.550  47.990  39.170  1.00  0.00           C
ATOM    805  HB1 ALA    61      46.910  48.750  39.620  1.00  0.00           H
ATOM    806  HB2 ALA    61      47.750  47.220  39.910  1.00  0.00           H
ATOM    807  HB3 ALA    61      48.480  48.490  38.860  1.00  0.00           H
ATOM    808  C   ALA    61      47.820  46.320  37.300  1.00  0.00           C
ATOM    809  O   ALA    61      49.000  46.540  36.870  1.00  0.00           O
ATOM    810  N   GLY    65      47.260  45.080  37.160  1.00  0.00           N
ATOM    811  H   GLY    65      46.270  44.930  37.240  1.00  0.00           H
ATOM    812  CA  GLY    65      47.950  43.890  36.680  1.00  0.00           C
ATOM    813  HA1 GLY    65      48.880  44.170  36.180  1.00  0.00           H
ATOM    814  HA2 GLY    65      47.280  43.390  35.980  1.00  0.00           H
ATOM    815  C   GLY    65      48.380  42.940  37.860  1.00  0.00           C
ATOM    816  O   GLY    65      49.460  42.440  37.790  1.00  0.00           O
ATOM    817  N   ASP    66      47.510  42.680  38.820  1.00  0.00           N
ATOM    818  H   ASP    66      46.540  42.960  38.720  1.00  0.00           H
ATOM    819  CA  ASP    66      47.960  41.980  40.030  1.00  0.00           C
ATOM    820  HA  ASP    66      48.860  41.410  39.830  1.00  0.00           H
ATOM    821  CB  ASP    66      48.280  42.970  41.240  1.00  0.00           C
ATOM    822  HB1 ASP    66      47.360  43.200  41.780  1.00  0.00           H
ATOM    823  HB2 ASP    66      48.740  43.930  40.970  1.00  0.00           H
ATOM    824  CG  ASP    66      49.170  42.290  42.360  1.00  0.00           C
ATOM    825  OD1 ASP    66      49.760  43.070  43.130  1.00  0.00           O
ATOM    826  OD2 ASP    66      49.420  41.100  42.390  1.00  0.00           O
ATOM    827  C   ASP    66      46.930  40.930  40.490  1.00  0.00           C
ATOM    828  O   ASP    66      45.790  41.200  40.830  1.00  0.00           O
ATOM    829  N   ARG    67      47.440  39.650  40.740  1.00  0.00           N
ATOM    830  H   ARG    67      48.420  39.430  40.740  1.00  0.00           H
ATOM    831  CA  ARG    67      46.590  38.470  40.720  1.00  0.00           C
ATOM    832  HA  ARG    67      45.580  38.860  40.590  1.00  0.00           H
ATOM    833  CB  ARG    67      46.870  37.590  39.480  1.00  0.00           C
ATOM    834  HB1 ARG    67      46.340  36.650  39.620  1.00  0.00           H
ATOM    835  HB2 ARG    67      47.890  37.190  39.560  1.00  0.00           H
ATOM    836  CG  ARG    67      46.740  38.200  38.040  1.00  0.00           C
ATOM    837  HG1 ARG    67      47.210  39.180  38.010  1.00  0.00           H
ATOM    838  HG2 ARG    67      45.690  38.310  37.760  1.00  0.00           H
ATOM    839  CD  ARG    67      47.410  37.330  36.970  1.00  0.00           C
ATOM    840  HD1 ARG    67      46.950  36.340  36.930  1.00  0.00           H
ATOM    841  HD2 ARG    67      48.430  37.200  37.330  1.00  0.00           H
ATOM    842  NE  ARG    67      47.560  37.980  35.690  1.00  0.00           N
ATOM    843  HE  ARG    67      47.070  38.850  35.550  1.00  0.00           H
ATOM    844  CZ  ARG    67      48.240  37.450  34.660  1.00  0.00           C
ATOM    845  NH1 ARG    67      48.890  36.310  34.690  1.00  0.00           N
ATOM    846 1HH1 ARG    67      48.960  35.800  35.560  1.00  0.00           H
ATOM    847 2HH1 ARG    67      49.320  36.050  33.820  1.00  0.00           H
ATOM    848  NH2 ARG    67      48.250  38.070  33.480  1.00  0.00           N
ATOM    849 1HH2 ARG    67      47.790  38.970  33.530  1.00  0.00           H
ATOM    850 2HH2 ARG    67      48.760  37.720  32.690  1.00  0.00           H
ATOM    851  C   ARG    67      46.660  37.600  41.970  1.00  0.00           C
ATOM    852  O   ARG    67      47.700  37.510  42.610  1.00  0.00           O
ATOM    853  N   THR    68      45.500  37.040  42.320  1.00  0.00           N
ATOM    854  H   THR    68      44.690  37.140  41.720  1.00  0.00           H
ATOM    855  CA  THR    68      45.340  36.370  43.630  1.00  0.00           C
ATOM    856  HA  THR    68      46.290  36.090  44.090  1.00  0.00           H
ATOM    857  CB  THR    68      44.550  37.300  44.540  1.00  0.00           C
ATOM    858  HB  THR    68      43.660  37.690  44.060  1.00  0.00           H
ATOM    859  CG2 THR    68      43.940  36.620  45.850  1.00  0.00           C
ATOM    860 1HG2 THR    68      43.190  35.860  45.610  1.00  0.00           H
ATOM    861 2HG2 THR    68      44.790  36.240  46.410  1.00  0.00           H
ATOM    862 3HG2 THR    68      43.420  37.380  46.440  1.00  0.00           H
ATOM    863  OG1 THR    68      45.400  38.200  45.080  1.00  0.00           O
ATOM    864  HG1 THR    68      45.760  38.800  44.430  1.00  0.00           H
ATOM    865  C   THR    68      44.540  35.080  43.540  1.00  0.00           C
ATOM    866  O   THR    68      43.450  34.990  42.960  1.00  0.00           O
ATOM    867  N   TYR    69      45.170  34.020  44.080  1.00  0.00           N
ATOM    868  H   TYR    69      46.130  34.190  44.360  1.00  0.00           H
ATOM    869  CA  TYR    69      44.630  32.680  43.940  1.00  0.00           C
ATOM    870  HA  TYR    69      43.720  32.550  43.350  1.00  0.00           H
ATOM    871  CB  TYR    69      45.740  31.930  43.200  1.00  0.00           C
ATOM    872  HB1 TYR    69      45.430  30.890  43.100  1.00  0.00           H
ATOM    873  HB2 TYR    69      46.680  32.020  43.750  1.00  0.00           H
ATOM    874  CG  TYR    69      45.980  32.370  41.790  1.00  0.00           C
ATOM    875  CD1 TYR    69      47.250  32.860  41.410  1.00  0.00           C
ATOM    876  HD1 TYR    69      48.030  32.920  42.150  1.00  0.00           H
ATOM    877  CE1 TYR    69      47.470  33.330  40.130  1.00  0.00           C
ATOM    878  HE1 TYR    69      48.440  33.780  39.950  1.00  0.00           H
ATOM    879  CZ  TYR    69      46.370  33.360  39.220  1.00  0.00           C
ATOM    880  OH  TYR    69      46.720  33.800  37.990  1.00  0.00           O
ATOM    881  HH  TYR    69      47.670  33.940  37.930  1.00  0.00           H
ATOM    882  CE2 TYR    69      45.080  32.780  39.570  1.00  0.00           C
ATOM    883  HE2 TYR    69      44.310  32.570  38.840  1.00  0.00           H
ATOM    884  CD2 TYR    69      44.890  32.360  40.920  1.00  0.00           C
ATOM    885  HD2 TYR    69      43.930  31.990  41.250  1.00  0.00           H
ATOM    886  C   TYR    69      44.210  31.970  45.260  1.00  0.00           C
ATOM    887  O   TYR    69      44.670  32.370  46.340  1.00  0.00           O
