# Supplementary material for: Targeting Ras-binding domain of ELMO1 by computational nanobody design
Source: Commun Biol. 2023 Mar 17;6:284. doi: 10.1038/s42003-023-04657-w (PMC10023680; doi:10.1038/s42003-023-04657-w)
Supplement: Supplementary file 4 — Supplementary Data 2 [file 42003_2023_4657_MOESM4_ESM.zip › MD_input_output/Nb01_snapshot/snapshot_088000_CDR2.pdb]

ATOM    724  N   SER    57      38.510  26.650  43.030  1.00  0.00           N
ATOM    725  H   SER    57      39.480  26.410  43.180  1.00  0.00           H
ATOM    726  CA  SER    57      38.170  28.110  42.740  1.00  0.00           C
ATOM    727  HA  SER    57      37.350  28.200  42.030  1.00  0.00           H
ATOM    728  CB  SER    57      37.780  28.820  44.080  1.00  0.00           C
ATOM    729  HB1 SER    57      36.930  28.290  44.500  1.00  0.00           H
ATOM    730  HB2 SER    57      37.500  29.840  43.800  1.00  0.00           H
ATOM    731  OG  SER    57      38.890  28.960  44.970  1.00  0.00           O
ATOM    732  HG  SER    57      38.450  29.000  45.820  1.00  0.00           H
ATOM    733  C   SER    57      39.380  28.740  42.060  1.00  0.00           C
ATOM    734  O   SER    57      40.560  28.380  42.270  1.00  0.00           O
ATOM    735  N   ILE    58      39.100  29.780  41.210  1.00  0.00           N
ATOM    736  H   ILE    58      38.110  29.910  41.030  1.00  0.00           H
ATOM    737  CA  ILE    58      39.890  30.650  40.390  1.00  0.00           C
ATOM    738  HA  ILE    58      40.950  30.430  40.570  1.00  0.00           H
ATOM    739  CB  ILE    58      39.700  30.280  38.870  1.00  0.00           C
ATOM    740  HB  ILE    58      39.730  29.200  38.730  1.00  0.00           H
ATOM    741  CG2 ILE    58      38.320  30.470  38.270  1.00  0.00           C
ATOM    742 1HG2 ILE    58      37.960  31.500  38.250  1.00  0.00           H
ATOM    743 2HG2 ILE    58      38.140  29.940  37.330  1.00  0.00           H
ATOM    744 3HG2 ILE    58      37.630  30.020  38.980  1.00  0.00           H
ATOM    745  CG1 ILE    58      40.810  30.750  37.900  1.00  0.00           C
ATOM    746 1HG1 ILE    58      41.740  30.930  38.440  1.00  0.00           H
ATOM    747 2HG1 ILE    58      40.570  31.710  37.460  1.00  0.00           H
ATOM    748  CD  ILE    58      41.140  29.760  36.750  1.00  0.00           C
ATOM    749  HD1 ILE    58      40.210  29.550  36.220  1.00  0.00           H
ATOM    750  HD2 ILE    58      41.920  30.270  36.180  1.00  0.00           H
ATOM    751  HD3 ILE    58      41.550  28.850  37.170  1.00  0.00           H
ATOM    752  C   ILE    58      39.680  32.100  40.570  1.00  0.00           C
ATOM    753  O   ILE    58      38.550  32.570  40.480  1.00  0.00           O
ATOM    754  N   LYS    59      40.730  32.940  40.810  1.00  0.00           N
ATOM    755  H   LYS    59      41.630  32.490  40.820  1.00  0.00           H
ATOM    756  CA  LYS    59      40.600  34.380  40.750  1.00  0.00           C
ATOM    757  HA  LYS    59      39.610  34.660  41.130  1.00  0.00           H
ATOM    758  CB  LYS    59      41.750  34.960  41.630  1.00  0.00           C
ATOM    759  HB1 LYS    59      41.720  36.040  41.740  1.00  0.00           H
ATOM    760  HB2 LYS    59      42.740  34.710  41.250  1.00  0.00           H
ATOM    761  CG  LYS    59      41.880  34.260  43.040  1.00  0.00           C
ATOM    762  HG1 LYS    59      42.440  33.330  42.980  1.00  0.00           H
ATOM    763  HG2 LYS    59      40.930  34.060  43.520  1.00  0.00           H
ATOM    764  CD  LYS    59      42.730  35.150  43.970  1.00  0.00           C
ATOM    765  HD1 LYS    59      42.260  36.110  44.160  1.00  0.00           H
ATOM    766  HD2 LYS    59      43.650  35.450  43.470  1.00  0.00           H
ATOM    767  CE  LYS    59      43.030  34.630  45.340  1.00  0.00           C
ATOM    768  HE1 LYS    59      42.040  34.560  45.800  1.00  0.00           H
ATOM    769  HE2 LYS    59      43.620  35.420  45.820  1.00  0.00           H
ATOM    770  NZ  LYS    59      43.700  33.300  45.390  1.00  0.00           N
ATOM    771  HZ1 LYS    59      44.580  33.290  44.890  1.00  0.00           H
ATOM    772  HZ2 LYS    59      43.800  32.990  46.340  1.00  0.00           H
ATOM    773  HZ3 LYS    59      43.110  32.620  44.920  1.00  0.00           H
ATOM    774  C   LYS    59      40.600  34.980  39.320  1.00  0.00           C
ATOM    775  O   LYS    59      40.910  34.250  38.310  1.00  0.00           O
ATOM    776  N   TRP    60      40.110  36.250  39.150  1.00  0.00           N
ATOM    777  H   TRP    60      39.930  36.830  39.960  1.00  0.00           H
ATOM    778  CA  TRP    60      39.900  36.860  37.850  1.00  0.00           C
ATOM    779  HA  TRP    60      39.250  36.250  37.220  1.00  0.00           H
ATOM    780  CB  TRP    60      39.150  38.170  38.130  1.00  0.00           C
ATOM    781  HB1 TRP    60      38.080  37.950  38.150  1.00  0.00           H
ATOM    782  HB2 TRP    60      39.380  38.750  37.240  1.00  0.00           H
ATOM    783  CG  TRP    60      39.490  39.070  39.170  1.00  0.00           C
ATOM    784  CD1 TRP    60      38.970  39.160  40.390  1.00  0.00           C
ATOM    785  HD1 TRP    60      38.240  38.500  40.840  1.00  0.00           H
ATOM    786  NE1 TRP    60      39.550  40.230  41.110  1.00  0.00           N
ATOM    787  HE1 TRP    60      39.280  40.480  42.060  1.00  0.00           H
ATOM    788  CE2 TRP    60      40.600  40.760  40.410  1.00  0.00           C
ATOM    789  CZ2 TRP    60      41.540  41.760  40.670  1.00  0.00           C
ATOM    790  HZ2 TRP    60      41.510  42.400  41.540  1.00  0.00           H
ATOM    791  CH2 TRP    60      42.350  42.200  39.610  1.00  0.00           C
ATOM    792  HH2 TRP    60      43.050  43.000  39.800  1.00  0.00           H
ATOM    793  CZ3 TRP    60      42.380  41.600  38.360  1.00  0.00           C
ATOM    794  HZ3 TRP    60      43.140  41.870  37.650  1.00  0.00           H
ATOM    795  CE3 TRP    60      41.540  40.500  38.180  1.00  0.00           C
ATOM    796  HE3 TRP    60      41.580  39.960  37.240  1.00  0.00           H
ATOM    797  CD2 TRP    60      40.610  40.080  39.130  1.00  0.00           C
ATOM    798  C   TRP    60      41.220  37.100  37.010  1.00  0.00           C
ATOM    799  O   TRP    60      41.110  37.430  35.820  1.00  0.00           O
ATOM    800  N   ALA    61      42.430  36.890  37.510  1.00  0.00           N
ATOM    801  H   ALA    61      42.450  36.510  38.440  1.00  0.00           H
ATOM    802  CA  ALA    61      43.680  36.760  36.690  1.00  0.00           C
ATOM    803  HA  ALA    61      43.480  37.000  35.650  1.00  0.00           H
ATOM    804  CB  ALA    61      44.700  37.820  37.130  1.00  0.00           C
ATOM    805  HB1 ALA    61      44.500  38.850  36.830  1.00  0.00           H
ATOM    806  HB2 ALA    61      44.790  37.910  38.210  1.00  0.00           H
ATOM    807  HB3 ALA    61      45.620  37.430  36.680  1.00  0.00           H
ATOM    808  C   ALA    61      44.210  35.290  36.700  1.00  0.00           C
ATOM    809  O   ALA    61      45.380  35.040  36.400  1.00  0.00           O
ATOM    810  N   GLY    65      43.440  34.250  37.120  1.00  0.00           N
ATOM    811  H   GLY    65      42.450  34.420  37.240  1.00  0.00           H
ATOM    812  CA  GLY    65      43.850  32.830  36.920  1.00  0.00           C
ATOM    813  HA1 GLY    65      44.410  32.700  35.990  1.00  0.00           H
ATOM    814  HA2 GLY    65      42.930  32.250  36.840  1.00  0.00           H
ATOM    815  C   GLY    65      44.660  32.250  38.080  1.00  0.00           C
ATOM    816  O   GLY    65      45.110  31.090  37.930  1.00  0.00           O
ATOM    817  N   ASP    66      44.740  32.910  39.260  1.00  0.00           N
ATOM    818  H   ASP    66      44.280  33.800  39.400  1.00  0.00           H
ATOM    819  CA  ASP    66      45.280  32.240  40.520  1.00  0.00           C
ATOM    820  HA  ASP    66      46.160  31.650  40.250  1.00  0.00           H
ATOM    821  CB  ASP    66      45.650  33.190  41.710  1.00  0.00           C
ATOM    822  HB1 ASP    66      44.730  33.640  42.090  1.00  0.00           H
ATOM    823  HB2 ASP    66      46.250  34.030  41.360  1.00  0.00           H
ATOM    824  CG  ASP    66      46.350  32.600  42.920  1.00  0.00           C
ATOM    825  OD1 ASP    66      46.010  32.860  44.070  1.00  0.00           O
ATOM    826  OD2 ASP    66      47.270  31.760  42.670  1.00  0.00           O
ATOM    827  C   ASP    66      44.230  31.100  40.950  1.00  0.00           C
ATOM    828  O   ASP    66      42.980  31.290  40.890  1.00  0.00           O
ATOM    829  N   ARG    67      44.700  29.950  41.410  1.00  0.00           N
ATOM    830  H   ARG    67      45.690  29.780  41.510  1.00  0.00           H
ATOM    831  CA  ARG    67      43.900  28.760  41.570  1.00  0.00           C
ATOM    832  HA  ARG    67      42.870  29.040  41.320  1.00  0.00           H
ATOM    833  CB  ARG    67      44.300  27.680  40.560  1.00  0.00           C
ATOM    834  HB1 ARG    67      43.820  26.720  40.780  1.00  0.00           H
ATOM    835  HB2 ARG    67      45.380  27.520  40.640  1.00  0.00           H
ATOM    836  CG  ARG    67      43.840  28.030  39.130  1.00  0.00           C
ATOM    837  HG1 ARG    67      44.430  28.900  38.820  1.00  0.00           H
ATOM    838  HG2 ARG    67      42.770  28.230  39.060  1.00  0.00           H
ATOM    839  CD  ARG    67      44.280  26.990  38.140  1.00  0.00           C
ATOM    840  HD1 ARG    67      43.830  26.030  38.410  1.00  0.00           H
ATOM    841  HD2 ARG    67      45.370  26.950  38.220  1.00  0.00           H
ATOM    842  NE  ARG    67      43.920  27.290  36.650  1.00  0.00           N
ATOM    843  HE  ARG    67      43.210  26.730  36.200  1.00  0.00           H
ATOM    844  CZ  ARG    67      44.530  28.100  35.810  1.00  0.00           C
ATOM    845  NH1 ARG    67      45.390  28.970  36.120  1.00  0.00           N
ATOM    846 1HH1 ARG    67      45.470  29.310  37.070  1.00  0.00           H
ATOM    847 2HH1 ARG    67      45.720  29.640  35.440  1.00  0.00           H
ATOM    848  NH2 ARG    67      44.220  27.890  34.590  1.00  0.00           N
ATOM    849 1HH2 ARG    67      43.610  27.130  34.330  1.00  0.00           H
ATOM    850 2HH2 ARG    67      44.630  28.510  33.910  1.00  0.00           H
ATOM    851  C   ARG    67      44.120  28.250  42.970  1.00  0.00           C
ATOM    852  O   ARG    67      45.190  28.310  43.570  1.00  0.00           O
ATOM    853  N   THR    68      43.040  27.660  43.450  1.00  0.00           N
ATOM    854  H   THR    68      42.200  27.650  42.900  1.00  0.00           H
ATOM    855  CA  THR    68      42.820  27.170  44.810  1.00  0.00           C
ATOM    856  HA  THR    68      43.750  26.820  45.260  1.00  0.00           H
ATOM    857  CB  THR    68      42.250  28.210  45.830  1.00  0.00           C
ATOM    858  HB  THR    68      41.570  27.690  46.510  1.00  0.00           H
ATOM    859  CG2 THR    68      43.340  28.750  46.730  1.00  0.00           C
ATOM    860 1HG2 THR    68      44.210  28.980  46.120  1.00  0.00           H
ATOM    861 2HG2 THR    68      42.990  29.680  47.160  1.00  0.00           H
ATOM    862 3HG2 THR    68      43.480  28.050  47.550  1.00  0.00           H
ATOM    863  OG1 THR    68      41.560  29.350  45.350  1.00  0.00           O
ATOM    864  HG1 THR    68      40.740  28.980  45.010  1.00  0.00           H
ATOM    865  C   THR    68      41.980  25.830  44.720  1.00  0.00           C
ATOM    866  O   THR    68      41.160  25.650  43.840  1.00  0.00           O
ATOM    867  N   TYR    69      42.260  24.880  45.640  1.00  0.00           N
ATOM    868  H   TYR    69      43.040  25.050  46.260  1.00  0.00           H
ATOM    869  CA  TYR    69      41.760  23.500  45.580  1.00  0.00           C
ATOM    870  HA  TYR    69      40.940  23.600  44.870  1.00  0.00           H
ATOM    871  CB  TYR    69      42.790  22.530  44.950  1.00  0.00           C
ATOM    872  HB1 TYR    69      42.360  21.540  44.810  1.00  0.00           H
ATOM    873  HB2 TYR    69      43.680  22.440  45.560  1.00  0.00           H
ATOM    874  CG  TYR    69      43.310  23.010  43.570  1.00  0.00           C
ATOM    875  CD1 TYR    69      44.530  23.610  43.430  1.00  0.00           C
ATOM    876  HD1 TYR    69      45.090  23.780  44.340  1.00  0.00           H
ATOM    877  CE1 TYR    69      45.090  23.940  42.180  1.00  0.00           C
ATOM    878  HE1 TYR    69      46.100  24.310  42.080  1.00  0.00           H
ATOM    879  CZ  TYR    69      44.320  23.740  41.060  1.00  0.00           C
ATOM    880  OH  TYR    69      44.770  24.080  39.860  1.00  0.00           O
ATOM    881  HH  TYR    69      45.690  24.370  39.930  1.00  0.00           H
ATOM    882  CE2 TYR    69      43.080  23.120  41.140  1.00  0.00           C
ATOM    883  HE2 TYR    69      42.510  23.050  40.230  1.00  0.00           H
ATOM    884  CD2 TYR    69      42.530  22.740  42.390  1.00  0.00           C
ATOM    885  HD2 TYR    69      41.510  22.400  42.430  1.00  0.00           H
ATOM    886  C   TYR    69      41.260  22.850  46.910  1.00  0.00           C
ATOM    887  O   TYR    69      41.620  23.400  47.980  1.00  0.00           O
