# Supplementary material for: Targeting Ras-binding domain of ELMO1 by computational nanobody design
Source: Commun Biol. 2023 Mar 17;6:284. doi: 10.1038/s42003-023-04657-w (PMC10023680; doi:10.1038/s42003-023-04657-w)
Supplement: Supplementary file 4 — Supplementary Data 2 [file 42003_2023_4657_MOESM4_ESM.zip › MD_input_output/Nb01_snapshot/snapshot_094000_CDR3.pdb]

ATOM   1461  N   ALA   107      29.100  29.310  43.390  1.00  0.00           N
ATOM   1462  H   ALA   107      30.080  29.130  43.220  1.00  0.00           H
ATOM   1463  CA  ALA   107      28.590  30.620  43.820  1.00  0.00           C
ATOM   1464  HA  ALA   107      27.580  30.810  43.460  1.00  0.00           H
ATOM   1465  CB  ALA   107      28.520  30.570  45.360  1.00  0.00           C
ATOM   1466  HB1 ALA   107      29.530  30.490  45.780  1.00  0.00           H
ATOM   1467  HB2 ALA   107      28.110  31.460  45.840  1.00  0.00           H
ATOM   1468  HB3 ALA   107      27.820  29.850  45.770  1.00  0.00           H
ATOM   1469  C   ALA   107      29.450  31.790  43.330  1.00  0.00           C
ATOM   1470  O   ALA   107      30.610  31.640  43.000  1.00  0.00           O
ATOM   1471  N   ALA   108      28.830  32.990  43.410  1.00  0.00           N
ATOM   1472  H   ALA   108      27.890  33.010  43.790  1.00  0.00           H
ATOM   1473  CA  ALA   108      29.510  34.290  43.150  1.00  0.00           C
ATOM   1474  HA  ALA   108      30.560  34.020  43.200  1.00  0.00           H
ATOM   1475  CB  ALA   108      29.190  34.560  41.680  1.00  0.00           C
ATOM   1476  HB1 ALA   108      29.540  35.540  41.340  1.00  0.00           H
ATOM   1477  HB2 ALA   108      29.600  33.750  41.090  1.00  0.00           H
ATOM   1478  HB3 ALA   108      28.130  34.600  41.470  1.00  0.00           H
ATOM   1479  C   ALA   108      29.240  35.440  44.090  1.00  0.00           C
ATOM   1480  O   ALA   108      28.090  35.640  44.570  1.00  0.00           O
ATOM   1481  N   ASP   109      30.320  36.240  44.280  1.00  0.00           N
ATOM   1482  H   ASP   109      31.160  35.940  43.810  1.00  0.00           H
ATOM   1483  CA  ASP   109      30.340  37.380  45.160  1.00  0.00           C
ATOM   1484  HA  ASP   109      29.380  37.900  45.210  1.00  0.00           H
ATOM   1485  CB  ASP   109      30.610  36.970  46.620  1.00  0.00           C
ATOM   1486  HB1 ASP   109      31.630  36.610  46.720  1.00  0.00           H
ATOM   1487  HB2 ASP   109      29.980  36.130  46.900  1.00  0.00           H
ATOM   1488  CG  ASP   109      30.470  38.030  47.710  1.00  0.00           C
ATOM   1489  OD1 ASP   109      29.320  38.200  48.230  1.00  0.00           O
ATOM   1490  OD2 ASP   109      31.360  38.920  47.860  1.00  0.00           O
ATOM   1491  C   ASP   109      31.380  38.460  44.730  1.00  0.00           C
ATOM   1492  O   ASP   109      32.370  38.060  44.100  1.00  0.00           O
ATOM   1493  N   ARG   110      31.190  39.680  45.130  1.00  0.00           N
ATOM   1494  H   ARG   110      30.440  39.920  45.750  1.00  0.00           H
ATOM   1495  CA  ARG   110      32.150  40.730  44.590  1.00  0.00           C
ATOM   1496  HA  ARG   110      32.320  40.680  43.520  1.00  0.00           H
ATOM   1497  CB  ARG   110      31.300  42.010  44.760  1.00  0.00           C
ATOM   1498  HB1 ARG   110      30.930  42.080  45.780  1.00  0.00           H
ATOM   1499  HB2 ARG   110      30.430  41.900  44.110  1.00  0.00           H
ATOM   1500  CG  ARG   110      31.960  43.260  44.320  1.00  0.00           C
ATOM   1501  HG1 ARG   110      32.920  43.440  44.810  1.00  0.00           H
ATOM   1502  HG2 ARG   110      31.260  44.010  44.690  1.00  0.00           H
ATOM   1503  CD  ARG   110      32.160  43.290  42.810  1.00  0.00           C
ATOM   1504  HD1 ARG   110      31.190  43.300  42.310  1.00  0.00           H
ATOM   1505  HD2 ARG   110      32.760  42.430  42.520  1.00  0.00           H
ATOM   1506  NE  ARG   110      32.840  44.540  42.440  1.00  0.00           N
ATOM   1507  HE  ARG   110      32.240  45.350  42.390  1.00  0.00           H
ATOM   1508  CZ  ARG   110      34.120  44.810  42.640  1.00  0.00           C
ATOM   1509  NH1 ARG   110      35.000  43.830  42.700  1.00  0.00           N
ATOM   1510 1HH1 ARG   110      34.660  42.930  42.370  1.00  0.00           H
ATOM   1511 2HH1 ARG   110      35.930  43.910  43.090  1.00  0.00           H
ATOM   1512  NH2 ARG   110      34.650  45.980  42.680  1.00  0.00           N
ATOM   1513 1HH2 ARG   110      34.000  46.750  42.540  1.00  0.00           H
ATOM   1514 2HH2 ARG   110      35.620  46.000  42.420  1.00  0.00           H
ATOM   1515  C   ARG   110      33.420  40.760  45.490  1.00  0.00           C
ATOM   1516  O   ARG   110      34.510  41.190  45.030  1.00  0.00           O
ATOM   1517  N   PHE   111      33.450  40.230  46.730  1.00  0.00           N
ATOM   1518  H   PHE   111      32.580  39.810  47.020  1.00  0.00           H
ATOM   1519  CA  PHE   111      34.580  40.360  47.710  1.00  0.00           C
ATOM   1520  HA  PHE   111      35.500  40.550  47.170  1.00  0.00           H
ATOM   1521  CB  PHE   111      34.300  41.510  48.690  1.00  0.00           C
ATOM   1522  HB1 PHE   111      35.230  41.670  49.230  1.00  0.00           H
ATOM   1523  HB2 PHE   111      33.550  41.130  49.390  1.00  0.00           H
ATOM   1524  CG  PHE   111      33.840  42.830  47.940  1.00  0.00           C
ATOM   1525  CD1 PHE   111      32.590  43.400  48.140  1.00  0.00           C
ATOM   1526  HD1 PHE   111      31.770  42.830  48.560  1.00  0.00           H
ATOM   1527  CE1 PHE   111      32.220  44.650  47.620  1.00  0.00           C
ATOM   1528  HE1 PHE   111      31.240  45.070  47.810  1.00  0.00           H
ATOM   1529  CZ  PHE   111      33.120  45.410  46.920  1.00  0.00           C
ATOM   1530  HZ  PHE   111      32.820  46.370  46.530  1.00  0.00           H
ATOM   1531  CE2 PHE   111      34.360  44.850  46.590  1.00  0.00           C
ATOM   1532  HE2 PHE   111      35.050  45.400  45.960  1.00  0.00           H
ATOM   1533  CD2 PHE   111      34.720  43.620  47.180  1.00  0.00           C
ATOM   1534  HD2 PHE   111      35.660  43.150  46.970  1.00  0.00           H
ATOM   1535  C   PHE   111      35.050  39.100  48.480  1.00  0.00           C
ATOM   1536  O   PHE   111      36.110  39.110  49.060  1.00  0.00           O
ATOM   1537  N   LEU   112      34.320  38.000  48.420  1.00  0.00           N
ATOM   1538  H   LEU   112      33.590  37.880  47.730  1.00  0.00           H
ATOM   1539  CA  LEU   112      34.470  36.820  49.380  1.00  0.00           C
ATOM   1540  HA  LEU   112      35.030  37.160  50.250  1.00  0.00           H
ATOM   1541  CB  LEU   112      33.060  36.550  50.020  1.00  0.00           C
ATOM   1542  HB1 LEU   112      33.120  35.620  50.590  1.00  0.00           H
ATOM   1543  HB2 LEU   112      32.320  36.390  49.240  1.00  0.00           H
ATOM   1544  CG  LEU   112      32.630  37.730  50.920  1.00  0.00           C
ATOM   1545  HG  LEU   112      32.430  38.520  50.200  1.00  0.00           H
ATOM   1546  CD1 LEU   112      31.270  37.510  51.450  1.00  0.00           C
ATOM   1547 1HD1 LEU   112      30.590  37.460  50.600  1.00  0.00           H
ATOM   1548 2HD1 LEU   112      31.170  36.580  52.000  1.00  0.00           H
ATOM   1549 3HD1 LEU   112      30.940  38.330  52.080  1.00  0.00           H
ATOM   1550  CD2 LEU   112      33.590  38.150  52.030  1.00  0.00           C
ATOM   1551 1HD2 LEU   112      34.480  38.600  51.580  1.00  0.00           H
ATOM   1552 2HD2 LEU   112      33.180  38.930  52.680  1.00  0.00           H
ATOM   1553 3HD2 LEU   112      33.890  37.310  52.660  1.00  0.00           H
ATOM   1554  C   LEU   112      34.970  35.470  48.770  1.00  0.00           C
ATOM   1555  O   LEU   112      34.290  34.790  48.020  1.00  0.00           O
ATOM   1556  N   THR   113      36.180  35.030  49.190  1.00  0.00           N
ATOM   1557  H   THR   113      36.760  35.530  49.840  1.00  0.00           H
ATOM   1558  CA  THR   113      36.710  33.740  48.760  1.00  0.00           C
ATOM   1559  HA  THR   113      36.390  33.390  47.780  1.00  0.00           H
ATOM   1560  CB  THR   113      38.250  33.760  48.700  1.00  0.00           C
ATOM   1561  HB  THR   113      38.600  32.760  48.980  1.00  0.00           H
ATOM   1562  CG2 THR   113      38.740  34.030  47.260  1.00  0.00           C
ATOM   1563 1HG2 THR   113      38.490  33.250  46.530  1.00  0.00           H
ATOM   1564 2HG2 THR   113      38.330  34.980  46.930  1.00  0.00           H
ATOM   1565 3HG2 THR   113      39.820  34.050  47.380  1.00  0.00           H
ATOM   1566  OG1 THR   113      38.820  34.710  49.510  1.00  0.00           O
ATOM   1567  HG1 THR   113      39.720  34.530  49.770  1.00  0.00           H
ATOM   1568  C   THR   113      36.310  32.490  49.600  1.00  0.00           C
ATOM   1569  O   THR   113      36.220  31.350  49.140  1.00  0.00           O
ATOM   1570  N   ARG   132      36.110  32.590  50.930  1.00  0.00           N
ATOM   1571  H   ARG   132      36.420  33.410  51.440  1.00  0.00           H
ATOM   1572  CA  ARG   132      35.880  31.440  51.910  1.00  0.00           C
ATOM   1573  HA  ARG   132      35.600  30.600  51.280  1.00  0.00           H
ATOM   1574  CB  ARG   132      37.150  31.110  52.750  1.00  0.00           C
ATOM   1575  HB1 ARG   132      36.850  30.410  53.530  1.00  0.00           H
ATOM   1576  HB2 ARG   132      37.740  31.970  53.070  1.00  0.00           H
ATOM   1577  CG  ARG   132      38.110  30.370  51.790  1.00  0.00           C
ATOM   1578  HG1 ARG   132      38.430  31.020  50.970  1.00  0.00           H
ATOM   1579  HG2 ARG   132      37.600  29.470  51.430  1.00  0.00           H
ATOM   1580  CD  ARG   132      39.300  29.810  52.630  1.00  0.00           C
ATOM   1581  HD1 ARG   132      39.810  29.140  51.930  1.00  0.00           H
ATOM   1582  HD2 ARG   132      38.900  29.230  53.470  1.00  0.00           H
ATOM   1583  NE  ARG   132      40.240  30.850  52.990  1.00  0.00           N
ATOM   1584  HE  ARG   132      40.060  31.820  52.760  1.00  0.00           H
ATOM   1585  CZ  ARG   132      41.170  30.760  53.860  1.00  0.00           C
ATOM   1586  NH1 ARG   132      41.540  29.590  54.400  1.00  0.00           N
ATOM   1587 1HH1 ARG   132      41.090  28.710  54.170  1.00  0.00           H
ATOM   1588 2HH1 ARG   132      42.200  29.620  55.160  1.00  0.00           H
ATOM   1589  NH2 ARG   132      41.910  31.710  54.310  1.00  0.00           N
ATOM   1590 1HH2 ARG   132      41.610  32.660  54.140  1.00  0.00           H
ATOM   1591 2HH2 ARG   132      42.470  31.490  55.120  1.00  0.00           H
ATOM   1592  C   ARG   132      34.730  31.640  52.820  1.00  0.00           C
ATOM   1593  O   ARG   132      34.080  30.670  53.260  1.00  0.00           O
ATOM   1594  N   SER   133      34.350  32.910  53.090  1.00  0.00           N
ATOM   1595  H   SER   133      34.820  33.630  52.570  1.00  0.00           H
ATOM   1596  CA  SER   133      33.290  33.210  54.020  1.00  0.00           C
ATOM   1597  HA  SER   133      33.590  32.760  54.960  1.00  0.00           H
ATOM   1598  CB  SER   133      33.210  34.680  54.340  1.00  0.00           C
ATOM   1599  HB1 SER   133      32.940  35.220  53.440  1.00  0.00           H
ATOM   1600  HB2 SER   133      34.180  35.070  54.670  1.00  0.00           H
ATOM   1601  OG  SER   133      32.200  34.840  55.260  1.00  0.00           O
ATOM   1602  HG  SER   133      32.400  34.270  56.010  1.00  0.00           H
ATOM   1603  C   SER   133      31.970  32.650  53.420  1.00  0.00           C
ATOM   1604  O   SER   133      31.810  32.590  52.180  1.00  0.00           O
ATOM   1605  N   VAL   134      31.010  32.230  54.270  1.00  0.00           N
ATOM   1606  H   VAL   134      31.370  32.040  55.190  1.00  0.00           H
ATOM   1607  CA  VAL   134      29.800  31.470  53.770  1.00  0.00           C
ATOM   1608  HA  VAL   134      30.100  30.790  52.970  1.00  0.00           H
ATOM   1609  CB  VAL   134      29.070  30.630  54.920  1.00  0.00           C
ATOM   1610  HB  VAL   134      28.110  30.290  54.520  1.00  0.00           H
ATOM   1611  CG1 VAL   134      29.970  29.510  55.330  1.00  0.00           C
ATOM   1612 1HG1 VAL   134      29.520  28.910  56.120  1.00  0.00           H
ATOM   1613 2HG1 VAL   134      30.190  28.800  54.540  1.00  0.00           H
ATOM   1614 3HG1 VAL   134      30.940  29.920  55.610  1.00  0.00           H
ATOM   1615  CG2 VAL   134      28.640  31.480  56.070  1.00  0.00           C
ATOM   1616 1HG2 VAL   134      28.110  32.380  55.780  1.00  0.00           H
ATOM   1617 2HG2 VAL   134      28.150  30.870  56.830  1.00  0.00           H
ATOM   1618 3HG2 VAL   134      29.570  31.860  56.480  1.00  0.00           H
ATOM   1619  C   VAL   134      28.750  32.260  53.070  1.00  0.00           C
ATOM   1620  O   VAL   134      27.850  31.670  52.390  1.00  0.00           O
ATOM   1621  N   LYS   135      28.730  33.570  53.130  1.00  0.00           N
ATOM   1622  H   LYS   135      29.390  33.950  53.790  1.00  0.00           H
ATOM   1623  CA  LYS   135      27.590  34.440  52.770  1.00  0.00           C
ATOM   1624  HA  LYS   135      26.650  33.900  52.630  1.00  0.00           H
ATOM   1625  CB  LYS   135      27.200  35.400  53.950  1.00  0.00           C
ATOM   1626  HB1 LYS   135      26.940  34.790  54.810  1.00  0.00           H
ATOM   1627  HB2 LYS   135      26.300  35.900  53.610  1.00  0.00           H
ATOM   1628  CG  LYS   135      28.290  36.350  54.280  1.00  0.00           C
ATOM   1629  HG1 LYS   135      28.610  36.930  53.420  1.00  0.00           H
ATOM   1630  HG2 LYS   135      29.190  35.830  54.620  1.00  0.00           H
ATOM   1631  CD  LYS   135      27.860  37.150  55.480  1.00  0.00           C
ATOM   1632  HD1 LYS   135      28.660  37.810  55.810  1.00  0.00           H
ATOM   1633  HD2 LYS   135      27.730  36.390  56.250  1.00  0.00           H
ATOM   1634  CE  LYS   135      26.550  37.990  55.350  1.00  0.00           C
ATOM   1635  HE1 LYS   135      25.750  37.300  55.090  1.00  0.00           H
ATOM   1636  HE2 LYS   135      26.580  38.680  54.510  1.00  0.00           H
ATOM   1637  NZ  LYS   135      26.250  38.750  56.600  1.00  0.00           N
ATOM   1638  HZ1 LYS   135      25.830  38.240  57.360  1.00  0.00           H
ATOM   1639  HZ2 LYS   135      27.050  39.230  56.990  1.00  0.00           H
ATOM   1640  HZ3 LYS   135      25.560  39.430  56.310  1.00  0.00           H
ATOM   1641  C   LYS   135      27.690  35.000  51.360  1.00  0.00           C
ATOM   1642  O   LYS   135      27.370  36.160  51.110  1.00  0.00           O
ATOM   1643  N   TYR   136      28.090  34.190  50.340  1.00  0.00           N
ATOM   1644  H   TYR   136      28.380  33.250  50.580  1.00  0.00           H
ATOM   1645  CA  TYR   136      28.090  34.510  48.960  1.00  0.00           C
ATOM   1646  HA  TYR   136      28.860  35.240  48.710  1.00  0.00           H
ATOM   1647  CB  TYR   136      28.500  33.180  48.200  1.00  0.00           C
ATOM   1648  HB1 TYR   136      28.020  33.210  47.230  1.00  0.00           H
ATOM   1649  HB2 TYR   136      28.100  32.350  48.790  1.00  0.00           H
ATOM   1650  CG  TYR   136      29.930  32.950  47.870  1.00  0.00           C
ATOM   1651  CD1 TYR   136      30.870  32.490  48.820  1.00  0.00           C
ATOM   1652  HD1 TYR   136      30.590  32.380  49.860  1.00  0.00           H
ATOM   1653  CE1 TYR   136      32.200  32.320  48.440  1.00  0.00           C
ATOM   1654  HE1 TYR   136      32.930  32.140  49.230  1.00  0.00           H
ATOM   1655  CZ  TYR   136      32.580  32.380  47.060  1.00  0.00           C
ATOM   1656  OH  TYR   136      33.830  32.080  46.570  1.00  0.00           O
ATOM   1657  HH  TYR   136      34.470  31.860  47.250  1.00  0.00           H
ATOM   1658  CE2 TYR   136      31.600  32.810  46.110  1.00  0.00           C
ATOM   1659  HE2 TYR   136      31.960  32.900  45.100  1.00  0.00           H
ATOM   1660  CD2 TYR   136      30.320  33.210  46.540  1.00  0.00           C
ATOM   1661  HD2 TYR   136      29.640  33.590  45.790  1.00  0.00           H
ATOM   1662  C   TYR   136      26.790  35.060  48.490  1.00  0.00           C
ATOM   1663  O   TYR   136      25.730  34.670  48.940  1.00  0.00           O
ATOM   1664  N   ASP   137      26.890  36.020  47.590  1.00  0.00           N
ATOM   1665  H   ASP   137      27.790  36.400  47.330  1.00  0.00           H
ATOM   1666  CA  ASP   137      25.700  36.810  47.080  1.00  0.00           C
ATOM   1667  HA  ASP   137      25.110  36.940  47.980  1.00  0.00           H
ATOM   1668  CB  ASP   137      26.130  38.190  46.590  1.00  0.00           C
ATOM   1669  HB1 ASP   137      26.630  38.000  45.640  1.00  0.00           H
ATOM   1670  HB2 ASP   137      26.840  38.650  47.280  1.00  0.00           H
ATOM   1671  CG  ASP   137      24.910  39.030  46.300  1.00  0.00           C
ATOM   1672  OD1 ASP   137      23.880  39.000  47.040  1.00  0.00           O
ATOM   1673  OD2 ASP   137      25.010  39.840  45.390  1.00  0.00           O
ATOM   1674  C   ASP   137      24.770  36.040  46.130  1.00  0.00           C
ATOM   1675  O   ASP   137      23.550  36.090  46.390  1.00  0.00           O
ATOM   1676  N   TYR   138      25.330  35.360  45.080  1.00  0.00           N
ATOM   1677  H   TYR   138      26.330  35.430  45.010  1.00  0.00           H
ATOM   1678  CA  TYR   138      24.620  34.590  44.090  1.00  0.00           C
ATOM   1679  HA  TYR   138      23.570  34.860  44.140  1.00  0.00           H
ATOM   1680  CB  TYR   138      24.970  35.240  42.720  1.00  0.00           C
ATOM   1681  HB1 TYR   138      24.680  34.530  41.950  1.00  0.00           H
ATOM   1682  HB2 TYR   138      26.060  35.240  42.660  1.00  0.00           H
ATOM   1683  CG  TYR   138      24.530  36.680  42.480  1.00  0.00           C
ATOM   1684  CD1 TYR   138      25.480  37.750  42.580  1.00  0.00           C
ATOM   1685  HD1 TYR   138      26.500  37.590  42.870  1.00  0.00           H
ATOM   1686  CE1 TYR   138      25.020  39.060  42.250  1.00  0.00           C
ATOM   1687  HE1 TYR   138      25.670  39.930  42.280  1.00  0.00           H
ATOM   1688  CZ  TYR   138      23.750  39.310  41.700  1.00  0.00           C
ATOM   1689  OH  TYR   138      23.360  40.530  41.520  1.00  0.00           O
ATOM   1690  HH  TYR   138      22.440  40.400  41.260  1.00  0.00           H
ATOM   1691  CE2 TYR   138      22.780  38.280  41.720  1.00  0.00           C
ATOM   1692  HE2 TYR   138      21.730  38.500  41.670  1.00  0.00           H
ATOM   1693  CD2 TYR   138      23.210  36.960  42.040  1.00  0.00           C
ATOM   1694  HD2 TYR   138      22.450  36.190  42.130  1.00  0.00           H
ATOM   1695  C   TYR   138      24.910  33.100  44.120  1.00  0.00           C
ATOM   1696  O   TYR   138      26.070  32.650  44.230  1.00  0.00           O
