# Supplementary material for: Targeting Ras-binding domain of ELMO1 by computational nanobody design
Source: Commun Biol. 2023 Mar 17;6:284. doi: 10.1038/s42003-023-04657-w (PMC10023680; doi:10.1038/s42003-023-04657-w)
Supplement: Supplementary file 4 — Supplementary Data 2 [file 42003_2023_4657_MOESM4_ESM.zip › MD_input_output/Nb01_snapshot/snapshot_086000.pdb]

REMARK    GENERATED BY TRJCONV
TITLE     Protein in water t= 8600.00000 step= 4300000
REMARK    THIS IS A SIMULATION BOX
CRYST1   67.497   67.497   67.497  90.00  90.00  90.00 P 1           1
MODEL        1
ATOM      1  N   VAL     2      24.070  41.710  47.010  1.00  0.00           N
ATOM      2  H1  VAL     2      23.930  42.710  46.890  1.00  0.00           H
ATOM      3  H2  VAL     2      23.160  41.410  47.320  1.00  0.00           H
ATOM      4  H3  VAL     2      24.790  41.530  47.690  1.00  0.00           H
ATOM      5  CA  VAL     2      24.330  41.100  45.700  1.00  0.00           C
ATOM      6  HA  VAL     2      23.390  41.210  45.170  1.00  0.00           H
ATOM      7  CB  VAL     2      25.440  41.610  44.810  1.00  0.00           C
ATOM      8  HB  VAL     2      25.160  42.570  44.370  1.00  0.00           H
ATOM      9  CG1 VAL     2      26.750  41.800  45.690  1.00  0.00           C
ATOM     10 1HG1 VAL     2      27.500  42.230  45.030  1.00  0.00           H
ATOM     11 2HG1 VAL     2      26.600  42.480  46.530  1.00  0.00           H
ATOM     12 3HG1 VAL     2      27.130  40.810  45.970  1.00  0.00           H
ATOM     13  CG2 VAL     2      25.820  40.670  43.650  1.00  0.00           C
ATOM     14 1HG2 VAL     2      26.450  41.280  42.990  1.00  0.00           H
ATOM     15 2HG2 VAL     2      26.490  39.840  43.880  1.00  0.00           H
ATOM     16 3HG2 VAL     2      25.040  40.300  42.990  1.00  0.00           H
ATOM     17  C   VAL     2      24.400  39.590  45.960  1.00  0.00           C
ATOM     18  O   VAL     2      24.970  39.220  46.990  1.00  0.00           O
ATOM     19  N   GLN     3      23.700  38.780  45.180  1.00  0.00           N
ATOM     20  H   GLN     3      23.310  39.270  44.390  1.00  0.00           H
ATOM     21  CA  GLN     3      23.990  37.340  45.020  1.00  0.00           C
ATOM     22  HA  GLN     3      24.690  37.200  45.850  1.00  0.00           H
ATOM     23  CB  GLN     3      22.740  36.470  45.250  1.00  0.00           C
ATOM     24  HB1 GLN     3      22.300  36.650  46.230  1.00  0.00           H
ATOM     25  HB2 GLN     3      23.070  35.430  45.240  1.00  0.00           H
ATOM     26  CG  GLN     3      21.610  36.710  44.170  1.00  0.00           C
ATOM     27  HG1 GLN     3      22.020  36.630  43.170  1.00  0.00           H
ATOM     28  HG2 GLN     3      21.290  37.750  44.240  1.00  0.00           H
ATOM     29  CD  GLN     3      20.400  35.860  44.410  1.00  0.00           C
ATOM     30  OE1 GLN     3      20.380  34.940  45.250  1.00  0.00           O
ATOM     31  NE2 GLN     3      19.360  36.060  43.650  1.00  0.00           N
ATOM     32 1HE2 GLN     3      19.410  36.690  42.860  1.00  0.00           H
ATOM     33 2HE2 GLN     3      18.660  35.340  43.610  1.00  0.00           H
ATOM     34  C   GLN     3      24.830  37.060  43.810  1.00  0.00           C
ATOM     35  O   GLN     3      24.520  37.570  42.710  1.00  0.00           O
ATOM     36  N   LEU     4      25.890  36.260  43.880  1.00  0.00           N
ATOM     37  H   LEU     4      26.050  35.740  44.730  1.00  0.00           H
ATOM     38  CA  LEU     4      26.720  35.930  42.740  1.00  0.00           C
ATOM     39  HA  LEU     4      27.060  36.830  42.230  1.00  0.00           H
ATOM     40  CB  LEU     4      28.040  35.330  43.250  1.00  0.00           C
ATOM     41  HB1 LEU     4      28.640  35.020  42.390  1.00  0.00           H
ATOM     42  HB2 LEU     4      27.830  34.420  43.810  1.00  0.00           H
ATOM     43  CG  LEU     4      28.820  36.240  44.210  1.00  0.00           C
ATOM     44  HG  LEU     4      28.110  36.880  44.730  1.00  0.00           H
ATOM     45  CD1 LEU     4      29.720  35.390  45.120  1.00  0.00           C
ATOM     46 1HD1 LEU     4      30.300  34.680  44.530  1.00  0.00           H
ATOM     47 2HD1 LEU     4      30.450  36.080  45.560  1.00  0.00           H
ATOM     48 3HD1 LEU     4      29.110  34.840  45.830  1.00  0.00           H
ATOM     49  CD2 LEU     4      29.670  37.110  43.330  1.00  0.00           C
ATOM     50 1HD2 LEU     4      29.050  37.780  42.730  1.00  0.00           H
ATOM     51 2HD2 LEU     4      30.280  37.760  43.960  1.00  0.00           H
ATOM     52 3HD2 LEU     4      30.360  36.460  42.790  1.00  0.00           H
ATOM     53  C   LEU     4      26.030  34.860  41.790  1.00  0.00           C
ATOM     54  O   LEU     4      25.060  34.170  42.150  1.00  0.00           O
ATOM     55  N   VAL     5      26.420  34.690  40.480  1.00  0.00           N
ATOM     56  H   VAL     5      27.140  35.290  40.110  1.00  0.00           H
ATOM     57  CA  VAL     5      25.860  33.610  39.660  1.00  0.00           C
ATOM     58  HA  VAL     5      25.090  33.130  40.260  1.00  0.00           H
ATOM     59  CB  VAL     5      25.280  34.040  38.360  1.00  0.00           C
ATOM     60  HB  VAL     5      26.100  34.390  37.730  1.00  0.00           H
ATOM     61  CG1 VAL     5      24.500  32.960  37.590  1.00  0.00           C
ATOM     62 1HG1 VAL     5      25.190  32.230  37.160  1.00  0.00           H
ATOM     63 2HG1 VAL     5      23.770  32.570  38.300  1.00  0.00           H
ATOM     64 3HG1 VAL     5      24.020  33.440  36.740  1.00  0.00           H
ATOM     65  CG2 VAL     5      24.440  35.320  38.480  1.00  0.00           C
ATOM     66 1HG2 VAL     5      24.960  36.070  39.080  1.00  0.00           H
ATOM     67 2HG2 VAL     5      24.330  35.820  37.510  1.00  0.00           H
ATOM     68 3HG2 VAL     5      23.510  35.220  39.040  1.00  0.00           H
ATOM     69  C   VAL     5      26.810  32.510  39.310  1.00  0.00           C
ATOM     70  O   VAL     5      27.730  32.810  38.530  1.00  0.00           O
ATOM     71  N   GLU     6      26.470  31.250  39.610  1.00  0.00           N
ATOM     72  H   GLU     6      25.610  31.080  40.110  1.00  0.00           H
ATOM     73  CA  GLU     6      27.190  30.050  39.310  1.00  0.00           C
ATOM     74  HA  GLU     6      28.200  30.350  39.020  1.00  0.00           H
ATOM     75  CB  GLU     6      27.140  29.070  40.470  1.00  0.00           C
ATOM     76  HB1 GLU     6      27.650  28.170  40.120  1.00  0.00           H
ATOM     77  HB2 GLU     6      26.150  28.750  40.780  1.00  0.00           H
ATOM     78  CG  GLU     6      27.870  29.690  41.700  1.00  0.00           C
ATOM     79  HG1 GLU     6      28.320  30.640  41.420  1.00  0.00           H
ATOM     80  HG2 GLU     6      28.670  29.040  42.060  1.00  0.00           H
ATOM     81  CD  GLU     6      26.880  30.010  42.850  1.00  0.00           C
ATOM     82  OE1 GLU     6      25.790  30.610  42.660  1.00  0.00           O
ATOM     83  OE2 GLU     6      27.070  29.430  43.940  1.00  0.00           O
ATOM     84  C   GLU     6      26.620  29.270  38.110  1.00  0.00           C
ATOM     85  O   GLU     6      25.380  29.100  38.080  1.00  0.00           O
ATOM     86  N   SER     7      27.450  28.860  37.160  1.00  0.00           N
ATOM     87  H   SER     7      28.440  28.960  37.360  1.00  0.00           H
ATOM     88  CA  SER     7      27.050  28.080  35.980  1.00  0.00           C
ATOM     89  HA  SER     7      26.230  27.420  36.270  1.00  0.00           H
ATOM     90  CB  SER     7      26.510  29.130  34.960  1.00  0.00           C
ATOM     91  HB1 SER     7      25.670  29.720  35.330  1.00  0.00           H
ATOM     92  HB2 SER     7      26.160  28.620  34.060  1.00  0.00           H
ATOM     93  OG  SER     7      27.550  30.070  34.570  1.00  0.00           O
ATOM     94  HG  SER     7      27.400  30.890  35.030  1.00  0.00           H
ATOM     95  C   SER     7      28.080  27.180  35.300  1.00  0.00           C
ATOM     96  O   SER     7      29.270  27.240  35.640  1.00  0.00           O
ATOM     97  N   GLY     9      27.650  26.330  34.320  1.00  0.00           N
ATOM     98  H   GLY     9      26.670  26.200  34.120  1.00  0.00           H
ATOM     99  CA  GLY     9      28.580  25.450  33.580  1.00  0.00           C
ATOM    100  HA1 GLY     9      29.640  25.580  33.780  1.00  0.00           H
ATOM    101  HA2 GLY     9      28.530  25.660  32.510  1.00  0.00           H
ATOM    102  C   GLY     9      28.540  23.960  33.870  1.00  0.00           C
ATOM    103  O   GLY     9      29.180  23.170  33.210  1.00  0.00           O
ATOM    104  N   GLY    10      27.740  23.550  34.920  1.00  0.00           N
ATOM    105  H   GLY    10      27.130  24.250  35.310  1.00  0.00           H
ATOM    106  CA  GLY    10      27.560  22.140  35.270  1.00  0.00           C
ATOM    107  HA1 GLY    10      27.090  22.050  36.250  1.00  0.00           H
ATOM    108  HA2 GLY    10      28.490  21.600  35.410  1.00  0.00           H
ATOM    109  C   GLY    10      26.760  21.370  34.270  1.00  0.00           C
ATOM    110  O   GLY    10      26.310  21.910  33.280  1.00  0.00           O
ATOM    111  N   GLY    11      26.650  20.030  34.380  1.00  0.00           N
ATOM    112  H   GLY    11      26.850  19.600  35.270  1.00  0.00           H
ATOM    113  CA  GLY    11      25.780  19.250  33.520  1.00  0.00           C
ATOM    114  HA1 GLY    11      26.050  19.400  32.480  1.00  0.00           H
ATOM    115  HA2 GLY    11      24.730  19.450  33.720  1.00  0.00           H
ATOM    116  C   GLY    11      26.030  17.750  33.750  1.00  0.00           C
ATOM    117  O   GLY    11      26.910  17.250  34.500  1.00  0.00           O
ATOM    118  N   LEU    12      25.340  16.930  32.960  1.00  0.00           N
ATOM    119  H   LEU    12      24.740  17.360  32.280  1.00  0.00           H
ATOM    120  CA  LEU    12      25.430  15.450  33.010  1.00  0.00           C
ATOM    121  HA  LEU    12      25.580  15.040  34.010  1.00  0.00           H
ATOM    122  CB  LEU    12      24.030  14.990  32.580  1.00  0.00           C
ATOM    123  HB1 LEU    12      23.940  15.240  31.520  1.00  0.00           H
ATOM    124  HB2 LEU    12      23.250  15.610  33.030  1.00  0.00           H
ATOM    125  CG  LEU    12      23.650  13.530  32.660  1.00  0.00           C
ATOM    126  HG  LEU    12      24.260  12.990  31.930  1.00  0.00           H
ATOM    127  CD1 LEU    12      23.890  12.820  33.980  1.00  0.00           C
ATOM    128 1HD1 LEU    12      23.510  13.420  34.810  1.00  0.00           H
ATOM    129 2HD1 LEU    12      23.350  11.890  34.150  1.00  0.00           H
ATOM    130 3HD1 LEU    12      24.940  12.530  34.090  1.00  0.00           H
ATOM    131  CD2 LEU    12      22.180  13.320  32.240  1.00  0.00           C
ATOM    132 1HD2 LEU    12      22.020  13.700  31.230  1.00  0.00           H
ATOM    133 2HD2 LEU    12      21.960  12.280  32.020  1.00  0.00           H
ATOM    134 3HD2 LEU    12      21.420  13.850  32.820  1.00  0.00           H
ATOM    135  C   LEU    12      26.570  15.040  32.070  1.00  0.00           C
ATOM    136  O   LEU    12      26.370  15.200  30.880  1.00  0.00           O
ATOM    137  N   VAL    13      27.660  14.480  32.620  1.00  0.00           N
ATOM    138  H   VAL    13      27.650  14.180  33.590  1.00  0.00           H
ATOM    139  CA  VAL    13      28.890  13.990  31.960  1.00  0.00           C
ATOM    140  HA  VAL    13      28.790  14.130  30.880  1.00  0.00           H
ATOM    141  CB  VAL    13      30.100  14.910  32.400  1.00  0.00           C
ATOM    142  HB  VAL    13      31.010  14.510  31.930  1.00  0.00           H
ATOM    143  CG1 VAL    13      29.790  16.340  31.960  1.00  0.00           C
ATOM    144 1HG1 VAL    13      29.670  16.440  30.880  1.00  0.00           H
ATOM    145 2HG1 VAL    13      28.930  16.760  32.490  1.00  0.00           H
ATOM    146 3HG1 VAL    13      30.640  16.980  32.210  1.00  0.00           H
ATOM    147  CG2 VAL    13      30.500  14.970  33.930  1.00  0.00           C
ATOM    148 1HG2 VAL    13      31.270  15.680  34.210  1.00  0.00           H
ATOM    149 2HG2 VAL    13      29.620  15.150  34.550  1.00  0.00           H
ATOM    150 3HG2 VAL    13      30.920  14.010  34.240  1.00  0.00           H
ATOM    151  C   VAL    13      29.170  12.500  32.290  1.00  0.00           C
ATOM    152  O   VAL    13      28.520  11.910  33.120  1.00  0.00           O
ATOM    153  N   GLN    14      30.120  11.880  31.640  1.00  0.00           N
ATOM    154  H   GLN    14      30.480  12.270  30.780  1.00  0.00           H
ATOM    155  CA  GLN    14      30.570  10.520  31.870  1.00  0.00           C
ATOM    156  HA  GLN    14      29.870   9.940  32.460  1.00  0.00           H
ATOM    157  CB  GLN    14      30.900   9.710  30.600  1.00  0.00           C
ATOM    158  HB1 GLN    14      31.120   8.700  30.940  1.00  0.00           H
ATOM    159  HB2 GLN    14      31.740  10.240  30.140  1.00  0.00           H
ATOM    160  CG  GLN    14      29.770   9.570  29.630  1.00  0.00           C
ATOM    161  HG1 GLN    14      30.200   9.450  28.630  1.00  0.00           H
ATOM    162  HG2 GLN    14      29.220  10.510  29.660  1.00  0.00           H
ATOM    163  CD  GLN    14      28.870   8.390  29.950  1.00  0.00           C
ATOM    164  OE1 GLN    14      28.550   8.030  31.090  1.00  0.00           O
ATOM    165  NE2 GLN    14      28.700   7.490  29.060  1.00  0.00           N
ATOM    166 1HE2 GLN    14      29.070   7.730  28.150  1.00  0.00           H
ATOM    167 2HE2 GLN    14      28.400   6.590  29.420  1.00  0.00           H
ATOM    168  C   GLN    14      31.780  10.550  32.840  1.00  0.00           C
ATOM    169  O   GLN    14      32.560  11.500  32.910  1.00  0.00           O
ATOM    170  N   ALA    15      32.000   9.510  33.650  1.00  0.00           N
ATOM    171  H   ALA    15      31.320   8.770  33.800  1.00  0.00           H
ATOM    172  CA  ALA    15      33.170   9.230  34.500  1.00  0.00           C
ATOM    173  HA  ALA    15      33.270   9.930  35.330  1.00  0.00           H
ATOM    174  CB  ALA    15      33.060   7.780  34.990  1.00  0.00           C
ATOM    175  HB1 ALA    15      32.100   7.610  35.480  1.00  0.00           H
ATOM    176  HB2 ALA    15      33.220   7.080  34.180  1.00  0.00           H
ATOM    177  HB3 ALA    15      33.830   7.630  35.750  1.00  0.00           H
ATOM    178  C   ALA    15      34.440   9.240  33.530  1.00  0.00           C
ATOM    179  O   ALA    15      34.470   8.650  32.430  1.00  0.00           O
ATOM    180  N   GLY    16      35.490   9.910  33.990  1.00  0.00           N
ATOM    181  H   GLY    16      35.330  10.300  34.910  1.00  0.00           H
ATOM    182  CA  GLY    16      36.720  10.140  33.200  1.00  0.00           C
ATOM    183  HA1 GLY    16      36.810   9.280  32.550  1.00  0.00           H
ATOM    184  HA2 GLY    16      37.540  10.110  33.920  1.00  0.00           H
ATOM    185  C   GLY    16      36.770  11.380  32.400  1.00  0.00           C
ATOM    186  O   GLY    16      37.850  11.730  31.950  1.00  0.00           O
ATOM    187  N   ASP    17      35.670  12.090  32.120  1.00  0.00           N
ATOM    188  H   ASP    17      34.830  11.780  32.590  1.00  0.00           H
ATOM    189  CA  ASP    17      35.600  13.330  31.320  1.00  0.00           C
ATOM    190  HA  ASP    17      36.200  13.140  30.430  1.00  0.00           H
ATOM    191  CB  ASP    17      34.130  13.570  30.750  1.00  0.00           C
ATOM    192  HB1 ASP    17      33.480  14.040  31.480  1.00  0.00           H
ATOM    193  HB2 ASP    17      33.690  12.570  30.660  1.00  0.00           H
ATOM    194  CG  ASP    17      34.140  14.260  29.330  1.00  0.00           C
ATOM    195  OD1 ASP    17      35.190  14.860  28.970  1.00  0.00           O
ATOM    196  OD2 ASP    17      33.160  14.130  28.550  1.00  0.00           O
ATOM    197  C   ASP    17      36.200  14.510  32.110  1.00  0.00           C
ATOM    198  O   ASP    17      36.760  14.340  33.190  1.00  0.00           O
ATOM    199  N   SER    18      36.210  15.700  31.530  1.00  0.00           N
ATOM    200  H   SER    18      35.680  15.670  30.670  1.00  0.00           H
ATOM    201  CA  SER    18      36.500  17.000  32.200  1.00  0.00           C
ATOM    202  HA  SER    18      36.620  16.740  33.250  1.00  0.00           H
ATOM    203  CB  SER    18      37.800  17.590  31.710  1.00  0.00           C
ATOM    204  HB1 SER    18      37.920  18.470  32.340  1.00  0.00           H
ATOM    205  HB2 SER    18      37.710  17.690  30.630  1.00  0.00           H
ATOM    206  OG  SER    18      38.850  16.620  31.960  1.00  0.00           O
ATOM    207  HG  SER    18      39.150  16.300  31.100  1.00  0.00           H
ATOM    208  C   SER    18      35.350  18.050  32.100  1.00  0.00           C
ATOM    209  O   SER    18      34.640  18.020  31.150  1.00  0.00           O
ATOM    210  N   LEU    19      35.250  18.980  33.040  1.00  0.00           N
ATOM    211  H   LEU    19      35.880  18.940  33.830  1.00  0.00           H
ATOM    212  CA  LEU    19      34.170  20.030  33.110  1.00  0.00           C
ATOM    213  HA  LEU    19      33.780  20.280  32.120  1.00  0.00           H
ATOM    214  CB  LEU    19      33.000  19.360  33.900  1.00  0.00           C
ATOM    215  HB1 LEU    19      33.420  18.800  34.740  1.00  0.00           H
ATOM    216  HB2 LEU    19      32.720  18.500  33.280  1.00  0.00           H
ATOM    217  CG  LEU    19      31.760  20.170  34.310  1.00  0.00           C
ATOM    218  HG  LEU    19      31.760  21.090  33.730  1.00  0.00           H
ATOM    219  CD1 LEU    19      30.440  19.420  34.180  1.00  0.00           C
ATOM    220 1HD1 LEU    19      30.320  19.230  33.110  1.00  0.00           H
ATOM    221 2HD1 LEU    19      30.400  18.560  34.850  1.00  0.00           H
ATOM    222 3HD1 LEU    19      29.610  20.100  34.360  1.00  0.00           H
ATOM    223  CD2 LEU    19      31.790  20.640  35.810  1.00  0.00           C
ATOM    224 1HD2 LEU    19      31.870  19.710  36.370  1.00  0.00           H
ATOM    225 2HD2 LEU    19      32.630  21.290  36.040  1.00  0.00           H
ATOM    226 3HD2 LEU    19      30.840  21.120  36.050  1.00  0.00           H
ATOM    227  C   LEU    19      34.770  21.320  33.690  1.00  0.00           C
ATOM    228  O   LEU    19      35.720  21.250  34.450  1.00  0.00           O
ATOM    229  N   ARG    20      34.100  22.440  33.480  1.00  0.00           N
ATOM    230  H   ARG    20      33.300  22.410  32.860  1.00  0.00           H
ATOM    231  CA  ARG    20      34.440  23.720  34.070  1.00  0.00           C
ATOM    232  HA  ARG    20      35.170  23.630  34.870  1.00  0.00           H
ATOM    233  CB  ARG    20      35.020  24.620  32.930  1.00  0.00           C
ATOM    234  HB1 ARG    20      34.370  24.690  32.070  1.00  0.00           H
ATOM    235  HB2 ARG    20      35.870  24.030  32.590  1.00  0.00           H
ATOM    236  CG  ARG    20      35.390  26.050  33.390  1.00  0.00           C
ATOM    237  HG1 ARG    20      36.200  25.900  34.110  1.00  0.00           H
ATOM    238  HG2 ARG    20      34.550  26.530  33.890  1.00  0.00           H
ATOM    239  CD  ARG    20      36.020  26.930  32.250  1.00  0.00           C
ATOM    240  HD1 ARG    20      36.730  26.340  31.680  1.00  0.00           H
ATOM    241  HD2 ARG    20      36.510  27.830  32.640  1.00  0.00           H
ATOM    242  NE  ARG    20      34.980  27.360  31.250  1.00  0.00           N
ATOM    243  HE  ARG    20      34.310  26.650  30.990  1.00  0.00           H
ATOM    244  CZ  ARG    20      34.750  28.560  30.780  1.00  0.00           C
ATOM    245  NH1 ARG    20      35.500  29.570  30.970  1.00  0.00           N
ATOM    246 1HH1 ARG    20      36.410  29.310  31.340  1.00  0.00           H
ATOM    247 2HH1 ARG    20      35.270  30.500  30.640  1.00  0.00           H
ATOM    248  NH2 ARG    20      33.770  28.760  29.940  1.00  0.00           N
ATOM    249 1HH2 ARG    20      33.310  27.890  29.700  1.00  0.00           H
ATOM    250 2HH2 ARG    20      33.610  29.590  29.400  1.00  0.00           H
ATOM    251  C   ARG    20      33.220  24.370  34.730  1.00  0.00           C
ATOM    252  O   ARG    20      32.110  24.410  34.240  1.00  0.00           O
ATOM    253  N   LEU    21      33.480  24.940  35.840  1.00  0.00           N
ATOM    254  H   LEU    21      34.430  24.940  36.200  1.00  0.00           H
ATOM    255  CA  LEU    21      32.540  25.770  36.620  1.00  0.00           C
ATOM    256  HA  LEU    21      31.590  25.740  36.090  1.00  0.00           H
ATOM    257  CB  LEU    21      32.200  25.190  38.030  1.00  0.00           C
ATOM    258  HB1 LEU    21      31.470  25.880  38.450  1.00  0.00           H
ATOM    259  HB2 LEU    21      33.040  25.060  38.710  1.00  0.00           H
ATOM    260  CG  LEU    21      31.430  23.830  38.040  1.00  0.00           C
ATOM    261  HG  LEU    21      32.070  23.040  37.640  1.00  0.00           H
ATOM    262  CD1 LEU    21      31.120  23.440  39.430  1.00  0.00           C
ATOM    263 1HD1 LEU    21      30.620  22.480  39.560  1.00  0.00           H
ATOM    264 2HD1 LEU    21      32.100  23.380  39.920  1.00  0.00           H
ATOM    265 3HD1 LEU    21      30.570  24.260  39.880  1.00  0.00           H
ATOM    266  CD2 LEU    21      30.160  23.740  37.220  1.00  0.00           C
ATOM    267 1HD2 LEU    21      29.670  22.790  37.420  1.00  0.00           H
ATOM    268 2HD2 LEU    21      29.420  24.470  37.530  1.00  0.00           H
ATOM    269 3HD2 LEU    21      30.320  23.760  36.140  1.00  0.00           H
ATOM    270  C   LEU    21      33.010  27.160  36.510  1.00  0.00           C
ATOM    271  O   LEU    21      34.220  27.490  36.670  1.00  0.00           O
ATOM    272  N   SER    22      32.120  28.020  36.150  1.00  0.00           N
ATOM    273  H   SER    22      31.240  27.700  35.760  1.00  0.00           H
ATOM    274  CA  SER    22      32.230  29.470  36.330  1.00  0.00           C
ATOM    275  HA  SER    22      33.220  29.810  36.630  1.00  0.00           H
ATOM    276  CB  SER    22      31.800  30.190  35.080  1.00  0.00           C
ATOM    277  HB1 SER    22      32.110  31.230  35.040  1.00  0.00           H
ATOM    278  HB2 SER    22      30.720  30.080  34.970  1.00  0.00           H
ATOM    279  OG  SER    22      32.510  29.510  34.000  1.00  0.00           O
ATOM    280  HG  SER    22      32.130  28.640  33.880  1.00  0.00           H
ATOM    281  C   SER    22      31.480  30.040  37.520  1.00  0.00           C
ATOM    282  O   SER    22      30.420  29.560  37.980  1.00  0.00           O
ATOM    283  N   CYS    23      31.920  31.180  37.940  1.00  0.00           N
ATOM    284  H   CYS    23      32.760  31.560  37.530  1.00  0.00           H
ATOM    285  CA  CYS    23      31.170  32.030  38.870  1.00  0.00           C
ATOM    286  HA  CYS    23      30.110  31.780  38.860  1.00  0.00           H
ATOM    287  CB  CYS    23      31.600  31.630  40.260  1.00  0.00           C
ATOM    288  HB1 CYS    23      32.690  31.730  40.320  1.00  0.00           H
ATOM    289  HB2 CYS    23      31.380  30.580  40.480  1.00  0.00           H
ATOM    290  SG  CYS    23      30.860  32.600  41.620  1.00  0.00           S
ATOM    291  C   CYS    23      31.380  33.590  38.680  1.00  0.00           C
ATOM    292  O   CYS    23      32.510  34.180  38.680  1.00  0.00           O
ATOM    293  N   ALA    24      30.270  34.340  38.680  1.00  0.00           N
ATOM    294  H   ALA    24      29.330  33.990  38.780  1.00  0.00           H
ATOM    295  CA  ALA    24      30.410  35.760  38.260  1.00  0.00           C
ATOM    296  HA  ALA    24      31.280  35.820  37.590  1.00  0.00           H
ATOM    297  CB  ALA    24      29.190  36.060  37.370  1.00  0.00           C
ATOM    298  HB1 ALA    24      29.330  37.080  37.000  1.00  0.00           H
ATOM    299  HB2 ALA    24      29.150  35.330  36.560  1.00  0.00           H
ATOM    300  HB3 ALA    24      28.200  35.960  37.820  1.00  0.00           H
ATOM    301  C   ALA    24      30.520  36.670  39.510  1.00  0.00           C
ATOM    302  O   ALA    24      29.540  36.590  40.310  1.00  0.00           O
ATOM    303  N   ALA    25      31.460  37.530  39.630  1.00  0.00           N
ATOM    304  H   ALA    25      32.210  37.480  38.950  1.00  0.00           H
ATOM    305  CA  ALA    25      31.790  38.280  40.840  1.00  0.00           C
ATOM    306  HA  ALA    25      31.720  37.680  41.750  1.00  0.00           H
ATOM    307  CB  ALA    25      33.300  38.710  40.770  1.00  0.00           C
ATOM    308  HB1 ALA    25      33.620  38.760  41.810  1.00  0.00           H
ATOM    309  HB2 ALA    25      33.930  37.980  40.260  1.00  0.00           H
ATOM    310  HB3 ALA    25      33.460  39.730  40.420  1.00  0.00           H
ATOM    311  C   ALA    25      30.810  39.430  40.920  1.00  0.00           C
ATOM    312  O   ALA    25      30.790  40.230  41.880  1.00  0.00           O
ATOM    313  N   SER    26      29.900  39.610  39.890  1.00  0.00           N
ATOM    314  H   SER    26      30.210  39.020  39.140  1.00  0.00           H
ATOM    315  CA  SER    26      28.630  40.400  39.830  1.00  0.00           C
ATOM    316  HA  SER    26      28.380  40.470  38.770  1.00  0.00           H
ATOM    317  CB  SER    26      27.500  39.630  40.540  1.00  0.00           C
ATOM    318  HB1 SER    26      26.640  40.300  40.540  1.00  0.00           H
ATOM    319  HB2 SER    26      27.680  39.550  41.610  1.00  0.00           H
ATOM    320  OG  SER    26      27.130  38.460  39.860  1.00  0.00           O
ATOM    321  HG  SER    26      27.820  37.810  40.050  1.00  0.00           H
ATOM    322  C   SER    26      28.840  41.840  40.350  1.00  0.00           C
ATOM    323  O   SER    26      28.020  42.340  41.060  1.00  0.00           O
ATOM    324  N   GLY    27      29.990  42.430  39.940  1.00  0.00           N
ATOM    325  H   GLY    27      30.630  41.870  39.400  1.00  0.00           H
ATOM    326  CA  GLY    27      30.360  43.810  40.220  1.00  0.00           C
ATOM    327  HA1 GLY    27      29.440  44.400  40.270  1.00  0.00           H
ATOM    328  HA2 GLY    27      30.910  44.140  39.330  1.00  0.00           H
ATOM    329  C   GLY    27      31.130  44.090  41.460  1.00  0.00           C
ATOM    330  O   GLY    27      31.430  45.280  41.700  1.00  0.00           O
ATOM    331  N   LEU    28      31.420  43.040  42.270  1.00  0.00           N
ATOM    332  H   LEU    28      31.090  42.140  41.970  1.00  0.00           H
ATOM    333  CA  LEU    28      32.310  43.220  43.440  1.00  0.00           C
ATOM    334  HA  LEU    28      31.930  44.020  44.070  1.00  0.00           H
ATOM    335  CB  LEU    28      32.330  41.990  44.290  1.00  0.00           C
ATOM    336  HB1 LEU    28      33.070  42.080  45.080  1.00  0.00           H
ATOM    337  HB2 LEU    28      32.570  41.100  43.710  1.00  0.00           H
ATOM    338  CG  LEU    28      30.930  41.550  44.900  1.00  0.00           C
ATOM    339  HG  LEU    28      30.240  41.230  44.120  1.00  0.00           H
ATOM    340  CD1 LEU    28      30.900  40.350  45.780  1.00  0.00           C
ATOM    341 1HD1 LEU    28      31.290  40.660  46.750  1.00  0.00           H
ATOM    342 2HD1 LEU    28      29.900  39.940  45.880  1.00  0.00           H
ATOM    343 3HD1 LEU    28      31.500  39.550  45.340  1.00  0.00           H
ATOM    344  CD2 LEU    28      30.180  42.710  45.550  1.00  0.00           C
ATOM    345 1HD2 LEU    28      29.290  42.560  46.170  1.00  0.00           H
ATOM    346 2HD2 LEU    28      30.820  43.290  46.210  1.00  0.00           H
ATOM    347 3HD2 LEU    28      29.870  43.450  44.810  1.00  0.00           H
ATOM    348  C   LEU    28      33.750  43.530  42.960  1.00  0.00           C
ATOM    349  O   LEU    28      34.160  43.360  41.800  1.00  0.00           O
ATOM    350  N   LEU    29      34.530  43.970  43.890  1.00  0.00           N
ATOM    351  H   LEU    29      34.010  44.150  44.740  1.00  0.00           H
ATOM    352  CA  LEU    29      35.880  44.560  43.830  1.00  0.00           C
ATOM    353  HA  LEU    29      35.770  45.220  42.970  1.00  0.00           H
ATOM    354  CB  LEU    29      36.050  45.430  45.080  1.00  0.00           C
ATOM    355  HB1 LEU    29      36.030  44.760  45.940  1.00  0.00           H
ATOM    356  HB2 LEU    29      35.250  46.170  45.100  1.00  0.00           H
ATOM    357  CG  LEU    29      37.420  46.230  45.150  1.00  0.00           C
ATOM    358  HG  LEU    29      38.240  45.690  44.670  1.00  0.00           H
ATOM    359  CD1 LEU    29      37.340  47.630  44.520  1.00  0.00           C
ATOM    360 1HD1 LEU    29      36.540  48.120  45.080  1.00  0.00           H
ATOM    361 2HD1 LEU    29      38.240  48.240  44.570  1.00  0.00           H
ATOM    362 3HD1 LEU    29      37.060  47.510  43.470  1.00  0.00           H
ATOM    363  CD2 LEU    29      37.810  46.400  46.570  1.00  0.00           C
ATOM    364 1HD2 LEU    29      37.150  47.110  47.070  1.00  0.00           H
ATOM    365 2HD2 LEU    29      37.850  45.480  47.160  1.00  0.00           H
ATOM    366 3HD2 LEU    29      38.780  46.880  46.550  1.00  0.00           H
ATOM    367  C   LEU    29      36.950  43.440  43.570  1.00  0.00           C
ATOM    368  O   LEU    29      37.890  43.190  44.370  1.00  0.00           O
ATOM    369  N   PHE    30      36.840  42.800  42.450  1.00  0.00           N
ATOM    370  H   PHE    30      35.990  42.990  41.940  1.00  0.00           H
ATOM    371  CA  PHE    30      37.630  41.650  42.130  1.00  0.00           C
ATOM    372  HA  PHE    30      37.410  40.890  42.870  1.00  0.00           H
ATOM    373  CB  PHE    30      37.160  41.080  40.770  1.00  0.00           C
ATOM    374  HB1 PHE    30      37.460  41.800  40.020  1.00  0.00           H
ATOM    375  HB2 PHE    30      36.090  41.110  40.930  1.00  0.00           H
ATOM    376  CG  PHE    30      37.410  39.640  40.400  1.00  0.00           C
ATOM    377  CD1 PHE    30      37.480  38.580  41.360  1.00  0.00           C
ATOM    378  HD1 PHE    30      37.510  38.850  42.410  1.00  0.00           H
ATOM    379  CE1 PHE    30      37.660  37.220  41.030  1.00  0.00           C
ATOM    380  HE1 PHE    30      37.590  36.400  41.730  1.00  0.00           H
ATOM    381  CZ  PHE    30      37.790  36.870  39.670  1.00  0.00           C
ATOM    382  HZ  PHE    30      38.050  35.880  39.340  1.00  0.00           H
ATOM    383  CE2 PHE    30      37.640  37.880  38.660  1.00  0.00           C
ATOM    384  HE2 PHE    30      37.680  37.720  37.590  1.00  0.00           H
ATOM    385  CD2 PHE    30      37.450  39.270  39.020  1.00  0.00           C
ATOM    386  HD2 PHE    30      37.320  40.020  38.250  1.00  0.00           H
ATOM    387  C   PHE    30      39.130  41.860  42.060  1.00  0.00           C
ATOM    388  O   PHE    30      39.900  40.910  42.220  1.00  0.00           O
ATOM    389  N   SER    37      39.570  43.160  42.040  1.00  0.00           N
ATOM    390  H   SER    37      38.890  43.880  41.850  1.00  0.00           H
ATOM    391  CA  SER    37      41.010  43.640  42.240  1.00  0.00           C
ATOM    392  HA  SER    37      41.580  43.020  41.550  1.00  0.00           H
ATOM    393  CB  SER    37      41.200  45.110  41.860  1.00  0.00           C
ATOM    394  HB1 SER    37      41.230  45.280  40.780  1.00  0.00           H
ATOM    395  HB2 SER    37      42.190  45.410  42.200  1.00  0.00           H
ATOM    396  OG  SER    37      40.270  45.920  42.570  1.00  0.00           O
ATOM    397  HG  SER    37      39.630  46.260  41.940  1.00  0.00           H
ATOM    398  C   SER    37      41.620  43.350  43.590  1.00  0.00           C
ATOM    399  O   SER    37      42.870  43.170  43.620  1.00  0.00           O
ATOM    400  N   PHE    38      40.780  43.180  44.590  1.00  0.00           N
ATOM    401  H   PHE    38      39.800  43.320  44.380  1.00  0.00           H
ATOM    402  CA  PHE    38      41.220  42.860  45.930  1.00  0.00           C
ATOM    403  HA  PHE    38      42.290  42.660  45.940  1.00  0.00           H
ATOM    404  CB  PHE    38      41.010  44.050  46.840  1.00  0.00           C
ATOM    405  HB1 PHE    38      41.170  43.710  47.860  1.00  0.00           H
ATOM    406  HB2 PHE    38      39.970  44.370  46.790  1.00  0.00           H
ATOM    407  CG  PHE    38      41.990  45.150  46.590  1.00  0.00           C
ATOM    408  CD1 PHE    38      41.760  46.180  45.670  1.00  0.00           C
ATOM    409  HD1 PHE    38      40.810  46.270  45.170  1.00  0.00           H
ATOM    410  CE1 PHE    38      42.700  47.190  45.600  1.00  0.00           C
ATOM    411  HE1 PHE    38      42.480  48.020  44.940  1.00  0.00           H
ATOM    412  CZ  PHE    38      43.940  47.070  46.170  1.00  0.00           C
ATOM    413  HZ  PHE    38      44.670  47.830  45.940  1.00  0.00           H
ATOM    414  CE2 PHE    38      44.230  45.960  46.930  1.00  0.00           C
ATOM    415  HE2 PHE    38      45.170  45.880  47.460  1.00  0.00           H
ATOM    416  CD2 PHE    38      43.270  44.990  47.200  1.00  0.00           C
ATOM    417  HD2 PHE    38      43.460  44.130  47.820  1.00  0.00           H
ATOM    418  C   PHE    38      40.520  41.610  46.540  1.00  0.00           C
ATOM    419  O   PHE    38      40.840  41.320  47.730  1.00  0.00           O
ATOM    420  N   TYR    39      39.560  40.980  45.890  1.00  0.00           N
ATOM    421  H   TYR    39      39.140  41.320  45.040  1.00  0.00           H
ATOM    422  CA  TYR    39      38.770  39.970  46.480  1.00  0.00           C
ATOM    423  HA  TYR    39      38.810  40.120  47.560  1.00  0.00           H
ATOM    424  CB  TYR    39      37.260  40.120  46.070  1.00  0.00           C
ATOM    425  HB1 TYR    39      36.830  39.120  46.060  1.00  0.00           H
ATOM    426  HB2 TYR    39      37.230  40.590  45.090  1.00  0.00           H
ATOM    427  CG  TYR    39      36.590  41.000  47.150  1.00  0.00           C
ATOM    428  CD1 TYR    39      36.790  42.360  47.280  1.00  0.00           C
ATOM    429  HD1 TYR    39      37.650  42.870  46.880  1.00  0.00           H
ATOM    430  CE1 TYR    39      36.120  43.120  48.240  1.00  0.00           C
ATOM    431  HE1 TYR    39      36.260  44.180  48.390  1.00  0.00           H
ATOM    432  CZ  TYR    39      35.210  42.430  49.020  1.00  0.00           C
ATOM    433  OH  TYR    39      34.580  43.070  50.000  1.00  0.00           O
ATOM    434  HH  TYR    39      34.020  42.560  50.590  1.00  0.00           H
ATOM    435  CE2 TYR    39      34.930  41.080  48.920  1.00  0.00           C
ATOM    436  HE2 TYR    39      34.170  40.640  49.550  1.00  0.00           H
ATOM    437  CD2 TYR    39      35.600  40.390  47.910  1.00  0.00           C
ATOM    438  HD2 TYR    39      35.370  39.340  47.860  1.00  0.00           H
ATOM    439  C   TYR    39      39.370  38.580  46.080  1.00  0.00           C
ATOM    440  O   TYR    39      39.800  38.370  44.960  1.00  0.00           O
ATOM    441  N   ILE    40      39.160  37.680  47.010  1.00  0.00           N
ATOM    442  H   ILE    40      38.710  37.980  47.860  1.00  0.00           H
ATOM    443  CA  ILE    40      39.340  36.250  46.980  1.00  0.00           C
ATOM    444  HA  ILE    40      40.090  35.910  46.250  1.00  0.00           H
ATOM    445  CB  ILE    40      39.860  35.740  48.290  1.00  0.00           C
ATOM    446  HB  ILE    40      39.090  35.840  49.050  1.00  0.00           H
ATOM    447  CG2 ILE    40      40.250  34.230  48.200  1.00  0.00           C
ATOM    448 1HG2 ILE    40      41.050  34.170  47.450  1.00  0.00           H
ATOM    449 2HG2 ILE    40      40.740  33.780  49.060  1.00  0.00           H
ATOM    450 3HG2 ILE    40      39.410  33.660  47.820  1.00  0.00           H
ATOM    451  CG1 ILE    40      41.040  36.530  48.890  1.00  0.00           C
ATOM    452 1HG1 ILE    40      40.930  37.590  48.670  1.00  0.00           H
ATOM    453 2HG1 ILE    40      41.900  36.420  48.230  1.00  0.00           H
ATOM    454  CD  ILE    40      41.370  36.320  50.340  1.00  0.00           C
ATOM    455  HD1 ILE    40      40.510  36.520  50.970  1.00  0.00           H
ATOM    456  HD2 ILE    40      41.760  35.320  50.510  1.00  0.00           H
ATOM    457  HD3 ILE    40      42.190  37.000  50.590  1.00  0.00           H
ATOM    458  C   ILE    40      37.970  35.560  46.550  1.00  0.00           C
ATOM    459  O   ILE    40      36.930  35.900  47.080  1.00  0.00           O
ATOM    460  N   MET    41      37.890  34.540  45.650  1.00  0.00           N
ATOM    461  H   MET    41      38.730  34.260  45.150  1.00  0.00           H
ATOM    462  CA  MET    41      36.680  33.770  45.370  1.00  0.00           C
ATOM    463  HA  MET    41      35.890  33.980  46.100  1.00  0.00           H
ATOM    464  CB  MET    41      36.100  34.130  43.980  1.00  0.00           C
ATOM    465  HB1 MET    41      35.470  33.290  43.680  1.00  0.00           H
ATOM    466  HB2 MET    41      36.820  34.260  43.170  1.00  0.00           H
ATOM    467  CG  MET    41      35.280  35.420  44.130  1.00  0.00           C
ATOM    468  HG1 MET    41      35.970  36.200  44.460  1.00  0.00           H
ATOM    469  HG2 MET    41      34.570  35.260  44.950  1.00  0.00           H
ATOM    470  SD  MET    41      34.360  36.130  42.720  1.00  0.00           S
ATOM    471  CE  MET    41      33.310  34.730  42.460  1.00  0.00           C
ATOM    472  HE1 MET    41      33.870  34.020  41.860  1.00  0.00           H
ATOM    473  HE2 MET    41      32.990  34.290  43.410  1.00  0.00           H
ATOM    474  HE3 MET    41      32.370  35.020  41.980  1.00  0.00           H
ATOM    475  C   MET    41      37.010  32.280  45.570  1.00  0.00           C
ATOM    476  O   MET    41      38.140  31.830  45.400  1.00  0.00           O
ATOM    477  N   GLY    42      36.000  31.460  46.040  1.00  0.00           N
ATOM    478  H   GLY    42      35.040  31.760  46.130  1.00  0.00           H
ATOM    479  CA  GLY    42      36.080  29.950  46.090  1.00  0.00           C
ATOM    480  HA1 GLY    42      36.600  29.610  46.990  1.00  0.00           H
ATOM    481  HA2 GLY    42      36.590  29.620  45.180  1.00  0.00           H
ATOM    482  C   GLY    42      34.760  29.240  46.030  1.00  0.00           C
ATOM    483  O   GLY    42      33.670  29.870  45.930  1.00  0.00           O
ATOM    484  N   TRP    43      34.950  27.920  46.070  1.00  0.00           N
ATOM    485  H   TRP    43      35.880  27.560  45.930  1.00  0.00           H
ATOM    486  CA  TRP    43      33.920  26.890  45.880  1.00  0.00           C
ATOM    487  HA  TRP    43      32.970  27.400  45.760  1.00  0.00           H
ATOM    488  CB  TRP    43      34.210  26.110  44.610  1.00  0.00           C
ATOM    489  HB1 TRP    43      33.570  25.240  44.730  1.00  0.00           H
ATOM    490  HB2 TRP    43      35.220  25.680  44.650  1.00  0.00           H
ATOM    491  CG  TRP    43      34.020  26.710  43.250  1.00  0.00           C
ATOM    492  CD1 TRP    43      34.970  27.420  42.550  1.00  0.00           C
ATOM    493  HD1 TRP    43      35.980  27.450  42.940  1.00  0.00           H
ATOM    494  NE1 TRP    43      34.470  27.750  41.330  1.00  0.00           N
ATOM    495  HE1 TRP    43      35.010  28.120  40.560  1.00  0.00           H
ATOM    496  CE2 TRP    43      33.170  27.550  41.260  1.00  0.00           C
ATOM    497  CZ2 TRP    43      32.220  27.860  40.240  1.00  0.00           C
ATOM    498  HZ2 TRP    43      32.490  28.350  39.320  1.00  0.00           H
ATOM    499  CH2 TRP    43      30.830  27.530  40.470  1.00  0.00           C
ATOM    500  HH2 TRP    43      30.140  27.790  39.680  1.00  0.00           H
ATOM    501  CZ3 TRP    43      30.490  26.940  41.690  1.00  0.00           C
ATOM    502  HZ3 TRP    43      29.440  26.750  41.870  1.00  0.00           H
ATOM    503  CE3 TRP    43      31.460  26.610  42.650  1.00  0.00           C
ATOM    504  HE3 TRP    43      31.090  26.150  43.560  1.00  0.00           H
ATOM    505  CD2 TRP    43      32.820  26.960  42.500  1.00  0.00           C
ATOM    506  C   TRP    43      33.860  25.870  47.030  1.00  0.00           C
ATOM    507  O   TRP    43      34.870  25.200  47.370  1.00  0.00           O
ATOM    508  N   PHE    44      32.670  25.530  47.500  1.00  0.00           N
ATOM    509  H   PHE    44      31.920  26.130  47.180  1.00  0.00           H
ATOM    510  CA  PHE    44      32.300  24.430  48.280  1.00  0.00           C
ATOM    511  HA  PHE    44      33.140  23.910  48.740  1.00  0.00           H
ATOM    512  CB  PHE    44      31.520  24.910  49.450  1.00  0.00           C
ATOM    513  HB1 PHE    44      31.130  24.030  49.980  1.00  0.00           H
ATOM    514  HB2 PHE    44      30.690  25.540  49.120  1.00  0.00           H
ATOM    515  CG  PHE    44      32.350  25.720  50.430  1.00  0.00           C
ATOM    516  CD1 PHE    44      32.820  27.050  50.120  1.00  0.00           C
ATOM    517  HD1 PHE    44      32.530  27.500  49.180  1.00  0.00           H
ATOM    518  CE1 PHE    44      33.660  27.830  50.990  1.00  0.00           C
ATOM    519  HE1 PHE    44      33.930  28.860  50.850  1.00  0.00           H
ATOM    520  CZ  PHE    44      33.780  27.290  52.290  1.00  0.00           C
ATOM    521  HZ  PHE    44      34.420  27.900  52.910  1.00  0.00           H
ATOM    522  CE2 PHE    44      33.350  26.050  52.620  1.00  0.00           C
ATOM    523  HE2 PHE    44      33.470  25.730  53.640  1.00  0.00           H
ATOM    524  CD2 PHE    44      32.660  25.200  51.740  1.00  0.00           C
ATOM    525  HD2 PHE    44      32.440  24.160  51.960  1.00  0.00           H
ATOM    526  C   PHE    44      31.480  23.440  47.460  1.00  0.00           C
ATOM    527  O   PHE    44      30.990  23.750  46.390  1.00  0.00           O
ATOM    528  N   ARG    45      31.230  22.200  47.920  1.00  0.00           N
ATOM    529  H   ARG    45      31.630  21.950  48.810  1.00  0.00           H
ATOM    530  CA  ARG    45      30.330  21.200  47.280  1.00  0.00           C
ATOM    531  HA  ARG    45      29.580  21.720  46.690  1.00  0.00           H
ATOM    532  CB  ARG    45      31.190  20.350  46.380  1.00  0.00           C
ATOM    533  HB1 ARG    45      31.620  21.040  45.650  1.00  0.00           H
ATOM    534  HB2 ARG    45      30.460  19.760  45.810  1.00  0.00           H
ATOM    535  CG  ARG    45      32.240  19.400  46.930  1.00  0.00           C
ATOM    536  HG1 ARG    45      31.860  18.680  47.650  1.00  0.00           H
ATOM    537  HG2 ARG    45      33.070  20.000  47.280  1.00  0.00           H
ATOM    538  CD  ARG    45      32.710  18.520  45.830  1.00  0.00           C
ATOM    539  HD1 ARG    45      33.120  19.130  45.020  1.00  0.00           H
ATOM    540  HD2 ARG    45      31.880  17.880  45.520  1.00  0.00           H
ATOM    541  NE  ARG    45      33.790  17.650  46.250  1.00  0.00           N
ATOM    542  HE  ARG    45      34.260  17.920  47.100  1.00  0.00           H
ATOM    543  CZ  ARG    45      34.420  16.720  45.570  1.00  0.00           C
ATOM    544  NH1 ARG    45      34.010  16.380  44.370  1.00  0.00           N
ATOM    545 1HH1 ARG    45      33.520  17.090  43.850  1.00  0.00           H
ATOM    546 2HH1 ARG    45      34.380  15.590  43.860  1.00  0.00           H
ATOM    547  NH2 ARG    45      35.440  16.140  46.030  1.00  0.00           N
ATOM    548 1HH2 ARG    45      35.790  16.370  46.950  1.00  0.00           H
ATOM    549 2HH2 ARG    45      35.960  15.410  45.560  1.00  0.00           H
ATOM    550  C   ARG    45      29.670  20.310  48.250  1.00  0.00           C
ATOM    551  O   ARG    45      30.210  20.030  49.320  1.00  0.00           O
ATOM    552  N   GLN    46      28.420  20.010  48.010  1.00  0.00           N
ATOM    553  H   GLN    46      27.950  20.350  47.190  1.00  0.00           H
ATOM    554  CA  GLN    46      27.810  18.930  48.770  1.00  0.00           C
ATOM    555  HA  GLN    46      28.590  18.530  49.410  1.00  0.00           H
ATOM    556  CB  GLN    46      26.700  19.440  49.710  1.00  0.00           C
ATOM    557  HB1 GLN    46      25.860  19.840  49.150  1.00  0.00           H
ATOM    558  HB2 GLN    46      27.150  20.210  50.340  1.00  0.00           H
ATOM    559  CG  GLN    46      26.130  18.480  50.760  1.00  0.00           C
ATOM    560  HG1 GLN    46      27.050  18.140  51.240  1.00  0.00           H
ATOM    561  HG2 GLN    46      25.750  17.580  50.280  1.00  0.00           H
ATOM    562  CD  GLN    46      25.060  19.160  51.530  1.00  0.00           C
ATOM    563  OE1 GLN    46      24.510  20.170  51.240  1.00  0.00           O
ATOM    564  NE2 GLN    46      24.740  18.490  52.600  1.00  0.00           N
ATOM    565 1HE2 GLN    46      25.120  17.580  52.800  1.00  0.00           H
ATOM    566 2HE2 GLN    46      24.000  18.870  53.180  1.00  0.00           H
ATOM    567  C   GLN    46      27.200  17.870  47.800  1.00  0.00           C
ATOM    568  O   GLN    46      26.380  18.150  46.920  1.00  0.00           O
ATOM    569  N   ALA    47      27.520  16.590  48.080  1.00  0.00           N
ATOM    570  H   ALA    47      27.970  16.350  48.950  1.00  0.00           H
ATOM    571  CA  ALA    47      27.020  15.410  47.350  1.00  0.00           C
ATOM    572  HA  ALA    47      26.700  15.770  46.370  1.00  0.00           H
ATOM    573  CB  ALA    47      28.260  14.570  47.070  1.00  0.00           C
ATOM    574  HB1 ALA    47      28.140  13.550  46.710  1.00  0.00           H
ATOM    575  HB2 ALA    47      28.980  15.010  46.370  1.00  0.00           H
ATOM    576  HB3 ALA    47      28.840  14.450  47.990  1.00  0.00           H
ATOM    577  C   ALA    47      25.770  14.780  48.020  1.00  0.00           C
ATOM    578  O   ALA    47      25.580  15.080  49.250  1.00  0.00           O
ATOM    579  N   PRO    48      24.960  13.940  47.330  1.00  0.00           N
ATOM    580  CD  PRO    48      25.090  13.510  45.980  1.00  0.00           C
ATOM    581  HD1 PRO    48      25.950  12.840  46.030  1.00  0.00           H
ATOM    582  HD2 PRO    48      25.410  14.320  45.320  1.00  0.00           H
ATOM    583  CG  PRO    48      23.780  12.910  45.570  1.00  0.00           C
ATOM    584  HG1 PRO    48      23.870  12.080  44.870  1.00  0.00           H
ATOM    585  HG2 PRO    48      23.080  13.650  45.170  1.00  0.00           H
ATOM    586  CB  PRO    48      23.180  12.380  46.880  1.00  0.00           C
ATOM    587  HB1 PRO    48      23.610  11.400  47.100  1.00  0.00           H
ATOM    588  HB2 PRO    48      22.090  12.430  46.820  1.00  0.00           H
ATOM    589  CA  PRO    48      23.810  13.300  47.900  1.00  0.00           C
ATOM    590  HA  PRO    48      23.170  14.170  48.040  1.00  0.00           H
ATOM    591  C   PRO    48      24.070  12.530  49.200  1.00  0.00           C
ATOM    592  O   PRO    48      25.020  11.740  49.250  1.00  0.00           O
ATOM    593  N   GLY    49      23.270  12.790  50.230  1.00  0.00           N
ATOM    594  H   GLY    49      22.500  13.440  50.140  1.00  0.00           H
ATOM    595  CA  GLY    49      23.360  12.100  51.540  1.00  0.00           C
ATOM    596  HA1 GLY    49      23.170  11.040  51.410  1.00  0.00           H
ATOM    597  HA2 GLY    49      22.570  12.430  52.220  1.00  0.00           H
ATOM    598  C   GLY    49      24.700  12.340  52.280  1.00  0.00           C
ATOM    599  O   GLY    49      24.960  11.570  53.180  1.00  0.00           O
ATOM    600  N   ARG    50      25.510  13.300  51.780  1.00  0.00           N
ATOM    601  H   ARG    50      25.220  13.840  50.980  1.00  0.00           H
ATOM    602  CA  ARG    50      26.810  13.660  52.420  1.00  0.00           C
ATOM    603  HA  ARG    50      26.990  12.940  53.220  1.00  0.00           H
ATOM    604  CB  ARG    50      28.000  13.400  51.430  1.00  0.00           C
ATOM    605  HB1 ARG    50      28.900  13.890  51.830  1.00  0.00           H
ATOM    606  HB2 ARG    50      27.750  13.960  50.530  1.00  0.00           H
ATOM    607  CG  ARG    50      28.360  11.920  51.340  1.00  0.00           C
ATOM    608  HG1 ARG    50      27.520  11.230  51.270  1.00  0.00           H
ATOM    609  HG2 ARG    50      28.890  11.600  52.240  1.00  0.00           H
ATOM    610  CD  ARG    50      29.340  11.670  50.270  1.00  0.00           C
ATOM    611  HD1 ARG    50      28.980  12.070  49.320  1.00  0.00           H
ATOM    612  HD2 ARG    50      29.560  10.620  50.070  1.00  0.00           H
ATOM    613  NE  ARG    50      30.640  12.290  50.640  1.00  0.00           N
ATOM    614  HE  ARG    50      30.750  12.810  51.510  1.00  0.00           H
ATOM    615  CZ  ARG    50      31.790  12.200  49.940  1.00  0.00           C
ATOM    616  NH1 ARG    50      31.740  11.830  48.710  1.00  0.00           N
ATOM    617 1HH1 ARG    50      30.870  11.590  48.260  1.00  0.00           H
ATOM    618 2HH1 ARG    50      32.590  11.640  48.200  1.00  0.00           H
ATOM    619  NH2 ARG    50      32.910  12.600  50.490  1.00  0.00           N
ATOM    620 1HH2 ARG    50      32.960  12.840  51.470  1.00  0.00           H
ATOM    621 2HH2 ARG    50      33.790  12.650  50.000  1.00  0.00           H
ATOM    622  C   ARG    50      26.840  15.080  53.020  1.00  0.00           C
ATOM    623  O   ARG    50      26.020  15.990  52.750  1.00  0.00           O
ATOM    624  N   GLU    51      27.900  15.310  53.800  1.00  0.00           N
ATOM    625  H   GLU    51      28.550  14.570  54.050  1.00  0.00           H
ATOM    626  CA  GLU    51      28.090  16.680  54.520  1.00  0.00           C
ATOM    627  HA  GLU    51      27.140  17.190  54.660  1.00  0.00           H
ATOM    628  CB  GLU    51      28.890  16.530  55.790  1.00  0.00           C
ATOM    629  HB1 GLU    51      29.500  17.420  55.930  1.00  0.00           H
ATOM    630  HB2 GLU    51      29.610  15.720  55.650  1.00  0.00           H
ATOM    631  CG  GLU    51      28.100  16.080  57.050  1.00  0.00           C
ATOM    632  HG1 GLU    51      27.360  16.860  57.240  1.00  0.00           H
ATOM    633  HG2 GLU    51      28.770  16.160  57.910  1.00  0.00           H
ATOM    634  CD  GLU    51      27.510  14.720  57.080  1.00  0.00           C
ATOM    635  OE1 GLU    51      28.200  13.740  57.430  1.00  0.00           O
ATOM    636  OE2 GLU    51      26.360  14.600  56.650  1.00  0.00           O
ATOM    637  C   GLU    51      29.000  17.620  53.670  1.00  0.00           C
ATOM    638  O   GLU    51      29.860  17.090  52.990  1.00  0.00           O
ATOM    639  N   ARG    52      28.830  18.920  53.690  1.00  0.00           N
ATOM    640  H   ARG    52      28.020  19.280  54.180  1.00  0.00           H
ATOM    641  CA  ARG    52      29.410  19.760  52.660  1.00  0.00           C
ATOM    642  HA  ARG    52      29.170  19.320  51.700  1.00  0.00           H
ATOM    643  CB  ARG    52      28.820  21.170  52.880  1.00  0.00           C
ATOM    644  HB1 ARG    52      29.140  21.550  53.850  1.00  0.00           H
ATOM    645  HB2 ARG    52      27.740  21.190  53.010  1.00  0.00           H
ATOM    646  CG  ARG    52      29.120  22.210  51.740  1.00  0.00           C
ATOM    647  HG1 ARG    52      28.730  21.760  50.820  1.00  0.00           H
ATOM    648  HG2 ARG    52      30.180  22.390  51.530  1.00  0.00           H
ATOM    649  CD  ARG    52      28.460  23.590  51.910  1.00  0.00           C
ATOM    650  HD1 ARG    52      27.410  23.470  52.170  1.00  0.00           H
ATOM    651  HD2 ARG    52      28.440  24.230  51.020  1.00  0.00           H
ATOM    652  NE  ARG    52      29.000  24.340  53.010  1.00  0.00           N
ATOM    653  HE  ARG    52      29.510  23.870  53.740  1.00  0.00           H
ATOM    654  CZ  ARG    52      29.020  25.650  53.060  1.00  0.00           C
ATOM    655  NH1 ARG    52      28.340  26.380  52.140  1.00  0.00           N
ATOM    656 1HH1 ARG    52      27.720  25.990  51.440  1.00  0.00           H
ATOM    657 2HH1 ARG    52      28.330  27.390  52.200  1.00  0.00           H
ATOM    658  NH2 ARG    52      29.740  26.250  53.980  1.00  0.00           N
ATOM    659 1HH2 ARG    52      30.240  25.670  54.640  1.00  0.00           H
ATOM    660 2HH2 ARG    52      29.640  27.230  54.200  1.00  0.00           H
ATOM    661  C   ARG    52      31.010  19.790  52.810  1.00  0.00           C
ATOM    662  O   ARG    52      31.530  19.810  53.910  1.00  0.00           O
ATOM    663  N   GLU    53      31.780  19.900  51.710  1.00  0.00           N
ATOM    664  H   GLU    53      31.280  19.850  50.830  1.00  0.00           H
ATOM    665  CA  GLU    53      33.210  20.030  51.670  1.00  0.00           C
ATOM    666  HA  GLU    53      33.610  20.050  52.690  1.00  0.00           H
ATOM    667  CB  GLU    53      33.780  18.860  50.900  1.00  0.00           C
ATOM    668  HB1 GLU    53      34.840  19.040  50.700  1.00  0.00           H
ATOM    669  HB2 GLU    53      33.260  18.680  49.960  1.00  0.00           H
ATOM    670  CG  GLU    53      33.630  17.590  51.750  1.00  0.00           C
ATOM    671  HG1 GLU    53      32.570  17.360  51.760  1.00  0.00           H
ATOM    672  HG2 GLU    53      33.910  17.800  52.780  1.00  0.00           H
ATOM    673  CD  GLU    53      34.520  16.440  51.250  1.00  0.00           C
ATOM    674  OE1 GLU    53      34.320  15.970  50.100  1.00  0.00           O
ATOM    675  OE2 GLU    53      35.490  16.100  52.000  1.00  0.00           O
ATOM    676  C   GLU    53      33.650  21.340  50.970  1.00  0.00           C
ATOM    677  O   GLU    53      32.970  21.760  50.020  1.00  0.00           O
ATOM    678  N   PHE    54      34.750  21.930  51.380  1.00  0.00           N
ATOM    679  H   PHE    54      35.180  21.680  52.250  1.00  0.00           H
ATOM    680  CA  PHE    54      35.430  22.990  50.540  1.00  0.00           C
ATOM    681  HA  PHE    54      34.670  23.640  50.100  1.00  0.00           H
ATOM    682  CB  PHE    54      36.100  23.860  51.590  1.00  0.00           C
ATOM    683  HB1 PHE    54      36.370  23.330  52.510  1.00  0.00           H
ATOM    684  HB2 PHE    54      35.340  24.590  51.870  1.00  0.00           H
ATOM    685  CG  PHE    54      37.260  24.700  51.040  1.00  0.00           C
ATOM    686  CD1 PHE    54      36.980  25.780  50.170  1.00  0.00           C
ATOM    687  HD1 PHE    54      36.000  26.090  49.840  1.00  0.00           H
ATOM    688  CE1 PHE    54      38.100  26.470  49.610  1.00  0.00           C
ATOM    689  HE1 PHE    54      37.930  27.240  48.880  1.00  0.00           H
ATOM    690  CZ  PHE    54      39.450  26.200  50.050  1.00  0.00           C
ATOM    691  HZ  PHE    54      40.260  26.740  49.600  1.00  0.00           H
ATOM    692  CE2 PHE    54      39.610  25.200  50.950  1.00  0.00           C
ATOM    693  HE2 PHE    54      40.660  25.070  51.160  1.00  0.00           H
ATOM    694  CD2 PHE    54      38.500  24.500  51.520  1.00  0.00           C
ATOM    695  HD2 PHE    54      38.660  23.840  52.350  1.00  0.00           H
ATOM    696  C   PHE    54      36.330  22.380  49.480  1.00  0.00           C
ATOM    697  O   PHE    54      36.990  21.330  49.730  1.00  0.00           O
ATOM    698  N   VAL    55      36.470  22.990  48.260  1.00  0.00           N
ATOM    699  H   VAL    55      36.060  23.910  48.280  1.00  0.00           H
ATOM    700  CA  VAL    55      37.100  22.430  47.110  1.00  0.00           C
ATOM    701  HA  VAL    55      37.320  21.390  47.360  1.00  0.00           H
ATOM    702  CB  VAL    55      36.130  22.440  45.910  1.00  0.00           C
ATOM    703  HB  VAL    55      35.890  23.480  45.700  1.00  0.00           H
ATOM    704  CG1 VAL    55      36.820  21.770  44.680  1.00  0.00           C
ATOM    705 1HG1 VAL    55      36.060  21.630  43.920  1.00  0.00           H
ATOM    706 2HG1 VAL    55      37.620  22.410  44.320  1.00  0.00           H
ATOM    707 3HG1 VAL    55      37.330  20.850  44.980  1.00  0.00           H
ATOM    708  CG2 VAL    55      34.760  21.770  46.160  1.00  0.00           C
ATOM    709 1HG2 VAL    55      34.190  21.810  45.230  1.00  0.00           H
ATOM    710 2HG2 VAL    55      35.000  20.710  46.300  1.00  0.00           H
ATOM    711 3HG2 VAL    55      34.270  22.230  47.010  1.00  0.00           H
ATOM    712  C   VAL    55      38.420  23.200  46.890  1.00  0.00           C
ATOM    713  O   VAL    55      39.450  22.690  47.150  1.00  0.00           O
ATOM    714  N   ALA    56      38.250  24.480  46.500  1.00  0.00           N
ATOM    715  H   ALA    56      37.300  24.810  46.370  1.00  0.00           H
ATOM    716  CA  ALA    56      39.300  25.440  46.210  1.00  0.00           C
ATOM    717  HA  ALA    56      40.020  25.290  47.010  1.00  0.00           H
ATOM    718  CB  ALA    56      39.820  25.150  44.790  1.00  0.00           C
ATOM    719  HB1 ALA    56      40.010  24.090  44.640  1.00  0.00           H
ATOM    720  HB2 ALA    56      39.110  25.620  44.110  1.00  0.00           H
ATOM    721  HB3 ALA    56      40.780  25.660  44.750  1.00  0.00           H
ATOM    722  C   ALA    56      38.840  26.920  46.270  1.00  0.00           C
ATOM    723  O   ALA    56      37.650  27.200  46.150  1.00  0.00           O
ATOM    724  N   SER    57      39.800  27.790  46.510  1.00  0.00           N
ATOM    725  H   SER    57      40.670  27.320  46.730  1.00  0.00           H
ATOM    726  CA  SER    57      39.670  29.270  46.550  1.00  0.00           C
ATOM    727  HA  SER    57      38.880  29.500  45.840  1.00  0.00           H
ATOM    728  CB  SER    57      39.340  29.810  47.980  1.00  0.00           C
ATOM    729  HB1 SER    57      38.350  29.460  48.270  1.00  0.00           H
ATOM    730  HB2 SER    57      39.320  30.900  47.930  1.00  0.00           H
ATOM    731  OG  SER    57      40.280  29.340  48.950  1.00  0.00           O
ATOM    732  HG  SER    57      39.880  29.490  49.810  1.00  0.00           H
ATOM    733  C   SER    57      40.890  29.970  46.020  1.00  0.00           C
ATOM    734  O   SER    57      42.030  29.470  46.150  1.00  0.00           O
ATOM    735  N   ILE    58      40.740  31.130  45.380  1.00  0.00           N
ATOM    736  H   ILE    58      39.830  31.570  45.440  1.00  0.00           H
ATOM    737  CA  ILE    58      41.740  31.890  44.530  1.00  0.00           C
ATOM    738  HA  ILE    58      42.770  31.570  44.650  1.00  0.00           H
ATOM    739  CB  ILE    58      41.530  31.760  42.990  1.00  0.00           C
ATOM    740  HB  ILE    58      41.490  30.710  42.690  1.00  0.00           H
ATOM    741  CG2 ILE    58      40.200  32.400  42.470  1.00  0.00           C
ATOM    742 1HG2 ILE    58      39.790  31.850  41.620  1.00  0.00           H
ATOM    743 2HG2 ILE    58      39.400  32.410  43.210  1.00  0.00           H
ATOM    744 3HG2 ILE    58      40.450  33.400  42.130  1.00  0.00           H
ATOM    745  CG1 ILE    58      42.820  32.250  42.240  1.00  0.00           C
ATOM    746 1HG1 ILE    58      43.680  32.030  42.860  1.00  0.00           H
ATOM    747 2HG1 ILE    58      42.760  33.320  42.040  1.00  0.00           H
ATOM    748  CD  ILE    58      43.080  31.550  40.910  1.00  0.00           C
ATOM    749  HD1 ILE    58      42.220  31.580  40.250  1.00  0.00           H
ATOM    750  HD2 ILE    58      43.980  31.840  40.380  1.00  0.00           H
ATOM    751  HD3 ILE    58      43.250  30.510  41.200  1.00  0.00           H
ATOM    752  C   ILE    58      41.810  33.350  44.870  1.00  0.00           C
ATOM    753  O   ILE    58      40.800  34.000  44.920  1.00  0.00           O
ATOM    754  N   LYS    59      42.980  33.930  45.150  1.00  0.00           N
ATOM    755  H   LYS    59      43.810  33.380  44.980  1.00  0.00           H
ATOM    756  CA  LYS    59      43.090  35.310  45.650  1.00  0.00           C
ATOM    757  HA  LYS    59      42.170  35.520  46.200  1.00  0.00           H
ATOM    758  CB  LYS    59      44.190  35.580  46.640  1.00  0.00           C
ATOM    759  HB1 LYS    59      43.950  36.600  46.940  1.00  0.00           H
ATOM    760  HB2 LYS    59      45.160  35.610  46.160  1.00  0.00           H
ATOM    761  CG  LYS    59      44.390  34.620  47.880  1.00  0.00           C
ATOM    762  HG1 LYS    59      44.820  33.690  47.510  1.00  0.00           H
ATOM    763  HG2 LYS    59      43.460  34.210  48.270  1.00  0.00           H
ATOM    764  CD  LYS    59      45.340  35.110  49.030  1.00  0.00           C
ATOM    765  HD1 LYS    59      45.000  36.070  49.410  1.00  0.00           H
ATOM    766  HD2 LYS    59      46.350  35.220  48.650  1.00  0.00           H
ATOM    767  CE  LYS    59      45.510  34.270  50.290  1.00  0.00           C
ATOM    768  HE1 LYS    59      44.600  34.450  50.860  1.00  0.00           H
ATOM    769  HE2 LYS    59      46.330  34.760  50.820  1.00  0.00           H
ATOM    770  NZ  LYS    59      45.740  32.840  50.020  1.00  0.00           N
ATOM    771  HZ1 LYS    59      45.060  32.470  49.370  1.00  0.00           H
ATOM    772  HZ2 LYS    59      46.710  32.730  49.780  1.00  0.00           H
ATOM    773  HZ3 LYS    59      45.670  32.290  50.870  1.00  0.00           H
ATOM    774  C   LYS    59      43.220  36.240  44.450  1.00  0.00           C
ATOM    775  O   LYS    59      43.340  35.780  43.290  1.00  0.00           O
ATOM    776  N   TRP    60      43.260  37.560  44.700  1.00  0.00           N
ATOM    777  H   TRP    60      43.120  37.870  45.650  1.00  0.00           H
ATOM    778  CA  TRP    60      43.440  38.570  43.600  1.00  0.00           C
ATOM    779  HA  TRP    60      42.690  38.350  42.830  1.00  0.00           H
ATOM    780  CB  TRP    60      43.150  39.990  44.140  1.00  0.00           C
ATOM    781  HB1 TRP    60      42.070  39.930  44.290  1.00  0.00           H
ATOM    782  HB2 TRP    60      43.430  40.690  43.350  1.00  0.00           H
ATOM    783  CG  TRP    60      43.740  40.410  45.420  1.00  0.00           C
ATOM    784  CD1 TRP    60      43.240  40.050  46.610  1.00  0.00           C
ATOM    785  HD1 TRP    60      42.310  39.550  46.830  1.00  0.00           H
ATOM    786  NE1 TRP    60      44.070  40.560  47.570  1.00  0.00           N
ATOM    787  HE1 TRP    60      43.760  40.590  48.540  1.00  0.00           H
ATOM    788  CE2 TRP    60      44.990  41.420  47.110  1.00  0.00           C
ATOM    789  CZ2 TRP    60      45.810  42.340  47.690  1.00  0.00           C
ATOM    790  HZ2 TRP    60      45.930  42.430  48.760  1.00  0.00           H
ATOM    791  CH2 TRP    60      46.610  43.170  46.940  1.00  0.00           C
ATOM    792  HH2 TRP    60      47.290  43.850  47.420  1.00  0.00           H
ATOM    793  CZ3 TRP    60      46.650  43.040  45.540  1.00  0.00           C
ATOM    794  HZ3 TRP    60      47.160  43.740  44.900  1.00  0.00           H
ATOM    795  CE3 TRP    60      45.820  42.060  44.950  1.00  0.00           C
ATOM    796  HE3 TRP    60      45.620  41.960  43.890  1.00  0.00           H
ATOM    797  CD2 TRP    60      44.930  41.190  45.690  1.00  0.00           C
ATOM    798  C   TRP    60      44.760  38.550  42.840  1.00  0.00           C
ATOM    799  O   TRP    60      44.750  38.950  41.640  1.00  0.00           O
ATOM    800  N   ALA    61      45.870  38.040  43.430  1.00  0.00           N
ATOM    801  H   ALA    61      45.830  37.840  44.420  1.00  0.00           H
ATOM    802  CA  ALA    61      47.210  37.910  42.810  1.00  0.00           C
ATOM    803  HA  ALA    61      47.260  38.320  41.800  1.00  0.00           H
ATOM    804  CB  ALA    61      48.310  38.670  43.630  1.00  0.00           C
ATOM    805  HB1 ALA    61      48.010  39.700  43.760  1.00  0.00           H
ATOM    806  HB2 ALA    61      48.580  38.180  44.560  1.00  0.00           H
ATOM    807  HB3 ALA    61      49.250  38.790  43.090  1.00  0.00           H
ATOM    808  C   ALA    61      47.540  36.410  42.540  1.00  0.00           C
ATOM    809  O   ALA    61      48.710  36.050  42.680  1.00  0.00           O
ATOM    810  N   GLY    65      46.550  35.550  42.230  1.00  0.00           N
ATOM    811  H   GLY    65      45.580  35.840  42.230  1.00  0.00           H
ATOM    812  CA  GLY    65      46.880  34.210  41.700  1.00  0.00           C
ATOM    813  HA1 GLY    65      47.780  34.230  41.090  1.00  0.00           H
ATOM    814  HA2 GLY    65      46.060  33.850  41.080  1.00  0.00           H
ATOM    815  C   GLY    65      47.040  33.150  42.750  1.00  0.00           C
ATOM    816  O   GLY    65      47.420  32.040  42.380  1.00  0.00           O
ATOM    817  N   ASP    66      46.900  33.450  44.000  1.00  0.00           N
ATOM    818  H   ASP    66      46.560  34.390  44.130  1.00  0.00           H
ATOM    819  CA  ASP    66      47.230  32.550  45.070  1.00  0.00           C
ATOM    820  HA  ASP    66      48.040  31.920  44.700  1.00  0.00           H
ATOM    821  CB  ASP    66      47.770  33.460  46.270  1.00  0.00           C
ATOM    822  HB1 ASP    66      46.940  34.050  46.670  1.00  0.00           H
ATOM    823  HB2 ASP    66      48.440  34.240  45.920  1.00  0.00           H
ATOM    824  CG  ASP    66      48.290  32.630  47.410  1.00  0.00           C
ATOM    825  OD1 ASP    66      48.230  33.050  48.570  1.00  0.00           O
ATOM    826  OD2 ASP    66      48.830  31.530  47.190  1.00  0.00           O
ATOM    827  C   ASP    66      46.100  31.580  45.440  1.00  0.00           C
ATOM    828  O   ASP    66      44.970  31.970  45.480  1.00  0.00           O
ATOM    829  N   ARG    67      46.380  30.300  45.730  1.00  0.00           N
ATOM    830  H   ARG    67      47.350  30.010  45.710  1.00  0.00           H
ATOM    831  CA  ARG    67      45.380  29.200  45.640  1.00  0.00           C
ATOM    832  HA  ARG    67      44.380  29.600  45.450  1.00  0.00           H
ATOM    833  CB  ARG    67      45.670  28.260  44.370  1.00  0.00           C
ATOM    834  HB1 ARG    67      44.930  27.470  44.300  1.00  0.00           H
ATOM    835  HB2 ARG    67      46.620  27.770  44.570  1.00  0.00           H
ATOM    836  CG  ARG    67      45.800  29.050  43.030  1.00  0.00           C
ATOM    837  HG1 ARG    67      46.530  29.830  43.210  1.00  0.00           H
ATOM    838  HG2 ARG    67      44.830  29.530  42.900  1.00  0.00           H
ATOM    839  CD  ARG    67      46.060  28.100  41.810  1.00  0.00           C
ATOM    840  HD1 ARG    67      45.110  27.560  41.760  1.00  0.00           H
ATOM    841  HD2 ARG    67      46.870  27.400  42.020  1.00  0.00           H
ATOM    842  NE  ARG    67      46.140  28.860  40.520  1.00  0.00           N
ATOM    843  HE  ARG    67      45.310  28.880  39.930  1.00  0.00           H
ATOM    844  CZ  ARG    67      47.200  29.530  40.140  1.00  0.00           C
ATOM    845  NH1 ARG    67      48.400  29.330  40.640  1.00  0.00           N
ATOM    846 1HH1 ARG    67      48.530  28.930  41.560  1.00  0.00           H
ATOM    847 2HH1 ARG    67      49.260  29.730  40.290  1.00  0.00           H
ATOM    848  NH2 ARG    67      47.180  30.360  39.130  1.00  0.00           N
ATOM    849 1HH2 ARG    67      46.300  30.560  38.680  1.00  0.00           H
ATOM    850 2HH2 ARG    67      47.970  30.940  38.870  1.00  0.00           H
ATOM    851  C   ARG    67      45.490  28.280  46.880  1.00  0.00           C
ATOM    852  O   ARG    67      46.630  27.990  47.280  1.00  0.00           O
ATOM    853  N   THR    68      44.330  27.840  47.360  1.00  0.00           N
ATOM    854  H   THR    68      43.430  28.130  46.990  1.00  0.00           H
ATOM    855  CA  THR    68      44.200  26.930  48.470  1.00  0.00           C
ATOM    856  HA  THR    68      45.140  26.430  48.680  1.00  0.00           H
ATOM    857  CB  THR    68      43.910  27.770  49.780  1.00  0.00           C
ATOM    858  HB  THR    68      43.360  27.190  50.510  1.00  0.00           H
ATOM    859  CG2 THR    68      45.140  28.340  50.450  1.00  0.00           C
ATOM    860 1HG2 THR    68      45.550  29.070  49.750  1.00  0.00           H
ATOM    861 2HG2 THR    68      44.910  28.790  51.410  1.00  0.00           H
ATOM    862 3HG2 THR    68      45.840  27.510  50.530  1.00  0.00           H
ATOM    863  OG1 THR    68      43.060  28.880  49.590  1.00  0.00           O
ATOM    864  HG1 THR    68      42.170  28.650  49.290  1.00  0.00           H
ATOM    865  C   THR    68      43.170  25.880  48.330  1.00  0.00           C
ATOM    866  O   THR    68      42.120  26.100  47.670  1.00  0.00           O
ATOM    867  N   TYR    69      43.280  24.630  48.900  1.00  0.00           N
ATOM    868  H   TYR    69      44.100  24.330  49.400  1.00  0.00           H
ATOM    869  CA  TYR    69      42.350  23.550  48.580  1.00  0.00           C
ATOM    870  HA  TYR    69      41.450  23.920  48.090  1.00  0.00           H
ATOM    871  CB  TYR    69      43.150  22.570  47.630  1.00  0.00           C
ATOM    872  HB1 TYR    69      42.600  21.640  47.510  1.00  0.00           H
ATOM    873  HB2 TYR    69      44.170  22.330  47.940  1.00  0.00           H
ATOM    874  CG  TYR    69      43.530  23.150  46.250  1.00  0.00           C
ATOM    875  CD1 TYR    69      44.750  23.860  46.140  1.00  0.00           C
ATOM    876  HD1 TYR    69      45.360  24.090  47.000  1.00  0.00           H
ATOM    877  CE1 TYR    69      45.230  24.240  44.890  1.00  0.00           C
ATOM    878  HE1 TYR    69      46.110  24.860  44.790  1.00  0.00           H
ATOM    879  CZ  TYR    69      44.430  23.950  43.720  1.00  0.00           C
ATOM    880  OH  TYR    69      44.870  24.410  42.570  1.00  0.00           O
ATOM    881  HH  TYR    69      45.700  24.870  42.720  1.00  0.00           H
ATOM    882  CE2 TYR    69      43.230  23.230  43.840  1.00  0.00           C
ATOM    883  HE2 TYR    69      42.730  22.970  42.920  1.00  0.00           H
ATOM    884  CD2 TYR    69      42.770  22.810  45.100  1.00  0.00           C
ATOM    885  HD2 TYR    69      41.790  22.420  45.280  1.00  0.00           H
ATOM    886  C   TYR    69      41.850  22.910  49.830  1.00  0.00           C
ATOM    887  O   TYR    69      42.380  23.020  50.930  1.00  0.00           O
ATOM    888  N   GLY    70      40.830  22.040  49.700  1.00  0.00           N
ATOM    889  H   GLY    70      40.360  21.990  48.810  1.00  0.00           H
ATOM    890  CA  GLY    70      40.390  21.210  50.800  1.00  0.00           C
ATOM    891  HA1 GLY    70      39.440  20.780  50.470  1.00  0.00           H
ATOM    892  HA2 GLY    70      40.130  21.860  51.630  1.00  0.00           H
ATOM    893  C   GLY    70      41.400  20.260  51.380  1.00  0.00           C
ATOM    894  O   GLY    70      41.650  20.340  52.560  1.00  0.00           O
ATOM    895  N   THR    71      41.910  19.350  50.580  1.00  0.00           N
ATOM    896  H   THR    71      41.450  19.140  49.710  1.00  0.00           H
ATOM    897  CA  THR    71      42.850  18.260  50.920  1.00  0.00           C
ATOM    898  HA  THR    71      43.490  18.290  51.800  1.00  0.00           H
ATOM    899  CB  THR    71      42.030  16.980  51.170  1.00  0.00           C
ATOM    900  HB  THR    71      42.650  16.080  51.210  1.00  0.00           H
ATOM    901  CG2 THR    71      41.420  16.880  52.520  1.00  0.00           C
ATOM    902 1HG2 THR    71      40.640  17.650  52.610  1.00  0.00           H
ATOM    903 2HG2 THR    71      40.940  15.940  52.760  1.00  0.00           H
ATOM    904 3HG2 THR    71      42.140  17.160  53.290  1.00  0.00           H
ATOM    905  OG1 THR    71      40.990  16.780  50.230  1.00  0.00           O
ATOM    906  HG1 THR    71      41.200  15.930  49.820  1.00  0.00           H
ATOM    907  C   THR    71      43.640  18.000  49.600  1.00  0.00           C
ATOM    908  O   THR    71      43.330  18.340  48.460  1.00  0.00           O
ATOM    909  N   ASP    72      44.750  17.250  49.770  1.00  0.00           N
ATOM    910  H   ASP    72      45.070  17.060  50.710  1.00  0.00           H
ATOM    911  CA  ASP    72      45.620  16.930  48.620  1.00  0.00           C
ATOM    912  HA  ASP    72      45.860  17.850  48.090  1.00  0.00           H
ATOM    913  CB  ASP    72      46.870  16.310  49.140  1.00  0.00           C
ATOM    914  HB1 ASP    72      46.560  15.340  49.540  1.00  0.00           H
ATOM    915  HB2 ASP    72      47.270  16.880  49.980  1.00  0.00           H
ATOM    916  CG  ASP    72      47.950  16.210  48.150  1.00  0.00           C
ATOM    917  OD1 ASP    72      48.000  15.160  47.530  1.00  0.00           O
ATOM    918  OD2 ASP    72      48.750  17.130  48.030  1.00  0.00           O
ATOM    919  C   ASP    72      44.950  16.020  47.610  1.00  0.00           C
ATOM    920  O   ASP    72      45.200  16.260  46.410  1.00  0.00           O
ATOM    921  N   SER    73      44.010  15.230  47.990  1.00  0.00           N
ATOM    922  H   SER    73      43.940  14.980  48.960  1.00  0.00           H
ATOM    923  CA  SER    73      43.180  14.460  47.060  1.00  0.00           C
ATOM    924  HA  SER    73      43.780  13.740  46.510  1.00  0.00           H
ATOM    925  CB  SER    73      42.150  13.720  47.900  1.00  0.00           C
ATOM    926  HB1 SER    73      42.720  13.110  48.610  1.00  0.00           H
ATOM    927  HB2 SER    73      41.510  13.110  47.260  1.00  0.00           H
ATOM    928  OG  SER    73      41.340  14.670  48.620  1.00  0.00           O
ATOM    929  HG  SER    73      40.550  14.190  48.880  1.00  0.00           H
ATOM    930  C   SER    73      42.490  15.370  46.030  1.00  0.00           C
ATOM    931  O   SER    73      42.700  15.110  44.810  1.00  0.00           O
ATOM    932  N   VAL    74      41.630  16.310  46.370  1.00  0.00           N
ATOM    933  H   VAL    74      41.390  16.300  47.350  1.00  0.00           H
ATOM    934  CA  VAL    74      40.940  17.270  45.530  1.00  0.00           C
ATOM    935  HA  VAL    74      40.190  16.870  44.860  1.00  0.00           H
ATOM    936  CB  VAL    74      40.230  18.240  46.550  1.00  0.00           C
ATOM    937  HB  VAL    74      40.950  18.470  47.330  1.00  0.00           H
ATOM    938  CG1 VAL    74      39.870  19.500  45.750  1.00  0.00           C
ATOM    939 1HG1 VAL    74      40.670  20.230  45.630  1.00  0.00           H
ATOM    940 2HG1 VAL    74      39.460  19.270  44.770  1.00  0.00           H
ATOM    941 3HG1 VAL    74      39.130  20.110  46.270  1.00  0.00           H
ATOM    942  CG2 VAL    74      38.970  17.490  47.160  1.00  0.00           C
ATOM    943 1HG2 VAL    74      38.320  17.140  46.360  1.00  0.00           H
ATOM    944 2HG2 VAL    74      39.350  16.690  47.790  1.00  0.00           H
ATOM    945 3HG2 VAL    74      38.550  18.160  47.910  1.00  0.00           H
ATOM    946  C   VAL    74      41.960  18.130  44.760  1.00  0.00           C
ATOM    947  O   VAL    74      41.740  18.290  43.590  1.00  0.00           O
ATOM    948  N   LYS    75      43.020  18.640  45.300  1.00  0.00           N
ATOM    949  H   LYS    75      43.100  18.610  46.310  1.00  0.00           H
ATOM    950  CA  LYS    75      44.150  19.260  44.620  1.00  0.00           C
ATOM    951  HA  LYS    75      43.700  20.150  44.200  1.00  0.00           H
ATOM    952  CB  LYS    75      45.130  19.730  45.710  1.00  0.00           C
ATOM    953  HB1 LYS    75      45.560  18.810  46.110  1.00  0.00           H
ATOM    954  HB2 LYS    75      44.640  20.350  46.470  1.00  0.00           H
ATOM    955  CG  LYS    75      46.290  20.630  45.080  1.00  0.00           C
ATOM    956  HG1 LYS    75      45.770  21.450  44.590  1.00  0.00           H
ATOM    957  HG2 LYS    75      46.820  19.970  44.400  1.00  0.00           H
ATOM    958  CD  LYS    75      47.250  21.220  46.170  1.00  0.00           C
ATOM    959  HD1 LYS    75      46.570  21.820  46.770  1.00  0.00           H
ATOM    960  HD2 LYS    75      47.970  21.820  45.620  1.00  0.00           H
ATOM    961  CE  LYS    75      47.860  20.220  47.120  1.00  0.00           C
ATOM    962  HE1 LYS    75      46.960  19.740  47.520  1.00  0.00           H
ATOM    963  HE2 LYS    75      48.430  20.760  47.870  1.00  0.00           H
ATOM    964  NZ  LYS    75      48.800  19.350  46.430  1.00  0.00           N
ATOM    965  HZ1 LYS    75      48.400  18.860  45.640  1.00  0.00           H
ATOM    966  HZ2 LYS    75      49.610  19.820  46.060  1.00  0.00           H
ATOM    967  HZ3 LYS    75      49.060  18.610  47.060  1.00  0.00           H
ATOM    968  C   LYS    75      44.870  18.460  43.500  1.00  0.00           C
ATOM    969  O   LYS    75      45.390  18.890  42.460  1.00  0.00           O
ATOM    970  N   GLY    76      44.710  17.140  43.550  1.00  0.00           N
ATOM    971  H   GLY    76      44.490  16.760  44.460  1.00  0.00           H
ATOM    972  CA  GLY    76      45.090  16.090  42.530  1.00  0.00           C
ATOM    973  HA1 GLY    76      44.890  15.110  42.960  1.00  0.00           H
ATOM    974  HA2 GLY    76      46.120  16.200  42.200  1.00  0.00           H
ATOM    975  C   GLY    76      44.200  16.040  41.250  1.00  0.00           C
ATOM    976  O   GLY    76      44.700  15.690  40.200  1.00  0.00           O
ATOM    977  N   ARG    77      43.000  16.500  41.320  1.00  0.00           N
ATOM    978  H   ARG    77      42.700  16.740  42.260  1.00  0.00           H
ATOM    979  CA  ARG    77      42.090  16.600  40.200  1.00  0.00           C
ATOM    980  HA  ARG    77      42.690  16.550  39.290  1.00  0.00           H
ATOM    981  CB  ARG    77      41.040  15.430  40.260  1.00  0.00           C
ATOM    982  HB1 ARG    77      40.400  15.680  39.410  1.00  0.00           H
ATOM    983  HB2 ARG    77      40.400  15.340  41.140  1.00  0.00           H
ATOM    984  CG  ARG    77      41.590  14.070  40.100  1.00  0.00           C
ATOM    985  HG1 ARG    77      41.870  13.730  41.100  1.00  0.00           H
ATOM    986  HG2 ARG    77      42.360  14.090  39.330  1.00  0.00           H
ATOM    987  CD  ARG    77      40.520  13.130  39.540  1.00  0.00           C
ATOM    988  HD1 ARG    77      41.000  12.200  39.250  1.00  0.00           H
ATOM    989  HD2 ARG    77      40.140  13.650  38.660  1.00  0.00           H
ATOM    990  NE  ARG    77      39.470  12.830  40.490  1.00  0.00           N
ATOM    991  HE  ARG    77      39.590  12.120  41.190  1.00  0.00           H
ATOM    992  CZ  ARG    77      38.210  13.220  40.480  1.00  0.00           C
ATOM    993  NH1 ARG    77      37.640  14.040  39.620  1.00  0.00           N
ATOM    994 1HH1 ARG    77      38.230  14.320  38.860  1.00  0.00           H
ATOM    995 2HH1 ARG    77      36.650  14.220  39.680  1.00  0.00           H
ATOM    996  NH2 ARG    77      37.530  12.770  41.480  1.00  0.00           N
ATOM    997 1HH2 ARG    77      37.990  12.150  42.140  1.00  0.00           H
ATOM    998 2HH2 ARG    77      36.640  13.230  41.620  1.00  0.00           H
ATOM    999  C   ARG    77      41.330  17.860  39.960  1.00  0.00           C
ATOM   1000  O   ARG    77      40.840  18.050  38.850  1.00  0.00           O
ATOM   1001  N   PHE    78      41.220  18.730  40.940  1.00  0.00           N
ATOM   1002  H   PHE    78      41.570  18.430  41.840  1.00  0.00           H
ATOM   1003  CA  PHE    78      40.790  20.080  40.800  1.00  0.00           C
ATOM   1004  HA  PHE    78      40.220  20.120  39.880  1.00  0.00           H
ATOM   1005  CB  PHE    78      39.750  20.390  41.910  1.00  0.00           C
ATOM   1006  HB1 PHE    78      39.380  21.410  41.780  1.00  0.00           H
ATOM   1007  HB2 PHE    78      40.170  20.330  42.920  1.00  0.00           H
ATOM   1008  CG  PHE    78      38.450  19.470  41.840  1.00  0.00           C
ATOM   1009  CD1 PHE    78      38.570  18.180  42.420  1.00  0.00           C
ATOM   1010  HD1 PHE    78      39.530  17.840  42.800  1.00  0.00           H
ATOM   1011  CE1 PHE    78      37.510  17.300  42.580  1.00  0.00           C
ATOM   1012  HE1 PHE    78      37.560  16.350  43.100  1.00  0.00           H
ATOM   1013  CZ  PHE    78      36.280  17.740  42.050  1.00  0.00           C
ATOM   1014  HZ  PHE    78      35.470  17.030  42.070  1.00  0.00           H
ATOM   1015  CE2 PHE    78      36.110  18.990  41.410  1.00  0.00           C
ATOM   1016  HE2 PHE    78      35.150  19.240  40.970  1.00  0.00           H
ATOM   1017  CD2 PHE    78      37.200  19.900  41.360  1.00  0.00           C
ATOM   1018  HD2 PHE    78      37.160  20.890  40.940  1.00  0.00           H
ATOM   1019  C   PHE    78      41.870  21.190  40.720  1.00  0.00           C
ATOM   1020  O   PHE    78      42.930  21.040  41.320  1.00  0.00           O
ATOM   1021  N   ALA    79      41.480  22.330  40.150  1.00  0.00           N
ATOM   1022  H   ALA    79      40.540  22.290  39.770  1.00  0.00           H
ATOM   1023  CA  ALA    79      42.280  23.500  39.860  1.00  0.00           C
ATOM   1024  HA  ALA    79      43.080  23.580  40.610  1.00  0.00           H
ATOM   1025  CB  ALA    79      42.960  23.290  38.470  1.00  0.00           C
ATOM   1026  HB1 ALA    79      43.650  24.100  38.240  1.00  0.00           H
ATOM   1027  HB2 ALA    79      43.550  22.380  38.470  1.00  0.00           H
ATOM   1028  HB3 ALA    79      42.260  23.240  37.640  1.00  0.00           H
ATOM   1029  C   ALA    79      41.430  24.840  39.850  1.00  0.00           C
ATOM   1030  O   ALA    79      40.330  24.840  39.340  1.00  0.00           O
ATOM   1031  N   ILE    80      42.010  25.970  40.290  1.00  0.00           N
ATOM   1032  H   ILE    80      42.980  26.050  40.530  1.00  0.00           H
ATOM   1033  CA  ILE    80      41.230  27.260  40.320  1.00  0.00           C
ATOM   1034  HA  ILE    80      40.370  27.230  39.650  1.00  0.00           H
ATOM   1035  CB  ILE    80      40.690  27.490  41.770  1.00  0.00           C
ATOM   1036  HB  ILE    80      40.260  26.580  42.200  1.00  0.00           H
ATOM   1037  CG2 ILE    80      41.850  27.870  42.730  1.00  0.00           C
ATOM   1038 1HG2 ILE    80      42.380  28.660  42.190  1.00  0.00           H
ATOM   1039 2HG2 ILE    80      41.520  28.160  43.730  1.00  0.00           H
ATOM   1040 3HG2 ILE    80      42.510  27.010  42.850  1.00  0.00           H
ATOM   1041  CG1 ILE    80      39.470  28.430  41.760  1.00  0.00           C
ATOM   1042 1HG1 ILE    80      38.710  28.060  41.080  1.00  0.00           H
ATOM   1043 2HG1 ILE    80      39.780  29.390  41.360  1.00  0.00           H
ATOM   1044  CD  ILE    80      38.750  28.720  43.060  1.00  0.00           C
ATOM   1045  HD1 ILE    80      37.740  29.060  42.860  1.00  0.00           H
ATOM   1046  HD2 ILE    80      38.620  27.810  43.640  1.00  0.00           H
ATOM   1047  HD3 ILE    80      39.320  29.490  43.560  1.00  0.00           H
ATOM   1048  C   ILE    80      42.020  28.380  39.650  1.00  0.00           C
ATOM   1049  O   ILE    80      43.250  28.430  39.800  1.00  0.00           O
ATOM   1050  N   SER    81      41.320  29.270  38.870  1.00  0.00           N
ATOM   1051  H   SER    81      40.320  29.160  38.950  1.00  0.00           H
ATOM   1052  CA  SER    81      41.750  30.320  37.870  1.00  0.00           C
ATOM   1053  HA  SER    81      42.740  30.640  38.190  1.00  0.00           H
ATOM   1054  CB  SER    81      41.770  29.760  36.410  1.00  0.00           C
ATOM   1055  HB1 SER    81      42.130  30.510  35.710  1.00  0.00           H
ATOM   1056  HB2 SER    81      40.750  29.440  36.190  1.00  0.00           H
ATOM   1057  OG  SER    81      42.630  28.660  36.490  1.00  0.00           O
ATOM   1058  HG  SER    81      43.460  29.050  36.770  1.00  0.00           H
ATOM   1059  C   SER    81      40.840  31.550  37.920  1.00  0.00           C
ATOM   1060  O   SER    81      39.730  31.460  38.550  1.00  0.00           O
ATOM   1061  N   ARG    82      41.330  32.680  37.340  1.00  0.00           N
ATOM   1062  H   ARG    82      42.290  32.780  37.040  1.00  0.00           H
ATOM   1063  CA  ARG    82      40.450  33.880  37.350  1.00  0.00           C
ATOM   1064  HA  ARG    82      39.420  33.550  37.220  1.00  0.00           H
ATOM   1065  CB  ARG    82      40.700  34.610  38.710  1.00  0.00           C
ATOM   1066  HB1 ARG    82      40.210  34.090  39.540  1.00  0.00           H
ATOM   1067  HB2 ARG    82      40.080  35.510  38.730  1.00  0.00           H
ATOM   1068  CG  ARG    82      42.170  34.970  39.000  1.00  0.00           C
ATOM   1069  HG1 ARG    82      42.730  35.320  38.140  1.00  0.00           H
ATOM   1070  HG2 ARG    82      42.730  34.090  39.320  1.00  0.00           H
ATOM   1071  CD  ARG    82      42.210  35.870  40.240  1.00  0.00           C
ATOM   1072  HD1 ARG    82      43.210  35.700  40.650  1.00  0.00           H
ATOM   1073  HD2 ARG    82      41.390  35.610  40.900  1.00  0.00           H
ATOM   1074  NE  ARG    82      42.060  37.290  39.860  1.00  0.00           N
ATOM   1075  HE  ARG    82      42.670  37.610  39.120  1.00  0.00           H
ATOM   1076  CZ  ARG    82      41.380  38.300  40.360  1.00  0.00           C
ATOM   1077  NH1 ARG    82      40.560  38.200  41.340  1.00  0.00           N
ATOM   1078 1HH1 ARG    82      40.420  37.290  41.760  1.00  0.00           H
ATOM   1079 2HH1 ARG    82      39.980  38.980  41.620  1.00  0.00           H
ATOM   1080  NH2 ARG    82      41.450  39.460  39.800  1.00  0.00           N
ATOM   1081 1HH2 ARG    82      41.920  39.470  38.910  1.00  0.00           H
ATOM   1082 2HH2 ARG    82      41.370  40.220  40.460  1.00  0.00           H
ATOM   1083  C   ARG    82      40.750  34.780  36.110  1.00  0.00           C
ATOM   1084  O   ARG    82      41.830  34.760  35.550  1.00  0.00           O
ATOM   1085  N   ASP    83      39.780  35.590  35.660  1.00  0.00           N
ATOM   1086  H   ASP    83      38.810  35.480  35.950  1.00  0.00           H
ATOM   1087  CA  ASP    83      40.030  36.630  34.750  1.00  0.00           C
ATOM   1088  HA  ASP    83      41.100  36.800  34.670  1.00  0.00           H
ATOM   1089  CB  ASP    83      39.720  36.200  33.300  1.00  0.00           C
ATOM   1090  HB1 ASP    83      38.650  36.020  33.290  1.00  0.00           H
ATOM   1091  HB2 ASP    83      40.210  35.250  33.140  1.00  0.00           H
ATOM   1092  CG  ASP    83      40.130  37.190  32.140  1.00  0.00           C
ATOM   1093  OD1 ASP    83      40.810  38.250  32.430  1.00  0.00           O
ATOM   1094  OD2 ASP    83      39.760  36.950  31.010  1.00  0.00           O
ATOM   1095  C   ASP    83      39.230  37.890  35.150  1.00  0.00           C
ATOM   1096  O   ASP    83      37.990  37.910  35.090  1.00  0.00           O
ATOM   1097  N   ASN    84      40.010  38.970  35.440  1.00  0.00           N
ATOM   1098  H   ASN    84      40.980  38.810  35.680  1.00  0.00           H
ATOM   1099  CA  ASN    84      39.480  40.330  35.780  1.00  0.00           C
ATOM   1100  HA  ASN    84      38.800  40.250  36.630  1.00  0.00           H
ATOM   1101  CB  ASN    84      40.730  41.030  36.370  1.00  0.00           C
ATOM   1102  HB1 ASN    84      41.530  41.070  35.620  1.00  0.00           H
ATOM   1103  HB2 ASN    84      41.070  40.460  37.230  1.00  0.00           H
ATOM   1104  CG  ASN    84      40.430  42.470  36.710  1.00  0.00           C
ATOM   1105  OD1 ASN    84      39.400  42.700  37.330  1.00  0.00           O
ATOM   1106  ND2 ASN    84      41.260  43.450  36.410  1.00  0.00           N
ATOM   1107 1HD2 ASN    84      42.130  43.330  35.910  1.00  0.00           H
ATOM   1108 2HD2 ASN    84      40.760  44.320  36.340  1.00  0.00           H
ATOM   1109  C   ASN    84      38.770  40.970  34.640  1.00  0.00           C
ATOM   1110  O   ASN    84      37.790  41.680  34.880  1.00  0.00           O
ATOM   1111  N   ALA    85      39.190  40.650  33.390  1.00  0.00           N
ATOM   1112  H   ALA    85      39.940  39.980  33.320  1.00  0.00           H
ATOM   1113  CA  ALA    85      38.700  41.420  32.240  1.00  0.00           C
ATOM   1114  HA  ALA    85      38.590  42.460  32.550  1.00  0.00           H
ATOM   1115  CB  ALA    85      39.720  41.310  31.140  1.00  0.00           C
ATOM   1116  HB1 ALA    85      39.610  40.390  30.560  1.00  0.00           H
ATOM   1117  HB2 ALA    85      39.530  42.130  30.440  1.00  0.00           H
ATOM   1118  HB3 ALA    85      40.750  41.530  31.430  1.00  0.00           H
ATOM   1119  C   ALA    85      37.250  40.980  31.820  1.00  0.00           C
ATOM   1120  O   ALA    85      36.660  41.600  30.900  1.00  0.00           O
ATOM   1121  N   LYS    86      36.740  39.940  32.490  1.00  0.00           N
ATOM   1122  H   LYS    86      37.350  39.490  33.160  1.00  0.00           H
ATOM   1123  CA  LYS    86      35.400  39.390  32.430  1.00  0.00           C
ATOM   1124  HA  LYS    86      34.740  40.070  31.890  1.00  0.00           H
ATOM   1125  CB  LYS    86      35.480  38.230  31.470  1.00  0.00           C
ATOM   1126  HB1 LYS    86      35.890  38.550  30.520  1.00  0.00           H
ATOM   1127  HB2 LYS    86      34.480  37.820  31.300  1.00  0.00           H
ATOM   1128  CG  LYS    86      36.290  37.010  31.830  1.00  0.00           C
ATOM   1129  HG1 LYS    86      35.760  36.380  32.540  1.00  0.00           H
ATOM   1130  HG2 LYS    86      37.200  37.360  32.290  1.00  0.00           H
ATOM   1131  CD  LYS    86      36.580  36.130  30.600  1.00  0.00           C
ATOM   1132  HD1 LYS    86      37.160  35.240  30.860  1.00  0.00           H
ATOM   1133  HD2 LYS    86      37.210  36.750  29.970  1.00  0.00           H
ATOM   1134  CE  LYS    86      35.340  35.830  29.730  1.00  0.00           C
ATOM   1135  HE1 LYS    86      35.160  36.590  28.980  1.00  0.00           H
ATOM   1136  HE2 LYS    86      34.450  35.770  30.350  1.00  0.00           H
ATOM   1137  NZ  LYS    86      35.460  34.510  29.020  1.00  0.00           N
ATOM   1138  HZ1 LYS    86      36.340  34.410  28.530  1.00  0.00           H
ATOM   1139  HZ2 LYS    86      35.380  33.820  29.750  1.00  0.00           H
ATOM   1140  HZ3 LYS    86      34.710  34.360  28.370  1.00  0.00           H
ATOM   1141  C   LYS    86      34.690  39.100  33.740  1.00  0.00           C
ATOM   1142  O   LYS    86      33.640  38.510  33.800  1.00  0.00           O
ATOM   1143  N   ASN    87      35.190  39.660  34.820  1.00  0.00           N
ATOM   1144  H   ASN    87      35.820  40.390  34.520  1.00  0.00           H
ATOM   1145  CA  ASN    87      34.690  39.640  36.220  1.00  0.00           C
ATOM   1146  HA  ASN    87      35.500  40.010  36.850  1.00  0.00           H
ATOM   1147  CB  ASN    87      33.450  40.610  36.390  1.00  0.00           C
ATOM   1148  HB1 ASN    87      32.590  40.100  35.940  1.00  0.00           H
ATOM   1149  HB2 ASN    87      33.640  41.540  35.860  1.00  0.00           H
ATOM   1150  CG  ASN    87      33.120  41.160  37.760  1.00  0.00           C
ATOM   1151  OD1 ASN    87      31.990  41.180  38.180  1.00  0.00           O
ATOM   1152  ND2 ASN    87      34.070  41.580  38.520  1.00  0.00           N
ATOM   1153 1HD2 ASN    87      35.020  41.720  38.210  1.00  0.00           H
ATOM   1154 2HD2 ASN    87      33.840  42.170  39.300  1.00  0.00           H
ATOM   1155  C   ASN    87      34.420  38.220  36.730  1.00  0.00           C
ATOM   1156  O   ASN    87      33.550  38.000  37.560  1.00  0.00           O
ATOM   1157  N   THR    88      35.140  37.310  36.090  1.00  0.00           N
ATOM   1158  H   THR    88      35.950  37.580  35.550  1.00  0.00           H
ATOM   1159  CA  THR    88      34.740  35.920  36.280  1.00  0.00           C
ATOM   1160  HA  THR    88      33.940  35.780  37.010  1.00  0.00           H
ATOM   1161  CB  THR    88      34.050  35.250  35.040  1.00  0.00           C
ATOM   1162  HB  THR    88      34.780  35.220  34.220  1.00  0.00           H
ATOM   1163  CG2 THR    88      33.450  33.940  35.240  1.00  0.00           C
ATOM   1164 1HG2 THR    88      34.100  33.170  35.660  1.00  0.00           H
ATOM   1165 2HG2 THR    88      32.650  33.990  35.980  1.00  0.00           H
ATOM   1166 3HG2 THR    88      33.100  33.600  34.260  1.00  0.00           H
ATOM   1167  OG1 THR    88      33.010  36.090  34.570  1.00  0.00           O
ATOM   1168  HG1 THR    88      33.430  36.950  34.510  1.00  0.00           H
ATOM   1169  C   THR    88      35.860  35.080  36.880  1.00  0.00           C
ATOM   1170  O   THR    88      37.050  35.300  36.500  1.00  0.00           O
ATOM   1171  N   MET    89      35.540  34.120  37.770  1.00  0.00           N
ATOM   1172  H   MET    89      34.560  33.990  37.970  1.00  0.00           H
ATOM   1173  CA  MET    89      36.530  33.190  38.360  1.00  0.00           C
ATOM   1174  HA  MET    89      37.590  33.280  38.120  1.00  0.00           H
ATOM   1175  CB  MET    89      36.370  33.290  39.930  1.00  0.00           C
ATOM   1176  HB1 MET    89      35.310  33.210  40.170  1.00  0.00           H
ATOM   1177  HB2 MET    89      36.700  34.270  40.290  1.00  0.00           H
ATOM   1178  CG  MET    89      37.080  32.170  40.730  1.00  0.00           C
ATOM   1179  HG1 MET    89      37.180  32.560  41.740  1.00  0.00           H
ATOM   1180  HG2 MET    89      37.990  31.950  40.180  1.00  0.00           H
ATOM   1181  SD  MET    89      36.210  30.620  40.940  1.00  0.00           S
ATOM   1182  CE  MET    89      34.950  31.060  42.260  1.00  0.00           C
ATOM   1183  HE1 MET    89      35.500  31.160  43.190  1.00  0.00           H
ATOM   1184  HE2 MET    89      34.400  31.950  41.960  1.00  0.00           H
ATOM   1185  HE3 MET    89      34.290  30.220  42.490  1.00  0.00           H
ATOM   1186  C   MET    89      36.040  31.830  37.920  1.00  0.00           C
ATOM   1187  O   MET    89      34.860  31.590  37.800  1.00  0.00           O
ATOM   1188  N   TYR    90      37.000  30.900  37.720  1.00  0.00           N
ATOM   1189  H   TYR    90      37.970  31.120  37.890  1.00  0.00           H
ATOM   1190  CA  TYR    90      36.850  29.620  37.020  1.00  0.00           C
ATOM   1191  HA  TYR    90      35.810  29.300  36.980  1.00  0.00           H
ATOM   1192  CB  TYR    90      37.350  29.710  35.640  1.00  0.00           C
ATOM   1193  HB1 TYR    90      37.110  28.790  35.100  1.00  0.00           H
ATOM   1194  HB2 TYR    90      38.410  29.910  35.770  1.00  0.00           H
ATOM   1195  CG  TYR    90      36.820  30.900  34.730  1.00  0.00           C
ATOM   1196  CD1 TYR    90      37.560  32.060  34.550  1.00  0.00           C
ATOM   1197  HD1 TYR    90      38.570  32.090  34.940  1.00  0.00           H
ATOM   1198  CE1 TYR    90      36.980  33.000  33.630  1.00  0.00           C
ATOM   1199  HE1 TYR    90      37.580  33.850  33.350  1.00  0.00           H
ATOM   1200  CZ  TYR    90      35.670  32.800  33.030  1.00  0.00           C
ATOM   1201  OH  TYR    90      35.230  33.610  32.040  1.00  0.00           O
ATOM   1202  HH  TYR    90      34.370  33.320  31.730  1.00  0.00           H
ATOM   1203  CE2 TYR    90      34.960  31.600  33.340  1.00  0.00           C
ATOM   1204  HE2 TYR    90      33.990  31.440  32.890  1.00  0.00           H
ATOM   1205  CD2 TYR    90      35.470  30.720  34.300  1.00  0.00           C
ATOM   1206  HD2 TYR    90      34.920  29.860  34.640  1.00  0.00           H
ATOM   1207  C   TYR    90      37.560  28.460  37.840  1.00  0.00           C
ATOM   1208  O   TYR    90      38.600  28.660  38.470  1.00  0.00           O
ATOM   1209  N   LEU    91      36.820  27.320  37.990  1.00  0.00           N
ATOM   1210  H   LEU    91      36.010  27.190  37.400  1.00  0.00           H
ATOM   1211  CA  LEU    91      37.330  26.140  38.650  1.00  0.00           C
ATOM   1212  HA  LEU    91      38.400  26.290  38.800  1.00  0.00           H
ATOM   1213  CB  LEU    91      36.560  25.910  39.960  1.00  0.00           C
ATOM   1214  HB1 LEU    91      35.500  25.880  39.690  1.00  0.00           H
ATOM   1215  HB2 LEU    91      36.810  26.720  40.640  1.00  0.00           H
ATOM   1216  CG  LEU    91      36.710  24.530  40.610  1.00  0.00           C
ATOM   1217  HG  LEU    91      37.660  24.120  40.260  1.00  0.00           H
ATOM   1218  CD1 LEU    91      36.750  24.630  42.070  1.00  0.00           C
ATOM   1219 1HD1 LEU    91      35.720  24.760  42.390  1.00  0.00           H
ATOM   1220 2HD1 LEU    91      37.150  23.680  42.440  1.00  0.00           H
ATOM   1221 3HD1 LEU    91      37.360  25.480  42.380  1.00  0.00           H
ATOM   1222  CD2 LEU    91      35.590  23.500  40.220  1.00  0.00           C
ATOM   1223 1HD2 LEU    91      35.710  22.530  40.710  1.00  0.00           H
ATOM   1224 2HD2 LEU    91      34.630  23.980  40.430  1.00  0.00           H
ATOM   1225 3HD2 LEU    91      35.600  23.410  39.140  1.00  0.00           H
ATOM   1226  C   LEU    91      37.210  25.000  37.630  1.00  0.00           C
ATOM   1227  O   LEU    91      36.130  24.920  36.960  1.00  0.00           O
ATOM   1228  N   GLN    92      38.230  24.150  37.470  1.00  0.00           N
ATOM   1229  H   GLN    92      39.070  24.280  38.020  1.00  0.00           H
ATOM   1230  CA  GLN    92      38.310  23.050  36.560  1.00  0.00           C
ATOM   1231  HA  GLN    92      37.370  23.030  36.010  1.00  0.00           H
ATOM   1232  CB  GLN    92      39.480  23.340  35.570  1.00  0.00           C
ATOM   1233  HB1 GLN    92      39.530  22.490  34.880  1.00  0.00           H
ATOM   1234  HB2 GLN    92      40.430  23.360  36.110  1.00  0.00           H
ATOM   1235  CG  GLN    92      39.370  24.550  34.640  1.00  0.00           C
ATOM   1236  HG1 GLN    92      38.380  24.650  34.190  1.00  0.00           H
ATOM   1237  HG2 GLN    92      40.060  24.400  33.820  1.00  0.00           H
ATOM   1238  CD  GLN    92      39.800  25.820  35.300  1.00  0.00           C
ATOM   1239  OE1 GLN    92      39.030  26.760  35.360  1.00  0.00           O
ATOM   1240  NE2 GLN    92      40.960  25.980  35.900  1.00  0.00           N
ATOM   1241 1HE2 GLN    92      41.680  25.270  35.850  1.00  0.00           H
ATOM   1242 2HE2 GLN    92      41.160  26.850  36.370  1.00  0.00           H
ATOM   1243  C   GLN    92      38.400  21.650  37.260  1.00  0.00           C
ATOM   1244  O   GLN    92      39.280  21.510  38.160  1.00  0.00           O
ATOM   1245  N   MET    93      37.610  20.630  36.800  1.00  0.00           N
ATOM   1246  H   MET    93      37.040  20.730  35.970  1.00  0.00           H
ATOM   1247  CA  MET    93      37.580  19.300  37.320  1.00  0.00           C
ATOM   1248  HA  MET    93      38.320  19.230  38.120  1.00  0.00           H
ATOM   1249  CB  MET    93      36.290  19.110  38.100  1.00  0.00           C
ATOM   1250  HB1 MET    93      36.310  19.780  38.960  1.00  0.00           H
ATOM   1251  HB2 MET    93      36.400  18.110  38.520  1.00  0.00           H
ATOM   1252  CG  MET    93      34.910  19.290  37.430  1.00  0.00           C
ATOM   1253  HG1 MET    93      34.840  18.490  36.700  1.00  0.00           H
ATOM   1254  HG2 MET    93      34.840  20.280  36.970  1.00  0.00           H
ATOM   1255  SD  MET    93      33.430  19.120  38.450  1.00  0.00           S
ATOM   1256  CE  MET    93      33.150  20.750  39.230  1.00  0.00           C
ATOM   1257  HE1 MET    93      32.230  20.590  39.800  1.00  0.00           H
ATOM   1258  HE2 MET    93      34.030  20.990  39.830  1.00  0.00           H
ATOM   1259  HE3 MET    93      33.100  21.490  38.430  1.00  0.00           H
ATOM   1260  C   MET    93      37.780  18.220  36.250  1.00  0.00           C
ATOM   1261  O   MET    93      36.910  18.110  35.360  1.00  0.00           O
ATOM   1262  N   ASN    94      38.980  17.570  36.450  1.00  0.00           N
ATOM   1263  H   ASN    94      39.420  17.750  37.340  1.00  0.00           H
ATOM   1264  CA  ASN    94      39.520  16.580  35.530  1.00  0.00           C
ATOM   1265  HA  ASN    94      39.090  16.590  34.530  1.00  0.00           H
ATOM   1266  CB  ASN    94      41.020  16.810  35.330  1.00  0.00           C
ATOM   1267  HB1 ASN    94      41.480  15.870  35.030  1.00  0.00           H
ATOM   1268  HB2 ASN    94      41.500  17.040  36.280  1.00  0.00           H
ATOM   1269  CG  ASN    94      41.380  17.920  34.340  1.00  0.00           C
ATOM   1270  OD1 ASN    94      41.380  19.110  34.700  1.00  0.00           O
ATOM   1271  ND2 ASN    94      41.570  17.540  33.090  1.00  0.00           N
ATOM   1272 1HD2 ASN    94      41.420  16.620  32.700  1.00  0.00           H
ATOM   1273 2HD2 ASN    94      41.740  18.380  32.560  1.00  0.00           H
ATOM   1274  C   ASN    94      39.230  15.120  36.030  1.00  0.00           C
ATOM   1275  O   ASN    94      38.940  14.900  37.210  1.00  0.00           O
ATOM   1276  N   SER    95      39.400  14.120  35.200  1.00  0.00           N
ATOM   1277  H   SER    95      39.690  14.310  34.250  1.00  0.00           H
ATOM   1278  CA  SER    95      39.260  12.720  35.460  1.00  0.00           C
ATOM   1279  HA  SER    95      38.780  12.360  34.550  1.00  0.00           H
ATOM   1280  CB  SER    95      40.640  12.040  35.590  1.00  0.00           C
ATOM   1281  HB1 SER    95      40.670  10.970  35.410  1.00  0.00           H
ATOM   1282  HB2 SER    95      41.050  12.260  36.580  1.00  0.00           H
ATOM   1283  OG  SER    95      41.650  12.590  34.740  1.00  0.00           O
ATOM   1284  HG  SER    95      42.420  12.740  35.300  1.00  0.00           H
ATOM   1285  C   SER    95      38.280  12.360  36.570  1.00  0.00           C
ATOM   1286  O   SER    95      38.510  11.560  37.460  1.00  0.00           O
ATOM   1287  N   LEU    96      37.050  12.870  36.380  1.00  0.00           N
ATOM   1288  H   LEU    96      36.940  13.490  35.590  1.00  0.00           H
ATOM   1289  CA  LEU    96      35.800  12.710  37.180  1.00  0.00           C
ATOM   1290  HA  LEU    96      35.980  13.160  38.160  1.00  0.00           H
ATOM   1291  CB  LEU    96      34.830  13.550  36.380  1.00  0.00           C
ATOM   1292  HB1 LEU    96      33.860  13.380  36.850  1.00  0.00           H
ATOM   1293  HB2 LEU    96      34.940  13.280  35.330  1.00  0.00           H
ATOM   1294  CG  LEU    96      35.110  15.090  36.350  1.00  0.00           C
ATOM   1295  HG  LEU    96      36.110  15.220  35.950  1.00  0.00           H
ATOM   1296  CD1 LEU    96      34.200  15.760  35.300  1.00  0.00           C
ATOM   1297 1HD1 LEU    96      33.210  15.310  35.280  1.00  0.00           H
ATOM   1298 2HD1 LEU    96      34.040  16.820  35.460  1.00  0.00           H
ATOM   1299 3HD1 LEU    96      34.670  15.520  34.350  1.00  0.00           H
ATOM   1300  CD2 LEU    96      34.730  15.730  37.680  1.00  0.00           C
ATOM   1301 1HD2 LEU    96      34.960  16.790  37.760  1.00  0.00           H
ATOM   1302 2HD2 LEU    96      33.680  15.580  37.940  1.00  0.00           H
ATOM   1303 3HD2 LEU    96      35.340  15.220  38.420  1.00  0.00           H
ATOM   1304  C   LEU    96      35.310  11.330  37.510  1.00  0.00           C
ATOM   1305  O   LEU    96      35.530  10.370  36.760  1.00  0.00           O
ATOM   1306  N   LYS    97      34.620  11.280  38.650  1.00  0.00           N
ATOM   1307  H   LYS    97      34.550  12.100  39.230  1.00  0.00           H
ATOM   1308  CA  LYS    97      34.270  10.020  39.360  1.00  0.00           C
ATOM   1309  HA  LYS    97      34.340   9.240  38.600  1.00  0.00           H
ATOM   1310  CB  LYS    97      35.280   9.710  40.480  1.00  0.00           C
ATOM   1311  HB1 LYS    97      34.940   8.870  41.100  1.00  0.00           H
ATOM   1312  HB2 LYS    97      35.320  10.540  41.190  1.00  0.00           H
ATOM   1313  CG  LYS    97      36.670   9.430  39.840  1.00  0.00           C
ATOM   1314  HG1 LYS    97      37.150  10.270  39.330  1.00  0.00           H
ATOM   1315  HG2 LYS    97      36.630   8.560  39.180  1.00  0.00           H
ATOM   1316  CD  LYS    97      37.580   9.070  41.020  1.00  0.00           C
ATOM   1317  HD1 LYS    97      37.160   8.150  41.430  1.00  0.00           H
ATOM   1318  HD2 LYS    97      37.700   9.860  41.750  1.00  0.00           H
ATOM   1319  CE  LYS    97      38.950   8.770  40.550  1.00  0.00           C
ATOM   1320  HE1 LYS    97      39.410   9.670  40.150  1.00  0.00           H
ATOM   1321  HE2 LYS    97      38.940   8.120  39.680  1.00  0.00           H
ATOM   1322  NZ  LYS    97      39.750   8.160  41.660  1.00  0.00           N
ATOM   1323  HZ1 LYS    97      40.730   8.210  41.450  1.00  0.00           H
ATOM   1324  HZ2 LYS    97      39.730   8.730  42.490  1.00  0.00           H
ATOM   1325  HZ3 LYS    97      39.440   7.240  41.930  1.00  0.00           H
ATOM   1326  C   LYS    97      32.850  10.120  39.950  1.00  0.00           C
ATOM   1327  O   LYS    97      32.440  11.290  40.260  1.00  0.00           O
ATOM   1328  N   PRO    98      32.080   9.010  40.190  1.00  0.00           N
ATOM   1329  CD  PRO    98      32.450   7.620  39.830  1.00  0.00           C
ATOM   1330  HD1 PRO    98      33.060   7.140  40.600  1.00  0.00           H
ATOM   1331  HD2 PRO    98      33.000   7.580  38.890  1.00  0.00           H
ATOM   1332  CG  PRO    98      31.120   6.810  39.750  1.00  0.00           C
ATOM   1333  HG1 PRO    98      31.260   5.800  40.130  1.00  0.00           H
ATOM   1334  HG2 PRO    98      30.630   6.710  38.770  1.00  0.00           H
ATOM   1335  CB  PRO    98      30.180   7.580  40.700  1.00  0.00           C
ATOM   1336  HB1 PRO    98      30.330   7.120  41.680  1.00  0.00           H
ATOM   1337  HB2 PRO    98      29.110   7.500  40.500  1.00  0.00           H
ATOM   1338  CA  PRO    98      30.650   9.050  40.630  1.00  0.00           C
ATOM   1339  HA  PRO    98      30.070   9.480  39.810  1.00  0.00           H
ATOM   1340  C   PRO    98      30.530   9.790  41.960  1.00  0.00           C
ATOM   1341  O   PRO    98      29.480  10.450  42.180  1.00  0.00           O
ATOM   1342  N   GLU    99      31.560   9.750  42.820  1.00  0.00           N
ATOM   1343  H   GLU    99      32.230   8.990  42.720  1.00  0.00           H
ATOM   1344  CA  GLU    99      31.640  10.650  43.980  1.00  0.00           C
ATOM   1345  HA  GLU    99      30.760  10.490  44.600  1.00  0.00           H
ATOM   1346  CB  GLU    99      32.890  10.350  44.820  1.00  0.00           C
ATOM   1347  HB1 GLU    99      32.800   9.410  45.350  1.00  0.00           H
ATOM   1348  HB2 GLU    99      32.910  11.140  45.580  1.00  0.00           H
ATOM   1349  CG  GLU    99      34.230  10.490  44.160  1.00  0.00           C
ATOM   1350  HG1 GLU    99      34.280  11.420  43.590  1.00  0.00           H
ATOM   1351  HG2 GLU    99      34.360   9.770  43.350  1.00  0.00           H
ATOM   1352  CD  GLU    99      35.380  10.400  45.140  1.00  0.00           C
ATOM   1353  OE1 GLU    99      35.920  11.420  45.640  1.00  0.00           O
ATOM   1354  OE2 GLU    99      35.930   9.290  45.320  1.00  0.00           O
ATOM   1355  C   GLU    99      31.610  12.190  43.710  1.00  0.00           C
ATOM   1356  O   GLU    99      31.160  12.920  44.580  1.00  0.00           O
ATOM   1357  N   ASP   100      31.970  12.710  42.540  1.00  0.00           N
ATOM   1358  H   ASP   100      32.240  12.050  41.820  1.00  0.00           H
ATOM   1359  CA  ASP   100      31.930  14.180  42.280  1.00  0.00           C
ATOM   1360  HA  ASP   100      32.050  14.710  43.220  1.00  0.00           H
ATOM   1361  CB  ASP   100      32.880  14.400  41.130  1.00  0.00           C
ATOM   1362  HB1 ASP   100      32.930  15.470  40.970  1.00  0.00           H
ATOM   1363  HB2 ASP   100      32.470  13.920  40.240  1.00  0.00           H
ATOM   1364  CG  ASP   100      34.300  13.980  41.380  1.00  0.00           C
ATOM   1365  OD1 ASP   100      34.860  14.320  42.460  1.00  0.00           O
ATOM   1366  OD2 ASP   100      34.920  13.520  40.380  1.00  0.00           O
ATOM   1367  C   ASP   100      30.550  14.690  41.790  1.00  0.00           C
ATOM   1368  O   ASP   100      30.460  15.830  41.410  1.00  0.00           O
ATOM   1369  N   THR   101      29.540  13.800  41.700  1.00  0.00           N
ATOM   1370  H   THR   101      29.700  12.810  41.840  1.00  0.00           H
ATOM   1371  CA  THR   101      28.170  14.180  41.400  1.00  0.00           C
ATOM   1372  HA  THR   101      28.210  14.760  40.470  1.00  0.00           H
ATOM   1373  CB  THR   101      27.220  12.960  41.190  1.00  0.00           C
ATOM   1374  HB  THR   101      27.330  12.220  41.980  1.00  0.00           H
ATOM   1375  CG2 THR   101      25.720  13.340  41.130  1.00  0.00           C
ATOM   1376 1HG2 THR   101      25.300  13.410  42.140  1.00  0.00           H
ATOM   1377 2HG2 THR   101      25.550  14.260  40.590  1.00  0.00           H
ATOM   1378 3HG2 THR   101      25.010  12.610  40.740  1.00  0.00           H
ATOM   1379  OG1 THR   101      27.360  12.400  39.910  1.00  0.00           O
ATOM   1380  HG1 THR   101      27.300  11.440  39.990  1.00  0.00           H
ATOM   1381  C   THR   101      27.590  15.010  42.580  1.00  0.00           C
ATOM   1382  O   THR   101      27.490  14.400  43.650  1.00  0.00           O
ATOM   1383  N   ALA   102      27.370  16.320  42.490  1.00  0.00           N
ATOM   1384  H   ALA   102      27.570  16.820  41.640  1.00  0.00           H
ATOM   1385  CA  ALA   102      27.260  17.200  43.640  1.00  0.00           C
ATOM   1386  HA  ALA   102      26.770  16.660  44.450  1.00  0.00           H
ATOM   1387  CB  ALA   102      28.680  17.580  44.060  1.00  0.00           C
ATOM   1388  HB1 ALA   102      29.220  18.210  43.350  1.00  0.00           H
ATOM   1389  HB2 ALA   102      28.660  18.120  45.000  1.00  0.00           H
ATOM   1390  HB3 ALA   102      29.270  16.670  44.180  1.00  0.00           H
ATOM   1391  C   ALA   102      26.500  18.480  43.310  1.00  0.00           C
ATOM   1392  O   ALA   102      26.630  18.910  42.130  1.00  0.00           O
ATOM   1393  N   VAL   103      25.970  19.190  44.330  1.00  0.00           N
ATOM   1394  H   VAL   103      25.990  18.800  45.260  1.00  0.00           H
ATOM   1395  CA  VAL   103      25.730  20.660  44.090  1.00  0.00           C
ATOM   1396  HA  VAL   103      25.440  20.940  43.080  1.00  0.00           H
ATOM   1397  CB  VAL   103      24.650  21.210  44.970  1.00  0.00           C
ATOM   1398  HB  VAL   103      24.940  21.020  46.010  1.00  0.00           H
ATOM   1399  CG1 VAL   103      24.520  22.700  44.740  1.00  0.00           C
ATOM   1400 1HG1 VAL   103      23.710  23.130  45.330  1.00  0.00           H
ATOM   1401 2HG1 VAL   103      25.430  23.230  45.050  1.00  0.00           H
ATOM   1402 3HG1 VAL   103      24.210  22.860  43.710  1.00  0.00           H
ATOM   1403  CG2 VAL   103      23.360  20.400  44.820  1.00  0.00           C
ATOM   1404 1HG2 VAL   103      22.510  21.000  45.170  1.00  0.00           H
ATOM   1405 2HG2 VAL   103      23.160  19.990  43.830  1.00  0.00           H
ATOM   1406 3HG2 VAL   103      23.270  19.560  45.510  1.00  0.00           H
ATOM   1407  C   VAL   103      27.060  21.390  44.370  1.00  0.00           C
ATOM   1408  O   VAL   103      27.570  21.300  45.510  1.00  0.00           O
ATOM   1409  N   TYR   104      27.520  22.300  43.490  1.00  0.00           N
ATOM   1410  H   TYR   104      27.020  22.500  42.640  1.00  0.00           H
ATOM   1411  CA  TYR   104      28.720  23.160  43.680  1.00  0.00           C
ATOM   1412  HA  TYR   104      29.350  22.840  44.510  1.00  0.00           H
ATOM   1413  CB  TYR   104      29.490  23.010  42.340  1.00  0.00           C
ATOM   1414  HB1 TYR   104      29.980  23.970  42.170  1.00  0.00           H
ATOM   1415  HB2 TYR   104      28.700  22.960  41.590  1.00  0.00           H
ATOM   1416  CG  TYR   104      30.360  21.770  42.280  1.00  0.00           C
ATOM   1417  CD1 TYR   104      29.840  20.560  41.750  1.00  0.00           C
ATOM   1418  HD1 TYR   104      28.830  20.490  41.380  1.00  0.00           H
ATOM   1419  CE1 TYR   104      30.600  19.380  41.640  1.00  0.00           C
ATOM   1420  HE1 TYR   104      30.140  18.500  41.220  1.00  0.00           H
ATOM   1421  CZ  TYR   104      31.840  19.280  42.240  1.00  0.00           C
ATOM   1422  OH  TYR   104      32.490  18.060  42.370  1.00  0.00           O
ATOM   1423  HH  TYR   104      32.020  17.370  41.900  1.00  0.00           H
ATOM   1424  CE2 TYR   104      32.420  20.500  42.740  1.00  0.00           C
ATOM   1425  HE2 TYR   104      33.390  20.490  43.220  1.00  0.00           H
ATOM   1426  CD2 TYR   104      31.730  21.720  42.680  1.00  0.00           C
ATOM   1427  HD2 TYR   104      32.190  22.640  43.010  1.00  0.00           H
ATOM   1428  C   TYR   104      28.280  24.580  44.020  1.00  0.00           C
ATOM   1429  O   TYR   104      27.260  25.040  43.460  1.00  0.00           O
ATOM   1430  N   TYR   105      29.060  25.290  44.880  1.00  0.00           N
ATOM   1431  H   TYR   105      29.760  24.650  45.230  1.00  0.00           H
ATOM   1432  CA  TYR   105      28.660  26.450  45.640  1.00  0.00           C
ATOM   1433  HA  TYR   105      27.780  26.810  45.100  1.00  0.00           H
ATOM   1434  CB  TYR   105      28.250  26.060  47.070  1.00  0.00           C
ATOM   1435  HB1 TYR   105      28.060  26.950  47.670  1.00  0.00           H
ATOM   1436  HB2 TYR   105      29.080  25.500  47.480  1.00  0.00           H
ATOM   1437  CG  TYR   105      26.920  25.200  47.190  1.00  0.00           C
ATOM   1438  CD1 TYR   105      27.040  23.890  47.640  1.00  0.00           C
ATOM   1439  HD1 TYR   105      28.000  23.410  47.580  1.00  0.00           H
ATOM   1440  CE1 TYR   105      25.990  23.210  48.210  1.00  0.00           C
ATOM   1441  HE1 TYR   105      26.130  22.200  48.540  1.00  0.00           H
ATOM   1442  CZ  TYR   105      24.700  23.750  48.100  1.00  0.00           C
ATOM   1443  OH  TYR   105      23.540  23.050  48.460  1.00  0.00           O
ATOM   1444  HH  TYR   105      22.770  23.550  48.210  1.00  0.00           H
ATOM   1445  CE2 TYR   105      24.560  25.090  47.650  1.00  0.00           C
ATOM   1446  HE2 TYR   105      23.600  25.590  47.580  1.00  0.00           H
ATOM   1447  CD2 TYR   105      25.680  25.820  47.210  1.00  0.00           C
ATOM   1448  HD2 TYR   105      25.580  26.840  46.880  1.00  0.00           H
ATOM   1449  C   TYR   105      29.740  27.520  45.760  1.00  0.00           C
ATOM   1450  O   TYR   105      30.800  27.370  46.360  1.00  0.00           O
ATOM   1451  N   CYS   106      29.560  28.690  45.150  1.00  0.00           N
ATOM   1452  H   CYS   106      28.670  28.880  44.720  1.00  0.00           H
ATOM   1453  CA  CYS   106      30.530  29.750  45.050  1.00  0.00           C
ATOM   1454  HA  CYS   106      31.520  29.370  45.300  1.00  0.00           H
ATOM   1455  CB  CYS   106      30.530  30.230  43.620  1.00  0.00           C
ATOM   1456  HB1 CYS   106      29.480  30.470  43.440  1.00  0.00           H
ATOM   1457  HB2 CYS   106      30.750  29.390  42.970  1.00  0.00           H
ATOM   1458  SG  CYS   106      31.560  31.680  43.290  1.00  0.00           S
ATOM   1459  C   CYS   106      30.310  30.940  46.030  1.00  0.00           C
ATOM   1460  O   CYS   106      29.130  31.380  46.210  1.00  0.00           O
ATOM   1461  N   ALA   107      31.470  31.500  46.550  1.00  0.00           N
ATOM   1462  H   ALA   107      32.340  31.020  46.400  1.00  0.00           H
ATOM   1463  CA  ALA   107      31.540  32.520  47.590  1.00  0.00           C
ATOM   1464  HA  ALA   107      30.570  33.010  47.590  1.00  0.00           H
ATOM   1465  CB  ALA   107      31.640  31.850  49.020  1.00  0.00           C
ATOM   1466  HB1 ALA   107      31.220  32.490  49.790  1.00  0.00           H
ATOM   1467  HB2 ALA   107      31.080  30.910  49.020  1.00  0.00           H
ATOM   1468  HB3 ALA   107      32.660  31.560  49.240  1.00  0.00           H
ATOM   1469  C   ALA   107      32.690  33.510  47.390  1.00  0.00           C
ATOM   1470  O   ALA   107      33.680  33.200  46.730  1.00  0.00           O
ATOM   1471  N   ALA   108      32.530  34.700  47.990  1.00  0.00           N
ATOM   1472  H   ALA   108      31.750  34.870  48.600  1.00  0.00           H
ATOM   1473  CA  ALA   108      33.570  35.680  47.830  1.00  0.00           C
ATOM   1474  HA  ALA   108      34.480  35.190  47.470  1.00  0.00           H
ATOM   1475  CB  ALA   108      33.070  36.750  46.820  1.00  0.00           C
ATOM   1476  HB1 ALA   108      32.580  36.120  46.080  1.00  0.00           H
ATOM   1477  HB2 ALA   108      32.410  37.530  47.200  1.00  0.00           H
ATOM   1478  HB3 ALA   108      34.000  37.210  46.490  1.00  0.00           H
ATOM   1479  C   ALA   108      33.880  36.370  49.210  1.00  0.00           C
ATOM   1480  O   ALA   108      32.960  36.650  50.020  1.00  0.00           O
ATOM   1481  N   ASP   109      35.190  36.770  49.380  1.00  0.00           N
ATOM   1482  H   ASP   109      35.900  36.750  48.660  1.00  0.00           H
ATOM   1483  CA  ASP   109      35.580  37.520  50.550  1.00  0.00           C
ATOM   1484  HA  ASP   109      34.740  38.200  50.700  1.00  0.00           H
ATOM   1485  CB  ASP   109      35.780  36.570  51.760  1.00  0.00           C
ATOM   1486  HB1 ASP   109      36.670  35.950  51.600  1.00  0.00           H
ATOM   1487  HB2 ASP   109      34.960  35.860  51.750  1.00  0.00           H
ATOM   1488  CG  ASP   109      35.730  37.390  53.060  1.00  0.00           C
ATOM   1489  OD1 ASP   109      34.680  37.820  53.550  1.00  0.00           O
ATOM   1490  OD2 ASP   109      36.830  37.640  53.640  1.00  0.00           O
ATOM   1491  C   ASP   109      36.870  38.380  50.340  1.00  0.00           C
ATOM   1492  O   ASP   109      37.630  38.110  49.400  1.00  0.00           O
ATOM   1493  N   ARG   110      37.090  39.380  51.200  1.00  0.00           N
ATOM   1494  H   ARG   110      36.390  39.750  51.820  1.00  0.00           H
ATOM   1495  CA  ARG   110      38.360  40.240  51.070  1.00  0.00           C
ATOM   1496  HA  ARG   110      38.560  40.500  50.040  1.00  0.00           H
ATOM   1497  CB  ARG   110      37.960  41.560  51.810  1.00  0.00           C
ATOM   1498  HB1 ARG   110      37.840  41.460  52.890  1.00  0.00           H
ATOM   1499  HB2 ARG   110      36.990  41.960  51.520  1.00  0.00           H
ATOM   1500  CG  ARG   110      39.110  42.600  51.730  1.00  0.00           C
ATOM   1501  HG1 ARG   110      39.890  42.230  52.400  1.00  0.00           H
ATOM   1502  HG2 ARG   110      38.910  43.550  52.220  1.00  0.00           H
ATOM   1503  CD  ARG   110      39.750  42.940  50.360  1.00  0.00           C
ATOM   1504  HD1 ARG   110      39.130  43.570  49.730  1.00  0.00           H
ATOM   1505  HD2 ARG   110      39.950  41.970  49.890  1.00  0.00           H
ATOM   1506  NE  ARG   110      41.020  43.770  50.600  1.00  0.00           N
ATOM   1507  HE  ARG   110      40.790  44.720  50.380  1.00  0.00           H
ATOM   1508  CZ  ARG   110      42.160  43.350  51.150  1.00  0.00           C
ATOM   1509  NH1 ARG   110      42.340  42.170  51.630  1.00  0.00           N
ATOM   1510 1HH1 ARG   110      41.620  41.480  51.500  1.00  0.00           H
ATOM   1511 2HH1 ARG   110      43.270  41.840  51.860  1.00  0.00           H
ATOM   1512  NH2 ARG   110      43.180  44.130  51.130  1.00  0.00           N
ATOM   1513 1HH2 ARG   110      43.090  45.060  50.740  1.00  0.00           H
ATOM   1514 2HH2 ARG   110      43.970  43.850  51.700  1.00  0.00           H
ATOM   1515  C   ARG   110      39.630  39.560  51.730  1.00  0.00           C
ATOM   1516  O   ARG   110      40.800  39.740  51.340  1.00  0.00           O
ATOM   1517  N   PHE   111      39.340  38.690  52.730  1.00  0.00           N
ATOM   1518  H   PHE   111      38.360  38.500  52.900  1.00  0.00           H
ATOM   1519  CA  PHE   111      40.350  38.060  53.510  1.00  0.00           C
ATOM   1520  HA  PHE   111      41.360  38.200  53.120  1.00  0.00           H
ATOM   1521  CB  PHE   111      40.380  38.810  54.890  1.00  0.00           C
ATOM   1522  HB1 PHE   111      41.210  38.550  55.550  1.00  0.00           H
ATOM   1523  HB2 PHE   111      39.440  38.500  55.350  1.00  0.00           H
ATOM   1524  CG  PHE   111      40.560  40.350  54.770  1.00  0.00           C
ATOM   1525  CD1 PHE   111      39.510  41.200  54.890  1.00  0.00           C
ATOM   1526  HD1 PHE   111      38.520  40.810  55.030  1.00  0.00           H
ATOM   1527  CE1 PHE   111      39.780  42.590  55.020  1.00  0.00           C
ATOM   1528  HE1 PHE   111      38.910  43.220  55.140  1.00  0.00           H
ATOM   1529  CZ  PHE   111      41.080  43.100  54.870  1.00  0.00           C
ATOM   1530  HZ  PHE   111      41.200  44.160  54.690  1.00  0.00           H
ATOM   1531  CE2 PHE   111      42.160  42.240  54.720  1.00  0.00           C
ATOM   1532  HE2 PHE   111      43.150  42.660  54.600  1.00  0.00           H
ATOM   1533  CD2 PHE   111      41.880  40.830  54.720  1.00  0.00           C
ATOM   1534  HD2 PHE   111      42.730  40.180  54.820  1.00  0.00           H
ATOM   1535  C   PHE   111      40.260  36.530  53.760  1.00  0.00           C
ATOM   1536  O   PHE   111      41.200  35.920  54.230  1.00  0.00           O
ATOM   1537  N   LEU   112      39.070  35.930  53.550  1.00  0.00           N
ATOM   1538  H   LEU   112      38.290  36.530  53.330  1.00  0.00           H
ATOM   1539  CA  LEU   112      38.730  34.540  53.840  1.00  0.00           C
ATOM   1540  HA  LEU   112      39.320  34.260  54.720  1.00  0.00           H
ATOM   1541  CB  LEU   112      37.320  34.330  54.350  1.00  0.00           C
ATOM   1542  HB1 LEU   112      37.250  33.270  54.570  1.00  0.00           H
ATOM   1543  HB2 LEU   112      36.610  34.530  53.550  1.00  0.00           H
ATOM   1544  CG  LEU   112      36.900  35.090  55.680  1.00  0.00           C
ATOM   1545  HG  LEU   112      36.850  36.180  55.590  1.00  0.00           H
ATOM   1546  CD1 LEU   112      35.580  34.560  56.170  1.00  0.00           C
ATOM   1547 1HD1 LEU   112      35.250  35.130  57.040  1.00  0.00           H
ATOM   1548 2HD1 LEU   112      34.830  34.810  55.420  1.00  0.00           H
ATOM   1549 3HD1 LEU   112      35.610  33.500  56.380  1.00  0.00           H
ATOM   1550  CD2 LEU   112      37.910  34.840  56.810  1.00  0.00           C
ATOM   1551 1HD2 LEU   112      38.110  33.770  56.780  1.00  0.00           H
ATOM   1552 2HD2 LEU   112      38.780  35.480  56.700  1.00  0.00           H
ATOM   1553 3HD2 LEU   112      37.490  35.210  57.750  1.00  0.00           H
ATOM   1554  C   LEU   112      39.240  33.560  52.740  1.00  0.00           C
ATOM   1555  O   LEU   112      39.340  33.880  51.540  1.00  0.00           O
ATOM   1556  N   THR   113      39.720  32.380  53.200  1.00  0.00           N
ATOM   1557  H   THR   113      39.690  32.180  54.190  1.00  0.00           H
ATOM   1558  CA  THR   113      40.390  31.390  52.360  1.00  0.00           C
ATOM   1559  HA  THR   113      40.060  31.560  51.340  1.00  0.00           H
ATOM   1560  CB  THR   113      41.990  31.420  52.440  1.00  0.00           C
ATOM   1561  HB  THR   113      42.390  30.510  52.000  1.00  0.00           H
ATOM   1562  CG2 THR   113      42.650  32.570  51.810  1.00  0.00           C
ATOM   1563 1HG2 THR   113      43.710  32.590  52.090  1.00  0.00           H
ATOM   1564 2HG2 THR   113      42.720  32.380  50.740  1.00  0.00           H
ATOM   1565 3HG2 THR   113      42.090  33.450  52.100  1.00  0.00           H
ATOM   1566  OG1 THR   113      42.330  31.360  53.790  1.00  0.00           O
ATOM   1567  HG1 THR   113      43.070  30.740  53.800  1.00  0.00           H
ATOM   1568  C   THR   113      39.880  29.970  52.600  1.00  0.00           C
ATOM   1569  O   THR   113      39.670  29.140  51.710  1.00  0.00           O
ATOM   1570  N   ARG   132      39.580  29.660  53.860  1.00  0.00           N
ATOM   1571  H   ARG   132      39.840  30.310  54.590  1.00  0.00           H
ATOM   1572  CA  ARG   132      39.020  28.380  54.330  1.00  0.00           C
ATOM   1573  HA  ARG   132      38.600  27.780  53.520  1.00  0.00           H
ATOM   1574  CB  ARG   132      40.030  27.470  55.000  1.00  0.00           C
ATOM   1575  HB1 ARG   132      39.640  26.490  55.270  1.00  0.00           H
ATOM   1576  HB2 ARG   132      40.400  27.930  55.920  1.00  0.00           H
ATOM   1577  CG  ARG   132      41.230  27.310  54.040  1.00  0.00           C
ATOM   1578  HG1 ARG   132      41.590  28.310  53.810  1.00  0.00           H
ATOM   1579  HG2 ARG   132      40.880  26.720  53.190  1.00  0.00           H
ATOM   1580  CD  ARG   132      42.420  26.520  54.700  1.00  0.00           C
ATOM   1581  HD1 ARG   132      43.040  26.080  53.920  1.00  0.00           H
ATOM   1582  HD2 ARG   132      41.930  25.680  55.190  1.00  0.00           H
ATOM   1583  NE  ARG   132      43.170  27.400  55.670  1.00  0.00           N
ATOM   1584  HE  ARG   132      43.370  28.340  55.340  1.00  0.00           H
ATOM   1585  CZ  ARG   132      43.580  27.060  56.880  1.00  0.00           C
ATOM   1586  NH1 ARG   132      43.270  25.890  57.440  1.00  0.00           N
ATOM   1587 1HH1 ARG   132      42.500  25.300  57.180  1.00  0.00           H
ATOM   1588 2HH1 ARG   132      43.820  25.620  58.250  1.00  0.00           H
ATOM   1589  NH2 ARG   132      44.350  27.940  57.580  1.00  0.00           N
ATOM   1590 1HH2 ARG   132      44.530  28.860  57.180  1.00  0.00           H
ATOM   1591 2HH2 ARG   132      44.390  27.830  58.580  1.00  0.00           H
ATOM   1592  C   ARG   132      37.810  28.560  55.240  1.00  0.00           C
ATOM   1593  O   ARG   132      36.900  27.750  55.020  1.00  0.00           O
ATOM   1594  N   SER   133      37.670  29.570  56.110  1.00  0.00           N
ATOM   1595  H   SER   133      38.350  30.320  56.140  1.00  0.00           H
ATOM   1596  CA  SER   133      36.580  29.630  57.060  1.00  0.00           C
ATOM   1597  HA  SER   133      36.560  28.650  57.540  1.00  0.00           H
ATOM   1598  CB  SER   133      36.750  30.770  58.050  1.00  0.00           C
ATOM   1599  HB1 SER   133      37.060  31.690  57.550  1.00  0.00           H
ATOM   1600  HB2 SER   133      37.590  30.480  58.680  1.00  0.00           H
ATOM   1601  OG  SER   133      35.640  30.920  58.880  1.00  0.00           O
ATOM   1602  HG  SER   133      35.910  30.460  59.680  1.00  0.00           H
ATOM   1603  C   SER   133      35.190  29.950  56.380  1.00  0.00           C
ATOM   1604  O   SER   133      35.170  30.680  55.420  1.00  0.00           O
ATOM   1605  N   VAL   134      34.120  29.370  56.880  1.00  0.00           N
ATOM   1606  H   VAL   134      34.270  28.660  57.590  1.00  0.00           H
ATOM   1607  CA  VAL   134      32.720  29.410  56.410  1.00  0.00           C
ATOM   1608  HA  VAL   134      32.630  28.900  55.450  1.00  0.00           H
ATOM   1609  CB  VAL   134      31.800  28.750  57.440  1.00  0.00           C
ATOM   1610  HB  VAL   134      30.800  29.130  57.220  1.00  0.00           H
ATOM   1611  CG1 VAL   134      31.620  27.190  57.320  1.00  0.00           C
ATOM   1612 1HG1 VAL   134      32.430  26.730  57.900  1.00  0.00           H
ATOM   1613 2HG1 VAL   134      30.630  26.850  57.600  1.00  0.00           H
ATOM   1614 3HG1 VAL   134      31.760  26.910  56.270  1.00  0.00           H
ATOM   1615  CG2 VAL   134      32.020  29.120  58.890  1.00  0.00           C
ATOM   1616 1HG2 VAL   134      31.260  28.620  59.490  1.00  0.00           H
ATOM   1617 2HG2 VAL   134      33.010  28.720  59.110  1.00  0.00           H
ATOM   1618 3HG2 VAL   134      32.070  30.190  59.090  1.00  0.00           H
ATOM   1619  C   VAL   134      32.180  30.800  56.160  1.00  0.00           C
ATOM   1620  O   VAL   134      31.360  30.980  55.290  1.00  0.00           O
ATOM   1621  N   LYS   135      32.810  31.800  56.820  1.00  0.00           N
ATOM   1622  H   LYS   135      33.680  31.640  57.320  1.00  0.00           H
ATOM   1623  CA  LYS   135      32.310  33.140  57.050  1.00  0.00           C
ATOM   1624  HA  LYS   135      31.250  33.130  57.280  1.00  0.00           H
ATOM   1625  CB  LYS   135      32.980  33.750  58.310  1.00  0.00           C
ATOM   1626  HB1 LYS   135      32.590  34.750  58.490  1.00  0.00           H
ATOM   1627  HB2 LYS   135      34.050  33.870  58.170  1.00  0.00           H
ATOM   1628  CG  LYS   135      32.810  32.970  59.640  1.00  0.00           C
ATOM   1629  HG1 LYS   135      33.140  33.590  60.470  1.00  0.00           H
ATOM   1630  HG2 LYS   135      33.360  32.030  59.610  1.00  0.00           H
ATOM   1631  CD  LYS   135      31.310  32.600  60.040  1.00  0.00           C
ATOM   1632  HD1 LYS   135      30.940  31.820  59.360  1.00  0.00           H
ATOM   1633  HD2 LYS   135      30.670  33.480  60.080  1.00  0.00           H
ATOM   1634  CE  LYS   135      31.360  32.050  61.430  1.00  0.00           C
ATOM   1635  HE1 LYS   135      31.690  32.790  62.150  1.00  0.00           H
ATOM   1636  HE2 LYS   135      32.090  31.240  61.430  1.00  0.00           H
ATOM   1637  NZ  LYS   135      30.020  31.690  61.890  1.00  0.00           N
ATOM   1638  HZ1 LYS   135      29.710  31.000  61.220  1.00  0.00           H
ATOM   1639  HZ2 LYS   135      30.040  31.250  62.800  1.00  0.00           H
ATOM   1640  HZ3 LYS   135      29.310  32.400  61.770  1.00  0.00           H
ATOM   1641  C   LYS   135      32.280  34.050  55.850  1.00  0.00           C
ATOM   1642  O   LYS   135      32.130  35.260  55.910  1.00  0.00           O
ATOM   1643  N   TYR   136      32.450  33.530  54.640  1.00  0.00           N
ATOM   1644  H   TYR   136      32.420  32.520  54.550  1.00  0.00           H
ATOM   1645  CA  TYR   136      32.490  34.360  53.430  1.00  0.00           C
ATOM   1646  HA  TYR   136      33.460  34.860  53.440  1.00  0.00           H
ATOM   1647  CB  TYR   136      32.500  33.540  52.130  1.00  0.00           C
ATOM   1648  HB1 TYR   136      32.040  34.150  51.350  1.00  0.00           H
ATOM   1649  HB2 TYR   136      31.730  32.780  52.260  1.00  0.00           H
ATOM   1650  CG  TYR   136      33.750  32.700  51.720  1.00  0.00           C
ATOM   1651  CD1 TYR   136      34.270  31.670  52.550  1.00  0.00           C
ATOM   1652  HD1 TYR   136      33.730  31.200  53.360  1.00  0.00           H
ATOM   1653  CE1 TYR   136      35.380  30.980  52.080  1.00  0.00           C
ATOM   1654  HE1 TYR   136      35.710  30.060  52.550  1.00  0.00           H
ATOM   1655  CZ  TYR   136      36.040  31.250  50.910  1.00  0.00           C
ATOM   1656  OH  TYR   136      37.220  30.570  50.590  1.00  0.00           O
ATOM   1657  HH  TYR   136      37.460  29.970  51.290  1.00  0.00           H
ATOM   1658  CE2 TYR   136      35.660  32.370  50.150  1.00  0.00           C
ATOM   1659  HE2 TYR   136      36.230  32.740  49.310  1.00  0.00           H
ATOM   1660  CD2 TYR   136      34.510  33.100  50.550  1.00  0.00           C
ATOM   1661  HD2 TYR   136      34.220  34.020  50.070  1.00  0.00           H
ATOM   1662  C   TYR   136      31.340  35.440  53.280  1.00  0.00           C
ATOM   1663  O   TYR   136      30.270  35.090  53.570  1.00  0.00           O
ATOM   1664  N   ASP   137      31.620  36.720  52.850  1.00  0.00           N
ATOM   1665  H   ASP   137      32.550  36.800  52.460  1.00  0.00           H
ATOM   1666  CA  ASP   137      30.680  37.890  52.930  1.00  0.00           C
ATOM   1667  HA  ASP   137      30.160  38.010  53.880  1.00  0.00           H
ATOM   1668  CB  ASP   137      31.530  39.170  52.680  1.00  0.00           C
ATOM   1669  HB1 ASP   137      31.930  39.110  51.660  1.00  0.00           H
ATOM   1670  HB2 ASP   137      32.330  39.210  53.420  1.00  0.00           H
ATOM   1671  CG  ASP   137      30.720  40.500  52.750  1.00  0.00           C
ATOM   1672  OD1 ASP   137      31.360  41.570  52.780  1.00  0.00           O
ATOM   1673  OD2 ASP   137      29.460  40.410  52.970  1.00  0.00           O
ATOM   1674  C   ASP   137      29.540  37.660  52.010  1.00  0.00           C
ATOM   1675  O   ASP   137      28.380  37.720  52.390  1.00  0.00           O
ATOM   1676  N   TYR   138      29.860  37.360  50.720  1.00  0.00           N
ATOM   1677  H   TYR   138      30.850  37.230  50.590  1.00  0.00           H
ATOM   1678  CA  TYR   138      28.980  37.170  49.620  1.00  0.00           C
ATOM   1679  HA  TYR   138      27.990  37.450  49.970  1.00  0.00           H
ATOM   1680  CB  TYR   138      29.250  38.130  48.410  1.00  0.00           C
ATOM   1681  HB1 TYR   138      28.320  38.160  47.830  1.00  0.00           H
ATOM   1682  HB2 TYR   138      30.090  37.700  47.870  1.00  0.00           H
ATOM   1683  CG  TYR   138      29.470  39.550  48.770  1.00  0.00           C
ATOM   1684  CD1 TYR   138      30.760  39.890  49.270  1.00  0.00           C
ATOM   1685  HD1 TYR   138      31.580  39.210  49.440  1.00  0.00           H
ATOM   1686  CE1 TYR   138      30.920  41.280  49.660  1.00  0.00           C
ATOM   1687  HE1 TYR   138      31.820  41.760  50.020  1.00  0.00           H
ATOM   1688  CZ  TYR   138      29.910  42.220  49.440  1.00  0.00           C
ATOM   1689  OH  TYR   138      30.120  43.540  49.690  1.00  0.00           O
ATOM   1690  HH  TYR   138      29.270  43.920  49.440  1.00  0.00           H
ATOM   1691  CE2 TYR   138      28.650  41.790  48.930  1.00  0.00           C
ATOM   1692  HE2 TYR   138      27.850  42.500  48.780  1.00  0.00           H
ATOM   1693  CD2 TYR   138      28.450  40.470  48.640  1.00  0.00           C
ATOM   1694  HD2 TYR   138      27.520  40.210  48.170  1.00  0.00           H
ATOM   1695  C   TYR   138      28.950  35.760  49.070  1.00  0.00           C
ATOM   1696  O   TYR   138      29.980  35.180  48.910  1.00  0.00           O
ATOM   1697  N   TRP   139      27.720  35.330  48.780  1.00  0.00           N
ATOM   1698  H   TRP   139      26.920  35.890  49.000  1.00  0.00           H
ATOM   1699  CA  TRP   139      27.440  33.960  48.270  1.00  0.00           C
ATOM   1700  HA  TRP   139      28.350  33.380  48.110  1.00  0.00           H
ATOM   1701  CB  TRP   139      26.680  33.200  49.400  1.00  0.00           C
ATOM   1702  HB1 TRP   139      26.030  32.420  49.010  1.00  0.00           H
ATOM   1703  HB2 TRP   139      26.060  33.940  49.890  1.00  0.00           H
ATOM   1704  CG  TRP   139      27.600  32.650  50.440  1.00  0.00           C
ATOM   1705  CD1 TRP   139      28.030  33.320  51.550  1.00  0.00           C
ATOM   1706  HD1 TRP   139      27.870  34.380  51.710  1.00  0.00           H
ATOM   1707  NE1 TRP   139      29.000  32.590  52.220  1.00  0.00           N
ATOM   1708  HE1 TRP   139      29.590  32.880  52.990  1.00  0.00           H
ATOM   1709  CE2 TRP   139      29.230  31.340  51.640  1.00  0.00           C
ATOM   1710  CZ2 TRP   139      30.170  30.280  51.840  1.00  0.00           C
ATOM   1711  HZ2 TRP   139      30.940  30.330  52.590  1.00  0.00           H
ATOM   1712  CH2 TRP   139      30.180  29.200  50.970  1.00  0.00           C
ATOM   1713  HH2 TRP   139      30.920  28.440  51.170  1.00  0.00           H
ATOM   1714  CZ3 TRP   139      29.300  29.200  49.860  1.00  0.00           C
ATOM   1715  HZ3 TRP   139      29.230  28.340  49.220  1.00  0.00           H
ATOM   1716  CE3 TRP   139      28.380  30.230  49.640  1.00  0.00           C
ATOM   1717  HE3 TRP   139      27.760  30.290  48.750  1.00  0.00           H
ATOM   1718  CD2 TRP   139      28.370  31.380  50.510  1.00  0.00           C
ATOM   1719  C   TRP   139      26.700  34.060  46.920  1.00  0.00           C
ATOM   1720  O   TRP   139      26.080  35.100  46.550  1.00  0.00           O
ATOM   1721  N   GLY   140      26.700  33.000  46.200  1.00  0.00           N
ATOM   1722  H   GLY   140      27.350  32.280  46.480  1.00  0.00           H
ATOM   1723  CA  GLY   140      25.660  32.670  45.170  1.00  0.00           C
ATOM   1724  HA1 GLY   140      26.140  32.280  44.270  1.00  0.00           H
ATOM   1725  HA2 GLY   140      25.240  33.600  44.800  1.00  0.00           H
ATOM   1726  C   GLY   140      24.390  31.930  45.640  1.00  0.00           C
ATOM   1727  O   GLY   140      23.770  32.240  46.690  1.00  0.00           O
ATOM   1728  N   GLN   141      24.090  30.880  44.920  1.00  0.00           N
ATOM   1729  H   GLN   141      24.790  30.640  44.230  1.00  0.00           H
ATOM   1730  CA  GLN   141      22.910  30.000  44.970  1.00  0.00           C
ATOM   1731  HA  GLN   141      22.420  30.060  45.950  1.00  0.00           H
ATOM   1732  CB  GLN   141      21.780  30.450  43.960  1.00  0.00           C
ATOM   1733  HB1 GLN   141      21.070  29.630  43.880  1.00  0.00           H
ATOM   1734  HB2 GLN   141      22.330  30.550  43.030  1.00  0.00           H
ATOM   1735  CG  GLN   141      21.230  31.750  44.480  1.00  0.00           C
ATOM   1736  HG1 GLN   141      21.920  32.570  44.330  1.00  0.00           H
ATOM   1737  HG2 GLN   141      21.090  31.820  45.560  1.00  0.00           H
ATOM   1738  CD  GLN   141      19.890  32.000  43.850  1.00  0.00           C
ATOM   1739  OE1 GLN   141      18.840  31.790  44.440  1.00  0.00           O
ATOM   1740  NE2 GLN   141      19.860  32.490  42.620  1.00  0.00           N
ATOM   1741 1HE2 GLN   141      20.720  32.740  42.150  1.00  0.00           H
ATOM   1742 2HE2 GLN   141      18.990  32.690  42.150  1.00  0.00           H
ATOM   1743  C   GLN   141      23.250  28.540  44.800  1.00  0.00           C
ATOM   1744  O   GLN   141      22.550  27.690  45.290  1.00  0.00           O
ATOM   1745  N   GLY   142      24.410  28.250  44.180  1.00  0.00           N
ATOM   1746  H   GLY   142      24.920  29.070  43.880  1.00  0.00           H
ATOM   1747  CA  GLY   142      24.820  26.900  43.780  1.00  0.00           C
ATOM   1748  HA1 GLY   142      24.740  26.200  44.620  1.00  0.00           H
ATOM   1749  HA2 GLY   142      25.870  27.090  43.540  1.00  0.00           H
ATOM   1750  C   GLY   142      24.170  26.330  42.510  1.00  0.00           C
ATOM   1751  O   GLY   142      23.000  26.730  42.220  1.00  0.00           O
ATOM   1752  N   THR   143      24.940  25.480  41.800  1.00  0.00           N
ATOM   1753  H   THR   143      25.830  25.220  42.190  1.00  0.00           H
ATOM   1754  CA  THR   143      24.500  24.770  40.560  1.00  0.00           C
ATOM   1755  HA  THR   143      23.410  24.720  40.540  1.00  0.00           H
ATOM   1756  CB  THR   143      25.060  25.560  39.280  1.00  0.00           C
ATOM   1757  HB  THR   143      24.880  26.630  39.350  1.00  0.00           H
ATOM   1758  CG2 THR   143      26.570  25.430  39.170  1.00  0.00           C
ATOM   1759 1HG2 THR   143      26.820  24.500  38.670  1.00  0.00           H
ATOM   1760 2HG2 THR   143      26.940  26.220  38.510  1.00  0.00           H
ATOM   1761 3HG2 THR   143      27.060  25.340  40.130  1.00  0.00           H
ATOM   1762  OG1 THR   143      24.470  25.020  38.140  1.00  0.00           O
ATOM   1763  HG1 THR   143      23.540  25.270  38.140  1.00  0.00           H
ATOM   1764  C   THR   143      25.010  23.310  40.530  1.00  0.00           C
ATOM   1765  O   THR   143      25.810  22.900  41.350  1.00  0.00           O
ATOM   1766  N   GLN   144      24.480  22.500  39.600  1.00  0.00           N
ATOM   1767  H   GLN   144      23.920  22.780  38.810  1.00  0.00           H
ATOM   1768  CA  GLN   144      24.600  21.070  39.690  1.00  0.00           C
ATOM   1769  HA  GLN   144      24.930  20.790  40.690  1.00  0.00           H
ATOM   1770  CB  GLN   144      23.270  20.400  39.460  1.00  0.00           C
ATOM   1771  HB1 GLN   144      23.460  19.340  39.270  1.00  0.00           H
ATOM   1772  HB2 GLN   144      22.770  20.930  38.640  1.00  0.00           H
ATOM   1773  CG  GLN   144      22.490  20.420  40.760  1.00  0.00           C
ATOM   1774  HG1 GLN   144      23.130  20.200  41.610  1.00  0.00           H
ATOM   1775  HG2 GLN   144      21.770  19.610  40.730  1.00  0.00           H
ATOM   1776  CD  GLN   144      21.710  21.730  41.090  1.00  0.00           C
ATOM   1777  OE1 GLN   144      22.220  22.620  41.750  1.00  0.00           O
ATOM   1778  NE2 GLN   144      20.490  21.850  40.530  1.00  0.00           N
ATOM   1779 1HE2 GLN   144      20.280  21.180  39.810  1.00  0.00           H
ATOM   1780 2HE2 GLN   144      19.930  22.670  40.740  1.00  0.00           H
ATOM   1781  C   GLN   144      25.560  20.470  38.690  1.00  0.00           C
ATOM   1782  O   GLN   144      25.520  20.810  37.500  1.00  0.00           O
ATOM   1783  N   VAL   145      26.230  19.350  39.140  1.00  0.00           N
ATOM   1784  H   VAL   145      26.300  19.190  40.130  1.00  0.00           H
ATOM   1785  CA  VAL   145      27.050  18.470  38.270  1.00  0.00           C
ATOM   1786  HA  VAL   145      26.910  18.670  37.210  1.00  0.00           H
ATOM   1787  CB  VAL   145      28.550  18.740  38.590  1.00  0.00           C
ATOM   1788  HB  VAL   145      28.690  18.630  39.670  1.00  0.00           H
ATOM   1789  CG1 VAL   145      29.540  17.820  37.860  1.00  0.00           C
ATOM   1790 1HG1 VAL   145      29.450  16.800  38.220  1.00  0.00           H
ATOM   1791 2HG1 VAL   145      29.300  17.790  36.790  1.00  0.00           H
ATOM   1792 3HG1 VAL   145      30.550  18.110  38.130  1.00  0.00           H
ATOM   1793  CG2 VAL   145      28.940  20.170  38.190  1.00  0.00           C
ATOM   1794 1HG2 VAL   145      29.800  20.560  38.750  1.00  0.00           H
ATOM   1795 2HG2 VAL   145      29.150  20.250  37.120  1.00  0.00           H
ATOM   1796 3HG2 VAL   145      28.220  20.960  38.420  1.00  0.00           H
ATOM   1797  C   VAL   145      26.710  17.020  38.460  1.00  0.00           C
ATOM   1798  O   VAL   145      26.540  16.600  39.610  1.00  0.00           O
ATOM   1799  N   THR   146      26.620  16.210  37.350  1.00  0.00           N
ATOM   1800  H   THR   146      26.860  16.450  36.400  1.00  0.00           H
ATOM   1801  CA  THR   146      26.360  14.820  37.520  1.00  0.00           C
ATOM   1802  HA  THR   146      26.540  14.570  38.560  1.00  0.00           H
ATOM   1803  CB  THR   146      24.930  14.480  37.200  1.00  0.00           C
ATOM   1804  HB  THR   146      24.650  14.690  36.170  1.00  0.00           H
ATOM   1805  CG2 THR   146      24.650  13.000  37.460  1.00  0.00           C
ATOM   1806 1HG2 THR   146      24.570  12.880  38.540  1.00  0.00           H
ATOM   1807 2HG2 THR   146      23.720  12.790  36.920  1.00  0.00           H
ATOM   1808 3HG2 THR   146      25.430  12.330  37.080  1.00  0.00           H
ATOM   1809  OG1 THR   146      24.090  15.260  38.030  1.00  0.00           O
ATOM   1810  HG1 THR   146      24.090  16.130  37.600  1.00  0.00           H
ATOM   1811  C   THR   146      27.330  13.950  36.660  1.00  0.00           C
ATOM   1812  O   THR   146      27.410  14.190  35.440  1.00  0.00           O
ATOM   1813  N   VAL   147      28.080  13.110  37.330  1.00  0.00           N
ATOM   1814  H   VAL   147      28.030  13.050  38.340  1.00  0.00           H
ATOM   1815  CA  VAL   147      29.060  12.160  36.720  1.00  0.00           C
ATOM   1816  HA  VAL   147      29.180  12.420  35.660  1.00  0.00           H
ATOM   1817  CB  VAL   147      30.420  12.060  37.400  1.00  0.00           C
ATOM   1818  HB  VAL   147      30.320  11.640  38.410  1.00  0.00           H
ATOM   1819  CG1 VAL   147      31.460  11.210  36.630  1.00  0.00           C
ATOM   1820 1HG1 VAL   147      31.560  11.600  35.620  1.00  0.00           H
ATOM   1821 2HG1 VAL   147      32.430  11.220  37.110  1.00  0.00           H
ATOM   1822 3HG1 VAL   147      31.070  10.200  36.530  1.00  0.00           H
ATOM   1823  CG2 VAL   147      31.010  13.420  37.720  1.00  0.00           C
ATOM   1824 1HG2 VAL   147      30.540  13.940  38.560  1.00  0.00           H
ATOM   1825 2HG2 VAL   147      32.030  13.250  38.050  1.00  0.00           H
ATOM   1826 3HG2 VAL   147      31.050  13.950  36.770  1.00  0.00           H
ATOM   1827  C   VAL   147      28.460  10.770  36.630  1.00  0.00           C
ATOM   1828  O   VAL   147      28.240  10.090  37.650  1.00  0.00           O
ATOM   1829  N   SER   148      28.390  10.230  35.370  1.00  0.00           N
ATOM   1830  H   SER   148      28.420  10.840  34.570  1.00  0.00           H
ATOM   1831  CA  SER   148      27.660   8.960  35.080  1.00  0.00           C
ATOM   1832  HA  SER   148      27.140   8.640  35.980  1.00  0.00           H
ATOM   1833  CB  SER   148      26.750   9.190  33.950  1.00  0.00           C
ATOM   1834  HB1 SER   148      26.320   8.210  33.780  1.00  0.00           H
ATOM   1835  HB2 SER   148      27.210   9.570  33.030  1.00  0.00           H
ATOM   1836  OG  SER   148      25.660   9.950  34.360  1.00  0.00           O
ATOM   1837  HG  SER   148      25.110  10.070  33.580  1.00  0.00           H
ATOM   1838  C   SER   148      28.520   7.700  34.730  1.00  0.00           C
ATOM   1839  O   SER   148      29.570   7.760  34.160  1.00  0.00           O
ATOM   1840  N   SER   149      28.000   6.530  35.110  1.00  0.00           N
ATOM   1841  H   SER   149      27.050   6.510  35.440  1.00  0.00           H
ATOM   1842  CA  SER   149      28.670   5.170  34.970  1.00  0.00           C
ATOM   1843  HA  SER   149      29.720   5.240  34.720  1.00  0.00           H
ATOM   1844  CB  SER   149      28.620   4.370  36.280  1.00  0.00           C
ATOM   1845  HB1 SER   149      29.230   3.470  36.150  1.00  0.00           H
ATOM   1846  HB2 SER   149      27.630   4.030  36.570  1.00  0.00           H
ATOM   1847  OG  SER   149      29.240   5.220  37.260  1.00  0.00           O
ATOM   1848  HG  SER   149      28.710   5.990  37.480  1.00  0.00           H
ATOM   1849  C   SER   149      28.080   4.380  33.810  1.00  0.00           C
ATOM   1850  OC1 SER   149      26.810   4.320  33.750  1.00  0.00           O
ATOM   1851  OC2 SER   149      28.740   3.960  32.850  1.00  0.00           O
TER
ENDMDL
