# Supplementary material for: Targeting Ras-binding domain of ELMO1 by computational nanobody design
Source: Commun Biol. 2023 Mar 17;6:284. doi: 10.1038/s42003-023-04657-w (PMC10023680; doi:10.1038/s42003-023-04657-w)
Supplement: Supplementary file 4 — Supplementary Data 2 [file 42003_2023_4657_MOESM4_ESM.zip › MD_input_output/Nb01_snapshot/snapshot_019000_CDR3.pdb]

ATOM   1461  N   ALA   107      25.200  29.480  32.530  1.00  0.00           N
ATOM   1462  H   ALA   107      26.060  29.930  32.820  1.00  0.00           H
ATOM   1463  CA  ALA   107      24.140  30.340  31.940  1.00  0.00           C
ATOM   1464  HA  ALA   107      23.490  29.670  31.390  1.00  0.00           H
ATOM   1465  CB  ALA   107      23.350  30.960  33.050  1.00  0.00           C
ATOM   1466  HB1 ALA   107      23.200  30.190  33.810  1.00  0.00           H
ATOM   1467  HB2 ALA   107      23.770  31.880  33.460  1.00  0.00           H
ATOM   1468  HB3 ALA   107      22.370  31.290  32.710  1.00  0.00           H
ATOM   1469  C   ALA   107      24.710  31.340  30.880  1.00  0.00           C
ATOM   1470  O   ALA   107      25.890  31.590  30.860  1.00  0.00           O
ATOM   1471  N   ALA   108      23.770  31.910  30.140  1.00  0.00           N
ATOM   1472  H   ALA   108      22.800  31.720  30.380  1.00  0.00           H
ATOM   1473  CA  ALA   108      23.870  32.940  29.110  1.00  0.00           C
ATOM   1474  HA  ALA   108      24.870  33.280  29.350  1.00  0.00           H
ATOM   1475  CB  ALA   108      23.880  32.190  27.780  1.00  0.00           C
ATOM   1476  HB1 ALA   108      24.510  31.300  27.700  1.00  0.00           H
ATOM   1477  HB2 ALA   108      22.870  31.830  27.600  1.00  0.00           H
ATOM   1478  HB3 ALA   108      24.040  32.910  26.980  1.00  0.00           H
ATOM   1479  C   ALA   108      22.790  34.000  29.290  1.00  0.00           C
ATOM   1480  O   ALA   108      21.640  33.760  29.710  1.00  0.00           O
ATOM   1481  N   ASP   109      23.190  35.200  28.860  1.00  0.00           N
ATOM   1482  H   ASP   109      24.070  35.370  28.400  1.00  0.00           H
ATOM   1483  CA  ASP   109      22.310  36.370  28.780  1.00  0.00           C
ATOM   1484  HA  ASP   109      21.320  36.150  28.390  1.00  0.00           H
ATOM   1485  CB  ASP   109      22.080  36.940  30.180  1.00  0.00           C
ATOM   1486  HB1 ASP   109      23.030  37.250  30.630  1.00  0.00           H
ATOM   1487  HB2 ASP   109      21.570  36.250  30.850  1.00  0.00           H
ATOM   1488  CG  ASP   109      21.180  38.150  30.120  1.00  0.00           C
ATOM   1489  OD1 ASP   109      19.970  37.850  30.030  1.00  0.00           O
ATOM   1490  OD2 ASP   109      21.630  39.300  30.110  1.00  0.00           O
ATOM   1491  C   ASP   109      22.970  37.430  27.890  1.00  0.00           C
ATOM   1492  O   ASP   109      24.140  37.390  27.600  1.00  0.00           O
ATOM   1493  N   ARG   110      22.120  38.370  27.310  1.00  0.00           N
ATOM   1494  H   ARG   110      21.180  38.370  27.660  1.00  0.00           H
ATOM   1495  CA  ARG   110      22.610  39.410  26.380  1.00  0.00           C
ATOM   1496  HA  ARG   110      23.240  38.920  25.630  1.00  0.00           H
ATOM   1497  CB  ARG   110      21.440  40.220  25.790  1.00  0.00           C
ATOM   1498  HB1 ARG   110      21.980  41.060  25.340  1.00  0.00           H
ATOM   1499  HB2 ARG   110      20.780  40.520  26.610  1.00  0.00           H
ATOM   1500  CG  ARG   110      20.590  39.490  24.720  1.00  0.00           C
ATOM   1501  HG1 ARG   110      19.580  39.900  24.740  1.00  0.00           H
ATOM   1502  HG2 ARG   110      20.460  38.440  24.970  1.00  0.00           H
ATOM   1503  CD  ARG   110      21.250  39.770  23.330  1.00  0.00           C
ATOM   1504  HD1 ARG   110      22.230  39.300  23.340  1.00  0.00           H
ATOM   1505  HD2 ARG   110      21.390  40.850  23.310  1.00  0.00           H
ATOM   1506  NE  ARG   110      20.510  39.300  22.230  1.00  0.00           N
ATOM   1507  HE  ARG   110      19.670  38.790  22.460  1.00  0.00           H
ATOM   1508  CZ  ARG   110      20.670  39.370  20.930  1.00  0.00           C
ATOM   1509  NH1 ARG   110      21.640  39.930  20.400  1.00  0.00           N
ATOM   1510 1HH1 ARG   110      22.410  40.320  20.920  1.00  0.00           H
ATOM   1511 2HH1 ARG   110      21.810  39.910  19.410  1.00  0.00           H
ATOM   1512  NH2 ARG   110      19.790  38.820  20.140  1.00  0.00           N
ATOM   1513 1HH2 ARG   110      18.960  38.440  20.580  1.00  0.00           H
ATOM   1514 2HH2 ARG   110      19.790  39.030  19.150  1.00  0.00           H
ATOM   1515  C   ARG   110      23.580  40.380  27.080  1.00  0.00           C
ATOM   1516  O   ARG   110      24.630  40.770  26.500  1.00  0.00           O
ATOM   1517  N   PHE   111      23.240  40.780  28.300  1.00  0.00           N
ATOM   1518  H   PHE   111      22.430  40.310  28.680  1.00  0.00           H
ATOM   1519  CA  PHE   111      23.590  42.110  28.940  1.00  0.00           C
ATOM   1520  HA  PHE   111      24.470  42.460  28.400  1.00  0.00           H
ATOM   1521  CB  PHE   111      22.510  43.070  28.730  1.00  0.00           C
ATOM   1522  HB1 PHE   111      22.900  44.060  28.960  1.00  0.00           H
ATOM   1523  HB2 PHE   111      21.740  42.840  29.470  1.00  0.00           H
ATOM   1524  CG  PHE   111      22.000  43.310  27.300  1.00  0.00           C
ATOM   1525  CD1 PHE   111      20.660  43.320  27.010  1.00  0.00           C
ATOM   1526  HD1 PHE   111      19.990  43.130  27.840  1.00  0.00           H
ATOM   1527  CE1 PHE   111      20.170  43.740  25.810  1.00  0.00           C
ATOM   1528  HE1 PHE   111      19.130  43.840  25.560  1.00  0.00           H
ATOM   1529  CZ  PHE   111      21.080  44.010  24.710  1.00  0.00           C
ATOM   1530  HZ  PHE   111      20.630  44.280  23.760  1.00  0.00           H
ATOM   1531  CE2 PHE   111      22.460  43.980  24.940  1.00  0.00           C
ATOM   1532  HE2 PHE   111      23.120  44.150  24.110  1.00  0.00           H
ATOM   1533  CD2 PHE   111      22.880  43.530  26.200  1.00  0.00           C
ATOM   1534  HD2 PHE   111      23.920  43.530  26.460  1.00  0.00           H
ATOM   1535  C   PHE   111      24.070  42.090  30.420  1.00  0.00           C
ATOM   1536  O   PHE   111      24.910  42.890  30.790  1.00  0.00           O
ATOM   1537  N   LEU   112      23.520  41.200  31.220  1.00  0.00           N
ATOM   1538  H   LEU   112      22.840  40.570  30.820  1.00  0.00           H
ATOM   1539  CA  LEU   112      23.950  41.000  32.630  1.00  0.00           C
ATOM   1540  HA  LEU   112      23.820  41.930  33.180  1.00  0.00           H
ATOM   1541  CB  LEU   112      22.960  39.920  33.270  1.00  0.00           C
ATOM   1542  HB1 LEU   112      23.350  39.530  34.210  1.00  0.00           H
ATOM   1543  HB2 LEU   112      22.930  39.170  32.490  1.00  0.00           H
ATOM   1544  CG  LEU   112      21.610  40.400  33.580  1.00  0.00           C
ATOM   1545  HG  LEU   112      21.150  40.780  32.680  1.00  0.00           H
ATOM   1546  CD1 LEU   112      20.790  39.210  34.000  1.00  0.00           C
ATOM   1547 1HD1 LEU   112      20.850  38.370  33.300  1.00  0.00           H
ATOM   1548 2HD1 LEU   112      21.040  38.880  35.000  1.00  0.00           H
ATOM   1549 3HD1 LEU   112      19.770  39.580  33.950  1.00  0.00           H
ATOM   1550  CD2 LEU   112      21.450  41.380  34.700  1.00  0.00           C
ATOM   1551 1HD2 LEU   112      21.450  40.920  35.690  1.00  0.00           H
ATOM   1552 2HD2 LEU   112      22.120  42.250  34.640  1.00  0.00           H
ATOM   1553 3HD2 LEU   112      20.450  41.800  34.600  1.00  0.00           H
ATOM   1554  C   LEU   112      25.390  40.460  32.760  1.00  0.00           C
ATOM   1555  O   LEU   112      25.870  39.700  31.910  1.00  0.00           O
ATOM   1556  N   THR   113      25.980  40.830  33.900  1.00  0.00           N
ATOM   1557  H   THR   113      25.490  41.420  34.560  1.00  0.00           H
ATOM   1558  CA  THR   113      27.360  40.380  34.370  1.00  0.00           C
ATOM   1559  HA  THR   113      27.890  40.000  33.490  1.00  0.00           H
ATOM   1560  CB  THR   113      28.220  41.540  34.910  1.00  0.00           C
ATOM   1561  HB  THR   113      29.210  41.170  35.190  1.00  0.00           H
ATOM   1562  CG2 THR   113      28.410  42.630  33.820  1.00  0.00           C
ATOM   1563 1HG2 THR   113      28.980  42.080  33.070  1.00  0.00           H
ATOM   1564 2HG2 THR   113      27.490  43.030  33.400  1.00  0.00           H
ATOM   1565 3HG2 THR   113      29.070  43.410  34.210  1.00  0.00           H
ATOM   1566  OG1 THR   113      27.590  42.080  36.030  1.00  0.00           O
ATOM   1567  HG1 THR   113      28.050  42.830  36.410  1.00  0.00           H
ATOM   1568  C   THR   113      27.410  39.290  35.430  1.00  0.00           C
ATOM   1569  O   THR   113      28.100  38.330  35.210  1.00  0.00           O
ATOM   1570  N   ARG   132      26.700  39.440  36.610  1.00  0.00           N
ATOM   1571  H   ARG   132      26.370  40.380  36.800  1.00  0.00           H
ATOM   1572  CA  ARG   132      26.800  38.570  37.770  1.00  0.00           C
ATOM   1573  HA  ARG   132      27.430  37.740  37.460  1.00  0.00           H
ATOM   1574  CB  ARG   132      27.610  39.260  39.000  1.00  0.00           C
ATOM   1575  HB1 ARG   132      28.650  39.400  38.700  1.00  0.00           H
ATOM   1576  HB2 ARG   132      27.700  38.550  39.830  1.00  0.00           H
ATOM   1577  CG  ARG   132      27.030  40.610  39.580  1.00  0.00           C
ATOM   1578  HG1 ARG   132      26.000  40.450  39.890  1.00  0.00           H
ATOM   1579  HG2 ARG   132      27.000  41.300  38.740  1.00  0.00           H
ATOM   1580  CD  ARG   132      27.750  41.310  40.770  1.00  0.00           C
ATOM   1581  HD1 ARG   132      27.730  40.710  41.680  1.00  0.00           H
ATOM   1582  HD2 ARG   132      27.130  42.170  41.020  1.00  0.00           H
ATOM   1583  NE  ARG   132      29.090  41.720  40.500  1.00  0.00           N
ATOM   1584  HE  ARG   132      29.100  42.450  39.800  1.00  0.00           H
ATOM   1585  CZ  ARG   132      30.240  41.140  40.700  1.00  0.00           C
ATOM   1586  NH1 ARG   132      30.380  40.050  41.360  1.00  0.00           N
ATOM   1587 1HH1 ARG   132      29.510  39.710  41.760  1.00  0.00           H
ATOM   1588 2HH1 ARG   132      31.270  39.580  41.320  1.00  0.00           H
ATOM   1589  NH2 ARG   132      31.290  41.690  40.190  1.00  0.00           N
ATOM   1590 1HH2 ARG   132      31.330  42.600  39.750  1.00  0.00           H
ATOM   1591 2HH2 ARG   132      32.220  41.380  40.430  1.00  0.00           H
ATOM   1592  C   ARG   132      25.510  37.980  38.340  1.00  0.00           C
ATOM   1593  O   ARG   132      25.650  37.020  39.000  1.00  0.00           O
ATOM   1594  N   SER   133      24.420  38.740  38.150  1.00  0.00           N
ATOM   1595  H   SER   133      24.480  39.620  37.650  1.00  0.00           H
ATOM   1596  CA  SER   133      23.220  38.370  38.740  1.00  0.00           C
ATOM   1597  HA  SER   133      23.450  38.270  39.800  1.00  0.00           H
ATOM   1598  CB  SER   133      22.130  39.400  38.450  1.00  0.00           C
ATOM   1599  HB1 SER   133      21.810  39.290  37.420  1.00  0.00           H
ATOM   1600  HB2 SER   133      22.590  40.370  38.660  1.00  0.00           H
ATOM   1601  OG  SER   133      20.930  39.230  39.220  1.00  0.00           O
ATOM   1602  HG  SER   133      20.430  40.040  39.250  1.00  0.00           H
ATOM   1603  C   SER   133      22.690  36.960  38.250  1.00  0.00           C
ATOM   1604  O   SER   133      22.600  36.700  37.060  1.00  0.00           O
ATOM   1605  N   VAL   134      22.080  36.300  39.210  1.00  0.00           N
ATOM   1606  H   VAL   134      22.460  36.460  40.130  1.00  0.00           H
ATOM   1607  CA  VAL   134      21.320  35.010  39.070  1.00  0.00           C
ATOM   1608  HA  VAL   134      22.000  34.210  38.760  1.00  0.00           H
ATOM   1609  CB  VAL   134      20.760  34.600  40.440  1.00  0.00           C
ATOM   1610  HB  VAL   134      20.250  33.640  40.420  1.00  0.00           H
ATOM   1611  CG1 VAL   134      21.870  34.360  41.500  1.00  0.00           C
ATOM   1612 1HG1 VAL   134      21.410  34.140  42.460  1.00  0.00           H
ATOM   1613 2HG1 VAL   134      22.460  33.510  41.150  1.00  0.00           H
ATOM   1614 3HG1 VAL   134      22.520  35.230  41.600  1.00  0.00           H
ATOM   1615  CG2 VAL   134      19.790  35.670  40.930  1.00  0.00           C
ATOM   1616 1HG2 VAL   134      19.270  35.380  41.840  1.00  0.00           H
ATOM   1617 2HG2 VAL   134      20.390  36.560  41.120  1.00  0.00           H
ATOM   1618 3HG2 VAL   134      18.970  35.800  40.220  1.00  0.00           H
ATOM   1619  C   VAL   134      20.190  35.100  38.070  1.00  0.00           C
ATOM   1620  O   VAL   134      19.660  34.070  37.640  1.00  0.00           O
ATOM   1621  N   LYS   135      19.790  36.290  37.550  1.00  0.00           N
ATOM   1622  H   LYS   135      20.020  37.060  38.160  1.00  0.00           H
ATOM   1623  CA  LYS   135      18.770  36.460  36.520  1.00  0.00           C
ATOM   1624  HA  LYS   135      18.080  35.610  36.520  1.00  0.00           H
ATOM   1625  CB  LYS   135      17.920  37.680  36.840  1.00  0.00           C
ATOM   1626  HB1 LYS   135      17.080  37.750  36.150  1.00  0.00           H
ATOM   1627  HB2 LYS   135      18.560  38.550  36.990  1.00  0.00           H
ATOM   1628  CG  LYS   135      17.190  37.540  38.180  1.00  0.00           C
ATOM   1629  HG1 LYS   135      16.580  38.440  38.300  1.00  0.00           H
ATOM   1630  HG2 LYS   135      17.900  37.560  39.000  1.00  0.00           H
ATOM   1631  CD  LYS   135      16.330  36.230  38.360  1.00  0.00           C
ATOM   1632  HD1 LYS   135      16.930  35.330  38.470  1.00  0.00           H
ATOM   1633  HD2 LYS   135      15.590  36.160  37.560  1.00  0.00           H
ATOM   1634  CE  LYS   135      15.550  36.240  39.730  1.00  0.00           C
ATOM   1635  HE1 LYS   135      14.850  37.080  39.720  1.00  0.00           H
ATOM   1636  HE2 LYS   135      16.180  36.210  40.620  1.00  0.00           H
ATOM   1637  NZ  LYS   135      14.760  34.950  39.790  1.00  0.00           N
ATOM   1638  HZ1 LYS   135      14.170  34.800  40.590  1.00  0.00           H
ATOM   1639  HZ2 LYS   135      14.260  34.870  38.920  1.00  0.00           H
ATOM   1640  HZ3 LYS   135      15.330  34.120  39.890  1.00  0.00           H
ATOM   1641  C   LYS   135      19.190  36.490  35.060  1.00  0.00           C
ATOM   1642  O   LYS   135      18.510  37.100  34.210  1.00  0.00           O
ATOM   1643  N   TYR   136      20.290  35.750  34.730  1.00  0.00           N
ATOM   1644  H   TYR   136      20.780  35.200  35.420  1.00  0.00           H
ATOM   1645  CA  TYR   136      20.470  35.350  33.380  1.00  0.00           C
ATOM   1646  HA  TYR   136      20.610  36.170  32.670  1.00  0.00           H
ATOM   1647  CB  TYR   136      21.750  34.580  33.430  1.00  0.00           C
ATOM   1648  HB1 TYR   136      21.670  33.750  32.720  1.00  0.00           H
ATOM   1649  HB2 TYR   136      21.790  34.050  34.380  1.00  0.00           H
ATOM   1650  CG  TYR   136      23.090  35.190  33.200  1.00  0.00           C
ATOM   1651  CD1 TYR   136      23.420  36.330  34.010  1.00  0.00           C
ATOM   1652  HD1 TYR   136      22.760  36.770  34.750  1.00  0.00           H
ATOM   1653  CE1 TYR   136      24.760  36.710  34.000  1.00  0.00           C
ATOM   1654  HE1 TYR   136      25.060  37.560  34.600  1.00  0.00           H
ATOM   1655  CZ  TYR   136      25.690  36.140  33.090  1.00  0.00           C
ATOM   1656  OH  TYR   136      26.980  36.670  32.930  1.00  0.00           O
ATOM   1657  HH  TYR   136      27.030  37.510  33.390  1.00  0.00           H
ATOM   1658  CE2 TYR   136      25.320  35.040  32.250  1.00  0.00           C
ATOM   1659  HE2 TYR   136      26.020  34.570  31.580  1.00  0.00           H
ATOM   1660  CD2 TYR   136      24.000  34.540  32.340  1.00  0.00           C
ATOM   1661  HD2 TYR   136      23.750  33.700  31.710  1.00  0.00           H
ATOM   1662  C   TYR   136      19.270  34.520  32.820  1.00  0.00           C
ATOM   1663  O   TYR   136      18.330  34.070  33.450  1.00  0.00           O
ATOM   1664  N   ASP   137      19.130  34.670  31.460  1.00  0.00           N
ATOM   1665  H   ASP   137      19.880  35.070  30.920  1.00  0.00           H
ATOM   1666  CA  ASP   137      17.960  34.240  30.770  1.00  0.00           C
ATOM   1667  HA  ASP   137      17.070  34.270  31.410  1.00  0.00           H
ATOM   1668  CB  ASP   137      17.790  35.230  29.610  1.00  0.00           C
ATOM   1669  HB1 ASP   137      18.710  35.260  29.030  1.00  0.00           H
ATOM   1670  HB2 ASP   137      17.730  36.210  30.080  1.00  0.00           H
ATOM   1671  CG  ASP   137      16.540  35.030  28.720  1.00  0.00           C
ATOM   1672  OD1 ASP   137      15.760  34.110  29.010  1.00  0.00           O
ATOM   1673  OD2 ASP   137      16.360  35.810  27.720  1.00  0.00           O
ATOM   1674  C   ASP   137      18.100  32.810  30.220  1.00  0.00           C
ATOM   1675  O   ASP   137      17.210  32.000  30.530  1.00  0.00           O
ATOM   1676  N   TYR   138      19.110  32.350  29.550  1.00  0.00           N
ATOM   1677  H   TYR   138      19.920  32.920  29.340  1.00  0.00           H
ATOM   1678  CA  TYR   138      19.250  30.980  29.040  1.00  0.00           C
ATOM   1679  HA  TYR   138      18.280  30.480  29.010  1.00  0.00           H
ATOM   1680  CB  TYR   138      19.770  30.910  27.690  1.00  0.00           C
ATOM   1681  HB1 TYR   138      19.920  29.880  27.370  1.00  0.00           H
ATOM   1682  HB2 TYR   138      20.790  31.290  27.630  1.00  0.00           H
ATOM   1683  CG  TYR   138      18.970  31.580  26.630  1.00  0.00           C
ATOM   1684  CD1 TYR   138      19.500  32.530  25.820  1.00  0.00           C
ATOM   1685  HD1 TYR   138      20.560  32.750  25.850  1.00  0.00           H
ATOM   1686  CE1 TYR   138      18.600  33.170  24.870  1.00  0.00           C
ATOM   1687  HE1 TYR   138      18.920  33.980  24.230  1.00  0.00           H
ATOM   1688  CZ  TYR   138      17.190  32.870  24.810  1.00  0.00           C
ATOM   1689  OH  TYR   138      16.390  33.790  24.220  1.00  0.00           O
ATOM   1690  HH  TYR   138      15.490  33.500  24.340  1.00  0.00           H
ATOM   1691  CE2 TYR   138      16.750  31.780  25.550  1.00  0.00           C
ATOM   1692  HE2 TYR   138      15.710  31.520  25.570  1.00  0.00           H
ATOM   1693  CD2 TYR   138      17.640  31.090  26.380  1.00  0.00           C
ATOM   1694  HD2 TYR   138      17.230  30.410  27.120  1.00  0.00           H
ATOM   1695  C   TYR   138      20.230  30.160  29.990  1.00  0.00           C
ATOM   1696  O   TYR   138      21.230  30.720  30.440  1.00  0.00           O
