# Supplementary material for: Targeting Ras-binding domain of ELMO1 by computational nanobody design
Source: Commun Biol. 2023 Mar 17;6:284. doi: 10.1038/s42003-023-04657-w (PMC10023680; doi:10.1038/s42003-023-04657-w)
Supplement: Supplementary file 4 — Supplementary Data 2 [file 42003_2023_4657_MOESM4_ESM.zip › MD_input_output/Nb01_snapshot/snapshot_005000_CDR2.pdb]

ATOM    724  N   SER    57      33.010  37.210  34.120  1.00  0.00           N
ATOM    725  H   SER    57      33.580  38.000  34.370  1.00  0.00           H
ATOM    726  CA  SER    57      32.250  37.400  32.870  1.00  0.00           C
ATOM    727  HA  SER    57      32.010  36.410  32.480  1.00  0.00           H
ATOM    728  CB  SER    57      30.940  38.180  33.120  1.00  0.00           C
ATOM    729  HB1 SER    57      30.470  37.790  34.020  1.00  0.00           H
ATOM    730  HB2 SER    57      30.300  38.050  32.240  1.00  0.00           H
ATOM    731  OG  SER    57      31.070  39.580  33.470  1.00  0.00           O
ATOM    732  HG  SER    57      30.220  39.990  33.650  1.00  0.00           H
ATOM    733  C   SER    57      32.990  38.160  31.820  1.00  0.00           C
ATOM    734  O   SER    57      34.030  38.800  32.010  1.00  0.00           O
ATOM    735  N   ILE    58      32.520  37.950  30.630  1.00  0.00           N
ATOM    736  H   ILE    58      31.850  37.200  30.560  1.00  0.00           H
ATOM    737  CA  ILE    58      33.150  38.360  29.360  1.00  0.00           C
ATOM    738  HA  ILE    58      33.820  39.210  29.550  1.00  0.00           H
ATOM    739  CB  ILE    58      34.080  37.250  28.790  1.00  0.00           C
ATOM    740  HB  ILE    58      34.920  37.240  29.490  1.00  0.00           H
ATOM    741  CG2 ILE    58      33.400  35.900  28.620  1.00  0.00           C
ATOM    742 1HG2 ILE    58      32.780  35.950  27.720  1.00  0.00           H
ATOM    743 2HG2 ILE    58      34.080  35.070  28.480  1.00  0.00           H
ATOM    744 3HG2 ILE    58      32.740  35.660  29.460  1.00  0.00           H
ATOM    745  CG1 ILE    58      34.910  37.820  27.570  1.00  0.00           C
ATOM    746 1HG1 ILE    58      35.160  38.870  27.710  1.00  0.00           H
ATOM    747 2HG1 ILE    58      34.220  37.790  26.720  1.00  0.00           H
ATOM    748  CD  ILE    58      36.030  36.920  27.070  1.00  0.00           C
ATOM    749  HD1 ILE    58      36.820  37.000  27.810  1.00  0.00           H
ATOM    750  HD2 ILE    58      35.750  35.870  26.980  1.00  0.00           H
ATOM    751  HD3 ILE    58      36.510  37.290  26.160  1.00  0.00           H
ATOM    752  C   ILE    58      32.060  38.760  28.300  1.00  0.00           C
ATOM    753  O   ILE    58      31.080  38.020  28.120  1.00  0.00           O
ATOM    754  N   LYS    59      32.300  39.860  27.590  1.00  0.00           N
ATOM    755  H   LYS    59      33.190  40.340  27.650  1.00  0.00           H
ATOM    756  CA  LYS    59      31.290  40.440  26.630  1.00  0.00           C
ATOM    757  HA  LYS    59      30.310  40.100  26.970  1.00  0.00           H
ATOM    758  CB  LYS    59      31.320  41.950  26.750  1.00  0.00           C
ATOM    759  HB1 LYS    59      30.810  42.450  25.920  1.00  0.00           H
ATOM    760  HB2 LYS    59      32.350  42.250  26.930  1.00  0.00           H
ATOM    761  CG  LYS    59      30.670  42.370  28.090  1.00  0.00           C
ATOM    762  HG1 LYS    59      31.210  41.860  28.890  1.00  0.00           H
ATOM    763  HG2 LYS    59      29.600  42.170  28.040  1.00  0.00           H
ATOM    764  CD  LYS    59      30.700  43.900  28.240  1.00  0.00           C
ATOM    765  HD1 LYS    59      31.720  44.230  28.090  1.00  0.00           H
ATOM    766  HD2 LYS    59      30.380  44.080  29.260  1.00  0.00           H
ATOM    767  CE  LYS    59      29.810  44.580  27.120  1.00  0.00           C
ATOM    768  HE1 LYS    59      28.860  44.070  26.950  1.00  0.00           H
ATOM    769  HE2 LYS    59      30.290  44.480  26.150  1.00  0.00           H
ATOM    770  NZ  LYS    59      29.620  46.020  27.480  1.00  0.00           N
ATOM    771  HZ1 LYS    59      30.450  46.490  27.800  1.00  0.00           H
ATOM    772  HZ2 LYS    59      29.120  46.550  26.770  1.00  0.00           H
ATOM    773  HZ3 LYS    59      29.090  46.100  28.340  1.00  0.00           H
ATOM    774  C   LYS    59      31.580  40.020  25.220  1.00  0.00           C
ATOM    775  O   LYS    59      32.720  39.690  24.880  1.00  0.00           O
ATOM    776  N   TRP    60      30.540  40.050  24.360  1.00  0.00           N
ATOM    777  H   TRP    60      29.660  40.280  24.800  1.00  0.00           H
ATOM    778  CA  TRP    60      30.770  39.790  22.910  1.00  0.00           C
ATOM    779  HA  TRP    60      31.000  38.730  22.760  1.00  0.00           H
ATOM    780  CB  TRP    60      29.460  39.970  22.150  1.00  0.00           C
ATOM    781  HB1 TRP    60      28.720  39.360  22.660  1.00  0.00           H
ATOM    782  HB2 TRP    60      29.560  39.600  21.130  1.00  0.00           H
ATOM    783  CG  TRP    60      29.070  41.450  22.000  1.00  0.00           C
ATOM    784  CD1 TRP    60      28.100  42.060  22.740  1.00  0.00           C
ATOM    785  HD1 TRP    60      27.800  41.680  23.700  1.00  0.00           H
ATOM    786  NE1 TRP    60      27.860  43.310  22.200  1.00  0.00           N
ATOM    787  HE1 TRP    60      27.170  43.970  22.510  1.00  0.00           H
ATOM    788  CE2 TRP    60      28.620  43.480  21.070  1.00  0.00           C
ATOM    789  CZ2 TRP    60      28.660  44.640  20.270  1.00  0.00           C
ATOM    790  HZ2 TRP    60      28.120  45.530  20.540  1.00  0.00           H
ATOM    791  CH2 TRP    60      29.520  44.520  19.140  1.00  0.00           C
ATOM    792  HH2 TRP    60      29.680  45.350  18.470  1.00  0.00           H
ATOM    793  CZ3 TRP    60      30.240  43.360  18.870  1.00  0.00           C
ATOM    794  HZ3 TRP    60      30.890  43.290  18.010  1.00  0.00           H
ATOM    795  CE3 TRP    60      30.280  42.310  19.770  1.00  0.00           C
ATOM    796  HE3 TRP    60      30.860  41.410  19.590  1.00  0.00           H
ATOM    797  CD2 TRP    60      29.430  42.330  20.900  1.00  0.00           C
ATOM    798  C   TRP    60      31.890  40.520  22.150  1.00  0.00           C
ATOM    799  O   TRP    60      32.570  39.890  21.280  1.00  0.00           O
ATOM    800  N   ALA    61      32.320  41.770  22.520  1.00  0.00           N
ATOM    801  H   ALA    61      31.680  42.320  23.080  1.00  0.00           H
ATOM    802  CA  ALA    61      33.520  42.470  21.920  1.00  0.00           C
ATOM    803  HA  ALA    61      33.640  42.020  20.940  1.00  0.00           H
ATOM    804  CB  ALA    61      33.190  43.930  21.620  1.00  0.00           C
ATOM    805  HB1 ALA    61      33.970  44.520  21.130  1.00  0.00           H
ATOM    806  HB2 ALA    61      32.240  44.010  21.100  1.00  0.00           H
ATOM    807  HB3 ALA    61      33.040  44.420  22.580  1.00  0.00           H
ATOM    808  C   ALA    61      34.840  42.180  22.710  1.00  0.00           C
ATOM    809  O   ALA    61      35.820  42.900  22.490  1.00  0.00           O
ATOM    810  N   GLY    65      34.870  41.130  23.550  1.00  0.00           N
ATOM    811  H   GLY    65      34.000  40.630  23.630  1.00  0.00           H
ATOM    812  CA  GLY    65      36.010  40.590  24.180  1.00  0.00           C
ATOM    813  HA1 GLY    65      36.940  40.660  23.610  1.00  0.00           H
ATOM    814  HA2 GLY    65      35.820  39.530  24.370  1.00  0.00           H
ATOM    815  C   GLY    65      36.470  41.200  25.510  1.00  0.00           C
ATOM    816  O   GLY    65      37.320  40.590  26.140  1.00  0.00           O
ATOM    817  N   ASP    66      35.770  42.220  26.060  1.00  0.00           N
ATOM    818  H   ASP    66      34.930  42.570  25.630  1.00  0.00           H
ATOM    819  CA  ASP    66      36.130  42.770  27.380  1.00  0.00           C
ATOM    820  HA  ASP    66      37.200  42.890  27.480  1.00  0.00           H
ATOM    821  CB  ASP    66      35.560  44.200  27.530  1.00  0.00           C
ATOM    822  HB1 ASP    66      35.970  44.720  28.390  1.00  0.00           H
ATOM    823  HB2 ASP    66      34.480  44.210  27.680  1.00  0.00           H
ATOM    824  CG  ASP    66      35.930  45.080  26.410  1.00  0.00           C
ATOM    825  OD1 ASP    66      35.020  45.680  25.760  1.00  0.00           O
ATOM    826  OD2 ASP    66      37.150  45.180  26.120  1.00  0.00           O
ATOM    827  C   ASP    66      35.670  41.930  28.620  1.00  0.00           C
ATOM    828  O   ASP    66      34.620  41.260  28.550  1.00  0.00           O
ATOM    829  N   ARG    67      36.360  42.000  29.800  1.00  0.00           N
ATOM    830  H   ARG    67      37.180  42.600  29.850  1.00  0.00           H
ATOM    831  CA  ARG    67      36.320  40.980  30.880  1.00  0.00           C
ATOM    832  HA  ARG    67      35.560  40.280  30.550  1.00  0.00           H
ATOM    833  CB  ARG    67      37.720  40.290  30.840  1.00  0.00           C
ATOM    834  HB1 ARG    67      37.820  39.590  31.670  1.00  0.00           H
ATOM    835  HB2 ARG    67      38.570  40.970  30.920  1.00  0.00           H
ATOM    836  CG  ARG    67      37.950  39.400  29.650  1.00  0.00           C
ATOM    837  HG1 ARG    67      37.710  39.830  28.680  1.00  0.00           H
ATOM    838  HG2 ARG    67      37.280  38.540  29.660  1.00  0.00           H
ATOM    839  CD  ARG    67      39.430  38.980  29.790  1.00  0.00           C
ATOM    840  HD1 ARG    67      39.560  38.060  29.240  1.00  0.00           H
ATOM    841  HD2 ARG    67      39.620  38.770  30.850  1.00  0.00           H
ATOM    842  NE  ARG    67      40.320  40.010  29.350  1.00  0.00           N
ATOM    843  HE  ARG    67      39.970  40.910  29.040  1.00  0.00           H
ATOM    844  CZ  ARG    67      41.630  39.980  29.420  1.00  0.00           C
ATOM    845  NH1 ARG    67      42.390  38.900  29.480  1.00  0.00           N
ATOM    846 1HH1 ARG    67      41.930  38.020  29.650  1.00  0.00           H
ATOM    847 2HH1 ARG    67      43.370  39.040  29.670  1.00  0.00           H
ATOM    848  NH2 ARG    67      42.280  41.060  29.400  1.00  0.00           N
ATOM    849 1HH2 ARG    67      41.850  41.980  29.390  1.00  0.00           H
ATOM    850 2HH2 ARG    67      43.290  41.020  29.350  1.00  0.00           H
ATOM    851  C   ARG    67      36.080  41.540  32.300  1.00  0.00           C
ATOM    852  O   ARG    67      36.620  42.620  32.580  1.00  0.00           O
ATOM    853  N   THR    68      35.310  40.820  33.160  1.00  0.00           N
ATOM    854  H   THR    68      34.990  39.890  32.950  1.00  0.00           H
ATOM    855  CA  THR    68      34.870  41.400  34.450  1.00  0.00           C
ATOM    856  HA  THR    68      35.620  42.160  34.680  1.00  0.00           H
ATOM    857  CB  THR    68      33.440  41.890  34.190  1.00  0.00           C
ATOM    858  HB  THR    68      33.050  41.110  33.550  1.00  0.00           H
ATOM    859  CG2 THR    68      32.470  42.160  35.280  1.00  0.00           C
ATOM    860 1HG2 THR    68      32.300  41.230  35.820  1.00  0.00           H
ATOM    861 2HG2 THR    68      32.920  42.880  35.970  1.00  0.00           H
ATOM    862 3HG2 THR    68      31.560  42.480  34.770  1.00  0.00           H
ATOM    863  OG1 THR    68      33.430  43.110  33.480  1.00  0.00           O
ATOM    864  HG1 THR    68      33.150  42.980  32.570  1.00  0.00           H
ATOM    865  C   THR    68      34.800  40.430  35.640  1.00  0.00           C
ATOM    866  O   THR    68      34.420  39.260  35.510  1.00  0.00           O
ATOM    867  N   TYR    69      35.380  40.830  36.770  1.00  0.00           N
ATOM    868  H   TYR    69      35.670  41.780  36.910  1.00  0.00           H
ATOM    869  CA  TYR    69      35.780  39.900  37.800  1.00  0.00           C
ATOM    870  HA  TYR    69      35.340  38.940  37.550  1.00  0.00           H
ATOM    871  CB  TYR    69      37.300  39.910  37.850  1.00  0.00           C
ATOM    872  HB1 TYR    69      37.620  39.290  38.690  1.00  0.00           H
ATOM    873  HB2 TYR    69      37.730  40.900  38.010  1.00  0.00           H
ATOM    874  CG  TYR    69      38.070  39.330  36.620  1.00  0.00           C
ATOM    875  CD1 TYR    69      38.790  40.180  35.780  1.00  0.00           C
ATOM    876  HD1 TYR    69      38.850  41.220  36.070  1.00  0.00           H
ATOM    877  CE1 TYR    69      39.330  39.730  34.560  1.00  0.00           C
ATOM    878  HE1 TYR    69      39.840  40.410  33.900  1.00  0.00           H
ATOM    879  CZ  TYR    69      39.200  38.370  34.260  1.00  0.00           C
ATOM    880  OH  TYR    69      39.850  37.970  33.140  1.00  0.00           O
ATOM    881  HH  TYR    69      40.540  38.620  33.000  1.00  0.00           H
ATOM    882  CE2 TYR    69      38.510  37.440  35.110  1.00  0.00           C
ATOM    883  HE2 TYR    69      38.360  36.410  34.840  1.00  0.00           H
ATOM    884  CD2 TYR    69      37.870  37.950  36.260  1.00  0.00           C
ATOM    885  HD2 TYR    69      37.490  37.280  37.020  1.00  0.00           H
ATOM    886  C   TYR    69      35.180  40.260  39.210  1.00  0.00           C
ATOM    887  O   TYR    69      35.230  41.400  39.620  1.00  0.00           O
