# Supplementary material for: Targeting Ras-binding domain of ELMO1 by computational nanobody design
Source: Commun Biol. 2023 Mar 17;6:284. doi: 10.1038/s42003-023-04657-w (PMC10023680; doi:10.1038/s42003-023-04657-w)
Supplement: Supplementary file 4 — Supplementary Data 2 [file 42003_2023_4657_MOESM4_ESM.zip › MD_input_output/Nb01_snapshot/snapshot_098000.pdb]

REMARK    GENERATED BY TRJCONV
TITLE     Protein in water t= 9800.00000 step= 4900000
REMARK    THIS IS A SIMULATION BOX
CRYST1   67.363   67.363   67.363  90.00  90.00  90.00 P 1           1
MODEL        1
ATOM      1  N   VAL     2      21.870  35.090  39.130  1.00  0.00           N
ATOM      2  H1  VAL     2      21.950  36.040  38.790  1.00  0.00           H
ATOM      3  H2  VAL     2      20.930  34.750  38.990  1.00  0.00           H
ATOM      4  H3  VAL     2      21.930  35.160  40.130  1.00  0.00           H
ATOM      5  CA  VAL     2      22.950  34.280  38.530  1.00  0.00           C
ATOM      6  HA  VAL     2      22.510  33.940  37.590  1.00  0.00           H
ATOM      7  CB  VAL     2      24.270  35.010  38.190  1.00  0.00           C
ATOM      8  HB  VAL     2      24.810  35.260  39.100  1.00  0.00           H
ATOM      9  CG1 VAL     2      25.240  34.060  37.450  1.00  0.00           C
ATOM     10 1HG1 VAL     2      24.620  33.940  36.560  1.00  0.00           H
ATOM     11 2HG1 VAL     2      26.190  34.490  37.130  1.00  0.00           H
ATOM     12 3HG1 VAL     2      25.370  33.110  37.970  1.00  0.00           H
ATOM     13  CG2 VAL     2      24.050  36.230  37.360  1.00  0.00           C
ATOM     14 1HG2 VAL     2      23.800  35.980  36.330  1.00  0.00           H
ATOM     15 2HG2 VAL     2      23.290  36.890  37.770  1.00  0.00           H
ATOM     16 3HG2 VAL     2      24.950  36.820  37.180  1.00  0.00           H
ATOM     17  C   VAL     2      23.100  32.980  39.210  1.00  0.00           C
ATOM     18  O   VAL     2      23.550  32.860  40.350  1.00  0.00           O
ATOM     19  N   GLN     3      22.920  32.000  38.360  1.00  0.00           N
ATOM     20  H   GLN     3      22.580  32.240  37.440  1.00  0.00           H
ATOM     21  CA  GLN     3      23.150  30.620  38.740  1.00  0.00           C
ATOM     22  HA  GLN     3      23.320  30.500  39.810  1.00  0.00           H
ATOM     23  CB  GLN     3      21.920  29.810  38.430  1.00  0.00           C
ATOM     24  HB1 GLN     3      21.810  29.830  37.350  1.00  0.00           H
ATOM     25  HB2 GLN     3      21.040  30.260  38.890  1.00  0.00           H
ATOM     26  CG  GLN     3      21.970  28.380  38.980  1.00  0.00           C
ATOM     27  HG1 GLN     3      22.050  28.330  40.060  1.00  0.00           H
ATOM     28  HG2 GLN     3      22.820  27.880  38.530  1.00  0.00           H
ATOM     29  CD  GLN     3      20.650  27.730  38.580  1.00  0.00           C
ATOM     30  OE1 GLN     3      19.650  27.630  39.290  1.00  0.00           O
ATOM     31  NE2 GLN     3      20.650  27.200  37.450  1.00  0.00           N
ATOM     32 1HE2 GLN     3      21.440  27.100  36.820  1.00  0.00           H
ATOM     33 2HE2 GLN     3      19.790  26.790  37.110  1.00  0.00           H
ATOM     34  C   GLN     3      24.360  30.020  37.970  1.00  0.00           C
ATOM     35  O   GLN     3      24.540  30.080  36.750  1.00  0.00           O
ATOM     36  N   LEU     4      25.240  29.420  38.740  1.00  0.00           N
ATOM     37  H   LEU     4      25.050  29.320  39.730  1.00  0.00           H
ATOM     38  CA  LEU     4      26.450  28.720  38.310  1.00  0.00           C
ATOM     39  HA  LEU     4      26.910  29.340  37.540  1.00  0.00           H
ATOM     40  CB  LEU     4      27.360  28.540  39.520  1.00  0.00           C
ATOM     41  HB1 LEU     4      28.230  27.910  39.350  1.00  0.00           H
ATOM     42  HB2 LEU     4      26.910  27.980  40.340  1.00  0.00           H
ATOM     43  CG  LEU     4      27.930  29.920  39.890  1.00  0.00           C
ATOM     44  HG  LEU     4      27.070  30.580  39.990  1.00  0.00           H
ATOM     45  CD1 LEU     4      28.520  29.870  41.280  1.00  0.00           C
ATOM     46 1HD1 LEU     4      28.780  30.860  41.650  1.00  0.00           H
ATOM     47 2HD1 LEU     4      27.710  29.520  41.910  1.00  0.00           H
ATOM     48 3HD1 LEU     4      29.420  29.260  41.350  1.00  0.00           H
ATOM     49  CD2 LEU     4      28.900  30.540  38.970  1.00  0.00           C
ATOM     50 1HD2 LEU     4      29.470  29.650  38.680  1.00  0.00           H
ATOM     51 2HD2 LEU     4      28.370  30.930  38.100  1.00  0.00           H
ATOM     52 3HD2 LEU     4      29.600  31.250  39.410  1.00  0.00           H
ATOM     53  C   LEU     4      26.100  27.390  37.640  1.00  0.00           C
ATOM     54  O   LEU     4      24.940  26.960  37.590  1.00  0.00           O
ATOM     55  N   VAL     5      27.100  26.690  37.150  1.00  0.00           N
ATOM     56  H   VAL     5      28.040  27.060  37.140  1.00  0.00           H
ATOM     57  CA  VAL     5      26.940  25.360  36.540  1.00  0.00           C
ATOM     58  HA  VAL     5      26.020  24.930  36.920  1.00  0.00           H
ATOM     59  CB  VAL     5      26.770  25.560  35.060  1.00  0.00           C
ATOM     60  HB  VAL     5      25.830  26.110  34.940  1.00  0.00           H
ATOM     61  CG1 VAL     5      27.690  26.390  34.200  1.00  0.00           C
ATOM     62 1HG1 VAL     5      27.260  26.800  33.290  1.00  0.00           H
ATOM     63 2HG1 VAL     5      28.240  27.140  34.770  1.00  0.00           H
ATOM     64 3HG1 VAL     5      28.460  25.670  33.910  1.00  0.00           H
ATOM     65  CG2 VAL     5      26.420  24.200  34.500  1.00  0.00           C
ATOM     66 1HG2 VAL     5      26.300  24.220  33.420  1.00  0.00           H
ATOM     67 2HG2 VAL     5      27.230  23.530  34.790  1.00  0.00           H
ATOM     68 3HG2 VAL     5      25.480  23.950  34.990  1.00  0.00           H
ATOM     69  C   VAL     5      28.100  24.440  36.940  1.00  0.00           C
ATOM     70  O   VAL     5      29.260  24.720  36.560  1.00  0.00           O
ATOM     71  N   GLU     6      27.770  23.330  37.650  1.00  0.00           N
ATOM     72  H   GLU     6      26.840  23.270  38.030  1.00  0.00           H
ATOM     73  CA  GLU     6      28.650  22.170  37.950  1.00  0.00           C
ATOM     74  HA  GLU     6      29.660  22.580  37.990  1.00  0.00           H
ATOM     75  CB  GLU     6      28.340  21.570  39.310  1.00  0.00           C
ATOM     76  HB1 GLU     6      29.040  20.770  39.540  1.00  0.00           H
ATOM     77  HB2 GLU     6      27.400  21.020  39.270  1.00  0.00           H
ATOM     78  CG  GLU     6      28.220  22.520  40.480  1.00  0.00           C
ATOM     79  HG1 GLU     6      29.040  23.230  40.380  1.00  0.00           H
ATOM     80  HG2 GLU     6      28.380  22.010  41.430  1.00  0.00           H
ATOM     81  CD  GLU     6      26.860  23.180  40.740  1.00  0.00           C
ATOM     82  OE1 GLU     6      25.890  23.170  39.930  1.00  0.00           O
ATOM     83  OE2 GLU     6      26.680  23.760  41.800  1.00  0.00           O
ATOM     84  C   GLU     6      28.710  21.080  36.900  1.00  0.00           C
ATOM     85  O   GLU     6      27.750  20.620  36.390  1.00  0.00           O
ATOM     86  N   SER     7      29.930  20.570  36.620  1.00  0.00           N
ATOM     87  H   SER     7      30.770  21.030  36.910  1.00  0.00           H
ATOM     88  CA  SER     7      30.140  19.630  35.600  1.00  0.00           C
ATOM     89  HA  SER     7      29.180  19.230  35.280  1.00  0.00           H
ATOM     90  CB  SER     7      30.710  20.350  34.380  1.00  0.00           C
ATOM     91  HB1 SER     7      31.100  19.660  33.640  1.00  0.00           H
ATOM     92  HB2 SER     7      31.520  20.930  34.830  1.00  0.00           H
ATOM     93  OG  SER     7      29.760  21.190  33.690  1.00  0.00           O
ATOM     94  HG  SER     7      29.020  20.670  33.350  1.00  0.00           H
ATOM     95  C   SER     7      31.220  18.600  36.100  1.00  0.00           C
ATOM     96  O   SER     7      32.110  18.920  36.870  1.00  0.00           O
ATOM     97  N   GLY     9      31.000  17.370  35.680  1.00  0.00           N
ATOM     98  H   GLY     9      30.160  17.220  35.140  1.00  0.00           H
ATOM     99  CA  GLY     9      31.910  16.210  35.770  1.00  0.00           C
ATOM    100  HA1 GLY     9      32.960  16.480  35.880  1.00  0.00           H
ATOM    101  HA2 GLY     9      32.020  15.720  34.800  1.00  0.00           H
ATOM    102  C   GLY     9      31.650  15.100  36.810  1.00  0.00           C
ATOM    103  O   GLY     9      32.350  14.180  36.900  1.00  0.00           O
ATOM    104  N   GLY    10      30.680  15.250  37.660  1.00  0.00           N
ATOM    105  H   GLY    10      30.050  16.020  37.520  1.00  0.00           H
ATOM    106  CA  GLY    10      30.150  14.210  38.580  1.00  0.00           C
ATOM    107  HA1 GLY    10      29.160  14.530  38.900  1.00  0.00           H
ATOM    108  HA2 GLY    10      30.790  14.190  39.460  1.00  0.00           H
ATOM    109  C   GLY    10      29.960  12.760  37.980  1.00  0.00           C
ATOM    110  O   GLY    10      29.740  12.540  36.800  1.00  0.00           O
ATOM    111  N   GLY    11      29.930  11.730  38.820  1.00  0.00           N
ATOM    112  H   GLY    11      29.980  11.950  39.800  1.00  0.00           H
ATOM    113  CA  GLY    11      29.660  10.410  38.420  1.00  0.00           C
ATOM    114  HA1 GLY    11      30.470  10.150  37.750  1.00  0.00           H
ATOM    115  HA2 GLY    11      28.690  10.360  37.930  1.00  0.00           H
ATOM    116  C   GLY    11      29.720   9.400  39.540  1.00  0.00           C
ATOM    117  O   GLY    11      29.610   9.710  40.740  1.00  0.00           O
ATOM    118  N   LEU    12      29.930   8.130  39.110  1.00  0.00           N
ATOM    119  H   LEU    12      30.130   7.990  38.130  1.00  0.00           H
ATOM    120  CA  LEU    12      30.300   6.990  39.890  1.00  0.00           C
ATOM    121  HA  LEU    12      30.430   7.370  40.900  1.00  0.00           H
ATOM    122  CB  LEU    12      29.040   6.020  39.790  1.00  0.00           C
ATOM    123  HB1 LEU    12      28.800   5.850  38.740  1.00  0.00           H
ATOM    124  HB2 LEU    12      28.150   6.600  40.070  1.00  0.00           H
ATOM    125  CG  LEU    12      28.960   4.680  40.510  1.00  0.00           C
ATOM    126  HG  LEU    12      28.890   4.780  41.590  1.00  0.00           H
ATOM    127  CD1 LEU    12      27.800   3.850  39.970  1.00  0.00           C
ATOM    128 1HD1 LEU    12      26.890   4.360  40.270  1.00  0.00           H
ATOM    129 2HD1 LEU    12      27.780   3.730  38.890  1.00  0.00           H
ATOM    130 3HD1 LEU    12      27.780   2.880  40.460  1.00  0.00           H
ATOM    131  CD2 LEU    12      30.260   3.880  40.340  1.00  0.00           C
ATOM    132 1HD2 LEU    12      30.170   2.800  40.460  1.00  0.00           H
ATOM    133 2HD2 LEU    12      30.650   3.920  39.320  1.00  0.00           H
ATOM    134 3HD2 LEU    12      31.110   4.080  40.990  1.00  0.00           H
ATOM    135  C   LEU    12      31.690   6.550  39.450  1.00  0.00           C
ATOM    136  O   LEU    12      31.880   6.310  38.270  1.00  0.00           O
ATOM    137  N   VAL    13      32.620   6.520  40.450  1.00  0.00           N
ATOM    138  H   VAL    13      32.380   6.750  41.400  1.00  0.00           H
ATOM    139  CA  VAL    13      33.960   5.960  40.390  1.00  0.00           C
ATOM    140  HA  VAL    13      34.110   5.520  39.400  1.00  0.00           H
ATOM    141  CB  VAL    13      35.120   6.920  40.720  1.00  0.00           C
ATOM    142  HB  VAL    13      36.020   6.330  40.880  1.00  0.00           H
ATOM    143  CG1 VAL    13      35.300   7.910  39.600  1.00  0.00           C
ATOM    144 1HG1 VAL    13      35.560   7.390  38.680  1.00  0.00           H
ATOM    145 2HG1 VAL    13      34.290   8.270  39.410  1.00  0.00           H
ATOM    146 3HG1 VAL    13      35.970   8.730  39.870  1.00  0.00           H
ATOM    147  CG2 VAL    13      34.820   7.750  41.980  1.00  0.00           C
ATOM    148 1HG2 VAL    13      34.540   7.060  42.780  1.00  0.00           H
ATOM    149 2HG2 VAL    13      35.710   8.300  42.300  1.00  0.00           H
ATOM    150 3HG2 VAL    13      34.030   8.450  41.700  1.00  0.00           H
ATOM    151  C   VAL    13      34.050   4.730  41.350  1.00  0.00           C
ATOM    152  O   VAL    13      33.400   4.710  42.390  1.00  0.00           O
ATOM    153  N   GLN    14      34.940   3.780  41.100  1.00  0.00           N
ATOM    154  H   GLN    14      35.510   3.860  40.270  1.00  0.00           H
ATOM    155  CA  GLN    14      35.340   2.760  42.020  1.00  0.00           C
ATOM    156  HA  GLN    14      34.550   2.550  42.740  1.00  0.00           H
ATOM    157  CB  GLN    14      35.870   1.520  41.270  1.00  0.00           C
ATOM    158  HB1 GLN    14      36.020   0.700  41.970  1.00  0.00           H
ATOM    159  HB2 GLN    14      36.810   1.830  40.830  1.00  0.00           H
ATOM    160  CG  GLN    14      34.780   1.030  40.240  1.00  0.00           C
ATOM    161  HG1 GLN    14      35.220   0.300  39.560  1.00  0.00           H
ATOM    162  HG2 GLN    14      34.420   1.830  39.590  1.00  0.00           H
ATOM    163  CD  GLN    14      33.450   0.430  40.770  1.00  0.00           C
ATOM    164  OE1 GLN    14      33.380  67.040  41.730  1.00  0.00           O
ATOM    165  NE2 GLN    14      32.300   0.640  40.170  1.00  0.00           N
ATOM    166 1HE2 GLN    14      32.370   1.250  39.370  1.00  0.00           H
ATOM    167 2HE2 GLN    14      31.470   0.190  40.530  1.00  0.00           H
ATOM    168  C   GLN    14      36.440   3.290  42.950  1.00  0.00           C
ATOM    169  O   GLN    14      37.200   4.190  42.650  1.00  0.00           O
ATOM    170  N   ALA    15      36.440   2.780  44.180  1.00  0.00           N
ATOM    171  H   ALA    15      35.820   1.990  44.290  1.00  0.00           H
ATOM    172  CA  ALA    15      37.370   3.310  45.260  1.00  0.00           C
ATOM    173  HA  ALA    15      37.060   4.340  45.440  1.00  0.00           H
ATOM    174  CB  ALA    15      37.070   2.520  46.600  1.00  0.00           C
ATOM    175  HB1 ALA    15      37.550   2.930  47.500  1.00  0.00           H
ATOM    176  HB2 ALA    15      36.000   2.450  46.770  1.00  0.00           H
ATOM    177  HB3 ALA    15      37.330   1.490  46.380  1.00  0.00           H
ATOM    178  C   ALA    15      38.880   3.350  44.980  1.00  0.00           C
ATOM    179  O   ALA    15      39.440   2.440  44.360  1.00  0.00           O
ATOM    180  N   GLY    16      39.610   4.470  45.350  1.00  0.00           N
ATOM    181  H   GLY    16      39.120   5.230  45.800  1.00  0.00           H
ATOM    182  CA  GLY    16      41.030   4.640  45.010  1.00  0.00           C
ATOM    183  HA1 GLY    16      41.490   3.650  45.050  1.00  0.00           H
ATOM    184  HA2 GLY    16      41.520   5.330  45.690  1.00  0.00           H
ATOM    185  C   GLY    16      41.300   5.300  43.660  1.00  0.00           C
ATOM    186  O   GLY    16      42.500   5.550  43.320  1.00  0.00           O
ATOM    187  N   ASP    17      40.260   5.720  42.960  1.00  0.00           N
ATOM    188  H   ASP    17      39.370   5.630  43.420  1.00  0.00           H
ATOM    189  CA  ASP    17      40.310   6.420  41.650  1.00  0.00           C
ATOM    190  HA  ASP    17      41.140   6.000  41.070  1.00  0.00           H
ATOM    191  CB  ASP    17      39.080   6.090  40.820  1.00  0.00           C
ATOM    192  HB1 ASP    17      38.200   6.570  41.230  1.00  0.00           H
ATOM    193  HB2 ASP    17      38.930   5.020  40.990  1.00  0.00           H
ATOM    194  CG  ASP    17      39.220   6.320  39.260  1.00  0.00           C
ATOM    195  OD1 ASP    17      40.220   6.770  38.780  1.00  0.00           O
ATOM    196  OD2 ASP    17      38.240   5.980  38.610  1.00  0.00           O
ATOM    197  C   ASP    17      40.610   7.930  41.830  1.00  0.00           C
ATOM    198  O   ASP    17      40.750   8.470  42.950  1.00  0.00           O
ATOM    199  N   SER    18      40.550   8.760  40.800  1.00  0.00           N
ATOM    200  H   SER    18      40.480   8.340  39.890  1.00  0.00           H
ATOM    201  CA  SER    18      40.640  10.240  40.850  1.00  0.00           C
ATOM    202  HA  SER    18      40.320  10.570  41.840  1.00  0.00           H
ATOM    203  CB  SER    18      41.990  10.870  40.580  1.00  0.00           C
ATOM    204  HB1 SER    18      41.940  11.880  40.980  1.00  0.00           H
ATOM    205  HB2 SER    18      42.290  10.730  39.550  1.00  0.00           H
ATOM    206  OG  SER    18      43.090  10.240  41.340  1.00  0.00           O
ATOM    207  HG  SER    18      43.270   9.440  40.840  1.00  0.00           H
ATOM    208  C   SER    18      39.700  10.830  39.820  1.00  0.00           C
ATOM    209  O   SER    18      39.430  10.220  38.720  1.00  0.00           O
ATOM    210  N   LEU    19      39.190  11.990  40.220  1.00  0.00           N
ATOM    211  H   LEU    19      39.470  12.470  41.060  1.00  0.00           H
ATOM    212  CA  LEU    19      38.100  12.640  39.410  1.00  0.00           C
ATOM    213  HA  LEU    19      38.130  12.190  38.420  1.00  0.00           H
ATOM    214  CB  LEU    19      36.750  12.350  40.060  1.00  0.00           C
ATOM    215  HB1 LEU    19      36.810  12.810  41.040  1.00  0.00           H
ATOM    216  HB2 LEU    19      36.780  11.270  40.230  1.00  0.00           H
ATOM    217  CG  LEU    19      35.600  12.880  39.170  1.00  0.00           C
ATOM    218  HG  LEU    19      35.750  13.810  38.620  1.00  0.00           H
ATOM    219  CD1 LEU    19      35.270  11.670  38.290  1.00  0.00           C
ATOM    220 1HD1 LEU    19      34.810  10.890  38.900  1.00  0.00           H
ATOM    221 2HD1 LEU    19      34.410  11.920  37.680  1.00  0.00           H
ATOM    222 3HD1 LEU    19      36.120  11.380  37.680  1.00  0.00           H
ATOM    223  CD2 LEU    19      34.330  13.080  40.030  1.00  0.00           C
ATOM    224 1HD2 LEU    19      33.780  12.170  40.290  1.00  0.00           H
ATOM    225 2HD2 LEU    19      34.630  13.730  40.860  1.00  0.00           H
ATOM    226 3HD2 LEU    19      33.630  13.670  39.430  1.00  0.00           H
ATOM    227  C   LEU    19      38.340  14.160  39.420  1.00  0.00           C
ATOM    228  O   LEU    19      38.530  14.720  40.520  1.00  0.00           O
ATOM    229  N   ARG    20      38.320  14.810  38.320  1.00  0.00           N
ATOM    230  H   ARG    20      38.390  14.290  37.460  1.00  0.00           H
ATOM    231  CA  ARG    20      38.190  16.250  38.260  1.00  0.00           C
ATOM    232  HA  ARG    20      38.500  16.670  39.220  1.00  0.00           H
ATOM    233  CB  ARG    20      39.150  16.700  37.160  1.00  0.00           C
ATOM    234  HB1 ARG    20      38.800  16.430  36.160  1.00  0.00           H
ATOM    235  HB2 ARG    20      40.090  16.220  37.440  1.00  0.00           H
ATOM    236  CG  ARG    20      39.310  18.210  37.170  1.00  0.00           C
ATOM    237  HG1 ARG    20      39.580  18.530  38.180  1.00  0.00           H
ATOM    238  HG2 ARG    20      38.340  18.670  36.960  1.00  0.00           H
ATOM    239  CD  ARG    20      40.330  18.770  36.160  1.00  0.00           C
ATOM    240  HD1 ARG    20      41.210  18.120  36.120  1.00  0.00           H
ATOM    241  HD2 ARG    20      40.570  19.810  36.400  1.00  0.00           H
ATOM    242  NE  ARG    20      39.770  18.760  34.820  1.00  0.00           N
ATOM    243  HE  ARG    20      38.850  18.360  34.710  1.00  0.00           H
ATOM    244  CZ  ARG    20      40.290  19.160  33.640  1.00  0.00           C
ATOM    245  NH1 ARG    20      41.420  19.760  33.580  1.00  0.00           N
ATOM    246 1HH1 ARG    20      41.930  20.050  34.410  1.00  0.00           H
ATOM    247 2HH1 ARG    20      41.840  19.970  32.680  1.00  0.00           H
ATOM    248  NH2 ARG    20      39.620  18.870  32.580  1.00  0.00           N
ATOM    249 1HH2 ARG    20      38.760  18.350  32.710  1.00  0.00           H
ATOM    250 2HH2 ARG    20      40.040  18.950  31.670  1.00  0.00           H
ATOM    251  C   ARG    20      36.760  16.790  38.050  1.00  0.00           C
ATOM    252  O   ARG    20      35.980  16.340  37.190  1.00  0.00           O
ATOM    253  N   LEU    21      36.330  17.690  38.890  1.00  0.00           N
ATOM    254  H   LEU    21      37.010  18.090  39.510  1.00  0.00           H
ATOM    255  CA  LEU    21      35.120  18.510  38.740  1.00  0.00           C
ATOM    256  HA  LEU    21      34.340  18.030  38.160  1.00  0.00           H
ATOM    257  CB  LEU    21      34.590  18.770  40.160  1.00  0.00           C
ATOM    258  HB1 LEU    21      33.730  19.450  40.070  1.00  0.00           H
ATOM    259  HB2 LEU    21      35.200  19.380  40.820  1.00  0.00           H
ATOM    260  CG  LEU    21      34.100  17.540  40.950  1.00  0.00           C
ATOM    261  HG  LEU    21      34.960  16.940  41.240  1.00  0.00           H
ATOM    262  CD1 LEU    21      33.310  17.810  42.220  1.00  0.00           C
ATOM    263 1HD1 LEU    21      32.720  16.920  42.420  1.00  0.00           H
ATOM    264 2HD1 LEU    21      33.990  17.990  43.050  1.00  0.00           H
ATOM    265 3HD1 LEU    21      32.600  18.620  42.070  1.00  0.00           H
ATOM    266  CD2 LEU    21      33.180  16.640  40.090  1.00  0.00           C
ATOM    267 1HD2 LEU    21      32.270  17.160  39.790  1.00  0.00           H
ATOM    268 2HD2 LEU    21      33.670  16.340  39.160  1.00  0.00           H
ATOM    269 3HD2 LEU    21      32.910  15.680  40.530  1.00  0.00           H
ATOM    270  C   LEU    21      35.380  19.850  38.150  1.00  0.00           C
ATOM    271  O   LEU    21      36.500  20.350  38.120  1.00  0.00           O
ATOM    272  N   SER    22      34.370  20.480  37.570  1.00  0.00           N
ATOM    273  H   SER    22      33.470  20.030  37.550  1.00  0.00           H
ATOM    274  CA  SER    22      34.530  21.870  37.070  1.00  0.00           C
ATOM    275  HA  SER    22      35.250  22.370  37.720  1.00  0.00           H
ATOM    276  CB  SER    22      35.170  21.960  35.700  1.00  0.00           C
ATOM    277  HB1 SER    22      36.020  21.280  35.690  1.00  0.00           H
ATOM    278  HB2 SER    22      35.650  22.910  35.480  1.00  0.00           H
ATOM    279  OG  SER    22      34.280  21.540  34.610  1.00  0.00           O
ATOM    280  HG  SER    22      34.340  20.590  34.520  1.00  0.00           H
ATOM    281  C   SER    22      33.200  22.700  37.090  1.00  0.00           C
ATOM    282  O   SER    22      32.130  22.120  37.260  1.00  0.00           O
ATOM    283  N   CYS    23      33.400  24.000  37.040  1.00  0.00           N
ATOM    284  H   CYS    23      34.340  24.350  36.920  1.00  0.00           H
ATOM    285  CA  CYS    23      32.440  25.000  37.280  1.00  0.00           C
ATOM    286  HA  CYS    23      31.470  24.570  37.030  1.00  0.00           H
ATOM    287  CB  CYS    23      32.480  25.420  38.740  1.00  0.00           C
ATOM    288  HB1 CYS    23      33.500  25.740  38.940  1.00  0.00           H
ATOM    289  HB2 CYS    23      32.280  24.530  39.340  1.00  0.00           H
ATOM    290  SG  CYS    23      31.040  26.510  39.290  1.00  0.00           S
ATOM    291  C   CYS    23      32.670  26.200  36.380  1.00  0.00           C
ATOM    292  O   CYS    23      33.750  26.880  36.450  1.00  0.00           O
ATOM    293  N   ALA    24      31.760  26.470  35.450  1.00  0.00           N
ATOM    294  H   ALA    24      30.870  26.010  35.540  1.00  0.00           H
ATOM    295  CA  ALA    24      31.850  27.720  34.620  1.00  0.00           C
ATOM    296  HA  ALA    24      32.890  27.930  34.390  1.00  0.00           H
ATOM    297  CB  ALA    24      31.120  27.470  33.300  1.00  0.00           C
ATOM    298  HB1 ALA    24      31.410  28.240  32.600  1.00  0.00           H
ATOM    299  HB2 ALA    24      31.650  26.630  32.840  1.00  0.00           H
ATOM    300  HB3 ALA    24      30.030  27.470  33.410  1.00  0.00           H
ATOM    301  C   ALA    24      31.240  28.970  35.430  1.00  0.00           C
ATOM    302  O   ALA    24      30.360  28.860  36.270  1.00  0.00           O
ATOM    303  N   ALA    25      31.790  30.190  35.070  1.00  0.00           N
ATOM    304  H   ALA    25      32.380  30.260  34.260  1.00  0.00           H
ATOM    305  CA  ALA    25      31.410  31.340  35.850  1.00  0.00           C
ATOM    306  HA  ALA    25      31.330  30.860  36.820  1.00  0.00           H
ATOM    307  CB  ALA    25      32.630  32.280  35.890  1.00  0.00           C
ATOM    308  HB1 ALA    25      33.430  31.730  36.370  1.00  0.00           H
ATOM    309  HB2 ALA    25      32.940  32.600  34.890  1.00  0.00           H
ATOM    310  HB3 ALA    25      32.430  33.120  36.560  1.00  0.00           H
ATOM    311  C   ALA    25      30.060  32.000  35.440  1.00  0.00           C
ATOM    312  O   ALA    25      29.670  33.000  35.960  1.00  0.00           O
ATOM    313  N   SER    26      29.280  31.410  34.510  1.00  0.00           N
ATOM    314  H   SER    26      29.750  30.590  34.150  1.00  0.00           H
ATOM    315  CA  SER    26      27.960  31.920  33.940  1.00  0.00           C
ATOM    316  HA  SER    26      27.780  31.440  32.980  1.00  0.00           H
ATOM    317  CB  SER    26      26.820  31.440  34.830  1.00  0.00           C
ATOM    318  HB1 SER    26      25.900  31.930  34.500  1.00  0.00           H
ATOM    319  HB2 SER    26      27.030  31.780  35.840  1.00  0.00           H
ATOM    320  OG  SER    26      26.670  30.040  34.760  1.00  0.00           O
ATOM    321  HG  SER    26      25.990  29.800  35.400  1.00  0.00           H
ATOM    322  C   SER    26      28.060  33.360  33.530  1.00  0.00           C
ATOM    323  O   SER    26      27.010  34.070  33.450  1.00  0.00           O
ATOM    324  N   GLY    27      29.260  33.850  33.170  1.00  0.00           N
ATOM    325  H   GLY    27      30.100  33.280  33.190  1.00  0.00           H
ATOM    326  CA  GLY    27      29.520  35.170  32.720  1.00  0.00           C
ATOM    327  HA1 GLY    27      28.650  35.590  32.220  1.00  0.00           H
ATOM    328  HA2 GLY    27      30.450  35.260  32.160  1.00  0.00           H
ATOM    329  C   GLY    27      29.710  36.090  33.920  1.00  0.00           C
ATOM    330  O   GLY    27      29.910  37.250  33.570  1.00  0.00           O
ATOM    331  N   LEU    28      29.800  35.730  35.210  1.00  0.00           N
ATOM    332  H   LEU    28      29.670  34.740  35.360  1.00  0.00           H
ATOM    333  CA  LEU    28      30.480  36.520  36.200  1.00  0.00           C
ATOM    334  HA  LEU    28      30.000  37.490  36.110  1.00  0.00           H
ATOM    335  CB  LEU    28      30.270  35.900  37.600  1.00  0.00           C
ATOM    336  HB1 LEU    28      30.710  36.650  38.250  1.00  0.00           H
ATOM    337  HB2 LEU    28      30.860  35.000  37.770  1.00  0.00           H
ATOM    338  CG  LEU    28      28.830  35.620  38.160  1.00  0.00           C
ATOM    339  HG  LEU    28      28.400  34.950  37.410  1.00  0.00           H
ATOM    340  CD1 LEU    28      28.900  34.820  39.450  1.00  0.00           C
ATOM    341 1HD1 LEU    28      29.540  35.280  40.210  1.00  0.00           H
ATOM    342 2HD1 LEU    28      27.880  34.670  39.800  1.00  0.00           H
ATOM    343 3HD1 LEU    28      29.270  33.800  39.310  1.00  0.00           H
ATOM    344  CD2 LEU    28      27.990  36.950  38.210  1.00  0.00           C
ATOM    345 1HD2 LEU    28      28.460  37.640  38.900  1.00  0.00           H
ATOM    346 2HD2 LEU    28      28.140  37.410  37.230  1.00  0.00           H
ATOM    347 3HD2 LEU    28      26.940  36.740  38.430  1.00  0.00           H
ATOM    348  C   LEU    28      31.900  36.630  35.780  1.00  0.00           C
ATOM    349  O   LEU    28      32.420  35.740  35.100  1.00  0.00           O
ATOM    350  N   LEU    29      32.480  37.740  36.230  1.00  0.00           N
ATOM    351  H   LEU    29      31.900  38.350  36.790  1.00  0.00           H
ATOM    352  CA  LEU    29      33.820  38.230  35.840  1.00  0.00           C
ATOM    353  HA  LEU    29      33.820  38.190  34.750  1.00  0.00           H
ATOM    354  CB  LEU    29      33.950  39.750  36.180  1.00  0.00           C
ATOM    355  HB1 LEU    29      33.870  40.020  37.230  1.00  0.00           H
ATOM    356  HB2 LEU    29      33.070  40.180  35.690  1.00  0.00           H
ATOM    357  CG  LEU    29      35.170  40.390  35.490  1.00  0.00           C
ATOM    358  HG  LEU    29      36.010  39.970  36.050  1.00  0.00           H
ATOM    359  CD1 LEU    29      35.440  40.190  33.990  1.00  0.00           C
ATOM    360 1HD1 LEU    29      34.700  40.720  33.390  1.00  0.00           H
ATOM    361 2HD1 LEU    29      36.410  40.630  33.770  1.00  0.00           H
ATOM    362 3HD1 LEU    29      35.390  39.130  33.760  1.00  0.00           H
ATOM    363  CD2 LEU    29      35.360  41.870  35.710  1.00  0.00           C
ATOM    364 1HD2 LEU    29      35.260  42.140  36.760  1.00  0.00           H
ATOM    365 2HD2 LEU    29      36.270  42.230  35.230  1.00  0.00           H
ATOM    366 3HD2 LEU    29      34.550  42.330  35.130  1.00  0.00           H
ATOM    367  C   LEU    29      34.930  37.360  36.410  1.00  0.00           C
ATOM    368  O   LEU    29      35.540  37.680  37.440  1.00  0.00           O
ATOM    369  N   PHE    30      35.470  36.370  35.730  1.00  0.00           N
ATOM    370  H   PHE    30      35.160  36.190  34.780  1.00  0.00           H
ATOM    371  CA  PHE    30      36.420  35.450  36.140  1.00  0.00           C
ATOM    372  HA  PHE    30      36.160  34.980  37.100  1.00  0.00           H
ATOM    373  CB  PHE    30      36.480  34.400  35.090  1.00  0.00           C
ATOM    374  HB1 PHE    30      36.830  34.840  34.150  1.00  0.00           H
ATOM    375  HB2 PHE    30      35.490  34.030  34.850  1.00  0.00           H
ATOM    376  CG  PHE    30      37.240  33.170  35.570  1.00  0.00           C
ATOM    377  CD1 PHE    30      36.580  32.240  36.390  1.00  0.00           C
ATOM    378  HD1 PHE    30      35.680  32.480  36.930  1.00  0.00           H
ATOM    379  CE1 PHE    30      37.200  31.000  36.720  1.00  0.00           C
ATOM    380  HE1 PHE    30      36.680  30.300  37.350  1.00  0.00           H
ATOM    381  CZ  PHE    30      38.450  30.720  36.160  1.00  0.00           C
ATOM    382  HZ  PHE    30      39.010  29.830  36.400  1.00  0.00           H
ATOM    383  CE2 PHE    30      39.090  31.660  35.380  1.00  0.00           C
ATOM    384  HE2 PHE    30      40.070  31.430  34.980  1.00  0.00           H
ATOM    385  CD2 PHE    30      38.440  32.830  34.970  1.00  0.00           C
ATOM    386  HD2 PHE    30      39.050  33.470  34.350  1.00  0.00           H
ATOM    387  C   PHE    30      37.860  36.060  36.280  1.00  0.00           C
ATOM    388  O   PHE    30      38.780  35.420  36.800  1.00  0.00           O
ATOM    389  N   SER    37      38.200  37.280  35.680  1.00  0.00           N
ATOM    390  H   SER    37      37.510  37.720  35.080  1.00  0.00           H
ATOM    391  CA  SER    37      39.280  38.050  36.070  1.00  0.00           C
ATOM    392  HA  SER    37      40.180  37.430  36.020  1.00  0.00           H
ATOM    393  CB  SER    37      39.410  39.100  34.910  1.00  0.00           C
ATOM    394  HB1 SER    37      40.210  39.830  35.010  1.00  0.00           H
ATOM    395  HB2 SER    37      38.510  39.710  34.870  1.00  0.00           H
ATOM    396  OG  SER    37      39.680  38.410  33.650  1.00  0.00           O
ATOM    397  HG  SER    37      38.950  38.540  33.040  1.00  0.00           H
ATOM    398  C   SER    37      39.170  38.920  37.340  1.00  0.00           C
ATOM    399  O   SER    37      40.100  39.670  37.610  1.00  0.00           O
ATOM    400  N   PHE    38      38.060  38.730  38.170  1.00  0.00           N
ATOM    401  H   PHE    38      37.440  37.980  37.920  1.00  0.00           H
ATOM    402  CA  PHE    38      38.050  39.280  39.550  1.00  0.00           C
ATOM    403  HA  PHE    38      39.100  39.260  39.850  1.00  0.00           H
ATOM    404  CB  PHE    38      37.490  40.670  39.480  1.00  0.00           C
ATOM    405  HB1 PHE    38      36.830  40.830  40.330  1.00  0.00           H
ATOM    406  HB2 PHE    38      36.930  40.790  38.560  1.00  0.00           H
ATOM    407  CG  PHE    38      38.540  41.760  39.590  1.00  0.00           C
ATOM    408  CD1 PHE    38      39.170  41.990  40.850  1.00  0.00           C
ATOM    409  HD1 PHE    38      39.130  41.270  41.650  1.00  0.00           H
ATOM    410  CE1 PHE    38      39.900  43.170  41.140  1.00  0.00           C
ATOM    411  HE1 PHE    38      40.400  43.280  42.090  1.00  0.00           H
ATOM    412  CZ  PHE    38      39.920  44.150  40.190  1.00  0.00           C
ATOM    413  HZ  PHE    38      40.370  45.130  40.290  1.00  0.00           H
ATOM    414  CE2 PHE    38      39.340  43.900  38.910  1.00  0.00           C
ATOM    415  HE2 PHE    38      39.320  44.700  38.180  1.00  0.00           H
ATOM    416  CD2 PHE    38      38.630  42.740  38.580  1.00  0.00           C
ATOM    417  HD2 PHE    38      38.190  42.590  37.600  1.00  0.00           H
ATOM    418  C   PHE    38      37.350  38.300  40.530  1.00  0.00           C
ATOM    419  O   PHE    38      37.540  38.410  41.780  1.00  0.00           O
ATOM    420  N   TYR    39      36.480  37.370  40.060  1.00  0.00           N
ATOM    421  H   TYR    39      36.370  37.220  39.060  1.00  0.00           H
ATOM    422  CA  TYR    39      35.640  36.660  41.060  1.00  0.00           C
ATOM    423  HA  TYR    39      35.350  37.320  41.880  1.00  0.00           H
ATOM    424  CB  TYR    39      34.370  36.210  40.420  1.00  0.00           C
ATOM    425  HB1 TYR    39      34.020  35.210  40.660  1.00  0.00           H
ATOM    426  HB2 TYR    39      34.550  36.170  39.350  1.00  0.00           H
ATOM    427  CG  TYR    39      33.230  37.100  40.710  1.00  0.00           C
ATOM    428  CD1 TYR    39      33.150  38.350  40.140  1.00  0.00           C
ATOM    429  HD1 TYR    39      33.940  38.660  39.470  1.00  0.00           H
ATOM    430  CE1 TYR    39      31.970  39.180  40.350  1.00  0.00           C
ATOM    431  HE1 TYR    39      31.890  40.160  39.890  1.00  0.00           H
ATOM    432  CZ  TYR    39      30.950  38.780  41.230  1.00  0.00           C
ATOM    433  OH  TYR    39      29.850  39.510  41.540  1.00  0.00           O
ATOM    434  HH  TYR    39      29.430  39.070  42.280  1.00  0.00           H
ATOM    435  CE2 TYR    39      31.090  37.500  41.840  1.00  0.00           C
ATOM    436  HE2 TYR    39      30.370  37.240  42.610  1.00  0.00           H
ATOM    437  CD2 TYR    39      32.210  36.670  41.640  1.00  0.00           C
ATOM    438  HD2 TYR    39      32.360  35.730  42.140  1.00  0.00           H
ATOM    439  C   TYR    39      36.340  35.470  41.760  1.00  0.00           C
ATOM    440  O   TYR    39      37.060  34.720  41.110  1.00  0.00           O
ATOM    441  N   ILE    40      36.010  35.250  43.030  1.00  0.00           N
ATOM    442  H   ILE    40      35.440  35.870  43.580  1.00  0.00           H
ATOM    443  CA  ILE    40      36.410  34.080  43.730  1.00  0.00           C
ATOM    444  HA  ILE    40      37.380  33.790  43.330  1.00  0.00           H
ATOM    445  CB  ILE    40      36.560  34.310  45.240  1.00  0.00           C
ATOM    446  HB  ILE    40      35.570  34.670  45.540  1.00  0.00           H
ATOM    447  CG2 ILE    40      36.850  33.000  46.050  1.00  0.00           C
ATOM    448 1HG2 ILE    40      35.950  32.400  46.120  1.00  0.00           H
ATOM    449 2HG2 ILE    40      37.560  32.340  45.560  1.00  0.00           H
ATOM    450 3HG2 ILE    40      37.160  33.290  47.060  1.00  0.00           H
ATOM    451  CG1 ILE    40      37.580  35.380  45.640  1.00  0.00           C
ATOM    452 1HG1 ILE    40      38.480  35.300  45.040  1.00  0.00           H
ATOM    453 2HG1 ILE    40      37.870  35.280  46.690  1.00  0.00           H
ATOM    454  CD  ILE    40      37.090  36.850  45.530  1.00  0.00           C
ATOM    455  HD1 ILE    40      37.030  37.080  44.470  1.00  0.00           H
ATOM    456  HD2 ILE    40      36.130  36.840  46.040  1.00  0.00           H
ATOM    457  HD3 ILE    40      37.780  37.550  46.000  1.00  0.00           H
ATOM    458  C   ILE    40      35.420  32.930  43.540  1.00  0.00           C
ATOM    459  O   ILE    40      34.210  33.220  43.470  1.00  0.00           O
ATOM    460  N   MET    41      35.870  31.720  43.340  1.00  0.00           N
ATOM    461  H   MET    41      36.880  31.610  43.290  1.00  0.00           H
ATOM    462  CA  MET    41      35.030  30.580  43.090  1.00  0.00           C
ATOM    463  HA  MET    41      34.020  30.850  43.380  1.00  0.00           H
ATOM    464  CB  MET    41      35.050  30.060  41.580  1.00  0.00           C
ATOM    465  HB1 MET    41      34.560  29.100  41.430  1.00  0.00           H
ATOM    466  HB2 MET    41      36.070  29.940  41.220  1.00  0.00           H
ATOM    467  CG  MET    41      34.590  31.180  40.660  1.00  0.00           C
ATOM    468  HG1 MET    41      35.450  31.840  40.730  1.00  0.00           H
ATOM    469  HG2 MET    41      33.690  31.640  41.070  1.00  0.00           H
ATOM    470  SD  MET    41      34.200  30.570  39.030  1.00  0.00           S
ATOM    471  CE  MET    41      32.680  29.600  39.390  1.00  0.00           C
ATOM    472  HE1 MET    41      31.960  30.260  39.850  1.00  0.00           H
ATOM    473  HE2 MET    41      32.310  29.100  38.490  1.00  0.00           H
ATOM    474  HE3 MET    41      32.830  28.750  40.050  1.00  0.00           H
ATOM    475  C   MET    41      35.410  29.360  43.950  1.00  0.00           C
ATOM    476  O   MET    41      36.600  29.230  44.230  1.00  0.00           O
ATOM    477  N   GLY    42      34.430  28.630  44.520  1.00  0.00           N
ATOM    478  H   GLY    42      33.470  28.780  44.250  1.00  0.00           H
ATOM    479  CA  GLY    42      34.740  27.590  45.510  1.00  0.00           C
ATOM    480  HA1 GLY    42      34.930  27.970  46.510  1.00  0.00           H
ATOM    481  HA2 GLY    42      35.660  27.050  45.270  1.00  0.00           H
ATOM    482  C   GLY    42      33.650  26.520  45.560  1.00  0.00           C
ATOM    483  O   GLY    42      32.560  26.650  45.060  1.00  0.00           O
ATOM    484  N   TRP    43      34.050  25.360  46.190  1.00  0.00           N
ATOM    485  H   TRP    43      34.980  25.250  46.570  1.00  0.00           H
ATOM    486  CA  TRP    43      33.190  24.190  46.410  1.00  0.00           C
ATOM    487  HA  TRP    43      32.190  24.290  45.990  1.00  0.00           H
ATOM    488  CB  TRP    43      34.000  23.020  45.820  1.00  0.00           C
ATOM    489  HB1 TRP    43      33.550  22.080  46.150  1.00  0.00           H
ATOM    490  HB2 TRP    43      35.030  23.110  46.160  1.00  0.00           H
ATOM    491  CG  TRP    43      34.020  22.940  44.270  1.00  0.00           C
ATOM    492  CD1 TRP    43      35.060  23.300  43.570  1.00  0.00           C
ATOM    493  HD1 TRP    43      35.930  23.810  43.970  1.00  0.00           H
ATOM    494  NE1 TRP    43      34.890  23.090  42.210  1.00  0.00           N
ATOM    495  HE1 TRP    43      35.430  23.570  41.500  1.00  0.00           H
ATOM    496  CE2 TRP    43      33.590  22.530  42.010  1.00  0.00           C
ATOM    497  CZ2 TRP    43      32.830  22.250  40.870  1.00  0.00           C
ATOM    498  HZ2 TRP    43      33.210  22.450  39.880  1.00  0.00           H
ATOM    499  CH2 TRP    43      31.600  21.660  40.980  1.00  0.00           C
ATOM    500  HH2 TRP    43      30.970  21.360  40.150  1.00  0.00           H
ATOM    501  CZ3 TRP    43      31.050  21.360  42.260  1.00  0.00           C
ATOM    502  HZ3 TRP    43      30.090  20.870  42.310  1.00  0.00           H
ATOM    503  CE3 TRP    43      31.820  21.850  43.320  1.00  0.00           C
ATOM    504  HE3 TRP    43      31.390  21.720  44.300  1.00  0.00           H
ATOM    505  CD2 TRP    43      33.050  22.440  43.270  1.00  0.00           C
ATOM    506  C   TRP    43      32.840  23.900  47.810  1.00  0.00           C
ATOM    507  O   TRP    43      33.700  24.140  48.650  1.00  0.00           O
ATOM    508  N   PHE    44      31.650  23.320  47.960  1.00  0.00           N
ATOM    509  H   PHE    44      31.070  23.220  47.140  1.00  0.00           H
ATOM    510  CA  PHE    44      31.150  22.600  49.150  1.00  0.00           C
ATOM    511  HA  PHE    44      31.940  22.450  49.890  1.00  0.00           H
ATOM    512  CB  PHE    44      30.040  23.370  49.810  1.00  0.00           C
ATOM    513  HB1 PHE    44      29.420  22.890  50.570  1.00  0.00           H
ATOM    514  HB2 PHE    44      29.320  23.400  48.990  1.00  0.00           H
ATOM    515  CG  PHE    44      30.320  24.840  50.180  1.00  0.00           C
ATOM    516  CD1 PHE    44      30.240  25.900  49.260  1.00  0.00           C
ATOM    517  HD1 PHE    44      29.990  25.650  48.240  1.00  0.00           H
ATOM    518  CE1 PHE    44      30.620  27.200  49.610  1.00  0.00           C
ATOM    519  HE1 PHE    44      30.630  28.020  48.900  1.00  0.00           H
ATOM    520  CZ  PHE    44      30.910  27.500  50.980  1.00  0.00           C
ATOM    521  HZ  PHE    44      31.040  28.500  51.350  1.00  0.00           H
ATOM    522  CE2 PHE    44      30.960  26.480  51.950  1.00  0.00           C
ATOM    523  HE2 PHE    44      31.220  26.750  52.960  1.00  0.00           H
ATOM    524  CD2 PHE    44      30.670  25.150  51.550  1.00  0.00           C
ATOM    525  HD2 PHE    44      30.670  24.400  52.330  1.00  0.00           H
ATOM    526  C   PHE    44      30.760  21.210  48.710  1.00  0.00           C
ATOM    527  O   PHE    44      30.530  20.910  47.570  1.00  0.00           O
ATOM    528  N   ARG    45      30.500  20.320  49.700  1.00  0.00           N
ATOM    529  H   ARG    45      30.710  20.610  50.640  1.00  0.00           H
ATOM    530  CA  ARG    45      29.770  19.020  49.530  1.00  0.00           C
ATOM    531  HA  ARG    45      29.090  19.140  48.680  1.00  0.00           H
ATOM    532  CB  ARG    45      30.700  17.860  49.120  1.00  0.00           C
ATOM    533  HB1 ARG    45      31.140  18.100  48.150  1.00  0.00           H
ATOM    534  HB2 ARG    45      30.180  16.910  48.970  1.00  0.00           H
ATOM    535  CG  ARG    45      31.820  17.740  50.210  1.00  0.00           C
ATOM    536  HG1 ARG    45      31.300  17.680  51.170  1.00  0.00           H
ATOM    537  HG2 ARG    45      32.450  18.630  50.250  1.00  0.00           H
ATOM    538  CD  ARG    45      32.750  16.600  49.960  1.00  0.00           C
ATOM    539  HD1 ARG    45      33.400  16.940  49.150  1.00  0.00           H
ATOM    540  HD2 ARG    45      32.190  15.700  49.690  1.00  0.00           H
ATOM    541  NE  ARG    45      33.590  16.360  51.090  1.00  0.00           N
ATOM    542  HE  ARG    45      33.210  16.640  51.990  1.00  0.00           H
ATOM    543  CZ  ARG    45      34.490  15.400  51.250  1.00  0.00           C
ATOM    544  NH1 ARG    45      35.050  14.750  50.290  1.00  0.00           N
ATOM    545 1HH1 ARG    45      34.760  14.850  49.330  1.00  0.00           H
ATOM    546 2HH1 ARG    45      35.730  14.040  50.520  1.00  0.00           H
ATOM    547  NH2 ARG    45      34.860  15.120  52.460  1.00  0.00           N
ATOM    548 1HH2 ARG    45      34.360  15.520  53.240  1.00  0.00           H
ATOM    549 2HH2 ARG    45      35.540  14.410  52.680  1.00  0.00           H
ATOM    550  C   ARG    45      28.800  18.750  50.640  1.00  0.00           C
ATOM    551  O   ARG    45      29.130  19.010  51.820  1.00  0.00           O
ATOM    552  N   GLN    46      27.590  18.190  50.380  1.00  0.00           N
ATOM    553  H   GLN    46      27.390  18.010  49.400  1.00  0.00           H
ATOM    554  CA  GLN    46      26.650  17.680  51.330  1.00  0.00           C
ATOM    555  HA  GLN    46      27.180  17.590  52.280  1.00  0.00           H
ATOM    556  CB  GLN    46      25.570  18.650  51.610  1.00  0.00           C
ATOM    557  HB1 GLN    46      24.840  18.560  50.800  1.00  0.00           H
ATOM    558  HB2 GLN    46      26.000  19.640  51.790  1.00  0.00           H
ATOM    559  CG  GLN    46      24.850  18.280  52.910  1.00  0.00           C
ATOM    560  HG1 GLN    46      25.620  18.210  53.670  1.00  0.00           H
ATOM    561  HG2 GLN    46      24.280  17.350  52.850  1.00  0.00           H
ATOM    562  CD  GLN    46      23.760  19.280  53.270  1.00  0.00           C
ATOM    563  OE1 GLN    46      23.540  20.300  52.630  1.00  0.00           O
ATOM    564  NE2 GLN    46      23.110  18.970  54.390  1.00  0.00           N
ATOM    565 1HE2 GLN    46      23.330  18.230  55.050  1.00  0.00           H
ATOM    566 2HE2 GLN    46      22.310  19.490  54.730  1.00  0.00           H
ATOM    567  C   GLN    46      26.090  16.250  51.070  1.00  0.00           C
ATOM    568  O   GLN    46      25.730  15.910  49.950  1.00  0.00           O
ATOM    569  N   ALA    47      26.280  15.360  52.050  1.00  0.00           N
ATOM    570  H   ALA    47      26.830  15.670  52.840  1.00  0.00           H
ATOM    571  CA  ALA    47      25.790  13.990  51.940  1.00  0.00           C
ATOM    572  HA  ALA    47      25.620  13.770  50.890  1.00  0.00           H
ATOM    573  CB  ALA    47      26.900  13.170  52.470  1.00  0.00           C
ATOM    574  HB1 ALA    47      27.840  13.690  52.250  1.00  0.00           H
ATOM    575  HB2 ALA    47      26.790  13.010  53.540  1.00  0.00           H
ATOM    576  HB3 ALA    47      26.870  12.180  52.030  1.00  0.00           H
ATOM    577  C   ALA    47      24.440  13.760  52.610  1.00  0.00           C
ATOM    578  O   ALA    47      24.050  14.670  53.380  1.00  0.00           O
ATOM    579  N   PRO    48      23.680  12.620  52.400  1.00  0.00           N
ATOM    580  CD  PRO    48      24.060  11.570  51.490  1.00  0.00           C
ATOM    581  HD1 PRO    48      24.920  11.000  51.850  1.00  0.00           H
ATOM    582  HD2 PRO    48      24.180  11.970  50.490  1.00  0.00           H
ATOM    583  CG  PRO    48      22.960  10.540  51.530  1.00  0.00           C
ATOM    584  HG1 PRO    48      23.390   9.740  52.130  1.00  0.00           H
ATOM    585  HG2 PRO    48      22.610  10.260  50.530  1.00  0.00           H
ATOM    586  CB  PRO    48      21.760  11.180  52.280  1.00  0.00           C
ATOM    587  HB1 PRO    48      21.410  10.440  53.000  1.00  0.00           H
ATOM    588  HB2 PRO    48      21.000  11.430  51.530  1.00  0.00           H
ATOM    589  CA  PRO    48      22.370  12.370  53.030  1.00  0.00           C
ATOM    590  HA  PRO    48      21.720  13.230  52.870  1.00  0.00           H
ATOM    591  C   PRO    48      22.620  12.140  54.530  1.00  0.00           C
ATOM    592  O   PRO    48      23.580  11.400  54.940  1.00  0.00           O
ATOM    593  N   GLY    49      21.780  12.770  55.370  1.00  0.00           N
ATOM    594  H   GLY    49      21.040  13.320  54.960  1.00  0.00           H
ATOM    595  CA  GLY    49      21.960  12.610  56.880  1.00  0.00           C
ATOM    596  HA1 GLY    49      21.990  11.590  57.250  1.00  0.00           H
ATOM    597  HA2 GLY    49      21.090  13.100  57.320  1.00  0.00           H
ATOM    598  C   GLY    49      23.250  13.310  57.430  1.00  0.00           C
ATOM    599  O   GLY    49      23.450  13.410  58.650  1.00  0.00           O
ATOM    600  N   ARG    50      24.040  13.950  56.540  1.00  0.00           N
ATOM    601  H   ARG    50      23.880  13.700  55.570  1.00  0.00           H
ATOM    602  CA  ARG    50      25.210  14.870  56.900  1.00  0.00           C
ATOM    603  HA  ARG    50      25.550  14.740  57.930  1.00  0.00           H
ATOM    604  CB  ARG    50      26.480  14.460  56.130  1.00  0.00           C
ATOM    605  HB1 ARG    50      27.300  15.140  56.370  1.00  0.00           H
ATOM    606  HB2 ARG    50      26.160  14.510  55.090  1.00  0.00           H
ATOM    607  CG  ARG    50      27.110  13.080  56.450  1.00  0.00           C
ATOM    608  HG1 ARG    50      26.440  12.320  56.050  1.00  0.00           H
ATOM    609  HG2 ARG    50      27.190  12.880  57.520  1.00  0.00           H
ATOM    610  CD  ARG    50      28.520  12.980  55.760  1.00  0.00           C
ATOM    611  HD1 ARG    50      28.500  13.330  54.730  1.00  0.00           H
ATOM    612  HD2 ARG    50      28.750  11.930  55.910  1.00  0.00           H
ATOM    613  NE  ARG    50      29.460  13.830  56.560  1.00  0.00           N
ATOM    614  HE  ARG    50      29.070  14.300  57.370  1.00  0.00           H
ATOM    615  CZ  ARG    50      30.650  14.290  56.180  1.00  0.00           C
ATOM    616  NH1 ARG    50      31.190  13.910  55.080  1.00  0.00           N
ATOM    617 1HH1 ARG    50      30.620  13.450  54.370  1.00  0.00           H
ATOM    618 2HH1 ARG    50      32.070  14.270  54.750  1.00  0.00           H
ATOM    619  NH2 ARG    50      31.420  15.060  56.910  1.00  0.00           N
ATOM    620 1HH2 ARG    50      31.080  15.340  57.820  1.00  0.00           H
ATOM    621 2HH2 ARG    50      32.340  15.430  56.690  1.00  0.00           H
ATOM    622  C   ARG    50      24.970  16.360  56.680  1.00  0.00           C
ATOM    623  O   ARG    50      24.120  16.840  55.980  1.00  0.00           O
ATOM    624  N   GLU    51      25.790  17.110  57.510  1.00  0.00           N
ATOM    625  H   GLU    51      26.450  16.620  58.110  1.00  0.00           H
ATOM    626  CA  GLU    51      25.830  18.470  57.370  1.00  0.00           C
ATOM    627  HA  GLU    51      24.860  18.900  57.090  1.00  0.00           H
ATOM    628  CB  GLU    51      26.080  19.220  58.700  1.00  0.00           C
ATOM    629  HB1 GLU    51      25.910  20.270  58.490  1.00  0.00           H
ATOM    630  HB2 GLU    51      27.130  19.010  58.910  1.00  0.00           H
ATOM    631  CG  GLU    51      25.160  18.840  59.880  1.00  0.00           C
ATOM    632  HG1 GLU    51      25.420  19.510  60.700  1.00  0.00           H
ATOM    633  HG2 GLU    51      25.260  17.820  60.270  1.00  0.00           H
ATOM    634  CD  GLU    51      23.670  19.060  59.680  1.00  0.00           C
ATOM    635  OE1 GLU    51      22.870  18.120  59.620  1.00  0.00           O
ATOM    636  OE2 GLU    51      23.170  20.210  59.640  1.00  0.00           O
ATOM    637  C   GLU    51      26.850  18.880  56.280  1.00  0.00           C
ATOM    638  O   GLU    51      27.880  18.190  56.080  1.00  0.00           O
ATOM    639  N   ARG    52      26.670  19.980  55.620  1.00  0.00           N
ATOM    640  H   ARG    52      25.840  20.500  55.860  1.00  0.00           H
ATOM    641  CA  ARG    52      27.480  20.530  54.510  1.00  0.00           C
ATOM    642  HA  ARG    52      27.650  19.730  53.790  1.00  0.00           H
ATOM    643  CB  ARG    52      26.710  21.700  53.880  1.00  0.00           C
ATOM    644  HB1 ARG    52      26.650  22.450  54.660  1.00  0.00           H
ATOM    645  HB2 ARG    52      25.700  21.410  53.590  1.00  0.00           H
ATOM    646  CG  ARG    52      27.430  22.340  52.620  1.00  0.00           C
ATOM    647  HG1 ARG    52      27.650  21.570  51.880  1.00  0.00           H
ATOM    648  HG2 ARG    52      28.400  22.780  52.880  1.00  0.00           H
ATOM    649  CD  ARG    52      26.610  23.460  51.940  1.00  0.00           C
ATOM    650  HD1 ARG    52      25.710  22.950  51.580  1.00  0.00           H
ATOM    651  HD2 ARG    52      27.110  23.850  51.060  1.00  0.00           H
ATOM    652  NE  ARG    52      26.330  24.630  52.810  1.00  0.00           N
ATOM    653  HE  ARG    52      26.690  24.610  53.750  1.00  0.00           H
ATOM    654  CZ  ARG    52      25.520  25.680  52.530  1.00  0.00           C
ATOM    655  NH1 ARG    52      24.860  25.700  51.400  1.00  0.00           N
ATOM    656 1HH1 ARG    52      24.860  24.900  50.790  1.00  0.00           H
ATOM    657 2HH1 ARG    52      24.280  26.460  51.080  1.00  0.00           H
ATOM    658  NH2 ARG    52      25.500  26.750  53.290  1.00  0.00           N
ATOM    659 1HH2 ARG    52      26.000  26.760  54.170  1.00  0.00           H
ATOM    660 2HH2 ARG    52      24.890  27.530  53.090  1.00  0.00           H
ATOM    661  C   ARG    52      28.900  21.000  54.920  1.00  0.00           C
ATOM    662  O   ARG    52      29.060  21.680  55.940  1.00  0.00           O
ATOM    663  N   GLU    53      29.900  20.450  54.240  1.00  0.00           N
ATOM    664  H   GLU    53      29.650  19.860  53.460  1.00  0.00           H
ATOM    665  CA  GLU    53      31.310  20.760  54.370  1.00  0.00           C
ATOM    666  HA  GLU    53      31.480  21.200  55.360  1.00  0.00           H
ATOM    667  CB  GLU    53      32.190  19.480  54.360  1.00  0.00           C
ATOM    668  HB1 GLU    53      33.140  19.660  54.870  1.00  0.00           H
ATOM    669  HB2 GLU    53      32.360  19.290  53.290  1.00  0.00           H
ATOM    670  CG  GLU    53      31.630  18.140  54.860  1.00  0.00           C
ATOM    671  HG1 GLU    53      30.700  17.830  54.380  1.00  0.00           H
ATOM    672  HG2 GLU    53      31.380  18.230  55.910  1.00  0.00           H
ATOM    673  CD  GLU    53      32.660  16.970  54.720  1.00  0.00           C
ATOM    674  OE1 GLU    53      32.680  16.350  53.650  1.00  0.00           O
ATOM    675  OE2 GLU    53      33.290  16.620  55.680  1.00  0.00           O
ATOM    676  C   GLU    53      31.720  21.730  53.270  1.00  0.00           C
ATOM    677  O   GLU    53      31.480  21.510  52.110  1.00  0.00           O
ATOM    678  N   PHE    54      32.460  22.770  53.550  1.00  0.00           N
ATOM    679  H   PHE    54      32.720  22.820  54.530  1.00  0.00           H
ATOM    680  CA  PHE    54      33.380  23.400  52.670  1.00  0.00           C
ATOM    681  HA  PHE    54      32.770  23.530  51.770  1.00  0.00           H
ATOM    682  CB  PHE    54      33.980  24.690  53.310  1.00  0.00           C
ATOM    683  HB1 PHE    54      34.540  24.440  54.210  1.00  0.00           H
ATOM    684  HB2 PHE    54      33.170  25.340  53.640  1.00  0.00           H
ATOM    685  CG  PHE    54      34.950  25.570  52.390  1.00  0.00           C
ATOM    686  CD1 PHE    54      34.490  26.000  51.150  1.00  0.00           C
ATOM    687  HD1 PHE    54      33.460  25.840  50.900  1.00  0.00           H
ATOM    688  CE1 PHE    54      35.380  26.640  50.310  1.00  0.00           C
ATOM    689  HE1 PHE    54      35.120  26.900  49.300  1.00  0.00           H
ATOM    690  CZ  PHE    54      36.690  26.940  50.730  1.00  0.00           C
ATOM    691  HZ  PHE    54      37.420  27.510  50.170  1.00  0.00           H
ATOM    692  CE2 PHE    54      37.140  26.490  51.980  1.00  0.00           C
ATOM    693  HE2 PHE    54      38.160  26.670  52.290  1.00  0.00           H
ATOM    694  CD2 PHE    54      36.250  25.770  52.810  1.00  0.00           C
ATOM    695  HD2 PHE    54      36.480  25.610  53.850  1.00  0.00           H
ATOM    696  C   PHE    54      34.550  22.510  52.210  1.00  0.00           C
ATOM    697  O   PHE    54      34.930  21.470  52.800  1.00  0.00           O
ATOM    698  N   VAL    55      35.090  22.840  50.970  1.00  0.00           N
ATOM    699  H   VAL    55      34.770  23.660  50.490  1.00  0.00           H
ATOM    700  CA  VAL    55      36.230  22.060  50.370  1.00  0.00           C
ATOM    701  HA  VAL    55      36.680  21.380  51.090  1.00  0.00           H
ATOM    702  CB  VAL    55      35.750  21.170  49.200  1.00  0.00           C
ATOM    703  HB  VAL    55      35.380  21.790  48.380  1.00  0.00           H
ATOM    704  CG1 VAL    55      36.860  20.240  48.570  1.00  0.00           C
ATOM    705 1HG1 VAL    55      37.520  20.910  48.010  1.00  0.00           H
ATOM    706 2HG1 VAL    55      37.420  19.740  49.370  1.00  0.00           H
ATOM    707 3HG1 VAL    55      36.290  19.560  47.950  1.00  0.00           H
ATOM    708  CG2 VAL    55      34.590  20.260  49.740  1.00  0.00           C
ATOM    709 1HG2 VAL    55      33.740  20.890  49.980  1.00  0.00           H
ATOM    710 2HG2 VAL    55      34.310  19.610  48.900  1.00  0.00           H
ATOM    711 3HG2 VAL    55      34.870  19.700  50.630  1.00  0.00           H
ATOM    712  C   VAL    55      37.370  22.890  49.880  1.00  0.00           C
ATOM    713  O   VAL    55      38.510  22.780  50.350  1.00  0.00           O
ATOM    714  N   ALA    56      37.100  23.910  49.060  1.00  0.00           N
ATOM    715  H   ALA    56      36.170  24.190  48.810  1.00  0.00           H
ATOM    716  CA  ALA    56      38.230  24.670  48.500  1.00  0.00           C
ATOM    717  HA  ALA    56      38.880  25.020  49.300  1.00  0.00           H
ATOM    718  CB  ALA    56      39.040  23.760  47.580  1.00  0.00           C
ATOM    719  HB1 ALA    56      39.500  22.940  48.120  1.00  0.00           H
ATOM    720  HB2 ALA    56      38.420  23.380  46.770  1.00  0.00           H
ATOM    721  HB3 ALA    56      39.830  24.440  47.260  1.00  0.00           H
ATOM    722  C   ALA    56      37.760  25.870  47.670  1.00  0.00           C
ATOM    723  O   ALA    56      36.670  25.730  47.060  1.00  0.00           O
ATOM    724  N   SER    57      38.470  27.030  47.730  1.00  0.00           N
ATOM    725  H   SER    57      39.340  27.020  48.250  1.00  0.00           H
ATOM    726  CA  SER    57      38.160  28.190  46.810  1.00  0.00           C
ATOM    727  HA  SER    57      37.530  27.870  45.980  1.00  0.00           H
ATOM    728  CB  SER    57      37.370  29.200  47.520  1.00  0.00           C
ATOM    729  HB1 SER    57      36.510  28.760  48.040  1.00  0.00           H
ATOM    730  HB2 SER    57      37.050  29.880  46.730  1.00  0.00           H
ATOM    731  OG  SER    57      38.200  29.850  48.450  1.00  0.00           O
ATOM    732  HG  SER    57      37.660  30.070  49.220  1.00  0.00           H
ATOM    733  C   SER    57      39.470  28.780  46.140  1.00  0.00           C
ATOM    734  O   SER    57      40.580  28.660  46.680  1.00  0.00           O
ATOM    735  N   ILE    58      39.280  29.520  45.030  1.00  0.00           N
ATOM    736  H   ILE    58      38.370  29.580  44.600  1.00  0.00           H
ATOM    737  CA  ILE    58      40.400  30.210  44.370  1.00  0.00           C
ATOM    738  HA  ILE    58      41.300  30.260  44.970  1.00  0.00           H
ATOM    739  CB  ILE    58      40.840  29.250  43.220  1.00  0.00           C
ATOM    740  HB  ILE    58      40.930  28.250  43.650  1.00  0.00           H
ATOM    741  CG2 ILE    58      39.850  29.140  42.090  1.00  0.00           C
ATOM    742 1HG2 ILE    58      38.890  28.820  42.510  1.00  0.00           H
ATOM    743 2HG2 ILE    58      39.650  30.100  41.610  1.00  0.00           H
ATOM    744 3HG2 ILE    58      40.110  28.480  41.270  1.00  0.00           H
ATOM    745  CG1 ILE    58      42.210  29.730  42.690  1.00  0.00           C
ATOM    746 1HG1 ILE    58      42.880  30.010  43.500  1.00  0.00           H
ATOM    747 2HG1 ILE    58      42.080  30.570  42.000  1.00  0.00           H
ATOM    748  CD  ILE    58      43.010  28.700  41.890  1.00  0.00           C
ATOM    749  HD1 ILE    58      42.460  28.240  41.070  1.00  0.00           H
ATOM    750  HD2 ILE    58      43.900  29.220  41.550  1.00  0.00           H
ATOM    751  HD3 ILE    58      43.510  27.980  42.550  1.00  0.00           H
ATOM    752  C   ILE    58      40.050  31.620  43.920  1.00  0.00           C
ATOM    753  O   ILE    58      39.000  31.820  43.360  1.00  0.00           O
ATOM    754  N   LYS    59      41.000  32.530  44.160  1.00  0.00           N
ATOM    755  H   LYS    59      41.900  32.200  44.480  1.00  0.00           H
ATOM    756  CA  LYS    59      40.960  33.900  43.790  1.00  0.00           C
ATOM    757  HA  LYS    59      39.920  34.150  43.580  1.00  0.00           H
ATOM    758  CB  LYS    59      41.610  34.860  44.770  1.00  0.00           C
ATOM    759  HB1 LYS    59      41.350  35.880  44.490  1.00  0.00           H
ATOM    760  HB2 LYS    59      42.700  34.770  44.790  1.00  0.00           H
ATOM    761  CG  LYS    59      41.290  34.750  46.280  1.00  0.00           C
ATOM    762  HG1 LYS    59      41.730  33.840  46.700  1.00  0.00           H
ATOM    763  HG2 LYS    59      40.210  34.790  46.420  1.00  0.00           H
ATOM    764  CD  LYS    59      41.940  35.910  47.040  1.00  0.00           C
ATOM    765  HD1 LYS    59      41.410  36.790  46.690  1.00  0.00           H
ATOM    766  HD2 LYS    59      42.980  36.060  46.780  1.00  0.00           H
ATOM    767  CE  LYS    59      41.850  35.690  48.540  1.00  0.00           C
ATOM    768  HE1 LYS    59      42.220  34.670  48.660  1.00  0.00           H
ATOM    769  HE2 LYS    59      40.780  35.780  48.740  1.00  0.00           H
ATOM    770  NZ  LYS    59      42.590  36.670  49.340  1.00  0.00           N
ATOM    771  HZ1 LYS    59      42.500  36.480  50.320  1.00  0.00           H
ATOM    772  HZ2 LYS    59      43.560  36.800  49.100  1.00  0.00           H
ATOM    773  HZ3 LYS    59      42.080  37.510  49.120  1.00  0.00           H
ATOM    774  C   LYS    59      41.700  34.100  42.490  1.00  0.00           C
ATOM    775  O   LYS    59      42.450  33.280  42.050  1.00  0.00           O
ATOM    776  N   TRP    60      41.530  35.340  41.960  1.00  0.00           N
ATOM    777  H   TRP    60      40.770  35.870  42.370  1.00  0.00           H
ATOM    778  CA  TRP    60      41.890  35.600  40.580  1.00  0.00           C
ATOM    779  HA  TRP    60      41.440  34.730  40.090  1.00  0.00           H
ATOM    780  CB  TRP    60      41.200  36.840  40.010  1.00  0.00           C
ATOM    781  HB1 TRP    60      40.120  36.950  40.060  1.00  0.00           H
ATOM    782  HB2 TRP    60      41.330  36.750  38.940  1.00  0.00           H
ATOM    783  CG  TRP    60      41.850  38.130  40.450  1.00  0.00           C
ATOM    784  CD1 TRP    60      41.450  38.970  41.440  1.00  0.00           C
ATOM    785  HD1 TRP    60      40.630  38.820  42.130  1.00  0.00           H
ATOM    786  NE1 TRP    60      42.280  40.000  41.590  1.00  0.00           N
ATOM    787  HE1 TRP    60      42.240  40.810  42.190  1.00  0.00           H
ATOM    788  CE2 TRP    60      43.310  39.960  40.640  1.00  0.00           C
ATOM    789  CZ2 TRP    60      44.500  40.690  40.390  1.00  0.00           C
ATOM    790  HZ2 TRP    60      44.740  41.520  41.050  1.00  0.00           H
ATOM    791  CH2 TRP    60      45.330  40.350  39.360  1.00  0.00           C
ATOM    792  HH2 TRP    60      46.260  40.910  39.260  1.00  0.00           H
ATOM    793  CZ3 TRP    60      45.010  39.260  38.620  1.00  0.00           C
ATOM    794  HZ3 TRP    60      45.750  38.980  37.880  1.00  0.00           H
ATOM    795  CE3 TRP    60      43.880  38.510  38.840  1.00  0.00           C
ATOM    796  HE3 TRP    60      43.540  37.730  38.180  1.00  0.00           H
ATOM    797  CD2 TRP    60      43.020  38.820  39.890  1.00  0.00           C
ATOM    798  C   TRP    60      43.410  35.600  40.300  1.00  0.00           C
ATOM    799  O   TRP    60      43.730  35.190  39.190  1.00  0.00           O
ATOM    800  N   ALA    61      44.260  36.060  41.240  1.00  0.00           N
ATOM    801  H   ALA    61      43.810  36.460  42.060  1.00  0.00           H
ATOM    802  CA  ALA    61      45.770  35.950  41.150  1.00  0.00           C
ATOM    803  HA  ALA    61      46.050  35.900  40.100  1.00  0.00           H
ATOM    804  CB  ALA    61      46.420  37.210  41.630  1.00  0.00           C
ATOM    805  HB1 ALA    61      45.920  37.590  42.520  1.00  0.00           H
ATOM    806  HB2 ALA    61      47.430  37.000  41.990  1.00  0.00           H
ATOM    807  HB3 ALA    61      46.540  37.900  40.800  1.00  0.00           H
ATOM    808  C   ALA    61      46.270  34.670  41.910  1.00  0.00           C
ATOM    809  O   ALA    61      47.370  34.640  42.470  1.00  0.00           O
ATOM    810  N   GLY    65      45.500  33.610  41.790  1.00  0.00           N
ATOM    811  H   GLY    65      44.590  33.750  41.370  1.00  0.00           H
ATOM    812  CA  GLY    65      46.010  32.230  41.990  1.00  0.00           C
ATOM    813  HA1 GLY    65      47.060  32.300  41.690  1.00  0.00           H
ATOM    814  HA2 GLY    65      45.460  31.680  41.240  1.00  0.00           H
ATOM    815  C   GLY    65      45.920  31.690  43.500  1.00  0.00           C
ATOM    816  O   GLY    65      46.270  30.520  43.830  1.00  0.00           O
ATOM    817  N   ASP    66      45.540  32.570  44.390  1.00  0.00           N
ATOM    818  H   ASP    66      45.160  33.430  44.020  1.00  0.00           H
ATOM    819  CA  ASP    66      45.480  32.390  45.780  1.00  0.00           C
ATOM    820  HA  ASP    66      46.390  31.830  45.980  1.00  0.00           H
ATOM    821  CB  ASP    66      45.480  33.700  46.550  1.00  0.00           C
ATOM    822  HB1 ASP    66      44.450  34.060  46.460  1.00  0.00           H
ATOM    823  HB2 ASP    66      46.010  34.450  45.960  1.00  0.00           H
ATOM    824  CG  ASP    66      45.910  33.650  47.990  1.00  0.00           C
ATOM    825  OD1 ASP    66      46.040  34.690  48.680  1.00  0.00           O
ATOM    826  OD2 ASP    66      46.300  32.540  48.430  1.00  0.00           O
ATOM    827  C   ASP    66      44.300  31.440  46.240  1.00  0.00           C
ATOM    828  O   ASP    66      43.190  31.610  45.800  1.00  0.00           O
ATOM    829  N   ARG    67      44.560  30.620  47.220  1.00  0.00           N
ATOM    830  H   ARG    67      45.490  30.730  47.600  1.00  0.00           H
ATOM    831  CA  ARG    67      43.770  29.470  47.660  1.00  0.00           C
ATOM    832  HA  ARG    67      42.850  29.380  47.070  1.00  0.00           H
ATOM    833  CB  ARG    67      44.660  28.270  47.470  1.00  0.00           C
ATOM    834  HB1 ARG    67      44.340  27.410  48.060  1.00  0.00           H
ATOM    835  HB2 ARG    67      45.650  28.630  47.740  1.00  0.00           H
ATOM    836  CG  ARG    67      44.520  27.800  46.000  1.00  0.00           C
ATOM    837  HG1 ARG    67      44.740  28.630  45.330  1.00  0.00           H
ATOM    838  HG2 ARG    67      43.490  27.570  45.720  1.00  0.00           H
ATOM    839  CD  ARG    67      45.540  26.670  45.790  1.00  0.00           C
ATOM    840  HD1 ARG    67      45.230  25.760  46.330  1.00  0.00           H
ATOM    841  HD2 ARG    67      46.530  26.960  46.150  1.00  0.00           H
ATOM    842  NE  ARG    67      45.450  26.310  44.380  1.00  0.00           N
ATOM    843  HE  ARG    67      44.600  25.910  44.020  1.00  0.00           H
ATOM    844  CZ  ARG    67      46.270  26.670  43.410  1.00  0.00           C
ATOM    845  NH1 ARG    67      47.360  27.330  43.550  1.00  0.00           N
ATOM    846 1HH1 ARG    67      47.770  27.550  44.450  1.00  0.00           H
ATOM    847 2HH1 ARG    67      47.860  27.630  42.730  1.00  0.00           H
ATOM    848  NH2 ARG    67      45.890  26.470  42.260  1.00  0.00           N
ATOM    849 1HH2 ARG    67      45.000  26.000  42.180  1.00  0.00           H
ATOM    850 2HH2 ARG    67      46.540  26.620  41.500  1.00  0.00           H
ATOM    851  C   ARG    67      43.350  29.540  49.140  1.00  0.00           C
ATOM    852  O   ARG    67      43.820  30.370  49.970  1.00  0.00           O
ATOM    853  N   THR    68      42.430  28.630  49.540  1.00  0.00           N
ATOM    854  H   THR    68      42.140  28.020  48.800  1.00  0.00           H
ATOM    855  CA  THR    68      41.750  28.390  50.860  1.00  0.00           C
ATOM    856  HA  THR    68      42.420  28.450  51.710  1.00  0.00           H
ATOM    857  CB  THR    68      40.710  29.490  50.990  1.00  0.00           C
ATOM    858  HB  THR    68      39.950  29.370  50.220  1.00  0.00           H
ATOM    859  CG2 THR    68      39.930  29.560  52.320  1.00  0.00           C
ATOM    860 1HG2 THR    68      40.480  29.990  53.150  1.00  0.00           H
ATOM    861 2HG2 THR    68      39.090  30.200  52.060  1.00  0.00           H
ATOM    862 3HG2 THR    68      39.480  28.610  52.610  1.00  0.00           H
ATOM    863  OG1 THR    68      41.180  30.790  50.900  1.00  0.00           O
ATOM    864  HG1 THR    68      41.050  31.180  50.030  1.00  0.00           H
ATOM    865  C   THR    68      40.990  27.040  50.770  1.00  0.00           C
ATOM    866  O   THR    68      40.660  26.610  49.680  1.00  0.00           O
ATOM    867  N   TYR    69      40.850  26.380  51.980  1.00  0.00           N
ATOM    868  H   TYR    69      41.090  26.850  52.850  1.00  0.00           H
ATOM    869  CA  TYR    69      40.540  24.960  52.010  1.00  0.00           C
ATOM    870  HA  TYR    69      40.130  24.700  51.040  1.00  0.00           H
ATOM    871  CB  TYR    69      41.910  24.200  52.220  1.00  0.00           C
ATOM    872  HB1 TYR    69      41.590  23.190  52.510  1.00  0.00           H
ATOM    873  HB2 TYR    69      42.440  24.580  53.100  1.00  0.00           H
ATOM    874  CG  TYR    69      42.890  24.130  51.020  1.00  0.00           C
ATOM    875  CD1 TYR    69      44.070  24.880  51.090  1.00  0.00           C
ATOM    876  HD1 TYR    69      44.230  25.590  51.890  1.00  0.00           H
ATOM    877  CE1 TYR    69      45.060  24.820  50.070  1.00  0.00           C
ATOM    878  HE1 TYR    69      45.980  25.380  50.090  1.00  0.00           H
ATOM    879  CZ  TYR    69      44.840  23.890  49.040  1.00  0.00           C
ATOM    880  OH  TYR    69      45.760  23.800  48.070  1.00  0.00           O
ATOM    881  HH  TYR    69      46.400  24.510  48.160  1.00  0.00           H
ATOM    882  CE2 TYR    69      43.640  23.090  49.010  1.00  0.00           C
ATOM    883  HE2 TYR    69      43.560  22.360  48.220  1.00  0.00           H
ATOM    884  CD2 TYR    69      42.690  23.170  50.020  1.00  0.00           C
ATOM    885  HD2 TYR    69      41.890  22.440  50.030  1.00  0.00           H
ATOM    886  C   TYR    69      39.650  24.560  53.140  1.00  0.00           C
ATOM    887  O   TYR    69      39.470  25.300  54.110  1.00  0.00           O
ATOM    888  N   GLY    70      39.020  23.350  53.110  1.00  0.00           N
ATOM    889  H   GLY    70      39.270  22.840  52.280  1.00  0.00           H
ATOM    890  CA  GLY    70      38.190  22.750  54.220  1.00  0.00           C
ATOM    891  HA1 GLY    70      37.530  22.020  53.730  1.00  0.00           H
ATOM    892  HA2 GLY    70      37.470  23.420  54.680  1.00  0.00           H
ATOM    893  C   GLY    70      39.050  22.100  55.330  1.00  0.00           C
ATOM    894  O   GLY    70      40.030  22.740  55.750  1.00  0.00           O
ATOM    895  N   THR    71      38.620  20.960  55.820  1.00  0.00           N
ATOM    896  H   THR    71      37.830  20.490  55.390  1.00  0.00           H
ATOM    897  CA  THR    71      39.410  20.110  56.710  1.00  0.00           C
ATOM    898  HA  THR    71      39.560  20.690  57.630  1.00  0.00           H
ATOM    899  CB  THR    71      38.760  18.770  57.040  1.00  0.00           C
ATOM    900  HB  THR    71      39.540  18.190  57.520  1.00  0.00           H
ATOM    901  CG2 THR    71      37.530  18.980  57.970  1.00  0.00           C
ATOM    902 1HG2 THR    71      36.960  19.800  57.550  1.00  0.00           H
ATOM    903 2HG2 THR    71      36.920  18.080  58.080  1.00  0.00           H
ATOM    904 3HG2 THR    71      37.940  19.160  58.970  1.00  0.00           H
ATOM    905  OG1 THR    71      38.430  18.110  55.910  1.00  0.00           O
ATOM    906  HG1 THR    71      37.490  17.970  55.760  1.00  0.00           H
ATOM    907  C   THR    71      40.860  19.900  56.270  1.00  0.00           C
ATOM    908  O   THR    71      41.170  20.050  55.110  1.00  0.00           O
ATOM    909  N   ASP    72      41.830  19.610  57.180  1.00  0.00           N
ATOM    910  H   ASP    72      41.550  19.660  58.150  1.00  0.00           H
ATOM    911  CA  ASP    72      43.290  19.260  56.910  1.00  0.00           C
ATOM    912  HA  ASP    72      43.800  20.080  56.420  1.00  0.00           H
ATOM    913  CB  ASP    72      43.910  19.020  58.310  1.00  0.00           C
ATOM    914  HB1 ASP    72      43.430  18.160  58.770  1.00  0.00           H
ATOM    915  HB2 ASP    72      43.810  19.950  58.880  1.00  0.00           H
ATOM    916  CG  ASP    72      45.380  18.820  58.040  1.00  0.00           C
ATOM    917  OD1 ASP    72      45.800  17.630  58.060  1.00  0.00           O
ATOM    918  OD2 ASP    72      46.110  19.780  57.760  1.00  0.00           O
ATOM    919  C   ASP    72      43.290  17.970  56.100  1.00  0.00           C
ATOM    920  O   ASP    72      44.130  17.870  55.210  1.00  0.00           O
ATOM    921  N   SER    73      42.280  17.100  56.230  1.00  0.00           N
ATOM    922  H   SER    73      41.650  17.180  57.020  1.00  0.00           H
ATOM    923  CA  SER    73      42.150  15.930  55.400  1.00  0.00           C
ATOM    924  HA  SER    73      43.140  15.480  55.390  1.00  0.00           H
ATOM    925  CB  SER    73      41.150  14.910  55.940  1.00  0.00           C
ATOM    926  HB1 SER    73      41.580  14.250  56.690  1.00  0.00           H
ATOM    927  HB2 SER    73      40.810  14.350  55.070  1.00  0.00           H
ATOM    928  OG  SER    73      39.980  15.630  56.420  1.00  0.00           O
ATOM    929  HG  SER    73      39.210  15.500  55.860  1.00  0.00           H
ATOM    930  C   SER    73      41.800  16.330  53.980  1.00  0.00           C
ATOM    931  O   SER    73      42.580  15.930  53.090  1.00  0.00           O
ATOM    932  N   VAL    74      40.930  17.340  53.820  1.00  0.00           N
ATOM    933  H   VAL    74      40.300  17.640  54.540  1.00  0.00           H
ATOM    934  CA  VAL    74      40.640  17.880  52.460  1.00  0.00           C
ATOM    935  HA  VAL    74      40.390  17.000  51.860  1.00  0.00           H
ATOM    936  CB  VAL    74      39.370  18.880  52.470  1.00  0.00           C
ATOM    937  HB  VAL    74      39.360  19.320  53.470  1.00  0.00           H
ATOM    938  CG1 VAL    74      39.520  20.030  51.480  1.00  0.00           C
ATOM    939 1HG1 VAL    74      40.250  20.790  51.740  1.00  0.00           H
ATOM    940 2HG1 VAL    74      39.570  19.660  50.450  1.00  0.00           H
ATOM    941 3HG1 VAL    74      38.540  20.500  51.400  1.00  0.00           H
ATOM    942  CG2 VAL    74      38.080  18.090  52.240  1.00  0.00           C
ATOM    943 1HG2 VAL    74      37.910  17.920  51.180  1.00  0.00           H
ATOM    944 2HG2 VAL    74      38.180  17.110  52.710  1.00  0.00           H
ATOM    945 3HG2 VAL    74      37.260  18.720  52.560  1.00  0.00           H
ATOM    946  C   VAL    74      41.820  18.570  51.830  1.00  0.00           C
ATOM    947  O   VAL    74      42.260  18.220  50.740  1.00  0.00           O
ATOM    948  N   LYS    75      42.420  19.520  52.580  1.00  0.00           N
ATOM    949  H   LYS    75      42.170  19.670  53.550  1.00  0.00           H
ATOM    950  CA  LYS    75      43.610  20.260  52.130  1.00  0.00           C
ATOM    951  HA  LYS    75      43.330  20.850  51.250  1.00  0.00           H
ATOM    952  CB  LYS    75      44.050  21.220  53.210  1.00  0.00           C
ATOM    953  HB1 LYS    75      44.260  20.550  54.030  1.00  0.00           H
ATOM    954  HB2 LYS    75      43.210  21.830  53.550  1.00  0.00           H
ATOM    955  CG  LYS    75      45.250  22.110  52.950  1.00  0.00           C
ATOM    956  HG1 LYS    75      45.140  22.810  52.120  1.00  0.00           H
ATOM    957  HG2 LYS    75      46.150  21.520  52.760  1.00  0.00           H
ATOM    958  CD  LYS    75      45.430  22.970  54.210  1.00  0.00           C
ATOM    959  HD1 LYS    75      44.460  23.420  54.370  1.00  0.00           H
ATOM    960  HD2 LYS    75      46.070  23.780  53.870  1.00  0.00           H
ATOM    961  CE  LYS    75      46.040  22.190  55.410  1.00  0.00           C
ATOM    962  HE1 LYS    75      47.130  22.300  55.400  1.00  0.00           H
ATOM    963  HE2 LYS    75      45.820  21.130  55.300  1.00  0.00           H
ATOM    964  NZ  LYS    75      45.540  22.730  56.680  1.00  0.00           N
ATOM    965  HZ1 LYS    75      46.100  22.240  57.360  1.00  0.00           H
ATOM    966  HZ2 LYS    75      45.730  23.720  56.780  1.00  0.00           H
ATOM    967  HZ3 LYS    75      44.550  22.550  56.740  1.00  0.00           H
ATOM    968  C   LYS    75      44.790  19.360  51.740  1.00  0.00           C
ATOM    969  O   LYS    75      45.590  19.800  50.870  1.00  0.00           O
ATOM    970  N   GLY    76      44.880  18.080  52.280  1.00  0.00           N
ATOM    971  H   GLY    76      44.230  17.760  52.990  1.00  0.00           H
ATOM    972  CA  GLY    76      45.970  17.170  51.840  1.00  0.00           C
ATOM    973  HA1 GLY    76      46.160  16.350  52.540  1.00  0.00           H
ATOM    974  HA2 GLY    76      46.900  17.730  51.840  1.00  0.00           H
ATOM    975  C   GLY    76      45.690  16.540  50.430  1.00  0.00           C
ATOM    976  O   GLY    76      46.650  16.130  49.740  1.00  0.00           O
ATOM    977  N   ARG    77      44.480  16.450  49.970  1.00  0.00           N
ATOM    978  H   ARG    77      43.790  16.850  50.590  1.00  0.00           H
ATOM    979  CA  ARG    77      44.160  15.580  48.770  1.00  0.00           C
ATOM    980  HA  ARG    77      45.040  15.230  48.230  1.00  0.00           H
ATOM    981  CB  ARG    77      43.500  14.350  49.420  1.00  0.00           C
ATOM    982  HB1 ARG    77      42.540  14.710  49.790  1.00  0.00           H
ATOM    983  HB2 ARG    77      44.000  13.980  50.320  1.00  0.00           H
ATOM    984  CG  ARG    77      43.240  13.170  48.510  1.00  0.00           C
ATOM    985  HG1 ARG    77      44.150  12.870  48.000  1.00  0.00           H
ATOM    986  HG2 ARG    77      42.570  13.460  47.710  1.00  0.00           H
ATOM    987  CD  ARG    77      42.780  11.970  49.340  1.00  0.00           C
ATOM    988  HD1 ARG    77      43.550  11.700  50.050  1.00  0.00           H
ATOM    989  HD2 ARG    77      42.770  11.220  48.550  1.00  0.00           H
ATOM    990  NE  ARG    77      41.510  12.160  50.020  1.00  0.00           N
ATOM    991  HE  ARG    77      41.580  12.500  50.970  1.00  0.00           H
ATOM    992  CZ  ARG    77      40.290  11.870  49.580  1.00  0.00           C
ATOM    993  NH1 ARG    77      39.950  11.590  48.400  1.00  0.00           N
ATOM    994 1HH1 ARG    77      40.630  11.320  47.700  1.00  0.00           H
ATOM    995 2HH1 ARG    77      38.960  11.400  48.310  1.00  0.00           H
ATOM    996  NH2 ARG    77      39.360  12.050  50.460  1.00  0.00           N
ATOM    997 1HH2 ARG    77      39.590  12.320  51.410  1.00  0.00           H
ATOM    998 2HH2 ARG    77      38.370  12.020  50.250  1.00  0.00           H
ATOM    999  C   ARG    77      43.260  16.260  47.660  1.00  0.00           C
ATOM   1000  O   ARG    77      43.140  15.720  46.560  1.00  0.00           O
ATOM   1001  N   PHE    78      42.560  17.320  47.940  1.00  0.00           N
ATOM   1002  H   PHE    78      42.500  17.670  48.890  1.00  0.00           H
ATOM   1003  CA  PHE    78      41.720  18.070  47.010  1.00  0.00           C
ATOM   1004  HA  PHE    78      41.440  17.530  46.100  1.00  0.00           H
ATOM   1005  CB  PHE    78      40.410  18.490  47.730  1.00  0.00           C
ATOM   1006  HB1 PHE    78      39.810  19.230  47.190  1.00  0.00           H
ATOM   1007  HB2 PHE    78      40.760  18.920  48.660  1.00  0.00           H
ATOM   1008  CG  PHE    78      39.460  17.350  48.040  1.00  0.00           C
ATOM   1009  CD1 PHE    78      39.720  16.350  49.030  1.00  0.00           C
ATOM   1010  HD1 PHE    78      40.560  16.380  49.710  1.00  0.00           H
ATOM   1011  CE1 PHE    78      38.930  15.200  49.050  1.00  0.00           C
ATOM   1012  HE1 PHE    78      39.180  14.430  49.760  1.00  0.00           H
ATOM   1013  CZ  PHE    78      37.720  15.220  48.320  1.00  0.00           C
ATOM   1014  HZ  PHE    78      37.050  14.370  48.340  1.00  0.00           H
ATOM   1015  CE2 PHE    78      37.360  16.340  47.550  1.00  0.00           C
ATOM   1016  HE2 PHE    78      36.420  16.320  47.010  1.00  0.00           H
ATOM   1017  CD2 PHE    78      38.200  17.390  47.370  1.00  0.00           C
ATOM   1018  HD2 PHE    78      37.960  18.190  46.690  1.00  0.00           H
ATOM   1019  C   PHE    78      42.510  19.290  46.530  1.00  0.00           C
ATOM   1020  O   PHE    78      43.220  19.920  47.260  1.00  0.00           O
ATOM   1021  N   ALA    79      42.530  19.620  45.220  1.00  0.00           N
ATOM   1022  H   ALA    79      42.120  18.950  44.580  1.00  0.00           H
ATOM   1023  CA  ALA    79      43.300  20.710  44.590  1.00  0.00           C
ATOM   1024  HA  ALA    79      43.550  21.380  45.400  1.00  0.00           H
ATOM   1025  CB  ALA    79      44.610  20.070  44.080  1.00  0.00           C
ATOM   1026  HB1 ALA    79      45.380  20.770  43.790  1.00  0.00           H
ATOM   1027  HB2 ALA    79      45.200  19.590  44.860  1.00  0.00           H
ATOM   1028  HB3 ALA    79      44.440  19.510  43.150  1.00  0.00           H
ATOM   1029  C   ALA    79      42.490  21.480  43.530  1.00  0.00           C
ATOM   1030  O   ALA    79      41.660  20.920  42.800  1.00  0.00           O
ATOM   1031  N   ILE    80      42.620  22.820  43.520  1.00  0.00           N
ATOM   1032  H   ILE    80      43.310  23.310  44.070  1.00  0.00           H
ATOM   1033  CA  ILE    80      41.720  23.770  42.840  1.00  0.00           C
ATOM   1034  HA  ILE    80      41.010  23.220  42.240  1.00  0.00           H
ATOM   1035  CB  ILE    80      40.910  24.580  43.870  1.00  0.00           C
ATOM   1036  HB  ILE    80      40.290  23.860  44.410  1.00  0.00           H
ATOM   1037  CG2 ILE    80      41.770  25.330  44.880  1.00  0.00           C
ATOM   1038 1HG2 ILE    80      41.310  25.340  45.870  1.00  0.00           H
ATOM   1039 2HG2 ILE    80      42.580  24.650  45.140  1.00  0.00           H
ATOM   1040 3HG2 ILE    80      42.190  26.270  44.540  1.00  0.00           H
ATOM   1041  CG1 ILE    80      39.870  25.480  43.190  1.00  0.00           C
ATOM   1042 1HG1 ILE    80      39.310  24.860  42.490  1.00  0.00           H
ATOM   1043 2HG1 ILE    80      40.410  26.260  42.650  1.00  0.00           H
ATOM   1044  CD  ILE    80      38.930  26.040  44.140  1.00  0.00           C
ATOM   1045  HD1 ILE    80      39.410  26.730  44.830  1.00  0.00           H
ATOM   1046  HD2 ILE    80      38.210  26.610  43.550  1.00  0.00           H
ATOM   1047  HD3 ILE    80      38.470  25.130  44.520  1.00  0.00           H
ATOM   1048  C   ILE    80      42.430  24.710  41.920  1.00  0.00           C
ATOM   1049  O   ILE    80      43.470  25.310  42.250  1.00  0.00           O
ATOM   1050  N   SER    81      41.950  24.980  40.710  1.00  0.00           N
ATOM   1051  H   SER    81      41.080  24.570  40.390  1.00  0.00           H
ATOM   1052  CA  SER    81      42.750  25.570  39.630  1.00  0.00           C
ATOM   1053  HA  SER    81      43.540  26.190  40.060  1.00  0.00           H
ATOM   1054  CB  SER    81      43.350  24.380  38.720  1.00  0.00           C
ATOM   1055  HB1 SER    81      44.040  24.760  37.970  1.00  0.00           H
ATOM   1056  HB2 SER    81      42.570  23.790  38.230  1.00  0.00           H
ATOM   1057  OG  SER    81      44.130  23.420  39.520  1.00  0.00           O
ATOM   1058  HG  SER    81      45.040  23.520  39.230  1.00  0.00           H
ATOM   1059  C   SER    81      41.860  26.430  38.700  1.00  0.00           C
ATOM   1060  O   SER    81      40.710  26.180  38.620  1.00  0.00           O
ATOM   1061  N   ARG    82      42.440  27.430  38.000  1.00  0.00           N
ATOM   1062  H   ARG    82      43.430  27.520  38.130  1.00  0.00           H
ATOM   1063  CA  ARG    82      41.800  28.400  37.010  1.00  0.00           C
ATOM   1064  HA  ARG    82      40.710  28.330  37.010  1.00  0.00           H
ATOM   1065  CB  ARG    82      42.080  29.880  37.420  1.00  0.00           C
ATOM   1066  HB1 ARG    82      41.790  30.510  36.580  1.00  0.00           H
ATOM   1067  HB2 ARG    82      43.170  29.950  37.460  1.00  0.00           H
ATOM   1068  CG  ARG    82      41.470  30.360  38.730  1.00  0.00           C
ATOM   1069  HG1 ARG    82      41.650  29.590  39.470  1.00  0.00           H
ATOM   1070  HG2 ARG    82      40.410  30.550  38.590  1.00  0.00           H
ATOM   1071  CD  ARG    82      42.140  31.630  39.290  1.00  0.00           C
ATOM   1072  HD1 ARG    82      43.170  31.400  39.560  1.00  0.00           H
ATOM   1073  HD2 ARG    82      41.630  32.030  40.170  1.00  0.00           H
ATOM   1074  NE  ARG    82      42.230  32.770  38.340  1.00  0.00           N
ATOM   1075  HE  ARG    82      43.140  33.030  37.990  1.00  0.00           H
ATOM   1076  CZ  ARG    82      41.240  33.470  37.810  1.00  0.00           C
ATOM   1077  NH1 ARG    82      40.050  33.380  38.280  1.00  0.00           N
ATOM   1078 1HH1 ARG    82      39.980  33.010  39.220  1.00  0.00           H
ATOM   1079 2HH1 ARG    82      39.320  33.940  37.850  1.00  0.00           H
ATOM   1080  NH2 ARG    82      41.440  34.270  36.860  1.00  0.00           N
ATOM   1081 1HH2 ARG    82      42.380  34.450  36.520  1.00  0.00           H
ATOM   1082 2HH2 ARG    82      40.690  34.790  36.420  1.00  0.00           H
ATOM   1083  C   ARG    82      42.250  28.220  35.580  1.00  0.00           C
ATOM   1084  O   ARG    82      43.410  27.950  35.360  1.00  0.00           O
ATOM   1085  N   ASP    83      41.190  28.220  34.670  1.00  0.00           N
ATOM   1086  H   ASP    83      40.270  28.410  35.050  1.00  0.00           H
ATOM   1087  CA  ASP    83      41.430  27.880  33.240  1.00  0.00           C
ATOM   1088  HA  ASP    83      42.040  26.990  33.070  1.00  0.00           H
ATOM   1089  CB  ASP    83      39.980  27.640  32.640  1.00  0.00           C
ATOM   1090  HB1 ASP    83      39.430  28.580  32.620  1.00  0.00           H
ATOM   1091  HB2 ASP    83      39.460  26.860  33.200  1.00  0.00           H
ATOM   1092  CG  ASP    83      40.100  27.130  31.250  1.00  0.00           C
ATOM   1093  OD1 ASP    83      40.300  28.000  30.370  1.00  0.00           O
ATOM   1094  OD2 ASP    83      40.120  25.910  31.020  1.00  0.00           O
ATOM   1095  C   ASP    83      42.150  29.040  32.550  1.00  0.00           C
ATOM   1096  O   ASP    83      42.080  30.180  32.990  1.00  0.00           O
ATOM   1097  N   ASN    84      42.900  28.650  31.490  1.00  0.00           N
ATOM   1098  H   ASN    84      42.900  27.650  31.320  1.00  0.00           H
ATOM   1099  CA  ASN    84      43.710  29.650  30.710  1.00  0.00           C
ATOM   1100  HA  ASN    84      44.260  30.140  31.520  1.00  0.00           H
ATOM   1101  CB  ASN    84      44.620  28.930  29.780  1.00  0.00           C
ATOM   1102  HB1 ASN    84      45.200  28.230  30.370  1.00  0.00           H
ATOM   1103  HB2 ASN    84      45.320  29.630  29.320  1.00  0.00           H
ATOM   1104  CG  ASN    84      43.860  28.230  28.630  1.00  0.00           C
ATOM   1105  OD1 ASN    84      43.240  27.160  28.760  1.00  0.00           O
ATOM   1106  ND2 ASN    84      43.900  28.790  27.460  1.00  0.00           N
ATOM   1107 1HD2 ASN    84      44.270  29.720  27.310  1.00  0.00           H
ATOM   1108 2HD2 ASN    84      43.570  28.240  26.680  1.00  0.00           H
ATOM   1109  C   ASN    84      42.860  30.710  29.900  1.00  0.00           C
ATOM   1110  O   ASN    84      43.330  31.750  29.560  1.00  0.00           O
ATOM   1111  N   ALA    85      41.590  30.380  29.550  1.00  0.00           N
ATOM   1112  H   ALA    85      41.150  29.500  29.790  1.00  0.00           H
ATOM   1113  CA  ALA    85      40.780  31.330  28.730  1.00  0.00           C
ATOM   1114  HA  ALA    85      41.060  32.320  29.080  1.00  0.00           H
ATOM   1115  CB  ALA    85      41.190  31.100  27.290  1.00  0.00           C
ATOM   1116  HB1 ALA    85      42.240  31.300  27.050  1.00  0.00           H
ATOM   1117  HB2 ALA    85      41.100  30.030  27.130  1.00  0.00           H
ATOM   1118  HB3 ALA    85      40.460  31.580  26.630  1.00  0.00           H
ATOM   1119  C   ALA    85      39.280  31.350  28.980  1.00  0.00           C
ATOM   1120  O   ALA    85      38.600  32.390  28.960  1.00  0.00           O
ATOM   1121  N   LYS    86      38.730  30.150  29.150  1.00  0.00           N
ATOM   1122  H   LYS    86      39.360  29.370  29.170  1.00  0.00           H
ATOM   1123  CA  LYS    86      37.220  29.940  28.960  1.00  0.00           C
ATOM   1124  HA  LYS    86      36.810  30.730  28.330  1.00  0.00           H
ATOM   1125  CB  LYS    86      36.950  28.550  28.300  1.00  0.00           C
ATOM   1126  HB1 LYS    86      37.320  28.400  27.290  1.00  0.00           H
ATOM   1127  HB2 LYS    86      35.860  28.530  28.260  1.00  0.00           H
ATOM   1128  CG  LYS    86      37.360  27.400  29.190  1.00  0.00           C
ATOM   1129  HG1 LYS    86      37.020  27.530  30.220  1.00  0.00           H
ATOM   1130  HG2 LYS    86      38.440  27.340  29.030  1.00  0.00           H
ATOM   1131  CD  LYS    86      36.720  26.100  28.650  1.00  0.00           C
ATOM   1132  HD1 LYS    86      36.890  25.970  27.580  1.00  0.00           H
ATOM   1133  HD2 LYS    86      35.640  26.150  28.580  1.00  0.00           H
ATOM   1134  CE  LYS    86      36.960  24.820  29.550  1.00  0.00           C
ATOM   1135  HE1 LYS    86      36.280  24.050  29.160  1.00  0.00           H
ATOM   1136  HE2 LYS    86      36.890  25.110  30.600  1.00  0.00           H
ATOM   1137  NZ  LYS    86      38.340  24.400  29.400  1.00  0.00           N
ATOM   1138  HZ1 LYS    86      38.470  23.460  29.750  1.00  0.00           H
ATOM   1139  HZ2 LYS    86      38.690  24.390  28.450  1.00  0.00           H
ATOM   1140  HZ3 LYS    86      38.920  25.040  29.930  1.00  0.00           H
ATOM   1141  C   LYS    86      36.370  30.170  30.210  1.00  0.00           C
ATOM   1142  O   LYS    86      35.280  29.620  30.330  1.00  0.00           O
ATOM   1143  N   ASN    87      36.880  31.040  31.140  1.00  0.00           N
ATOM   1144  H   ASN    87      37.830  31.360  31.040  1.00  0.00           H
ATOM   1145  CA  ASN    87      36.200  31.400  32.330  1.00  0.00           C
ATOM   1146  HA  ASN    87      36.860  31.870  33.060  1.00  0.00           H
ATOM   1147  CB  ASN    87      35.220  32.520  31.980  1.00  0.00           C
ATOM   1148  HB1 ASN    87      34.680  32.840  32.870  1.00  0.00           H
ATOM   1149  HB2 ASN    87      34.540  32.040  31.290  1.00  0.00           H
ATOM   1150  CG  ASN    87      35.990  33.770  31.420  1.00  0.00           C
ATOM   1151  OD1 ASN    87      37.020  34.210  31.910  1.00  0.00           O
ATOM   1152  ND2 ASN    87      35.440  34.420  30.330  1.00  0.00           N
ATOM   1153 1HD2 ASN    87      34.710  33.980  29.800  1.00  0.00           H
ATOM   1154 2HD2 ASN    87      35.890  35.240  29.960  1.00  0.00           H
ATOM   1155  C   ASN    87      35.600  30.180  33.060  1.00  0.00           C
ATOM   1156  O   ASN    87      34.370  29.910  33.000  1.00  0.00           O
ATOM   1157  N   THR    88      36.470  29.380  33.650  1.00  0.00           N
ATOM   1158  H   THR    88      37.420  29.650  33.480  1.00  0.00           H
ATOM   1159  CA  THR    88      36.150  28.140  34.280  1.00  0.00           C
ATOM   1160  HA  THR    88      35.170  28.300  34.730  1.00  0.00           H
ATOM   1161  CB  THR    88      35.990  27.000  33.180  1.00  0.00           C
ATOM   1162  HB  THR    88      36.840  27.100  32.510  1.00  0.00           H
ATOM   1163  CG2 THR    88      35.850  25.570  33.640  1.00  0.00           C
ATOM   1164 1HG2 THR    88      34.950  25.270  34.190  1.00  0.00           H
ATOM   1165 2HG2 THR    88      36.020  25.010  32.730  1.00  0.00           H
ATOM   1166 3HG2 THR    88      36.700  25.290  34.260  1.00  0.00           H
ATOM   1167  OG1 THR    88      34.870  27.230  32.360  1.00  0.00           O
ATOM   1168  HG1 THR    88      34.850  28.180  32.220  1.00  0.00           H
ATOM   1169  C   THR    88      37.160  27.760  35.320  1.00  0.00           C
ATOM   1170  O   THR    88      38.350  27.920  35.180  1.00  0.00           O
ATOM   1171  N   MET    89      36.660  27.240  36.400  1.00  0.00           N
ATOM   1172  H   MET    89      35.650  27.220  36.390  1.00  0.00           H
ATOM   1173  CA  MET    89      37.330  26.780  37.540  1.00  0.00           C
ATOM   1174  HA  MET    89      38.410  26.920  37.540  1.00  0.00           H
ATOM   1175  CB  MET    89      36.680  27.510  38.770  1.00  0.00           C
ATOM   1176  HB1 MET    89      35.590  27.510  38.730  1.00  0.00           H
ATOM   1177  HB2 MET    89      36.960  28.560  38.690  1.00  0.00           H
ATOM   1178  CG  MET    89      37.220  26.930  40.060  1.00  0.00           C
ATOM   1179  HG1 MET    89      37.200  27.660  40.870  1.00  0.00           H
ATOM   1180  HG2 MET    89      38.270  26.700  39.900  1.00  0.00           H
ATOM   1181  SD  MET    89      36.540  25.350  40.700  1.00  0.00           S
ATOM   1182  CE  MET    89      35.110  26.150  41.300  1.00  0.00           C
ATOM   1183  HE1 MET    89      34.470  25.450  41.820  1.00  0.00           H
ATOM   1184  HE2 MET    89      35.370  26.850  42.090  1.00  0.00           H
ATOM   1185  HE3 MET    89      34.520  26.650  40.530  1.00  0.00           H
ATOM   1186  C   MET    89      37.250  25.210  37.510  1.00  0.00           C
ATOM   1187  O   MET    89      36.240  24.650  37.090  1.00  0.00           O
ATOM   1188  N   TYR    90      38.350  24.540  37.830  1.00  0.00           N
ATOM   1189  H   TYR    90      39.140  25.080  38.170  1.00  0.00           H
ATOM   1190  CA  TYR    90      38.510  23.100  38.030  1.00  0.00           C
ATOM   1191  HA  TYR    90      37.620  22.590  37.650  1.00  0.00           H
ATOM   1192  CB  TYR    90      39.660  22.580  37.140  1.00  0.00           C
ATOM   1193  HB1 TYR    90      39.970  21.580  37.450  1.00  0.00           H
ATOM   1194  HB2 TYR    90      40.460  23.310  37.280  1.00  0.00           H
ATOM   1195  CG  TYR    90      39.340  22.620  35.670  1.00  0.00           C
ATOM   1196  CD1 TYR    90      39.880  23.680  34.850  1.00  0.00           C
ATOM   1197  HD1 TYR    90      40.710  24.240  35.260  1.00  0.00           H
ATOM   1198  CE1 TYR    90      39.460  23.850  33.500  1.00  0.00           C
ATOM   1199  HE1 TYR    90      39.920  24.610  32.890  1.00  0.00           H
ATOM   1200  CZ  TYR    90      38.590  22.820  33.030  1.00  0.00           C
ATOM   1201  OH  TYR    90      38.220  22.910  31.750  1.00  0.00           O
ATOM   1202  HH  TYR    90      37.690  22.130  31.580  1.00  0.00           H
ATOM   1203  CE2 TYR    90      38.170  21.710  33.780  1.00  0.00           C
ATOM   1204  HE2 TYR    90      37.400  21.100  33.350  1.00  0.00           H
ATOM   1205  CD2 TYR    90      38.560  21.640  35.120  1.00  0.00           C
ATOM   1206  HD2 TYR    90      38.160  20.880  35.780  1.00  0.00           H
ATOM   1207  C   TYR    90      38.820  22.760  39.510  1.00  0.00           C
ATOM   1208  O   TYR    90      39.330  23.590  40.280  1.00  0.00           O
ATOM   1209  N   LEU    91      38.510  21.520  39.930  1.00  0.00           N
ATOM   1210  H   LEU    91      38.040  20.930  39.260  1.00  0.00           H
ATOM   1211  CA  LEU    91      38.730  20.910  41.220  1.00  0.00           C
ATOM   1212  HA  LEU    91      39.420  21.570  41.740  1.00  0.00           H
ATOM   1213  CB  LEU    91      37.400  20.950  42.100  1.00  0.00           C
ATOM   1214  HB1 LEU    91      36.530  20.760  41.480  1.00  0.00           H
ATOM   1215  HB2 LEU    91      37.300  21.970  42.480  1.00  0.00           H
ATOM   1216  CG  LEU    91      37.450  20.140  43.430  1.00  0.00           C
ATOM   1217  HG  LEU    91      37.780  19.120  43.220  1.00  0.00           H
ATOM   1218  CD1 LEU    91      38.390  20.680  44.470  1.00  0.00           C
ATOM   1219 1HD1 LEU    91      37.980  21.620  44.840  1.00  0.00           H
ATOM   1220 2HD1 LEU    91      38.490  20.040  45.350  1.00  0.00           H
ATOM   1221 3HD1 LEU    91      39.390  20.830  44.050  1.00  0.00           H
ATOM   1222  CD2 LEU    91      36.040  19.900  43.970  1.00  0.00           C
ATOM   1223 1HD2 LEU    91      36.180  19.080  44.670  1.00  0.00           H
ATOM   1224 2HD2 LEU    91      35.700  20.880  44.300  1.00  0.00           H
ATOM   1225 3HD2 LEU    91      35.480  19.620  43.090  1.00  0.00           H
ATOM   1226  C   LEU    91      39.270  19.480  41.000  1.00  0.00           C
ATOM   1227  O   LEU    91      38.430  18.590  40.740  1.00  0.00           O
ATOM   1228  N   GLN    92      40.560  19.210  41.160  1.00  0.00           N
ATOM   1229  H   GLN    92      41.140  19.960  41.480  1.00  0.00           H
ATOM   1230  CA  GLN    92      41.140  17.830  41.070  1.00  0.00           C
ATOM   1231  HA  GLN    92      40.640  17.320  40.250  1.00  0.00           H
ATOM   1232  CB  GLN    92      42.560  17.890  40.610  1.00  0.00           C
ATOM   1233  HB1 GLN    92      43.000  16.900  40.750  1.00  0.00           H
ATOM   1234  HB2 GLN    92      43.070  18.670  41.170  1.00  0.00           H
ATOM   1235  CG  GLN    92      42.680  18.260  39.150  1.00  0.00           C
ATOM   1236  HG1 GLN    92      41.990  17.680  38.530  1.00  0.00           H
ATOM   1237  HG2 GLN    92      43.710  18.060  38.840  1.00  0.00           H
ATOM   1238  CD  GLN    92      42.530  19.780  38.930  1.00  0.00           C
ATOM   1239  OE1 GLN    92      41.580  20.270  38.400  1.00  0.00           O
ATOM   1240  NE2 GLN    92      43.430  20.570  39.530  1.00  0.00           N
ATOM   1241 1HE2 GLN    92      44.180  20.190  40.090  1.00  0.00           H
ATOM   1242 2HE2 GLN    92      43.220  21.550  39.400  1.00  0.00           H
ATOM   1243  C   GLN    92      41.090  17.080  42.370  1.00  0.00           C
ATOM   1244  O   GLN    92      41.650  17.570  43.370  1.00  0.00           O
ATOM   1245  N   MET    93      40.290  16.000  42.420  1.00  0.00           N
ATOM   1246  H   MET    93      39.940  15.570  41.580  1.00  0.00           H
ATOM   1247  CA  MET    93      39.990  15.190  43.610  1.00  0.00           C
ATOM   1248  HA  MET    93      40.290  15.790  44.470  1.00  0.00           H
ATOM   1249  CB  MET    93      38.530  15.050  43.870  1.00  0.00           C
ATOM   1250  HB1 MET    93      38.400  14.950  44.950  1.00  0.00           H
ATOM   1251  HB2 MET    93      38.110  14.240  43.280  1.00  0.00           H
ATOM   1252  CG  MET    93      37.660  16.250  43.410  1.00  0.00           C
ATOM   1253  HG1 MET    93      37.610  16.320  42.320  1.00  0.00           H
ATOM   1254  HG2 MET    93      38.170  17.160  43.730  1.00  0.00           H
ATOM   1255  SD  MET    93      36.000  16.370  44.070  1.00  0.00           S
ATOM   1256  CE  MET    93      35.210  14.800  43.590  1.00  0.00           C
ATOM   1257  HE1 MET    93      35.390  14.590  42.540  1.00  0.00           H
ATOM   1258  HE2 MET    93      35.720  14.030  44.180  1.00  0.00           H
ATOM   1259  HE3 MET    93      34.150  14.630  43.780  1.00  0.00           H
ATOM   1260  C   MET    93      40.750  13.850  43.590  1.00  0.00           C
ATOM   1261  O   MET    93      40.460  13.060  42.670  1.00  0.00           O
ATOM   1262  N   ASN    94      41.770  13.600  44.460  1.00  0.00           N
ATOM   1263  H   ASN    94      42.040  14.360  45.060  1.00  0.00           H
ATOM   1264  CA  ASN    94      42.760  12.540  44.400  1.00  0.00           C
ATOM   1265  HA  ASN    94      42.780  12.170  43.380  1.00  0.00           H
ATOM   1266  CB  ASN    94      44.090  13.250  44.690  1.00  0.00           C
ATOM   1267  HB1 ASN    94      44.920  12.540  44.640  1.00  0.00           H
ATOM   1268  HB2 ASN    94      44.100  13.710  45.680  1.00  0.00           H
ATOM   1269  CG  ASN    94      44.520  14.430  43.820  1.00  0.00           C
ATOM   1270  OD1 ASN    94      45.350  14.240  42.920  1.00  0.00           O
ATOM   1271  ND2 ASN    94      44.050  15.650  43.900  1.00  0.00           N
ATOM   1272 1HD2 ASN    94      43.580  16.090  44.670  1.00  0.00           H
ATOM   1273 2HD2 ASN    94      44.460  16.330  43.270  1.00  0.00           H
ATOM   1274  C   ASN    94      42.500  11.320  45.280  1.00  0.00           C
ATOM   1275  O   ASN    94      41.960  11.570  46.360  1.00  0.00           O
ATOM   1276  N   SER    95      42.860  10.090  44.820  1.00  0.00           N
ATOM   1277  H   SER    95      43.390  10.050  43.970  1.00  0.00           H
ATOM   1278  CA  SER    95      42.720   8.900  45.600  1.00  0.00           C
ATOM   1279  HA  SER    95      42.640   8.050  44.930  1.00  0.00           H
ATOM   1280  CB  SER    95      44.010   8.740  46.440  1.00  0.00           C
ATOM   1281  HB1 SER    95      43.910   7.910  47.150  1.00  0.00           H
ATOM   1282  HB2 SER    95      44.040   9.530  47.190  1.00  0.00           H
ATOM   1283  OG  SER    95      45.110   8.540  45.620  1.00  0.00           O
ATOM   1284  HG  SER    95      45.390   7.630  45.710  1.00  0.00           H
ATOM   1285  C   SER    95      41.430   8.870  46.460  1.00  0.00           C
ATOM   1286  O   SER    95      41.360   9.060  47.680  1.00  0.00           O
ATOM   1287  N   LEU    96      40.340   8.670  45.780  1.00  0.00           N
ATOM   1288  H   LEU    96      40.400   8.620  44.770  1.00  0.00           H
ATOM   1289  CA  LEU    96      38.960   8.790  46.420  1.00  0.00           C
ATOM   1290  HA  LEU    96      38.990   9.690  47.040  1.00  0.00           H
ATOM   1291  CB  LEU    96      37.820   9.030  45.350  1.00  0.00           C
ATOM   1292  HB1 LEU    96      36.840   9.160  45.800  1.00  0.00           H
ATOM   1293  HB2 LEU    96      37.840   8.240  44.600  1.00  0.00           H
ATOM   1294  CG  LEU    96      38.210  10.360  44.610  1.00  0.00           C
ATOM   1295  HG  LEU    96      39.300  10.380  44.480  1.00  0.00           H
ATOM   1296  CD1 LEU    96      37.520  10.460  43.300  1.00  0.00           C
ATOM   1297 1HD1 LEU    96      37.840  11.410  42.870  1.00  0.00           H
ATOM   1298 2HD1 LEU    96      37.880   9.710  42.600  1.00  0.00           H
ATOM   1299 3HD1 LEU    96      36.440  10.490  43.470  1.00  0.00           H
ATOM   1300  CD2 LEU    96      37.680  11.530  45.450  1.00  0.00           C
ATOM   1301 1HD2 LEU    96      37.900  12.400  44.820  1.00  0.00           H
ATOM   1302 2HD2 LEU    96      36.620  11.430  45.680  1.00  0.00           H
ATOM   1303 3HD2 LEU    96      38.290  11.710  46.340  1.00  0.00           H
ATOM   1304  C   LEU    96      38.560   7.620  47.380  1.00  0.00           C
ATOM   1305  O   LEU    96      38.980   6.490  47.160  1.00  0.00           O
ATOM   1306  N   LYS    97      37.810   8.040  48.420  1.00  0.00           N
ATOM   1307  H   LYS    97      37.640   9.030  48.410  1.00  0.00           H
ATOM   1308  CA  LYS    97      37.440   7.240  49.570  1.00  0.00           C
ATOM   1309  HA  LYS    97      37.860   6.250  49.400  1.00  0.00           H
ATOM   1310  CB  LYS    97      37.940   7.960  50.830  1.00  0.00           C
ATOM   1311  HB1 LYS    97      37.550   7.520  51.740  1.00  0.00           H
ATOM   1312  HB2 LYS    97      37.570   8.980  50.950  1.00  0.00           H
ATOM   1313  CG  LYS    97      39.510   8.050  51.010  1.00  0.00           C
ATOM   1314  HG1 LYS    97      39.820   8.740  50.230  1.00  0.00           H
ATOM   1315  HG2 LYS    97      40.050   7.120  50.790  1.00  0.00           H
ATOM   1316  CD  LYS    97      39.780   8.580  52.430  1.00  0.00           C
ATOM   1317  HD1 LYS    97      39.660   7.820  53.200  1.00  0.00           H
ATOM   1318  HD2 LYS    97      39.120   9.410  52.690  1.00  0.00           H
ATOM   1319  CE  LYS    97      41.160   9.220  52.600  1.00  0.00           C
ATOM   1320  HE1 LYS    97      41.040   9.840  53.490  1.00  0.00           H
ATOM   1321  HE2 LYS    97      41.310   9.880  51.750  1.00  0.00           H
ATOM   1322  NZ  LYS    97      42.180   8.240  52.810  1.00  0.00           N
ATOM   1323  HZ1 LYS    97      43.110   8.600  52.970  1.00  0.00           H
ATOM   1324  HZ2 LYS    97      41.960   7.630  53.590  1.00  0.00           H
ATOM   1325  HZ3 LYS    97      42.220   7.620  52.020  1.00  0.00           H
ATOM   1326  C   LYS    97      35.920   7.200  49.640  1.00  0.00           C
ATOM   1327  O   LYS    97      35.320   8.210  49.190  1.00  0.00           O
ATOM   1328  N   PRO    98      35.390   6.050  50.130  1.00  0.00           N
ATOM   1329  CD  PRO    98      36.120   4.820  50.560  1.00  0.00           C
ATOM   1330  HD1 PRO    98      36.720   4.940  51.460  1.00  0.00           H
ATOM   1331  HD2 PRO    98      36.690   4.460  49.700  1.00  0.00           H
ATOM   1332  CG  PRO    98      35.000   3.850  50.850  1.00  0.00           C
ATOM   1333  HG1 PRO    98      35.310   3.190  51.660  1.00  0.00           H
ATOM   1334  HG2 PRO    98      34.660   3.280  49.990  1.00  0.00           H
ATOM   1335  CB  PRO    98      33.950   4.730  51.420  1.00  0.00           C
ATOM   1336  HB1 PRO    98      34.200   5.020  52.440  1.00  0.00           H
ATOM   1337  HB2 PRO    98      32.970   4.250  51.530  1.00  0.00           H
ATOM   1338  CA  PRO    98      33.950   5.940  50.490  1.00  0.00           C
ATOM   1339  HA  PRO    98      33.310   5.750  49.620  1.00  0.00           H
ATOM   1340  C   PRO    98      33.320   7.120  51.270  1.00  0.00           C
ATOM   1341  O   PRO    98      32.150   7.470  51.030  1.00  0.00           O
ATOM   1342  N   GLU    99      34.040   7.740  52.160  1.00  0.00           N
ATOM   1343  H   GLU    99      34.980   7.380  52.310  1.00  0.00           H
ATOM   1344  CA  GLU    99      33.720   9.070  52.810  1.00  0.00           C
ATOM   1345  HA  GLU    99      32.820   8.850  53.390  1.00  0.00           H
ATOM   1346  CB  GLU    99      34.860   9.500  53.820  1.00  0.00           C
ATOM   1347  HB1 GLU    99      35.720   9.680  53.180  1.00  0.00           H
ATOM   1348  HB2 GLU    99      35.070   8.590  54.380  1.00  0.00           H
ATOM   1349  CG  GLU    99      34.670  10.600  54.850  1.00  0.00           C
ATOM   1350  HG1 GLU    99      33.750  10.440  55.410  1.00  0.00           H
ATOM   1351  HG2 GLU    99      34.530  11.580  54.400  1.00  0.00           H
ATOM   1352  CD  GLU    99      35.850  10.780  55.750  1.00  0.00           C
ATOM   1353  OE1 GLU    99      36.970  11.040  55.260  1.00  0.00           O
ATOM   1354  OE2 GLU    99      35.610  10.980  56.980  1.00  0.00           O
ATOM   1355  C   GLU    99      33.450  10.260  51.890  1.00  0.00           C
ATOM   1356  O   GLU    99      32.840  11.260  52.350  1.00  0.00           O
ATOM   1357  N   ASP   100      33.870  10.220  50.600  1.00  0.00           N
ATOM   1358  H   ASP   100      34.220   9.350  50.230  1.00  0.00           H
ATOM   1359  CA  ASP   100      33.810  11.380  49.710  1.00  0.00           C
ATOM   1360  HA  ASP   100      33.850  12.330  50.240  1.00  0.00           H
ATOM   1361  CB  ASP   100      35.070  11.470  48.730  1.00  0.00           C
ATOM   1362  HB1 ASP   100      34.920  12.330  48.080  1.00  0.00           H
ATOM   1363  HB2 ASP   100      35.020  10.590  48.090  1.00  0.00           H
ATOM   1364  CG  ASP   100      36.410  11.540  49.450  1.00  0.00           C
ATOM   1365  OD1 ASP   100      36.640  12.280  50.440  1.00  0.00           O
ATOM   1366  OD2 ASP   100      37.360  10.930  48.870  1.00  0.00           O
ATOM   1367  C   ASP   100      32.470  11.410  48.900  1.00  0.00           C
ATOM   1368  O   ASP   100      32.200  12.380  48.260  1.00  0.00           O
ATOM   1369  N   THR   101      31.610  10.360  49.060  1.00  0.00           N
ATOM   1370  H   THR   101      31.890   9.610  49.680  1.00  0.00           H
ATOM   1371  CA  THR   101      30.300  10.390  48.440  1.00  0.00           C
ATOM   1372  HA  THR   101      30.450  10.660  47.400  1.00  0.00           H
ATOM   1373  CB  THR   101      29.700   8.960  48.580  1.00  0.00           C
ATOM   1374  HB  THR   101      29.830   8.670  49.630  1.00  0.00           H
ATOM   1375  CG2 THR   101      28.250   9.010  48.160  1.00  0.00           C
ATOM   1376 1HG2 THR   101      27.880   7.990  48.230  1.00  0.00           H
ATOM   1377 2HG2 THR   101      27.620   9.630  48.780  1.00  0.00           H
ATOM   1378 3HG2 THR   101      28.310   9.340  47.120  1.00  0.00           H
ATOM   1379  OG1 THR   101      30.410   8.040  47.810  1.00  0.00           O
ATOM   1380  HG1 THR   101      30.030   7.230  48.150  1.00  0.00           H
ATOM   1381  C   THR   101      29.380  11.490  48.950  1.00  0.00           C
ATOM   1382  O   THR   101      29.150  11.620  50.230  1.00  0.00           O
ATOM   1383  N   ALA   102      28.810  12.330  48.110  1.00  0.00           N
ATOM   1384  H   ALA   102      29.080  12.110  47.160  1.00  0.00           H
ATOM   1385  CA  ALA   102      28.010  13.530  48.370  1.00  0.00           C
ATOM   1386  HA  ALA   102      27.200  13.180  49.010  1.00  0.00           H
ATOM   1387  CB  ALA   102      28.810  14.470  49.230  1.00  0.00           C
ATOM   1388  HB1 ALA   102      29.770  14.640  48.750  1.00  0.00           H
ATOM   1389  HB2 ALA   102      28.250  15.400  49.340  1.00  0.00           H
ATOM   1390  HB3 ALA   102      28.930  14.040  50.220  1.00  0.00           H
ATOM   1391  C   ALA   102      27.430  14.150  47.040  1.00  0.00           C
ATOM   1392  O   ALA   102      27.880  13.920  45.910  1.00  0.00           O
ATOM   1393  N   VAL   103      26.520  15.130  47.220  1.00  0.00           N
ATOM   1394  H   VAL   103      26.300  15.270  48.190  1.00  0.00           H
ATOM   1395  CA  VAL   103      26.320  16.240  46.240  1.00  0.00           C
ATOM   1396  HA  VAL   103      26.470  15.960  45.200  1.00  0.00           H
ATOM   1397  CB  VAL   103      24.930  16.900  46.340  1.00  0.00           C
ATOM   1398  HB  VAL   103      24.770  17.280  47.350  1.00  0.00           H
ATOM   1399  CG1 VAL   103      24.810  18.090  45.390  1.00  0.00           C
ATOM   1400 1HG1 VAL   103      25.530  18.850  45.700  1.00  0.00           H
ATOM   1401 2HG1 VAL   103      25.020  17.810  44.360  1.00  0.00           H
ATOM   1402 3HG1 VAL   103      23.850  18.550  45.630  1.00  0.00           H
ATOM   1403  CG2 VAL   103      23.810  15.900  46.000  1.00  0.00           C
ATOM   1404 1HG2 VAL   103      22.860  16.420  46.060  1.00  0.00           H
ATOM   1405 2HG2 VAL   103      24.040  15.620  44.970  1.00  0.00           H
ATOM   1406 3HG2 VAL   103      23.800  15.020  46.640  1.00  0.00           H
ATOM   1407  C   VAL   103      27.490  17.160  46.470  1.00  0.00           C
ATOM   1408  O   VAL   103      27.770  17.550  47.550  1.00  0.00           O
ATOM   1409  N   TYR   104      28.090  17.680  45.430  1.00  0.00           N
ATOM   1410  H   TYR   104      27.720  17.500  44.510  1.00  0.00           H
ATOM   1411  CA  TYR   104      29.150  18.740  45.400  1.00  0.00           C
ATOM   1412  HA  TYR   104      29.450  18.870  46.440  1.00  0.00           H
ATOM   1413  CB  TYR   104      30.380  18.280  44.640  1.00  0.00           C
ATOM   1414  HB1 TYR   104      31.000  19.170  44.560  1.00  0.00           H
ATOM   1415  HB2 TYR   104      30.080  18.010  43.630  1.00  0.00           H
ATOM   1416  CG  TYR   104      31.280  17.290  45.300  1.00  0.00           C
ATOM   1417  CD1 TYR   104      30.770  16.060  45.670  1.00  0.00           C
ATOM   1418  HD1 TYR   104      29.790  15.760  45.350  1.00  0.00           H
ATOM   1419  CE1 TYR   104      31.540  15.140  46.420  1.00  0.00           C
ATOM   1420  HE1 TYR   104      31.230  14.180  46.790  1.00  0.00           H
ATOM   1421  CZ  TYR   104      32.900  15.490  46.710  1.00  0.00           C
ATOM   1422  OH  TYR   104      33.620  14.620  47.390  1.00  0.00           O
ATOM   1423  HH  TYR   104      33.070  13.890  47.690  1.00  0.00           H
ATOM   1424  CE2 TYR   104      33.490  16.690  46.190  1.00  0.00           C
ATOM   1425  HE2 TYR   104      34.520  16.980  46.360  1.00  0.00           H
ATOM   1426  CD2 TYR   104      32.630  17.600  45.540  1.00  0.00           C
ATOM   1427  HD2 TYR   104      32.960  18.520  45.090  1.00  0.00           H
ATOM   1428  C   TYR   104      28.500  20.020  44.860  1.00  0.00           C
ATOM   1429  O   TYR   104      27.790  20.020  43.840  1.00  0.00           O
ATOM   1430  N   TYR   105      28.780  21.150  45.530  1.00  0.00           N
ATOM   1431  H   TYR   105      29.460  21.090  46.270  1.00  0.00           H
ATOM   1432  CA  TYR   105      28.110  22.450  45.330  1.00  0.00           C
ATOM   1433  HA  TYR   105      27.420  22.410  44.490  1.00  0.00           H
ATOM   1434  CB  TYR   105      27.240  22.850  46.500  1.00  0.00           C
ATOM   1435  HB1 TYR   105      26.840  23.820  46.200  1.00  0.00           H
ATOM   1436  HB2 TYR   105      27.870  22.910  47.380  1.00  0.00           H
ATOM   1437  CG  TYR   105      26.020  21.920  46.730  1.00  0.00           C
ATOM   1438  CD1 TYR   105      26.140  20.940  47.690  1.00  0.00           C
ATOM   1439  HD1 TYR   105      27.110  20.760  48.140  1.00  0.00           H
ATOM   1440  CE1 TYR   105      25.040  20.240  48.230  1.00  0.00           C
ATOM   1441  HE1 TYR   105      25.180  19.430  48.930  1.00  0.00           H
ATOM   1442  CZ  TYR   105      23.770  20.450  47.610  1.00  0.00           C
ATOM   1443  OH  TYR   105      22.670  19.800  48.010  1.00  0.00           O
ATOM   1444  HH  TYR   105      21.970  19.900  47.360  1.00  0.00           H
ATOM   1445  CE2 TYR   105      23.680  21.380  46.480  1.00  0.00           C
ATOM   1446  HE2 TYR   105      22.700  21.560  46.070  1.00  0.00           H
ATOM   1447  CD2 TYR   105      24.800  22.070  46.060  1.00  0.00           C
ATOM   1448  HD2 TYR   105      24.720  22.740  45.220  1.00  0.00           H
ATOM   1449  C   TYR   105      29.140  23.480  44.950  1.00  0.00           C
ATOM   1450  O   TYR   105      29.940  23.910  45.820  1.00  0.00           O
ATOM   1451  N   CYS   106      29.010  24.030  43.730  1.00  0.00           N
ATOM   1452  H   CYS   106      28.370  23.540  43.120  1.00  0.00           H
ATOM   1453  CA  CYS   106      29.840  25.190  43.350  1.00  0.00           C
ATOM   1454  HA  CYS   106      30.750  25.080  43.930  1.00  0.00           H
ATOM   1455  CB  CYS   106      30.070  25.120  41.880  1.00  0.00           C
ATOM   1456  HB1 CYS   106      29.070  25.300  41.500  1.00  0.00           H
ATOM   1457  HB2 CYS   106      30.420  24.170  41.480  1.00  0.00           H
ATOM   1458  SG  CYS   106      31.140  26.500  41.310  1.00  0.00           S
ATOM   1459  C   CYS   106      29.210  26.570  43.700  1.00  0.00           C
ATOM   1460  O   CYS   106      27.980  26.720  43.720  1.00  0.00           O
ATOM   1461  N   ALA   107      30.090  27.550  44.090  1.00  0.00           N
ATOM   1462  H   ALA   107      31.060  27.280  44.180  1.00  0.00           H
ATOM   1463  CA  ALA   107      29.680  28.900  44.540  1.00  0.00           C
ATOM   1464  HA  ALA   107      28.710  29.200  44.150  1.00  0.00           H
ATOM   1465  CB  ALA   107      29.540  29.100  46.030  1.00  0.00           C
ATOM   1466  HB1 ALA   107      29.040  28.220  46.420  1.00  0.00           H
ATOM   1467  HB2 ALA   107      30.550  29.140  46.450  1.00  0.00           H
ATOM   1468  HB3 ALA   107      29.050  30.040  46.280  1.00  0.00           H
ATOM   1469  C   ALA   107      30.630  29.920  43.880  1.00  0.00           C
ATOM   1470  O   ALA   107      31.780  29.500  43.560  1.00  0.00           O
ATOM   1471  N   ALA   108      30.310  31.230  43.850  1.00  0.00           N
ATOM   1472  H   ALA   108      29.370  31.500  44.120  1.00  0.00           H
ATOM   1473  CA  ALA   108      31.280  32.290  43.540  1.00  0.00           C
ATOM   1474  HA  ALA   108      32.230  32.020  44.000  1.00  0.00           H
ATOM   1475  CB  ALA   108      31.290  32.350  42.030  1.00  0.00           C
ATOM   1476  HB1 ALA   108      31.540  31.360  41.660  1.00  0.00           H
ATOM   1477  HB2 ALA   108      30.310  32.650  41.650  1.00  0.00           H
ATOM   1478  HB3 ALA   108      32.020  33.090  41.720  1.00  0.00           H
ATOM   1479  C   ALA   108      30.970  33.620  44.200  1.00  0.00           C
ATOM   1480  O   ALA   108      29.760  33.930  44.390  1.00  0.00           O
ATOM   1481  N   ASP   109      32.010  34.350  44.640  1.00  0.00           N
ATOM   1482  H   ASP   109      32.950  33.980  44.710  1.00  0.00           H
ATOM   1483  CA  ASP   109      31.900  35.630  45.350  1.00  0.00           C
ATOM   1484  HA  ASP   109      30.970  36.120  45.070  1.00  0.00           H
ATOM   1485  CB  ASP   109      31.810  35.320  46.880  1.00  0.00           C
ATOM   1486  HB1 ASP   109      32.760  35.030  47.330  1.00  0.00           H
ATOM   1487  HB2 ASP   109      31.090  34.510  47.010  1.00  0.00           H
ATOM   1488  CG  ASP   109      31.220  36.550  47.600  1.00  0.00           C
ATOM   1489  OD1 ASP   109      29.980  36.640  47.680  1.00  0.00           O
ATOM   1490  OD2 ASP   109      31.930  37.500  47.920  1.00  0.00           O
ATOM   1491  C   ASP   109      32.950  36.680  44.990  1.00  0.00           C
ATOM   1492  O   ASP   109      33.990  36.360  44.480  1.00  0.00           O
ATOM   1493  N   ARG   110      32.780  37.980  45.250  1.00  0.00           N
ATOM   1494  H   ARG   110      31.920  38.230  45.720  1.00  0.00           H
ATOM   1495  CA  ARG   110      33.660  39.030  44.760  1.00  0.00           C
ATOM   1496  HA  ARG   110      34.180  38.610  43.900  1.00  0.00           H
ATOM   1497  CB  ARG   110      32.810  40.200  44.340  1.00  0.00           C
ATOM   1498  HB1 ARG   110      32.310  40.650  45.190  1.00  0.00           H
ATOM   1499  HB2 ARG   110      31.990  39.860  43.700  1.00  0.00           H
ATOM   1500  CG  ARG   110      33.520  41.300  43.680  1.00  0.00           C
ATOM   1501  HG1 ARG   110      34.140  41.730  44.460  1.00  0.00           H
ATOM   1502  HG2 ARG   110      32.890  42.160  43.440  1.00  0.00           H
ATOM   1503  CD  ARG   110      34.390  40.980  42.380  1.00  0.00           C
ATOM   1504  HD1 ARG   110      33.640  40.880  41.590  1.00  0.00           H
ATOM   1505  HD2 ARG   110      34.990  40.080  42.520  1.00  0.00           H
ATOM   1506  NE  ARG   110      35.140  42.180  41.940  1.00  0.00           N
ATOM   1507  HE  ARG   110      34.930  42.600  41.040  1.00  0.00           H
ATOM   1508  CZ  ARG   110      36.180  42.710  42.580  1.00  0.00           C
ATOM   1509  NH1 ARG   110      36.680  42.160  43.720  1.00  0.00           N
ATOM   1510 1HH1 ARG   110      36.170  41.510  44.300  1.00  0.00           H
ATOM   1511 2HH1 ARG   110      37.560  42.400  44.150  1.00  0.00           H
ATOM   1512  NH2 ARG   110      36.800  43.790  42.190  1.00  0.00           N
ATOM   1513 1HH2 ARG   110      36.700  44.050  41.220  1.00  0.00           H
ATOM   1514 2HH2 ARG   110      37.430  44.220  42.850  1.00  0.00           H
ATOM   1515  C   ARG   110      34.750  39.290  45.740  1.00  0.00           C
ATOM   1516  O   ARG   110      35.810  39.800  45.400  1.00  0.00           O
ATOM   1517  N   PHE   111      34.500  38.810  46.970  1.00  0.00           N
ATOM   1518  H   PHE   111      33.570  38.420  47.040  1.00  0.00           H
ATOM   1519  CA  PHE   111      35.420  39.110  48.020  1.00  0.00           C
ATOM   1520  HA  PHE   111      36.400  39.300  47.590  1.00  0.00           H
ATOM   1521  CB  PHE   111      35.090  40.370  48.840  1.00  0.00           C
ATOM   1522  HB1 PHE   111      35.820  40.410  49.640  1.00  0.00           H
ATOM   1523  HB2 PHE   111      34.150  40.270  49.390  1.00  0.00           H
ATOM   1524  CG  PHE   111      35.200  41.650  48.060  1.00  0.00           C
ATOM   1525  CD1 PHE   111      33.980  42.120  47.480  1.00  0.00           C
ATOM   1526  HD1 PHE   111      33.120  41.470  47.420  1.00  0.00           H
ATOM   1527  CE1 PHE   111      33.990  43.290  46.730  1.00  0.00           C
ATOM   1528  HE1 PHE   111      33.090  43.550  46.190  1.00  0.00           H
ATOM   1529  CZ  PHE   111      35.250  44.000  46.550  1.00  0.00           C
ATOM   1530  HZ  PHE   111      35.350  44.880  45.940  1.00  0.00           H
ATOM   1531  CE2 PHE   111      36.410  43.410  47.070  1.00  0.00           C
ATOM   1532  HE2 PHE   111      37.350  43.910  46.880  1.00  0.00           H
ATOM   1533  CD2 PHE   111      36.460  42.260  47.810  1.00  0.00           C
ATOM   1534  HD2 PHE   111      37.390  41.870  48.210  1.00  0.00           H
ATOM   1535  C   PHE   111      35.530  37.970  49.040  1.00  0.00           C
ATOM   1536  O   PHE   111      36.580  37.890  49.670  1.00  0.00           O
ATOM   1537  N   LEU   112      34.530  37.100  49.250  1.00  0.00           N
ATOM   1538  H   LEU   112      33.650  37.260  48.780  1.00  0.00           H
ATOM   1539  CA  LEU   112      34.570  36.020  50.270  1.00  0.00           C
ATOM   1540  HA  LEU   112      35.030  36.430  51.180  1.00  0.00           H
ATOM   1541  CB  LEU   112      33.150  35.540  50.700  1.00  0.00           C
ATOM   1542  HB1 LEU   112      33.230  34.720  51.410  1.00  0.00           H
ATOM   1543  HB2 LEU   112      32.620  35.140  49.840  1.00  0.00           H
ATOM   1544  CG  LEU   112      32.450  36.810  51.360  1.00  0.00           C
ATOM   1545  HG  LEU   112      32.760  37.780  50.970  1.00  0.00           H
ATOM   1546  CD1 LEU   112      30.970  36.790  51.080  1.00  0.00           C
ATOM   1547 1HD1 LEU   112      30.510  37.480  51.790  1.00  0.00           H
ATOM   1548 2HD1 LEU   112      30.650  37.160  50.110  1.00  0.00           H
ATOM   1549 3HD1 LEU   112      30.490  35.810  51.080  1.00  0.00           H
ATOM   1550  CD2 LEU   112      32.710  36.730  52.860  1.00  0.00           C
ATOM   1551 1HD2 LEU   112      32.190  35.880  53.310  1.00  0.00           H
ATOM   1552 2HD2 LEU   112      33.770  36.810  53.120  1.00  0.00           H
ATOM   1553 3HD2 LEU   112      32.250  37.600  53.330  1.00  0.00           H
ATOM   1554  C   LEU   112      35.440  34.860  49.730  1.00  0.00           C
ATOM   1555  O   LEU   112      35.730  34.800  48.550  1.00  0.00           O
ATOM   1556  N   THR   113      35.920  33.930  50.630  1.00  0.00           N
ATOM   1557  H   THR   113      35.670  34.080  51.600  1.00  0.00           H
ATOM   1558  CA  THR   113      36.760  32.810  50.360  1.00  0.00           C
ATOM   1559  HA  THR   113      36.830  32.560  49.300  1.00  0.00           H
ATOM   1560  CB  THR   113      38.180  33.040  50.980  1.00  0.00           C
ATOM   1561  HB  THR   113      38.730  32.110  50.860  1.00  0.00           H
ATOM   1562  CG2 THR   113      39.060  34.040  50.230  1.00  0.00           C
ATOM   1563 1HG2 THR   113      40.100  33.740  50.380  1.00  0.00           H
ATOM   1564 2HG2 THR   113      38.900  34.130  49.150  1.00  0.00           H
ATOM   1565 3HG2 THR   113      38.840  34.990  50.710  1.00  0.00           H
ATOM   1566  OG1 THR   113      38.150  33.260  52.350  1.00  0.00           O
ATOM   1567  HG1 THR   113      38.860  33.880  52.550  1.00  0.00           H
ATOM   1568  C   THR   113      36.220  31.470  50.990  1.00  0.00           C
ATOM   1569  O   THR   113      36.340  30.420  50.320  1.00  0.00           O
ATOM   1570  N   ARG   132      35.470  31.530  52.150  1.00  0.00           N
ATOM   1571  H   ARG   132      35.590  32.360  52.700  1.00  0.00           H
ATOM   1572  CA  ARG   132      35.240  30.400  53.040  1.00  0.00           C
ATOM   1573  HA  ARG   132      35.260  29.450  52.510  1.00  0.00           H
ATOM   1574  CB  ARG   132      36.370  30.300  53.950  1.00  0.00           C
ATOM   1575  HB1 ARG   132      36.760  31.280  54.230  1.00  0.00           H
ATOM   1576  HB2 ARG   132      37.160  29.850  53.360  1.00  0.00           H
ATOM   1577  CG  ARG   132      36.270  29.220  55.110  1.00  0.00           C
ATOM   1578  HG1 ARG   132      37.250  29.080  55.570  1.00  0.00           H
ATOM   1579  HG2 ARG   132      35.930  28.310  54.620  1.00  0.00           H
ATOM   1580  CD  ARG   132      35.400  29.580  56.310  1.00  0.00           C
ATOM   1581  HD1 ARG   132      35.400  28.760  57.030  1.00  0.00           H
ATOM   1582  HD2 ARG   132      34.360  29.710  56.010  1.00  0.00           H
ATOM   1583  NE  ARG   132      35.910  30.820  56.940  1.00  0.00           N
ATOM   1584  HE  ARG   132      36.770  31.210  56.590  1.00  0.00           H
ATOM   1585  CZ  ARG   132      35.240  31.500  57.840  1.00  0.00           C
ATOM   1586  NH1 ARG   132      34.170  31.130  58.380  1.00  0.00           N
ATOM   1587 1HH1 ARG   132      33.960  30.150  58.230  1.00  0.00           H
ATOM   1588 2HH1 ARG   132      33.720  31.660  59.110  1.00  0.00           H
ATOM   1589  NH2 ARG   132      35.690  32.630  58.220  1.00  0.00           N
ATOM   1590 1HH2 ARG   132      36.550  33.000  57.850  1.00  0.00           H
ATOM   1591 2HH2 ARG   132      35.080  33.200  58.790  1.00  0.00           H
ATOM   1592  C   ARG   132      33.810  30.440  53.560  1.00  0.00           C
ATOM   1593  O   ARG   132      33.150  29.410  53.610  1.00  0.00           O
ATOM   1594  N   SER   133      33.290  31.620  53.970  1.00  0.00           N
ATOM   1595  H   SER   133      33.740  32.480  53.690  1.00  0.00           H
ATOM   1596  CA  SER   133      32.110  31.720  54.890  1.00  0.00           C
ATOM   1597  HA  SER   133      32.050  30.880  55.580  1.00  0.00           H
ATOM   1598  CB  SER   133      32.090  33.090  55.640  1.00  0.00           C
ATOM   1599  HB1 SER   133      31.460  32.990  56.530  1.00  0.00           H
ATOM   1600  HB2 SER   133      31.810  33.870  54.940  1.00  0.00           H
ATOM   1601  OG  SER   133      33.450  33.360  56.090  1.00  0.00           O
ATOM   1602  HG  SER   133      33.530  34.320  56.050  1.00  0.00           H
ATOM   1603  C   SER   133      30.880  31.540  54.030  1.00  0.00           C
ATOM   1604  O   SER   133      30.820  31.960  52.860  1.00  0.00           O
ATOM   1605  N   VAL   134      29.860  30.940  54.660  1.00  0.00           N
ATOM   1606  H   VAL   134      29.900  30.570  55.600  1.00  0.00           H
ATOM   1607  CA  VAL   134      28.810  30.350  53.830  1.00  0.00           C
ATOM   1608  HA  VAL   134      29.320  29.720  53.100  1.00  0.00           H
ATOM   1609  CB  VAL   134      27.980  29.330  54.630  1.00  0.00           C
ATOM   1610  HB  VAL   134      27.200  28.900  54.000  1.00  0.00           H
ATOM   1611  CG1 VAL   134      28.790  28.120  55.080  1.00  0.00           C
ATOM   1612 1HG1 VAL   134      29.400  27.660  54.290  1.00  0.00           H
ATOM   1613 2HG1 VAL   134      29.460  28.350  55.910  1.00  0.00           H
ATOM   1614 3HG1 VAL   134      28.030  27.470  55.510  1.00  0.00           H
ATOM   1615  CG2 VAL   134      27.270  30.000  55.840  1.00  0.00           C
ATOM   1616 1HG2 VAL   134      27.970  30.630  56.380  1.00  0.00           H
ATOM   1617 2HG2 VAL   134      26.450  30.590  55.420  1.00  0.00           H
ATOM   1618 3HG2 VAL   134      26.850  29.210  56.460  1.00  0.00           H
ATOM   1619  C   VAL   134      27.960  31.360  53.050  1.00  0.00           C
ATOM   1620  O   VAL   134      27.210  31.030  52.150  1.00  0.00           O
ATOM   1621  N   LYS   135      28.040  32.640  53.420  1.00  0.00           N
ATOM   1622  H   LYS   135      28.580  32.810  54.260  1.00  0.00           H
ATOM   1623  CA  LYS   135      27.290  33.810  52.800  1.00  0.00           C
ATOM   1624  HA  LYS   135      26.320  33.320  52.740  1.00  0.00           H
ATOM   1625  CB  LYS   135      27.120  34.940  53.810  1.00  0.00           C
ATOM   1626  HB1 LYS   135      26.790  34.600  54.800  1.00  0.00           H
ATOM   1627  HB2 LYS   135      26.350  35.580  53.380  1.00  0.00           H
ATOM   1628  CG  LYS   135      28.350  35.870  53.960  1.00  0.00           C
ATOM   1629  HG1 LYS   135      28.580  36.320  52.990  1.00  0.00           H
ATOM   1630  HG2 LYS   135      29.160  35.270  54.390  1.00  0.00           H
ATOM   1631  CD  LYS   135      28.310  37.010  54.980  1.00  0.00           C
ATOM   1632  HD1 LYS   135      29.310  37.390  55.140  1.00  0.00           H
ATOM   1633  HD2 LYS   135      28.050  36.590  55.950  1.00  0.00           H
ATOM   1634  CE  LYS   135      27.510  38.220  54.510  1.00  0.00           C
ATOM   1635  HE1 LYS   135      26.610  37.810  54.070  1.00  0.00           H
ATOM   1636  HE2 LYS   135      28.080  38.750  53.740  1.00  0.00           H
ATOM   1637  NZ  LYS   135      27.330  39.250  55.440  1.00  0.00           N
ATOM   1638  HZ1 LYS   135      26.710  39.940  55.050  1.00  0.00           H
ATOM   1639  HZ2 LYS   135      26.880  38.870  56.260  1.00  0.00           H
ATOM   1640  HZ3 LYS   135      28.200  39.710  55.670  1.00  0.00           H
ATOM   1641  C   LYS   135      27.700  34.240  51.380  1.00  0.00           C
ATOM   1642  O   LYS   135      27.300  35.280  50.930  1.00  0.00           O
ATOM   1643  N   TYR   136      28.360  33.350  50.690  1.00  0.00           N
ATOM   1644  H   TYR   136      28.620  32.530  51.210  1.00  0.00           H
ATOM   1645  CA  TYR   136      28.710  33.370  49.280  1.00  0.00           C
ATOM   1646  HA  TYR   136      29.560  34.010  49.060  1.00  0.00           H
ATOM   1647  CB  TYR   136      29.030  32.030  48.640  1.00  0.00           C
ATOM   1648  HB1 TYR   136      28.690  31.940  47.610  1.00  0.00           H
ATOM   1649  HB2 TYR   136      28.390  31.230  49.020  1.00  0.00           H
ATOM   1650  CG  TYR   136      30.490  31.680  48.650  1.00  0.00           C
ATOM   1651  CD1 TYR   136      31.080  30.910  49.680  1.00  0.00           C
ATOM   1652  HD1 TYR   136      30.460  30.720  50.540  1.00  0.00           H
ATOM   1653  CE1 TYR   136      32.370  30.390  49.560  1.00  0.00           C
ATOM   1654  HE1 TYR   136      32.750  29.790  50.370  1.00  0.00           H
ATOM   1655  CZ  TYR   136      33.130  30.640  48.370  1.00  0.00           C
ATOM   1656  OH  TYR   136      34.300  30.090  48.170  1.00  0.00           O
ATOM   1657  HH  TYR   136      34.720  29.670  48.920  1.00  0.00           H
ATOM   1658  CE2 TYR   136      32.550  31.400  47.330  1.00  0.00           C
ATOM   1659  HE2 TYR   136      33.090  31.490  46.400  1.00  0.00           H
ATOM   1660  CD2 TYR   136      31.200  31.870  47.440  1.00  0.00           C
ATOM   1661  HD2 TYR   136      30.590  32.230  46.630  1.00  0.00           H
ATOM   1662  C   TYR   136      27.510  33.840  48.410  1.00  0.00           C
ATOM   1663  O   TYR   136      26.390  33.300  48.630  1.00  0.00           O
ATOM   1664  N   ASP   137      27.700  34.770  47.480  1.00  0.00           N
ATOM   1665  H   ASP   137      28.540  35.320  47.570  1.00  0.00           H
ATOM   1666  CA  ASP   137      26.640  35.410  46.780  1.00  0.00           C
ATOM   1667  HA  ASP   137      25.870  35.640  47.510  1.00  0.00           H
ATOM   1668  CB  ASP   137      27.070  36.760  46.150  1.00  0.00           C
ATOM   1669  HB1 ASP   137      27.720  36.600  45.300  1.00  0.00           H
ATOM   1670  HB2 ASP   137      27.620  37.360  46.880  1.00  0.00           H
ATOM   1671  CG  ASP   137      25.920  37.710  45.690  1.00  0.00           C
ATOM   1672  OD1 ASP   137      24.860  37.580  46.340  1.00  0.00           O
ATOM   1673  OD2 ASP   137      26.130  38.680  44.890  1.00  0.00           O
ATOM   1674  C   ASP   137      25.850  34.600  45.640  1.00  0.00           C
ATOM   1675  O   ASP   137      24.630  34.780  45.420  1.00  0.00           O
ATOM   1676  N   TYR   138      26.600  33.830  44.900  1.00  0.00           N
ATOM   1677  H   TYR   138      27.560  33.710  45.190  1.00  0.00           H
ATOM   1678  CA  TYR   138      26.140  33.050  43.740  1.00  0.00           C
ATOM   1679  HA  TYR   138      25.060  33.170  43.730  1.00  0.00           H
ATOM   1680  CB  TYR   138      26.800  33.550  42.520  1.00  0.00           C
ATOM   1681  HB1 TYR   138      26.410  32.950  41.700  1.00  0.00           H
ATOM   1682  HB2 TYR   138      27.870  33.380  42.550  1.00  0.00           H
ATOM   1683  CG  TYR   138      26.600  35.040  42.210  1.00  0.00           C
ATOM   1684  CD1 TYR   138      27.670  35.890  42.420  1.00  0.00           C
ATOM   1685  HD1 TYR   138      28.670  35.500  42.550  1.00  0.00           H
ATOM   1686  CE1 TYR   138      27.600  37.240  42.090  1.00  0.00           C
ATOM   1687  HE1 TYR   138      28.470  37.870  42.000  1.00  0.00           H
ATOM   1688  CZ  TYR   138      26.340  37.680  41.590  1.00  0.00           C
ATOM   1689  OH  TYR   138      26.310  38.930  41.120  1.00  0.00           O
ATOM   1690  HH  TYR   138      25.410  39.170  40.890  1.00  0.00           H
ATOM   1691  CE2 TYR   138      25.220  36.870  41.560  1.00  0.00           C
ATOM   1692  HE2 TYR   138      24.230  37.270  41.380  1.00  0.00           H
ATOM   1693  CD2 TYR   138      25.370  35.490  41.730  1.00  0.00           C
ATOM   1694  HD2 TYR   138      24.510  34.840  41.660  1.00  0.00           H
ATOM   1695  C   TYR   138      26.340  31.560  44.070  1.00  0.00           C
ATOM   1696  O   TYR   138      27.420  31.100  44.440  1.00  0.00           O
ATOM   1697  N   TRP   139      25.310  30.800  43.750  1.00  0.00           N
ATOM   1698  H   TRP   139      24.470  31.290  43.490  1.00  0.00           H
ATOM   1699  CA  TRP   139      25.260  29.320  43.810  1.00  0.00           C
ATOM   1700  HA  TRP   139      26.270  28.940  43.930  1.00  0.00           H
ATOM   1701  CB  TRP   139      24.470  28.900  45.100  1.00  0.00           C
ATOM   1702  HB1 TRP   139      24.340  27.820  45.010  1.00  0.00           H
ATOM   1703  HB2 TRP   139      23.420  29.190  45.080  1.00  0.00           H
ATOM   1704  CG  TRP   139      25.030  29.080  46.430  1.00  0.00           C
ATOM   1705  CD1 TRP   139      25.070  30.270  47.020  1.00  0.00           C
ATOM   1706  HD1 TRP   139      24.540  31.140  46.640  1.00  0.00           H
ATOM   1707  NE1 TRP   139      25.720  30.160  48.240  1.00  0.00           N
ATOM   1708  HE1 TRP   139      25.780  30.870  48.960  1.00  0.00           H
ATOM   1709  CE2 TRP   139      26.090  28.880  48.540  1.00  0.00           C
ATOM   1710  CZ2 TRP   139      26.690  28.310  49.650  1.00  0.00           C
ATOM   1711  HZ2 TRP   139      26.870  28.890  50.540  1.00  0.00           H
ATOM   1712  CH2 TRP   139      27.290  27.040  49.510  1.00  0.00           C
ATOM   1713  HH2 TRP   139      27.860  26.670  50.350  1.00  0.00           H
ATOM   1714  CZ3 TRP   139      27.110  26.360  48.300  1.00  0.00           C
ATOM   1715  HZ3 TRP   139      27.490  25.350  48.290  1.00  0.00           H
ATOM   1716  CE3 TRP   139      26.400  26.900  47.180  1.00  0.00           C
ATOM   1717  HE3 TRP   139      26.300  26.320  46.280  1.00  0.00           H
ATOM   1718  CD2 TRP   139      25.760  28.170  47.310  1.00  0.00           C
ATOM   1719  C   TRP   139      24.760  28.790  42.470  1.00  0.00           C
ATOM   1720  O   TRP   139      24.410  29.530  41.530  1.00  0.00           O
ATOM   1721  N   GLY   140      24.880  27.450  42.360  1.00  0.00           N
ATOM   1722  H   GLY   140      25.190  26.880  43.140  1.00  0.00           H
ATOM   1723  CA  GLY   140      24.530  26.700  41.150  1.00  0.00           C
ATOM   1724  HA1 GLY   140      25.350  26.090  40.800  1.00  0.00           H
ATOM   1725  HA2 GLY   140      24.240  27.390  40.350  1.00  0.00           H
ATOM   1726  C   GLY   140      23.360  25.720  41.410  1.00  0.00           C
ATOM   1727  O   GLY   140      22.300  26.210  41.860  1.00  0.00           O
ATOM   1728  N   GLN   141      23.580  24.400  41.070  1.00  0.00           N
ATOM   1729  H   GLN   141      24.460  24.170  40.640  1.00  0.00           H
ATOM   1730  CA  GLN   141      22.580  23.310  41.160  1.00  0.00           C
ATOM   1731  HA  GLN   141      21.800  23.740  41.790  1.00  0.00           H
ATOM   1732  CB  GLN   141      21.970  22.870  39.840  1.00  0.00           C
ATOM   1733  HB1 GLN   141      21.040  22.320  40.030  1.00  0.00           H
ATOM   1734  HB2 GLN   141      22.540  22.080  39.340  1.00  0.00           H
ATOM   1735  CG  GLN   141      21.660  24.060  38.930  1.00  0.00           C
ATOM   1736  HG1 GLN   141      22.580  24.380  38.430  1.00  0.00           H
ATOM   1737  HG2 GLN   141      21.290  24.890  39.540  1.00  0.00           H
ATOM   1738  CD  GLN   141      20.550  23.780  37.940  1.00  0.00           C
ATOM   1739  OE1 GLN   141      20.790  23.370  36.800  1.00  0.00           O
ATOM   1740  NE2 GLN   141      19.290  23.960  38.190  1.00  0.00           N
ATOM   1741 1HE2 GLN   141      18.940  24.250  39.090  1.00  0.00           H
ATOM   1742 2HE2 GLN   141      18.620  23.650  37.500  1.00  0.00           H
ATOM   1743  C   GLN   141      23.050  22.060  41.910  1.00  0.00           C
ATOM   1744  O   GLN   141      22.270  21.380  42.550  1.00  0.00           O
ATOM   1745  N   GLY   142      24.380  21.800  41.870  1.00  0.00           N
ATOM   1746  H   GLY   142      24.870  22.290  41.130  1.00  0.00           H
ATOM   1747  CA  GLY   142      25.040  20.700  42.510  1.00  0.00           C
ATOM   1748  HA1 GLY   142      24.510  20.380  43.400  1.00  0.00           H
ATOM   1749  HA2 GLY   142      26.020  21.060  42.830  1.00  0.00           H
ATOM   1750  C   GLY   142      25.160  19.510  41.520  1.00  0.00           C
ATOM   1751  O   GLY   142      24.320  19.290  40.650  1.00  0.00           O
ATOM   1752  N   THR   143      26.180  18.640  41.720  1.00  0.00           N
ATOM   1753  H   THR   143      26.850  18.900  42.420  1.00  0.00           H
ATOM   1754  CA  THR   143      26.240  17.350  41.070  1.00  0.00           C
ATOM   1755  HA  THR   143      25.250  17.230  40.620  1.00  0.00           H
ATOM   1756  CB  THR   143      27.220  17.500  39.860  1.00  0.00           C
ATOM   1757  HB  THR   143      26.960  18.340  39.220  1.00  0.00           H
ATOM   1758  CG2 THR   143      28.710  17.760  40.330  1.00  0.00           C
ATOM   1759 1HG2 THR   143      29.340  17.880  39.450  1.00  0.00           H
ATOM   1760 2HG2 THR   143      28.830  18.690  40.890  1.00  0.00           H
ATOM   1761 3HG2 THR   143      29.070  16.900  40.880  1.00  0.00           H
ATOM   1762  OG1 THR   143      27.220  16.320  39.140  1.00  0.00           O
ATOM   1763  HG1 THR   143      27.610  16.520  38.280  1.00  0.00           H
ATOM   1764  C   THR   143      26.580  16.200  41.990  1.00  0.00           C
ATOM   1765  O   THR   143      27.210  16.470  43.020  1.00  0.00           O
ATOM   1766  N   GLN   144      26.340  14.950  41.700  1.00  0.00           N
ATOM   1767  H   GLN   144      25.840  14.790  40.840  1.00  0.00           H
ATOM   1768  CA  GLN   144      26.710  13.720  42.510  1.00  0.00           C
ATOM   1769  HA  GLN   144      26.710  13.960  43.580  1.00  0.00           H
ATOM   1770  CB  GLN   144      25.680  12.670  42.280  1.00  0.00           C
ATOM   1771  HB1 GLN   144      25.560  12.350  41.240  1.00  0.00           H
ATOM   1772  HB2 GLN   144      24.750  13.060  42.680  1.00  0.00           H
ATOM   1773  CG  GLN   144      25.970  11.290  43.010  1.00  0.00           C
ATOM   1774  HG1 GLN   144      27.020  11.040  42.850  1.00  0.00           H
ATOM   1775  HG2 GLN   144      25.340  10.480  42.650  1.00  0.00           H
ATOM   1776  CD  GLN   144      25.610  11.530  44.490  1.00  0.00           C
ATOM   1777  OE1 GLN   144      24.540  12.040  44.900  1.00  0.00           O
ATOM   1778  NE2 GLN   144      26.380  11.220  45.440  1.00  0.00           N
ATOM   1779 1HE2 GLN   144      27.180  10.640  45.230  1.00  0.00           H
ATOM   1780 2HE2 GLN   144      26.190  11.630  46.340  1.00  0.00           H
ATOM   1781  C   GLN   144      28.080  13.220  42.180  1.00  0.00           C
ATOM   1782  O   GLN   144      28.450  13.160  41.000  1.00  0.00           O
ATOM   1783  N   VAL   145      28.810  12.850  43.210  1.00  0.00           N
ATOM   1784  H   VAL   145      28.410  12.910  44.130  1.00  0.00           H
ATOM   1785  CA  VAL   145      30.030  12.120  43.190  1.00  0.00           C
ATOM   1786  HA  VAL   145      30.320  11.770  42.200  1.00  0.00           H
ATOM   1787  CB  VAL   145      31.140  12.930  43.850  1.00  0.00           C
ATOM   1788  HB  VAL   145      30.830  13.260  44.840  1.00  0.00           H
ATOM   1789  CG1 VAL   145      32.510  12.160  44.070  1.00  0.00           C
ATOM   1790 1HG1 VAL   145      33.200  12.840  44.590  1.00  0.00           H
ATOM   1791 2HG1 VAL   145      32.390  11.220  44.610  1.00  0.00           H
ATOM   1792 3HG1 VAL   145      32.890  11.840  43.100  1.00  0.00           H
ATOM   1793  CG2 VAL   145      31.480  14.110  42.940  1.00  0.00           C
ATOM   1794 1HG2 VAL   145      31.870  13.760  41.990  1.00  0.00           H
ATOM   1795 2HG2 VAL   145      30.560  14.690  42.860  1.00  0.00           H
ATOM   1796 3HG2 VAL   145      32.230  14.740  43.410  1.00  0.00           H
ATOM   1797  C   VAL   145      29.860  10.840  44.020  1.00  0.00           C
ATOM   1798  O   VAL   145      29.300  10.980  45.070  1.00  0.00           O
ATOM   1799  N   THR   146      30.210   9.630  43.560  1.00  0.00           N
ATOM   1800  H   THR   146      30.570   9.610  42.610  1.00  0.00           H
ATOM   1801  CA  THR   146      30.000   8.380  44.220  1.00  0.00           C
ATOM   1802  HA  THR   146      29.790   8.420  45.290  1.00  0.00           H
ATOM   1803  CB  THR   146      28.840   7.660  43.560  1.00  0.00           C
ATOM   1804  HB  THR   146      28.930   7.350  42.520  1.00  0.00           H
ATOM   1805  CG2 THR   146      28.540   6.370  44.320  1.00  0.00           C
ATOM   1806 1HG2 THR   146      28.630   6.560  45.390  1.00  0.00           H
ATOM   1807 2HG2 THR   146      27.570   5.930  44.080  1.00  0.00           H
ATOM   1808 3HG2 THR   146      29.350   5.680  44.090  1.00  0.00           H
ATOM   1809  OG1 THR   146      27.630   8.420  43.650  1.00  0.00           O
ATOM   1810  HG1 THR   146      27.350   8.610  42.750  1.00  0.00           H
ATOM   1811  C   THR   146      31.290   7.550  44.110  1.00  0.00           C
ATOM   1812  O   THR   146      31.950   7.420  43.060  1.00  0.00           O
ATOM   1813  N   VAL   147      31.620   6.890  45.240  1.00  0.00           N
ATOM   1814  H   VAL   147      31.150   7.040  46.130  1.00  0.00           H
ATOM   1815  CA  VAL   147      32.920   6.240  45.310  1.00  0.00           C
ATOM   1816  HA  VAL   147      33.480   6.190  44.380  1.00  0.00           H
ATOM   1817  CB  VAL   147      33.940   6.910  46.200  1.00  0.00           C
ATOM   1818  HB  VAL   147      33.600   6.850  47.230  1.00  0.00           H
ATOM   1819  CG1 VAL   147      35.290   6.260  46.050  1.00  0.00           C
ATOM   1820 1HG1 VAL   147      35.190   5.280  46.530  1.00  0.00           H
ATOM   1821 2HG1 VAL   147      35.560   6.170  44.990  1.00  0.00           H
ATOM   1822 3HG1 VAL   147      35.980   6.900  46.590  1.00  0.00           H
ATOM   1823  CG2 VAL   147      34.290   8.340  45.770  1.00  0.00           C
ATOM   1824 1HG2 VAL   147      34.870   8.410  44.850  1.00  0.00           H
ATOM   1825 2HG2 VAL   147      33.370   8.900  45.570  1.00  0.00           H
ATOM   1826 3HG2 VAL   147      34.840   8.810  46.580  1.00  0.00           H
ATOM   1827  C   VAL   147      32.580   4.840  45.780  1.00  0.00           C
ATOM   1828  O   VAL   147      32.700   4.440  46.930  1.00  0.00           O
ATOM   1829  N   SER   148      32.120   4.020  44.810  1.00  0.00           N
ATOM   1830  H   SER   148      32.290   4.290  43.850  1.00  0.00           H
ATOM   1831  CA  SER   148      31.500   2.740  44.960  1.00  0.00           C
ATOM   1832  HA  SER   148      30.750   2.830  45.740  1.00  0.00           H
ATOM   1833  CB  SER   148      30.730   2.250  43.760  1.00  0.00           C
ATOM   1834  HB1 SER   148      30.470   1.200  43.890  1.00  0.00           H
ATOM   1835  HB2 SER   148      31.250   2.260  42.810  1.00  0.00           H
ATOM   1836  OG  SER   148      29.530   2.970  43.710  1.00  0.00           O
ATOM   1837  HG  SER   148      28.800   2.560  43.250  1.00  0.00           H
ATOM   1838  C   SER   148      32.470   1.570  45.390  1.00  0.00           C
ATOM   1839  O   SER   148      33.650   1.590  45.110  1.00  0.00           O
ATOM   1840  N   SER   149      31.890   0.550  46.070  1.00  0.00           N
ATOM   1841  H   SER   149      30.910   0.590  46.330  1.00  0.00           H
ATOM   1842  CA  SER   149      32.650  66.910  46.890  1.00  0.00           C
ATOM   1843  HA  SER   149      33.700  66.960  46.620  1.00  0.00           H
ATOM   1844  CB  SER   149      32.560  67.120  48.380  1.00  0.00           C
ATOM   1845  HB1 SER   149      33.090  66.320  48.900  1.00  0.00           H
ATOM   1846  HB2 SER   149      31.520  67.200  48.690  1.00  0.00           H
ATOM   1847  OG  SER   149      33.320   0.960  48.560  1.00  0.00           O
ATOM   1848  HG  SER   149      34.270   0.820  48.530  1.00  0.00           H
ATOM   1849  C   SER   149      32.230  65.560  46.480  1.00  0.00           C
ATOM   1850  OC1 SER   149      33.070  64.820  45.910  1.00  0.00           O
ATOM   1851  OC2 SER   149      31.080  65.170  46.770  1.00  0.00           O
TER
ENDMDL
