# Supplementary material for: Targeting Ras-binding domain of ELMO1 by computational nanobody design
Source: Commun Biol. 2023 Mar 17;6:284. doi: 10.1038/s42003-023-04657-w (PMC10023680; doi:10.1038/s42003-023-04657-w)
Supplement: Supplementary file 4 — Supplementary Data 2 [file 42003_2023_4657_MOESM4_ESM.zip › MD_input_output/Nb01_snapshot/snapshot_047000_CDR3.pdb]

ATOM   1461  N   ALA   107      30.300  32.760  29.870  1.00  0.00           N
ATOM   1462  H   ALA   107      31.310  32.640  29.840  1.00  0.00           H
ATOM   1463  CA  ALA   107      29.800  34.080  30.300  1.00  0.00           C
ATOM   1464  HA  ALA   107      28.760  34.130  29.970  1.00  0.00           H
ATOM   1465  CB  ALA   107      29.980  34.220  31.820  1.00  0.00           C
ATOM   1466  HB1 ALA   107      29.420  33.630  32.550  1.00  0.00           H
ATOM   1467  HB2 ALA   107      31.030  34.290  32.080  1.00  0.00           H
ATOM   1468  HB3 ALA   107      29.720  35.240  32.090  1.00  0.00           H
ATOM   1469  C   ALA   107      30.450  35.210  29.520  1.00  0.00           C
ATOM   1470  O   ALA   107      31.480  35.060  28.880  1.00  0.00           O
ATOM   1471  N   ALA   108      29.840  36.370  29.550  1.00  0.00           N
ATOM   1472  H   ALA   108      29.170  36.450  30.300  1.00  0.00           H
ATOM   1473  CA  ALA   108      30.230  37.590  28.880  1.00  0.00           C
ATOM   1474  HA  ALA   108      31.300  37.600  28.690  1.00  0.00           H
ATOM   1475  CB  ALA   108      29.480  37.770  27.510  1.00  0.00           C
ATOM   1476  HB1 ALA   108      29.930  38.580  26.940  1.00  0.00           H
ATOM   1477  HB2 ALA   108      29.510  36.850  26.930  1.00  0.00           H
ATOM   1478  HB3 ALA   108      28.480  38.080  27.820  1.00  0.00           H
ATOM   1479  C   ALA   108      29.890  38.820  29.790  1.00  0.00           C
ATOM   1480  O   ALA   108      28.910  38.740  30.540  1.00  0.00           O
ATOM   1481  N   ASP   109      30.600  39.930  29.610  1.00  0.00           N
ATOM   1482  H   ASP   109      31.250  39.970  28.830  1.00  0.00           H
ATOM   1483  CA  ASP   109      30.390  41.220  30.330  1.00  0.00           C
ATOM   1484  HA  ASP   109      29.350  41.530  30.400  1.00  0.00           H
ATOM   1485  CB  ASP   109      31.040  41.100  31.730  1.00  0.00           C
ATOM   1486  HB1 ASP   109      32.120  41.240  31.750  1.00  0.00           H
ATOM   1487  HB2 ASP   109      30.700  40.200  32.250  1.00  0.00           H
ATOM   1488  CG  ASP   109      30.530  42.290  32.640  1.00  0.00           C
ATOM   1489  OD1 ASP   109      29.430  42.120  33.260  1.00  0.00           O
ATOM   1490  OD2 ASP   109      31.120  43.430  32.640  1.00  0.00           O
ATOM   1491  C   ASP   109      31.070  42.370  29.560  1.00  0.00           C
ATOM   1492  O   ASP   109      31.920  42.050  28.730  1.00  0.00           O
ATOM   1493  N   ARG   110      30.650  43.670  29.660  1.00  0.00           N
ATOM   1494  H   ARG   110      30.020  43.810  30.440  1.00  0.00           H
ATOM   1495  CA  ARG   110      31.310  44.800  28.960  1.00  0.00           C
ATOM   1496  HA  ARG   110      31.660  44.450  27.990  1.00  0.00           H
ATOM   1497  CB  ARG   110      30.300  45.900  28.870  1.00  0.00           C
ATOM   1498  HB1 ARG   110      30.210  46.250  29.890  1.00  0.00           H
ATOM   1499  HB2 ARG   110      29.270  45.550  28.850  1.00  0.00           H
ATOM   1500  CG  ARG   110      30.550  47.070  27.950  1.00  0.00           C
ATOM   1501  HG1 ARG   110      30.630  46.690  26.930  1.00  0.00           H
ATOM   1502  HG2 ARG   110      31.390  47.660  28.300  1.00  0.00           H
ATOM   1503  CD  ARG   110      29.300  47.900  28.110  1.00  0.00           C
ATOM   1504  HD1 ARG   110      29.540  48.910  27.770  1.00  0.00           H
ATOM   1505  HD2 ARG   110      29.060  47.980  29.170  1.00  0.00           H
ATOM   1506  NE  ARG   110      28.130  47.390  27.390  1.00  0.00           N
ATOM   1507  HE  ARG   110      27.800  46.570  27.880  1.00  0.00           H
ATOM   1508  CZ  ARG   110      27.560  47.790  26.210  1.00  0.00           C
ATOM   1509  NH1 ARG   110      28.130  48.610  25.420  1.00  0.00           N
ATOM   1510 1HH1 ARG   110      29.050  48.940  25.660  1.00  0.00           H
ATOM   1511 2HH1 ARG   110      27.650  48.760  24.540  1.00  0.00           H
ATOM   1512  NH2 ARG   110      26.470  47.230  25.830  1.00  0.00           N
ATOM   1513 1HH2 ARG   110      26.070  46.540  26.440  1.00  0.00           H
ATOM   1514 2HH2 ARG   110      25.950  47.640  25.070  1.00  0.00           H
ATOM   1515  C   ARG   110      32.600  45.290  29.550  1.00  0.00           C
ATOM   1516  O   ARG   110      33.410  45.710  28.730  1.00  0.00           O
ATOM   1517  N   PHE   111      32.770  45.230  30.830  1.00  0.00           N
ATOM   1518  H   PHE   111      32.040  44.770  31.360  1.00  0.00           H
ATOM   1519  CA  PHE   111      33.990  45.750  31.570  1.00  0.00           C
ATOM   1520  HA  PHE   111      34.810  45.870  30.860  1.00  0.00           H
ATOM   1521  CB  PHE   111      33.600  47.100  32.230  1.00  0.00           C
ATOM   1522  HB1 PHE   111      34.480  47.520  32.720  1.00  0.00           H
ATOM   1523  HB2 PHE   111      32.900  46.980  33.050  1.00  0.00           H
ATOM   1524  CG  PHE   111      33.080  48.220  31.340  1.00  0.00           C
ATOM   1525  CD1 PHE   111      31.720  48.470  31.180  1.00  0.00           C
ATOM   1526  HD1 PHE   111      31.140  47.830  31.830  1.00  0.00           H
ATOM   1527  CE1 PHE   111      31.280  49.660  30.500  1.00  0.00           C
ATOM   1528  HE1 PHE   111      30.230  49.870  30.360  1.00  0.00           H
ATOM   1529  CZ  PHE   111      32.290  50.370  29.750  1.00  0.00           C
ATOM   1530  HZ  PHE   111      31.980  51.210  29.150  1.00  0.00           H
ATOM   1531  CE2 PHE   111      33.700  50.030  29.740  1.00  0.00           C
ATOM   1532  HE2 PHE   111      34.330  50.700  29.170  1.00  0.00           H
ATOM   1533  CD2 PHE   111      34.060  49.040  30.670  1.00  0.00           C
ATOM   1534  HD2 PHE   111      35.080  48.720  30.810  1.00  0.00           H
ATOM   1535  C   PHE   111      34.690  44.800  32.620  1.00  0.00           C
ATOM   1536  O   PHE   111      35.860  45.050  33.000  1.00  0.00           O
ATOM   1537  N   LEU   112      34.020  43.740  33.190  1.00  0.00           N
ATOM   1538  H   LEU   112      33.070  43.550  32.910  1.00  0.00           H
ATOM   1539  CA  LEU   112      34.600  42.910  34.220  1.00  0.00           C
ATOM   1540  HA  LEU   112      35.200  43.620  34.790  1.00  0.00           H
ATOM   1541  CB  LEU   112      33.460  42.160  35.020  1.00  0.00           C
ATOM   1542  HB1 LEU   112      33.940  41.630  35.850  1.00  0.00           H
ATOM   1543  HB2 LEU   112      32.910  41.450  34.400  1.00  0.00           H
ATOM   1544  CG  LEU   112      32.320  42.980  35.690  1.00  0.00           C
ATOM   1545  HG  LEU   112      31.710  43.600  35.040  1.00  0.00           H
ATOM   1546  CD1 LEU   112      31.240  42.050  36.230  1.00  0.00           C
ATOM   1547 1HD1 LEU   112      31.680  41.180  36.710  1.00  0.00           H
ATOM   1548 2HD1 LEU   112      30.520  42.600  36.840  1.00  0.00           H
ATOM   1549 3HD1 LEU   112      30.690  41.710  35.350  1.00  0.00           H
ATOM   1550  CD2 LEU   112      32.860  43.750  36.840  1.00  0.00           C
ATOM   1551 1HD2 LEU   112      33.490  43.030  37.350  1.00  0.00           H
ATOM   1552 2HD2 LEU   112      33.480  44.590  36.530  1.00  0.00           H
ATOM   1553 3HD2 LEU   112      32.020  44.040  37.470  1.00  0.00           H
ATOM   1554  C   LEU   112      35.670  41.900  33.790  1.00  0.00           C
ATOM   1555  O   LEU   112      35.530  41.270  32.700  1.00  0.00           O
ATOM   1556  N   THR   113      36.690  41.760  34.570  1.00  0.00           N
ATOM   1557  H   THR   113      36.770  42.100  35.520  1.00  0.00           H
ATOM   1558  CA  THR   113      37.860  40.850  34.360  1.00  0.00           C
ATOM   1559  HA  THR   113      37.980  40.810  33.270  1.00  0.00           H
ATOM   1560  CB  THR   113      39.230  41.470  34.850  1.00  0.00           C
ATOM   1561  HB  THR   113      40.030  41.060  34.250  1.00  0.00           H
ATOM   1562  CG2 THR   113      39.320  42.910  34.690  1.00  0.00           C
ATOM   1563 1HG2 THR   113      38.680  43.470  35.370  1.00  0.00           H
ATOM   1564 2HG2 THR   113      40.340  43.280  34.830  1.00  0.00           H
ATOM   1565 3HG2 THR   113      38.970  43.200  33.700  1.00  0.00           H
ATOM   1566  OG1 THR   113      39.300  41.190  36.250  1.00  0.00           O
ATOM   1567  HG1 THR   113      40.160  41.450  36.600  1.00  0.00           H
ATOM   1568  C   THR   113      37.650  39.420  34.950  1.00  0.00           C
ATOM   1569  O   THR   113      37.800  38.410  34.210  1.00  0.00           O
ATOM   1570  N   ARG   132      37.220  39.260  36.200  1.00  0.00           N
ATOM   1571  H   ARG   132      37.130  40.070  36.790  1.00  0.00           H
ATOM   1572  CA  ARG   132      37.040  37.930  36.930  1.00  0.00           C
ATOM   1573  HA  ARG   132      36.840  37.110  36.240  1.00  0.00           H
ATOM   1574  CB  ARG   132      38.460  37.680  37.540  1.00  0.00           C
ATOM   1575  HB1 ARG   132      39.250  37.880  36.820  1.00  0.00           H
ATOM   1576  HB2 ARG   132      38.460  36.630  37.830  1.00  0.00           H
ATOM   1577  CG  ARG   132      38.790  38.620  38.640  1.00  0.00           C
ATOM   1578  HG1 ARG   132      38.060  38.570  39.450  1.00  0.00           H
ATOM   1579  HG2 ARG   132      38.800  39.670  38.340  1.00  0.00           H
ATOM   1580  CD  ARG   132      40.200  38.310  39.330  1.00  0.00           C
ATOM   1581  HD1 ARG   132      40.210  37.260  39.630  1.00  0.00           H
ATOM   1582  HD2 ARG   132      40.360  38.800  40.290  1.00  0.00           H
ATOM   1583  NE  ARG   132      41.280  38.780  38.590  1.00  0.00           N
ATOM   1584  HE  ARG   132      41.280  39.760  38.370  1.00  0.00           H
ATOM   1585  CZ  ARG   132      42.090  38.080  37.750  1.00  0.00           C
ATOM   1586  NH1 ARG   132      42.160  36.810  37.710  1.00  0.00           N
ATOM   1587 1HH1 ARG   132      41.770  36.340  38.510  1.00  0.00           H
ATOM   1588 2HH1 ARG   132      42.960  36.460  37.200  1.00  0.00           H
ATOM   1589  NH2 ARG   132      42.840  38.730  36.920  1.00  0.00           N
ATOM   1590 1HH2 ARG   132      42.920  39.730  36.880  1.00  0.00           H
ATOM   1591 2HH2 ARG   132      43.400  38.250  36.230  1.00  0.00           H
ATOM   1592  C   ARG   132      35.920  37.790  37.960  1.00  0.00           C
ATOM   1593  O   ARG   132      35.800  36.680  38.540  1.00  0.00           O
ATOM   1594  N   SER   133      35.260  38.910  38.270  1.00  0.00           N
ATOM   1595  H   SER   133      35.530  39.800  37.870  1.00  0.00           H
ATOM   1596  CA  SER   133      34.150  38.890  39.220  1.00  0.00           C
ATOM   1597  HA  SER   133      34.520  38.630  40.210  1.00  0.00           H
ATOM   1598  CB  SER   133      33.500  40.260  39.290  1.00  0.00           C
ATOM   1599  HB1 SER   133      32.890  40.460  38.410  1.00  0.00           H
ATOM   1600  HB2 SER   133      34.300  40.970  39.440  1.00  0.00           H
ATOM   1601  OG  SER   133      32.700  40.410  40.430  1.00  0.00           O
ATOM   1602  HG  SER   133      32.400  41.320  40.430  1.00  0.00           H
ATOM   1603  C   SER   133      33.020  37.990  38.860  1.00  0.00           C
ATOM   1604  O   SER   133      32.410  38.110  37.760  1.00  0.00           O
ATOM   1605  N   VAL   134      32.590  37.120  39.720  1.00  0.00           N
ATOM   1606  H   VAL   134      33.140  37.060  40.560  1.00  0.00           H
ATOM   1607  CA  VAL   134      31.420  36.140  39.480  1.00  0.00           C
ATOM   1608  HA  VAL   134      31.700  35.540  38.610  1.00  0.00           H
ATOM   1609  CB  VAL   134      31.320  35.120  40.690  1.00  0.00           C
ATOM   1610  HB  VAL   134      30.380  34.650  40.420  1.00  0.00           H
ATOM   1611  CG1 VAL   134      32.370  33.980  40.720  1.00  0.00           C
ATOM   1612 1HG1 VAL   134      31.950  33.190  41.340  1.00  0.00           H
ATOM   1613 2HG1 VAL   134      32.420  33.590  39.710  1.00  0.00           H
ATOM   1614 3HG1 VAL   134      33.330  34.340  41.100  1.00  0.00           H
ATOM   1615  CG2 VAL   134      31.150  35.810  42.060  1.00  0.00           C
ATOM   1616 1HG2 VAL   134      30.580  36.730  41.940  1.00  0.00           H
ATOM   1617 2HG2 VAL   134      30.750  35.120  42.790  1.00  0.00           H
ATOM   1618 3HG2 VAL   134      32.140  36.070  42.450  1.00  0.00           H
ATOM   1619  C   VAL   134      30.010  36.810  39.250  1.00  0.00           C
ATOM   1620  O   VAL   134      28.990  36.100  39.160  1.00  0.00           O
ATOM   1621  N   LYS   135      29.960  38.130  38.980  1.00  0.00           N
ATOM   1622  H   LYS   135      30.870  38.560  39.140  1.00  0.00           H
ATOM   1623  CA  LYS   135      28.770  38.910  38.700  1.00  0.00           C
ATOM   1624  HA  LYS   135      27.920  38.280  38.970  1.00  0.00           H
ATOM   1625  CB  LYS   135      28.890  40.170  39.660  1.00  0.00           C
ATOM   1626  HB1 LYS   135      28.110  40.900  39.460  1.00  0.00           H
ATOM   1627  HB2 LYS   135      29.880  40.590  39.530  1.00  0.00           H
ATOM   1628  CG  LYS   135      28.640  39.840  41.130  1.00  0.00           C
ATOM   1629  HG1 LYS   135      29.150  38.930  41.430  1.00  0.00           H
ATOM   1630  HG2 LYS   135      27.590  39.610  41.270  1.00  0.00           H
ATOM   1631  CD  LYS   135      29.190  41.010  41.950  1.00  0.00           C
ATOM   1632  HD1 LYS   135      28.880  41.940  41.470  1.00  0.00           H
ATOM   1633  HD2 LYS   135      30.280  40.930  41.860  1.00  0.00           H
ATOM   1634  CE  LYS   135      28.540  40.910  43.370  1.00  0.00           C
ATOM   1635  HE1 LYS   135      29.190  41.510  44.010  1.00  0.00           H
ATOM   1636  HE2 LYS   135      28.550  39.880  43.700  1.00  0.00           H
ATOM   1637  NZ  LYS   135      27.140  41.450  43.350  1.00  0.00           N
ATOM   1638  HZ1 LYS   135      26.790  41.580  44.290  1.00  0.00           H
ATOM   1639  HZ2 LYS   135      27.130  42.250  42.740  1.00  0.00           H
ATOM   1640  HZ3 LYS   135      26.470  40.750  43.060  1.00  0.00           H
ATOM   1641  C   LYS   135      28.690  39.340  37.160  1.00  0.00           C
ATOM   1642  O   LYS   135      27.960  40.350  36.820  1.00  0.00           O
ATOM   1643  N   TYR   136      29.380  38.580  36.250  1.00  0.00           N
ATOM   1644  H   TYR   136      29.890  37.780  36.590  1.00  0.00           H
ATOM   1645  CA  TYR   136      29.250  38.700  34.780  1.00  0.00           C
ATOM   1646  HA  TYR   136      29.770  39.570  34.370  1.00  0.00           H
ATOM   1647  CB  TYR   136      29.860  37.500  34.040  1.00  0.00           C
ATOM   1648  HB1 TYR   136      29.370  37.490  33.070  1.00  0.00           H
ATOM   1649  HB2 TYR   136      29.620  36.600  34.620  1.00  0.00           H
ATOM   1650  CG  TYR   136      31.340  37.580  33.750  1.00  0.00           C
ATOM   1651  CD1 TYR   136      32.320  38.370  34.510  1.00  0.00           C
ATOM   1652  HD1 TYR   136      32.010  38.750  35.470  1.00  0.00           H
ATOM   1653  CE1 TYR   136      33.530  38.660  34.000  1.00  0.00           C
ATOM   1654  HE1 TYR   136      34.290  39.180  34.550  1.00  0.00           H
ATOM   1655  CZ  TYR   136      33.950  38.200  32.740  1.00  0.00           C
ATOM   1656  OH  TYR   136      35.260  38.400  32.470  1.00  0.00           O
ATOM   1657  HH  TYR   136      35.630  39.080  33.030  1.00  0.00           H
ATOM   1658  CE2 TYR   136      33.040  37.520  31.950  1.00  0.00           C
ATOM   1659  HE2 TYR   136      33.270  37.100  30.980  1.00  0.00           H
ATOM   1660  CD2 TYR   136      31.690  37.280  32.380  1.00  0.00           C
ATOM   1661  HD2 TYR   136      30.970  36.940  31.660  1.00  0.00           H
ATOM   1662  C   TYR   136      27.750  38.750  34.360  1.00  0.00           C
ATOM   1663  O   TYR   136      26.930  37.950  34.820  1.00  0.00           O
ATOM   1664  N   ASP   137      27.420  39.550  33.390  1.00  0.00           N
ATOM   1665  H   ASP   137      28.140  40.220  33.170  1.00  0.00           H
ATOM   1666  CA  ASP   137      25.980  39.850  32.980  1.00  0.00           C
ATOM   1667  HA  ASP   137      25.370  40.030  33.860  1.00  0.00           H
ATOM   1668  CB  ASP   137      25.970  41.150  32.180  1.00  0.00           C
ATOM   1669  HB1 ASP   137      26.190  40.890  31.150  1.00  0.00           H
ATOM   1670  HB2 ASP   137      26.700  41.850  32.610  1.00  0.00           H
ATOM   1671  CG  ASP   137      24.620  41.790  32.240  1.00  0.00           C
ATOM   1672  OD1 ASP   137      24.570  42.880  31.690  1.00  0.00           O
ATOM   1673  OD2 ASP   137      23.650  41.270  32.730  1.00  0.00           O
ATOM   1674  C   ASP   137      25.330  38.680  32.230  1.00  0.00           C
ATOM   1675  O   ASP   137      24.320  38.180  32.740  1.00  0.00           O
ATOM   1676  N   TYR   138      26.000  38.190  31.180  1.00  0.00           N
ATOM   1677  H   TYR   138      26.930  38.550  30.980  1.00  0.00           H
ATOM   1678  CA  TYR   138      25.290  37.420  30.160  1.00  0.00           C
ATOM   1679  HA  TYR   138      24.230  37.390  30.440  1.00  0.00           H
ATOM   1680  CB  TYR   138      25.390  38.030  28.720  1.00  0.00           C
ATOM   1681  HB1 TYR   138      24.750  37.330  28.190  1.00  0.00           H
ATOM   1682  HB2 TYR   138      26.390  37.940  28.290  1.00  0.00           H
ATOM   1683  CG  TYR   138      25.030  39.500  28.530  1.00  0.00           C
ATOM   1684  CD1 TYR   138      25.570  40.260  27.480  1.00  0.00           C
ATOM   1685  HD1 TYR   138      26.280  39.790  26.820  1.00  0.00           H
ATOM   1686  CE1 TYR   138      25.120  41.560  27.170  1.00  0.00           C
ATOM   1687  HE1 TYR   138      25.600  42.050  26.340  1.00  0.00           H
ATOM   1688  CZ  TYR   138      24.100  42.130  27.970  1.00  0.00           C
ATOM   1689  OH  TYR   138      23.500  43.200  27.540  1.00  0.00           O
ATOM   1690  HH  TYR   138      22.820  43.520  28.140  1.00  0.00           H
ATOM   1691  CE2 TYR   138      23.500  41.380  29.050  1.00  0.00           C
ATOM   1692  HE2 TYR   138      22.620  41.760  29.550  1.00  0.00           H
ATOM   1693  CD2 TYR   138      24.020  40.110  29.360  1.00  0.00           C
ATOM   1694  HD2 TYR   138      23.570  39.500  30.120  1.00  0.00           H
ATOM   1695  C   TYR   138      25.880  36.030  30.120  1.00  0.00           C
ATOM   1696  O   TYR   138      27.130  35.820  29.990  1.00  0.00           O
