# Supplementary material for: Targeting Ras-binding domain of ELMO1 by computational nanobody design
Source: Commun Biol. 2023 Mar 17;6:284. doi: 10.1038/s42003-023-04657-w (PMC10023680; doi:10.1038/s42003-023-04657-w)
Supplement: Supplementary file 4 — Supplementary Data 2 [file 42003_2023_4657_MOESM4_ESM.zip › MD_input_output/Nb01_snapshot/snapshot_094000.pdb]

REMARK    GENERATED BY TRJCONV
TITLE     Protein in water t= 9400.00000 step= 4700000
REMARK    THIS IS A SIMULATION BOX
CRYST1   67.395   67.395   67.395  90.00  90.00  90.00 P 1           1
MODEL        1
ATOM      1  N   VAL     2      19.020  36.360  39.230  1.00  0.00           N
ATOM      2  H1  VAL     2      18.200  35.780  39.200  1.00  0.00           H
ATOM      3  H2  VAL     2      19.310  36.500  40.190  1.00  0.00           H
ATOM      4  H3  VAL     2      18.720  37.230  38.810  1.00  0.00           H
ATOM      5  CA  VAL     2      20.210  35.780  38.500  1.00  0.00           C
ATOM      6  HA  VAL     2      19.890  35.630  37.470  1.00  0.00           H
ATOM      7  CB  VAL     2      21.480  36.770  38.380  1.00  0.00           C
ATOM      8  HB  VAL     2      21.940  36.900  39.360  1.00  0.00           H
ATOM      9  CG1 VAL     2      22.490  36.090  37.390  1.00  0.00           C
ATOM     10 1HG1 VAL     2      21.830  35.780  36.570  1.00  0.00           H
ATOM     11 2HG1 VAL     2      23.170  36.890  37.080  1.00  0.00           H
ATOM     12 3HG1 VAL     2      23.100  35.390  37.960  1.00  0.00           H
ATOM     13  CG2 VAL     2      21.020  38.210  37.890  1.00  0.00           C
ATOM     14 1HG2 VAL     2      21.880  38.880  37.890  1.00  0.00           H
ATOM     15 2HG2 VAL     2      20.630  38.190  36.870  1.00  0.00           H
ATOM     16 3HG2 VAL     2      20.300  38.510  38.650  1.00  0.00           H
ATOM     17  C   VAL     2      20.610  34.460  39.120  1.00  0.00           C
ATOM     18  O   VAL     2      20.790  34.430  40.310  1.00  0.00           O
ATOM     19  N   GLN     3      20.750  33.350  38.350  1.00  0.00           N
ATOM     20  H   GLN     3      20.670  33.470  37.350  1.00  0.00           H
ATOM     21  CA  GLN     3      21.070  31.990  38.790  1.00  0.00           C
ATOM     22  HA  GLN     3      21.280  31.910  39.850  1.00  0.00           H
ATOM     23  CB  GLN     3      19.800  31.130  38.460  1.00  0.00           C
ATOM     24  HB1 GLN     3      19.540  31.220  37.410  1.00  0.00           H
ATOM     25  HB2 GLN     3      18.920  31.440  39.040  1.00  0.00           H
ATOM     26  CG  GLN     3      19.960  29.650  38.860  1.00  0.00           C
ATOM     27  HG1 GLN     3      20.410  29.540  39.850  1.00  0.00           H
ATOM     28  HG2 GLN     3      20.640  29.200  38.140  1.00  0.00           H
ATOM     29  CD  GLN     3      18.610  28.910  38.740  1.00  0.00           C
ATOM     30  OE1 GLN     3      17.910  28.600  39.690  1.00  0.00           O
ATOM     31  NE2 GLN     3      18.260  28.660  37.540  1.00  0.00           N
ATOM     32 1HE2 GLN     3      19.000  28.710  36.850  1.00  0.00           H
ATOM     33 2HE2 GLN     3      17.500  28.020  37.310  1.00  0.00           H
ATOM     34  C   GLN     3      22.290  31.520  37.930  1.00  0.00           C
ATOM     35  O   GLN     3      22.340  31.780  36.730  1.00  0.00           O
ATOM     36  N   LEU     4      23.270  31.040  38.600  1.00  0.00           N
ATOM     37  H   LEU     4      23.130  30.910  39.590  1.00  0.00           H
ATOM     38  CA  LEU     4      24.440  30.430  37.990  1.00  0.00           C
ATOM     39  HA  LEU     4      24.820  31.080  37.200  1.00  0.00           H
ATOM     40  CB  LEU     4      25.620  30.360  38.970  1.00  0.00           C
ATOM     41  HB1 LEU     4      26.360  29.730  38.480  1.00  0.00           H
ATOM     42  HB2 LEU     4      25.440  29.830  39.910  1.00  0.00           H
ATOM     43  CG  LEU     4      26.280  31.670  39.250  1.00  0.00           C
ATOM     44  HG  LEU     4      26.580  32.110  38.290  1.00  0.00           H
ATOM     45  CD1 LEU     4      25.630  32.750  40.030  1.00  0.00           C
ATOM     46 1HD1 LEU     4      25.300  32.300  40.960  1.00  0.00           H
ATOM     47 2HD1 LEU     4      26.300  33.600  40.140  1.00  0.00           H
ATOM     48 3HD1 LEU     4      24.730  33.200  39.600  1.00  0.00           H
ATOM     49  CD2 LEU     4      27.470  31.370  40.050  1.00  0.00           C
ATOM     50 1HD2 LEU     4      28.170  30.750  39.480  1.00  0.00           H
ATOM     51 2HD2 LEU     4      28.070  32.250  40.280  1.00  0.00           H
ATOM     52 3HD2 LEU     4      27.190  30.800  40.940  1.00  0.00           H
ATOM     53  C   LEU     4      24.100  29.090  37.370  1.00  0.00           C
ATOM     54  O   LEU     4      23.140  28.390  37.830  1.00  0.00           O
ATOM     55  N   VAL     5      24.910  28.650  36.430  1.00  0.00           N
ATOM     56  H   VAL     5      25.620  29.240  36.010  1.00  0.00           H
ATOM     57  CA  VAL     5      24.550  27.370  35.770  1.00  0.00           C
ATOM     58  HA  VAL     5      23.660  26.930  36.230  1.00  0.00           H
ATOM     59  CB  VAL     5      24.240  27.670  34.290  1.00  0.00           C
ATOM     60  HB  VAL     5      25.170  28.010  33.840  1.00  0.00           H
ATOM     61  CG1 VAL     5      23.660  26.340  33.690  1.00  0.00           C
ATOM     62 1HG1 VAL     5      23.380  26.500  32.650  1.00  0.00           H
ATOM     63 2HG1 VAL     5      24.460  25.600  33.730  1.00  0.00           H
ATOM     64 3HG1 VAL     5      22.800  26.020  34.270  1.00  0.00           H
ATOM     65  CG2 VAL     5      23.170  28.780  34.110  1.00  0.00           C
ATOM     66 1HG2 VAL     5      22.460  28.720  34.930  1.00  0.00           H
ATOM     67 2HG2 VAL     5      23.740  29.680  34.310  1.00  0.00           H
ATOM     68 3HG2 VAL     5      22.680  28.800  33.140  1.00  0.00           H
ATOM     69  C   VAL     5      25.670  26.320  35.890  1.00  0.00           C
ATOM     70  O   VAL     5      26.810  26.780  35.760  1.00  0.00           O
ATOM     71  N   GLU     6      25.380  25.080  36.210  1.00  0.00           N
ATOM     72  H   GLU     6      24.450  24.700  36.250  1.00  0.00           H
ATOM     73  CA  GLU     6      26.500  24.130  36.490  1.00  0.00           C
ATOM     74  HA  GLU     6      27.440  24.680  36.410  1.00  0.00           H
ATOM     75  CB  GLU     6      26.600  23.780  37.980  1.00  0.00           C
ATOM     76  HB1 GLU     6      27.510  23.210  38.160  1.00  0.00           H
ATOM     77  HB2 GLU     6      25.710  23.240  38.300  1.00  0.00           H
ATOM     78  CG  GLU     6      26.730  25.030  38.890  1.00  0.00           C
ATOM     79  HG1 GLU     6      26.840  25.940  38.290  1.00  0.00           H
ATOM     80  HG2 GLU     6      27.640  25.000  39.480  1.00  0.00           H
ATOM     81  CD  GLU     6      25.570  25.200  39.810  1.00  0.00           C
ATOM     82  OE1 GLU     6      24.390  25.160  39.290  1.00  0.00           O
ATOM     83  OE2 GLU     6      25.820  25.520  40.970  1.00  0.00           O
ATOM     84  C   GLU     6      26.440  22.880  35.620  1.00  0.00           C
ATOM     85  O   GLU     6      25.350  22.290  35.330  1.00  0.00           O
ATOM     86  N   SER     7      27.660  22.360  35.330  1.00  0.00           N
ATOM     87  H   SER     7      28.500  22.680  35.770  1.00  0.00           H
ATOM     88  CA  SER     7      27.730  21.140  34.520  1.00  0.00           C
ATOM     89  HA  SER     7      26.880  20.500  34.760  1.00  0.00           H
ATOM     90  CB  SER     7      27.640  21.540  32.990  1.00  0.00           C
ATOM     91  HB1 SER     7      26.600  21.600  32.670  1.00  0.00           H
ATOM     92  HB2 SER     7      28.120  20.790  32.360  1.00  0.00           H
ATOM     93  OG  SER     7      28.230  22.830  32.770  1.00  0.00           O
ATOM     94  HG  SER     7      29.160  22.790  33.020  1.00  0.00           H
ATOM     95  C   SER     7      28.980  20.320  34.870  1.00  0.00           C
ATOM     96  O   SER     7      29.760  20.680  35.730  1.00  0.00           O
ATOM     97  N   GLY     9      29.160  19.150  34.240  1.00  0.00           N
ATOM     98  H   GLY     9      28.590  18.980  33.430  1.00  0.00           H
ATOM     99  CA  GLY     9      30.290  18.290  34.410  1.00  0.00           C
ATOM    100  HA1 GLY     9      31.120  18.950  34.640  1.00  0.00           H
ATOM    101  HA2 GLY     9      30.510  17.750  33.490  1.00  0.00           H
ATOM    102  C   GLY     9      30.180  17.150  35.450  1.00  0.00           C
ATOM    103  O   GLY     9      30.920  16.200  35.410  1.00  0.00           O
ATOM    104  N   GLY    10      29.270  17.230  36.400  1.00  0.00           N
ATOM    105  H   GLY    10      28.550  17.940  36.330  1.00  0.00           H
ATOM    106  CA  GLY    10      29.070  16.260  37.470  1.00  0.00           C
ATOM    107  HA1 GLY    10      28.480  16.780  38.220  1.00  0.00           H
ATOM    108  HA2 GLY    10      30.000  15.850  37.860  1.00  0.00           H
ATOM    109  C   GLY    10      28.170  15.150  37.020  1.00  0.00           C
ATOM    110  O   GLY    10      27.330  15.360  36.170  1.00  0.00           O
ATOM    111  N   GLY    11      28.220  13.980  37.680  1.00  0.00           N
ATOM    112  H   GLY    11      28.880  13.850  38.430  1.00  0.00           H
ATOM    113  CA  GLY    11      27.500  12.710  37.310  1.00  0.00           C
ATOM    114  HA1 GLY    11      27.370  12.620  36.230  1.00  0.00           H
ATOM    115  HA2 GLY    11      26.500  12.770  37.740  1.00  0.00           H
ATOM    116  C   GLY    11      28.010  11.450  37.980  1.00  0.00           C
ATOM    117  O   GLY    11      28.980  11.540  38.790  1.00  0.00           O
ATOM    118  N   LEU    12      27.480  10.310  37.660  1.00  0.00           N
ATOM    119  H   LEU    12      26.690  10.340  37.030  1.00  0.00           H
ATOM    120  CA  LEU    12      28.040   9.000  38.050  1.00  0.00           C
ATOM    121  HA  LEU    12      28.130   9.030  39.140  1.00  0.00           H
ATOM    122  CB  LEU    12      26.980   7.980  37.660  1.00  0.00           C
ATOM    123  HB1 LEU    12      27.000   7.810  36.590  1.00  0.00           H
ATOM    124  HB2 LEU    12      26.030   8.330  38.080  1.00  0.00           H
ATOM    125  CG  LEU    12      27.210   6.620  38.340  1.00  0.00           C
ATOM    126  HG  LEU    12      27.630   6.780  39.330  1.00  0.00           H
ATOM    127  CD1 LEU    12      25.950   5.740  38.300  1.00  0.00           C
ATOM    128 1HD1 LEU    12      25.600   5.600  37.280  1.00  0.00           H
ATOM    129 2HD1 LEU    12      25.990   4.730  38.710  1.00  0.00           H
ATOM    130 3HD1 LEU    12      25.230   6.340  38.850  1.00  0.00           H
ATOM    131  CD2 LEU    12      28.170   5.730  37.580  1.00  0.00           C
ATOM    132 1HD2 LEU    12      28.120   4.660  37.810  1.00  0.00           H
ATOM    133 2HD2 LEU    12      27.860   5.860  36.550  1.00  0.00           H
ATOM    134 3HD2 LEU    12      29.190   6.060  37.750  1.00  0.00           H
ATOM    135  C   LEU    12      29.470   8.770  37.400  1.00  0.00           C
ATOM    136  O   LEU    12      29.630   9.000  36.160  1.00  0.00           O
ATOM    137  N   VAL    13      30.420   8.260  38.210  1.00  0.00           N
ATOM    138  H   VAL    13      30.130   8.110  39.170  1.00  0.00           H
ATOM    139  CA  VAL    13      31.770   7.890  37.870  1.00  0.00           C
ATOM    140  HA  VAL    13      31.790   7.600  36.820  1.00  0.00           H
ATOM    141  CB  VAL    13      32.770   9.010  38.100  1.00  0.00           C
ATOM    142  HB  VAL    13      33.730   8.540  37.860  1.00  0.00           H
ATOM    143  CG1 VAL    13      32.670  10.160  37.080  1.00  0.00           C
ATOM    144 1HG1 VAL    13      33.630  10.670  37.100  1.00  0.00           H
ATOM    145 2HG1 VAL    13      32.440   9.780  36.080  1.00  0.00           H
ATOM    146 3HG1 VAL    13      31.860  10.870  37.220  1.00  0.00           H
ATOM    147  CG2 VAL    13      32.890   9.580  39.490  1.00  0.00           C
ATOM    148 1HG2 VAL    13      33.600   9.010  40.100  1.00  0.00           H
ATOM    149 2HG2 VAL    13      33.410  10.540  39.490  1.00  0.00           H
ATOM    150 3HG2 VAL    13      31.990   9.810  40.050  1.00  0.00           H
ATOM    151  C   VAL    13      32.260   6.630  38.630  1.00  0.00           C
ATOM    152  O   VAL    13      31.860   6.330  39.700  1.00  0.00           O
ATOM    153  N   GLN    14      33.280   5.910  38.050  1.00  0.00           N
ATOM    154  H   GLN    14      33.700   6.250  37.200  1.00  0.00           H
ATOM    155  CA  GLN    14      34.130   4.990  38.840  1.00  0.00           C
ATOM    156  HA  GLN    14      33.460   4.430  39.500  1.00  0.00           H
ATOM    157  CB  GLN    14      34.720   3.990  37.890  1.00  0.00           C
ATOM    158  HB1 GLN    14      35.310   3.250  38.430  1.00  0.00           H
ATOM    159  HB2 GLN    14      35.400   4.550  37.250  1.00  0.00           H
ATOM    160  CG  GLN    14      33.670   3.260  36.960  1.00  0.00           C
ATOM    161  HG1 GLN    14      34.090   2.660  36.150  1.00  0.00           H
ATOM    162  HG2 GLN    14      33.240   4.060  36.370  1.00  0.00           H
ATOM    163  CD  GLN    14      32.620   2.440  37.800  1.00  0.00           C
ATOM    164  OE1 GLN    14      31.430   2.500  37.600  1.00  0.00           O
ATOM    165  NE2 GLN    14      33.090   1.530  38.670  1.00  0.00           N
ATOM    166 1HE2 GLN    14      34.060   1.300  38.830  1.00  0.00           H
ATOM    167 2HE2 GLN    14      32.470   0.810  39.030  1.00  0.00           H
ATOM    168  C   GLN    14      35.200   5.640  39.660  1.00  0.00           C
ATOM    169  O   GLN    14      35.900   6.490  39.210  1.00  0.00           O
ATOM    170  N   ALA    15      35.470   5.040  40.840  1.00  0.00           N
ATOM    171  H   ALA    15      34.870   4.250  41.060  1.00  0.00           H
ATOM    172  CA  ALA    15      36.660   5.320  41.730  1.00  0.00           C
ATOM    173  HA  ALA    15      36.660   6.380  41.980  1.00  0.00           H
ATOM    174  CB  ALA    15      36.420   4.380  42.940  1.00  0.00           C
ATOM    175  HB1 ALA    15      35.510   4.700  43.440  1.00  0.00           H
ATOM    176  HB2 ALA    15      36.310   3.340  42.670  1.00  0.00           H
ATOM    177  HB3 ALA    15      37.250   4.480  43.650  1.00  0.00           H
ATOM    178  C   ALA    15      37.910   5.180  40.940  1.00  0.00           C
ATOM    179  O   ALA    15      37.940   4.410  39.960  1.00  0.00           O
ATOM    180  N   GLY    16      38.910   5.970  41.270  1.00  0.00           N
ATOM    181  H   GLY    16      38.840   6.640  42.030  1.00  0.00           H
ATOM    182  CA  GLY    16      40.200   6.040  40.530  1.00  0.00           C
ATOM    183  HA1 GLY    16      40.680   5.070  40.420  1.00  0.00           H
ATOM    184  HA2 GLY    16      40.890   6.580  41.180  1.00  0.00           H
ATOM    185  C   GLY    16      40.240   6.850  39.240  1.00  0.00           C
ATOM    186  O   GLY    16      41.210   7.070  38.600  1.00  0.00           O
ATOM    187  N   ASP    17      38.990   7.300  38.750  1.00  0.00           N
ATOM    188  H   ASP    17      38.150   7.040  39.240  1.00  0.00           H
ATOM    189  CA  ASP    17      38.840   8.230  37.610  1.00  0.00           C
ATOM    190  HA  ASP    17      39.610   8.040  36.870  1.00  0.00           H
ATOM    191  CB  ASP    17      37.560   7.920  36.850  1.00  0.00           C
ATOM    192  HB1 ASP    17      36.630   8.020  37.410  1.00  0.00           H
ATOM    193  HB2 ASP    17      37.560   6.840  36.690  1.00  0.00           H
ATOM    194  CG  ASP    17      37.460   8.520  35.450  1.00  0.00           C
ATOM    195  OD1 ASP    17      38.500   8.950  34.900  1.00  0.00           O
ATOM    196  OD2 ASP    17      36.340   8.590  34.890  1.00  0.00           O
ATOM    197  C   ASP    17      38.910   9.670  38.090  1.00  0.00           C
ATOM    198  O   ASP    17      38.820  10.070  39.280  1.00  0.00           O
ATOM    199  N   SER    18      39.230  10.580  37.150  1.00  0.00           N
ATOM    200  H   SER    18      39.390  10.270  36.200  1.00  0.00           H
ATOM    201  CA  SER    18      39.300  12.030  37.290  1.00  0.00           C
ATOM    202  HA  SER    18      39.100  12.210  38.350  1.00  0.00           H
ATOM    203  CB  SER    18      40.730  12.490  36.940  1.00  0.00           C
ATOM    204  HB1 SER    18      40.780  13.580  36.940  1.00  0.00           H
ATOM    205  HB2 SER    18      40.920  12.040  35.960  1.00  0.00           H
ATOM    206  OG  SER    18      41.720  12.090  37.860  1.00  0.00           O
ATOM    207  HG  SER    18      41.720  11.130  37.860  1.00  0.00           H
ATOM    208  C   SER    18      38.320  12.780  36.450  1.00  0.00           C
ATOM    209  O   SER    18      37.840  12.290  35.380  1.00  0.00           O
ATOM    210  N   LEU    19      37.940  13.950  36.940  1.00  0.00           N
ATOM    211  H   LEU    19      38.370  14.300  37.780  1.00  0.00           H
ATOM    212  CA  LEU    19      36.760  14.630  36.520  1.00  0.00           C
ATOM    213  HA  LEU    19      36.460  14.210  35.560  1.00  0.00           H
ATOM    214  CB  LEU    19      35.590  14.230  37.490  1.00  0.00           C
ATOM    215  HB1 LEU    19      35.750  14.730  38.440  1.00  0.00           H
ATOM    216  HB2 LEU    19      35.670  13.150  37.630  1.00  0.00           H
ATOM    217  CG  LEU    19      34.100  14.710  37.150  1.00  0.00           C
ATOM    218  HG  LEU    19      34.120  15.780  36.980  1.00  0.00           H
ATOM    219  CD1 LEU    19      33.610  14.130  35.790  1.00  0.00           C
ATOM    220 1HD1 LEU    19      34.360  14.340  35.020  1.00  0.00           H
ATOM    221 2HD1 LEU    19      33.420  13.060  35.890  1.00  0.00           H
ATOM    222 3HD1 LEU    19      32.780  14.740  35.460  1.00  0.00           H
ATOM    223  CD2 LEU    19      33.110  14.280  38.230  1.00  0.00           C
ATOM    224 1HD2 LEU    19      33.360  14.760  39.180  1.00  0.00           H
ATOM    225 2HD2 LEU    19      32.110  14.630  37.960  1.00  0.00           H
ATOM    226 3HD2 LEU    19      33.050  13.200  38.150  1.00  0.00           H
ATOM    227  C   LEU    19      36.960  16.170  36.380  1.00  0.00           C
ATOM    228  O   LEU    19      37.830  16.660  37.120  1.00  0.00           O
ATOM    229  N   ARG    20      36.050  16.850  35.670  1.00  0.00           N
ATOM    230  H   ARG    20      35.450  16.320  35.050  1.00  0.00           H
ATOM    231  CA  ARG    20      35.930  18.320  35.740  1.00  0.00           C
ATOM    232  HA  ARG    20      36.430  18.740  36.620  1.00  0.00           H
ATOM    233  CB  ARG    20      36.650  18.920  34.490  1.00  0.00           C
ATOM    234  HB1 ARG    20      35.960  18.740  33.660  1.00  0.00           H
ATOM    235  HB2 ARG    20      37.630  18.520  34.260  1.00  0.00           H
ATOM    236  CG  ARG    20      36.840  20.370  34.640  1.00  0.00           C
ATOM    237  HG1 ARG    20      37.550  20.610  35.440  1.00  0.00           H
ATOM    238  HG2 ARG    20      35.920  20.890  34.890  1.00  0.00           H
ATOM    239  CD  ARG    20      37.570  21.050  33.480  1.00  0.00           C
ATOM    240  HD1 ARG    20      38.420  20.430  33.200  1.00  0.00           H
ATOM    241  HD2 ARG    20      38.030  22.010  33.710  1.00  0.00           H
ATOM    242  NE  ARG    20      36.860  21.220  32.220  1.00  0.00           N
ATOM    243  HE  ARG    20      36.010  20.690  32.090  1.00  0.00           H
ATOM    244  CZ  ARG    20      37.260  22.040  31.260  1.00  0.00           C
ATOM    245  NH1 ARG    20      38.220  22.870  31.400  1.00  0.00           N
ATOM    246 1HH1 ARG    20      38.770  22.840  32.250  1.00  0.00           H
ATOM    247 2HH1 ARG    20      38.450  23.480  30.640  1.00  0.00           H
ATOM    248  NH2 ARG    20      36.550  22.020  30.170  1.00  0.00           N
ATOM    249 1HH2 ARG    20      35.830  21.310  30.100  1.00  0.00           H
ATOM    250 2HH2 ARG    20      36.710  22.620  29.370  1.00  0.00           H
ATOM    251  C   ARG    20      34.500  18.710  35.790  1.00  0.00           C
ATOM    252  O   ARG    20      33.740  17.970  35.200  1.00  0.00           O
ATOM    253  N   LEU    21      34.150  19.730  36.560  1.00  0.00           N
ATOM    254  H   LEU    21      34.880  20.080  37.160  1.00  0.00           H
ATOM    255  CA  LEU    21      32.900  20.510  36.620  1.00  0.00           C
ATOM    256  HA  LEU    21      32.130  19.910  36.130  1.00  0.00           H
ATOM    257  CB  LEU    21      32.360  20.700  38.110  1.00  0.00           C
ATOM    258  HB1 LEU    21      31.310  20.990  38.150  1.00  0.00           H
ATOM    259  HB2 LEU    21      32.850  21.560  38.580  1.00  0.00           H
ATOM    260  CG  LEU    21      32.560  19.430  38.970  1.00  0.00           C
ATOM    261  HG  LEU    21      33.600  19.130  39.060  1.00  0.00           H
ATOM    262  CD1 LEU    21      31.870  19.520  40.330  1.00  0.00           C
ATOM    263 1HD1 LEU    21      32.000  18.640  40.960  1.00  0.00           H
ATOM    264 2HD1 LEU    21      32.240  20.330  40.960  1.00  0.00           H
ATOM    265 3HD1 LEU    21      30.790  19.470  40.190  1.00  0.00           H
ATOM    266  CD2 LEU    21      31.970  18.210  38.340  1.00  0.00           C
ATOM    267 1HD2 LEU    21      31.880  17.400  39.060  1.00  0.00           H
ATOM    268 2HD2 LEU    21      30.980  18.490  37.990  1.00  0.00           H
ATOM    269 3HD2 LEU    21      32.540  17.780  37.510  1.00  0.00           H
ATOM    270  C   LEU    21      33.040  21.840  35.880  1.00  0.00           C
ATOM    271  O   LEU    21      34.170  22.380  35.800  1.00  0.00           O
ATOM    272  N   SER    22      31.900  22.440  35.390  1.00  0.00           N
ATOM    273  H   SER    22      31.040  21.930  35.510  1.00  0.00           H
ATOM    274  CA  SER    22      31.880  23.770  34.750  1.00  0.00           C
ATOM    275  HA  SER    22      32.790  24.310  34.980  1.00  0.00           H
ATOM    276  CB  SER    22      31.860  23.670  33.230  1.00  0.00           C
ATOM    277  HB1 SER    22      32.830  23.280  32.910  1.00  0.00           H
ATOM    278  HB2 SER    22      31.650  24.650  32.800  1.00  0.00           H
ATOM    279  OG  SER    22      30.920  22.720  32.770  1.00  0.00           O
ATOM    280  HG  SER    22      30.720  22.840  31.840  1.00  0.00           H
ATOM    281  C   SER    22      30.730  24.700  35.310  1.00  0.00           C
ATOM    282  O   SER    22      29.700  24.240  35.740  1.00  0.00           O
ATOM    283  N   CYS    23      30.960  25.980  35.440  1.00  0.00           N
ATOM    284  H   CYS    23      31.900  26.330  35.320  1.00  0.00           H
ATOM    285  CA  CYS    23      30.030  26.980  35.960  1.00  0.00           C
ATOM    286  HA  CYS    23      29.010  26.610  35.950  1.00  0.00           H
ATOM    287  CB  CYS    23      30.430  27.290  37.430  1.00  0.00           C
ATOM    288  HB1 CYS    23      31.470  27.600  37.370  1.00  0.00           H
ATOM    289  HB2 CYS    23      30.350  26.360  38.000  1.00  0.00           H
ATOM    290  SG  CYS    23      29.230  28.510  38.210  1.00  0.00           S
ATOM    291  C   CYS    23      30.070  28.290  35.100  1.00  0.00           C
ATOM    292  O   CYS    23      31.130  28.760  34.810  1.00  0.00           O
ATOM    293  N   ALA    24      28.930  28.760  34.650  1.00  0.00           N
ATOM    294  H   ALA    24      28.100  28.260  34.920  1.00  0.00           H
ATOM    295  CA  ALA    24      28.700  30.010  34.020  1.00  0.00           C
ATOM    296  HA  ALA    24      29.530  30.320  33.380  1.00  0.00           H
ATOM    297  CB  ALA    24      27.580  29.840  33.050  1.00  0.00           C
ATOM    298  HB1 ALA    24      26.600  29.730  33.520  1.00  0.00           H
ATOM    299  HB2 ALA    24      27.560  30.790  32.500  1.00  0.00           H
ATOM    300  HB3 ALA    24      27.660  28.960  32.420  1.00  0.00           H
ATOM    301  C   ALA    24      28.500  31.140  34.970  1.00  0.00           C
ATOM    302  O   ALA    24      28.110  30.900  36.090  1.00  0.00           O
ATOM    303  N   ALA    25      28.930  32.360  34.550  1.00  0.00           N
ATOM    304  H   ALA    25      29.360  32.370  33.630  1.00  0.00           H
ATOM    305  CA  ALA    25      28.870  33.530  35.390  1.00  0.00           C
ATOM    306  HA  ALA    25      28.880  33.230  36.440  1.00  0.00           H
ATOM    307  CB  ALA    25      30.080  34.360  35.000  1.00  0.00           C
ATOM    308  HB1 ALA    25      30.200  35.130  35.760  1.00  0.00           H
ATOM    309  HB2 ALA    25      30.950  33.710  35.100  1.00  0.00           H
ATOM    310  HB3 ALA    25      29.940  34.770  34.000  1.00  0.00           H
ATOM    311  C   ALA    25      27.510  34.240  35.230  1.00  0.00           C
ATOM    312  O   ALA    25      27.010  34.990  36.080  1.00  0.00           O
ATOM    313  N   SER    26      26.800  33.940  34.170  1.00  0.00           N
ATOM    314  H   SER    26      27.060  33.210  33.510  1.00  0.00           H
ATOM    315  CA  SER    26      25.390  34.380  34.020  1.00  0.00           C
ATOM    316  HA  SER    26      25.150  33.860  33.090  1.00  0.00           H
ATOM    317  CB  SER    26      24.440  33.780  35.090  1.00  0.00           C
ATOM    318  HB1 SER    26      23.440  34.200  35.010  1.00  0.00           H
ATOM    319  HB2 SER    26      24.730  34.160  36.070  1.00  0.00           H
ATOM    320  OG  SER    26      24.480  32.360  35.050  1.00  0.00           O
ATOM    321  HG  SER    26      24.000  32.010  35.800  1.00  0.00           H
ATOM    322  C   SER    26      25.170  35.910  33.830  1.00  0.00           C
ATOM    323  O   SER    26      24.090  36.390  34.170  1.00  0.00           O
ATOM    324  N   GLY    27      26.220  36.570  33.320  1.00  0.00           N
ATOM    325  H   GLY    27      27.070  36.110  33.040  1.00  0.00           H
ATOM    326  CA  GLY    27      26.150  38.040  33.160  1.00  0.00           C
ATOM    327  HA1 GLY    27      25.170  38.270  32.750  1.00  0.00           H
ATOM    328  HA2 GLY    27      26.970  38.420  32.550  1.00  0.00           H
ATOM    329  C   GLY    27      26.440  38.740  34.530  1.00  0.00           C
ATOM    330  O   GLY    27      26.340  39.990  34.620  1.00  0.00           O
ATOM    331  N   LEU    28      26.820  38.070  35.610  1.00  0.00           N
ATOM    332  H   LEU    28      26.810  37.060  35.600  1.00  0.00           H
ATOM    333  CA  LEU    28      27.580  38.700  36.710  1.00  0.00           C
ATOM    334  HA  LEU    28      27.030  39.560  37.090  1.00  0.00           H
ATOM    335  CB  LEU    28      27.610  37.840  37.960  1.00  0.00           C
ATOM    336  HB1 LEU    28      28.160  38.340  38.760  1.00  0.00           H
ATOM    337  HB2 LEU    28      28.180  36.960  37.680  1.00  0.00           H
ATOM    338  CG  LEU    28      26.200  37.310  38.390  1.00  0.00           C
ATOM    339  HG  LEU    28      25.680  36.750  37.620  1.00  0.00           H
ATOM    340  CD1 LEU    28      26.440  36.370  39.590  1.00  0.00           C
ATOM    341 1HD1 LEU    28      27.060  36.910  40.300  1.00  0.00           H
ATOM    342 2HD1 LEU    28      25.530  36.150  40.140  1.00  0.00           H
ATOM    343 3HD1 LEU    28      26.910  35.430  39.300  1.00  0.00           H
ATOM    344  CD2 LEU    28      25.370  38.510  38.850  1.00  0.00           C
ATOM    345 1HD2 LEU    28      26.040  39.140  39.450  1.00  0.00           H
ATOM    346 2HD2 LEU    28      24.970  39.040  37.990  1.00  0.00           H
ATOM    347 3HD2 LEU    28      24.610  38.200  39.570  1.00  0.00           H
ATOM    348  C   LEU    28      28.910  39.140  36.200  1.00  0.00           C
ATOM    349  O   LEU    28      29.510  38.380  35.420  1.00  0.00           O
ATOM    350  N   LEU    29      29.300  40.380  36.400  1.00  0.00           N
ATOM    351  H   LEU    29      28.810  40.880  37.130  1.00  0.00           H
ATOM    352  CA  LEU    29      30.450  41.060  35.800  1.00  0.00           C
ATOM    353  HA  LEU    29      30.180  40.990  34.750  1.00  0.00           H
ATOM    354  CB  LEU    29      30.380  42.550  36.200  1.00  0.00           C
ATOM    355  HB1 LEU    29      30.600  42.610  37.260  1.00  0.00           H
ATOM    356  HB2 LEU    29      29.390  42.980  36.030  1.00  0.00           H
ATOM    357  CG  LEU    29      31.390  43.360  35.410  1.00  0.00           C
ATOM    358  HG  LEU    29      32.370  42.900  35.500  1.00  0.00           H
ATOM    359  CD1 LEU    29      31.140  43.280  33.940  1.00  0.00           C
ATOM    360 1HD1 LEU    29      30.090  43.480  33.740  1.00  0.00           H
ATOM    361 2HD1 LEU    29      31.740  44.010  33.390  1.00  0.00           H
ATOM    362 3HD1 LEU    29      31.260  42.270  33.550  1.00  0.00           H
ATOM    363  CD2 LEU    29      31.420  44.810  35.900  1.00  0.00           C
ATOM    364 1HD2 LEU    29      32.250  45.330  35.440  1.00  0.00           H
ATOM    365 2HD2 LEU    29      30.520  45.370  35.650  1.00  0.00           H
ATOM    366 3HD2 LEU    29      31.560  44.850  36.980  1.00  0.00           H
ATOM    367  C   LEU    29      31.780  40.330  35.970  1.00  0.00           C
ATOM    368  O   LEU    29      32.280  40.180  37.120  1.00  0.00           O
ATOM    369  N   PHE    30      32.260  39.670  34.970  1.00  0.00           N
ATOM    370  H   PHE    30      31.800  39.810  34.080  1.00  0.00           H
ATOM    371  CA  PHE    30      33.300  38.580  35.090  1.00  0.00           C
ATOM    372  HA  PHE    30      32.940  37.960  35.910  1.00  0.00           H
ATOM    373  CB  PHE    30      33.340  37.710  33.860  1.00  0.00           C
ATOM    374  HB1 PHE    30      33.820  38.210  33.030  1.00  0.00           H
ATOM    375  HB2 PHE    30      32.280  37.510  33.700  1.00  0.00           H
ATOM    376  CG  PHE    30      33.960  36.360  33.910  1.00  0.00           C
ATOM    377  CD1 PHE    30      33.340  35.420  34.770  1.00  0.00           C
ATOM    378  HD1 PHE    30      32.570  35.670  35.480  1.00  0.00           H
ATOM    379  CE1 PHE    30      33.780  34.080  34.690  1.00  0.00           C
ATOM    380  HE1 PHE    30      33.270  33.360  35.310  1.00  0.00           H
ATOM    381  CZ  PHE    30      34.930  33.700  33.960  1.00  0.00           C
ATOM    382  HZ  PHE    30      35.310  32.700  33.870  1.00  0.00           H
ATOM    383  CE2 PHE    30      35.480  34.640  33.160  1.00  0.00           C
ATOM    384  HE2 PHE    30      36.370  34.380  32.610  1.00  0.00           H
ATOM    385  CD2 PHE    30      34.990  35.950  33.110  1.00  0.00           C
ATOM    386  HD2 PHE    30      35.430  36.650  32.410  1.00  0.00           H
ATOM    387  C   PHE    30      34.730  38.990  35.480  1.00  0.00           C
ATOM    388  O   PHE    30      35.490  38.120  35.930  1.00  0.00           O
ATOM    389  N   SER    37      35.210  40.200  35.180  1.00  0.00           N
ATOM    390  H   SER    37      34.710  40.760  34.510  1.00  0.00           H
ATOM    391  CA  SER    37      36.440  40.880  35.640  1.00  0.00           C
ATOM    392  HA  SER    37      37.210  40.110  35.690  1.00  0.00           H
ATOM    393  CB  SER    37      36.750  41.940  34.570  1.00  0.00           C
ATOM    394  HB1 SER    37      37.010  41.500  33.600  1.00  0.00           H
ATOM    395  HB2 SER    37      37.600  42.550  34.880  1.00  0.00           H
ATOM    396  OG  SER    37      35.650  42.850  34.510  1.00  0.00           O
ATOM    397  HG  SER    37      35.980  43.710  34.230  1.00  0.00           H
ATOM    398  C   SER    37      36.250  41.450  37.070  1.00  0.00           C
ATOM    399  O   SER    37      37.200  41.960  37.630  1.00  0.00           O
ATOM    400  N   PHE    38      35.010  41.530  37.580  1.00  0.00           N
ATOM    401  H   PHE    38      34.260  41.150  37.030  1.00  0.00           H
ATOM    402  CA  PHE    38      34.630  42.200  38.870  1.00  0.00           C
ATOM    403  HA  PHE    38      35.520  42.780  39.120  1.00  0.00           H
ATOM    404  CB  PHE    38      33.380  43.210  38.810  1.00  0.00           C
ATOM    405  HB1 PHE    38      32.810  43.140  39.740  1.00  0.00           H
ATOM    406  HB2 PHE    38      32.740  42.830  38.020  1.00  0.00           H
ATOM    407  CG  PHE    38      33.710  44.660  38.590  1.00  0.00           C
ATOM    408  CD1 PHE    38      34.820  45.040  37.740  1.00  0.00           C
ATOM    409  HD1 PHE    38      35.370  44.330  37.140  1.00  0.00           H
ATOM    410  CE1 PHE    38      35.030  46.420  37.560  1.00  0.00           C
ATOM    411  HE1 PHE    38      35.910  46.670  36.980  1.00  0.00           H
ATOM    412  CZ  PHE    38      34.270  47.340  38.340  1.00  0.00           C
ATOM    413  HZ  PHE    38      34.580  48.380  38.380  1.00  0.00           H
ATOM    414  CE2 PHE    38      33.290  46.940  39.230  1.00  0.00           C
ATOM    415  HE2 PHE    38      32.850  47.670  39.890  1.00  0.00           H
ATOM    416  CD2 PHE    38      32.930  45.560  39.320  1.00  0.00           C
ATOM    417  HD2 PHE    38      32.250  45.210  40.080  1.00  0.00           H
ATOM    418  C   PHE    38      34.330  41.260  40.060  1.00  0.00           C
ATOM    419  O   PHE    38      34.420  41.630  41.230  1.00  0.00           O
ATOM    420  N   TYR    39      33.840  40.050  39.760  1.00  0.00           N
ATOM    421  H   TYR    39      33.730  39.860  38.770  1.00  0.00           H
ATOM    422  CA  TYR    39      33.400  39.090  40.760  1.00  0.00           C
ATOM    423  HA  TYR    39      33.230  39.510  41.750  1.00  0.00           H
ATOM    424  CB  TYR    39      32.030  38.530  40.250  1.00  0.00           C
ATOM    425  HB1 TYR    39      31.810  37.530  40.600  1.00  0.00           H
ATOM    426  HB2 TYR    39      32.150  38.470  39.160  1.00  0.00           H
ATOM    427  CG  TYR    39      30.890  39.480  40.670  1.00  0.00           C
ATOM    428  CD1 TYR    39      30.650  40.680  39.970  1.00  0.00           C
ATOM    429  HD1 TYR    39      31.260  41.010  39.150  1.00  0.00           H
ATOM    430  CE1 TYR    39      29.680  41.570  40.360  1.00  0.00           C
ATOM    431  HE1 TYR    39      29.640  42.570  39.980  1.00  0.00           H
ATOM    432  CZ  TYR    39      28.810  41.240  41.440  1.00  0.00           C
ATOM    433  OH  TYR    39      27.870  42.090  41.940  1.00  0.00           O
ATOM    434  HH  TYR    39      27.460  41.680  42.710  1.00  0.00           H
ATOM    435  CE2 TYR    39      29.000  40.030  42.120  1.00  0.00           C
ATOM    436  HE2 TYR    39      28.370  39.670  42.930  1.00  0.00           H
ATOM    437  CD2 TYR    39      30.010  39.130  41.700  1.00  0.00           C
ATOM    438  HD2 TYR    39      30.180  38.220  42.250  1.00  0.00           H
ATOM    439  C   TYR    39      34.270  37.880  41.020  1.00  0.00           C
ATOM    440  O   TYR    39      34.980  37.390  40.160  1.00  0.00           O
ATOM    441  N   ILE    40      34.350  37.370  42.260  1.00  0.00           N
ATOM    442  H   ILE    40      33.600  37.580  42.910  1.00  0.00           H
ATOM    443  CA  ILE    40      35.050  36.170  42.700  1.00  0.00           C
ATOM    444  HA  ILE    40      35.970  35.940  42.170  1.00  0.00           H
ATOM    445  CB  ILE    40      35.300  36.190  44.260  1.00  0.00           C
ATOM    446  HB  ILE    40      34.420  36.290  44.890  1.00  0.00           H
ATOM    447  CG2 ILE    40      35.980  34.930  44.680  1.00  0.00           C
ATOM    448 1HG2 ILE    40      36.310  34.980  45.720  1.00  0.00           H
ATOM    449 2HG2 ILE    40      35.280  34.090  44.690  1.00  0.00           H
ATOM    450 3HG2 ILE    40      36.900  34.790  44.110  1.00  0.00           H
ATOM    451  CG1 ILE    40      36.230  37.480  44.400  1.00  0.00           C
ATOM    452 1HG1 ILE    40      35.650  38.380  44.220  1.00  0.00           H
ATOM    453 2HG1 ILE    40      37.010  37.470  43.640  1.00  0.00           H
ATOM    454  CD  ILE    40      36.940  37.740  45.710  1.00  0.00           C
ATOM    455  HD1 ILE    40      36.250  37.650  46.560  1.00  0.00           H
ATOM    456  HD2 ILE    40      37.820  37.140  45.940  1.00  0.00           H
ATOM    457  HD3 ILE    40      37.220  38.790  45.670  1.00  0.00           H
ATOM    458  C   ILE    40      33.980  35.040  42.440  1.00  0.00           C
ATOM    459  O   ILE    40      32.790  35.240  42.620  1.00  0.00           O
ATOM    460  N   MET    41      34.440  33.830  42.070  1.00  0.00           N
ATOM    461  H   MET    41      35.420  33.610  41.960  1.00  0.00           H
ATOM    462  CA  MET    41      33.690  32.640  41.970  1.00  0.00           C
ATOM    463  HA  MET    41      32.730  32.830  42.450  1.00  0.00           H
ATOM    464  CB  MET    41      33.430  32.320  40.490  1.00  0.00           C
ATOM    465  HB1 MET    41      32.930  31.350  40.460  1.00  0.00           H
ATOM    466  HB2 MET    41      34.380  32.360  39.950  1.00  0.00           H
ATOM    467  CG  MET    41      32.470  33.400  39.920  1.00  0.00           C
ATOM    468  HG1 MET    41      32.810  34.420  40.100  1.00  0.00           H
ATOM    469  HG2 MET    41      31.480  33.330  40.380  1.00  0.00           H
ATOM    470  SD  MET    41      31.990  33.210  38.150  1.00  0.00           S
ATOM    471  CE  MET    41      30.780  31.890  38.090  1.00  0.00           C
ATOM    472  HE1 MET    41      29.910  31.970  38.730  1.00  0.00           H
ATOM    473  HE2 MET    41      30.540  31.770  37.030  1.00  0.00           H
ATOM    474  HE3 MET    41      31.300  30.970  38.340  1.00  0.00           H
ATOM    475  C   MET    41      34.320  31.390  42.710  1.00  0.00           C
ATOM    476  O   MET    41      35.540  31.300  42.750  1.00  0.00           O
ATOM    477  N   GLY    42      33.480  30.450  43.200  1.00  0.00           N
ATOM    478  H   GLY    42      32.500  30.670  43.180  1.00  0.00           H
ATOM    479  CA  GLY    42      33.870  29.230  43.940  1.00  0.00           C
ATOM    480  HA1 GLY    42      34.120  29.430  44.990  1.00  0.00           H
ATOM    481  HA2 GLY    42      34.730  28.720  43.510  1.00  0.00           H
ATOM    482  C   GLY    42      32.870  28.060  43.910  1.00  0.00           C
ATOM    483  O   GLY    42      31.730  28.220  43.430  1.00  0.00           O
ATOM    484  N   TRP    43      33.410  26.910  44.310  1.00  0.00           N
ATOM    485  H   TRP    43      34.350  26.850  44.660  1.00  0.00           H
ATOM    486  CA  TRP    43      32.580  25.650  44.560  1.00  0.00           C
ATOM    487  HA  TRP    43      31.530  25.920  44.420  1.00  0.00           H
ATOM    488  CB  TRP    43      33.090  24.530  43.710  1.00  0.00           C
ATOM    489  HB1 TRP    43      32.450  23.670  43.910  1.00  0.00           H
ATOM    490  HB2 TRP    43      34.130  24.260  43.910  1.00  0.00           H
ATOM    491  CG  TRP    43      32.960  24.720  42.230  1.00  0.00           C
ATOM    492  CD1 TRP    43      33.920  25.360  41.520  1.00  0.00           C
ATOM    493  HD1 TRP    43      34.790  25.860  41.900  1.00  0.00           H
ATOM    494  NE1 TRP    43      33.600  25.300  40.220  1.00  0.00           N
ATOM    495  HE1 TRP    43      34.040  25.860  39.500  1.00  0.00           H
ATOM    496  CE2 TRP    43      32.460  24.560  39.960  1.00  0.00           C
ATOM    497  CZ2 TRP    43      31.800  24.180  38.790  1.00  0.00           C
ATOM    498  HZ2 TRP    43      32.140  24.700  37.900  1.00  0.00           H
ATOM    499  CH2 TRP    43      30.640  23.340  38.890  1.00  0.00           C
ATOM    500  HH2 TRP    43      30.090  23.000  38.030  1.00  0.00           H
ATOM    501  CZ3 TRP    43      30.110  23.070  40.150  1.00  0.00           C
ATOM    502  HZ3 TRP    43      29.190  22.520  40.310  1.00  0.00           H
ATOM    503  CE3 TRP    43      30.790  23.490  41.310  1.00  0.00           C
ATOM    504  HE3 TRP    43      30.400  23.330  42.310  1.00  0.00           H
ATOM    505  CD2 TRP    43      32.010  24.210  41.250  1.00  0.00           C
ATOM    506  C   TRP    43      32.620  25.160  46.010  1.00  0.00           C
ATOM    507  O   TRP    43      33.610  25.430  46.770  1.00  0.00           O
ATOM    508  N   PHE    44      31.500  24.550  46.390  1.00  0.00           N
ATOM    509  H   PHE    44      30.820  24.260  45.700  1.00  0.00           H
ATOM    510  CA  PHE    44      31.150  24.030  47.640  1.00  0.00           C
ATOM    511  HA  PHE    44      31.980  23.950  48.350  1.00  0.00           H
ATOM    512  CB  PHE    44      30.070  24.950  48.200  1.00  0.00           C
ATOM    513  HB1 PHE    44      29.590  24.390  49.000  1.00  0.00           H
ATOM    514  HB2 PHE    44      29.330  25.210  47.440  1.00  0.00           H
ATOM    515  CG  PHE    44      30.580  26.260  48.850  1.00  0.00           C
ATOM    516  CD1 PHE    44      30.180  27.500  48.220  1.00  0.00           C
ATOM    517  HD1 PHE    44      29.600  27.540  47.310  1.00  0.00           H
ATOM    518  CE1 PHE    44      30.670  28.710  48.690  1.00  0.00           C
ATOM    519  HE1 PHE    44      30.510  29.620  48.120  1.00  0.00           H
ATOM    520  CZ  PHE    44      31.240  28.790  49.960  1.00  0.00           C
ATOM    521  HZ  PHE    44      31.410  29.720  50.480  1.00  0.00           H
ATOM    522  CE2 PHE    44      31.550  27.600  50.710  1.00  0.00           C
ATOM    523  HE2 PHE    44      32.020  27.620  51.680  1.00  0.00           H
ATOM    524  CD2 PHE    44      31.250  26.340  50.090  1.00  0.00           C
ATOM    525  HD2 PHE    44      31.400  25.450  50.680  1.00  0.00           H
ATOM    526  C   PHE    44      30.590  22.630  47.410  1.00  0.00           C
ATOM    527  O   PHE    44      30.070  22.470  46.350  1.00  0.00           O
ATOM    528  N   ARG    45      30.690  21.780  48.390  1.00  0.00           N
ATOM    529  H   ARG    45      31.160  22.140  49.200  1.00  0.00           H
ATOM    530  CA  ARG    45      30.000  20.450  48.430  1.00  0.00           C
ATOM    531  HA  ARG    45      29.440  20.380  47.500  1.00  0.00           H
ATOM    532  CB  ARG    45      31.050  19.300  48.300  1.00  0.00           C
ATOM    533  HB1 ARG    45      31.500  19.510  47.340  1.00  0.00           H
ATOM    534  HB2 ARG    45      30.530  18.350  48.180  1.00  0.00           H
ATOM    535  CG  ARG    45      32.200  19.130  49.310  1.00  0.00           C
ATOM    536  HG1 ARG    45      31.760  18.770  50.240  1.00  0.00           H
ATOM    537  HG2 ARG    45      32.670  20.100  49.460  1.00  0.00           H
ATOM    538  CD  ARG    45      33.030  17.990  48.700  1.00  0.00           C
ATOM    539  HD1 ARG    45      33.060  18.140  47.620  1.00  0.00           H
ATOM    540  HD2 ARG    45      32.610  17.020  48.960  1.00  0.00           H
ATOM    541  NE  ARG    45      34.410  17.900  49.230  1.00  0.00           N
ATOM    542  HE  ARG    45      34.590  18.460  50.050  1.00  0.00           H
ATOM    543  CZ  ARG    45      35.250  16.910  48.980  1.00  0.00           C
ATOM    544  NH1 ARG    45      35.020  16.010  48.100  1.00  0.00           N
ATOM    545 1HH1 ARG    45      34.180  16.160  47.550  1.00  0.00           H
ATOM    546 2HH1 ARG    45      35.690  15.260  48.030  1.00  0.00           H
ATOM    547  NH2 ARG    45      36.350  16.720  49.630  1.00  0.00           N
ATOM    548 1HH2 ARG    45      36.590  17.430  50.310  1.00  0.00           H
ATOM    549 2HH2 ARG    45      36.970  15.950  49.420  1.00  0.00           H
ATOM    550  C   ARG    45      29.040  20.220  49.620  1.00  0.00           C
ATOM    551  O   ARG    45      29.410  20.590  50.700  1.00  0.00           O
ATOM    552  N   GLN    46      27.870  19.600  49.400  1.00  0.00           N
ATOM    553  H   GLN    46      27.810  19.230  48.460  1.00  0.00           H
ATOM    554  CA  GLN    46      27.050  19.020  50.510  1.00  0.00           C
ATOM    555  HA  GLN    46      27.660  19.060  51.410  1.00  0.00           H
ATOM    556  CB  GLN    46      25.780  19.920  50.730  1.00  0.00           C
ATOM    557  HB1 GLN    46      25.060  19.650  49.960  1.00  0.00           H
ATOM    558  HB2 GLN    46      26.100  20.950  50.580  1.00  0.00           H
ATOM    559  CG  GLN    46      25.040  19.710  52.040  1.00  0.00           C
ATOM    560  HG1 GLN    46      25.750  19.840  52.850  1.00  0.00           H
ATOM    561  HG2 GLN    46      24.640  18.710  52.190  1.00  0.00           H
ATOM    562  CD  GLN    46      23.860  20.680  52.350  1.00  0.00           C
ATOM    563  OE1 GLN    46      23.550  21.580  51.530  1.00  0.00           O
ATOM    564  NE2 GLN    46      23.340  20.630  53.540  1.00  0.00           N
ATOM    565 1HE2 GLN    46      23.550  19.800  54.080  1.00  0.00           H
ATOM    566 2HE2 GLN    46      22.520  21.140  53.840  1.00  0.00           H
ATOM    567  C   GLN    46      26.670  17.580  50.200  1.00  0.00           C
ATOM    568  O   GLN    46      26.230  17.300  49.060  1.00  0.00           O
ATOM    569  N   ALA    47      26.940  16.590  51.130  1.00  0.00           N
ATOM    570  H   ALA    47      27.420  16.840  51.990  1.00  0.00           H
ATOM    571  CA  ALA    47      26.560  15.230  50.920  1.00  0.00           C
ATOM    572  HA  ALA    47      26.560  15.030  49.850  1.00  0.00           H
ATOM    573  CB  ALA    47      27.610  14.390  51.550  1.00  0.00           C
ATOM    574  HB1 ALA    47      27.470  13.320  51.420  1.00  0.00           H
ATOM    575  HB2 ALA    47      28.580  14.650  51.120  1.00  0.00           H
ATOM    576  HB3 ALA    47      27.680  14.570  52.630  1.00  0.00           H
ATOM    577  C   ALA    47      25.210  14.910  51.610  1.00  0.00           C
ATOM    578  O   ALA    47      24.700  15.770  52.300  1.00  0.00           O
ATOM    579  N   PRO    48      24.640  13.650  51.400  1.00  0.00           N
ATOM    580  CD  PRO    48      25.020  12.640  50.410  1.00  0.00           C
ATOM    581  HD1 PRO    48      25.870  12.020  50.700  1.00  0.00           H
ATOM    582  HD2 PRO    48      25.290  13.100  49.460  1.00  0.00           H
ATOM    583  CG  PRO    48      23.790  11.770  50.310  1.00  0.00           C
ATOM    584  HG1 PRO    48      24.070  10.750  50.050  1.00  0.00           H
ATOM    585  HG2 PRO    48      23.210  12.240  49.520  1.00  0.00           H
ATOM    586  CB  PRO    48      23.060  11.910  51.630  1.00  0.00           C
ATOM    587  HB1 PRO    48      23.500  11.220  52.350  1.00  0.00           H
ATOM    588  HB2 PRO    48      22.000  11.710  51.490  1.00  0.00           H
ATOM    589  CA  PRO    48      23.360  13.330  52.040  1.00  0.00           C
ATOM    590  HA  PRO    48      22.600  14.050  51.730  1.00  0.00           H
ATOM    591  C   PRO    48      23.330  13.400  53.580  1.00  0.00           C
ATOM    592  O   PRO    48      24.360  13.000  54.200  1.00  0.00           O
ATOM    593  N   GLY    49      22.320  13.850  54.250  1.00  0.00           N
ATOM    594  H   GLY    49      21.650  14.430  53.750  1.00  0.00           H
ATOM    595  CA  GLY    49      22.210  13.940  55.680  1.00  0.00           C
ATOM    596  HA1 GLY    49      22.270  12.950  56.140  1.00  0.00           H
ATOM    597  HA2 GLY    49      21.240  14.290  56.020  1.00  0.00           H
ATOM    598  C   GLY    49      23.320  14.770  56.390  1.00  0.00           C
ATOM    599  O   GLY    49      23.550  14.490  57.540  1.00  0.00           O
ATOM    600  N   ARG    50      23.950  15.760  55.700  1.00  0.00           N
ATOM    601  H   ARG    50      23.690  16.020  54.760  1.00  0.00           H
ATOM    602  CA  ARG    50      25.150  16.510  56.170  1.00  0.00           C
ATOM    603  HA  ARG    50      25.220  16.420  57.260  1.00  0.00           H
ATOM    604  CB  ARG    50      26.410  15.930  55.580  1.00  0.00           C
ATOM    605  HB1 ARG    50      27.250  16.620  55.680  1.00  0.00           H
ATOM    606  HB2 ARG    50      26.200  15.680  54.540  1.00  0.00           H
ATOM    607  CG  ARG    50      26.880  14.630  56.300  1.00  0.00           C
ATOM    608  HG1 ARG    50      26.140  13.830  56.280  1.00  0.00           H
ATOM    609  HG2 ARG    50      27.140  14.940  57.310  1.00  0.00           H
ATOM    610  CD  ARG    50      28.100  13.900  55.680  1.00  0.00           C
ATOM    611  HD1 ARG    50      27.810  13.510  54.700  1.00  0.00           H
ATOM    612  HD2 ARG    50      28.350  12.970  56.190  1.00  0.00           H
ATOM    613  NE  ARG    50      29.250  14.880  55.740  1.00  0.00           N
ATOM    614  HE  ARG    50      29.230  15.430  56.590  1.00  0.00           H
ATOM    615  CZ  ARG    50      30.100  15.230  54.790  1.00  0.00           C
ATOM    616  NH1 ARG    50      30.090  14.650  53.610  1.00  0.00           N
ATOM    617 1HH1 ARG    50      29.560  13.800  53.450  1.00  0.00           H
ATOM    618 2HH1 ARG    50      30.750  14.990  52.920  1.00  0.00           H
ATOM    619  NH2 ARG    50      30.980  16.160  54.980  1.00  0.00           N
ATOM    620 1HH2 ARG    50      31.000  16.670  55.850  1.00  0.00           H
ATOM    621 2HH2 ARG    50      31.590  16.490  54.250  1.00  0.00           H
ATOM    622  C   ARG    50      25.070  18.010  55.790  1.00  0.00           C
ATOM    623  O   ARG    50      24.420  18.360  54.820  1.00  0.00           O
ATOM    624  N   GLU    51      25.830  18.850  56.430  1.00  0.00           N
ATOM    625  H   GLU    51      26.410  18.400  57.110  1.00  0.00           H
ATOM    626  CA  GLU    51      26.010  20.320  56.210  1.00  0.00           C
ATOM    627  HA  GLU    51      25.130  20.890  55.890  1.00  0.00           H
ATOM    628  CB  GLU    51      26.490  21.030  57.520  1.00  0.00           C
ATOM    629  HB1 GLU    51      26.520  22.060  57.170  1.00  0.00           H
ATOM    630  HB2 GLU    51      27.470  20.610  57.760  1.00  0.00           H
ATOM    631  CG  GLU    51      25.560  20.920  58.740  1.00  0.00           C
ATOM    632  HG1 GLU    51      25.030  19.960  58.710  1.00  0.00           H
ATOM    633  HG2 GLU    51      24.880  21.770  58.670  1.00  0.00           H
ATOM    634  CD  GLU    51      26.370  20.940  60.050  1.00  0.00           C
ATOM    635  OE1 GLU    51      26.510  19.840  60.620  1.00  0.00           O
ATOM    636  OE2 GLU    51      26.850  22.000  60.400  1.00  0.00           O
ATOM    637  C   GLU    51      27.010  20.450  55.000  1.00  0.00           C
ATOM    638  O   GLU    51      27.850  19.630  54.660  1.00  0.00           O
ATOM    639  N   ARG    52      27.020  21.650  54.440  1.00  0.00           N
ATOM    640  H   ARG    52      26.320  22.320  54.730  1.00  0.00           H
ATOM    641  CA  ARG    52      27.900  22.060  53.400  1.00  0.00           C
ATOM    642  HA  ARG    52      28.040  21.260  52.680  1.00  0.00           H
ATOM    643  CB  ARG    52      27.110  23.050  52.600  1.00  0.00           C
ATOM    644  HB1 ARG    52      26.840  23.890  53.230  1.00  0.00           H
ATOM    645  HB2 ARG    52      26.130  22.690  52.280  1.00  0.00           H
ATOM    646  CG  ARG    52      27.820  23.740  51.440  1.00  0.00           C
ATOM    647  HG1 ARG    52      28.320  23.040  50.780  1.00  0.00           H
ATOM    648  HG2 ARG    52      28.630  24.380  51.780  1.00  0.00           H
ATOM    649  CD  ARG    52      26.810  24.650  50.660  1.00  0.00           C
ATOM    650  HD1 ARG    52      25.950  24.040  50.410  1.00  0.00           H
ATOM    651  HD2 ARG    52      27.230  25.000  49.710  1.00  0.00           H
ATOM    652  NE  ARG    52      26.540  25.860  51.440  1.00  0.00           N
ATOM    653  HE  ARG    52      27.190  26.170  52.150  1.00  0.00           H
ATOM    654  CZ  ARG    52      25.600  26.750  51.170  1.00  0.00           C
ATOM    655  NH1 ARG    52      24.690  26.580  50.260  1.00  0.00           N
ATOM    656 1HH1 ARG    52      24.580  25.820  49.600  1.00  0.00           H
ATOM    657 2HH1 ARG    52      24.140  27.350  49.910  1.00  0.00           H
ATOM    658  NH2 ARG    52      25.530  27.780  51.990  1.00  0.00           N
ATOM    659 1HH2 ARG    52      26.270  27.980  52.640  1.00  0.00           H
ATOM    660 2HH2 ARG    52      24.780  28.450  51.910  1.00  0.00           H
ATOM    661  C   ARG    52      29.350  22.530  53.730  1.00  0.00           C
ATOM    662  O   ARG    52      29.610  23.010  54.830  1.00  0.00           O
ATOM    663  N   GLU    53      30.250  22.310  52.810  1.00  0.00           N
ATOM    664  H   GLU    53      30.000  21.910  51.920  1.00  0.00           H
ATOM    665  CA  GLU    53      31.720  22.420  53.100  1.00  0.00           C
ATOM    666  HA  GLU    53      31.980  23.000  53.980  1.00  0.00           H
ATOM    667  CB  GLU    53      32.400  21.060  53.150  1.00  0.00           C
ATOM    668  HB1 GLU    53      33.480  21.180  53.130  1.00  0.00           H
ATOM    669  HB2 GLU    53      32.160  20.330  52.370  1.00  0.00           H
ATOM    670  CG  GLU    53      31.970  20.270  54.350  1.00  0.00           C
ATOM    671  HG1 GLU    53      30.890  20.130  54.330  1.00  0.00           H
ATOM    672  HG2 GLU    53      32.140  20.780  55.300  1.00  0.00           H
ATOM    673  CD  GLU    53      32.670  18.910  54.340  1.00  0.00           C
ATOM    674  OE1 GLU    53      33.610  18.720  55.130  1.00  0.00           O
ATOM    675  OE2 GLU    53      32.250  18.010  53.630  1.00  0.00           O
ATOM    676  C   GLU    53      32.350  23.130  51.910  1.00  0.00           C
ATOM    677  O   GLU    53      31.920  22.850  50.800  1.00  0.00           O
ATOM    678  N   PHE    54      33.350  24.020  52.140  1.00  0.00           N
ATOM    679  H   PHE    54      33.670  24.200  53.080  1.00  0.00           H
ATOM    680  CA  PHE    54      34.080  24.610  50.990  1.00  0.00           C
ATOM    681  HA  PHE    54      33.340  24.730  50.200  1.00  0.00           H
ATOM    682  CB  PHE    54      34.690  25.880  51.550  1.00  0.00           C
ATOM    683  HB1 PHE    54      35.450  25.700  52.310  1.00  0.00           H
ATOM    684  HB2 PHE    54      33.980  26.580  52.000  1.00  0.00           H
ATOM    685  CG  PHE    54      35.420  26.670  50.520  1.00  0.00           C
ATOM    686  CD1 PHE    54      34.850  27.120  49.350  1.00  0.00           C
ATOM    687  HD1 PHE    54      33.810  26.870  49.250  1.00  0.00           H
ATOM    688  CE1 PHE    54      35.550  27.740  48.300  1.00  0.00           C
ATOM    689  HE1 PHE    54      35.090  28.010  47.370  1.00  0.00           H
ATOM    690  CZ  PHE    54      36.940  27.840  48.460  1.00  0.00           C
ATOM    691  HZ  PHE    54      37.510  28.340  47.700  1.00  0.00           H
ATOM    692  CE2 PHE    54      37.570  27.390  49.640  1.00  0.00           C
ATOM    693  HE2 PHE    54      38.620  27.540  49.820  1.00  0.00           H
ATOM    694  CD2 PHE    54      36.770  26.850  50.660  1.00  0.00           C
ATOM    695  HD2 PHE    54      37.290  26.520  51.550  1.00  0.00           H
ATOM    696  C   PHE    54      35.080  23.640  50.380  1.00  0.00           C
ATOM    697  O   PHE    54      35.720  22.740  50.940  1.00  0.00           O
ATOM    698  N   VAL    55      35.280  23.880  49.090  1.00  0.00           N
ATOM    699  H   VAL    55      34.760  24.670  48.730  1.00  0.00           H
ATOM    700  CA  VAL    55      36.140  23.140  48.120  1.00  0.00           C
ATOM    701  HA  VAL    55      36.750  22.400  48.640  1.00  0.00           H
ATOM    702  CB  VAL    55      35.360  22.430  46.990  1.00  0.00           C
ATOM    703  HB  VAL    55      34.670  23.070  46.450  1.00  0.00           H
ATOM    704  CG1 VAL    55      36.440  21.830  46.000  1.00  0.00           C
ATOM    705 1HG1 VAL    55      37.270  21.470  46.620  1.00  0.00           H
ATOM    706 2HG1 VAL    55      36.000  20.950  45.540  1.00  0.00           H
ATOM    707 3HG1 VAL    55      36.760  22.630  45.340  1.00  0.00           H
ATOM    708  CG2 VAL    55      34.420  21.340  47.530  1.00  0.00           C
ATOM    709 1HG2 VAL    55      33.790  21.760  48.310  1.00  0.00           H
ATOM    710 2HG2 VAL    55      33.770  20.870  46.800  1.00  0.00           H
ATOM    711 3HG2 VAL    55      35.000  20.620  48.100  1.00  0.00           H
ATOM    712  C   VAL    55      37.230  24.090  47.550  1.00  0.00           C
ATOM    713  O   VAL    55      38.390  23.940  47.960  1.00  0.00           O
ATOM    714  N   ALA    56      36.830  24.990  46.610  1.00  0.00           N
ATOM    715  H   ALA    56      35.850  24.990  46.370  1.00  0.00           H
ATOM    716  CA  ALA    56      37.780  25.920  45.940  1.00  0.00           C
ATOM    717  HA  ALA    56      38.520  26.250  46.670  1.00  0.00           H
ATOM    718  CB  ALA    56      38.570  25.220  44.820  1.00  0.00           C
ATOM    719  HB1 ALA    56      39.480  25.770  44.570  1.00  0.00           H
ATOM    720  HB2 ALA    56      38.910  24.260  45.220  1.00  0.00           H
ATOM    721  HB3 ALA    56      37.840  25.100  44.020  1.00  0.00           H
ATOM    722  C   ALA    56      37.180  27.240  45.330  1.00  0.00           C
ATOM    723  O   ALA    56      36.030  27.190  44.910  1.00  0.00           O
ATOM    724  N   SER    57      37.940  28.320  45.260  1.00  0.00           N
ATOM    725  H   SER    57      38.840  28.240  45.700  1.00  0.00           H
ATOM    726  CA  SER    57      37.580  29.650  44.720  1.00  0.00           C
ATOM    727  HA  SER    57      36.830  29.510  43.940  1.00  0.00           H
ATOM    728  CB  SER    57      36.920  30.530  45.710  1.00  0.00           C
ATOM    729  HB1 SER    57      36.060  29.940  46.030  1.00  0.00           H
ATOM    730  HB2 SER    57      36.570  31.480  45.320  1.00  0.00           H
ATOM    731  OG  SER    57      37.900  30.810  46.660  1.00  0.00           O
ATOM    732  HG  SER    57      37.430  31.040  47.460  1.00  0.00           H
ATOM    733  C   SER    57      38.800  30.330  43.900  1.00  0.00           C
ATOM    734  O   SER    57      39.970  30.060  44.090  1.00  0.00           O
ATOM    735  N   ILE    58      38.330  31.190  42.930  1.00  0.00           N
ATOM    736  H   ILE    58      37.340  31.230  42.750  1.00  0.00           H
ATOM    737  CA  ILE    58      39.190  31.950  42.040  1.00  0.00           C
ATOM    738  HA  ILE    58      40.190  31.900  42.480  1.00  0.00           H
ATOM    739  CB  ILE    58      39.220  31.400  40.620  1.00  0.00           C
ATOM    740  HB  ILE    58      39.260  30.320  40.790  1.00  0.00           H
ATOM    741  CG2 ILE    58      37.920  31.630  39.860  1.00  0.00           C
ATOM    742 1HG2 ILE    58      37.840  31.030  38.960  1.00  0.00           H
ATOM    743 2HG2 ILE    58      37.080  31.450  40.540  1.00  0.00           H
ATOM    744 3HG2 ILE    58      37.990  32.680  39.570  1.00  0.00           H
ATOM    745  CG1 ILE    58      40.510  31.730  39.820  1.00  0.00           C
ATOM    746 1HG1 ILE    58      41.390  31.930  40.420  1.00  0.00           H
ATOM    747 2HG1 ILE    58      40.290  32.640  39.270  1.00  0.00           H
ATOM    748  CD  ILE    58      40.850  30.570  38.900  1.00  0.00           C
ATOM    749  HD1 ILE    58      40.120  30.540  38.090  1.00  0.00           H
ATOM    750  HD2 ILE    58      41.790  30.880  38.430  1.00  0.00           H
ATOM    751  HD3 ILE    58      41.020  29.600  39.370  1.00  0.00           H
ATOM    752  C   ILE    58      38.810  33.440  42.070  1.00  0.00           C
ATOM    753  O   ILE    58      37.640  33.850  41.920  1.00  0.00           O
ATOM    754  N   LYS    59      39.840  34.350  42.260  1.00  0.00           N
ATOM    755  H   LYS    59      40.770  34.000  42.450  1.00  0.00           H
ATOM    756  CA  LYS    59      39.700  35.850  42.190  1.00  0.00           C
ATOM    757  HA  LYS    59      38.720  36.060  42.630  1.00  0.00           H
ATOM    758  CB  LYS    59      40.750  36.550  43.030  1.00  0.00           C
ATOM    759  HB1 LYS    59      40.940  37.570  42.690  1.00  0.00           H
ATOM    760  HB2 LYS    59      41.670  35.990  42.880  1.00  0.00           H
ATOM    761  CG  LYS    59      40.300  36.680  44.490  1.00  0.00           C
ATOM    762  HG1 LYS    59      39.600  35.890  44.750  1.00  0.00           H
ATOM    763  HG2 LYS    59      39.840  37.670  44.570  1.00  0.00           H
ATOM    764  CD  LYS    59      41.510  36.650  45.460  1.00  0.00           C
ATOM    765  HD1 LYS    59      41.930  35.660  45.300  1.00  0.00           H
ATOM    766  HD2 LYS    59      41.130  36.790  46.470  1.00  0.00           H
ATOM    767  CE  LYS    59      42.500  37.690  45.080  1.00  0.00           C
ATOM    768  HE1 LYS    59      42.140  38.710  45.030  1.00  0.00           H
ATOM    769  HE2 LYS    59      42.930  37.530  44.090  1.00  0.00           H
ATOM    770  NZ  LYS    59      43.600  37.660  46.040  1.00  0.00           N
ATOM    771  HZ1 LYS    59      44.350  38.330  45.910  1.00  0.00           H
ATOM    772  HZ2 LYS    59      43.300  37.730  47.000  1.00  0.00           H
ATOM    773  HZ3 LYS    59      44.020  36.740  46.090  1.00  0.00           H
ATOM    774  C   LYS    59      39.800  36.320  40.740  1.00  0.00           C
ATOM    775  O   LYS    59      40.560  35.810  39.910  1.00  0.00           O
ATOM    776  N   TRP    60      39.130  37.460  40.430  1.00  0.00           N
ATOM    777  H   TRP    60      38.590  37.880  41.170  1.00  0.00           H
ATOM    778  CA  TRP    60      39.000  37.970  39.040  1.00  0.00           C
ATOM    779  HA  TRP    60      38.530  37.160  38.480  1.00  0.00           H
ATOM    780  CB  TRP    60      38.030  39.140  38.960  1.00  0.00           C
ATOM    781  HB1 TRP    60      37.050  38.690  39.100  1.00  0.00           H
ATOM    782  HB2 TRP    60      38.190  39.620  38.000  1.00  0.00           H
ATOM    783  CG  TRP    60      38.180  40.200  39.960  1.00  0.00           C
ATOM    784  CD1 TRP    60      37.410  40.220  41.110  1.00  0.00           C
ATOM    785  HD1 TRP    60      36.570  39.580  41.320  1.00  0.00           H
ATOM    786  NE1 TRP    60      37.840  41.300  41.850  1.00  0.00           N
ATOM    787  HE1 TRP    60      37.400  41.610  42.710  1.00  0.00           H
ATOM    788  CE2 TRP    60      38.920  41.860  41.380  1.00  0.00           C
ATOM    789  CZ2 TRP    60      39.760  42.880  41.890  1.00  0.00           C
ATOM    790  HZ2 TRP    60      39.600  43.230  42.900  1.00  0.00           H
ATOM    791  CH2 TRP    60      40.680  43.410  40.980  1.00  0.00           C
ATOM    792  HH2 TRP    60      41.300  44.240  41.280  1.00  0.00           H
ATOM    793  CZ3 TRP    60      40.920  42.920  39.710  1.00  0.00           C
ATOM    794  HZ3 TRP    60      41.760  43.300  39.140  1.00  0.00           H
ATOM    795  CE3 TRP    60      40.180  41.790  39.340  1.00  0.00           C
ATOM    796  HE3 TRP    60      40.390  41.350  38.380  1.00  0.00           H
ATOM    797  CD2 TRP    60      39.100  41.330  40.040  1.00  0.00           C
ATOM    798  C   TRP    60      40.290  38.210  38.290  1.00  0.00           C
ATOM    799  O   TRP    60      40.260  37.870  37.090  1.00  0.00           O
ATOM    800  N   ALA    61      41.400  38.650  38.880  1.00  0.00           N
ATOM    801  H   ALA    61      41.310  38.800  39.880  1.00  0.00           H
ATOM    802  CA  ALA    61      42.750  38.670  38.240  1.00  0.00           C
ATOM    803  HA  ALA    61      42.680  39.010  37.200  1.00  0.00           H
ATOM    804  CB  ALA    61      43.550  39.790  38.890  1.00  0.00           C
ATOM    805  HB1 ALA    61      42.940  40.680  38.730  1.00  0.00           H
ATOM    806  HB2 ALA    61      43.640  39.630  39.970  1.00  0.00           H
ATOM    807  HB3 ALA    61      44.570  39.880  38.510  1.00  0.00           H
ATOM    808  C   ALA    61      43.500  37.310  38.150  1.00  0.00           C
ATOM    809  O   ALA    61      44.580  37.320  37.550  1.00  0.00           O
ATOM    810  N   GLY    65      43.050  36.170  38.700  1.00  0.00           N
ATOM    811  H   GLY    65      42.180  36.260  39.210  1.00  0.00           H
ATOM    812  CA  GLY    65      43.560  34.790  38.450  1.00  0.00           C
ATOM    813  HA1 GLY    65      44.480  34.880  37.870  1.00  0.00           H
ATOM    814  HA2 GLY    65      42.680  34.270  38.080  1.00  0.00           H
ATOM    815  C   GLY    65      44.080  34.020  39.760  1.00  0.00           C
ATOM    816  O   GLY    65      44.600  32.910  39.670  1.00  0.00           O
ATOM    817  N   ASP    66      44.010  34.600  40.950  1.00  0.00           N
ATOM    818  H   ASP    66      43.610  35.530  40.920  1.00  0.00           H
ATOM    819  CA  ASP    66      44.520  34.100  42.190  1.00  0.00           C
ATOM    820  HA  ASP    66      45.470  33.620  41.990  1.00  0.00           H
ATOM    821  CB  ASP    66      44.890  35.250  43.160  1.00  0.00           C
ATOM    822  HB1 ASP    66      44.080  35.950  43.320  1.00  0.00           H
ATOM    823  HB2 ASP    66      45.760  35.760  42.740  1.00  0.00           H
ATOM    824  CG  ASP    66      45.300  34.750  44.560  1.00  0.00           C
ATOM    825  OD1 ASP    66      44.590  34.990  45.580  1.00  0.00           O
ATOM    826  OD2 ASP    66      46.460  34.310  44.640  1.00  0.00           O
ATOM    827  C   ASP    66      43.590  33.080  42.820  1.00  0.00           C
ATOM    828  O   ASP    66      42.410  33.320  43.060  1.00  0.00           O
ATOM    829  N   ARG    67      44.060  31.870  43.220  1.00  0.00           N
ATOM    830  H   ARG    67      45.050  31.740  43.040  1.00  0.00           H
ATOM    831  CA  ARG    67      43.360  30.690  43.650  1.00  0.00           C
ATOM    832  HA  ARG    67      42.330  30.750  43.290  1.00  0.00           H
ATOM    833  CB  ARG    67      43.890  29.460  42.900  1.00  0.00           C
ATOM    834  HB1 ARG    67      43.370  28.600  43.330  1.00  0.00           H
ATOM    835  HB2 ARG    67      44.910  29.350  43.250  1.00  0.00           H
ATOM    836  CG  ARG    67      43.940  29.490  41.370  1.00  0.00           C
ATOM    837  HG1 ARG    67      44.420  30.410  41.020  1.00  0.00           H
ATOM    838  HG2 ARG    67      42.890  29.490  41.090  1.00  0.00           H
ATOM    839  CD  ARG    67      44.700  28.240  40.700  1.00  0.00           C
ATOM    840  HD1 ARG    67      44.340  27.340  41.190  1.00  0.00           H
ATOM    841  HD2 ARG    67      45.780  28.380  40.720  1.00  0.00           H
ATOM    842  NE  ARG    67      44.270  27.980  39.300  1.00  0.00           N
ATOM    843  HE  ARG    67      43.340  27.600  39.250  1.00  0.00           H
ATOM    844  CZ  ARG    67      44.810  28.350  38.170  1.00  0.00           C
ATOM    845  NH1 ARG    67      45.880  29.100  38.090  1.00  0.00           N
ATOM    846 1HH1 ARG    67      46.360  29.320  38.950  1.00  0.00           H
ATOM    847 2HH1 ARG    67      46.330  29.370  37.230  1.00  0.00           H
ATOM    848  NH2 ARG    67      44.110  27.960  37.070  1.00  0.00           N
ATOM    849 1HH2 ARG    67      43.350  27.310  37.180  1.00  0.00           H
ATOM    850 2HH2 ARG    67      44.380  28.200  36.130  1.00  0.00           H
ATOM    851  C   ARG    67      43.310  30.510  45.160  1.00  0.00           C
ATOM    852  O   ARG    67      44.340  30.730  45.850  1.00  0.00           O
ATOM    853  N   THR    68      42.190  30.030  45.750  1.00  0.00           N
ATOM    854  H   THR    68      41.410  29.840  45.140  1.00  0.00           H
ATOM    855  CA  THR    68      42.060  29.630  47.170  1.00  0.00           C
ATOM    856  HA  THR    68      42.980  29.490  47.740  1.00  0.00           H
ATOM    857  CB  THR    68      41.320  30.740  47.930  1.00  0.00           C
ATOM    858  HB  THR    68      40.390  31.070  47.460  1.00  0.00           H
ATOM    859  CG2 THR    68      41.170  30.520  49.400  1.00  0.00           C
ATOM    860 1HG2 THR    68      42.090  30.130  49.830  1.00  0.00           H
ATOM    861 2HG2 THR    68      40.850  31.440  49.890  1.00  0.00           H
ATOM    862 3HG2 THR    68      40.360  29.800  49.460  1.00  0.00           H
ATOM    863  OG1 THR    68      42.180  31.810  47.970  1.00  0.00           O
ATOM    864  HG1 THR    68      42.130  32.190  47.080  1.00  0.00           H
ATOM    865  C   THR    68      41.400  28.280  47.310  1.00  0.00           C
ATOM    866  O   THR    68      40.540  27.870  46.470  1.00  0.00           O
ATOM    867  N   TYR    69      41.710  27.520  48.370  1.00  0.00           N
ATOM    868  H   TYR    69      42.450  27.850  48.970  1.00  0.00           H
ATOM    869  CA  TYR    69      41.390  26.100  48.540  1.00  0.00           C
ATOM    870  HA  TYR    69      40.530  25.850  47.930  1.00  0.00           H
ATOM    871  CB  TYR    69      42.560  25.180  48.080  1.00  0.00           C
ATOM    872  HB1 TYR    69      42.310  24.190  48.480  1.00  0.00           H
ATOM    873  HB2 TYR    69      43.430  25.450  48.660  1.00  0.00           H
ATOM    874  CG  TYR    69      42.860  25.070  46.650  1.00  0.00           C
ATOM    875  CD1 TYR    69      43.860  25.900  46.140  1.00  0.00           C
ATOM    876  HD1 TYR    69      44.390  26.510  46.860  1.00  0.00           H
ATOM    877  CE1 TYR    69      44.070  25.980  44.730  1.00  0.00           C
ATOM    878  HE1 TYR    69      44.850  26.640  44.370  1.00  0.00           H
ATOM    879  CZ  TYR    69      43.110  25.330  43.900  1.00  0.00           C
ATOM    880  OH  TYR    69      43.220  25.330  42.540  1.00  0.00           O
ATOM    881  HH  TYR    69      44.140  25.500  42.330  1.00  0.00           H
ATOM    882  CE2 TYR    69      42.100  24.520  44.450  1.00  0.00           C
ATOM    883  HE2 TYR    69      41.520  24.040  43.670  1.00  0.00           H
ATOM    884  CD2 TYR    69      41.940  24.360  45.800  1.00  0.00           C
ATOM    885  HD2 TYR    69      41.120  23.820  46.240  1.00  0.00           H
ATOM    886  C   TYR    69      40.980  25.870  50.030  1.00  0.00           C
ATOM    887  O   TYR    69      41.240  26.600  50.960  1.00  0.00           O
ATOM    888  N   GLY    70      40.280  24.720  50.190  1.00  0.00           N
ATOM    889  H   GLY    70      40.220  24.230  49.310  1.00  0.00           H
ATOM    890  CA  GLY    70      39.930  23.970  51.400  1.00  0.00           C
ATOM    891  HA1 GLY    70      39.370  23.120  51.030  1.00  0.00           H
ATOM    892  HA2 GLY    70      39.380  24.680  52.000  1.00  0.00           H
ATOM    893  C   GLY    70      41.070  23.340  52.170  1.00  0.00           C
ATOM    894  O   GLY    70      42.190  23.700  52.050  1.00  0.00           O
ATOM    895  N   THR    71      40.730  22.340  53.020  1.00  0.00           N
ATOM    896  H   THR    71      39.790  21.960  52.960  1.00  0.00           H
ATOM    897  CA  THR    71      41.650  21.620  53.860  1.00  0.00           C
ATOM    898  HA  THR    71      42.230  22.270  54.510  1.00  0.00           H
ATOM    899  CB  THR    71      40.890  20.720  54.840  1.00  0.00           C
ATOM    900  HB  THR    71      41.600  20.110  55.410  1.00  0.00           H
ATOM    901  CG2 THR    71      40.130  21.560  55.800  1.00  0.00           C
ATOM    902 1HG2 THR    71      39.650  20.810  56.430  1.00  0.00           H
ATOM    903 2HG2 THR    71      40.650  22.280  56.430  1.00  0.00           H
ATOM    904 3HG2 THR    71      39.250  22.050  55.380  1.00  0.00           H
ATOM    905  OG1 THR    71      40.040  19.870  54.060  1.00  0.00           O
ATOM    906  HG1 THR    71      40.030  19.140  54.680  1.00  0.00           H
ATOM    907  C   THR    71      42.710  20.930  53.010  1.00  0.00           C
ATOM    908  O   THR    71      42.620  20.750  51.790  1.00  0.00           O
ATOM    909  N   ASP    72      43.800  20.560  53.670  1.00  0.00           N
ATOM    910  H   ASP    72      43.770  20.800  54.650  1.00  0.00           H
ATOM    911  CA  ASP    72      45.070  20.120  52.990  1.00  0.00           C
ATOM    912  HA  ASP    72      45.560  20.930  52.460  1.00  0.00           H
ATOM    913  CB  ASP    72      46.020  19.720  54.160  1.00  0.00           C
ATOM    914  HB1 ASP    72      45.510  19.050  54.860  1.00  0.00           H
ATOM    915  HB2 ASP    72      46.290  20.630  54.710  1.00  0.00           H
ATOM    916  CG  ASP    72      47.260  19.050  53.600  1.00  0.00           C
ATOM    917  OD1 ASP    72      47.410  17.790  53.820  1.00  0.00           O
ATOM    918  OD2 ASP    72      48.150  19.670  53.030  1.00  0.00           O
ATOM    919  C   ASP    72      44.800  18.950  52.090  1.00  0.00           C
ATOM    920  O   ASP    72      45.360  18.860  50.960  1.00  0.00           O
ATOM    921  N   SER    73      43.910  18.040  52.500  1.00  0.00           N
ATOM    922  H   SER    73      43.410  18.330  53.340  1.00  0.00           H
ATOM    923  CA  SER    73      43.490  16.830  51.750  1.00  0.00           C
ATOM    924  HA  SER    73      44.330  16.220  51.420  1.00  0.00           H
ATOM    925  CB  SER    73      42.660  15.960  52.670  1.00  0.00           C
ATOM    926  HB1 SER    73      43.210  15.650  53.560  1.00  0.00           H
ATOM    927  HB2 SER    73      42.490  15.010  52.170  1.00  0.00           H
ATOM    928  OG  SER    73      41.450  16.500  52.950  1.00  0.00           O
ATOM    929  HG  SER    73      40.900  15.760  53.210  1.00  0.00           H
ATOM    930  C   SER    73      42.720  17.140  50.520  1.00  0.00           C
ATOM    931  O   SER    73      42.940  16.440  49.530  1.00  0.00           O
ATOM    932  N   VAL    74      41.910  18.250  50.560  1.00  0.00           N
ATOM    933  H   VAL    74      41.870  18.690  51.470  1.00  0.00           H
ATOM    934  CA  VAL    74      41.280  18.890  49.440  1.00  0.00           C
ATOM    935  HA  VAL    74      40.820  18.070  48.890  1.00  0.00           H
ATOM    936  CB  VAL    74      40.140  19.850  49.840  1.00  0.00           C
ATOM    937  HB  VAL    74      40.620  20.660  50.390  1.00  0.00           H
ATOM    938  CG1 VAL    74      39.410  20.330  48.580  1.00  0.00           C
ATOM    939 1HG1 VAL    74      38.580  20.970  48.870  1.00  0.00           H
ATOM    940 2HG1 VAL    74      40.110  20.950  48.010  1.00  0.00           H
ATOM    941 3HG1 VAL    74      39.060  19.480  48.000  1.00  0.00           H
ATOM    942  CG2 VAL    74      39.150  19.160  50.700  1.00  0.00           C
ATOM    943 1HG2 VAL    74      38.210  19.700  50.810  1.00  0.00           H
ATOM    944 2HG2 VAL    74      38.830  18.210  50.270  1.00  0.00           H
ATOM    945 3HG2 VAL    74      39.470  19.060  51.730  1.00  0.00           H
ATOM    946  C   VAL    74      42.310  19.640  48.510  1.00  0.00           C
ATOM    947  O   VAL    74      42.390  19.250  47.360  1.00  0.00           O
ATOM    948  N   LYS    75      42.900  20.700  49.040  1.00  0.00           N
ATOM    949  H   LYS    75      42.730  20.740  50.030  1.00  0.00           H
ATOM    950  CA  LYS    75      43.890  21.550  48.370  1.00  0.00           C
ATOM    951  HA  LYS    75      43.330  22.200  47.700  1.00  0.00           H
ATOM    952  CB  LYS    75      44.710  22.450  49.420  1.00  0.00           C
ATOM    953  HB1 LYS    75      45.270  21.820  50.100  1.00  0.00           H
ATOM    954  HB2 LYS    75      44.020  23.050  50.010  1.00  0.00           H
ATOM    955  CG  LYS    75      45.660  23.420  48.670  1.00  0.00           C
ATOM    956  HG1 LYS    75      45.170  23.900  47.830  1.00  0.00           H
ATOM    957  HG2 LYS    75      46.510  22.830  48.330  1.00  0.00           H
ATOM    958  CD  LYS    75      46.050  24.600  49.660  1.00  0.00           C
ATOM    959  HD1 LYS    75      45.120  25.050  50.020  1.00  0.00           H
ATOM    960  HD2 LYS    75      46.550  25.400  49.120  1.00  0.00           H
ATOM    961  CE  LYS    75      46.920  24.010  50.820  1.00  0.00           C
ATOM    962  HE1 LYS    75      47.790  23.690  50.240  1.00  0.00           H
ATOM    963  HE2 LYS    75      46.490  23.110  51.260  1.00  0.00           H
ATOM    964  NZ  LYS    75      47.240  24.980  51.880  1.00  0.00           N
ATOM    965  HZ1 LYS    75      47.900  24.500  52.490  1.00  0.00           H
ATOM    966  HZ2 LYS    75      47.680  25.860  51.650  1.00  0.00           H
ATOM    967  HZ3 LYS    75      46.440  25.230  52.450  1.00  0.00           H
ATOM    968  C   LYS    75      44.860  20.720  47.520  1.00  0.00           C
ATOM    969  O   LYS    75      45.060  21.070  46.360  1.00  0.00           O
ATOM    970  N   GLY    76      45.330  19.570  48.010  1.00  0.00           N
ATOM    971  H   GLY    76      45.020  19.300  48.940  1.00  0.00           H
ATOM    972  CA  GLY    76      46.200  18.640  47.330  1.00  0.00           C
ATOM    973  HA1 GLY    76      46.840  18.120  48.040  1.00  0.00           H
ATOM    974  HA2 GLY    76      46.860  19.190  46.670  1.00  0.00           H
ATOM    975  C   GLY    76      45.690  17.650  46.330  1.00  0.00           C
ATOM    976  O   GLY    76      46.500  16.880  45.790  1.00  0.00           O
ATOM    977  N   ARG    77      44.390  17.590  46.080  1.00  0.00           N
ATOM    978  H   ARG    77      43.930  18.130  46.790  1.00  0.00           H
ATOM    979  CA  ARG    77      43.620  16.800  45.060  1.00  0.00           C
ATOM    980  HA  ARG    77      44.390  16.440  44.380  1.00  0.00           H
ATOM    981  CB  ARG    77      42.860  15.630  45.690  1.00  0.00           C
ATOM    982  HB1 ARG    77      41.930  15.910  46.190  1.00  0.00           H
ATOM    983  HB2 ARG    77      43.380  15.220  46.550  1.00  0.00           H
ATOM    984  CG  ARG    77      42.690  14.370  44.870  1.00  0.00           C
ATOM    985  HG1 ARG    77      43.610  14.290  44.290  1.00  0.00           H
ATOM    986  HG2 ARG    77      41.790  14.450  44.250  1.00  0.00           H
ATOM    987  CD  ARG    77      42.520  13.170  45.810  1.00  0.00           C
ATOM    988  HD1 ARG    77      43.390  13.160  46.470  1.00  0.00           H
ATOM    989  HD2 ARG    77      42.440  12.290  45.170  1.00  0.00           H
ATOM    990  NE  ARG    77      41.360  13.310  46.710  1.00  0.00           N
ATOM    991  HE  ARG    77      41.470  13.860  47.550  1.00  0.00           H
ATOM    992  CZ  ARG    77      40.160  12.790  46.570  1.00  0.00           C
ATOM    993  NH1 ARG    77      39.770  12.180  45.490  1.00  0.00           N
ATOM    994 1HH1 ARG    77      40.480  12.120  44.780  1.00  0.00           H
ATOM    995 2HH1 ARG    77      38.830  11.800  45.490  1.00  0.00           H
ATOM    996  NH2 ARG    77      39.240  12.950  47.490  1.00  0.00           N
ATOM    997 1HH2 ARG    77      39.400  13.360  48.400  1.00  0.00           H
ATOM    998 2HH2 ARG    77      38.280  12.700  47.280  1.00  0.00           H
ATOM    999  C   ARG    77      42.610  17.540  44.140  1.00  0.00           C
ATOM   1000  O   ARG    77      42.210  17.000  43.120  1.00  0.00           O
ATOM   1001  N   PHE    78      42.220  18.780  44.410  1.00  0.00           N
ATOM   1002  H   PHE    78      42.420  19.080  45.350  1.00  0.00           H
ATOM   1003  CA  PHE    78      41.320  19.580  43.730  1.00  0.00           C
ATOM   1004  HA  PHE    78      40.970  19.080  42.830  1.00  0.00           H
ATOM   1005  CB  PHE    78      40.140  19.960  44.750  1.00  0.00           C
ATOM   1006  HB1 PHE    78      39.540  20.700  44.230  1.00  0.00           H
ATOM   1007  HB2 PHE    78      40.500  20.440  45.660  1.00  0.00           H
ATOM   1008  CG  PHE    78      39.200  18.850  45.020  1.00  0.00           C
ATOM   1009  CD1 PHE    78      39.670  17.860  45.860  1.00  0.00           C
ATOM   1010  HD1 PHE    78      40.620  17.910  46.370  1.00  0.00           H
ATOM   1011  CE1 PHE    78      38.820  16.770  46.060  1.00  0.00           C
ATOM   1012  HE1 PHE    78      39.160  15.890  46.570  1.00  0.00           H
ATOM   1013  CZ  PHE    78      37.520  16.780  45.580  1.00  0.00           C
ATOM   1014  HZ  PHE    78      36.860  15.940  45.740  1.00  0.00           H
ATOM   1015  CE2 PHE    78      37.020  17.900  44.850  1.00  0.00           C
ATOM   1016  HE2 PHE    78      35.990  17.930  44.520  1.00  0.00           H
ATOM   1017  CD2 PHE    78      37.870  18.960  44.500  1.00  0.00           C
ATOM   1018  HD2 PHE    78      37.510  19.800  43.920  1.00  0.00           H
ATOM   1019  C   PHE    78      42.000  20.880  43.120  1.00  0.00           C
ATOM   1020  O   PHE    78      43.040  21.370  43.660  1.00  0.00           O
ATOM   1021  N   ALA    79      41.480  21.460  42.010  1.00  0.00           N
ATOM   1022  H   ALA    79      40.640  21.100  41.580  1.00  0.00           H
ATOM   1023  CA  ALA    79      42.040  22.620  41.340  1.00  0.00           C
ATOM   1024  HA  ALA    79      42.460  23.250  42.130  1.00  0.00           H
ATOM   1025  CB  ALA    79      43.080  22.070  40.280  1.00  0.00           C
ATOM   1026  HB1 ALA    79      43.250  22.820  39.510  1.00  0.00           H
ATOM   1027  HB2 ALA    79      44.020  21.880  40.800  1.00  0.00           H
ATOM   1028  HB3 ALA    79      42.740  21.180  39.750  1.00  0.00           H
ATOM   1029  C   ALA    79      40.910  23.490  40.690  1.00  0.00           C
ATOM   1030  O   ALA    79      39.860  22.890  40.260  1.00  0.00           O
ATOM   1031  N   ILE    80      41.090  24.820  40.510  1.00  0.00           N
ATOM   1032  H   ILE    80      41.970  25.170  40.840  1.00  0.00           H
ATOM   1033  CA  ILE    80      40.010  25.680  39.860  1.00  0.00           C
ATOM   1034  HA  ILE    80      39.230  25.120  39.340  1.00  0.00           H
ATOM   1035  CB  ILE    80      39.290  26.420  40.970  1.00  0.00           C
ATOM   1036  HB  ILE    80      38.790  25.620  41.510  1.00  0.00           H
ATOM   1037  CG2 ILE    80      40.310  27.220  41.740  1.00  0.00           C
ATOM   1038 1HG2 ILE    80      39.810  28.070  42.210  1.00  0.00           H
ATOM   1039 2HG2 ILE    80      40.660  26.570  42.540  1.00  0.00           H
ATOM   1040 3HG2 ILE    80      41.180  27.670  41.250  1.00  0.00           H
ATOM   1041  CG1 ILE    80      38.120  27.330  40.480  1.00  0.00           C
ATOM   1042 1HG1 ILE    80      37.480  26.710  39.850  1.00  0.00           H
ATOM   1043 2HG1 ILE    80      38.420  28.100  39.760  1.00  0.00           H
ATOM   1044  CD  ILE    80      37.210  27.780  41.570  1.00  0.00           C
ATOM   1045  HD1 ILE    80      37.670  28.710  41.930  1.00  0.00           H
ATOM   1046  HD2 ILE    80      36.260  28.110  41.160  1.00  0.00           H
ATOM   1047  HD3 ILE    80      36.960  27.060  42.350  1.00  0.00           H
ATOM   1048  C   ILE    80      40.580  26.690  38.820  1.00  0.00           C
ATOM   1049  O   ILE    80      41.730  27.120  38.950  1.00  0.00           O
ATOM   1050  N   SER    81      39.750  27.010  37.760  1.00  0.00           N
ATOM   1051  H   SER    81      38.790  26.700  37.790  1.00  0.00           H
ATOM   1052  CA  SER    81      40.230  27.850  36.640  1.00  0.00           C
ATOM   1053  HA  SER    81      40.990  28.520  37.010  1.00  0.00           H
ATOM   1054  CB  SER    81      40.830  26.900  35.520  1.00  0.00           C
ATOM   1055  HB1 SER    81      41.130  27.490  34.660  1.00  0.00           H
ATOM   1056  HB2 SER    81      40.020  26.260  35.190  1.00  0.00           H
ATOM   1057  OG  SER    81      41.970  26.110  35.920  1.00  0.00           O
ATOM   1058  HG  SER    81      42.510  25.880  35.160  1.00  0.00           H
ATOM   1059  C   SER    81      39.140  28.740  36.040  1.00  0.00           C
ATOM   1060  O   SER    81      37.960  28.610  36.300  1.00  0.00           O
ATOM   1061  N   ARG    82      39.470  29.730  35.130  1.00  0.00           N
ATOM   1062  H   ARG    82      40.460  29.860  34.990  1.00  0.00           H
ATOM   1063  CA  ARG    82      38.480  30.550  34.410  1.00  0.00           C
ATOM   1064  HA  ARG    82      37.450  30.190  34.460  1.00  0.00           H
ATOM   1065  CB  ARG    82      38.400  31.870  35.220  1.00  0.00           C
ATOM   1066  HB1 ARG    82      37.640  31.640  35.980  1.00  0.00           H
ATOM   1067  HB2 ARG    82      37.970  32.650  34.590  1.00  0.00           H
ATOM   1068  CG  ARG    82      39.710  32.440  35.700  1.00  0.00           C
ATOM   1069  HG1 ARG    82      40.310  32.580  34.810  1.00  0.00           H
ATOM   1070  HG2 ARG    82      40.260  31.790  36.390  1.00  0.00           H
ATOM   1071  CD  ARG    82      39.590  33.830  36.370  1.00  0.00           C
ATOM   1072  HD1 ARG    82      40.450  33.890  37.040  1.00  0.00           H
ATOM   1073  HD2 ARG    82      38.700  33.730  36.990  1.00  0.00           H
ATOM   1074  NE  ARG    82      39.580  34.990  35.470  1.00  0.00           N
ATOM   1075  HE  ARG    82      40.260  34.920  34.740  1.00  0.00           H
ATOM   1076  CZ  ARG    82      38.690  35.960  35.380  1.00  0.00           C
ATOM   1077  NH1 ARG    82      37.590  36.050  36.080  1.00  0.00           N
ATOM   1078 1HH1 ARG    82      37.610  35.400  36.850  1.00  0.00           H
ATOM   1079 2HH1 ARG    82      36.820  36.680  35.910  1.00  0.00           H
ATOM   1080  NH2 ARG    82      38.880  36.790  34.380  1.00  0.00           N
ATOM   1081 1HH2 ARG    82      39.650  36.590  33.760  1.00  0.00           H
ATOM   1082 2HH2 ARG    82      38.200  37.500  34.140  1.00  0.00           H
ATOM   1083  C   ARG    82      38.760  30.760  32.940  1.00  0.00           C
ATOM   1084  O   ARG    82      39.860  30.780  32.420  1.00  0.00           O
ATOM   1085  N   ASP    83      37.710  30.880  32.210  1.00  0.00           N
ATOM   1086  H   ASP    83      36.790  30.720  32.590  1.00  0.00           H
ATOM   1087  CA  ASP    83      37.710  31.340  30.790  1.00  0.00           C
ATOM   1088  HA  ASP    83      38.740  31.450  30.440  1.00  0.00           H
ATOM   1089  CB  ASP    83      37.260  30.180  29.910  1.00  0.00           C
ATOM   1090  HB1 ASP    83      36.200  29.960  30.080  1.00  0.00           H
ATOM   1091  HB2 ASP    83      37.720  29.280  30.310  1.00  0.00           H
ATOM   1092  CG  ASP    83      37.520  30.380  28.380  1.00  0.00           C
ATOM   1093  OD1 ASP    83      37.520  31.510  27.920  1.00  0.00           O
ATOM   1094  OD2 ASP    83      37.670  29.280  27.770  1.00  0.00           O
ATOM   1095  C   ASP    83      36.840  32.610  30.430  1.00  0.00           C
ATOM   1096  O   ASP    83      35.610  32.660  30.630  1.00  0.00           O
ATOM   1097  N   ASN    84      37.500  33.650  29.920  1.00  0.00           N
ATOM   1098  H   ASN    84      38.510  33.600  29.910  1.00  0.00           H
ATOM   1099  CA  ASN    84      36.900  34.950  29.680  1.00  0.00           C
ATOM   1100  HA  ASN    84      35.950  35.060  30.200  1.00  0.00           H
ATOM   1101  CB  ASN    84      37.840  36.090  30.230  1.00  0.00           C
ATOM   1102  HB1 ASN    84      38.180  35.680  31.190  1.00  0.00           H
ATOM   1103  HB2 ASN    84      37.210  36.950  30.440  1.00  0.00           H
ATOM   1104  CG  ASN    84      39.040  36.330  29.340  1.00  0.00           C
ATOM   1105  OD1 ASN    84      39.550  35.470  28.590  1.00  0.00           O
ATOM   1106  ND2 ASN    84      39.490  37.570  29.230  1.00  0.00           N
ATOM   1107 1HD2 ASN    84      38.880  38.310  29.540  1.00  0.00           H
ATOM   1108 2HD2 ASN    84      40.000  37.700  28.370  1.00  0.00           H
ATOM   1109  C   ASN    84      36.380  35.160  28.270  1.00  0.00           C
ATOM   1110  O   ASN    84      35.610  36.090  28.080  1.00  0.00           O
ATOM   1111  N   ALA    85      36.770  34.260  27.340  1.00  0.00           N
ATOM   1112  H   ALA    85      37.100  33.360  27.670  1.00  0.00           H
ATOM   1113  CA  ALA    85      36.260  34.410  26.020  1.00  0.00           C
ATOM   1114  HA  ALA    85      36.240  35.450  25.710  1.00  0.00           H
ATOM   1115  CB  ALA    85      37.260  33.630  25.030  1.00  0.00           C
ATOM   1116  HB1 ALA    85      38.290  33.920  25.210  1.00  0.00           H
ATOM   1117  HB2 ALA    85      37.010  32.570  25.100  1.00  0.00           H
ATOM   1118  HB3 ALA    85      37.280  33.890  23.980  1.00  0.00           H
ATOM   1119  C   ALA    85      34.880  33.840  25.910  1.00  0.00           C
ATOM   1120  O   ALA    85      34.130  34.300  25.090  1.00  0.00           O
ATOM   1121  N   LYS    86      34.480  32.960  26.790  1.00  0.00           N
ATOM   1122  H   LYS    86      35.180  32.530  27.360  1.00  0.00           H
ATOM   1123  CA  LYS    86      33.060  32.400  26.870  1.00  0.00           C
ATOM   1124  HA  LYS    86      32.340  33.060  26.390  1.00  0.00           H
ATOM   1125  CB  LYS    86      33.030  31.040  26.180  1.00  0.00           C
ATOM   1126  HB1 LYS    86      33.280  31.310  25.150  1.00  0.00           H
ATOM   1127  HB2 LYS    86      32.010  30.670  26.240  1.00  0.00           H
ATOM   1128  CG  LYS    86      33.920  29.970  26.780  1.00  0.00           C
ATOM   1129  HG1 LYS    86      33.560  29.780  27.790  1.00  0.00           H
ATOM   1130  HG2 LYS    86      34.970  30.240  26.770  1.00  0.00           H
ATOM   1131  CD  LYS    86      33.730  28.600  26.030  1.00  0.00           C
ATOM   1132  HD1 LYS    86      34.090  28.600  25.000  1.00  0.00           H
ATOM   1133  HD2 LYS    86      32.680  28.310  25.960  1.00  0.00           H
ATOM   1134  CE  LYS    86      34.560  27.570  26.690  1.00  0.00           C
ATOM   1135  HE1 LYS    86      34.200  26.570  26.420  1.00  0.00           H
ATOM   1136  HE2 LYS    86      34.380  27.800  27.740  1.00  0.00           H
ATOM   1137  NZ  LYS    86      35.990  27.580  26.340  1.00  0.00           N
ATOM   1138  HZ1 LYS    86      36.170  27.900  25.400  1.00  0.00           H
ATOM   1139  HZ2 LYS    86      36.490  28.110  27.040  1.00  0.00           H
ATOM   1140  HZ3 LYS    86      36.380  26.650  26.380  1.00  0.00           H
ATOM   1141  C   LYS    86      32.420  32.480  28.300  1.00  0.00           C
ATOM   1142  O   LYS    86      31.480  31.730  28.550  1.00  0.00           O
ATOM   1143  N   ASN    87      33.010  33.200  29.280  1.00  0.00           N
ATOM   1144  H   ASN    87      33.800  33.760  29.010  1.00  0.00           H
ATOM   1145  CA  ASN    87      32.570  33.470  30.700  1.00  0.00           C
ATOM   1146  HA  ASN    87      33.470  33.860  31.180  1.00  0.00           H
ATOM   1147  CB  ASN    87      31.700  34.710  30.910  1.00  0.00           C
ATOM   1148  HB1 ASN    87      31.630  34.990  31.960  1.00  0.00           H
ATOM   1149  HB2 ASN    87      30.700  34.410  30.580  1.00  0.00           H
ATOM   1150  CG  ASN    87      32.160  35.890  30.050  1.00  0.00           C
ATOM   1151  OD1 ASN    87      31.600  36.270  29.030  1.00  0.00           O
ATOM   1152  ND2 ASN    87      33.240  36.570  30.460  1.00  0.00           N
ATOM   1153 1HD2 ASN    87      33.580  36.540  31.410  1.00  0.00           H
ATOM   1154 2HD2 ASN    87      33.260  37.460  29.980  1.00  0.00           H
ATOM   1155  C   ASN    87      32.160  32.180  31.480  1.00  0.00           C
ATOM   1156  O   ASN    87      31.030  31.960  31.930  1.00  0.00           O
ATOM   1157  N   THR    88      33.120  31.250  31.480  1.00  0.00           N
ATOM   1158  H   THR    88      34.050  31.510  31.190  1.00  0.00           H
ATOM   1159  CA  THR    88      32.940  29.910  32.050  1.00  0.00           C
ATOM   1160  HA  THR    88      31.980  29.800  32.550  1.00  0.00           H
ATOM   1161  CB  THR    88      33.030  28.830  30.960  1.00  0.00           C
ATOM   1162  HB  THR    88      34.000  28.930  30.470  1.00  0.00           H
ATOM   1163  CG2 THR    88      32.880  27.430  31.610  1.00  0.00           C
ATOM   1164 1HG2 THR    88      33.720  27.020  32.180  1.00  0.00           H
ATOM   1165 2HG2 THR    88      32.100  27.270  32.360  1.00  0.00           H
ATOM   1166 3HG2 THR    88      32.490  26.730  30.870  1.00  0.00           H
ATOM   1167  OG1 THR    88      32.020  29.180  30.060  1.00  0.00           O
ATOM   1168  HG1 THR    88      32.000  30.140  30.050  1.00  0.00           H
ATOM   1169  C   THR    88      34.170  29.670  33.030  1.00  0.00           C
ATOM   1170  O   THR    88      35.300  30.040  32.830  1.00  0.00           O
ATOM   1171  N   MET    89      33.880  29.190  34.200  1.00  0.00           N
ATOM   1172  H   MET    89      32.900  28.980  34.340  1.00  0.00           H
ATOM   1173  CA  MET    89      34.740  28.980  35.400  1.00  0.00           C
ATOM   1174  HA  MET    89      35.780  29.280  35.240  1.00  0.00           H
ATOM   1175  CB  MET    89      34.240  29.730  36.550  1.00  0.00           C
ATOM   1176  HB1 MET    89      33.190  29.620  36.840  1.00  0.00           H
ATOM   1177  HB2 MET    89      34.310  30.760  36.200  1.00  0.00           H
ATOM   1178  CG  MET    89      35.040  29.570  37.840  1.00  0.00           C
ATOM   1179  HG1 MET    89      34.740  30.410  38.470  1.00  0.00           H
ATOM   1180  HG2 MET    89      36.120  29.560  37.670  1.00  0.00           H
ATOM   1181  SD  MET    89      34.650  28.000  38.770  1.00  0.00           S
ATOM   1182  CE  MET    89      33.020  28.390  39.400  1.00  0.00           C
ATOM   1183  HE1 MET    89      33.040  29.210  40.120  1.00  0.00           H
ATOM   1184  HE2 MET    89      32.380  28.810  38.630  1.00  0.00           H
ATOM   1185  HE3 MET    89      32.550  27.510  39.840  1.00  0.00           H
ATOM   1186  C   MET    89      34.740  27.430  35.470  1.00  0.00           C
ATOM   1187  O   MET    89      33.720  26.780  35.230  1.00  0.00           O
ATOM   1188  N   TYR    90      35.850  26.810  35.770  1.00  0.00           N
ATOM   1189  H   TYR    90      36.740  27.290  35.810  1.00  0.00           H
ATOM   1190  CA  TYR    90      36.040  25.320  35.890  1.00  0.00           C
ATOM   1191  HA  TYR    90      35.050  24.870  35.860  1.00  0.00           H
ATOM   1192  CB  TYR    90      36.810  24.760  34.680  1.00  0.00           C
ATOM   1193  HB1 TYR    90      36.790  23.670  34.710  1.00  0.00           H
ATOM   1194  HB2 TYR    90      37.870  24.980  34.800  1.00  0.00           H
ATOM   1195  CG  TYR    90      36.400  25.200  33.260  1.00  0.00           C
ATOM   1196  CD1 TYR    90      37.180  26.140  32.610  1.00  0.00           C
ATOM   1197  HD1 TYR    90      38.080  26.430  33.120  1.00  0.00           H
ATOM   1198  CE1 TYR    90      36.880  26.510  31.300  1.00  0.00           C
ATOM   1199  HE1 TYR    90      37.580  27.020  30.670  1.00  0.00           H
ATOM   1200  CZ  TYR    90      35.790  25.840  30.620  1.00  0.00           C
ATOM   1201  OH  TYR    90      35.580  26.000  29.350  1.00  0.00           O
ATOM   1202  HH  TYR    90      34.820  25.510  29.040  1.00  0.00           H
ATOM   1203  CE2 TYR    90      35.030  24.860  31.270  1.00  0.00           C
ATOM   1204  HE2 TYR    90      34.250  24.380  30.710  1.00  0.00           H
ATOM   1205  CD2 TYR    90      35.320  24.550  32.630  1.00  0.00           C
ATOM   1206  HD2 TYR    90      34.820  23.740  33.140  1.00  0.00           H
ATOM   1207  C   TYR    90      36.560  24.790  37.220  1.00  0.00           C
ATOM   1208  O   TYR    90      37.340  25.560  37.730  1.00  0.00           O
ATOM   1209  N   LEU    91      36.240  23.530  37.550  1.00  0.00           N
ATOM   1210  H   LEU    91      35.660  23.020  36.900  1.00  0.00           H
ATOM   1211  CA  LEU    91      36.910  22.910  38.710  1.00  0.00           C
ATOM   1212  HA  LEU    91      37.780  23.480  39.020  1.00  0.00           H
ATOM   1213  CB  LEU    91      35.880  22.750  39.890  1.00  0.00           C
ATOM   1214  HB1 LEU    91      35.080  22.110  39.520  1.00  0.00           H
ATOM   1215  HB2 LEU    91      35.460  23.710  40.220  1.00  0.00           H
ATOM   1216  CG  LEU    91      36.410  22.030  41.210  1.00  0.00           C
ATOM   1217  HG  LEU    91      37.110  21.230  40.950  1.00  0.00           H
ATOM   1218  CD1 LEU    91      36.920  23.040  42.250  1.00  0.00           C
ATOM   1219 1HD1 LEU    91      36.120  23.710  42.540  1.00  0.00           H
ATOM   1220 2HD1 LEU    91      37.410  22.480  43.040  1.00  0.00           H
ATOM   1221 3HD1 LEU    91      37.730  23.610  41.780  1.00  0.00           H
ATOM   1222  CD2 LEU    91      35.260  21.290  41.870  1.00  0.00           C
ATOM   1223 1HD2 LEU    91      34.600  22.060  42.270  1.00  0.00           H
ATOM   1224 2HD2 LEU    91      34.660  20.730  41.160  1.00  0.00           H
ATOM   1225 3HD2 LEU    91      35.540  20.660  42.710  1.00  0.00           H
ATOM   1226  C   LEU    91      37.360  21.450  38.320  1.00  0.00           C
ATOM   1227  O   LEU    91      36.530  20.720  37.850  1.00  0.00           O
ATOM   1228  N   GLN    92      38.650  21.170  38.480  1.00  0.00           N
ATOM   1229  H   GLN    92      39.210  21.920  38.850  1.00  0.00           H
ATOM   1230  CA  GLN    92      39.150  19.780  38.320  1.00  0.00           C
ATOM   1231  HA  GLN    92      38.440  19.240  37.690  1.00  0.00           H
ATOM   1232  CB  GLN    92      40.460  19.750  37.470  1.00  0.00           C
ATOM   1233  HB1 GLN    92      40.640  18.750  37.070  1.00  0.00           H
ATOM   1234  HB2 GLN    92      41.290  20.030  38.110  1.00  0.00           H
ATOM   1235  CG  GLN    92      40.540  20.630  36.200  1.00  0.00           C
ATOM   1236  HG1 GLN    92      39.910  20.270  35.390  1.00  0.00           H
ATOM   1237  HG2 GLN    92      41.530  20.380  35.830  1.00  0.00           H
ATOM   1238  CD  GLN    92      40.580  22.120  36.310  1.00  0.00           C
ATOM   1239  OE1 GLN    92      39.750  22.870  35.790  1.00  0.00           O
ATOM   1240  NE2 GLN    92      41.630  22.640  36.750  1.00  0.00           N
ATOM   1241 1HE2 GLN    92      42.400  22.060  37.050  1.00  0.00           H
ATOM   1242 2HE2 GLN    92      41.600  23.640  36.670  1.00  0.00           H
ATOM   1243  C   GLN    92      39.310  19.140  39.630  1.00  0.00           C
ATOM   1244  O   GLN    92      39.700  19.790  40.570  1.00  0.00           O
ATOM   1245  N   MET    93      39.110  17.820  39.710  1.00  0.00           N
ATOM   1246  H   MET    93      38.840  17.410  38.820  1.00  0.00           H
ATOM   1247  CA  MET    93      39.060  17.020  40.930  1.00  0.00           C
ATOM   1248  HA  MET    93      39.870  17.470  41.500  1.00  0.00           H
ATOM   1249  CB  MET    93      37.690  17.030  41.620  1.00  0.00           C
ATOM   1250  HB1 MET    93      37.500  18.070  41.890  1.00  0.00           H
ATOM   1251  HB2 MET    93      37.650  16.340  42.470  1.00  0.00           H
ATOM   1252  CG  MET    93      36.480  16.790  40.690  1.00  0.00           C
ATOM   1253  HG1 MET    93      36.400  15.730  40.440  1.00  0.00           H
ATOM   1254  HG2 MET    93      36.480  17.420  39.800  1.00  0.00           H
ATOM   1255  SD  MET    93      34.890  17.350  41.400  1.00  0.00           S
ATOM   1256  CE  MET    93      34.440  15.900  42.390  1.00  0.00           C
ATOM   1257  HE1 MET    93      35.180  15.850  43.190  1.00  0.00           H
ATOM   1258  HE2 MET    93      33.480  16.060  42.880  1.00  0.00           H
ATOM   1259  HE3 MET    93      34.560  14.990  41.800  1.00  0.00           H
ATOM   1260  C   MET    93      39.430  15.560  40.520  1.00  0.00           C
ATOM   1261  O   MET    93      39.040  15.090  39.480  1.00  0.00           O
ATOM   1262  N   ASN    94      40.310  14.860  41.280  1.00  0.00           N
ATOM   1263  H   ASN    94      40.740  15.340  42.070  1.00  0.00           H
ATOM   1264  CA  ASN    94      41.110  13.810  40.690  1.00  0.00           C
ATOM   1265  HA  ASN    94      40.740  13.430  39.730  1.00  0.00           H
ATOM   1266  CB  ASN    94      42.510  14.320  40.380  1.00  0.00           C
ATOM   1267  HB1 ASN    94      42.920  13.480  39.820  1.00  0.00           H
ATOM   1268  HB2 ASN    94      42.970  14.390  41.360  1.00  0.00           H
ATOM   1269  CG  ASN    94      42.540  15.630  39.650  1.00  0.00           C
ATOM   1270  OD1 ASN    94      42.430  15.780  38.410  1.00  0.00           O
ATOM   1271  ND2 ASN    94      42.560  16.710  40.420  1.00  0.00           N
ATOM   1272 1HD2 ASN    94      42.540  16.440  41.390  1.00  0.00           H
ATOM   1273 2HD2 ASN    94      43.010  17.550  40.090  1.00  0.00           H
ATOM   1274  C   ASN    94      41.130  12.560  41.570  1.00  0.00           C
ATOM   1275  O   ASN    94      40.880  12.550  42.790  1.00  0.00           O
ATOM   1276  N   SER    95      41.490  11.440  40.870  1.00  0.00           N
ATOM   1277  H   SER    95      41.690  11.630  39.900  1.00  0.00           H
ATOM   1278  CA  SER    95      41.590  10.100  41.440  1.00  0.00           C
ATOM   1279  HA  SER    95      41.520   9.430  40.590  1.00  0.00           H
ATOM   1280  CB  SER    95      42.950   9.830  42.120  1.00  0.00           C
ATOM   1281  HB1 SER    95      43.030   8.770  42.370  1.00  0.00           H
ATOM   1282  HB2 SER    95      43.010  10.320  43.090  1.00  0.00           H
ATOM   1283  OG  SER    95      44.080  10.040  41.300  1.00  0.00           O
ATOM   1284  HG  SER    95      44.840   9.940  41.870  1.00  0.00           H
ATOM   1285  C   SER    95      40.460   9.700  42.400  1.00  0.00           C
ATOM   1286  O   SER    95      40.640   9.110  43.480  1.00  0.00           O
ATOM   1287  N   LEU    96      39.250  10.070  41.980  1.00  0.00           N
ATOM   1288  H   LEU    96      39.220  10.430  41.040  1.00  0.00           H
ATOM   1289  CA  LEU    96      38.100  10.160  42.890  1.00  0.00           C
ATOM   1290  HA  LEU    96      38.200  11.010  43.570  1.00  0.00           H
ATOM   1291  CB  LEU    96      36.920  10.450  41.990  1.00  0.00           C
ATOM   1292  HB1 LEU    96      36.000  10.300  42.570  1.00  0.00           H
ATOM   1293  HB2 LEU    96      36.880   9.690  41.210  1.00  0.00           H
ATOM   1294  CG  LEU    96      36.900  11.860  41.460  1.00  0.00           C
ATOM   1295  HG  LEU    96      37.830  11.910  40.890  1.00  0.00           H
ATOM   1296  CD1 LEU    96      35.650  12.070  40.620  1.00  0.00           C
ATOM   1297 1HD1 LEU    96      34.830  11.560  41.120  1.00  0.00           H
ATOM   1298 2HD1 LEU    96      35.370  13.100  40.380  1.00  0.00           H
ATOM   1299 3HD1 LEU    96      35.830  11.570  39.670  1.00  0.00           H
ATOM   1300  CD2 LEU    96      36.750  12.990  42.500  1.00  0.00           C
ATOM   1301 1HD2 LEU    96      35.780  12.930  42.990  1.00  0.00           H
ATOM   1302 2HD2 LEU    96      37.500  12.890  43.280  1.00  0.00           H
ATOM   1303 3HD2 LEU    96      36.900  13.950  41.990  1.00  0.00           H
ATOM   1304  C   LEU    96      37.800   8.900  43.750  1.00  0.00           C
ATOM   1305  O   LEU    96      38.020   7.830  43.320  1.00  0.00           O
ATOM   1306  N   LYS    97      37.200   9.050  44.930  1.00  0.00           N
ATOM   1307  H   LYS    97      36.950   9.980  45.220  1.00  0.00           H
ATOM   1308  CA  LYS    97      36.820   8.000  45.890  1.00  0.00           C
ATOM   1309  HA  LYS    97      37.060   7.040  45.440  1.00  0.00           H
ATOM   1310  CB  LYS    97      37.820   8.040  47.020  1.00  0.00           C
ATOM   1311  HB1 LYS    97      37.310   7.780  47.940  1.00  0.00           H
ATOM   1312  HB2 LYS    97      38.090   9.090  46.980  1.00  0.00           H
ATOM   1313  CG  LYS    97      39.070   7.170  46.810  1.00  0.00           C
ATOM   1314  HG1 LYS    97      39.440   7.470  45.830  1.00  0.00           H
ATOM   1315  HG2 LYS    97      38.820   6.120  46.670  1.00  0.00           H
ATOM   1316  CD  LYS    97      40.090   7.400  47.970  1.00  0.00           C
ATOM   1317  HD1 LYS    97      40.170   8.460  48.230  1.00  0.00           H
ATOM   1318  HD2 LYS    97      41.080   7.210  47.550  1.00  0.00           H
ATOM   1319  CE  LYS    97      39.950   6.490  49.250  1.00  0.00           C
ATOM   1320  HE1 LYS    97      40.880   6.370  49.800  1.00  0.00           H
ATOM   1321  HE2 LYS    97      39.650   5.480  48.950  1.00  0.00           H
ATOM   1322  NZ  LYS    97      38.940   6.980  50.260  1.00  0.00           N
ATOM   1323  HZ1 LYS    97      39.040   7.980  50.420  1.00  0.00           H
ATOM   1324  HZ2 LYS    97      38.050   6.730  49.850  1.00  0.00           H
ATOM   1325  HZ3 LYS    97      39.030   6.480  51.130  1.00  0.00           H
ATOM   1326  C   LYS    97      35.320   8.110  46.340  1.00  0.00           C
ATOM   1327  O   LYS    97      34.720   9.230  46.180  1.00  0.00           O
ATOM   1328  N   PRO    98      34.610   7.060  46.740  1.00  0.00           N
ATOM   1329  CD  PRO    98      35.120   5.700  46.610  1.00  0.00           C
ATOM   1330  HD1 PRO    98      36.050   5.670  47.170  1.00  0.00           H
ATOM   1331  HD2 PRO    98      35.470   5.460  45.610  1.00  0.00           H
ATOM   1332  CG  PRO    98      34.050   4.780  47.150  1.00  0.00           C
ATOM   1333  HG1 PRO    98      34.380   3.960  47.790  1.00  0.00           H
ATOM   1334  HG2 PRO    98      33.420   4.470  46.310  1.00  0.00           H
ATOM   1335  CB  PRO    98      33.230   5.640  48.030  1.00  0.00           C
ATOM   1336  HB1 PRO    98      33.790   5.640  48.960  1.00  0.00           H
ATOM   1337  HB2 PRO    98      32.210   5.290  48.210  1.00  0.00           H
ATOM   1338  CA  PRO    98      33.310   7.060  47.400  1.00  0.00           C
ATOM   1339  HA  PRO    98      32.540   7.160  46.630  1.00  0.00           H
ATOM   1340  C   PRO    98      33.110   8.110  48.530  1.00  0.00           C
ATOM   1341  O   PRO    98      32.010   8.400  48.880  1.00  0.00           O
ATOM   1342  N   GLU    99      34.150   8.650  49.110  1.00  0.00           N
ATOM   1343  H   GLU    99      35.090   8.330  48.910  1.00  0.00           H
ATOM   1344  CA  GLU    99      34.060   9.860  50.020  1.00  0.00           C
ATOM   1345  HA  GLU    99      33.260   9.710  50.750  1.00  0.00           H
ATOM   1346  CB  GLU    99      35.340  10.050  50.750  1.00  0.00           C
ATOM   1347  HB1 GLU    99      35.610   9.130  51.260  1.00  0.00           H
ATOM   1348  HB2 GLU    99      35.180  10.800  51.540  1.00  0.00           H
ATOM   1349  CG  GLU    99      36.500  10.510  49.840  1.00  0.00           C
ATOM   1350  HG1 GLU    99      36.360  11.510  49.440  1.00  0.00           H
ATOM   1351  HG2 GLU    99      36.630   9.850  48.980  1.00  0.00           H
ATOM   1352  CD  GLU    99      37.820  10.580  50.700  1.00  0.00           C
ATOM   1353  OE1 GLU    99      38.180  11.670  51.120  1.00  0.00           O
ATOM   1354  OE2 GLU    99      38.670   9.680  50.810  1.00  0.00           O
ATOM   1355  C   GLU    99      33.610  11.090  49.210  1.00  0.00           C
ATOM   1356  O   GLU    99      32.930  11.940  49.820  1.00  0.00           O
ATOM   1357  N   ASP   100      34.060  11.270  47.970  1.00  0.00           N
ATOM   1358  H   ASP   100      34.660  10.560  47.580  1.00  0.00           H
ATOM   1359  CA  ASP   100      33.740  12.410  47.130  1.00  0.00           C
ATOM   1360  HA  ASP   100      33.790  13.320  47.720  1.00  0.00           H
ATOM   1361  CB  ASP   100      34.780  12.610  46.010  1.00  0.00           C
ATOM   1362  HB1 ASP   100      34.610  13.470  45.370  1.00  0.00           H
ATOM   1363  HB2 ASP   100      34.630  11.800  45.300  1.00  0.00           H
ATOM   1364  CG  ASP   100      36.210  12.600  46.640  1.00  0.00           C
ATOM   1365  OD1 ASP   100      36.530  13.600  47.430  1.00  0.00           O
ATOM   1366  OD2 ASP   100      37.050  11.770  46.290  1.00  0.00           O
ATOM   1367  C   ASP   100      32.360  12.360  46.480  1.00  0.00           C
ATOM   1368  O   ASP   100      32.060  13.230  45.720  1.00  0.00           O
ATOM   1369  N   THR   101      31.610  11.320  46.720  1.00  0.00           N
ATOM   1370  H   THR   101      32.150  10.640  47.240  1.00  0.00           H
ATOM   1371  CA  THR   101      30.180  11.160  46.340  1.00  0.00           C
ATOM   1372  HA  THR   101      29.960  11.320  45.280  1.00  0.00           H
ATOM   1373  CB  THR   101      29.680   9.740  46.720  1.00  0.00           C
ATOM   1374  HB  THR   101      29.920   9.530  47.760  1.00  0.00           H
ATOM   1375  CG2 THR   101      28.170   9.650  46.550  1.00  0.00           C
ATOM   1376 1HG2 THR   101      28.070   9.710  45.460  1.00  0.00           H
ATOM   1377 2HG2 THR   101      27.770   8.670  46.810  1.00  0.00           H
ATOM   1378 3HG2 THR   101      27.600  10.330  47.180  1.00  0.00           H
ATOM   1379  OG1 THR   101      30.040   8.640  45.910  1.00  0.00           O
ATOM   1380  HG1 THR   101      29.790   7.900  46.480  1.00  0.00           H
ATOM   1381  C   THR   101      29.330  12.210  47.120  1.00  0.00           C
ATOM   1382  O   THR   101      29.110  12.130  48.360  1.00  0.00           O
ATOM   1383  N   ALA   102      28.840  13.250  46.430  1.00  0.00           N
ATOM   1384  H   ALA   102      28.860  13.170  45.420  1.00  0.00           H
ATOM   1385  CA  ALA   102      28.080  14.430  46.970  1.00  0.00           C
ATOM   1386  HA  ALA   102      27.390  14.070  47.730  1.00  0.00           H
ATOM   1387  CB  ALA   102      29.160  15.300  47.670  1.00  0.00           C
ATOM   1388  HB1 ALA   102      29.540  14.750  48.530  1.00  0.00           H
ATOM   1389  HB2 ALA   102      30.010  15.360  47.000  1.00  0.00           H
ATOM   1390  HB3 ALA   102      28.820  16.290  47.970  1.00  0.00           H
ATOM   1391  C   ALA   102      27.260  15.240  45.870  1.00  0.00           C
ATOM   1392  O   ALA   102      27.370  14.920  44.650  1.00  0.00           O
ATOM   1393  N   VAL   103      26.640  16.340  46.320  1.00  0.00           N
ATOM   1394  H   VAL   103      26.780  16.630  47.280  1.00  0.00           H
ATOM   1395  CA  VAL   103      26.230  17.450  45.400  1.00  0.00           C
ATOM   1396  HA  VAL   103      26.130  17.030  44.400  1.00  0.00           H
ATOM   1397  CB  VAL   103      24.890  18.000  45.870  1.00  0.00           C
ATOM   1398  HB  VAL   103      25.030  18.400  46.880  1.00  0.00           H
ATOM   1399  CG1 VAL   103      24.480  19.080  44.850  1.00  0.00           C
ATOM   1400 1HG1 VAL   103      25.310  19.770  44.680  1.00  0.00           H
ATOM   1401 2HG1 VAL   103      24.260  18.520  43.940  1.00  0.00           H
ATOM   1402 3HG1 VAL   103      23.510  19.530  45.060  1.00  0.00           H
ATOM   1403  CG2 VAL   103      23.730  16.950  45.830  1.00  0.00           C
ATOM   1404 1HG2 VAL   103      24.110  16.010  46.240  1.00  0.00           H
ATOM   1405 2HG2 VAL   103      22.840  17.320  46.330  1.00  0.00           H
ATOM   1406 3HG2 VAL   103      23.450  16.570  44.850  1.00  0.00           H
ATOM   1407  C   VAL   103      27.320  18.600  45.470  1.00  0.00           C
ATOM   1408  O   VAL   103      27.790  18.970  46.560  1.00  0.00           O
ATOM   1409  N   TYR   104      27.650  19.190  44.300  1.00  0.00           N
ATOM   1410  H   TYR   104      27.300  18.840  43.420  1.00  0.00           H
ATOM   1411  CA  TYR   104      28.600  20.300  44.160  1.00  0.00           C
ATOM   1412  HA  TYR   104      28.970  20.550  45.150  1.00  0.00           H
ATOM   1413  CB  TYR   104      29.730  19.740  43.210  1.00  0.00           C
ATOM   1414  HB1 TYR   104      30.330  20.600  42.920  1.00  0.00           H
ATOM   1415  HB2 TYR   104      29.230  19.350  42.320  1.00  0.00           H
ATOM   1416  CG  TYR   104      30.540  18.650  43.900  1.00  0.00           C
ATOM   1417  CD1 TYR   104      30.160  17.300  43.820  1.00  0.00           C
ATOM   1418  HD1 TYR   104      29.250  17.010  43.330  1.00  0.00           H
ATOM   1419  CE1 TYR   104      30.990  16.400  44.510  1.00  0.00           C
ATOM   1420  HE1 TYR   104      30.640  15.380  44.550  1.00  0.00           H
ATOM   1421  CZ  TYR   104      32.160  16.790  45.220  1.00  0.00           C
ATOM   1422  OH  TYR   104      32.780  15.870  46.000  1.00  0.00           O
ATOM   1423  HH  TYR   104      32.340  15.030  45.810  1.00  0.00           H
ATOM   1424  CE2 TYR   104      32.610  18.080  45.100  1.00  0.00           C
ATOM   1425  HE2 TYR   104      33.540  18.410  45.540  1.00  0.00           H
ATOM   1426  CD2 TYR   104      31.750  18.990  44.480  1.00  0.00           C
ATOM   1427  HD2 TYR   104      32.120  20.000  44.450  1.00  0.00           H
ATOM   1428  C   TYR   104      27.920  21.580  43.620  1.00  0.00           C
ATOM   1429  O   TYR   104      27.330  21.440  42.520  1.00  0.00           O
ATOM   1430  N   TYR   105      28.100  22.700  44.300  1.00  0.00           N
ATOM   1431  H   TYR   105      28.690  22.600  45.110  1.00  0.00           H
ATOM   1432  CA  TYR   105      27.360  23.960  44.090  1.00  0.00           C
ATOM   1433  HA  TYR   105      26.730  23.810  43.210  1.00  0.00           H
ATOM   1434  CB  TYR   105      26.660  24.280  45.440  1.00  0.00           C
ATOM   1435  HB1 TYR   105      26.380  25.330  45.500  1.00  0.00           H
ATOM   1436  HB2 TYR   105      27.500  24.180  46.130  1.00  0.00           H
ATOM   1437  CG  TYR   105      25.550  23.300  45.950  1.00  0.00           C
ATOM   1438  CD1 TYR   105      25.760  22.220  46.910  1.00  0.00           C
ATOM   1439  HD1 TYR   105      26.790  22.080  47.200  1.00  0.00           H
ATOM   1440  CE1 TYR   105      24.770  21.350  47.360  1.00  0.00           C
ATOM   1441  HE1 TYR   105      25.050  20.500  47.970  1.00  0.00           H
ATOM   1442  CZ  TYR   105      23.410  21.540  46.800  1.00  0.00           C
ATOM   1443  OH  TYR   105      22.510  20.690  47.170  1.00  0.00           O
ATOM   1444  HH  TYR   105      21.640  20.890  46.810  1.00  0.00           H
ATOM   1445  CE2 TYR   105      23.200  22.650  46.040  1.00  0.00           C
ATOM   1446  HE2 TYR   105      22.160  22.800  45.780  1.00  0.00           H
ATOM   1447  CD2 TYR   105      24.230  23.460  45.610  1.00  0.00           C
ATOM   1448  HD2 TYR   105      24.020  24.310  44.980  1.00  0.00           H
ATOM   1449  C   TYR   105      28.380  25.100  43.790  1.00  0.00           C
ATOM   1450  O   TYR   105      29.310  25.400  44.540  1.00  0.00           O
ATOM   1451  N   CYS   106      28.080  25.860  42.740  1.00  0.00           N
ATOM   1452  H   CYS   106      27.360  25.540  42.110  1.00  0.00           H
ATOM   1453  CA  CYS   106      28.830  27.070  42.410  1.00  0.00           C
ATOM   1454  HA  CYS   106      29.880  26.970  42.680  1.00  0.00           H
ATOM   1455  CB  CYS   106      28.800  27.250  40.840  1.00  0.00           C
ATOM   1456  HB1 CYS   106      27.810  27.450  40.430  1.00  0.00           H
ATOM   1457  HB2 CYS   106      29.270  26.310  40.580  1.00  0.00           H
ATOM   1458  SG  CYS   106      29.760  28.600  40.200  1.00  0.00           S
ATOM   1459  C   CYS   106      28.280  28.310  43.140  1.00  0.00           C
ATOM   1460  O   CYS   106      27.070  28.420  43.260  1.00  0.00           O
ATOM   1461  N   ALA   107      29.100  29.310  43.390  1.00  0.00           N
ATOM   1462  H   ALA   107      30.080  29.130  43.220  1.00  0.00           H
ATOM   1463  CA  ALA   107      28.590  30.620  43.820  1.00  0.00           C
ATOM   1464  HA  ALA   107      27.580  30.810  43.460  1.00  0.00           H
ATOM   1465  CB  ALA   107      28.520  30.570  45.360  1.00  0.00           C
ATOM   1466  HB1 ALA   107      29.530  30.490  45.780  1.00  0.00           H
ATOM   1467  HB2 ALA   107      28.110  31.460  45.840  1.00  0.00           H
ATOM   1468  HB3 ALA   107      27.820  29.850  45.770  1.00  0.00           H
ATOM   1469  C   ALA   107      29.450  31.790  43.330  1.00  0.00           C
ATOM   1470  O   ALA   107      30.610  31.640  43.000  1.00  0.00           O
ATOM   1471  N   ALA   108      28.830  32.990  43.410  1.00  0.00           N
ATOM   1472  H   ALA   108      27.890  33.010  43.790  1.00  0.00           H
ATOM   1473  CA  ALA   108      29.510  34.290  43.150  1.00  0.00           C
ATOM   1474  HA  ALA   108      30.560  34.020  43.200  1.00  0.00           H
ATOM   1475  CB  ALA   108      29.190  34.560  41.680  1.00  0.00           C
ATOM   1476  HB1 ALA   108      29.540  35.540  41.340  1.00  0.00           H
ATOM   1477  HB2 ALA   108      29.600  33.750  41.090  1.00  0.00           H
ATOM   1478  HB3 ALA   108      28.130  34.600  41.470  1.00  0.00           H
ATOM   1479  C   ALA   108      29.240  35.440  44.090  1.00  0.00           C
ATOM   1480  O   ALA   108      28.090  35.640  44.570  1.00  0.00           O
ATOM   1481  N   ASP   109      30.320  36.240  44.280  1.00  0.00           N
ATOM   1482  H   ASP   109      31.160  35.940  43.810  1.00  0.00           H
ATOM   1483  CA  ASP   109      30.340  37.380  45.160  1.00  0.00           C
ATOM   1484  HA  ASP   109      29.380  37.900  45.210  1.00  0.00           H
ATOM   1485  CB  ASP   109      30.610  36.970  46.620  1.00  0.00           C
ATOM   1486  HB1 ASP   109      31.630  36.610  46.720  1.00  0.00           H
ATOM   1487  HB2 ASP   109      29.980  36.130  46.900  1.00  0.00           H
ATOM   1488  CG  ASP   109      30.470  38.030  47.710  1.00  0.00           C
ATOM   1489  OD1 ASP   109      29.320  38.200  48.230  1.00  0.00           O
ATOM   1490  OD2 ASP   109      31.360  38.920  47.860  1.00  0.00           O
ATOM   1491  C   ASP   109      31.380  38.460  44.730  1.00  0.00           C
ATOM   1492  O   ASP   109      32.370  38.060  44.100  1.00  0.00           O
ATOM   1493  N   ARG   110      31.190  39.680  45.130  1.00  0.00           N
ATOM   1494  H   ARG   110      30.440  39.920  45.750  1.00  0.00           H
ATOM   1495  CA  ARG   110      32.150  40.730  44.590  1.00  0.00           C
ATOM   1496  HA  ARG   110      32.320  40.680  43.520  1.00  0.00           H
ATOM   1497  CB  ARG   110      31.300  42.010  44.760  1.00  0.00           C
ATOM   1498  HB1 ARG   110      30.930  42.080  45.780  1.00  0.00           H
ATOM   1499  HB2 ARG   110      30.430  41.900  44.110  1.00  0.00           H
ATOM   1500  CG  ARG   110      31.960  43.260  44.320  1.00  0.00           C
ATOM   1501  HG1 ARG   110      32.920  43.440  44.810  1.00  0.00           H
ATOM   1502  HG2 ARG   110      31.260  44.010  44.690  1.00  0.00           H
ATOM   1503  CD  ARG   110      32.160  43.290  42.810  1.00  0.00           C
ATOM   1504  HD1 ARG   110      31.190  43.300  42.310  1.00  0.00           H
ATOM   1505  HD2 ARG   110      32.760  42.430  42.520  1.00  0.00           H
ATOM   1506  NE  ARG   110      32.840  44.540  42.440  1.00  0.00           N
ATOM   1507  HE  ARG   110      32.240  45.350  42.390  1.00  0.00           H
ATOM   1508  CZ  ARG   110      34.120  44.810  42.640  1.00  0.00           C
ATOM   1509  NH1 ARG   110      35.000  43.830  42.700  1.00  0.00           N
ATOM   1510 1HH1 ARG   110      34.660  42.930  42.370  1.00  0.00           H
ATOM   1511 2HH1 ARG   110      35.930  43.910  43.090  1.00  0.00           H
ATOM   1512  NH2 ARG   110      34.650  45.980  42.680  1.00  0.00           N
ATOM   1513 1HH2 ARG   110      34.000  46.750  42.540  1.00  0.00           H
ATOM   1514 2HH2 ARG   110      35.620  46.000  42.420  1.00  0.00           H
ATOM   1515  C   ARG   110      33.420  40.760  45.490  1.00  0.00           C
ATOM   1516  O   ARG   110      34.510  41.190  45.030  1.00  0.00           O
ATOM   1517  N   PHE   111      33.450  40.230  46.730  1.00  0.00           N
ATOM   1518  H   PHE   111      32.580  39.810  47.020  1.00  0.00           H
ATOM   1519  CA  PHE   111      34.580  40.360  47.710  1.00  0.00           C
ATOM   1520  HA  PHE   111      35.500  40.550  47.170  1.00  0.00           H
ATOM   1521  CB  PHE   111      34.300  41.510  48.690  1.00  0.00           C
ATOM   1522  HB1 PHE   111      35.230  41.670  49.230  1.00  0.00           H
ATOM   1523  HB2 PHE   111      33.550  41.130  49.390  1.00  0.00           H
ATOM   1524  CG  PHE   111      33.840  42.830  47.940  1.00  0.00           C
ATOM   1525  CD1 PHE   111      32.590  43.400  48.140  1.00  0.00           C
ATOM   1526  HD1 PHE   111      31.770  42.830  48.560  1.00  0.00           H
ATOM   1527  CE1 PHE   111      32.220  44.650  47.620  1.00  0.00           C
ATOM   1528  HE1 PHE   111      31.240  45.070  47.810  1.00  0.00           H
ATOM   1529  CZ  PHE   111      33.120  45.410  46.920  1.00  0.00           C
ATOM   1530  HZ  PHE   111      32.820  46.370  46.530  1.00  0.00           H
ATOM   1531  CE2 PHE   111      34.360  44.850  46.590  1.00  0.00           C
ATOM   1532  HE2 PHE   111      35.050  45.400  45.960  1.00  0.00           H
ATOM   1533  CD2 PHE   111      34.720  43.620  47.180  1.00  0.00           C
ATOM   1534  HD2 PHE   111      35.660  43.150  46.970  1.00  0.00           H
ATOM   1535  C   PHE   111      35.050  39.100  48.480  1.00  0.00           C
ATOM   1536  O   PHE   111      36.110  39.110  49.060  1.00  0.00           O
ATOM   1537  N   LEU   112      34.320  38.000  48.420  1.00  0.00           N
ATOM   1538  H   LEU   112      33.590  37.880  47.730  1.00  0.00           H
ATOM   1539  CA  LEU   112      34.470  36.820  49.380  1.00  0.00           C
ATOM   1540  HA  LEU   112      35.030  37.160  50.250  1.00  0.00           H
ATOM   1541  CB  LEU   112      33.060  36.550  50.020  1.00  0.00           C
ATOM   1542  HB1 LEU   112      33.120  35.620  50.590  1.00  0.00           H
ATOM   1543  HB2 LEU   112      32.320  36.390  49.240  1.00  0.00           H
ATOM   1544  CG  LEU   112      32.630  37.730  50.920  1.00  0.00           C
ATOM   1545  HG  LEU   112      32.430  38.520  50.200  1.00  0.00           H
ATOM   1546  CD1 LEU   112      31.270  37.510  51.450  1.00  0.00           C
ATOM   1547 1HD1 LEU   112      30.590  37.460  50.600  1.00  0.00           H
ATOM   1548 2HD1 LEU   112      31.170  36.580  52.000  1.00  0.00           H
ATOM   1549 3HD1 LEU   112      30.940  38.330  52.080  1.00  0.00           H
ATOM   1550  CD2 LEU   112      33.590  38.150  52.030  1.00  0.00           C
ATOM   1551 1HD2 LEU   112      34.480  38.600  51.580  1.00  0.00           H
ATOM   1552 2HD2 LEU   112      33.180  38.930  52.680  1.00  0.00           H
ATOM   1553 3HD2 LEU   112      33.890  37.310  52.660  1.00  0.00           H
ATOM   1554  C   LEU   112      34.970  35.470  48.770  1.00  0.00           C
ATOM   1555  O   LEU   112      34.290  34.790  48.020  1.00  0.00           O
ATOM   1556  N   THR   113      36.180  35.030  49.190  1.00  0.00           N
ATOM   1557  H   THR   113      36.760  35.530  49.840  1.00  0.00           H
ATOM   1558  CA  THR   113      36.710  33.740  48.760  1.00  0.00           C
ATOM   1559  HA  THR   113      36.390  33.390  47.780  1.00  0.00           H
ATOM   1560  CB  THR   113      38.250  33.760  48.700  1.00  0.00           C
ATOM   1561  HB  THR   113      38.600  32.760  48.980  1.00  0.00           H
ATOM   1562  CG2 THR   113      38.740  34.030  47.260  1.00  0.00           C
ATOM   1563 1HG2 THR   113      38.490  33.250  46.530  1.00  0.00           H
ATOM   1564 2HG2 THR   113      38.330  34.980  46.930  1.00  0.00           H
ATOM   1565 3HG2 THR   113      39.820  34.050  47.380  1.00  0.00           H
ATOM   1566  OG1 THR   113      38.820  34.710  49.510  1.00  0.00           O
ATOM   1567  HG1 THR   113      39.720  34.530  49.770  1.00  0.00           H
ATOM   1568  C   THR   113      36.310  32.490  49.600  1.00  0.00           C
ATOM   1569  O   THR   113      36.220  31.350  49.140  1.00  0.00           O
ATOM   1570  N   ARG   132      36.110  32.590  50.930  1.00  0.00           N
ATOM   1571  H   ARG   132      36.420  33.410  51.440  1.00  0.00           H
ATOM   1572  CA  ARG   132      35.880  31.440  51.910  1.00  0.00           C
ATOM   1573  HA  ARG   132      35.600  30.600  51.280  1.00  0.00           H
ATOM   1574  CB  ARG   132      37.150  31.110  52.750  1.00  0.00           C
ATOM   1575  HB1 ARG   132      36.850  30.410  53.530  1.00  0.00           H
ATOM   1576  HB2 ARG   132      37.740  31.970  53.070  1.00  0.00           H
ATOM   1577  CG  ARG   132      38.110  30.370  51.790  1.00  0.00           C
ATOM   1578  HG1 ARG   132      38.430  31.020  50.970  1.00  0.00           H
ATOM   1579  HG2 ARG   132      37.600  29.470  51.430  1.00  0.00           H
ATOM   1580  CD  ARG   132      39.300  29.810  52.630  1.00  0.00           C
ATOM   1581  HD1 ARG   132      39.810  29.140  51.930  1.00  0.00           H
ATOM   1582  HD2 ARG   132      38.900  29.230  53.470  1.00  0.00           H
ATOM   1583  NE  ARG   132      40.240  30.850  52.990  1.00  0.00           N
ATOM   1584  HE  ARG   132      40.060  31.820  52.760  1.00  0.00           H
ATOM   1585  CZ  ARG   132      41.170  30.760  53.860  1.00  0.00           C
ATOM   1586  NH1 ARG   132      41.540  29.590  54.400  1.00  0.00           N
ATOM   1587 1HH1 ARG   132      41.090  28.710  54.170  1.00  0.00           H
ATOM   1588 2HH1 ARG   132      42.200  29.620  55.160  1.00  0.00           H
ATOM   1589  NH2 ARG   132      41.910  31.710  54.310  1.00  0.00           N
ATOM   1590 1HH2 ARG   132      41.610  32.660  54.140  1.00  0.00           H
ATOM   1591 2HH2 ARG   132      42.470  31.490  55.120  1.00  0.00           H
ATOM   1592  C   ARG   132      34.730  31.640  52.820  1.00  0.00           C
ATOM   1593  O   ARG   132      34.080  30.670  53.260  1.00  0.00           O
ATOM   1594  N   SER   133      34.350  32.910  53.090  1.00  0.00           N
ATOM   1595  H   SER   133      34.820  33.630  52.570  1.00  0.00           H
ATOM   1596  CA  SER   133      33.290  33.210  54.020  1.00  0.00           C
ATOM   1597  HA  SER   133      33.590  32.760  54.960  1.00  0.00           H
ATOM   1598  CB  SER   133      33.210  34.680  54.340  1.00  0.00           C
ATOM   1599  HB1 SER   133      32.940  35.220  53.440  1.00  0.00           H
ATOM   1600  HB2 SER   133      34.180  35.070  54.670  1.00  0.00           H
ATOM   1601  OG  SER   133      32.200  34.840  55.260  1.00  0.00           O
ATOM   1602  HG  SER   133      32.400  34.270  56.010  1.00  0.00           H
ATOM   1603  C   SER   133      31.970  32.650  53.420  1.00  0.00           C
ATOM   1604  O   SER   133      31.810  32.590  52.180  1.00  0.00           O
ATOM   1605  N   VAL   134      31.010  32.230  54.270  1.00  0.00           N
ATOM   1606  H   VAL   134      31.370  32.040  55.190  1.00  0.00           H
ATOM   1607  CA  VAL   134      29.800  31.470  53.770  1.00  0.00           C
ATOM   1608  HA  VAL   134      30.100  30.790  52.970  1.00  0.00           H
ATOM   1609  CB  VAL   134      29.070  30.630  54.920  1.00  0.00           C
ATOM   1610  HB  VAL   134      28.110  30.290  54.520  1.00  0.00           H
ATOM   1611  CG1 VAL   134      29.970  29.510  55.330  1.00  0.00           C
ATOM   1612 1HG1 VAL   134      29.520  28.910  56.120  1.00  0.00           H
ATOM   1613 2HG1 VAL   134      30.190  28.800  54.540  1.00  0.00           H
ATOM   1614 3HG1 VAL   134      30.940  29.920  55.610  1.00  0.00           H
ATOM   1615  CG2 VAL   134      28.640  31.480  56.070  1.00  0.00           C
ATOM   1616 1HG2 VAL   134      28.110  32.380  55.780  1.00  0.00           H
ATOM   1617 2HG2 VAL   134      28.150  30.870  56.830  1.00  0.00           H
ATOM   1618 3HG2 VAL   134      29.570  31.860  56.480  1.00  0.00           H
ATOM   1619  C   VAL   134      28.750  32.260  53.070  1.00  0.00           C
ATOM   1620  O   VAL   134      27.850  31.670  52.390  1.00  0.00           O
ATOM   1621  N   LYS   135      28.730  33.570  53.130  1.00  0.00           N
ATOM   1622  H   LYS   135      29.390  33.950  53.790  1.00  0.00           H
ATOM   1623  CA  LYS   135      27.590  34.440  52.770  1.00  0.00           C
ATOM   1624  HA  LYS   135      26.650  33.900  52.630  1.00  0.00           H
ATOM   1625  CB  LYS   135      27.200  35.400  53.950  1.00  0.00           C
ATOM   1626  HB1 LYS   135      26.940  34.790  54.810  1.00  0.00           H
ATOM   1627  HB2 LYS   135      26.300  35.900  53.610  1.00  0.00           H
ATOM   1628  CG  LYS   135      28.290  36.350  54.280  1.00  0.00           C
ATOM   1629  HG1 LYS   135      28.610  36.930  53.420  1.00  0.00           H
ATOM   1630  HG2 LYS   135      29.190  35.830  54.620  1.00  0.00           H
ATOM   1631  CD  LYS   135      27.860  37.150  55.480  1.00  0.00           C
ATOM   1632  HD1 LYS   135      28.660  37.810  55.810  1.00  0.00           H
ATOM   1633  HD2 LYS   135      27.730  36.390  56.250  1.00  0.00           H
ATOM   1634  CE  LYS   135      26.550  37.990  55.350  1.00  0.00           C
ATOM   1635  HE1 LYS   135      25.750  37.300  55.090  1.00  0.00           H
ATOM   1636  HE2 LYS   135      26.580  38.680  54.510  1.00  0.00           H
ATOM   1637  NZ  LYS   135      26.250  38.750  56.600  1.00  0.00           N
ATOM   1638  HZ1 LYS   135      25.830  38.240  57.360  1.00  0.00           H
ATOM   1639  HZ2 LYS   135      27.050  39.230  56.990  1.00  0.00           H
ATOM   1640  HZ3 LYS   135      25.560  39.430  56.310  1.00  0.00           H
ATOM   1641  C   LYS   135      27.690  35.000  51.360  1.00  0.00           C
ATOM   1642  O   LYS   135      27.370  36.160  51.110  1.00  0.00           O
ATOM   1643  N   TYR   136      28.090  34.190  50.340  1.00  0.00           N
ATOM   1644  H   TYR   136      28.380  33.250  50.580  1.00  0.00           H
ATOM   1645  CA  TYR   136      28.090  34.510  48.960  1.00  0.00           C
ATOM   1646  HA  TYR   136      28.860  35.240  48.710  1.00  0.00           H
ATOM   1647  CB  TYR   136      28.500  33.180  48.200  1.00  0.00           C
ATOM   1648  HB1 TYR   136      28.020  33.210  47.230  1.00  0.00           H
ATOM   1649  HB2 TYR   136      28.100  32.350  48.790  1.00  0.00           H
ATOM   1650  CG  TYR   136      29.930  32.950  47.870  1.00  0.00           C
ATOM   1651  CD1 TYR   136      30.870  32.490  48.820  1.00  0.00           C
ATOM   1652  HD1 TYR   136      30.590  32.380  49.860  1.00  0.00           H
ATOM   1653  CE1 TYR   136      32.200  32.320  48.440  1.00  0.00           C
ATOM   1654  HE1 TYR   136      32.930  32.140  49.230  1.00  0.00           H
ATOM   1655  CZ  TYR   136      32.580  32.380  47.060  1.00  0.00           C
ATOM   1656  OH  TYR   136      33.830  32.080  46.570  1.00  0.00           O
ATOM   1657  HH  TYR   136      34.470  31.860  47.250  1.00  0.00           H
ATOM   1658  CE2 TYR   136      31.600  32.810  46.110  1.00  0.00           C
ATOM   1659  HE2 TYR   136      31.960  32.900  45.100  1.00  0.00           H
ATOM   1660  CD2 TYR   136      30.320  33.210  46.540  1.00  0.00           C
ATOM   1661  HD2 TYR   136      29.640  33.590  45.790  1.00  0.00           H
ATOM   1662  C   TYR   136      26.790  35.060  48.490  1.00  0.00           C
ATOM   1663  O   TYR   136      25.730  34.670  48.940  1.00  0.00           O
ATOM   1664  N   ASP   137      26.890  36.020  47.590  1.00  0.00           N
ATOM   1665  H   ASP   137      27.790  36.400  47.330  1.00  0.00           H
ATOM   1666  CA  ASP   137      25.700  36.810  47.080  1.00  0.00           C
ATOM   1667  HA  ASP   137      25.110  36.940  47.980  1.00  0.00           H
ATOM   1668  CB  ASP   137      26.130  38.190  46.590  1.00  0.00           C
ATOM   1669  HB1 ASP   137      26.630  38.000  45.640  1.00  0.00           H
ATOM   1670  HB2 ASP   137      26.840  38.650  47.280  1.00  0.00           H
ATOM   1671  CG  ASP   137      24.910  39.030  46.300  1.00  0.00           C
ATOM   1672  OD1 ASP   137      23.880  39.000  47.040  1.00  0.00           O
ATOM   1673  OD2 ASP   137      25.010  39.840  45.390  1.00  0.00           O
ATOM   1674  C   ASP   137      24.770  36.040  46.130  1.00  0.00           C
ATOM   1675  O   ASP   137      23.550  36.090  46.390  1.00  0.00           O
ATOM   1676  N   TYR   138      25.330  35.360  45.080  1.00  0.00           N
ATOM   1677  H   TYR   138      26.330  35.430  45.010  1.00  0.00           H
ATOM   1678  CA  TYR   138      24.620  34.590  44.090  1.00  0.00           C
ATOM   1679  HA  TYR   138      23.570  34.860  44.140  1.00  0.00           H
ATOM   1680  CB  TYR   138      24.970  35.240  42.720  1.00  0.00           C
ATOM   1681  HB1 TYR   138      24.680  34.530  41.950  1.00  0.00           H
ATOM   1682  HB2 TYR   138      26.060  35.240  42.660  1.00  0.00           H
ATOM   1683  CG  TYR   138      24.530  36.680  42.480  1.00  0.00           C
ATOM   1684  CD1 TYR   138      25.480  37.750  42.580  1.00  0.00           C
ATOM   1685  HD1 TYR   138      26.500  37.590  42.870  1.00  0.00           H
ATOM   1686  CE1 TYR   138      25.020  39.060  42.250  1.00  0.00           C
ATOM   1687  HE1 TYR   138      25.670  39.930  42.280  1.00  0.00           H
ATOM   1688  CZ  TYR   138      23.750  39.310  41.700  1.00  0.00           C
ATOM   1689  OH  TYR   138      23.360  40.530  41.520  1.00  0.00           O
ATOM   1690  HH  TYR   138      22.440  40.400  41.260  1.00  0.00           H
ATOM   1691  CE2 TYR   138      22.780  38.280  41.720  1.00  0.00           C
ATOM   1692  HE2 TYR   138      21.730  38.500  41.670  1.00  0.00           H
ATOM   1693  CD2 TYR   138      23.210  36.960  42.040  1.00  0.00           C
ATOM   1694  HD2 TYR   138      22.450  36.190  42.130  1.00  0.00           H
ATOM   1695  C   TYR   138      24.910  33.100  44.120  1.00  0.00           C
ATOM   1696  O   TYR   138      26.070  32.650  44.230  1.00  0.00           O
ATOM   1697  N   TRP   139      23.860  32.260  43.880  1.00  0.00           N
ATOM   1698  H   TRP   139      22.910  32.590  43.740  1.00  0.00           H
ATOM   1699  CA  TRP   139      23.950  30.780  43.840  1.00  0.00           C
ATOM   1700  HA  TRP   139      25.000  30.510  43.860  1.00  0.00           H
ATOM   1701  CB  TRP   139      23.230  30.170  45.080  1.00  0.00           C
ATOM   1702  HB1 TRP   139      23.280  29.100  44.910  1.00  0.00           H
ATOM   1703  HB2 TRP   139      22.210  30.530  45.170  1.00  0.00           H
ATOM   1704  CG  TRP   139      23.920  30.570  46.340  1.00  0.00           C
ATOM   1705  CD1 TRP   139      23.790  31.720  47.040  1.00  0.00           C
ATOM   1706  HD1 TRP   139      23.280  32.600  46.690  1.00  0.00           H
ATOM   1707  NE1 TRP   139      24.570  31.720  48.160  1.00  0.00           N
ATOM   1708  HE1 TRP   139      24.390  32.450  48.830  1.00  0.00           H
ATOM   1709  CE2 TRP   139      25.410  30.610  48.250  1.00  0.00           C
ATOM   1710  CZ2 TRP   139      26.390  30.200  49.160  1.00  0.00           C
ATOM   1711  HZ2 TRP   139      26.690  30.840  49.980  1.00  0.00           H
ATOM   1712  CH2 TRP   139      26.980  28.970  48.990  1.00  0.00           C
ATOM   1713  HH2 TRP   139      27.870  28.670  49.530  1.00  0.00           H
ATOM   1714  CZ3 TRP   139      26.520  28.100  47.980  1.00  0.00           C
ATOM   1715  HZ3 TRP   139      26.940  27.150  47.690  1.00  0.00           H
ATOM   1716  CE3 TRP   139      25.550  28.490  47.080  1.00  0.00           C
ATOM   1717  HE3 TRP   139      25.270  27.840  46.260  1.00  0.00           H
ATOM   1718  CD2 TRP   139      24.980  29.800  47.180  1.00  0.00           C
ATOM   1719  C   TRP   139      23.400  30.240  42.510  1.00  0.00           C
ATOM   1720  O   TRP   139      22.570  30.880  41.820  1.00  0.00           O
ATOM   1721  N   GLY   140      23.870  29.050  42.070  1.00  0.00           N
ATOM   1722  H   GLY   140      24.530  28.550  42.650  1.00  0.00           H
ATOM   1723  CA  GLY   140      23.290  28.140  41.050  1.00  0.00           C
ATOM   1724  HA1 GLY   140      24.100  27.670  40.500  1.00  0.00           H
ATOM   1725  HA2 GLY   140      22.770  28.730  40.300  1.00  0.00           H
ATOM   1726  C   GLY   140      22.250  27.170  41.570  1.00  0.00           C
ATOM   1727  O   GLY   140      21.600  27.540  42.570  1.00  0.00           O
ATOM   1728  N   GLN   141      22.110  25.860  41.120  1.00  0.00           N
ATOM   1729  H   GLN   141      22.740  25.660  40.360  1.00  0.00           H
ATOM   1730  CA  GLN   141      21.230  24.790  41.670  1.00  0.00           C
ATOM   1731  HA  GLN   141      20.690  25.190  42.530  1.00  0.00           H
ATOM   1732  CB  GLN   141      20.190  24.360  40.630  1.00  0.00           C
ATOM   1733  HB1 GLN   141      19.460  23.690  41.090  1.00  0.00           H
ATOM   1734  HB2 GLN   141      20.710  23.790  39.850  1.00  0.00           H
ATOM   1735  CG  GLN   141      19.410  25.520  39.980  1.00  0.00           C
ATOM   1736  HG1 GLN   141      20.090  26.170  39.420  1.00  0.00           H
ATOM   1737  HG2 GLN   141      18.950  26.140  40.750  1.00  0.00           H
ATOM   1738  CD  GLN   141      18.220  25.010  39.120  1.00  0.00           C
ATOM   1739  OE1 GLN   141      18.390  24.620  37.990  1.00  0.00           O
ATOM   1740  NE2 GLN   141      17.120  24.770  39.730  1.00  0.00           N
ATOM   1741 1HE2 GLN   141      17.110  25.010  40.710  1.00  0.00           H
ATOM   1742 2HE2 GLN   141      16.310  24.390  39.250  1.00  0.00           H
ATOM   1743  C   GLN   141      22.070  23.590  42.150  1.00  0.00           C
ATOM   1744  O   GLN   141      21.690  22.790  43.010  1.00  0.00           O
ATOM   1745  N   GLY   142      23.270  23.410  41.590  1.00  0.00           N
ATOM   1746  H   GLY   142      23.550  24.080  40.890  1.00  0.00           H
ATOM   1747  CA  GLY   142      24.290  22.330  41.870  1.00  0.00           C
ATOM   1748  HA1 GLY   142      24.270  22.050  42.930  1.00  0.00           H
ATOM   1749  HA2 GLY   142      25.270  22.800  41.830  1.00  0.00           H
ATOM   1750  C   GLY   142      24.100  20.960  41.180  1.00  0.00           C
ATOM   1751  O   GLY   142      23.100  20.790  40.560  1.00  0.00           O
ATOM   1752  N   THR   143      25.090  20.100  41.340  1.00  0.00           N
ATOM   1753  H   THR   143      25.890  20.340  41.900  1.00  0.00           H
ATOM   1754  CA  THR   143      25.120  18.830  40.640  1.00  0.00           C
ATOM   1755  HA  THR   143      24.060  18.600  40.530  1.00  0.00           H
ATOM   1756  CB  THR   143      25.880  18.840  39.330  1.00  0.00           C
ATOM   1757  HB  THR   143      25.400  19.610  38.730  1.00  0.00           H
ATOM   1758  CG2 THR   143      27.380  19.000  39.470  1.00  0.00           C
ATOM   1759 1HG2 THR   143      27.650  19.160  38.430  1.00  0.00           H
ATOM   1760 2HG2 THR   143      27.560  19.820  40.160  1.00  0.00           H
ATOM   1761 3HG2 THR   143      27.780  18.060  39.870  1.00  0.00           H
ATOM   1762  OG1 THR   143      25.640  17.620  38.580  1.00  0.00           O
ATOM   1763  HG1 THR   143      25.790  17.790  37.650  1.00  0.00           H
ATOM   1764  C   THR   143      25.590  17.570  41.550  1.00  0.00           C
ATOM   1765  O   THR   143      26.600  17.630  42.270  1.00  0.00           O
ATOM   1766  N   GLN   144      24.890  16.450  41.360  1.00  0.00           N
ATOM   1767  H   GLN   144      24.030  16.590  40.840  1.00  0.00           H
ATOM   1768  CA  GLN   144      25.170  15.150  41.950  1.00  0.00           C
ATOM   1769  HA  GLN   144      25.490  15.310  42.980  1.00  0.00           H
ATOM   1770  CB  GLN   144      23.840  14.360  42.120  1.00  0.00           C
ATOM   1771  HB1 GLN   144      23.300  14.240  41.180  1.00  0.00           H
ATOM   1772  HB2 GLN   144      23.140  14.850  42.800  1.00  0.00           H
ATOM   1773  CG  GLN   144      24.140  12.950  42.740  1.00  0.00           C
ATOM   1774  HG1 GLN   144      24.640  13.280  43.650  1.00  0.00           H
ATOM   1775  HG2 GLN   144      24.840  12.360  42.150  1.00  0.00           H
ATOM   1776  CD  GLN   144      22.910  12.200  43.170  1.00  0.00           C
ATOM   1777  OE1 GLN   144      21.790  12.480  42.800  1.00  0.00           O
ATOM   1778  NE2 GLN   144      23.050  11.170  43.990  1.00  0.00           N
ATOM   1779 1HE2 GLN   144      23.970  10.910  44.320  1.00  0.00           H
ATOM   1780 2HE2 GLN   144      22.380  10.420  44.050  1.00  0.00           H
ATOM   1781  C   GLN   144      26.360  14.390  41.240  1.00  0.00           C
ATOM   1782  O   GLN   144      26.300  14.120  40.040  1.00  0.00           O
ATOM   1783  N   VAL   145      27.410  14.110  42.000  1.00  0.00           N
ATOM   1784  H   VAL   145      27.450  14.380  42.970  1.00  0.00           H
ATOM   1785  CA  VAL   145      28.370  13.120  41.620  1.00  0.00           C
ATOM   1786  HA  VAL   145      28.290  12.850  40.570  1.00  0.00           H
ATOM   1787  CB  VAL   145      29.790  13.700  41.740  1.00  0.00           C
ATOM   1788  HB  VAL   145      29.940  14.120  42.730  1.00  0.00           H
ATOM   1789  CG1 VAL   145      30.920  12.660  41.610  1.00  0.00           C
ATOM   1790 1HG1 VAL   145      31.840  13.190  41.840  1.00  0.00           H
ATOM   1791 2HG1 VAL   145      30.700  11.840  42.290  1.00  0.00           H
ATOM   1792 3HG1 VAL   145      30.950  12.270  40.600  1.00  0.00           H
ATOM   1793  CG2 VAL   145      30.010  14.800  40.750  1.00  0.00           C
ATOM   1794 1HG2 VAL   145      29.740  14.420  39.760  1.00  0.00           H
ATOM   1795 2HG2 VAL   145      29.490  15.690  41.100  1.00  0.00           H
ATOM   1796 3HG2 VAL   145      31.060  15.070  40.870  1.00  0.00           H
ATOM   1797  C   VAL   145      28.280  11.880  42.490  1.00  0.00           C
ATOM   1798  O   VAL   145      28.170  11.910  43.710  1.00  0.00           O
ATOM   1799  N   THR   146      28.300  10.750  41.790  1.00  0.00           N
ATOM   1800  H   THR   146      28.320  10.800  40.780  1.00  0.00           H
ATOM   1801  CA  THR   146      28.100   9.370  42.340  1.00  0.00           C
ATOM   1802  HA  THR   146      28.020   9.490  43.420  1.00  0.00           H
ATOM   1803  CB  THR   146      26.810   8.710  41.790  1.00  0.00           C
ATOM   1804  HB  THR   146      26.860   8.550  40.720  1.00  0.00           H
ATOM   1805  CG2 THR   146      26.440   7.390  42.460  1.00  0.00           C
ATOM   1806 1HG2 THR   146      27.060   6.570  42.090  1.00  0.00           H
ATOM   1807 2HG2 THR   146      26.480   7.450  43.540  1.00  0.00           H
ATOM   1808 3HG2 THR   146      25.400   7.100  42.300  1.00  0.00           H
ATOM   1809  OG1 THR   146      25.750   9.630  42.000  1.00  0.00           O
ATOM   1810  HG1 THR   146      24.990   9.370  41.470  1.00  0.00           H
ATOM   1811  C   THR   146      29.310   8.470  42.030  1.00  0.00           C
ATOM   1812  O   THR   146      29.400   8.090  40.840  1.00  0.00           O
ATOM   1813  N   VAL   147      30.180   8.130  42.970  1.00  0.00           N
ATOM   1814  H   VAL   147      29.900   8.350  43.910  1.00  0.00           H
ATOM   1815  CA  VAL   147      31.460   7.390  42.790  1.00  0.00           C
ATOM   1816  HA  VAL   147      31.620   7.430  41.710  1.00  0.00           H
ATOM   1817  CB  VAL   147      32.730   8.060  43.300  1.00  0.00           C
ATOM   1818  HB  VAL   147      32.690   7.990  44.390  1.00  0.00           H
ATOM   1819  CG1 VAL   147      33.950   7.350  42.760  1.00  0.00           C
ATOM   1820 1HG1 VAL   147      34.850   7.970  42.760  1.00  0.00           H
ATOM   1821 2HG1 VAL   147      34.170   6.440  43.310  1.00  0.00           H
ATOM   1822 3HG1 VAL   147      33.700   7.140  41.720  1.00  0.00           H
ATOM   1823  CG2 VAL   147      32.820   9.610  43.120  1.00  0.00           C
ATOM   1824 1HG2 VAL   147      32.880   9.990  42.100  1.00  0.00           H
ATOM   1825 2HG2 VAL   147      32.030  10.160  43.640  1.00  0.00           H
ATOM   1826 3HG2 VAL   147      33.710   9.920  43.680  1.00  0.00           H
ATOM   1827  C   VAL   147      31.440   5.900  43.230  1.00  0.00           C
ATOM   1828  O   VAL   147      31.290   5.530  44.440  1.00  0.00           O
ATOM   1829  N   SER   148      31.670   5.040  42.230  1.00  0.00           N
ATOM   1830  H   SER   148      31.810   5.410  41.300  1.00  0.00           H
ATOM   1831  CA  SER   148      31.460   3.610  42.420  1.00  0.00           C
ATOM   1832  HA  SER   148      30.810   3.440  43.280  1.00  0.00           H
ATOM   1833  CB  SER   148      30.730   3.060  41.200  1.00  0.00           C
ATOM   1834  HB1 SER   148      30.410   2.020  41.360  1.00  0.00           H
ATOM   1835  HB2 SER   148      31.410   2.920  40.370  1.00  0.00           H
ATOM   1836  OG  SER   148      29.570   3.810  40.870  1.00  0.00           O
ATOM   1837  HG  SER   148      29.150   3.240  40.220  1.00  0.00           H
ATOM   1838  C   SER   148      32.870   2.960  42.500  1.00  0.00           C
ATOM   1839  O   SER   148      33.700   2.840  41.600  1.00  0.00           O
ATOM   1840  N   SER   149      33.040   2.290  43.620  1.00  0.00           N
ATOM   1841  H   SER   149      32.360   2.390  44.360  1.00  0.00           H
ATOM   1842  CA  SER   149      34.100   1.210  43.830  1.00  0.00           C
ATOM   1843  HA  SER   149      35.110   1.600  43.720  1.00  0.00           H
ATOM   1844  CB  SER   149      33.990   0.560  45.250  1.00  0.00           C
ATOM   1845  HB1 SER   149      34.660  67.100  45.320  1.00  0.00           H
ATOM   1846  HB2 SER   149      32.950   0.260  45.380  1.00  0.00           H
ATOM   1847  OG  SER   149      34.290   1.570  46.120  1.00  0.00           O
ATOM   1848  HG  SER   149      33.460   1.970  46.390  1.00  0.00           H
ATOM   1849  C   SER   149      34.100   0.040  42.830  1.00  0.00           C
ATOM   1850  OC1 SER   149      35.190  66.920  42.500  1.00  0.00           O
ATOM   1851  OC2 SER   149      33.000  67.040  42.360  1.00  0.00           O
TER
ENDMDL
