# Supplementary material for: Targeting Ras-binding domain of ELMO1 by computational nanobody design
Source: Commun Biol. 2023 Mar 17;6:284. doi: 10.1038/s42003-023-04657-w (PMC10023680; doi:10.1038/s42003-023-04657-w)
Supplement: Supplementary file 4 — Supplementary Data 2 [file 42003_2023_4657_MOESM4_ESM.zip › MD_input_output/Nb01_snapshot/snapshot_037000_CDR3.pdb]

ATOM   1461  N   ALA   107      31.750  39.430  29.240  1.00  0.00           N
ATOM   1462  H   ALA   107      32.660  39.440  29.670  1.00  0.00           H
ATOM   1463  CA  ALA   107      31.070  40.680  29.600  1.00  0.00           C
ATOM   1464  HA  ALA   107      30.260  40.870  28.890  1.00  0.00           H
ATOM   1465  CB  ALA   107      30.480  40.520  30.960  1.00  0.00           C
ATOM   1466  HB1 ALA   107      29.740  41.320  30.970  1.00  0.00           H
ATOM   1467  HB2 ALA   107      29.870  39.620  30.920  1.00  0.00           H
ATOM   1468  HB3 ALA   107      31.210  40.520  31.760  1.00  0.00           H
ATOM   1469  C   ALA   107      31.950  41.930  29.650  1.00  0.00           C
ATOM   1470  O   ALA   107      33.210  41.810  29.740  1.00  0.00           O
ATOM   1471  N   ALA   108      31.360  43.180  29.640  1.00  0.00           N
ATOM   1472  H   ALA   108      30.360  43.290  29.520  1.00  0.00           H
ATOM   1473  CA  ALA   108      32.030  44.440  29.950  1.00  0.00           C
ATOM   1474  HA  ALA   108      32.890  44.170  30.560  1.00  0.00           H
ATOM   1475  CB  ALA   108      32.490  45.090  28.660  1.00  0.00           C
ATOM   1476  HB1 ALA   108      33.070  46.010  28.750  1.00  0.00           H
ATOM   1477  HB2 ALA   108      33.060  44.400  28.040  1.00  0.00           H
ATOM   1478  HB3 ALA   108      31.580  45.280  28.080  1.00  0.00           H
ATOM   1479  C   ALA   108      31.130  45.390  30.730  1.00  0.00           C
ATOM   1480  O   ALA   108      29.940  45.400  30.460  1.00  0.00           O
ATOM   1481  N   ASP   109      31.730  46.200  31.580  1.00  0.00           N
ATOM   1482  H   ASP   109      32.700  45.970  31.770  1.00  0.00           H
ATOM   1483  CA  ASP   109      31.120  47.320  32.310  1.00  0.00           C
ATOM   1484  HA  ASP   109      30.330  47.710  31.660  1.00  0.00           H
ATOM   1485  CB  ASP   109      30.360  46.750  33.550  1.00  0.00           C
ATOM   1486  HB1 ASP   109      30.940  46.110  34.210  1.00  0.00           H
ATOM   1487  HB2 ASP   109      29.590  46.070  33.190  1.00  0.00           H
ATOM   1488  CG  ASP   109      29.720  47.820  34.360  1.00  0.00           C
ATOM   1489  OD1 ASP   109      28.590  48.150  33.960  1.00  0.00           O
ATOM   1490  OD2 ASP   109      30.360  48.460  35.220  1.00  0.00           O
ATOM   1491  C   ASP   109      32.140  48.430  32.640  1.00  0.00           C
ATOM   1492  O   ASP   109      33.330  48.180  32.710  1.00  0.00           O
ATOM   1493  N   ARG   110      31.710  49.680  32.720  1.00  0.00           N
ATOM   1494  H   ARG   110      30.730  49.860  32.570  1.00  0.00           H
ATOM   1495  CA  ARG   110      32.510  50.790  33.190  1.00  0.00           C
ATOM   1496  HA  ARG   110      33.250  51.000  32.410  1.00  0.00           H
ATOM   1497  CB  ARG   110      31.610  52.080  33.240  1.00  0.00           C
ATOM   1498  HB1 ARG   110      32.280  52.860  33.620  1.00  0.00           H
ATOM   1499  HB2 ARG   110      30.760  51.950  33.910  1.00  0.00           H
ATOM   1500  CG  ARG   110      30.990  52.440  31.870  1.00  0.00           C
ATOM   1501  HG1 ARG   110      30.320  51.630  31.610  1.00  0.00           H
ATOM   1502  HG2 ARG   110      31.830  52.590  31.190  1.00  0.00           H
ATOM   1503  CD  ARG   110      30.260  53.770  31.950  1.00  0.00           C
ATOM   1504  HD1 ARG   110      30.890  54.570  32.340  1.00  0.00           H
ATOM   1505  HD2 ARG   110      29.490  53.730  32.720  1.00  0.00           H
ATOM   1506  NE  ARG   110      29.700  54.230  30.610  1.00  0.00           N
ATOM   1507  HE  ARG   110      28.750  54.010  30.360  1.00  0.00           H
ATOM   1508  CZ  ARG   110      30.220  54.970  29.640  1.00  0.00           C
ATOM   1509  NH1 ARG   110      31.500  55.380  29.640  1.00  0.00           N
ATOM   1510 1HH1 ARG   110      32.040  55.160  30.460  1.00  0.00           H
ATOM   1511 2HH1 ARG   110      31.910  55.840  28.830  1.00  0.00           H
ATOM   1512  NH2 ARG   110      29.490  55.290  28.590  1.00  0.00           N
ATOM   1513 1HH2 ARG   110      28.580  54.910  28.400  1.00  0.00           H
ATOM   1514 2HH2 ARG   110      29.940  55.920  27.940  1.00  0.00           H
ATOM   1515  C   ARG   110      33.320  50.620  34.440  1.00  0.00           C
ATOM   1516  O   ARG   110      34.460  51.100  34.490  1.00  0.00           O
ATOM   1517  N   PHE   111      32.800  49.900  35.410  1.00  0.00           N
ATOM   1518  H   PHE   111      31.960  49.380  35.210  1.00  0.00           H
ATOM   1519  CA  PHE   111      33.300  49.890  36.800  1.00  0.00           C
ATOM   1520  HA  PHE   111      34.370  50.090  36.820  1.00  0.00           H
ATOM   1521  CB  PHE   111      32.500  50.940  37.530  1.00  0.00           C
ATOM   1522  HB1 PHE   111      32.820  50.800  38.560  1.00  0.00           H
ATOM   1523  HB2 PHE   111      31.430  50.790  37.490  1.00  0.00           H
ATOM   1524  CG  PHE   111      32.840  52.390  37.210  1.00  0.00           C
ATOM   1525  CD1 PHE   111      31.930  53.230  36.580  1.00  0.00           C
ATOM   1526  HD1 PHE   111      30.980  52.790  36.330  1.00  0.00           H
ATOM   1527  CE1 PHE   111      32.240  54.550  36.270  1.00  0.00           C
ATOM   1528  HE1 PHE   111      31.590  55.230  35.740  1.00  0.00           H
ATOM   1529  CZ  PHE   111      33.520  55.030  36.520  1.00  0.00           C
ATOM   1530  HZ  PHE   111      33.780  56.050  36.250  1.00  0.00           H
ATOM   1531  CE2 PHE   111      34.480  54.190  37.050  1.00  0.00           C
ATOM   1532  HE2 PHE   111      35.490  54.540  37.180  1.00  0.00           H
ATOM   1533  CD2 PHE   111      34.130  52.890  37.450  1.00  0.00           C
ATOM   1534  HD2 PHE   111      34.890  52.280  37.920  1.00  0.00           H
ATOM   1535  C   PHE   111      33.130  48.590  37.600  1.00  0.00           C
ATOM   1536  O   PHE   111      33.890  48.420  38.580  1.00  0.00           O
ATOM   1537  N   LEU   112      32.130  47.770  37.300  1.00  0.00           N
ATOM   1538  H   LEU   112      31.470  48.020  36.570  1.00  0.00           H
ATOM   1539  CA  LEU   112      31.980  46.500  37.990  1.00  0.00           C
ATOM   1540  HA  LEU   112      31.980  46.640  39.070  1.00  0.00           H
ATOM   1541  CB  LEU   112      30.630  45.850  37.730  1.00  0.00           C
ATOM   1542  HB1 LEU   112      30.500  44.860  38.150  1.00  0.00           H
ATOM   1543  HB2 LEU   112      30.660  45.770  36.640  1.00  0.00           H
ATOM   1544  CG  LEU   112      29.410  46.710  38.150  1.00  0.00           C
ATOM   1545  HG  LEU   112      29.470  47.660  37.630  1.00  0.00           H
ATOM   1546  CD1 LEU   112      28.140  45.970  37.810  1.00  0.00           C
ATOM   1547 1HD1 LEU   112      28.220  45.670  36.770  1.00  0.00           H
ATOM   1548 2HD1 LEU   112      28.000  45.130  38.490  1.00  0.00           H
ATOM   1549 3HD1 LEU   112      27.280  46.620  38.000  1.00  0.00           H
ATOM   1550  CD2 LEU   112      29.400  47.210  39.600  1.00  0.00           C
ATOM   1551 1HD2 LEU   112      29.110  46.380  40.250  1.00  0.00           H
ATOM   1552 2HD2 LEU   112      30.400  47.560  39.880  1.00  0.00           H
ATOM   1553 3HD2 LEU   112      28.550  47.880  39.680  1.00  0.00           H
ATOM   1554  C   LEU   112      33.150  45.500  37.730  1.00  0.00           C
ATOM   1555  O   LEU   112      33.710  45.330  36.620  1.00  0.00           O
ATOM   1556  N   THR   113      33.500  44.690  38.750  1.00  0.00           N
ATOM   1557  H   THR   113      32.850  44.790  39.510  1.00  0.00           H
ATOM   1558  CA  THR   113      34.580  43.700  38.860  1.00  0.00           C
ATOM   1559  HA  THR   113      35.130  43.550  37.930  1.00  0.00           H
ATOM   1560  CB  THR   113      35.590  44.090  39.940  1.00  0.00           C
ATOM   1561  HB  THR   113      36.190  43.200  40.070  1.00  0.00           H
ATOM   1562  CG2 THR   113      36.640  45.160  39.530  1.00  0.00           C
ATOM   1563 1HG2 THR   113      37.470  45.280  40.230  1.00  0.00           H
ATOM   1564 2HG2 THR   113      37.010  44.980  38.530  1.00  0.00           H
ATOM   1565 3HG2 THR   113      36.200  46.150  39.510  1.00  0.00           H
ATOM   1566  OG1 THR   113      34.980  44.380  41.160  1.00  0.00           O
ATOM   1567  HG1 THR   113      34.630  45.270  41.020  1.00  0.00           H
ATOM   1568  C   THR   113      34.160  42.250  39.250  1.00  0.00           C
ATOM   1569  O   THR   113      34.910  41.330  38.960  1.00  0.00           O
ATOM   1570  N   ARG   132      33.040  42.070  40.000  1.00  0.00           N
ATOM   1571  H   ARG   132      32.620  42.920  40.340  1.00  0.00           H
ATOM   1572  CA  ARG   132      32.580  40.820  40.510  1.00  0.00           C
ATOM   1573  HA  ARG   132      33.070  40.080  39.880  1.00  0.00           H
ATOM   1574  CB  ARG   132      33.110  40.770  41.960  1.00  0.00           C
ATOM   1575  HB1 ARG   132      32.670  39.950  42.530  1.00  0.00           H
ATOM   1576  HB2 ARG   132      32.860  41.640  42.560  1.00  0.00           H
ATOM   1577  CG  ARG   132      34.640  40.630  42.030  1.00  0.00           C
ATOM   1578  HG1 ARG   132      35.070  41.610  41.830  1.00  0.00           H
ATOM   1579  HG2 ARG   132      34.940  39.930  41.250  1.00  0.00           H
ATOM   1580  CD  ARG   132      35.250  40.230  43.310  1.00  0.00           C
ATOM   1581  HD1 ARG   132      34.910  40.880  44.120  1.00  0.00           H
ATOM   1582  HD2 ARG   132      36.330  40.280  43.190  1.00  0.00           H
ATOM   1583  NE  ARG   132      34.870  38.840  43.640  1.00  0.00           N
ATOM   1584  HE  ARG   132      34.130  38.370  43.140  1.00  0.00           H
ATOM   1585  CZ  ARG   132      35.480  38.250  44.610  1.00  0.00           C
ATOM   1586  NH1 ARG   132      36.360  38.760  45.390  1.00  0.00           N
ATOM   1587 1HH1 ARG   132      36.600  39.730  45.260  1.00  0.00           H
ATOM   1588 2HH1 ARG   132      36.680  38.270  46.210  1.00  0.00           H
ATOM   1589  NH2 ARG   132      35.180  36.990  44.800  1.00  0.00           N
ATOM   1590 1HH2 ARG   132      34.400  36.540  44.340  1.00  0.00           H
ATOM   1591 2HH2 ARG   132      35.660  36.610  45.600  1.00  0.00           H
ATOM   1592  C   ARG   132      30.970  40.720  40.500  1.00  0.00           C
ATOM   1593  O   ARG   132      30.450  39.680  40.200  1.00  0.00           O
ATOM   1594  N   SER   133      30.230  41.830  40.660  1.00  0.00           N
ATOM   1595  H   SER   133      30.680  42.720  40.840  1.00  0.00           H
ATOM   1596  CA  SER   133      28.750  41.940  40.650  1.00  0.00           C
ATOM   1597  HA  SER   133      28.310  41.260  41.380  1.00  0.00           H
ATOM   1598  CB  SER   133      28.260  43.410  40.980  1.00  0.00           C
ATOM   1599  HB1 SER   133      28.850  44.140  40.430  1.00  0.00           H
ATOM   1600  HB2 SER   133      28.440  43.460  42.060  1.00  0.00           H
ATOM   1601  OG  SER   133      26.850  43.560  40.930  1.00  0.00           O
ATOM   1602  HG  SER   133      26.670  44.500  41.020  1.00  0.00           H
ATOM   1603  C   SER   133      28.240  41.530  39.250  1.00  0.00           C
ATOM   1604  O   SER   133      28.710  41.950  38.230  1.00  0.00           O
ATOM   1605  N   VAL   134      27.200  40.660  39.330  1.00  0.00           N
ATOM   1606  H   VAL   134      27.100  40.180  40.220  1.00  0.00           H
ATOM   1607  CA  VAL   134      26.540  40.030  38.150  1.00  0.00           C
ATOM   1608  HA  VAL   134      27.240  39.500  37.510  1.00  0.00           H
ATOM   1609  CB  VAL   134      25.470  38.960  38.560  1.00  0.00           C
ATOM   1610  HB  VAL   134      25.050  38.360  37.760  1.00  0.00           H
ATOM   1611  CG1 VAL   134      26.300  37.990  39.480  1.00  0.00           C
ATOM   1612 1HG1 VAL   134      26.380  38.370  40.500  1.00  0.00           H
ATOM   1613 2HG1 VAL   134      25.750  37.060  39.400  1.00  0.00           H
ATOM   1614 3HG1 VAL   134      27.290  37.750  39.100  1.00  0.00           H
ATOM   1615  CG2 VAL   134      24.230  39.460  39.350  1.00  0.00           C
ATOM   1616 1HG2 VAL   134      23.630  38.550  39.380  1.00  0.00           H
ATOM   1617 2HG2 VAL   134      24.420  39.850  40.360  1.00  0.00           H
ATOM   1618 3HG2 VAL   134      23.640  40.210  38.820  1.00  0.00           H
ATOM   1619  C   VAL   134      25.910  41.120  37.260  1.00  0.00           C
ATOM   1620  O   VAL   134      25.490  40.840  36.150  1.00  0.00           O
ATOM   1621  N   LYS   135      25.790  42.400  37.680  1.00  0.00           N
ATOM   1622  H   LYS   135      26.110  42.460  38.630  1.00  0.00           H
ATOM   1623  CA  LYS   135      25.120  43.570  37.050  1.00  0.00           C
ATOM   1624  HA  LYS   135      24.220  43.130  36.620  1.00  0.00           H
ATOM   1625  CB  LYS   135      24.690  44.680  38.040  1.00  0.00           C
ATOM   1626  HB1 LYS   135      25.600  45.130  38.440  1.00  0.00           H
ATOM   1627  HB2 LYS   135      24.110  44.250  38.860  1.00  0.00           H
ATOM   1628  CG  LYS   135      23.740  45.900  37.620  1.00  0.00           C
ATOM   1629  HG1 LYS   135      22.900  45.370  37.180  1.00  0.00           H
ATOM   1630  HG2 LYS   135      24.280  46.530  36.900  1.00  0.00           H
ATOM   1631  CD  LYS   135      23.330  46.790  38.790  1.00  0.00           C
ATOM   1632  HD1 LYS   135      24.150  47.020  39.480  1.00  0.00           H
ATOM   1633  HD2 LYS   135      22.640  46.200  39.390  1.00  0.00           H
ATOM   1634  CE  LYS   135      22.700  48.120  38.330  1.00  0.00           C
ATOM   1635  HE1 LYS   135      22.120  47.840  37.440  1.00  0.00           H
ATOM   1636  HE2 LYS   135      23.530  48.700  37.940  1.00  0.00           H
ATOM   1637  NZ  LYS   135      21.790  48.740  39.330  1.00  0.00           N
ATOM   1638  HZ1 LYS   135      22.180  48.450  40.210  1.00  0.00           H
ATOM   1639  HZ2 LYS   135      21.690  49.730  39.160  1.00  0.00           H
ATOM   1640  HZ3 LYS   135      20.880  48.350  39.120  1.00  0.00           H
ATOM   1641  C   LYS   135      25.890  44.080  35.750  1.00  0.00           C
ATOM   1642  O   LYS   135      25.590  45.190  35.390  1.00  0.00           O
ATOM   1643  N   TYR   136      26.860  43.360  35.080  1.00  0.00           N
ATOM   1644  H   TYR   136      26.830  42.390  35.380  1.00  0.00           H
ATOM   1645  CA  TYR   136      27.570  43.790  33.870  1.00  0.00           C
ATOM   1646  HA  TYR   136      28.180  44.660  34.080  1.00  0.00           H
ATOM   1647  CB  TYR   136      28.400  42.630  33.340  1.00  0.00           C
ATOM   1648  HB1 TYR   136      28.780  43.030  32.400  1.00  0.00           H
ATOM   1649  HB2 TYR   136      27.860  41.690  33.180  1.00  0.00           H
ATOM   1650  CG  TYR   136      29.700  42.220  34.020  1.00  0.00           C
ATOM   1651  CD1 TYR   136      29.690  41.490  35.250  1.00  0.00           C
ATOM   1652  HD1 TYR   136      28.770  41.130  35.670  1.00  0.00           H
ATOM   1653  CE1 TYR   136      30.900  41.330  35.920  1.00  0.00           C
ATOM   1654  HE1 TYR   136      30.910  40.840  36.880  1.00  0.00           H
ATOM   1655  CZ  TYR   136      32.130  41.730  35.360  1.00  0.00           C
ATOM   1656  OH  TYR   136      33.280  41.580  36.120  1.00  0.00           O
ATOM   1657  HH  TYR   136      33.090  41.110  36.940  1.00  0.00           H
ATOM   1658  CE2 TYR   136      32.110  42.510  34.200  1.00  0.00           C
ATOM   1659  HE2 TYR   136      33.030  42.950  33.850  1.00  0.00           H
ATOM   1660  CD2 TYR   136      30.870  42.770  33.610  1.00  0.00           C
ATOM   1661  HD2 TYR   136      30.910  43.310  32.670  1.00  0.00           H
ATOM   1662  C   TYR   136      26.610  44.330  32.730  1.00  0.00           C
ATOM   1663  O   TYR   136      25.460  43.880  32.550  1.00  0.00           O
ATOM   1664  N   ASP   137      27.070  45.300  31.980  1.00  0.00           N
ATOM   1665  H   ASP   137      28.070  45.450  32.000  1.00  0.00           H
ATOM   1666  CA  ASP   137      26.130  46.100  31.140  1.00  0.00           C
ATOM   1667  HA  ASP   137      25.120  46.050  31.530  1.00  0.00           H
ATOM   1668  CB  ASP   137      26.670  47.500  31.060  1.00  0.00           C
ATOM   1669  HB1 ASP   137      27.600  47.470  30.490  1.00  0.00           H
ATOM   1670  HB2 ASP   137      26.930  47.700  32.100  1.00  0.00           H
ATOM   1671  CG  ASP   137      25.720  48.590  30.450  1.00  0.00           C
ATOM   1672  OD1 ASP   137      24.530  48.320  30.160  1.00  0.00           O
ATOM   1673  OD2 ASP   137      26.210  49.750  30.310  1.00  0.00           O
ATOM   1674  C   ASP   137      26.150  45.540  29.700  1.00  0.00           C
ATOM   1675  O   ASP   137      25.080  45.500  29.050  1.00  0.00           O
ATOM   1676  N   TYR   138      27.280  44.950  29.210  1.00  0.00           N
ATOM   1677  H   TYR   138      28.110  44.850  29.790  1.00  0.00           H
ATOM   1678  CA  TYR   138      27.370  44.280  27.920  1.00  0.00           C
ATOM   1679  HA  TYR   138      26.370  44.190  27.500  1.00  0.00           H
ATOM   1680  CB  TYR   138      28.280  45.080  26.960  1.00  0.00           C
ATOM   1681  HB1 TYR   138      28.350  44.570  26.000  1.00  0.00           H
ATOM   1682  HB2 TYR   138      29.250  45.050  27.460  1.00  0.00           H
ATOM   1683  CG  TYR   138      27.870  46.590  26.820  1.00  0.00           C
ATOM   1684  CD1 TYR   138      28.910  47.530  26.850  1.00  0.00           C
ATOM   1685  HD1 TYR   138      29.890  47.120  27.010  1.00  0.00           H
ATOM   1686  CE1 TYR   138      28.690  48.910  26.720  1.00  0.00           C
ATOM   1687  HE1 TYR   138      29.540  49.570  26.830  1.00  0.00           H
ATOM   1688  CZ  TYR   138      27.410  49.350  26.250  1.00  0.00           C
ATOM   1689  OH  TYR   138      27.140  50.670  26.080  1.00  0.00           O
ATOM   1690  HH  TYR   138      26.430  50.880  25.470  1.00  0.00           H
ATOM   1691  CE2 TYR   138      26.360  48.430  26.170  1.00  0.00           C
ATOM   1692  HE2 TYR   138      25.390  48.710  25.770  1.00  0.00           H
ATOM   1693  CD2 TYR   138      26.560  47.080  26.540  1.00  0.00           C
ATOM   1694  HD2 TYR   138      25.670  46.480  26.550  1.00  0.00           H
ATOM   1695  C   TYR   138      27.880  42.880  28.030  1.00  0.00           C
ATOM   1696  O   TYR   138      28.620  42.600  28.950  1.00  0.00           O
