# Supplementary material for: Targeting Ras-binding domain of ELMO1 by computational nanobody design
Source: Commun Biol. 2023 Mar 17;6:284. doi: 10.1038/s42003-023-04657-w (PMC10023680; doi:10.1038/s42003-023-04657-w)
Supplement: Supplementary file 4 — Supplementary Data 2 [file 42003_2023_4657_MOESM4_ESM.zip › MD_input_output/Nb01_snapshot/snapshot_052000_CDR3.pdb]

ATOM   1461  N   ALA   107      31.480  32.110  30.970  1.00  0.00           N
ATOM   1462  H   ALA   107      32.480  32.050  31.050  1.00  0.00           H
ATOM   1463  CA  ALA   107      30.860  33.080  31.920  1.00  0.00           C
ATOM   1464  HA  ALA   107      29.780  33.120  31.750  1.00  0.00           H
ATOM   1465  CB  ALA   107      31.240  32.680  33.350  1.00  0.00           C
ATOM   1466  HB1 ALA   107      30.780  33.270  34.130  1.00  0.00           H
ATOM   1467  HB2 ALA   107      30.850  31.670  33.480  1.00  0.00           H
ATOM   1468  HB3 ALA   107      32.320  32.540  33.420  1.00  0.00           H
ATOM   1469  C   ALA   107      31.420  34.520  31.640  1.00  0.00           C
ATOM   1470  O   ALA   107      32.590  34.610  31.220  1.00  0.00           O
ATOM   1471  N   ALA   108      30.670  35.500  31.870  1.00  0.00           N
ATOM   1472  H   ALA   108      29.690  35.380  32.100  1.00  0.00           H
ATOM   1473  CA  ALA   108      31.100  36.850  31.630  1.00  0.00           C
ATOM   1474  HA  ALA   108      32.180  36.890  31.680  1.00  0.00           H
ATOM   1475  CB  ALA   108      30.680  37.210  30.200  1.00  0.00           C
ATOM   1476  HB1 ALA   108      29.650  37.570  30.140  1.00  0.00           H
ATOM   1477  HB2 ALA   108      31.300  38.060  29.910  1.00  0.00           H
ATOM   1478  HB3 ALA   108      30.780  36.450  29.430  1.00  0.00           H
ATOM   1479  C   ALA   108      30.620  37.960  32.650  1.00  0.00           C
ATOM   1480  O   ALA   108      29.450  38.000  33.090  1.00  0.00           O
ATOM   1481  N   ASP   109      31.510  38.940  32.880  1.00  0.00           N
ATOM   1482  H   ASP   109      32.410  38.850  32.420  1.00  0.00           H
ATOM   1483  CA  ASP   109      31.270  40.030  33.820  1.00  0.00           C
ATOM   1484  HA  ASP   109      30.220  40.320  33.840  1.00  0.00           H
ATOM   1485  CB  ASP   109      31.750  39.490  35.160  1.00  0.00           C
ATOM   1486  HB1 ASP   109      32.820  39.390  35.350  1.00  0.00           H
ATOM   1487  HB2 ASP   109      31.330  38.490  35.260  1.00  0.00           H
ATOM   1488  CG  ASP   109      31.280  40.390  36.360  1.00  0.00           C
ATOM   1489  OD1 ASP   109      30.120  40.190  36.670  1.00  0.00           O
ATOM   1490  OD2 ASP   109      31.980  41.290  36.860  1.00  0.00           O
ATOM   1491  C   ASP   109      32.050  41.270  33.450  1.00  0.00           C
ATOM   1492  O   ASP   109      33.010  41.270  32.630  1.00  0.00           O
ATOM   1493  N   ARG   110      31.740  42.370  34.190  1.00  0.00           N
ATOM   1494  H   ARG   110      31.030  42.300  34.900  1.00  0.00           H
ATOM   1495  CA  ARG   110      32.500  43.680  33.940  1.00  0.00           C
ATOM   1496  HA  ARG   110      32.670  43.710  32.860  1.00  0.00           H
ATOM   1497  CB  ARG   110      31.500  44.750  34.350  1.00  0.00           C
ATOM   1498  HB1 ARG   110      31.300  44.710  35.420  1.00  0.00           H
ATOM   1499  HB2 ARG   110      30.570  44.430  33.890  1.00  0.00           H
ATOM   1500  CG  ARG   110      31.910  46.230  33.990  1.00  0.00           C
ATOM   1501  HG1 ARG   110      32.720  46.570  34.640  1.00  0.00           H
ATOM   1502  HG2 ARG   110      31.050  46.830  34.270  1.00  0.00           H
ATOM   1503  CD  ARG   110      32.170  46.580  32.560  1.00  0.00           C
ATOM   1504  HD1 ARG   110      31.230  46.550  32.010  1.00  0.00           H
ATOM   1505  HD2 ARG   110      32.900  45.860  32.170  1.00  0.00           H
ATOM   1506  NE  ARG   110      32.590  48.020  32.580  1.00  0.00           N
ATOM   1507  HE  ARG   110      31.990  48.690  33.040  1.00  0.00           H
ATOM   1508  CZ  ARG   110      33.780  48.560  32.360  1.00  0.00           C
ATOM   1509  NH1 ARG   110      34.780  47.800  32.040  1.00  0.00           N
ATOM   1510 1HH1 ARG   110      34.680  46.810  31.860  1.00  0.00           H
ATOM   1511 2HH1 ARG   110      35.690  48.220  31.900  1.00  0.00           H
ATOM   1512  NH2 ARG   110      33.980  49.830  32.440  1.00  0.00           N
ATOM   1513 1HH2 ARG   110      33.190  50.430  32.620  1.00  0.00           H
ATOM   1514 2HH2 ARG   110      34.850  50.200  32.090  1.00  0.00           H
ATOM   1515  C   ARG   110      33.810  43.800  34.700  1.00  0.00           C
ATOM   1516  O   ARG   110      34.740  44.490  34.180  1.00  0.00           O
ATOM   1517  N   PHE   111      33.870  43.190  35.880  1.00  0.00           N
ATOM   1518  H   PHE   111      33.110  42.550  36.030  1.00  0.00           H
ATOM   1519  CA  PHE   111      34.910  43.490  36.880  1.00  0.00           C
ATOM   1520  HA  PHE   111      35.730  44.070  36.440  1.00  0.00           H
ATOM   1521  CB  PHE   111      34.300  44.350  37.920  1.00  0.00           C
ATOM   1522  HB1 PHE   111      35.200  44.620  38.480  1.00  0.00           H
ATOM   1523  HB2 PHE   111      33.700  43.800  38.640  1.00  0.00           H
ATOM   1524  CG  PHE   111      33.630  45.610  37.500  1.00  0.00           C
ATOM   1525  CD1 PHE   111      32.250  45.740  37.620  1.00  0.00           C
ATOM   1526  HD1 PHE   111      31.620  44.870  37.770  1.00  0.00           H
ATOM   1527  CE1 PHE   111      31.620  46.970  37.580  1.00  0.00           C
ATOM   1528  HE1 PHE   111      30.550  47.040  37.720  1.00  0.00           H
ATOM   1529  CZ  PHE   111      32.380  48.130  37.360  1.00  0.00           C
ATOM   1530  HZ  PHE   111      31.860  49.070  37.240  1.00  0.00           H
ATOM   1531  CE2 PHE   111      33.700  48.010  36.960  1.00  0.00           C
ATOM   1532  HE2 PHE   111      34.270  48.880  36.680  1.00  0.00           H
ATOM   1533  CD2 PHE   111      34.360  46.790  37.170  1.00  0.00           C
ATOM   1534  HD2 PHE   111      35.430  46.730  37.110  1.00  0.00           H
ATOM   1535  C   PHE   111      35.450  42.210  37.590  1.00  0.00           C
ATOM   1536  O   PHE   111      36.570  42.240  38.160  1.00  0.00           O
ATOM   1537  N   LEU   112      34.730  41.080  37.550  1.00  0.00           N
ATOM   1538  H   LEU   112      33.790  41.140  37.200  1.00  0.00           H
ATOM   1539  CA  LEU   112      35.130  39.880  38.350  1.00  0.00           C
ATOM   1540  HA  LEU   112      35.590  40.200  39.280  1.00  0.00           H
ATOM   1541  CB  LEU   112      33.940  38.990  38.680  1.00  0.00           C
ATOM   1542  HB1 LEU   112      34.170  37.960  38.970  1.00  0.00           H
ATOM   1543  HB2 LEU   112      33.390  38.800  37.760  1.00  0.00           H
ATOM   1544  CG  LEU   112      32.920  39.580  39.700  1.00  0.00           C
ATOM   1545  HG  LEU   112      32.550  40.580  39.440  1.00  0.00           H
ATOM   1546  CD1 LEU   112      31.760  38.560  39.880  1.00  0.00           C
ATOM   1547 1HD1 LEU   112      31.340  38.300  38.910  1.00  0.00           H
ATOM   1548 2HD1 LEU   112      32.200  37.680  40.340  1.00  0.00           H
ATOM   1549 3HD1 LEU   112      31.020  38.970  40.570  1.00  0.00           H
ATOM   1550  CD2 LEU   112      33.460  39.650  41.160  1.00  0.00           C
ATOM   1551 1HD2 LEU   112      32.680  39.970  41.850  1.00  0.00           H
ATOM   1552 2HD2 LEU   112      33.850  38.650  41.340  1.00  0.00           H
ATOM   1553 3HD2 LEU   112      34.210  40.440  41.180  1.00  0.00           H
ATOM   1554  C   LEU   112      36.180  39.100  37.550  1.00  0.00           C
ATOM   1555  O   LEU   112      36.010  38.960  36.390  1.00  0.00           O
ATOM   1556  N   THR   113      37.090  38.370  38.220  1.00  0.00           N
ATOM   1557  H   THR   113      37.000  38.330  39.220  1.00  0.00           H
ATOM   1558  CA  THR   113      38.100  37.560  37.420  1.00  0.00           C
ATOM   1559  HA  THR   113      37.720  37.330  36.430  1.00  0.00           H
ATOM   1560  CB  THR   113      39.470  38.190  37.270  1.00  0.00           C
ATOM   1561  HB  THR   113      40.120  37.650  36.580  1.00  0.00           H
ATOM   1562  CG2 THR   113      39.590  39.620  36.830  1.00  0.00           C
ATOM   1563 1HG2 THR   113      38.970  39.830  35.950  1.00  0.00           H
ATOM   1564 2HG2 THR   113      39.230  40.190  37.680  1.00  0.00           H
ATOM   1565 3HG2 THR   113      40.660  39.750  36.690  1.00  0.00           H
ATOM   1566  OG1 THR   113      40.100  38.230  38.520  1.00  0.00           O
ATOM   1567  HG1 THR   113      40.500  39.110  38.550  1.00  0.00           H
ATOM   1568  C   THR   113      38.310  36.120  37.930  1.00  0.00           C
ATOM   1569  O   THR   113      38.890  35.380  37.120  1.00  0.00           O
ATOM   1570  N   ARG   132      37.820  35.670  39.110  1.00  0.00           N
ATOM   1571  H   ARG   132      37.300  36.380  39.600  1.00  0.00           H
ATOM   1572  CA  ARG   132      37.840  34.280  39.680  1.00  0.00           C
ATOM   1573  HA  ARG   132      37.950  33.580  38.850  1.00  0.00           H
ATOM   1574  CB  ARG   132      38.810  34.040  40.820  1.00  0.00           C
ATOM   1575  HB1 ARG   132      38.810  32.990  41.120  1.00  0.00           H
ATOM   1576  HB2 ARG   132      38.550  34.710  41.640  1.00  0.00           H
ATOM   1577  CG  ARG   132      40.210  34.340  40.310  1.00  0.00           C
ATOM   1578  HG1 ARG   132      40.260  35.280  39.760  1.00  0.00           H
ATOM   1579  HG2 ARG   132      40.640  33.570  39.670  1.00  0.00           H
ATOM   1580  CD  ARG   132      41.180  34.490  41.440  1.00  0.00           C
ATOM   1581  HD1 ARG   132      41.140  33.610  42.090  1.00  0.00           H
ATOM   1582  HD2 ARG   132      40.910  35.340  42.060  1.00  0.00           H
ATOM   1583  NE  ARG   132      42.590  34.620  41.090  1.00  0.00           N
ATOM   1584  HE  ARG   132      43.160  33.790  41.030  1.00  0.00           H
ATOM   1585  CZ  ARG   132      43.290  35.680  40.730  1.00  0.00           C
ATOM   1586  NH1 ARG   132      42.730  36.800  40.590  1.00  0.00           N
ATOM   1587 1HH1 ARG   132      41.720  36.890  40.480  1.00  0.00           H
ATOM   1588 2HH1 ARG   132      43.270  37.650  40.520  1.00  0.00           H
ATOM   1589  NH2 ARG   132      44.580  35.690  40.620  1.00  0.00           N
ATOM   1590 1HH2 ARG   132      45.140  34.880  40.830  1.00  0.00           H
ATOM   1591 2HH2 ARG   132      45.010  36.480  40.150  1.00  0.00           H
ATOM   1592  C   ARG   132      36.490  33.860  40.210  1.00  0.00           C
ATOM   1593  O   ARG   132      36.010  32.870  39.720  1.00  0.00           O
ATOM   1594  N   SER   133      35.850  34.570  41.150  1.00  0.00           N
ATOM   1595  H   SER   133      36.230  35.470  41.390  1.00  0.00           H
ATOM   1596  CA  SER   133      34.680  34.120  41.940  1.00  0.00           C
ATOM   1597  HA  SER   133      34.990  33.220  42.460  1.00  0.00           H
ATOM   1598  CB  SER   133      34.410  35.190  43.030  1.00  0.00           C
ATOM   1599  HB1 SER   133      35.210  35.300  43.760  1.00  0.00           H
ATOM   1600  HB2 SER   133      33.510  34.870  43.550  1.00  0.00           H
ATOM   1601  OG  SER   133      34.160  36.430  42.460  1.00  0.00           O
ATOM   1602  HG  SER   133      33.570  36.880  43.060  1.00  0.00           H
ATOM   1603  C   SER   133      33.440  33.890  41.110  1.00  0.00           C
ATOM   1604  O   SER   133      33.210  34.370  39.990  1.00  0.00           O
ATOM   1605  N   VAL   134      32.480  33.120  41.650  1.00  0.00           N
ATOM   1606  H   VAL   134      32.790  32.550  42.420  1.00  0.00           H
ATOM   1607  CA  VAL   134      31.330  32.530  40.870  1.00  0.00           C
ATOM   1608  HA  VAL   134      31.760  32.130  39.960  1.00  0.00           H
ATOM   1609  CB  VAL   134      30.550  31.470  41.660  1.00  0.00           C
ATOM   1610  HB  VAL   134      29.670  31.200  41.080  1.00  0.00           H
ATOM   1611  CG1 VAL   134      31.350  30.170  41.730  1.00  0.00           C
ATOM   1612 1HG1 VAL   134      30.620  29.480  42.130  1.00  0.00           H
ATOM   1613 2HG1 VAL   134      31.630  29.800  40.740  1.00  0.00           H
ATOM   1614 3HG1 VAL   134      32.310  30.210  42.260  1.00  0.00           H
ATOM   1615  CG2 VAL   134      30.180  31.940  43.070  1.00  0.00           C
ATOM   1616 1HG2 VAL   134      29.490  31.120  43.280  1.00  0.00           H
ATOM   1617 2HG2 VAL   134      31.010  31.850  43.770  1.00  0.00           H
ATOM   1618 3HG2 VAL   134      29.710  32.920  43.110  1.00  0.00           H
ATOM   1619  C   VAL   134      30.330  33.560  40.450  1.00  0.00           C
ATOM   1620  O   VAL   134      29.500  33.330  39.570  1.00  0.00           O
ATOM   1621  N   LYS   135      30.250  34.740  41.090  1.00  0.00           N
ATOM   1622  H   LYS   135      30.940  34.790  41.830  1.00  0.00           H
ATOM   1623  CA  LYS   135      29.210  35.760  40.940  1.00  0.00           C
ATOM   1624  HA  LYS   135      28.240  35.270  41.020  1.00  0.00           H
ATOM   1625  CB  LYS   135      29.260  36.810  42.100  1.00  0.00           C
ATOM   1626  HB1 LYS   135      28.500  37.590  42.040  1.00  0.00           H
ATOM   1627  HB2 LYS   135      30.270  37.200  42.170  1.00  0.00           H
ATOM   1628  CG  LYS   135      28.950  36.180  43.460  1.00  0.00           C
ATOM   1629  HG1 LYS   135      29.850  35.680  43.820  1.00  0.00           H
ATOM   1630  HG2 LYS   135      28.220  35.410  43.230  1.00  0.00           H
ATOM   1631  CD  LYS   135      28.390  37.140  44.530  1.00  0.00           C
ATOM   1632  HD1 LYS   135      27.390  37.430  44.210  1.00  0.00           H
ATOM   1633  HD2 LYS   135      29.050  38.000  44.530  1.00  0.00           H
ATOM   1634  CE  LYS   135      28.290  36.330  45.870  1.00  0.00           C
ATOM   1635  HE1 LYS   135      29.260  36.100  46.320  1.00  0.00           H
ATOM   1636  HE2 LYS   135      27.810  35.400  45.560  1.00  0.00           H
ATOM   1637  NZ  LYS   135      27.580  36.980  46.950  1.00  0.00           N
ATOM   1638  HZ1 LYS   135      28.140  37.770  47.250  1.00  0.00           H
ATOM   1639  HZ2 LYS   135      26.690  37.280  46.590  1.00  0.00           H
ATOM   1640  HZ3 LYS   135      27.500  36.360  47.740  1.00  0.00           H
ATOM   1641  C   LYS   135      29.080  36.490  39.590  1.00  0.00           C
ATOM   1642  O   LYS   135      28.560  37.570  39.530  1.00  0.00           O
ATOM   1643  N   TYR   136      29.520  35.870  38.580  1.00  0.00           N
ATOM   1644  H   TYR   136      29.680  34.880  38.690  1.00  0.00           H
ATOM   1645  CA  TYR   136      29.630  36.420  37.250  1.00  0.00           C
ATOM   1646  HA  TYR   136      30.230  37.320  37.270  1.00  0.00           H
ATOM   1647  CB  TYR   136      30.250  35.400  36.300  1.00  0.00           C
ATOM   1648  HB1 TYR   136      29.810  35.450  35.300  1.00  0.00           H
ATOM   1649  HB2 TYR   136      30.050  34.380  36.630  1.00  0.00           H
ATOM   1650  CG  TYR   136      31.780  35.380  36.130  1.00  0.00           C
ATOM   1651  CD1 TYR   136      32.570  34.630  37.030  1.00  0.00           C
ATOM   1652  HD1 TYR   136      32.100  34.130  37.860  1.00  0.00           H
ATOM   1653  CE1 TYR   136      33.980  34.610  36.880  1.00  0.00           C
ATOM   1654  HE1 TYR   136      34.460  33.840  37.460  1.00  0.00           H
ATOM   1655  CZ  TYR   136      34.650  35.340  35.880  1.00  0.00           C
ATOM   1656  OH  TYR   136      36.010  35.230  35.740  1.00  0.00           O
ATOM   1657  HH  TYR   136      36.370  34.800  36.520  1.00  0.00           H
ATOM   1658  CE2 TYR   136      33.870  36.190  35.070  1.00  0.00           C
ATOM   1659  HE2 TYR   136      34.330  36.770  34.280  1.00  0.00           H
ATOM   1660  CD2 TYR   136      32.450  36.190  35.220  1.00  0.00           C
ATOM   1661  HD2 TYR   136      31.940  36.770  34.460  1.00  0.00           H
ATOM   1662  C   TYR   136      28.230  36.760  36.720  1.00  0.00           C
ATOM   1663  O   TYR   136      27.290  36.080  37.140  1.00  0.00           O
ATOM   1664  N   ASP   137      28.030  37.720  35.840  1.00  0.00           N
ATOM   1665  H   ASP   137      28.790  38.310  35.510  1.00  0.00           H
ATOM   1666  CA  ASP   137      26.710  38.290  35.470  1.00  0.00           C
ATOM   1667  HA  ASP   137      26.070  38.430  36.340  1.00  0.00           H
ATOM   1668  CB  ASP   137      26.920  39.790  34.990  1.00  0.00           C
ATOM   1669  HB1 ASP   137      27.260  39.800  33.950  1.00  0.00           H
ATOM   1670  HB2 ASP   137      27.780  40.170  35.560  1.00  0.00           H
ATOM   1671  CG  ASP   137      25.670  40.660  35.230  1.00  0.00           C
ATOM   1672  OD1 ASP   137      25.120  41.320  34.280  1.00  0.00           O
ATOM   1673  OD2 ASP   137      25.120  40.620  36.340  1.00  0.00           O
ATOM   1674  C   ASP   137      25.960  37.500  34.430  1.00  0.00           C
ATOM   1675  O   ASP   137      24.750  37.210  34.570  1.00  0.00           O
ATOM   1676  N   TYR   138      26.680  37.180  33.350  1.00  0.00           N
ATOM   1677  H   TYR   138      27.680  37.340  33.340  1.00  0.00           H
ATOM   1678  CA  TYR   138      26.130  36.530  32.180  1.00  0.00           C
ATOM   1679  HA  TYR   138      25.090  36.240  32.310  1.00  0.00           H
ATOM   1680  CB  TYR   138      26.210  37.550  30.990  1.00  0.00           C
ATOM   1681  HB1 TYR   138      26.040  37.010  30.060  1.00  0.00           H
ATOM   1682  HB2 TYR   138      27.190  38.000  30.840  1.00  0.00           H
ATOM   1683  CG  TYR   138      25.320  38.770  31.000  1.00  0.00           C
ATOM   1684  CD1 TYR   138      25.760  40.100  31.120  1.00  0.00           C
ATOM   1685  HD1 TYR   138      26.770  40.320  31.420  1.00  0.00           H
ATOM   1686  CE1 TYR   138      24.870  41.170  31.060  1.00  0.00           C
ATOM   1687  HE1 TYR   138      25.240  42.160  31.270  1.00  0.00           H
ATOM   1688  CZ  TYR   138      23.520  40.950  30.890  1.00  0.00           C
ATOM   1689  OH  TYR   138      22.650  41.990  31.050  1.00  0.00           O
ATOM   1690  HH  TYR   138      21.760  41.670  31.200  1.00  0.00           H
ATOM   1691  CE2 TYR   138      23.050  39.600  30.880  1.00  0.00           C
ATOM   1692  HE2 TYR   138      22.020  39.380  30.620  1.00  0.00           H
ATOM   1693  CD2 TYR   138      23.930  38.490  30.850  1.00  0.00           C
ATOM   1694  HD2 TYR   138      23.620  37.470  30.650  1.00  0.00           H
ATOM   1695  C   TYR   138      26.730  35.180  31.940  1.00  0.00           C
ATOM   1696  O   TYR   138      27.950  35.090  32.030  1.00  0.00           O
