# Supplementary material for: Targeting Ras-binding domain of ELMO1 by computational nanobody design
Source: Commun Biol. 2023 Mar 17;6:284. doi: 10.1038/s42003-023-04657-w (PMC10023680; doi:10.1038/s42003-023-04657-w)
Supplement: Supplementary file 4 — Supplementary Data 2 [file 42003_2023_4657_MOESM4_ESM.zip › MD_input_output/Nb01_snapshot/snapshot_020000.pdb]

REMARK    GENERATED BY TRJCONV
TITLE     Protein in water t= 2000.00000 step= 1000000
REMARK    THIS IS A SIMULATION BOX
CRYST1   67.430   67.430   67.430  90.00  90.00  90.00 P 1           1
MODEL        1
ATOM      1  N   VAL     2      13.980  27.890  22.880  1.00  0.00           N
ATOM      2  H1  VAL     2      13.650  28.680  23.410  1.00  0.00           H
ATOM      3  H2  VAL     2      13.910  28.120  21.900  1.00  0.00           H
ATOM      4  H3  VAL     2      13.430  27.070  23.100  1.00  0.00           H
ATOM      5  CA  VAL     2      15.310  27.470  23.200  1.00  0.00           C
ATOM      6  HA  VAL     2      15.580  26.490  22.820  1.00  0.00           H
ATOM      7  CB  VAL     2      16.310  28.520  22.750  1.00  0.00           C
ATOM      8  HB  VAL     2      15.980  29.480  23.140  1.00  0.00           H
ATOM      9  CG1 VAL     2      17.750  28.300  23.240  1.00  0.00           C
ATOM     10 1HG1 VAL     2      18.000  28.380  24.300  1.00  0.00           H
ATOM     11 2HG1 VAL     2      17.930  27.280  22.900  1.00  0.00           H
ATOM     12 3HG1 VAL     2      18.460  28.950  22.730  1.00  0.00           H
ATOM     13  CG2 VAL     2      16.480  28.570  21.240  1.00  0.00           C
ATOM     14 1HG2 VAL     2      17.450  28.970  20.940  1.00  0.00           H
ATOM     15 2HG2 VAL     2      16.450  27.540  20.870  1.00  0.00           H
ATOM     16 3HG2 VAL     2      15.660  29.220  20.940  1.00  0.00           H
ATOM     17  C   VAL     2      15.410  27.250  24.690  1.00  0.00           C
ATOM     18  O   VAL     2      15.050  28.170  25.420  1.00  0.00           O
ATOM     19  N   GLN     3      15.940  26.080  25.120  1.00  0.00           N
ATOM     20  H   GLN     3      15.960  25.260  24.530  1.00  0.00           H
ATOM     21  CA  GLN     3      16.670  25.980  26.390  1.00  0.00           C
ATOM     22  HA  GLN     3      16.480  26.820  27.050  1.00  0.00           H
ATOM     23  CB  GLN     3      16.070  24.810  27.120  1.00  0.00           C
ATOM     24  HB1 GLN     3      16.740  24.550  27.930  1.00  0.00           H
ATOM     25  HB2 GLN     3      15.990  23.940  26.470  1.00  0.00           H
ATOM     26  CG  GLN     3      14.700  25.150  27.750  1.00  0.00           C
ATOM     27  HG1 GLN     3      14.110  25.770  27.080  1.00  0.00           H
ATOM     28  HG2 GLN     3      14.840  25.620  28.720  1.00  0.00           H
ATOM     29  CD  GLN     3      13.900  23.870  27.970  1.00  0.00           C
ATOM     30  OE1 GLN     3      13.470  23.280  26.980  1.00  0.00           O
ATOM     31  NE2 GLN     3      13.590  23.420  29.190  1.00  0.00           N
ATOM     32 1HE2 GLN     3      13.980  23.950  29.960  1.00  0.00           H
ATOM     33 2HE2 GLN     3      12.810  22.780  29.280  1.00  0.00           H
ATOM     34  C   GLN     3      18.170  25.760  26.210  1.00  0.00           C
ATOM     35  O   GLN     3      18.580  25.280  25.180  1.00  0.00           O
ATOM     36  N   LEU     4      18.930  26.250  27.210  1.00  0.00           N
ATOM     37  H   LEU     4      18.440  26.740  27.950  1.00  0.00           H
ATOM     38  CA  LEU     4      20.380  26.060  27.300  1.00  0.00           C
ATOM     39  HA  LEU     4      20.830  26.120  26.300  1.00  0.00           H
ATOM     40  CB  LEU     4      21.040  27.130  28.150  1.00  0.00           C
ATOM     41  HB1 LEU     4      22.120  27.160  28.040  1.00  0.00           H
ATOM     42  HB2 LEU     4      20.980  26.770  29.180  1.00  0.00           H
ATOM     43  CG  LEU     4      20.560  28.550  27.920  1.00  0.00           C
ATOM     44  HG  LEU     4      19.470  28.600  27.920  1.00  0.00           H
ATOM     45  CD1 LEU     4      21.110  29.580  28.890  1.00  0.00           C
ATOM     46 1HD1 LEU     4      20.740  30.560  28.590  1.00  0.00           H
ATOM     47 2HD1 LEU     4      20.630  29.460  29.860  1.00  0.00           H
ATOM     48 3HD1 LEU     4      22.190  29.680  28.860  1.00  0.00           H
ATOM     49  CD2 LEU     4      21.040  29.170  26.600  1.00  0.00           C
ATOM     50 1HD2 LEU     4      20.860  28.500  25.750  1.00  0.00           H
ATOM     51 2HD2 LEU     4      20.440  30.070  26.520  1.00  0.00           H
ATOM     52 3HD2 LEU     4      22.110  29.390  26.580  1.00  0.00           H
ATOM     53  C   LEU     4      20.700  24.650  27.800  1.00  0.00           C
ATOM     54  O   LEU     4      19.830  24.010  28.440  1.00  0.00           O
ATOM     55  N   VAL     5      21.940  24.190  27.600  1.00  0.00           N
ATOM     56  H   VAL     5      22.580  24.850  27.200  1.00  0.00           H
ATOM     57  CA  VAL     5      22.450  22.830  28.010  1.00  0.00           C
ATOM     58  HA  VAL     5      21.970  22.570  28.960  1.00  0.00           H
ATOM     59  CB  VAL     5      22.230  21.830  26.830  1.00  0.00           C
ATOM     60  HB  VAL     5      22.880  20.970  27.030  1.00  0.00           H
ATOM     61  CG1 VAL     5      20.810  21.310  26.610  1.00  0.00           C
ATOM     62 1HG1 VAL     5      20.400  20.980  27.560  1.00  0.00           H
ATOM     63 2HG1 VAL     5      20.140  22.030  26.130  1.00  0.00           H
ATOM     64 3HG1 VAL     5      20.840  20.380  26.050  1.00  0.00           H
ATOM     65  CG2 VAL     5      22.740  22.410  25.520  1.00  0.00           C
ATOM     66 1HG2 VAL     5      22.170  23.290  25.250  1.00  0.00           H
ATOM     67 2HG2 VAL     5      23.730  22.870  25.620  1.00  0.00           H
ATOM     68 3HG2 VAL     5      22.630  21.670  24.730  1.00  0.00           H
ATOM     69  C   VAL     5      23.890  22.860  28.500  1.00  0.00           C
ATOM     70  O   VAL     5      24.770  23.480  27.840  1.00  0.00           O
ATOM     71  N   GLU     6      24.190  22.090  29.560  1.00  0.00           N
ATOM     72  H   GLU     6      23.420  21.730  30.100  1.00  0.00           H
ATOM     73  CA  GLU     6      25.470  22.160  30.280  1.00  0.00           C
ATOM     74  HA  GLU     6      26.030  22.990  29.850  1.00  0.00           H
ATOM     75  CB  GLU     6      25.210  22.440  31.800  1.00  0.00           C
ATOM     76  HB1 GLU     6      26.140  22.360  32.370  1.00  0.00           H
ATOM     77  HB2 GLU     6      24.590  21.650  32.190  1.00  0.00           H
ATOM     78  CG  GLU     6      24.640  23.840  32.100  1.00  0.00           C
ATOM     79  HG1 GLU     6      25.010  24.530  31.350  1.00  0.00           H
ATOM     80  HG2 GLU     6      24.960  24.270  33.040  1.00  0.00           H
ATOM     81  CD  GLU     6      23.080  23.860  32.170  1.00  0.00           C
ATOM     82  OE1 GLU     6      22.370  23.180  31.440  1.00  0.00           O
ATOM     83  OE2 GLU     6      22.590  24.560  33.080  1.00  0.00           O
ATOM     84  C   GLU     6      26.260  20.870  30.150  1.00  0.00           C
ATOM     85  O   GLU     6      25.690  19.770  30.040  1.00  0.00           O
ATOM     86  N   SER     7      27.600  20.980  30.140  1.00  0.00           N
ATOM     87  H   SER     7      28.100  21.860  30.120  1.00  0.00           H
ATOM     88  CA  SER     7      28.450  19.790  29.880  1.00  0.00           C
ATOM     89  HA  SER     7      27.940  18.930  30.320  1.00  0.00           H
ATOM     90  CB  SER     7      28.640  19.460  28.390  1.00  0.00           C
ATOM     91  HB1 SER     7      27.690  19.140  27.960  1.00  0.00           H
ATOM     92  HB2 SER     7      29.360  18.660  28.240  1.00  0.00           H
ATOM     93  OG  SER     7      29.060  20.540  27.690  1.00  0.00           O
ATOM     94  HG  SER     7      28.320  21.150  27.650  1.00  0.00           H
ATOM     95  C   SER     7      29.800  19.960  30.600  1.00  0.00           C
ATOM     96  O   SER     7      30.100  20.970  31.230  1.00  0.00           O
ATOM     97  N   GLY     9      30.440  18.820  30.730  1.00  0.00           N
ATOM     98  H   GLY     9      30.180  18.040  30.140  1.00  0.00           H
ATOM     99  CA  GLY     9      31.750  18.620  31.310  1.00  0.00           C
ATOM    100  HA1 GLY     9      32.440  19.400  31.000  1.00  0.00           H
ATOM    101  HA2 GLY     9      32.250  17.770  30.860  1.00  0.00           H
ATOM    102  C   GLY     9      31.810  18.500  32.820  1.00  0.00           C
ATOM    103  O   GLY     9      32.730  18.950  33.410  1.00  0.00           O
ATOM    104  N   GLY    10      30.910  17.940  33.510  1.00  0.00           N
ATOM    105  H   GLY    10      30.090  17.720  32.960  1.00  0.00           H
ATOM    106  CA  GLY    10      30.910  17.700  34.940  1.00  0.00           C
ATOM    107  HA1 GLY    10      29.880  17.460  35.220  1.00  0.00           H
ATOM    108  HA2 GLY    10      31.240  18.570  35.510  1.00  0.00           H
ATOM    109  C   GLY    10      31.780  16.510  35.410  1.00  0.00           C
ATOM    110  O   GLY    10      32.480  15.880  34.590  1.00  0.00           O
ATOM    111  N   GLY    11      31.760  16.250  36.680  1.00  0.00           N
ATOM    112  H   GLY    11      31.150  16.750  37.320  1.00  0.00           H
ATOM    113  CA  GLY    11      32.160  14.960  37.060  1.00  0.00           C
ATOM    114  HA1 GLY    11      33.160  14.790  36.660  1.00  0.00           H
ATOM    115  HA2 GLY    11      31.490  14.170  36.730  1.00  0.00           H
ATOM    116  C   GLY    11      32.290  14.750  38.640  1.00  0.00           C
ATOM    117  O   GLY    11      31.590  15.420  39.460  1.00  0.00           O
ATOM    118  N   LEU    12      33.360  13.970  39.000  1.00  0.00           N
ATOM    119  H   LEU    12      33.760  13.470  38.220  1.00  0.00           H
ATOM    120  CA  LEU    12      33.640  13.600  40.390  1.00  0.00           C
ATOM    121  HA  LEU    12      33.190  14.390  40.980  1.00  0.00           H
ATOM    122  CB  LEU    12      32.830  12.260  40.590  1.00  0.00           C
ATOM    123  HB1 LEU    12      33.040  11.560  39.780  1.00  0.00           H
ATOM    124  HB2 LEU    12      31.750  12.420  40.630  1.00  0.00           H
ATOM    125  CG  LEU    12      33.090  11.600  41.910  1.00  0.00           C
ATOM    126  HG  LEU    12      34.160  11.420  41.960  1.00  0.00           H
ATOM    127  CD1 LEU    12      32.690  12.260  43.190  1.00  0.00           C
ATOM    128 1HD1 LEU    12      33.280  13.170  43.260  1.00  0.00           H
ATOM    129 2HD1 LEU    12      31.620  12.470  43.210  1.00  0.00           H
ATOM    130 3HD1 LEU    12      32.850  11.610  44.050  1.00  0.00           H
ATOM    131  CD2 LEU    12      32.240  10.340  41.880  1.00  0.00           C
ATOM    132 1HD2 LEU    12      32.200   9.820  40.920  1.00  0.00           H
ATOM    133 2HD2 LEU    12      32.440   9.660  42.710  1.00  0.00           H
ATOM    134 3HD2 LEU    12      31.160  10.490  41.970  1.00  0.00           H
ATOM    135  C   LEU    12      35.130  13.600  40.710  1.00  0.00           C
ATOM    136  O   LEU    12      35.900  12.770  40.180  1.00  0.00           O
ATOM    137  N   VAL    13      35.610  14.490  41.540  1.00  0.00           N
ATOM    138  H   VAL    13      34.960  15.070  42.050  1.00  0.00           H
ATOM    139  CA  VAL    13      37.030  14.740  41.850  1.00  0.00           C
ATOM    140  HA  VAL    13      37.610  13.910  41.440  1.00  0.00           H
ATOM    141  CB  VAL    13      37.360  16.100  41.180  1.00  0.00           C
ATOM    142  HB  VAL    13      38.290  16.500  41.580  1.00  0.00           H
ATOM    143  CG1 VAL    13      37.590  15.920  39.640  1.00  0.00           C
ATOM    144 1HG1 VAL    13      36.670  15.550  39.180  1.00  0.00           H
ATOM    145 2HG1 VAL    13      37.940  16.810  39.110  1.00  0.00           H
ATOM    146 3HG1 VAL    13      38.340  15.130  39.610  1.00  0.00           H
ATOM    147  CG2 VAL    13      36.330  17.280  41.380  1.00  0.00           C
ATOM    148 1HG2 VAL    13      35.360  16.930  41.030  1.00  0.00           H
ATOM    149 2HG2 VAL    13      36.190  17.570  42.420  1.00  0.00           H
ATOM    150 3HG2 VAL    13      36.650  18.180  40.860  1.00  0.00           H
ATOM    151  C   VAL    13      37.390  14.650  43.290  1.00  0.00           C
ATOM    152  O   VAL    13      36.610  14.220  44.140  1.00  0.00           O
ATOM    153  N   GLN    14      38.680  14.890  43.580  1.00  0.00           N
ATOM    154  H   GLN    14      39.280  15.170  42.810  1.00  0.00           H
ATOM    155  CA  GLN    14      39.150  14.940  44.950  1.00  0.00           C
ATOM    156  HA  GLN    14      38.380  14.620  45.650  1.00  0.00           H
ATOM    157  CB  GLN    14      40.390  13.940  45.080  1.00  0.00           C
ATOM    158  HB1 GLN    14      40.930  13.990  46.020  1.00  0.00           H
ATOM    159  HB2 GLN    14      41.200  14.180  44.400  1.00  0.00           H
ATOM    160  CG  GLN    14      40.000  12.470  44.790  1.00  0.00           C
ATOM    161  HG1 GLN    14      40.810  11.880  44.370  1.00  0.00           H
ATOM    162  HG2 GLN    14      39.100  12.460  44.170  1.00  0.00           H
ATOM    163  CD  GLN    14      39.700  11.720  46.070  1.00  0.00           C
ATOM    164  OE1 GLN    14      39.360  12.360  47.040  1.00  0.00           O
ATOM    165  NE2 GLN    14      40.010  10.460  46.210  1.00  0.00           N
ATOM    166 1HE2 GLN    14      40.380   9.970  45.400  1.00  0.00           H
ATOM    167 2HE2 GLN    14      39.810   9.930  47.050  1.00  0.00           H
ATOM    168  C   GLN    14      39.520  16.370  45.190  1.00  0.00           C
ATOM    169  O   GLN    14      39.960  17.110  44.320  1.00  0.00           O
ATOM    170  N   ALA    15      39.520  16.780  46.430  1.00  0.00           N
ATOM    171  H   ALA    15      38.990  16.270  47.130  1.00  0.00           H
ATOM    172  CA  ALA    15      39.860  18.150  46.850  1.00  0.00           C
ATOM    173  HA  ALA    15      39.180  18.840  46.350  1.00  0.00           H
ATOM    174  CB  ALA    15      39.540  18.320  48.360  1.00  0.00           C
ATOM    175  HB1 ALA    15      39.790  19.250  48.880  1.00  0.00           H
ATOM    176  HB2 ALA    15      38.460  18.430  48.420  1.00  0.00           H
ATOM    177  HB3 ALA    15      39.850  17.480  48.990  1.00  0.00           H
ATOM    178  C   ALA    15      41.230  18.510  46.510  1.00  0.00           C
ATOM    179  O   ALA    15      42.160  17.740  46.590  1.00  0.00           O
ATOM    180  N   GLY    16      41.380  19.790  46.100  1.00  0.00           N
ATOM    181  H   GLY    16      40.560  20.370  46.160  1.00  0.00           H
ATOM    182  CA  GLY    16      42.530  20.330  45.330  1.00  0.00           C
ATOM    183  HA1 GLY    16      43.460  20.080  45.840  1.00  0.00           H
ATOM    184  HA2 GLY    16      42.350  21.410  45.330  1.00  0.00           H
ATOM    185  C   GLY    16      42.710  19.980  43.850  1.00  0.00           C
ATOM    186  O   GLY    16      43.570  20.620  43.170  1.00  0.00           O
ATOM    187  N   ASP    17      41.950  19.030  43.290  1.00  0.00           N
ATOM    188  H   ASP    17      41.270  18.510  43.830  1.00  0.00           H
ATOM    189  CA  ASP    17      41.800  18.930  41.850  1.00  0.00           C
ATOM    190  HA  ASP    17      42.780  18.990  41.400  1.00  0.00           H
ATOM    191  CB  ASP    17      41.170  17.600  41.490  1.00  0.00           C
ATOM    192  HB1 ASP    17      41.080  17.490  40.410  1.00  0.00           H
ATOM    193  HB2 ASP    17      40.170  17.680  41.900  1.00  0.00           H
ATOM    194  CG  ASP    17      41.710  16.280  42.040  1.00  0.00           C
ATOM    195  OD1 ASP    17      42.860  16.220  42.460  1.00  0.00           O
ATOM    196  OD2 ASP    17      41.170  15.220  41.560  1.00  0.00           O
ATOM    197  C   ASP    17      41.070  20.210  41.260  1.00  0.00           C
ATOM    198  O   ASP    17      40.710  21.120  41.980  1.00  0.00           O
ATOM    199  N   SER    18      41.170  20.300  39.950  1.00  0.00           N
ATOM    200  H   SER    18      41.470  19.550  39.350  1.00  0.00           H
ATOM    201  CA  SER    18      40.700  21.410  39.070  1.00  0.00           C
ATOM    202  HA  SER    18      40.240  22.110  39.760  1.00  0.00           H
ATOM    203  CB  SER    18      41.880  22.120  38.360  1.00  0.00           C
ATOM    204  HB1 SER    18      41.430  22.800  37.640  1.00  0.00           H
ATOM    205  HB2 SER    18      42.500  21.400  37.820  1.00  0.00           H
ATOM    206  OG  SER    18      42.720  22.920  39.140  1.00  0.00           O
ATOM    207  HG  SER    18      43.380  23.300  38.550  1.00  0.00           H
ATOM    208  C   SER    18      39.650  20.900  38.100  1.00  0.00           C
ATOM    209  O   SER    18      39.680  19.760  37.680  1.00  0.00           O
ATOM    210  N   LEU    19      38.600  21.690  37.860  1.00  0.00           N
ATOM    211  H   LEU    19      38.520  22.620  38.220  1.00  0.00           H
ATOM    212  CA  LEU    19      37.630  21.300  36.830  1.00  0.00           C
ATOM    213  HA  LEU    19      37.980  20.420  36.280  1.00  0.00           H
ATOM    214  CB  LEU    19      36.300  20.840  37.490  1.00  0.00           C
ATOM    215  HB1 LEU    19      35.810  21.760  37.820  1.00  0.00           H
ATOM    216  HB2 LEU    19      36.580  20.280  38.380  1.00  0.00           H
ATOM    217  CG  LEU    19      35.270  20.110  36.700  1.00  0.00           C
ATOM    218  HG  LEU    19      35.370  20.310  35.630  1.00  0.00           H
ATOM    219  CD1 LEU    19      35.310  18.620  37.090  1.00  0.00           C
ATOM    220 1HD1 LEU    19      36.280  18.230  36.760  1.00  0.00           H
ATOM    221 2HD1 LEU    19      35.290  18.460  38.160  1.00  0.00           H
ATOM    222 3HD1 LEU    19      34.600  17.940  36.610  1.00  0.00           H
ATOM    223  CD2 LEU    19      33.840  20.550  37.180  1.00  0.00           C
ATOM    224 1HD2 LEU    19      33.120  19.950  36.620  1.00  0.00           H
ATOM    225 2HD2 LEU    19      33.780  20.280  38.240  1.00  0.00           H
ATOM    226 3HD2 LEU    19      33.750  21.630  37.060  1.00  0.00           H
ATOM    227  C   LEU    19      37.430  22.400  35.740  1.00  0.00           C
ATOM    228  O   LEU    19      37.650  23.570  36.030  1.00  0.00           O
ATOM    229  N   ARG    20      36.870  22.010  34.550  1.00  0.00           N
ATOM    230  H   ARG    20      36.880  21.020  34.360  1.00  0.00           H
ATOM    231  CA  ARG    20      36.370  23.010  33.560  1.00  0.00           C
ATOM    232  HA  ARG    20      36.300  23.950  34.110  1.00  0.00           H
ATOM    233  CB  ARG    20      37.330  23.100  32.380  1.00  0.00           C
ATOM    234  HB1 ARG    20      37.370  22.100  31.960  1.00  0.00           H
ATOM    235  HB2 ARG    20      38.310  23.330  32.800  1.00  0.00           H
ATOM    236  CG  ARG    20      37.010  24.190  31.370  1.00  0.00           C
ATOM    237  HG1 ARG    20      37.080  25.210  31.760  1.00  0.00           H
ATOM    238  HG2 ARG    20      35.970  24.180  31.040  1.00  0.00           H
ATOM    239  CD  ARG    20      37.910  24.160  30.160  1.00  0.00           C
ATOM    240  HD1 ARG    20      37.610  24.960  29.480  1.00  0.00           H
ATOM    241  HD2 ARG    20      37.630  23.230  29.660  1.00  0.00           H
ATOM    242  NE  ARG    20      39.340  24.250  30.430  1.00  0.00           N
ATOM    243  HE  ARG    20      39.620  24.450  31.380  1.00  0.00           H
ATOM    244  CZ  ARG    20      40.340  24.060  29.620  1.00  0.00           C
ATOM    245  NH1 ARG    20      40.240  23.580  28.380  1.00  0.00           N
ATOM    246 1HH1 ARG    20      39.350  23.350  27.970  1.00  0.00           H
ATOM    247 2HH1 ARG    20      41.150  23.390  27.980  1.00  0.00           H
ATOM    248  NH2 ARG    20      41.520  24.370  30.050  1.00  0.00           N
ATOM    249 1HH2 ARG    20      41.630  25.050  30.790  1.00  0.00           H
ATOM    250 2HH2 ARG    20      42.320  24.110  29.480  1.00  0.00           H
ATOM    251  C   ARG    20      34.960  22.610  33.140  1.00  0.00           C
ATOM    252  O   ARG    20      34.900  21.510  32.590  1.00  0.00           O
ATOM    253  N   LEU    21      33.930  23.410  33.240  1.00  0.00           N
ATOM    254  H   LEU    21      34.060  24.300  33.700  1.00  0.00           H
ATOM    255  CA  LEU    21      32.600  23.200  32.730  1.00  0.00           C
ATOM    256  HA  LEU    21      32.370  22.160  32.500  1.00  0.00           H
ATOM    257  CB  LEU    21      31.620  23.780  33.690  1.00  0.00           C
ATOM    258  HB1 LEU    21      30.650  23.850  33.180  1.00  0.00           H
ATOM    259  HB2 LEU    21      31.860  24.820  33.910  1.00  0.00           H
ATOM    260  CG  LEU    21      31.420  22.960  35.030  1.00  0.00           C
ATOM    261  HG  LEU    21      32.360  22.940  35.580  1.00  0.00           H
ATOM    262  CD1 LEU    21      30.260  23.630  35.800  1.00  0.00           C
ATOM    263 1HD1 LEU    21      29.300  23.450  35.310  1.00  0.00           H
ATOM    264 2HD1 LEU    21      30.270  23.220  36.810  1.00  0.00           H
ATOM    265 3HD1 LEU    21      30.410  24.710  35.830  1.00  0.00           H
ATOM    266  CD2 LEU    21      31.060  21.540  34.830  1.00  0.00           C
ATOM    267 1HD2 LEU    21      30.380  21.370  34.000  1.00  0.00           H
ATOM    268 2HD2 LEU    21      31.950  20.930  34.700  1.00  0.00           H
ATOM    269 3HD2 LEU    21      30.510  21.110  35.670  1.00  0.00           H
ATOM    270  C   LEU    21      32.520  23.960  31.390  1.00  0.00           C
ATOM    271  O   LEU    21      33.330  24.830  31.080  1.00  0.00           O
ATOM    272  N   SER    22      31.450  23.620  30.640  1.00  0.00           N
ATOM    273  H   SER    22      30.830  22.920  31.010  1.00  0.00           H
ATOM    274  CA  SER    22      30.920  24.420  29.470  1.00  0.00           C
ATOM    275  HA  SER    22      31.220  25.460  29.610  1.00  0.00           H
ATOM    276  CB  SER    22      31.480  23.880  28.160  1.00  0.00           C
ATOM    277  HB1 SER    22      32.530  24.170  28.070  1.00  0.00           H
ATOM    278  HB2 SER    22      30.930  24.410  27.380  1.00  0.00           H
ATOM    279  OG  SER    22      31.200  22.520  28.010  1.00  0.00           O
ATOM    280  HG  SER    22      30.310  22.430  27.660  1.00  0.00           H
ATOM    281  C   SER    22      29.380  24.430  29.330  1.00  0.00           C
ATOM    282  O   SER    22      28.690  23.490  29.830  1.00  0.00           O
ATOM    283  N   CYS    23      28.880  25.370  28.550  1.00  0.00           N
ATOM    284  H   CYS    23      29.470  26.150  28.300  1.00  0.00           H
ATOM    285  CA  CYS    23      27.400  25.530  28.270  1.00  0.00           C
ATOM    286  HA  CYS    23      26.970  24.530  28.280  1.00  0.00           H
ATOM    287  CB  CYS    23      26.630  26.460  29.220  1.00  0.00           C
ATOM    288  HB1 CYS    23      27.000  27.480  29.110  1.00  0.00           H
ATOM    289  HB2 CYS    23      26.860  26.110  30.230  1.00  0.00           H
ATOM    290  SG  CYS    23      24.790  26.550  29.040  1.00  0.00           S
ATOM    291  C   CYS    23      27.210  26.120  26.870  1.00  0.00           C
ATOM    292  O   CYS    23      27.910  27.010  26.420  1.00  0.00           O
ATOM    293  N   ALA    24      26.280  25.600  26.040  1.00  0.00           N
ATOM    294  H   ALA    24      25.580  25.070  26.550  1.00  0.00           H
ATOM    295  CA  ALA    24      26.090  25.800  24.590  1.00  0.00           C
ATOM    296  HA  ALA    24      26.910  26.430  24.230  1.00  0.00           H
ATOM    297  CB  ALA    24      26.090  24.460  23.830  1.00  0.00           C
ATOM    298  HB1 ALA    24      25.200  23.860  24.020  1.00  0.00           H
ATOM    299  HB2 ALA    24      26.020  24.640  22.760  1.00  0.00           H
ATOM    300  HB3 ALA    24      26.940  23.840  24.100  1.00  0.00           H
ATOM    301  C   ALA    24      24.780  26.580  24.320  1.00  0.00           C
ATOM    302  O   ALA    24      23.730  26.320  24.920  1.00  0.00           O
ATOM    303  N   ALA    25      24.820  27.580  23.490  1.00  0.00           N
ATOM    304  H   ALA    25      25.570  27.560  22.800  1.00  0.00           H
ATOM    305  CA  ALA    25      23.730  28.550  23.300  1.00  0.00           C
ATOM    306  HA  ALA    25      23.410  28.910  24.280  1.00  0.00           H
ATOM    307  CB  ALA    25      24.310  29.750  22.540  1.00  0.00           C
ATOM    308  HB1 ALA    25      24.620  29.550  21.520  1.00  0.00           H
ATOM    309  HB2 ALA    25      23.610  30.590  22.480  1.00  0.00           H
ATOM    310  HB3 ALA    25      25.190  30.040  23.110  1.00  0.00           H
ATOM    311  C   ALA    25      22.500  28.030  22.610  1.00  0.00           C
ATOM    312  O   ALA    25      21.470  28.630  22.700  1.00  0.00           O
ATOM    313  N   SER    26      22.580  26.900  21.870  1.00  0.00           N
ATOM    314  H   SER    26      23.490  26.490  21.760  1.00  0.00           H
ATOM    315  CA  SER    26      21.480  26.050  21.290  1.00  0.00           C
ATOM    316  HA  SER    26      22.010  25.430  20.570  1.00  0.00           H
ATOM    317  CB  SER    26      20.930  25.090  22.350  1.00  0.00           C
ATOM    318  HB1 SER    26      20.200  24.430  21.870  1.00  0.00           H
ATOM    319  HB2 SER    26      20.530  25.620  23.220  1.00  0.00           H
ATOM    320  OG  SER    26      22.000  24.350  22.830  1.00  0.00           O
ATOM    321  HG  SER    26      22.650  24.990  23.120  1.00  0.00           H
ATOM    322  C   SER    26      20.360  26.700  20.500  1.00  0.00           C
ATOM    323  O   SER    26      19.200  26.210  20.470  1.00  0.00           O
ATOM    324  N   GLY    27      20.740  27.750  19.830  1.00  0.00           N
ATOM    325  H   GLY    27      21.740  27.880  19.890  1.00  0.00           H
ATOM    326  CA  GLY    27      19.870  28.520  18.910  1.00  0.00           C
ATOM    327  HA1 GLY    27      18.820  28.220  18.900  1.00  0.00           H
ATOM    328  HA2 GLY    27      20.250  28.470  17.890  1.00  0.00           H
ATOM    329  C   GLY    27      19.850  29.930  19.390  1.00  0.00           C
ATOM    330  O   GLY    27      19.390  30.790  18.600  1.00  0.00           O
ATOM    331  N   LEU    28      20.290  30.280  20.600  1.00  0.00           N
ATOM    332  H   LEU    28      20.640  29.630  21.290  1.00  0.00           H
ATOM    333  CA  LEU    28      20.320  31.640  21.120  1.00  0.00           C
ATOM    334  HA  LEU    28      19.340  32.050  20.880  1.00  0.00           H
ATOM    335  CB  LEU    28      20.590  31.670  22.630  1.00  0.00           C
ATOM    336  HB1 LEU    28      21.640  31.420  22.760  1.00  0.00           H
ATOM    337  HB2 LEU    28      20.070  30.810  23.050  1.00  0.00           H
ATOM    338  CG  LEU    28      20.270  33.000  23.380  1.00  0.00           C
ATOM    339  HG  LEU    28      20.940  33.800  23.040  1.00  0.00           H
ATOM    340  CD1 LEU    28      18.940  33.520  23.300  1.00  0.00           C
ATOM    341 1HD1 LEU    28      18.220  32.810  23.720  1.00  0.00           H
ATOM    342 2HD1 LEU    28      19.000  34.490  23.790  1.00  0.00           H
ATOM    343 3HD1 LEU    28      18.510  33.570  22.300  1.00  0.00           H
ATOM    344  CD2 LEU    28      20.650  32.930  24.840  1.00  0.00           C
ATOM    345 1HD2 LEU    28      21.740  32.890  24.810  1.00  0.00           H
ATOM    346 2HD2 LEU    28      20.350  33.830  25.380  1.00  0.00           H
ATOM    347 3HD2 LEU    28      20.320  32.020  25.340  1.00  0.00           H
ATOM    348  C   LEU    28      21.450  32.400  20.390  1.00  0.00           C
ATOM    349  O   LEU    28      22.510  31.760  20.090  1.00  0.00           O
ATOM    350  N   LEU    29      21.240  33.690  20.170  1.00  0.00           N
ATOM    351  H   LEU    29      20.350  34.090  20.430  1.00  0.00           H
ATOM    352  CA  LEU    29      22.080  34.690  19.520  1.00  0.00           C
ATOM    353  HA  LEU    29      22.590  34.280  18.640  1.00  0.00           H
ATOM    354  CB  LEU    29      21.180  35.910  19.150  1.00  0.00           C
ATOM    355  HB1 LEU    29      20.880  36.280  20.130  1.00  0.00           H
ATOM    356  HB2 LEU    29      20.310  35.530  18.610  1.00  0.00           H
ATOM    357  CG  LEU    29      21.720  37.170  18.300  1.00  0.00           C
ATOM    358  HG  LEU    29      22.690  37.470  18.690  1.00  0.00           H
ATOM    359  CD1 LEU    29      21.990  36.730  16.840  1.00  0.00           C
ATOM    360 1HD1 LEU    29      22.180  37.580  16.190  1.00  0.00           H
ATOM    361 2HD1 LEU    29      22.960  36.240  16.920  1.00  0.00           H
ATOM    362 3HD1 LEU    29      21.220  36.120  16.370  1.00  0.00           H
ATOM    363  CD2 LEU    29      20.720  38.370  18.190  1.00  0.00           C
ATOM    364 1HD2 LEU    29      21.200  39.140  17.590  1.00  0.00           H
ATOM    365 2HD2 LEU    29      19.710  38.070  17.930  1.00  0.00           H
ATOM    366 3HD2 LEU    29      20.460  38.760  19.180  1.00  0.00           H
ATOM    367  C   LEU    29      23.260  35.170  20.380  1.00  0.00           C
ATOM    368  O   LEU    29      23.330  36.290  20.870  1.00  0.00           O
ATOM    369  N   PHE    30      24.270  34.250  20.500  1.00  0.00           N
ATOM    370  H   PHE    30      24.180  33.340  20.070  1.00  0.00           H
ATOM    371  CA  PHE    30      25.430  34.340  21.370  1.00  0.00           C
ATOM    372  HA  PHE    30      25.130  34.370  22.420  1.00  0.00           H
ATOM    373  CB  PHE    30      26.310  33.100  21.050  1.00  0.00           C
ATOM    374  HB1 PHE    30      26.670  33.270  20.040  1.00  0.00           H
ATOM    375  HB2 PHE    30      25.740  32.170  20.960  1.00  0.00           H
ATOM    376  CG  PHE    30      27.520  32.970  21.980  1.00  0.00           C
ATOM    377  CD1 PHE    30      27.440  32.150  23.140  1.00  0.00           C
ATOM    378  HD1 PHE    30      26.480  31.800  23.480  1.00  0.00           H
ATOM    379  CE1 PHE    30      28.550  31.800  23.900  1.00  0.00           C
ATOM    380  HE1 PHE    30      28.440  31.220  24.800  1.00  0.00           H
ATOM    381  CZ  PHE    30      29.830  32.350  23.500  1.00  0.00           C
ATOM    382  HZ  PHE    30      30.770  32.020  23.910  1.00  0.00           H
ATOM    383  CE2 PHE    30      29.960  33.060  22.310  1.00  0.00           C
ATOM    384  HE2 PHE    30      30.930  33.410  22.010  1.00  0.00           H
ATOM    385  CD2 PHE    30      28.780  33.540  21.600  1.00  0.00           C
ATOM    386  HD2 PHE    30      28.860  34.190  20.750  1.00  0.00           H
ATOM    387  C   PHE    30      26.230  35.610  21.190  1.00  0.00           C
ATOM    388  O   PHE    30      27.040  35.980  22.020  1.00  0.00           O
ATOM    389  N   SER    37      26.140  36.290  20.080  1.00  0.00           N
ATOM    390  H   SER    37      25.390  36.070  19.430  1.00  0.00           H
ATOM    391  CA  SER    37      26.910  37.540  19.730  1.00  0.00           C
ATOM    392  HA  SER    37      27.960  37.450  20.000  1.00  0.00           H
ATOM    393  CB  SER    37      26.820  37.570  18.170  1.00  0.00           C
ATOM    394  HB1 SER    37      27.300  36.660  17.820  1.00  0.00           H
ATOM    395  HB2 SER    37      27.350  38.410  17.750  1.00  0.00           H
ATOM    396  OG  SER    37      25.440  37.720  17.760  1.00  0.00           O
ATOM    397  HG  SER    37      25.360  37.650  16.800  1.00  0.00           H
ATOM    398  C   SER    37      26.340  38.830  20.350  1.00  0.00           C
ATOM    399  O   SER    37      27.070  39.850  20.380  1.00  0.00           O
ATOM    400  N   PHE    38      25.110  38.790  20.790  1.00  0.00           N
ATOM    401  H   PHE    38      24.630  37.920  20.600  1.00  0.00           H
ATOM    402  CA  PHE    38      24.310  39.960  21.360  1.00  0.00           C
ATOM    403  HA  PHE    38      24.840  40.910  21.430  1.00  0.00           H
ATOM    404  CB  PHE    38      23.070  40.130  20.510  1.00  0.00           C
ATOM    405  HB1 PHE    38      22.210  40.440  21.110  1.00  0.00           H
ATOM    406  HB2 PHE    38      22.830  39.260  19.900  1.00  0.00           H
ATOM    407  CG  PHE    38      23.100  41.290  19.490  1.00  0.00           C
ATOM    408  CD1 PHE    38      23.220  41.050  18.120  1.00  0.00           C
ATOM    409  HD1 PHE    38      23.390  40.060  17.730  1.00  0.00           H
ATOM    410  CE1 PHE    38      23.100  42.110  17.260  1.00  0.00           C
ATOM    411  HE1 PHE    38      23.150  41.920  16.200  1.00  0.00           H
ATOM    412  CZ  PHE    38      23.080  43.490  17.680  1.00  0.00           C
ATOM    413  HZ  PHE    38      23.060  44.350  17.030  1.00  0.00           H
ATOM    414  CE2 PHE    38      23.170  43.660  19.080  1.00  0.00           C
ATOM    415  HE2 PHE    38      23.210  44.670  19.460  1.00  0.00           H
ATOM    416  CD2 PHE    38      22.970  42.580  19.950  1.00  0.00           C
ATOM    417  HD2 PHE    38      23.120  42.720  21.010  1.00  0.00           H
ATOM    418  C   PHE    38      23.940  39.620  22.860  1.00  0.00           C
ATOM    419  O   PHE    38      23.370  40.440  23.550  1.00  0.00           O
ATOM    420  N   TYR    39      24.190  38.380  23.350  1.00  0.00           N
ATOM    421  H   TYR    39      24.600  37.740  22.700  1.00  0.00           H
ATOM    422  CA  TYR    39      23.690  37.900  24.680  1.00  0.00           C
ATOM    423  HA  TYR    39      22.980  38.620  25.070  1.00  0.00           H
ATOM    424  CB  TYR    39      23.030  36.580  24.600  1.00  0.00           C
ATOM    425  HB1 TYR    39      23.190  36.020  25.530  1.00  0.00           H
ATOM    426  HB2 TYR    39      23.470  35.970  23.810  1.00  0.00           H
ATOM    427  CG  TYR    39      21.530  36.840  24.410  1.00  0.00           C
ATOM    428  CD1 TYR    39      21.080  37.340  23.190  1.00  0.00           C
ATOM    429  HD1 TYR    39      21.770  37.430  22.350  1.00  0.00           H
ATOM    430  CE1 TYR    39      19.740  37.620  22.970  1.00  0.00           C
ATOM    431  HE1 TYR    39      19.430  37.960  21.990  1.00  0.00           H
ATOM    432  CZ  TYR    39      18.830  37.510  24.030  1.00  0.00           C
ATOM    433  OH  TYR    39      17.580  37.800  23.770  1.00  0.00           O
ATOM    434  HH  TYR    39      17.090  37.690  24.590  1.00  0.00           H
ATOM    435  CE2 TYR    39      19.280  37.160  25.340  1.00  0.00           C
ATOM    436  HE2 TYR    39      18.590  37.010  26.160  1.00  0.00           H
ATOM    437  CD2 TYR    39      20.630  36.810  25.560  1.00  0.00           C
ATOM    438  HD2 TYR    39      20.900  36.400  26.520  1.00  0.00           H
ATOM    439  C   TYR    39      24.870  37.850  25.750  1.00  0.00           C
ATOM    440  O   TYR    39      25.870  37.220  25.500  1.00  0.00           O
ATOM    441  N   ILE    40      24.590  38.430  26.910  1.00  0.00           N
ATOM    442  H   ILE    40      23.730  38.900  27.140  1.00  0.00           H
ATOM    443  CA  ILE    40      25.360  38.140  28.130  1.00  0.00           C
ATOM    444  HA  ILE    40      26.420  38.050  27.890  1.00  0.00           H
ATOM    445  CB  ILE    40      25.130  39.120  29.300  1.00  0.00           C
ATOM    446  HB  ILE    40      24.150  38.930  29.740  1.00  0.00           H
ATOM    447  CG2 ILE    40      26.030  38.960  30.460  1.00  0.00           C
ATOM    448 1HG2 ILE    40      25.700  39.650  31.240  1.00  0.00           H
ATOM    449 2HG2 ILE    40      25.890  37.940  30.810  1.00  0.00           H
ATOM    450 3HG2 ILE    40      27.040  39.090  30.080  1.00  0.00           H
ATOM    451  CG1 ILE    40      25.110  40.580  28.710  1.00  0.00           C
ATOM    452 1HG1 ILE    40      24.190  40.770  28.160  1.00  0.00           H
ATOM    453 2HG1 ILE    40      25.880  40.650  27.940  1.00  0.00           H
ATOM    454  CD  ILE    40      25.340  41.750  29.760  1.00  0.00           C
ATOM    455  HD1 ILE    40      25.360  42.720  29.260  1.00  0.00           H
ATOM    456  HD2 ILE    40      24.500  41.780  30.460  1.00  0.00           H
ATOM    457  HD3 ILE    40      26.340  41.670  30.180  1.00  0.00           H
ATOM    458  C   ILE    40      25.010  36.710  28.580  1.00  0.00           C
ATOM    459  O   ILE    40      23.800  36.360  28.630  1.00  0.00           O
ATOM    460  N   MET    41      25.990  35.940  29.070  1.00  0.00           N
ATOM    461  H   MET    41      26.940  36.280  29.140  1.00  0.00           H
ATOM    462  CA  MET    41      25.780  34.650  29.650  1.00  0.00           C
ATOM    463  HA  MET    41      24.750  34.540  30.000  1.00  0.00           H
ATOM    464  CB  MET    41      26.190  33.640  28.510  1.00  0.00           C
ATOM    465  HB1 MET    41      25.950  32.650  28.900  1.00  0.00           H
ATOM    466  HB2 MET    41      27.270  33.650  28.400  1.00  0.00           H
ATOM    467  CG  MET    41      25.530  33.800  27.160  1.00  0.00           C
ATOM    468  HG1 MET    41      25.940  34.680  26.660  1.00  0.00           H
ATOM    469  HG2 MET    41      24.470  34.030  27.280  1.00  0.00           H
ATOM    470  SD  MET    41      25.930  32.460  26.020  1.00  0.00           S
ATOM    471  CE  MET    41      24.680  31.280  26.520  1.00  0.00           C
ATOM    472  HE1 MET    41      25.030  30.270  26.320  1.00  0.00           H
ATOM    473  HE2 MET    41      24.410  31.320  27.580  1.00  0.00           H
ATOM    474  HE3 MET    41      23.760  31.440  25.960  1.00  0.00           H
ATOM    475  C   MET    41      26.650  34.450  30.900  1.00  0.00           C
ATOM    476  O   MET    41      27.660  35.090  31.160  1.00  0.00           O
ATOM    477  N   GLY    42      26.190  33.580  31.750  1.00  0.00           N
ATOM    478  H   GLY    42      25.380  33.050  31.470  1.00  0.00           H
ATOM    479  CA  GLY    42      26.770  33.250  33.050  1.00  0.00           C
ATOM    480  HA1 GLY    42      26.740  34.200  33.590  1.00  0.00           H
ATOM    481  HA2 GLY    42      27.800  32.920  32.930  1.00  0.00           H
ATOM    482  C   GLY    42      26.100  32.130  33.810  1.00  0.00           C
ATOM    483  O   GLY    42      25.110  31.480  33.420  1.00  0.00           O
ATOM    484  N   TRP    43      26.720  31.830  34.950  1.00  0.00           N
ATOM    485  H   TRP    43      27.390  32.540  35.250  1.00  0.00           H
ATOM    486  CA  TRP    43      26.550  30.640  35.820  1.00  0.00           C
ATOM    487  HA  TRP    43      25.800  30.000  35.360  1.00  0.00           H
ATOM    488  CB  TRP    43      27.820  29.850  35.940  1.00  0.00           C
ATOM    489  HB1 TRP    43      27.620  28.990  36.580  1.00  0.00           H
ATOM    490  HB2 TRP    43      28.580  30.430  36.460  1.00  0.00           H
ATOM    491  CG  TRP    43      28.400  29.400  34.640  1.00  0.00           C
ATOM    492  CD1 TRP    43      29.150  30.190  33.810  1.00  0.00           C
ATOM    493  HD1 TRP    43      29.280  31.250  33.930  1.00  0.00           H
ATOM    494  NE1 TRP    43      29.540  29.470  32.720  1.00  0.00           N
ATOM    495  HE1 TRP    43      30.090  29.870  31.970  1.00  0.00           H
ATOM    496  CE2 TRP    43      28.990  28.210  32.730  1.00  0.00           C
ATOM    497  CZ2 TRP    43      29.140  27.040  31.920  1.00  0.00           C
ATOM    498  HZ2 TRP    43      29.750  27.060  31.030  1.00  0.00           H
ATOM    499  CH2 TRP    43      28.630  25.880  32.350  1.00  0.00           C
ATOM    500  HH2 TRP    43      28.890  24.910  31.940  1.00  0.00           H
ATOM    501  CZ3 TRP    43      27.810  25.820  33.490  1.00  0.00           C
ATOM    502  HZ3 TRP    43      27.450  24.870  33.840  1.00  0.00           H
ATOM    503  CE3 TRP    43      27.640  26.910  34.320  1.00  0.00           C
ATOM    504  HE3 TRP    43      26.960  26.890  35.160  1.00  0.00           H
ATOM    505  CD2 TRP    43      28.330  28.110  33.990  1.00  0.00           C
ATOM    506  C   TRP    43      26.040  30.930  37.230  1.00  0.00           C
ATOM    507  O   TRP    43      26.320  31.970  37.850  1.00  0.00           O
ATOM    508  N   PHE    44      25.400  29.890  37.840  1.00  0.00           N
ATOM    509  H   PHE    44      25.190  29.140  37.200  1.00  0.00           H
ATOM    510  CA  PHE    44      24.760  29.880  39.110  1.00  0.00           C
ATOM    511  HA  PHE    44      25.190  30.670  39.720  1.00  0.00           H
ATOM    512  CB  PHE    44      23.250  30.160  39.010  1.00  0.00           C
ATOM    513  HB1 PHE    44      22.790  29.860  39.950  1.00  0.00           H
ATOM    514  HB2 PHE    44      22.820  29.540  38.230  1.00  0.00           H
ATOM    515  CG  PHE    44      22.840  31.600  38.590  1.00  0.00           C
ATOM    516  CD1 PHE    44      22.670  31.980  37.230  1.00  0.00           C
ATOM    517  HD1 PHE    44      22.840  31.230  36.470  1.00  0.00           H
ATOM    518  CE1 PHE    44      22.310  33.240  36.880  1.00  0.00           C
ATOM    519  HE1 PHE    44      22.280  33.500  35.840  1.00  0.00           H
ATOM    520  CZ  PHE    44      22.110  34.210  37.850  1.00  0.00           C
ATOM    521  HZ  PHE    44      21.890  35.250  37.650  1.00  0.00           H
ATOM    522  CE2 PHE    44      22.250  33.850  39.190  1.00  0.00           C
ATOM    523  HE2 PHE    44      22.130  34.660  39.910  1.00  0.00           H
ATOM    524  CD2 PHE    44      22.680  32.570  39.580  1.00  0.00           C
ATOM    525  HD2 PHE    44      22.820  32.430  40.640  1.00  0.00           H
ATOM    526  C   PHE    44      25.110  28.460  39.760  1.00  0.00           C
ATOM    527  O   PHE    44      25.310  27.500  39.010  1.00  0.00           O
ATOM    528  N   ARG    45      24.990  28.280  41.130  1.00  0.00           N
ATOM    529  H   ARG    45      24.940  29.140  41.660  1.00  0.00           H
ATOM    530  CA  ARG    45      25.170  26.940  41.750  1.00  0.00           C
ATOM    531  HA  ARG    45      24.890  26.160  41.040  1.00  0.00           H
ATOM    532  CB  ARG    45      26.650  26.560  42.160  1.00  0.00           C
ATOM    533  HB1 ARG    45      27.140  26.520  41.190  1.00  0.00           H
ATOM    534  HB2 ARG    45      26.590  25.560  42.590  1.00  0.00           H
ATOM    535  CG  ARG    45      27.430  27.490  43.150  1.00  0.00           C
ATOM    536  HG1 ARG    45      26.880  27.700  44.070  1.00  0.00           H
ATOM    537  HG2 ARG    45      27.490  28.470  42.680  1.00  0.00           H
ATOM    538  CD  ARG    45      28.790  26.900  43.560  1.00  0.00           C
ATOM    539  HD1 ARG    45      29.310  26.700  42.620  1.00  0.00           H
ATOM    540  HD2 ARG    45      28.670  25.960  44.100  1.00  0.00           H
ATOM    541  NE  ARG    45      29.590  27.980  44.260  1.00  0.00           N
ATOM    542  HE  ARG    45      29.280  28.940  44.250  1.00  0.00           H
ATOM    543  CZ  ARG    45      30.760  27.880  44.780  1.00  0.00           C
ATOM    544  NH1 ARG    45      31.450  26.780  44.630  1.00  0.00           N
ATOM    545 1HH1 ARG    45      31.010  25.980  44.210  1.00  0.00           H
ATOM    546 2HH1 ARG    45      32.410  26.610  44.900  1.00  0.00           H
ATOM    547  NH2 ARG    45      31.250  28.910  45.360  1.00  0.00           N
ATOM    548 1HH2 ARG    45      30.650  29.710  45.460  1.00  0.00           H
ATOM    549 2HH2 ARG    45      32.040  28.770  45.980  1.00  0.00           H
ATOM    550  C   ARG    45      24.290  26.700  42.970  1.00  0.00           C
ATOM    551  O   ARG    45      24.320  27.510  43.890  1.00  0.00           O
ATOM    552  N   GLN    46      23.590  25.550  43.030  1.00  0.00           N
ATOM    553  H   GLN    46      23.750  24.910  42.270  1.00  0.00           H
ATOM    554  CA  GLN    46      22.900  25.090  44.250  1.00  0.00           C
ATOM    555  HA  GLN    46      23.180  25.770  45.060  1.00  0.00           H
ATOM    556  CB  GLN    46      21.370  25.210  44.000  1.00  0.00           C
ATOM    557  HB1 GLN    46      21.070  24.550  43.190  1.00  0.00           H
ATOM    558  HB2 GLN    46      21.180  26.210  43.620  1.00  0.00           H
ATOM    559  CG  GLN    46      20.640  24.790  45.280  1.00  0.00           C
ATOM    560  HG1 GLN    46      21.110  25.310  46.120  1.00  0.00           H
ATOM    561  HG2 GLN    46      20.700  23.720  45.470  1.00  0.00           H
ATOM    562  CD  GLN    46      19.200  25.300  45.250  1.00  0.00           C
ATOM    563  OE1 GLN    46      18.510  25.540  44.280  1.00  0.00           O
ATOM    564  NE2 GLN    46      18.680  25.490  46.450  1.00  0.00           N
ATOM    565 1HE2 GLN    46      19.190  25.220  47.270  1.00  0.00           H
ATOM    566 2HE2 GLN    46      17.830  26.010  46.640  1.00  0.00           H
ATOM    567  C   GLN    46      23.470  23.700  44.790  1.00  0.00           C
ATOM    568  O   GLN    46      23.490  22.690  44.060  1.00  0.00           O
ATOM    569  N   ALA    47      23.830  23.650  46.100  1.00  0.00           N
ATOM    570  H   ALA    47      23.770  24.500  46.640  1.00  0.00           H
ATOM    571  CA  ALA    47      24.330  22.520  46.820  1.00  0.00           C
ATOM    572  HA  ALA    47      24.570  21.770  46.060  1.00  0.00           H
ATOM    573  CB  ALA    47      25.630  23.000  47.530  1.00  0.00           C
ATOM    574  HB1 ALA    47      25.300  23.850  48.130  1.00  0.00           H
ATOM    575  HB2 ALA    47      25.980  22.180  48.150  1.00  0.00           H
ATOM    576  HB3 ALA    47      26.490  23.320  46.940  1.00  0.00           H
ATOM    577  C   ALA    47      23.200  21.910  47.680  1.00  0.00           C
ATOM    578  O   ALA    47      22.150  22.510  47.970  1.00  0.00           O
ATOM    579  N   PRO    48      23.360  20.690  48.260  1.00  0.00           N
ATOM    580  CD  PRO    48      24.500  19.780  47.910  1.00  0.00           C
ATOM    581  HD1 PRO    48      25.260  20.050  48.650  1.00  0.00           H
ATOM    582  HD2 PRO    48      24.820  19.910  46.880  1.00  0.00           H
ATOM    583  CG  PRO    48      23.890  18.420  48.120  1.00  0.00           C
ATOM    584  HG1 PRO    48      24.640  17.670  48.400  1.00  0.00           H
ATOM    585  HG2 PRO    48      23.420  18.020  47.220  1.00  0.00           H
ATOM    586  CB  PRO    48      22.900  18.560  49.220  1.00  0.00           C
ATOM    587  HB1 PRO    48      23.560  18.390  50.070  1.00  0.00           H
ATOM    588  HB2 PRO    48      22.060  17.860  49.230  1.00  0.00           H
ATOM    589  CA  PRO    48      22.320  19.990  49.070  1.00  0.00           C
ATOM    590  HA  PRO    48      21.410  19.910  48.470  1.00  0.00           H
ATOM    591  C   PRO    48      22.060  20.780  50.360  1.00  0.00           C
ATOM    592  O   PRO    48      23.010  21.010  51.180  1.00  0.00           O
ATOM    593  N   GLY    49      20.840  21.250  50.610  1.00  0.00           N
ATOM    594  H   GLY    49      20.150  20.960  49.930  1.00  0.00           H
ATOM    595  CA  GLY    49      20.380  21.880  51.870  1.00  0.00           C
ATOM    596  HA1 GLY    49      20.980  21.560  52.710  1.00  0.00           H
ATOM    597  HA2 GLY    49      19.320  21.640  52.020  1.00  0.00           H
ATOM    598  C   GLY    49      20.400  23.430  51.850  1.00  0.00           C
ATOM    599  O   GLY    49      19.570  24.060  52.510  1.00  0.00           O
ATOM    600  N   ARG    50      21.390  23.950  51.140  1.00  0.00           N
ATOM    601  H   ARG    50      21.950  23.340  50.560  1.00  0.00           H
ATOM    602  CA  ARG    50      21.680  25.400  51.070  1.00  0.00           C
ATOM    603  HA  ARG    50      21.320  25.850  52.000  1.00  0.00           H
ATOM    604  CB  ARG    50      23.240  25.560  50.860  1.00  0.00           C
ATOM    605  HB1 ARG    50      23.410  26.570  50.490  1.00  0.00           H
ATOM    606  HB2 ARG    50      23.640  24.870  50.120  1.00  0.00           H
ATOM    607  CG  ARG    50      24.010  25.170  52.160  1.00  0.00           C
ATOM    608  HG1 ARG    50      24.050  24.090  52.310  1.00  0.00           H
ATOM    609  HG2 ARG    50      23.420  25.650  52.930  1.00  0.00           H
ATOM    610  CD  ARG    50      25.420  25.810  52.140  1.00  0.00           C
ATOM    611  HD1 ARG    50      25.840  25.600  53.120  1.00  0.00           H
ATOM    612  HD2 ARG    50      25.360  26.870  51.880  1.00  0.00           H
ATOM    613  NE  ARG    50      26.350  25.200  51.120  1.00  0.00           N
ATOM    614  HE  ARG    50      26.700  24.260  51.210  1.00  0.00           H
ATOM    615  CZ  ARG    50      26.760  25.780  50.090  1.00  0.00           C
ATOM    616  NH1 ARG    50      26.410  26.970  49.730  1.00  0.00           N
ATOM    617 1HH1 ARG    50      25.890  27.570  50.350  1.00  0.00           H
ATOM    618 2HH1 ARG    50      26.480  27.300  48.780  1.00  0.00           H
ATOM    619  NH2 ARG    50      27.450  25.080  49.240  1.00  0.00           N
ATOM    620 1HH2 ARG    50      27.740  24.140  49.460  1.00  0.00           H
ATOM    621 2HH2 ARG    50      28.040  25.600  48.600  1.00  0.00           H
ATOM    622  C   ARG    50      20.940  26.000  49.900  1.00  0.00           C
ATOM    623  O   ARG    50      20.650  25.410  48.920  1.00  0.00           O
ATOM    624  N   GLU    51      20.900  27.320  49.940  1.00  0.00           N
ATOM    625  H   GLU    51      21.220  27.840  50.740  1.00  0.00           H
ATOM    626  CA  GLU    51      20.410  28.220  48.870  1.00  0.00           C
ATOM    627  HA  GLU    51      19.560  27.690  48.430  1.00  0.00           H
ATOM    628  CB  GLU    51      19.920  29.580  49.490  1.00  0.00           C
ATOM    629  HB1 GLU    51      19.620  30.180  48.640  1.00  0.00           H
ATOM    630  HB2 GLU    51      20.720  30.200  49.920  1.00  0.00           H
ATOM    631  CG  GLU    51      18.910  29.370  50.630  1.00  0.00           C
ATOM    632  HG1 GLU    51      19.450  29.050  51.520  1.00  0.00           H
ATOM    633  HG2 GLU    51      18.140  28.630  50.390  1.00  0.00           H
ATOM    634  CD  GLU    51      18.200  30.690  50.960  1.00  0.00           C
ATOM    635  OE1 GLU    51      16.980  30.860  50.620  1.00  0.00           O
ATOM    636  OE2 GLU    51      18.860  31.490  51.640  1.00  0.00           O
ATOM    637  C   GLU    51      21.420  28.500  47.770  1.00  0.00           C
ATOM    638  O   GLU    51      22.640  28.630  47.990  1.00  0.00           O
ATOM    639  N   ARG    52      20.940  28.590  46.540  1.00  0.00           N
ATOM    640  H   ARG    52      19.940  28.490  46.410  1.00  0.00           H
ATOM    641  CA  ARG    52      21.580  28.990  45.250  1.00  0.00           C
ATOM    642  HA  ARG    52      22.280  28.220  44.930  1.00  0.00           H
ATOM    643  CB  ARG    52      20.460  29.140  44.210  1.00  0.00           C
ATOM    644  HB1 ARG    52      19.940  30.040  44.530  1.00  0.00           H
ATOM    645  HB2 ARG    52      19.740  28.320  44.200  1.00  0.00           H
ATOM    646  CG  ARG    52      21.030  29.380  42.760  1.00  0.00           C
ATOM    647  HG1 ARG    52      21.680  28.520  42.630  1.00  0.00           H
ATOM    648  HG2 ARG    52      21.620  30.300  42.750  1.00  0.00           H
ATOM    649  CD  ARG    52      20.090  29.380  41.550  1.00  0.00           C
ATOM    650  HD1 ARG    52      19.580  28.430  41.470  1.00  0.00           H
ATOM    651  HD2 ARG    52      20.670  29.610  40.660  1.00  0.00           H
ATOM    652  NE  ARG    52      19.060  30.490  41.720  1.00  0.00           N
ATOM    653  HE  ARG    52      19.390  31.330  42.160  1.00  0.00           H
ATOM    654  CZ  ARG    52      17.830  30.550  41.180  1.00  0.00           C
ATOM    655  NH1 ARG    52      17.420  29.480  40.510  1.00  0.00           N
ATOM    656 1HH1 ARG    52      17.940  28.620  40.440  1.00  0.00           H
ATOM    657 2HH1 ARG    52      16.420  29.460  40.340  1.00  0.00           H
ATOM    658  NH2 ARG    52      17.030  31.600  41.300  1.00  0.00           N
ATOM    659 1HH2 ARG    52      17.250  32.310  41.990  1.00  0.00           H
ATOM    660 2HH2 ARG    52      16.050  31.470  41.090  1.00  0.00           H
ATOM    661  C   ARG    52      22.410  30.330  45.460  1.00  0.00           C
ATOM    662  O   ARG    52      21.880  31.340  45.990  1.00  0.00           O
ATOM    663  N   GLU    53      23.540  30.390  44.770  1.00  0.00           N
ATOM    664  H   GLU    53      23.800  29.480  44.430  1.00  0.00           H
ATOM    665  CA  GLU    53      24.480  31.550  44.700  1.00  0.00           C
ATOM    666  HA  GLU    53      23.950  32.410  45.130  1.00  0.00           H
ATOM    667  CB  GLU    53      25.730  31.340  45.590  1.00  0.00           C
ATOM    668  HB1 GLU    53      26.260  32.290  45.450  1.00  0.00           H
ATOM    669  HB2 GLU    53      26.340  30.560  45.150  1.00  0.00           H
ATOM    670  CG  GLU    53      25.280  31.000  47.000  1.00  0.00           C
ATOM    671  HG1 GLU    53      24.710  30.070  47.010  1.00  0.00           H
ATOM    672  HG2 GLU    53      24.650  31.830  47.320  1.00  0.00           H
ATOM    673  CD  GLU    53      26.610  30.940  47.730  1.00  0.00           C
ATOM    674  OE1 GLU    53      26.860  31.870  48.510  1.00  0.00           O
ATOM    675  OE2 GLU    53      27.310  29.940  47.670  1.00  0.00           O
ATOM    676  C   GLU    53      24.920  31.930  43.260  1.00  0.00           C
ATOM    677  O   GLU    53      25.060  31.060  42.360  1.00  0.00           O
ATOM    678  N   PHE    54      25.200  33.190  42.980  1.00  0.00           N
ATOM    679  H   PHE    54      25.270  33.760  43.810  1.00  0.00           H
ATOM    680  CA  PHE    54      25.900  33.600  41.750  1.00  0.00           C
ATOM    681  HA  PHE    54      25.420  33.050  40.940  1.00  0.00           H
ATOM    682  CB  PHE    54      25.810  35.130  41.520  1.00  0.00           C
ATOM    683  HB1 PHE    54      26.050  35.690  42.420  1.00  0.00           H
ATOM    684  HB2 PHE    54      24.790  35.420  41.250  1.00  0.00           H
ATOM    685  CG  PHE    54      26.680  35.590  40.380  1.00  0.00           C
ATOM    686  CD1 PHE    54      26.270  35.330  39.070  1.00  0.00           C
ATOM    687  HD1 PHE    54      25.320  34.820  38.940  1.00  0.00           H
ATOM    688  CE1 PHE    54      27.130  35.720  38.020  1.00  0.00           C
ATOM    689  HE1 PHE    54      26.920  35.380  37.010  1.00  0.00           H
ATOM    690  CZ  PHE    54      28.260  36.590  38.330  1.00  0.00           C
ATOM    691  HZ  PHE    54      28.770  37.090  37.520  1.00  0.00           H
ATOM    692  CE2 PHE    54      28.620  36.870  39.610  1.00  0.00           C
ATOM    693  HE2 PHE    54      29.500  37.450  39.870  1.00  0.00           H
ATOM    694  CD2 PHE    54      27.830  36.300  40.650  1.00  0.00           C
ATOM    695  HD2 PHE    54      28.120  36.560  41.660  1.00  0.00           H
ATOM    696  C   PHE    54      27.380  33.080  41.640  1.00  0.00           C
ATOM    697  O   PHE    54      28.060  33.150  42.590  1.00  0.00           O
ATOM    698  N   VAL    55      27.820  32.690  40.480  1.00  0.00           N
ATOM    699  H   VAL    55      27.160  32.540  39.730  1.00  0.00           H
ATOM    700  CA  VAL    55      29.180  32.260  40.250  1.00  0.00           C
ATOM    701  HA  VAL    55      29.720  32.230  41.190  1.00  0.00           H
ATOM    702  CB  VAL    55      29.300  30.880  39.560  1.00  0.00           C
ATOM    703  HB  VAL    55      28.820  30.950  38.590  1.00  0.00           H
ATOM    704  CG1 VAL    55      30.790  30.510  39.440  1.00  0.00           C
ATOM    705 1HG1 VAL    55      30.810  29.480  39.080  1.00  0.00           H
ATOM    706 2HG1 VAL    55      31.300  31.120  38.690  1.00  0.00           H
ATOM    707 3HG1 VAL    55      31.370  30.500  40.360  1.00  0.00           H
ATOM    708  CG2 VAL    55      28.580  29.760  40.380  1.00  0.00           C
ATOM    709 1HG2 VAL    55      28.510  28.850  39.790  1.00  0.00           H
ATOM    710 2HG2 VAL    55      29.110  29.710  41.330  1.00  0.00           H
ATOM    711 3HG2 VAL    55      27.540  30.030  40.530  1.00  0.00           H
ATOM    712  C   VAL    55      29.860  33.380  39.400  1.00  0.00           C
ATOM    713  O   VAL    55      30.680  34.140  39.920  1.00  0.00           O
ATOM    714  N   ALA    56      29.620  33.480  38.080  1.00  0.00           N
ATOM    715  H   ALA    56      28.810  32.980  37.750  1.00  0.00           H
ATOM    716  CA  ALA    56      30.330  34.390  37.210  1.00  0.00           C
ATOM    717  HA  ALA    56      30.610  35.300  37.750  1.00  0.00           H
ATOM    718  CB  ALA    56      31.610  33.720  36.790  1.00  0.00           C
ATOM    719  HB1 ALA    56      31.430  32.860  36.140  1.00  0.00           H
ATOM    720  HB2 ALA    56      32.110  34.390  36.090  1.00  0.00           H
ATOM    721  HB3 ALA    56      32.270  33.460  37.610  1.00  0.00           H
ATOM    722  C   ALA    56      29.500  34.640  35.930  1.00  0.00           C
ATOM    723  O   ALA    56      28.890  33.690  35.480  1.00  0.00           O
ATOM    724  N   SER    57      29.680  35.760  35.210  1.00  0.00           N
ATOM    725  H   SER    57      30.250  36.490  35.590  1.00  0.00           H
ATOM    726  CA  SER    57      29.150  35.940  33.830  1.00  0.00           C
ATOM    727  HA  SER    57      28.980  34.960  33.390  1.00  0.00           H
ATOM    728  CB  SER    57      27.800  36.680  33.880  1.00  0.00           C
ATOM    729  HB1 SER    57      27.140  36.180  34.590  1.00  0.00           H
ATOM    730  HB2 SER    57      27.310  36.750  32.910  1.00  0.00           H
ATOM    731  OG  SER    57      28.010  38.030  34.190  1.00  0.00           O
ATOM    732  HG  SER    57      27.250  38.230  34.750  1.00  0.00           H
ATOM    733  C   SER    57      30.160  36.670  32.950  1.00  0.00           C
ATOM    734  O   SER    57      31.190  37.280  33.350  1.00  0.00           O
ATOM    735  N   ILE    58      29.870  36.590  31.650  1.00  0.00           N
ATOM    736  H   ILE    58      29.060  36.090  31.310  1.00  0.00           H
ATOM    737  CA  ILE    58      30.670  37.180  30.550  1.00  0.00           C
ATOM    738  HA  ILE    58      31.320  37.940  30.980  1.00  0.00           H
ATOM    739  CB  ILE    58      31.650  36.130  29.960  1.00  0.00           C
ATOM    740  HB  ILE    58      32.160  35.720  30.840  1.00  0.00           H
ATOM    741  CG2 ILE    58      30.890  34.970  29.330  1.00  0.00           C
ATOM    742 1HG2 ILE    58      31.580  34.130  29.230  1.00  0.00           H
ATOM    743 2HG2 ILE    58      30.110  34.620  30.000  1.00  0.00           H
ATOM    744 3HG2 ILE    58      30.320  35.130  28.420  1.00  0.00           H
ATOM    745  CG1 ILE    58      32.600  36.740  28.920  1.00  0.00           C
ATOM    746 1HG1 ILE    58      33.040  37.670  29.260  1.00  0.00           H
ATOM    747 2HG1 ILE    58      32.050  36.990  28.010  1.00  0.00           H
ATOM    748  CD  ILE    58      33.780  35.890  28.520  1.00  0.00           C
ATOM    749  HD1 ILE    58      34.220  36.250  27.590  1.00  0.00           H
ATOM    750  HD2 ILE    58      34.530  36.020  29.300  1.00  0.00           H
ATOM    751  HD3 ILE    58      33.560  34.820  28.460  1.00  0.00           H
ATOM    752  C   ILE    58      29.740  37.820  29.460  1.00  0.00           C
ATOM    753  O   ILE    58      28.750  37.240  29.010  1.00  0.00           O
ATOM    754  N   LYS    59      30.100  39.060  29.060  1.00  0.00           N
ATOM    755  H   LYS    59      30.700  39.540  29.710  1.00  0.00           H
ATOM    756  CA  LYS    59      29.480  39.880  28.020  1.00  0.00           C
ATOM    757  HA  LYS    59      28.410  39.730  28.110  1.00  0.00           H
ATOM    758  CB  LYS    59      29.820  41.350  28.350  1.00  0.00           C
ATOM    759  HB1 LYS    59      29.290  42.010  27.670  1.00  0.00           H
ATOM    760  HB2 LYS    59      30.880  41.500  28.150  1.00  0.00           H
ATOM    761  CG  LYS    59      29.440  41.870  29.740  1.00  0.00           C
ATOM    762  HG1 LYS    59      30.220  41.660  30.470  1.00  0.00           H
ATOM    763  HG2 LYS    59      28.490  41.450  30.090  1.00  0.00           H
ATOM    764  CD  LYS    59      29.190  43.370  29.840  1.00  0.00           C
ATOM    765  HD1 LYS    59      28.390  43.530  29.110  1.00  0.00           H
ATOM    766  HD2 LYS    59      30.140  43.830  29.570  1.00  0.00           H
ATOM    767  CE  LYS    59      28.740  43.690  31.230  1.00  0.00           C
ATOM    768  HE1 LYS    59      29.460  43.330  31.970  1.00  0.00           H
ATOM    769  HE2 LYS    59      27.810  43.200  31.510  1.00  0.00           H
ATOM    770  NZ  LYS    59      28.580  45.110  31.380  1.00  0.00           N
ATOM    771  HZ1 LYS    59      27.790  45.440  30.850  1.00  0.00           H
ATOM    772  HZ2 LYS    59      28.410  45.350  32.350  1.00  0.00           H
ATOM    773  HZ3 LYS    59      29.410  45.560  31.020  1.00  0.00           H
ATOM    774  C   LYS    59      29.940  39.420  26.650  1.00  0.00           C
ATOM    775  O   LYS    59      31.110  39.050  26.500  1.00  0.00           O
ATOM    776  N   TRP    60      29.100  39.600  25.630  1.00  0.00           N
ATOM    777  H   TRP    60      28.280  40.200  25.690  1.00  0.00           H
ATOM    778  CA  TRP    60      29.560  39.260  24.290  1.00  0.00           C
ATOM    779  HA  TRP    60      30.100  38.320  24.240  1.00  0.00           H
ATOM    780  CB  TRP    60      28.290  39.170  23.460  1.00  0.00           C
ATOM    781  HB1 TRP    60      27.610  38.470  23.950  1.00  0.00           H
ATOM    782  HB2 TRP    60      28.480  38.790  22.460  1.00  0.00           H
ATOM    783  CG  TRP    60      27.590  40.460  23.290  1.00  0.00           C
ATOM    784  CD1 TRP    60      26.480  40.890  23.950  1.00  0.00           C
ATOM    785  HD1 TRP    60      25.940  40.260  24.640  1.00  0.00           H
ATOM    786  NE1 TRP    60      26.110  42.150  23.470  1.00  0.00           N
ATOM    787  HE1 TRP    60      25.240  42.600  23.700  1.00  0.00           H
ATOM    788  CE2 TRP    60      26.930  42.640  22.510  1.00  0.00           C
ATOM    789  CZ2 TRP    60      27.020  43.810  21.720  1.00  0.00           C
ATOM    790  HZ2 TRP    60      26.260  44.580  21.820  1.00  0.00           H
ATOM    791  CH2 TRP    60      27.920  43.950  20.660  1.00  0.00           C
ATOM    792  HH2 TRP    60      27.900  44.770  19.960  1.00  0.00           H
ATOM    793  CZ3 TRP    60      28.890  42.950  20.530  1.00  0.00           C
ATOM    794  HZ3 TRP    60      29.680  43.100  19.800  1.00  0.00           H
ATOM    795  CE3 TRP    60      28.910  41.840  21.380  1.00  0.00           C
ATOM    796  HE3 TRP    60      29.650  41.060  21.300  1.00  0.00           H
ATOM    797  CD2 TRP    60      27.930  41.600  22.390  1.00  0.00           C
ATOM    798  C   TRP    60      30.640  40.240  23.740  1.00  0.00           C
ATOM    799  O   TRP    60      31.320  39.830  22.760  1.00  0.00           O
ATOM    800  N   ALA    61      30.810  41.430  24.320  1.00  0.00           N
ATOM    801  H   ALA    61      29.970  41.800  24.740  1.00  0.00           H
ATOM    802  CA  ALA    61      31.930  42.330  23.950  1.00  0.00           C
ATOM    803  HA  ALA    61      32.120  42.140  22.890  1.00  0.00           H
ATOM    804  CB  ALA    61      31.320  43.800  24.000  1.00  0.00           C
ATOM    805  HB1 ALA    61      31.080  44.090  25.020  1.00  0.00           H
ATOM    806  HB2 ALA    61      32.020  44.520  23.580  1.00  0.00           H
ATOM    807  HB3 ALA    61      30.420  43.890  23.400  1.00  0.00           H
ATOM    808  C   ALA    61      33.300  42.020  24.660  1.00  0.00           C
ATOM    809  O   ALA    61      34.330  42.470  24.080  1.00  0.00           O
ATOM    810  N   GLY    65      33.410  41.350  25.810  1.00  0.00           N
ATOM    811  H   GLY    65      32.590  40.850  26.140  1.00  0.00           H
ATOM    812  CA  GLY    65      34.670  40.930  26.360  1.00  0.00           C
ATOM    813  HA1 GLY    65      35.430  41.410  25.740  1.00  0.00           H
ATOM    814  HA2 GLY    65      34.850  39.860  26.280  1.00  0.00           H
ATOM    815  C   GLY    65      34.820  41.350  27.820  1.00  0.00           C
ATOM    816  O   GLY    65      35.940  41.340  28.290  1.00  0.00           O
ATOM    817  N   ASP    66      33.790  41.800  28.490  1.00  0.00           N
ATOM    818  H   ASP    66      33.010  41.960  27.870  1.00  0.00           H
ATOM    819  CA  ASP    66      33.790  42.150  29.930  1.00  0.00           C
ATOM    820  HA  ASP    66      34.790  42.330  30.320  1.00  0.00           H
ATOM    821  CB  ASP    66      33.080  43.530  30.190  1.00  0.00           C
ATOM    822  HB1 ASP    66      33.130  43.800  31.240  1.00  0.00           H
ATOM    823  HB2 ASP    66      32.030  43.380  29.950  1.00  0.00           H
ATOM    824  CG  ASP    66      33.510  44.760  29.350  1.00  0.00           C
ATOM    825  OD1 ASP    66      34.730  44.910  29.090  1.00  0.00           O
ATOM    826  OD2 ASP    66      32.590  45.420  28.830  1.00  0.00           O
ATOM    827  C   ASP    66      33.230  40.900  30.730  1.00  0.00           C
ATOM    828  O   ASP    66      32.470  40.090  30.230  1.00  0.00           O
ATOM    829  N   ARG    67      33.730  40.740  31.940  1.00  0.00           N
ATOM    830  H   ARG    67      34.480  41.330  32.250  1.00  0.00           H
ATOM    831  CA  ARG    67      33.270  39.670  32.870  1.00  0.00           C
ATOM    832  HA  ARG    67      32.410  39.190  32.410  1.00  0.00           H
ATOM    833  CB  ARG    67      34.380  38.650  33.010  1.00  0.00           C
ATOM    834  HB1 ARG    67      34.030  37.910  33.730  1.00  0.00           H
ATOM    835  HB2 ARG    67      35.240  39.200  33.390  1.00  0.00           H
ATOM    836  CG  ARG    67      35.030  37.940  31.760  1.00  0.00           C
ATOM    837  HG1 ARG    67      35.160  38.680  30.970  1.00  0.00           H
ATOM    838  HG2 ARG    67      34.310  37.210  31.380  1.00  0.00           H
ATOM    839  CD  ARG    67      36.440  37.470  32.100  1.00  0.00           C
ATOM    840  HD1 ARG    67      36.390  36.850  32.990  1.00  0.00           H
ATOM    841  HD2 ARG    67      37.230  38.220  32.090  1.00  0.00           H
ATOM    842  NE  ARG    67      36.910  36.640  31.060  1.00  0.00           N
ATOM    843  HE  ARG    67      36.960  35.650  31.230  1.00  0.00           H
ATOM    844  CZ  ARG    67      37.260  36.970  29.830  1.00  0.00           C
ATOM    845  NH1 ARG    67      37.360  38.180  29.370  1.00  0.00           N
ATOM    846 1HH1 ARG    67      37.050  38.930  29.970  1.00  0.00           H
ATOM    847 2HH1 ARG    67      37.690  38.360  28.430  1.00  0.00           H
ATOM    848  NH2 ARG    67      37.530  35.940  29.080  1.00  0.00           N
ATOM    849 1HH2 ARG    67      37.590  35.080  29.610  1.00  0.00           H
ATOM    850 2HH2 ARG    67      37.830  36.120  28.130  1.00  0.00           H
ATOM    851  C   ARG    67      32.780  40.240  34.170  1.00  0.00           C
ATOM    852  O   ARG    67      33.280  41.200  34.760  1.00  0.00           O
ATOM    853  N   THR    68      31.840  39.520  34.820  1.00  0.00           N
ATOM    854  H   THR    68      31.460  38.710  34.350  1.00  0.00           H
ATOM    855  CA  THR    68      31.410  39.730  36.260  1.00  0.00           C
ATOM    856  HA  THR    68      31.970  40.610  36.600  1.00  0.00           H
ATOM    857  CB  THR    68      29.960  40.160  36.280  1.00  0.00           C
ATOM    858  HB  THR    68      29.380  39.400  35.760  1.00  0.00           H
ATOM    859  CG2 THR    68      29.240  40.490  37.580  1.00  0.00           C
ATOM    860 1HG2 THR    68      28.180  40.560  37.340  1.00  0.00           H
ATOM    861 2HG2 THR    68      29.310  39.700  38.330  1.00  0.00           H
ATOM    862 3HG2 THR    68      29.610  41.390  38.070  1.00  0.00           H
ATOM    863  OG1 THR    68      29.740  41.350  35.600  1.00  0.00           O
ATOM    864  HG1 THR    68      30.400  41.990  35.860  1.00  0.00           H
ATOM    865  C   THR    68      31.730  38.540  37.150  1.00  0.00           C
ATOM    866  O   THR    68      31.290  37.460  36.800  1.00  0.00           O
ATOM    867  N   TYR    69      32.590  38.670  38.120  1.00  0.00           N
ATOM    868  H   TYR    69      33.120  39.520  38.240  1.00  0.00           H
ATOM    869  CA  TYR    69      32.790  37.590  39.100  1.00  0.00           C
ATOM    870  HA  TYR    69      32.460  36.640  38.680  1.00  0.00           H
ATOM    871  CB  TYR    69      34.280  37.320  39.370  1.00  0.00           C
ATOM    872  HB1 TYR    69      34.370  36.610  40.190  1.00  0.00           H
ATOM    873  HB2 TYR    69      34.730  38.250  39.730  1.00  0.00           H
ATOM    874  CG  TYR    69      35.010  36.740  38.190  1.00  0.00           C
ATOM    875  CD1 TYR    69      35.780  37.540  37.310  1.00  0.00           C
ATOM    876  HD1 TYR    69      35.960  38.570  37.590  1.00  0.00           H
ATOM    877  CE1 TYR    69      36.510  37.030  36.240  1.00  0.00           C
ATOM    878  HE1 TYR    69      37.260  37.690  35.830  1.00  0.00           H
ATOM    879  CZ  TYR    69      36.360  35.670  35.790  1.00  0.00           C
ATOM    880  OH  TYR    69      37.110  35.090  34.810  1.00  0.00           O
ATOM    881  HH  TYR    69      37.800  35.690  34.500  1.00  0.00           H
ATOM    882  CE2 TYR    69      35.530  34.820  36.570  1.00  0.00           C
ATOM    883  HE2 TYR    69      35.440  33.760  36.370  1.00  0.00           H
ATOM    884  CD2 TYR    69      34.850  35.370  37.720  1.00  0.00           C
ATOM    885  HD2 TYR    69      34.120  34.750  38.220  1.00  0.00           H
ATOM    886  C   TYR    69      32.060  37.730  40.410  1.00  0.00           C
ATOM    887  O   TYR    69      31.840  38.860  40.750  1.00  0.00           O
ATOM    888  N   GLY    70      31.670  36.630  41.150  1.00  0.00           N
ATOM    889  H   GLY    70      31.570  35.770  40.630  1.00  0.00           H
ATOM    890  CA  GLY    70      31.040  36.630  42.390  1.00  0.00           C
ATOM    891  HA1 GLY    70      30.690  35.640  42.660  1.00  0.00           H
ATOM    892  HA2 GLY    70      30.180  37.290  42.260  1.00  0.00           H
ATOM    893  C   GLY    70      31.770  37.190  43.590  1.00  0.00           C
ATOM    894  O   GLY    70      32.930  37.530  43.470  1.00  0.00           O
ATOM    895  N   THR    71      31.120  37.150  44.720  1.00  0.00           N
ATOM    896  H   THR    71      30.150  36.880  44.690  1.00  0.00           H
ATOM    897  CA  THR    71      31.670  37.450  46.100  1.00  0.00           C
ATOM    898  HA  THR    71      32.320  38.320  46.030  1.00  0.00           H
ATOM    899  CB  THR    71      30.450  37.840  47.010  1.00  0.00           C
ATOM    900  HB  THR    71      30.650  37.930  48.070  1.00  0.00           H
ATOM    901  CG2 THR    71      30.010  39.300  46.680  1.00  0.00           C
ATOM    902 1HG2 THR    71      29.430  39.820  47.430  1.00  0.00           H
ATOM    903 2HG2 THR    71      30.930  39.890  46.650  1.00  0.00           H
ATOM    904 3HG2 THR    71      29.510  39.250  45.710  1.00  0.00           H
ATOM    905  OG1 THR    71      29.370  36.900  46.880  1.00  0.00           O
ATOM    906  HG1 THR    71      29.410  36.320  47.650  1.00  0.00           H
ATOM    907  C   THR    71      32.370  36.320  46.760  1.00  0.00           C
ATOM    908  O   THR    71      31.890  35.200  46.850  1.00  0.00           O
ATOM    909  N   ASP    72      33.520  36.570  47.410  1.00  0.00           N
ATOM    910  H   ASP    72      33.860  37.510  47.270  1.00  0.00           H
ATOM    911  CA  ASP    72      34.160  35.830  48.470  1.00  0.00           C
ATOM    912  HA  ASP    72      34.950  36.540  48.730  1.00  0.00           H
ATOM    913  CB  ASP    72      33.310  35.790  49.720  1.00  0.00           C
ATOM    914  HB1 ASP    72      33.980  35.550  50.550  1.00  0.00           H
ATOM    915  HB2 ASP    72      32.610  34.970  49.570  1.00  0.00           H
ATOM    916  CG  ASP    72      32.680  37.080  50.020  1.00  0.00           C
ATOM    917  OD1 ASP    72      33.280  38.180  49.770  1.00  0.00           O
ATOM    918  OD2 ASP    72      31.570  37.150  50.560  1.00  0.00           O
ATOM    919  C   ASP    72      34.830  34.460  48.130  1.00  0.00           C
ATOM    920  O   ASP    72      35.760  34.010  48.800  1.00  0.00           O
ATOM    921  N   SER    73      34.470  33.770  47.050  1.00  0.00           N
ATOM    922  H   SER    73      33.930  34.260  46.350  1.00  0.00           H
ATOM    923  CA  SER    73      34.870  32.370  46.810  1.00  0.00           C
ATOM    924  HA  SER    73      35.730  32.210  47.460  1.00  0.00           H
ATOM    925  CB  SER    73      33.720  31.460  47.210  1.00  0.00           C
ATOM    926  HB1 SER    73      33.970  30.450  46.890  1.00  0.00           H
ATOM    927  HB2 SER    73      32.800  31.770  46.710  1.00  0.00           H
ATOM    928  OG  SER    73      33.620  31.390  48.590  1.00  0.00           O
ATOM    929  HG  SER    73      32.860  30.820  48.740  1.00  0.00           H
ATOM    930  C   SER    73      35.220  32.030  45.350  1.00  0.00           C
ATOM    931  O   SER    73      35.690  30.890  45.020  1.00  0.00           O
ATOM    932  N   VAL    74      34.860  32.930  44.390  1.00  0.00           N
ATOM    933  H   VAL    74      34.520  33.810  44.760  1.00  0.00           H
ATOM    934  CA  VAL    74      34.960  32.800  42.950  1.00  0.00           C
ATOM    935  HA  VAL    74      34.960  31.730  42.730  1.00  0.00           H
ATOM    936  CB  VAL    74      33.690  33.420  42.300  1.00  0.00           C
ATOM    937  HB  VAL    74      33.760  34.500  42.410  1.00  0.00           H
ATOM    938  CG1 VAL    74      33.630  33.140  40.790  1.00  0.00           C
ATOM    939 1HG1 VAL    74      34.610  33.270  40.330  1.00  0.00           H
ATOM    940 2HG1 VAL    74      33.370  32.090  40.700  1.00  0.00           H
ATOM    941 3HG1 VAL    74      32.970  33.810  40.230  1.00  0.00           H
ATOM    942  CG2 VAL    74      32.290  32.920  42.890  1.00  0.00           C
ATOM    943 1HG2 VAL    74      32.290  33.070  43.970  1.00  0.00           H
ATOM    944 2HG2 VAL    74      31.390  33.330  42.430  1.00  0.00           H
ATOM    945 3HG2 VAL    74      32.160  31.840  42.800  1.00  0.00           H
ATOM    946  C   VAL    74      36.250  33.430  42.410  1.00  0.00           C
ATOM    947  O   VAL    74      36.990  32.660  41.730  1.00  0.00           O
ATOM    948  N   LYS    75      36.570  34.660  42.730  1.00  0.00           N
ATOM    949  H   LYS    75      35.820  35.120  43.240  1.00  0.00           H
ATOM    950  CA  LYS    75      37.670  35.570  42.230  1.00  0.00           C
ATOM    951  HA  LYS    75      37.460  35.830  41.190  1.00  0.00           H
ATOM    952  CB  LYS    75      37.780  36.860  42.990  1.00  0.00           C
ATOM    953  HB1 LYS    75      37.850  36.530  44.020  1.00  0.00           H
ATOM    954  HB2 LYS    75      36.840  37.390  42.830  1.00  0.00           H
ATOM    955  CG  LYS    75      38.930  37.860  42.640  1.00  0.00           C
ATOM    956  HG1 LYS    75      38.840  38.200  41.610  1.00  0.00           H
ATOM    957  HG2 LYS    75      39.870  37.350  42.840  1.00  0.00           H
ATOM    958  CD  LYS    75      38.790  39.170  43.490  1.00  0.00           C
ATOM    959  HD1 LYS    75      38.850  38.800  44.520  1.00  0.00           H
ATOM    960  HD2 LYS    75      37.790  39.610  43.440  1.00  0.00           H
ATOM    961  CE  LYS    75      39.940  40.150  43.130  1.00  0.00           C
ATOM    962  HE1 LYS    75      39.870  40.310  42.050  1.00  0.00           H
ATOM    963  HE2 LYS    75      40.890  39.680  43.410  1.00  0.00           H
ATOM    964  NZ  LYS    75      39.810  41.360  43.960  1.00  0.00           N
ATOM    965  HZ1 LYS    75      40.560  42.010  43.750  1.00  0.00           H
ATOM    966  HZ2 LYS    75      38.840  41.620  43.960  1.00  0.00           H
ATOM    967  HZ3 LYS    75      39.990  41.110  44.920  1.00  0.00           H
ATOM    968  C   LYS    75      39.070  34.810  42.280  1.00  0.00           C
ATOM    969  O   LYS    75      39.840  34.860  41.350  1.00  0.00           O
ATOM    970  N   GLY    76      39.320  34.150  43.370  1.00  0.00           N
ATOM    971  H   GLY    76      38.540  33.920  43.970  1.00  0.00           H
ATOM    972  CA  GLY    76      40.640  33.620  43.540  1.00  0.00           C
ATOM    973  HA1 GLY    76      40.500  33.210  44.540  1.00  0.00           H
ATOM    974  HA2 GLY    76      41.390  34.400  43.440  1.00  0.00           H
ATOM    975  C   GLY    76      40.930  32.360  42.690  1.00  0.00           C
ATOM    976  O   GLY    76      42.070  31.990  42.400  1.00  0.00           O
ATOM    977  N   ARG    77      39.860  31.750  42.170  1.00  0.00           N
ATOM    978  H   ARG    77      38.950  32.180  42.230  1.00  0.00           H
ATOM    979  CA  ARG    77      39.940  30.380  41.650  1.00  0.00           C
ATOM    980  HA  ARG    77      41.000  30.130  41.560  1.00  0.00           H
ATOM    981  CB  ARG    77      39.340  29.500  42.770  1.00  0.00           C
ATOM    982  HB1 ARG    77      39.290  28.480  42.390  1.00  0.00           H
ATOM    983  HB2 ARG    77      38.320  29.820  42.960  1.00  0.00           H
ATOM    984  CG  ARG    77      40.120  29.550  44.120  1.00  0.00           C
ATOM    985  HG1 ARG    77      40.060  30.510  44.620  1.00  0.00           H
ATOM    986  HG2 ARG    77      41.170  29.360  43.870  1.00  0.00           H
ATOM    987  CD  ARG    77      39.660  28.390  45.080  1.00  0.00           C
ATOM    988  HD1 ARG    77      40.320  28.210  45.930  1.00  0.00           H
ATOM    989  HD2 ARG    77      39.680  27.460  44.520  1.00  0.00           H
ATOM    990  NE  ARG    77      38.270  28.490  45.570  1.00  0.00           N
ATOM    991  HE  ARG    77      38.040  29.370  46.020  1.00  0.00           H
ATOM    992  CZ  ARG    77      37.320  27.650  45.370  1.00  0.00           C
ATOM    993  NH1 ARG    77      37.490  26.390  45.030  1.00  0.00           N
ATOM    994 1HH1 ARG    77      38.440  26.080  44.870  1.00  0.00           H
ATOM    995 2HH1 ARG    77      36.690  25.810  44.810  1.00  0.00           H
ATOM    996  NH2 ARG    77      36.090  27.920  45.560  1.00  0.00           N
ATOM    997 1HH2 ARG    77      35.760  28.790  45.970  1.00  0.00           H
ATOM    998 2HH2 ARG    77      35.440  27.150  45.500  1.00  0.00           H
ATOM    999  C   ARG    77      39.420  30.060  40.290  1.00  0.00           C
ATOM   1000  O   ARG    77      39.890  29.170  39.570  1.00  0.00           O
ATOM   1001  N   PHE    78      38.350  30.740  39.940  1.00  0.00           N
ATOM   1002  H   PHE    78      37.970  31.350  40.660  1.00  0.00           H
ATOM   1003  CA  PHE    78      37.600  30.560  38.690  1.00  0.00           C
ATOM   1004  HA  PHE    78      37.820  29.550  38.350  1.00  0.00           H
ATOM   1005  CB  PHE    78      36.070  30.780  39.000  1.00  0.00           C
ATOM   1006  HB1 PHE    78      35.510  31.230  38.180  1.00  0.00           H
ATOM   1007  HB2 PHE    78      35.970  31.640  39.650  1.00  0.00           H
ATOM   1008  CG  PHE    78      35.210  29.830  39.750  1.00  0.00           C
ATOM   1009  CD1 PHE    78      35.590  29.510  41.080  1.00  0.00           C
ATOM   1010  HD1 PHE    78      36.350  30.130  41.530  1.00  0.00           H
ATOM   1011  CE1 PHE    78      34.810  28.590  41.840  1.00  0.00           C
ATOM   1012  HE1 PHE    78      35.010  28.510  42.900  1.00  0.00           H
ATOM   1013  CZ  PHE    78      33.770  27.800  41.280  1.00  0.00           C
ATOM   1014  HZ  PHE    78      33.100  27.130  41.800  1.00  0.00           H
ATOM   1015  CE2 PHE    78      33.450  28.140  39.920  1.00  0.00           C
ATOM   1016  HE2 PHE    78      32.670  27.610  39.400  1.00  0.00           H
ATOM   1017  CD2 PHE    78      34.170  29.120  39.180  1.00  0.00           C
ATOM   1018  HD2 PHE    78      33.890  29.350  38.170  1.00  0.00           H
ATOM   1019  C   PHE    78      37.920  31.560  37.600  1.00  0.00           C
ATOM   1020  O   PHE    78      38.000  32.790  37.810  1.00  0.00           O
ATOM   1021  N   ALA    79      37.880  31.130  36.340  1.00  0.00           N
ATOM   1022  H   ALA    79      37.670  30.150  36.300  1.00  0.00           H
ATOM   1023  CA  ALA    79      38.090  31.930  35.100  1.00  0.00           C
ATOM   1024  HA  ALA    79      38.030  33.000  35.280  1.00  0.00           H
ATOM   1025  CB  ALA    79      39.580  31.810  34.650  1.00  0.00           C
ATOM   1026  HB1 ALA    79      39.780  32.460  33.810  1.00  0.00           H
ATOM   1027  HB2 ALA    79      40.220  32.000  35.510  1.00  0.00           H
ATOM   1028  HB3 ALA    79      39.750  30.760  34.420  1.00  0.00           H
ATOM   1029  C   ALA    79      37.150  31.570  33.930  1.00  0.00           C
ATOM   1030  O   ALA    79      36.980  30.430  33.620  1.00  0.00           O
ATOM   1031  N   ILE    80      36.560  32.540  33.230  1.00  0.00           N
ATOM   1032  H   ILE    80      36.780  33.480  33.520  1.00  0.00           H
ATOM   1033  CA  ILE    80      35.430  32.330  32.250  1.00  0.00           C
ATOM   1034  HA  ILE    80      35.240  31.260  32.260  1.00  0.00           H
ATOM   1035  CB  ILE    80      34.150  32.990  32.860  1.00  0.00           C
ATOM   1036  HB  ILE    80      34.070  32.610  33.880  1.00  0.00           H
ATOM   1037  CG2 ILE    80      34.310  34.470  32.870  1.00  0.00           C
ATOM   1038 1HG2 ILE    80      34.400  34.830  31.850  1.00  0.00           H
ATOM   1039 2HG2 ILE    80      33.430  34.920  33.330  1.00  0.00           H
ATOM   1040 3HG2 ILE    80      35.200  34.690  33.460  1.00  0.00           H
ATOM   1041  CG1 ILE    80      32.900  32.420  32.190  1.00  0.00           C
ATOM   1042 1HG1 ILE    80      32.770  31.350  32.340  1.00  0.00           H
ATOM   1043 2HG1 ILE    80      33.040  32.590  31.120  1.00  0.00           H
ATOM   1044  CD  ILE    80      31.620  33.130  32.690  1.00  0.00           C
ATOM   1045  HD1 ILE    80      30.680  32.750  32.300  1.00  0.00           H
ATOM   1046  HD2 ILE    80      31.480  33.140  33.770  1.00  0.00           H
ATOM   1047  HD3 ILE    80      31.670  34.160  32.320  1.00  0.00           H
ATOM   1048  C   ILE    80      35.750  32.860  30.870  1.00  0.00           C
ATOM   1049  O   ILE    80      36.370  33.870  30.640  1.00  0.00           O
ATOM   1050  N   SER    81      35.300  32.150  29.820  1.00  0.00           N
ATOM   1051  H   SER    81      34.720  31.370  30.120  1.00  0.00           H
ATOM   1052  CA  SER    81      35.600  32.430  28.440  1.00  0.00           C
ATOM   1053  HA  SER    81      35.860  33.480  28.310  1.00  0.00           H
ATOM   1054  CB  SER    81      36.860  31.700  28.080  1.00  0.00           C
ATOM   1055  HB1 SER    81      37.730  32.090  28.610  1.00  0.00           H
ATOM   1056  HB2 SER    81      37.140  31.880  27.040  1.00  0.00           H
ATOM   1057  OG  SER    81      36.890  30.360  28.250  1.00  0.00           O
ATOM   1058  HG  SER    81      37.080  30.170  29.170  1.00  0.00           H
ATOM   1059  C   SER    81      34.660  31.870  27.340  1.00  0.00           C
ATOM   1060  O   SER    81      33.860  30.970  27.550  1.00  0.00           O
ATOM   1061  N   ARG    82      34.700  32.530  26.180  1.00  0.00           N
ATOM   1062  H   ARG    82      35.390  33.230  25.950  1.00  0.00           H
ATOM   1063  CA  ARG    82      33.750  32.280  25.130  1.00  0.00           C
ATOM   1064  HA  ARG    82      32.900  31.660  25.410  1.00  0.00           H
ATOM   1065  CB  ARG    82      33.210  33.690  24.690  1.00  0.00           C
ATOM   1066  HB1 ARG    82      32.780  33.730  23.690  1.00  0.00           H
ATOM   1067  HB2 ARG    82      34.050  34.390  24.690  1.00  0.00           H
ATOM   1068  CG  ARG    82      32.110  34.230  25.650  1.00  0.00           C
ATOM   1069  HG1 ARG    82      32.500  34.040  26.650  1.00  0.00           H
ATOM   1070  HG2 ARG    82      31.200  33.650  25.470  1.00  0.00           H
ATOM   1071  CD  ARG    82      31.880  35.770  25.390  1.00  0.00           C
ATOM   1072  HD1 ARG    82      32.620  36.460  25.790  1.00  0.00           H
ATOM   1073  HD2 ARG    82      31.020  36.070  25.970  1.00  0.00           H
ATOM   1074  NE  ARG    82      31.480  36.060  24.020  1.00  0.00           N
ATOM   1075  HE  ARG    82      32.290  36.180  23.430  1.00  0.00           H
ATOM   1076  CZ  ARG    82      30.300  36.040  23.430  1.00  0.00           C
ATOM   1077  NH1 ARG    82      29.200  35.540  23.970  1.00  0.00           N
ATOM   1078 1HH1 ARG    82      29.060  35.440  24.970  1.00  0.00           H
ATOM   1079 2HH1 ARG    82      28.330  35.510  23.460  1.00  0.00           H
ATOM   1080  NH2 ARG    82      30.130  36.480  22.210  1.00  0.00           N
ATOM   1081 1HH2 ARG    82      30.870  36.910  21.680  1.00  0.00           H
ATOM   1082 2HH2 ARG    82      29.290  36.200  21.720  1.00  0.00           H
ATOM   1083  C   ARG    82      34.380  31.540  23.990  1.00  0.00           C
ATOM   1084  O   ARG    82      35.600  31.240  23.990  1.00  0.00           O
ATOM   1085  N   ASP    83      33.540  31.240  23.010  1.00  0.00           N
ATOM   1086  H   ASP    83      32.580  31.380  23.260  1.00  0.00           H
ATOM   1087  CA  ASP    83      33.860  30.730  21.710  1.00  0.00           C
ATOM   1088  HA  ASP    83      34.660  31.350  21.300  1.00  0.00           H
ATOM   1089  CB  ASP    83      34.130  29.290  21.770  1.00  0.00           C
ATOM   1090  HB1 ASP    83      33.180  28.810  22.020  1.00  0.00           H
ATOM   1091  HB2 ASP    83      34.810  29.100  22.600  1.00  0.00           H
ATOM   1092  CG  ASP    83      34.610  28.570  20.440  1.00  0.00           C
ATOM   1093  OD1 ASP    83      34.460  29.150  19.360  1.00  0.00           O
ATOM   1094  OD2 ASP    83      35.210  27.420  20.490  1.00  0.00           O
ATOM   1095  C   ASP    83      32.660  31.040  20.770  1.00  0.00           C
ATOM   1096  O   ASP    83      31.690  30.330  20.800  1.00  0.00           O
ATOM   1097  N   ASN    84      32.790  32.110  20.050  1.00  0.00           N
ATOM   1098  H   ASN    84      33.690  32.550  19.970  1.00  0.00           H
ATOM   1099  CA  ASN    84      31.720  32.590  19.180  1.00  0.00           C
ATOM   1100  HA  ASN    84      30.780  32.510  19.730  1.00  0.00           H
ATOM   1101  CB  ASN    84      31.910  34.070  18.940  1.00  0.00           C
ATOM   1102  HB1 ASN    84      32.890  34.320  18.540  1.00  0.00           H
ATOM   1103  HB2 ASN    84      31.840  34.670  19.850  1.00  0.00           H
ATOM   1104  CG  ASN    84      30.870  34.670  18.010  1.00  0.00           C
ATOM   1105  OD1 ASN    84      29.690  34.720  18.320  1.00  0.00           O
ATOM   1106  ND2 ASN    84      31.370  35.280  16.930  1.00  0.00           N
ATOM   1107 1HD2 ASN    84      32.360  35.190  16.780  1.00  0.00           H
ATOM   1108 2HD2 ASN    84      30.780  35.730  16.250  1.00  0.00           H
ATOM   1109  C   ASN    84      31.540  31.770  17.880  1.00  0.00           C
ATOM   1110  O   ASN    84      30.450  31.710  17.340  1.00  0.00           O
ATOM   1111  N   ALA    85      32.610  31.140  17.440  1.00  0.00           N
ATOM   1112  H   ALA    85      33.410  31.230  18.050  1.00  0.00           H
ATOM   1113  CA  ALA    85      32.710  30.240  16.270  1.00  0.00           C
ATOM   1114  HA  ALA    85      32.360  30.810  15.410  1.00  0.00           H
ATOM   1115  CB  ALA    85      34.100  29.700  16.060  1.00  0.00           C
ATOM   1116  HB1 ALA    85      34.470  29.270  16.990  1.00  0.00           H
ATOM   1117  HB2 ALA    85      34.070  28.870  15.360  1.00  0.00           H
ATOM   1118  HB3 ALA    85      34.760  30.470  15.660  1.00  0.00           H
ATOM   1119  C   ALA    85      31.730  29.110  16.680  1.00  0.00           C
ATOM   1120  O   ALA    85      30.860  28.760  15.920  1.00  0.00           O
ATOM   1121  N   LYS    86      31.800  28.650  17.910  1.00  0.00           N
ATOM   1122  H   LYS    86      32.660  28.860  18.390  1.00  0.00           H
ATOM   1123  CA  LYS    86      30.900  27.590  18.420  1.00  0.00           C
ATOM   1124  HA  LYS    86      30.460  27.140  17.530  1.00  0.00           H
ATOM   1125  CB  LYS    86      31.740  26.450  19.040  1.00  0.00           C
ATOM   1126  HB1 LYS    86      31.090  25.790  19.620  1.00  0.00           H
ATOM   1127  HB2 LYS    86      32.430  26.860  19.770  1.00  0.00           H
ATOM   1128  CG  LYS    86      32.540  25.610  18.020  1.00  0.00           C
ATOM   1129  HG1 LYS    86      33.510  26.110  17.920  1.00  0.00           H
ATOM   1130  HG2 LYS    86      31.990  25.620  17.080  1.00  0.00           H
ATOM   1131  CD  LYS    86      32.790  24.160  18.580  1.00  0.00           C
ATOM   1132  HD1 LYS    86      33.330  23.560  17.850  1.00  0.00           H
ATOM   1133  HD2 LYS    86      31.850  23.620  18.700  1.00  0.00           H
ATOM   1134  CE  LYS    86      33.570  24.200  19.890  1.00  0.00           C
ATOM   1135  HE1 LYS    86      33.570  23.150  20.180  1.00  0.00           H
ATOM   1136  HE2 LYS    86      33.060  24.730  20.700  1.00  0.00           H
ATOM   1137  NZ  LYS    86      35.020  24.720  19.780  1.00  0.00           N
ATOM   1138  HZ1 LYS    86      35.740  24.170  20.240  1.00  0.00           H
ATOM   1139  HZ2 LYS    86      35.300  24.670  18.810  1.00  0.00           H
ATOM   1140  HZ3 LYS    86      35.050  25.700  20.020  1.00  0.00           H
ATOM   1141  C   LYS    86      29.730  28.000  19.280  1.00  0.00           C
ATOM   1142  O   LYS    86      29.110  27.060  19.850  1.00  0.00           O
ATOM   1143  N   ASN    87      29.290  29.260  19.380  1.00  0.00           N
ATOM   1144  H   ASN    87      29.960  29.970  19.120  1.00  0.00           H
ATOM   1145  CA  ASN    87      28.240  29.690  20.290  1.00  0.00           C
ATOM   1146  HA  ASN    87      28.390  30.750  20.470  1.00  0.00           H
ATOM   1147  CB  ASN    87      26.950  29.560  19.530  1.00  0.00           C
ATOM   1148  HB1 ASN    87      26.140  29.790  20.220  1.00  0.00           H
ATOM   1149  HB2 ASN    87      26.770  28.510  19.300  1.00  0.00           H
ATOM   1150  CG  ASN    87      26.730  30.400  18.260  1.00  0.00           C
ATOM   1151  OD1 ASN    87      26.630  31.600  18.280  1.00  0.00           O
ATOM   1152  ND2 ASN    87      26.750  29.820  17.070  1.00  0.00           N
ATOM   1153 1HD2 ASN    87      26.780  28.830  16.900  1.00  0.00           H
ATOM   1154 2HD2 ASN    87      26.570  30.370  16.240  1.00  0.00           H
ATOM   1155  C   ASN    87      28.260  28.970  21.650  1.00  0.00           C
ATOM   1156  O   ASN    87      27.220  28.410  22.020  1.00  0.00           O
ATOM   1157  N   THR    88      29.440  28.840  22.270  1.00  0.00           N
ATOM   1158  H   THR    88      30.140  29.430  21.860  1.00  0.00           H
ATOM   1159  CA  THR    88      29.690  28.100  23.530  1.00  0.00           C
ATOM   1160  HA  THR    88      28.760  27.790  24.010  1.00  0.00           H
ATOM   1161  CB  THR    88      30.440  26.730  23.340  1.00  0.00           C
ATOM   1162  HB  THR    88      31.450  26.920  22.970  1.00  0.00           H
ATOM   1163  CG2 THR    88      30.640  25.950  24.620  1.00  0.00           C
ATOM   1164 1HG2 THR    88      30.960  24.940  24.400  1.00  0.00           H
ATOM   1165 2HG2 THR    88      31.320  26.320  25.380  1.00  0.00           H
ATOM   1166 3HG2 THR    88      29.740  25.900  25.230  1.00  0.00           H
ATOM   1167  OG1 THR    88      29.690  25.900  22.420  1.00  0.00           O
ATOM   1168  HG1 THR    88      29.370  26.460  21.700  1.00  0.00           H
ATOM   1169  C   THR    88      30.560  28.980  24.550  1.00  0.00           C
ATOM   1170  O   THR    88      31.470  29.810  24.140  1.00  0.00           O
ATOM   1171  N   MET    89      30.200  28.850  25.810  1.00  0.00           N
ATOM   1172  H   MET    89      29.410  28.260  26.020  1.00  0.00           H
ATOM   1173  CA  MET    89      30.980  29.510  26.890  1.00  0.00           C
ATOM   1174  HA  MET    89      31.870  29.980  26.490  1.00  0.00           H
ATOM   1175  CB  MET    89      30.370  30.770  27.580  1.00  0.00           C
ATOM   1176  HB1 MET    89      30.270  31.540  26.810  1.00  0.00           H
ATOM   1177  HB2 MET    89      31.130  31.090  28.290  1.00  0.00           H
ATOM   1178  CG  MET    89      29.030  30.460  28.330  1.00  0.00           C
ATOM   1179  HG1 MET    89      28.980  29.380  28.460  1.00  0.00           H
ATOM   1180  HG2 MET    89      28.160  30.600  27.680  1.00  0.00           H
ATOM   1181  SD  MET    89      28.570  31.340  29.860  1.00  0.00           S
ATOM   1182  CE  MET    89      27.040  30.460  30.350  1.00  0.00           C
ATOM   1183  HE1 MET    89      26.560  30.940  31.210  1.00  0.00           H
ATOM   1184  HE2 MET    89      26.370  30.460  29.490  1.00  0.00           H
ATOM   1185  HE3 MET    89      27.430  29.450  30.430  1.00  0.00           H
ATOM   1186  C   MET    89      31.400  28.460  27.930  1.00  0.00           C
ATOM   1187  O   MET    89      30.620  27.660  28.450  1.00  0.00           O
ATOM   1188  N   TYR    90      32.640  28.520  28.380  1.00  0.00           N
ATOM   1189  H   TYR    90      33.210  29.270  28.040  1.00  0.00           H
ATOM   1190  CA  TYR    90      33.310  27.620  29.250  1.00  0.00           C
ATOM   1191  HA  TYR    90      32.780  26.690  29.470  1.00  0.00           H
ATOM   1192  CB  TYR    90      34.660  27.230  28.530  1.00  0.00           C
ATOM   1193  HB1 TYR    90      35.280  26.680  29.240  1.00  0.00           H
ATOM   1194  HB2 TYR    90      35.240  28.140  28.340  1.00  0.00           H
ATOM   1195  CG  TYR    90      34.480  26.400  27.230  1.00  0.00           C
ATOM   1196  CD1 TYR    90      34.140  27.060  26.000  1.00  0.00           C
ATOM   1197  HD1 TYR    90      33.960  28.110  25.840  1.00  0.00           H
ATOM   1198  CE1 TYR    90      34.270  26.250  24.830  1.00  0.00           C
ATOM   1199  HE1 TYR    90      34.110  26.710  23.870  1.00  0.00           H
ATOM   1200  CZ  TYR    90      34.740  24.890  24.820  1.00  0.00           C
ATOM   1201  OH  TYR    90      35.090  24.180  23.680  1.00  0.00           O
ATOM   1202  HH  TYR    90      35.260  23.270  23.930  1.00  0.00           H
ATOM   1203  CE2 TYR    90      34.940  24.310  26.100  1.00  0.00           C
ATOM   1204  HE2 TYR    90      35.100  23.240  26.170  1.00  0.00           H
ATOM   1205  CD2 TYR    90      34.760  25.090  27.270  1.00  0.00           C
ATOM   1206  HD2 TYR    90      34.790  24.630  28.250  1.00  0.00           H
ATOM   1207  C   TYR    90      33.600  28.320  30.580  1.00  0.00           C
ATOM   1208  O   TYR    90      33.580  29.590  30.660  1.00  0.00           O
ATOM   1209  N   LEU    91      33.810  27.550  31.580  1.00  0.00           N
ATOM   1210  H   LEU    91      33.790  26.550  31.450  1.00  0.00           H
ATOM   1211  CA  LEU    91      34.050  28.060  32.920  1.00  0.00           C
ATOM   1212  HA  LEU    91      34.340  29.110  32.900  1.00  0.00           H
ATOM   1213  CB  LEU    91      32.770  28.060  33.670  1.00  0.00           C
ATOM   1214  HB1 LEU    91      32.490  27.000  33.670  1.00  0.00           H
ATOM   1215  HB2 LEU    91      32.040  28.660  33.120  1.00  0.00           H
ATOM   1216  CG  LEU    91      32.940  28.720  35.090  1.00  0.00           C
ATOM   1217  HG  LEU    91      33.920  28.400  35.450  1.00  0.00           H
ATOM   1218  CD1 LEU    91      32.920  30.240  34.990  1.00  0.00           C
ATOM   1219 1HD1 LEU    91      33.190  30.620  35.970  1.00  0.00           H
ATOM   1220 2HD1 LEU    91      33.690  30.510  34.270  1.00  0.00           H
ATOM   1221 3HD1 LEU    91      31.980  30.670  34.640  1.00  0.00           H
ATOM   1222  CD2 LEU    91      31.820  28.230  36.040  1.00  0.00           C
ATOM   1223 1HD2 LEU    91      30.860  28.620  35.700  1.00  0.00           H
ATOM   1224 2HD2 LEU    91      31.860  27.140  36.130  1.00  0.00           H
ATOM   1225 3HD2 LEU    91      32.000  28.520  37.070  1.00  0.00           H
ATOM   1226  C   LEU    91      35.180  27.190  33.620  1.00  0.00           C
ATOM   1227  O   LEU    91      35.030  25.990  33.770  1.00  0.00           O
ATOM   1228  N   GLN    92      36.280  27.800  34.000  1.00  0.00           N
ATOM   1229  H   GLN    92      36.370  28.800  33.840  1.00  0.00           H
ATOM   1230  CA  GLN    92      37.400  27.120  34.610  1.00  0.00           C
ATOM   1231  HA  GLN    92      37.400  26.080  34.290  1.00  0.00           H
ATOM   1232  CB  GLN    92      38.770  27.700  34.160  1.00  0.00           C
ATOM   1233  HB1 GLN    92      38.890  28.690  34.610  1.00  0.00           H
ATOM   1234  HB2 GLN    92      38.860  27.820  33.070  1.00  0.00           H
ATOM   1235  CG  GLN    92      39.950  26.820  34.720  1.00  0.00           C
ATOM   1236  HG1 GLN    92      39.720  26.670  35.770  1.00  0.00           H
ATOM   1237  HG2 GLN    92      40.880  27.380  34.720  1.00  0.00           H
ATOM   1238  CD  GLN    92      40.060  25.490  34.060  1.00  0.00           C
ATOM   1239  OE1 GLN    92      39.820  25.400  32.840  1.00  0.00           O
ATOM   1240  NE2 GLN    92      40.490  24.390  34.650  1.00  0.00           N
ATOM   1241 1HE2 GLN    92      40.660  24.480  35.640  1.00  0.00           H
ATOM   1242 2HE2 GLN    92      40.570  23.470  34.240  1.00  0.00           H
ATOM   1243  C   GLN    92      37.220  27.260  36.130  1.00  0.00           C
ATOM   1244  O   GLN    92      36.970  28.320  36.570  1.00  0.00           O
ATOM   1245  N   MET    93      37.370  26.160  36.890  1.00  0.00           N
ATOM   1246  H   MET    93      37.460  25.230  36.510  1.00  0.00           H
ATOM   1247  CA  MET    93      37.150  26.140  38.290  1.00  0.00           C
ATOM   1248  HA  MET    93      37.320  27.120  38.730  1.00  0.00           H
ATOM   1249  CB  MET    93      35.650  25.840  38.680  1.00  0.00           C
ATOM   1250  HB1 MET    93      35.140  26.700  38.230  1.00  0.00           H
ATOM   1251  HB2 MET    93      35.620  25.740  39.760  1.00  0.00           H
ATOM   1252  CG  MET    93      35.280  24.450  38.170  1.00  0.00           C
ATOM   1253  HG1 MET    93      35.610  23.740  38.920  1.00  0.00           H
ATOM   1254  HG2 MET    93      35.800  24.290  37.230  1.00  0.00           H
ATOM   1255  SD  MET    93      33.550  24.320  38.030  1.00  0.00           S
ATOM   1256  CE  MET    93      33.100  23.890  39.750  1.00  0.00           C
ATOM   1257  HE1 MET    93      33.770  23.090  40.070  1.00  0.00           H
ATOM   1258  HE2 MET    93      33.310  24.720  40.420  1.00  0.00           H
ATOM   1259  HE3 MET    93      32.090  23.500  39.850  1.00  0.00           H
ATOM   1260  C   MET    93      38.270  25.300  38.950  1.00  0.00           C
ATOM   1261  O   MET    93      38.220  24.110  39.280  1.00  0.00           O
ATOM   1262  N   ASN    94      39.390  25.970  39.210  1.00  0.00           N
ATOM   1263  H   ASN    94      39.400  26.960  39.060  1.00  0.00           H
ATOM   1264  CA  ASN    94      40.580  25.370  39.880  1.00  0.00           C
ATOM   1265  HA  ASN    94      40.700  24.390  39.420  1.00  0.00           H
ATOM   1266  CB  ASN    94      41.790  26.260  39.410  1.00  0.00           C
ATOM   1267  HB1 ASN    94      42.720  25.740  39.650  1.00  0.00           H
ATOM   1268  HB2 ASN    94      41.640  27.120  40.070  1.00  0.00           H
ATOM   1269  CG  ASN    94      41.800  26.640  37.930  1.00  0.00           C
ATOM   1270  OD1 ASN    94      41.790  25.770  37.100  1.00  0.00           O
ATOM   1271  ND2 ASN    94      41.790  27.900  37.640  1.00  0.00           N
ATOM   1272 1HD2 ASN    94      41.560  28.590  38.330  1.00  0.00           H
ATOM   1273 2HD2 ASN    94      42.050  28.220  36.720  1.00  0.00           H
ATOM   1274  C   ASN    94      40.410  25.210  41.440  1.00  0.00           C
ATOM   1275  O   ASN    94      39.590  25.810  42.060  1.00  0.00           O
ATOM   1276  N   SER    95      41.430  24.490  41.990  1.00  0.00           N
ATOM   1277  H   SER    95      41.950  23.910  41.350  1.00  0.00           H
ATOM   1278  CA  SER    95      41.770  24.520  43.420  1.00  0.00           C
ATOM   1279  HA  SER    95      42.460  23.690  43.470  1.00  0.00           H
ATOM   1280  CB  SER    95      42.540  25.820  43.660  1.00  0.00           C
ATOM   1281  HB1 SER    95      42.670  26.020  44.720  1.00  0.00           H
ATOM   1282  HB2 SER    95      41.920  26.600  43.210  1.00  0.00           H
ATOM   1283  OG  SER    95      43.770  25.780  42.960  1.00  0.00           O
ATOM   1284  HG  SER    95      44.200  24.930  43.090  1.00  0.00           H
ATOM   1285  C   SER    95      40.510  24.310  44.260  1.00  0.00           C
ATOM   1286  O   SER    95      40.060  25.140  45.070  1.00  0.00           O
ATOM   1287  N   LEU    96      39.890  23.140  44.150  1.00  0.00           N
ATOM   1288  H   LEU    96      40.240  22.610  43.360  1.00  0.00           H
ATOM   1289  CA  LEU    96      38.510  22.870  44.670  1.00  0.00           C
ATOM   1290  HA  LEU    96      37.860  23.750  44.700  1.00  0.00           H
ATOM   1291  CB  LEU    96      37.800  21.910  43.750  1.00  0.00           C
ATOM   1292  HB1 LEU    96      37.030  21.390  44.320  1.00  0.00           H
ATOM   1293  HB2 LEU    96      38.470  21.080  43.530  1.00  0.00           H
ATOM   1294  CG  LEU    96      37.470  22.450  42.320  1.00  0.00           C
ATOM   1295  HG  LEU    96      38.210  23.090  41.830  1.00  0.00           H
ATOM   1296  CD1 LEU    96      37.110  21.270  41.400  1.00  0.00           C
ATOM   1297 1HD1 LEU    96      36.260  20.740  41.840  1.00  0.00           H
ATOM   1298 2HD1 LEU    96      36.760  21.480  40.390  1.00  0.00           H
ATOM   1299 3HD1 LEU    96      38.020  20.690  41.260  1.00  0.00           H
ATOM   1300  CD2 LEU    96      36.310  23.340  42.380  1.00  0.00           C
ATOM   1301 1HD2 LEU    96      36.190  23.810  41.410  1.00  0.00           H
ATOM   1302 2HD2 LEU    96      35.420  22.770  42.680  1.00  0.00           H
ATOM   1303 3HD2 LEU    96      36.450  24.130  43.120  1.00  0.00           H
ATOM   1304  C   LEU    96      38.460  22.300  46.140  1.00  0.00           C
ATOM   1305  O   LEU    96      39.410  21.670  46.580  1.00  0.00           O
ATOM   1306  N   LYS    97      37.260  22.260  46.750  1.00  0.00           N
ATOM   1307  H   LYS    97      36.450  22.730  46.370  1.00  0.00           H
ATOM   1308  CA  LYS    97      36.980  21.620  48.050  1.00  0.00           C
ATOM   1309  HA  LYS    97      37.630  20.750  48.150  1.00  0.00           H
ATOM   1310  CB  LYS    97      37.320  22.540  49.200  1.00  0.00           C
ATOM   1311  HB1 LYS    97      37.260  21.900  50.080  1.00  0.00           H
ATOM   1312  HB2 LYS    97      36.550  23.310  49.130  1.00  0.00           H
ATOM   1313  CG  LYS    97      38.650  23.310  49.160  1.00  0.00           C
ATOM   1314  HG1 LYS    97      38.750  23.960  48.290  1.00  0.00           H
ATOM   1315  HG2 LYS    97      39.450  22.570  49.110  1.00  0.00           H
ATOM   1316  CD  LYS    97      38.900  24.090  50.470  1.00  0.00           C
ATOM   1317  HD1 LYS    97      39.980  24.280  50.480  1.00  0.00           H
ATOM   1318  HD2 LYS    97      38.690  23.450  51.330  1.00  0.00           H
ATOM   1319  CE  LYS    97      38.080  25.330  50.610  1.00  0.00           C
ATOM   1320  HE1 LYS    97      37.020  25.160  50.800  1.00  0.00           H
ATOM   1321  HE2 LYS    97      38.120  25.930  49.710  1.00  0.00           H
ATOM   1322  NZ  LYS    97      38.540  26.190  51.700  1.00  0.00           N
ATOM   1323  HZ1 LYS    97      39.540  26.310  51.630  1.00  0.00           H
ATOM   1324  HZ2 LYS    97      38.110  27.090  51.800  1.00  0.00           H
ATOM   1325  HZ3 LYS    97      38.290  25.720  52.560  1.00  0.00           H
ATOM   1326  C   LYS    97      35.450  21.270  48.010  1.00  0.00           C
ATOM   1327  O   LYS    97      34.680  21.650  47.110  1.00  0.00           O
ATOM   1328  N   PRO    98      34.970  20.490  48.970  1.00  0.00           N
ATOM   1329  CD  PRO    98      35.710  19.740  49.930  1.00  0.00           C
ATOM   1330  HD1 PRO    98      35.670  20.420  50.790  1.00  0.00           H
ATOM   1331  HD2 PRO    98      36.650  19.370  49.530  1.00  0.00           H
ATOM   1332  CG  PRO    98      34.820  18.510  50.290  1.00  0.00           C
ATOM   1333  HG1 PRO    98      35.000  18.130  51.300  1.00  0.00           H
ATOM   1334  HG2 PRO    98      34.950  17.710  49.560  1.00  0.00           H
ATOM   1335  CB  PRO    98      33.450  19.100  50.150  1.00  0.00           C
ATOM   1336  HB1 PRO    98      33.110  19.690  51.010  1.00  0.00           H
ATOM   1337  HB2 PRO    98      32.730  18.320  49.930  1.00  0.00           H
ATOM   1338  CA  PRO    98      33.590  20.050  48.920  1.00  0.00           C
ATOM   1339  HA  PRO    98      33.460  19.430  48.040  1.00  0.00           H
ATOM   1340  C   PRO    98      32.510  21.070  49.020  1.00  0.00           C
ATOM   1341  O   PRO    98      31.390  20.760  48.630  1.00  0.00           O
ATOM   1342  N   GLU    99      32.780  22.290  49.460  1.00  0.00           N
ATOM   1343  H   GLU    99      33.720  22.500  49.760  1.00  0.00           H
ATOM   1344  CA  GLU    99      31.800  23.390  49.350  1.00  0.00           C
ATOM   1345  HA  GLU    99      30.850  23.120  49.820  1.00  0.00           H
ATOM   1346  CB  GLU    99      32.500  24.620  50.070  1.00  0.00           C
ATOM   1347  HB1 GLU    99      33.340  24.960  49.470  1.00  0.00           H
ATOM   1348  HB2 GLU    99      32.950  24.320  51.020  1.00  0.00           H
ATOM   1349  CG  GLU    99      31.510  25.810  50.270  1.00  0.00           C
ATOM   1350  HG1 GLU    99      30.460  25.550  50.420  1.00  0.00           H
ATOM   1351  HG2 GLU    99      31.470  26.310  49.300  1.00  0.00           H
ATOM   1352  CD  GLU    99      31.970  26.820  51.350  1.00  0.00           C
ATOM   1353  OE1 GLU    99      33.190  27.150  51.330  1.00  0.00           O
ATOM   1354  OE2 GLU    99      31.220  27.270  52.220  1.00  0.00           O
ATOM   1355  C   GLU    99      31.500  23.690  47.930  1.00  0.00           C
ATOM   1356  O   GLU    99      30.570  24.470  47.670  1.00  0.00           O
ATOM   1357  N   ASP   100      32.330  23.250  46.950  1.00  0.00           N
ATOM   1358  H   ASP   100      33.140  22.670  47.140  1.00  0.00           H
ATOM   1359  CA  ASP   100      32.060  23.300  45.530  1.00  0.00           C
ATOM   1360  HA  ASP   100      31.390  24.150  45.370  1.00  0.00           H
ATOM   1361  CB  ASP   100      33.400  23.500  44.780  1.00  0.00           C
ATOM   1362  HB1 ASP   100      33.170  23.780  43.750  1.00  0.00           H
ATOM   1363  HB2 ASP   100      33.960  22.570  44.650  1.00  0.00           H
ATOM   1364  CG  ASP   100      34.330  24.600  45.380  1.00  0.00           C
ATOM   1365  OD1 ASP   100      33.950  25.750  45.660  1.00  0.00           O
ATOM   1366  OD2 ASP   100      35.570  24.390  45.560  1.00  0.00           O
ATOM   1367  C   ASP   100      31.240  22.130  45.010  1.00  0.00           C
ATOM   1368  O   ASP   100      30.950  22.070  43.770  1.00  0.00           O
ATOM   1369  N   THR   101      30.740  21.210  45.810  1.00  0.00           N
ATOM   1370  H   THR   101      30.990  21.290  46.790  1.00  0.00           H
ATOM   1371  CA  THR   101      29.890  20.050  45.480  1.00  0.00           C
ATOM   1372  HA  THR   101      30.290  19.710  44.530  1.00  0.00           H
ATOM   1373  CB  THR   101      29.950  18.990  46.600  1.00  0.00           C
ATOM   1374  HB  THR   101      29.680  19.430  47.560  1.00  0.00           H
ATOM   1375  CG2 THR   101      29.020  17.780  46.270  1.00  0.00           C
ATOM   1376 1HG2 THR   101      28.040  18.060  46.630  1.00  0.00           H
ATOM   1377 2HG2 THR   101      29.020  17.660  45.190  1.00  0.00           H
ATOM   1378 3HG2 THR   101      29.320  16.850  46.760  1.00  0.00           H
ATOM   1379  OG1 THR   101      31.180  18.380  46.630  1.00  0.00           O
ATOM   1380  HG1 THR   101      31.180  17.810  47.400  1.00  0.00           H
ATOM   1381  C   THR   101      28.530  20.600  45.200  1.00  0.00           C
ATOM   1382  O   THR   101      27.710  20.780  46.120  1.00  0.00           O
ATOM   1383  N   ALA   102      28.230  20.880  43.910  1.00  0.00           N
ATOM   1384  H   ALA   102      28.630  20.260  43.230  1.00  0.00           H
ATOM   1385  CA  ALA   102      26.910  21.550  43.620  1.00  0.00           C
ATOM   1386  HA  ALA   102      26.150  21.310  44.360  1.00  0.00           H
ATOM   1387  CB  ALA   102      27.150  23.070  43.740  1.00  0.00           C
ATOM   1388  HB1 ALA   102      27.490  23.360  44.740  1.00  0.00           H
ATOM   1389  HB2 ALA   102      27.740  23.480  42.930  1.00  0.00           H
ATOM   1390  HB3 ALA   102      26.130  23.440  43.640  1.00  0.00           H
ATOM   1391  C   ALA   102      26.370  21.020  42.320  1.00  0.00           C
ATOM   1392  O   ALA   102      27.100  20.490  41.520  1.00  0.00           O
ATOM   1393  N   VAL   103      25.060  21.140  42.130  1.00  0.00           N
ATOM   1394  H   VAL   103      24.480  21.570  42.830  1.00  0.00           H
ATOM   1395  CA  VAL   103      24.630  21.370  40.740  1.00  0.00           C
ATOM   1396  HA  VAL   103      25.160  20.680  40.090  1.00  0.00           H
ATOM   1397  CB  VAL   103      23.130  21.100  40.460  1.00  0.00           C
ATOM   1398  HB  VAL   103      22.500  21.810  40.980  1.00  0.00           H
ATOM   1399  CG1 VAL   103      22.880  21.210  38.990  1.00  0.00           C
ATOM   1400 1HG1 VAL   103      23.230  20.430  38.320  1.00  0.00           H
ATOM   1401 2HG1 VAL   103      21.800  21.110  38.840  1.00  0.00           H
ATOM   1402 3HG1 VAL   103      23.180  22.190  38.610  1.00  0.00           H
ATOM   1403  CG2 VAL   103      22.660  19.750  41.040  1.00  0.00           C
ATOM   1404 1HG2 VAL   103      22.570  19.910  42.110  1.00  0.00           H
ATOM   1405 2HG2 VAL   103      21.650  19.480  40.740  1.00  0.00           H
ATOM   1406 3HG2 VAL   103      23.220  18.900  40.650  1.00  0.00           H
ATOM   1407  C   VAL   103      25.070  22.760  40.340  1.00  0.00           C
ATOM   1408  O   VAL   103      24.680  23.730  40.940  1.00  0.00           O
ATOM   1409  N   TYR   104      25.790  22.810  39.210  1.00  0.00           N
ATOM   1410  H   TYR   104      25.950  21.940  38.720  1.00  0.00           H
ATOM   1411  CA  TYR   104      25.960  24.040  38.470  1.00  0.00           C
ATOM   1412  HA  TYR   104      25.850  24.850  39.190  1.00  0.00           H
ATOM   1413  CB  TYR   104      27.430  24.150  37.840  1.00  0.00           C
ATOM   1414  HB1 TYR   104      27.590  25.000  37.170  1.00  0.00           H
ATOM   1415  HB2 TYR   104      27.590  23.270  37.220  1.00  0.00           H
ATOM   1416  CG  TYR   104      28.510  24.160  38.960  1.00  0.00           C
ATOM   1417  CD1 TYR   104      28.780  23.030  39.790  1.00  0.00           C
ATOM   1418  HD1 TYR   104      28.230  22.100  39.690  1.00  0.00           H
ATOM   1419  CE1 TYR   104      29.420  23.280  40.970  1.00  0.00           C
ATOM   1420  HE1 TYR   104      29.490  22.440  41.650  1.00  0.00           H
ATOM   1421  CZ  TYR   104      30.190  24.430  41.220  1.00  0.00           C
ATOM   1422  OH  TYR   104      30.940  24.540  42.310  1.00  0.00           O
ATOM   1423  HH  TYR   104      31.020  23.690  42.760  1.00  0.00           H
ATOM   1424  CE2 TYR   104      30.100  25.440  40.230  1.00  0.00           C
ATOM   1425  HE2 TYR   104      30.710  26.320  40.360  1.00  0.00           H
ATOM   1426  CD2 TYR   104      29.200  25.360  39.130  1.00  0.00           C
ATOM   1427  HD2 TYR   104      28.860  26.220  38.560  1.00  0.00           H
ATOM   1428  C   TYR   104      24.970  24.220  37.340  1.00  0.00           C
ATOM   1429  O   TYR   104      24.710  23.310  36.560  1.00  0.00           O
ATOM   1430  N   TYR   105      24.520  25.460  37.200  1.00  0.00           N
ATOM   1431  H   TYR   105      24.690  26.170  37.900  1.00  0.00           H
ATOM   1432  CA  TYR   105      23.540  25.900  36.290  1.00  0.00           C
ATOM   1433  HA  TYR   105      23.200  25.060  35.680  1.00  0.00           H
ATOM   1434  CB  TYR   105      22.300  26.430  37.010  1.00  0.00           C
ATOM   1435  HB1 TYR   105      21.600  26.680  36.200  1.00  0.00           H
ATOM   1436  HB2 TYR   105      22.610  27.290  37.590  1.00  0.00           H
ATOM   1437  CG  TYR   105      21.530  25.480  37.830  1.00  0.00           C
ATOM   1438  CD1 TYR   105      21.360  25.710  39.190  1.00  0.00           C
ATOM   1439  HD1 TYR   105      21.720  26.590  39.720  1.00  0.00           H
ATOM   1440  CE1 TYR   105      20.850  24.650  39.950  1.00  0.00           C
ATOM   1441  HE1 TYR   105      20.660  24.730  41.010  1.00  0.00           H
ATOM   1442  CZ  TYR   105      20.350  23.480  39.390  1.00  0.00           C
ATOM   1443  OH  TYR   105      19.750  22.550  40.150  1.00  0.00           O
ATOM   1444  HH  TYR   105      19.310  21.860  39.660  1.00  0.00           H
ATOM   1445  CE2 TYR   105      20.380  23.330  37.980  1.00  0.00           C
ATOM   1446  HE2 TYR   105      19.860  22.470  37.580  1.00  0.00           H
ATOM   1447  CD2 TYR   105      20.910  24.370  37.250  1.00  0.00           C
ATOM   1448  HD2 TYR   105      21.000  24.170  36.200  1.00  0.00           H
ATOM   1449  C   TYR   105      23.940  27.090  35.410  1.00  0.00           C
ATOM   1450  O   TYR   105      24.700  27.990  35.860  1.00  0.00           O
ATOM   1451  N   CYS   106      23.400  27.110  34.160  1.00  0.00           N
ATOM   1452  H   CYS   106      22.920  26.320  33.770  1.00  0.00           H
ATOM   1453  CA  CYS   106      23.710  28.040  33.060  1.00  0.00           C
ATOM   1454  HA  CYS   106      24.520  28.690  33.380  1.00  0.00           H
ATOM   1455  CB  CYS   106      24.150  27.190  31.810  1.00  0.00           C
ATOM   1456  HB1 CYS   106      23.350  26.520  31.510  1.00  0.00           H
ATOM   1457  HB2 CYS   106      25.090  26.660  31.980  1.00  0.00           H
ATOM   1458  SG  CYS   106      24.410  28.110  30.180  1.00  0.00           S
ATOM   1459  C   CYS   106      22.500  28.940  32.730  1.00  0.00           C
ATOM   1460  O   CYS   106      21.320  28.590  32.880  1.00  0.00           O
ATOM   1461  N   ALA   107      22.840  30.180  32.420  1.00  0.00           N
ATOM   1462  H   ALA   107      23.780  30.530  32.500  1.00  0.00           H
ATOM   1463  CA  ALA   107      21.870  31.210  32.140  1.00  0.00           C
ATOM   1464  HA  ALA   107      20.980  30.740  31.730  1.00  0.00           H
ATOM   1465  CB  ALA   107      21.500  31.890  33.490  1.00  0.00           C
ATOM   1466  HB1 ALA   107      21.290  31.070  34.170  1.00  0.00           H
ATOM   1467  HB2 ALA   107      22.340  32.500  33.810  1.00  0.00           H
ATOM   1468  HB3 ALA   107      20.590  32.450  33.260  1.00  0.00           H
ATOM   1469  C   ALA   107      22.350  32.280  31.080  1.00  0.00           C
ATOM   1470  O   ALA   107      23.530  32.420  30.870  1.00  0.00           O
ATOM   1471  N   ALA   108      21.440  32.960  30.430  1.00  0.00           N
ATOM   1472  H   ALA   108      20.470  32.700  30.550  1.00  0.00           H
ATOM   1473  CA  ALA   108      21.710  34.000  29.390  1.00  0.00           C
ATOM   1474  HA  ALA   108      22.650  34.520  29.560  1.00  0.00           H
ATOM   1475  CB  ALA   108      21.760  33.310  28.090  1.00  0.00           C
ATOM   1476  HB1 ALA   108      22.330  32.400  28.230  1.00  0.00           H
ATOM   1477  HB2 ALA   108      20.780  33.060  27.680  1.00  0.00           H
ATOM   1478  HB3 ALA   108      22.110  33.940  27.270  1.00  0.00           H
ATOM   1479  C   ALA   108      20.680  35.110  29.350  1.00  0.00           C
ATOM   1480  O   ALA   108      19.480  34.910  29.580  1.00  0.00           O
ATOM   1481  N   ASP   109      21.130  36.380  29.140  1.00  0.00           N
ATOM   1482  H   ASP   109      22.100  36.630  29.000  1.00  0.00           H
ATOM   1483  CA  ASP   109      20.260  37.570  29.270  1.00  0.00           C
ATOM   1484  HA  ASP   109      19.270  37.300  28.910  1.00  0.00           H
ATOM   1485  CB  ASP   109      20.190  37.990  30.750  1.00  0.00           C
ATOM   1486  HB1 ASP   109      21.120  38.440  31.100  1.00  0.00           H
ATOM   1487  HB2 ASP   109      19.910  37.100  31.300  1.00  0.00           H
ATOM   1488  CG  ASP   109      19.080  38.970  30.930  1.00  0.00           C
ATOM   1489  OD1 ASP   109      17.910  38.510  30.970  1.00  0.00           O
ATOM   1490  OD2 ASP   109      19.330  40.170  30.890  1.00  0.00           O
ATOM   1491  C   ASP   109      20.850  38.710  28.430  1.00  0.00           C
ATOM   1492  O   ASP   109      22.080  38.790  28.210  1.00  0.00           O
ATOM   1493  N   ARG   110      19.950  39.600  27.910  1.00  0.00           N
ATOM   1494  H   ARG   110      18.970  39.360  27.860  1.00  0.00           H
ATOM   1495  CA  ARG   110      20.480  40.730  27.160  1.00  0.00           C
ATOM   1496  HA  ARG   110      21.130  40.420  26.330  1.00  0.00           H
ATOM   1497  CB  ARG   110      19.290  41.570  26.650  1.00  0.00           C
ATOM   1498  HB1 ARG   110      19.610  42.610  26.510  1.00  0.00           H
ATOM   1499  HB2 ARG   110      18.480  41.540  27.380  1.00  0.00           H
ATOM   1500  CG  ARG   110      18.810  41.070  25.290  1.00  0.00           C
ATOM   1501  HG1 ARG   110      18.140  41.850  24.900  1.00  0.00           H
ATOM   1502  HG2 ARG   110      18.330  40.100  25.450  1.00  0.00           H
ATOM   1503  CD  ARG   110      19.840  40.880  24.150  1.00  0.00           C
ATOM   1504  HD1 ARG   110      20.510  40.070  24.450  1.00  0.00           H
ATOM   1505  HD2 ARG   110      20.500  41.750  24.200  1.00  0.00           H
ATOM   1506  NE  ARG   110      19.160  40.760  22.850  1.00  0.00           N
ATOM   1507  HE  ARG   110      18.570  39.950  22.730  1.00  0.00           H
ATOM   1508  CZ  ARG   110      19.310  41.520  21.770  1.00  0.00           C
ATOM   1509  NH1 ARG   110      20.010  42.620  21.720  1.00  0.00           N
ATOM   1510 1HH1 ARG   110      20.330  43.140  22.520  1.00  0.00           H
ATOM   1511 2HH1 ARG   110      19.890  43.180  20.890  1.00  0.00           H
ATOM   1512  NH2 ARG   110      18.830  41.130  20.630  1.00  0.00           N
ATOM   1513 1HH2 ARG   110      18.100  40.430  20.630  1.00  0.00           H
ATOM   1514 2HH2 ARG   110      18.970  41.580  19.740  1.00  0.00           H
ATOM   1515  C   ARG   110      21.500  41.610  27.870  1.00  0.00           C
ATOM   1516  O   ARG   110      22.440  42.090  27.270  1.00  0.00           O
ATOM   1517  N   PHE   111      21.230  41.850  29.150  1.00  0.00           N
ATOM   1518  H   PHE   111      20.400  41.490  29.580  1.00  0.00           H
ATOM   1519  CA  PHE   111      21.960  42.940  29.900  1.00  0.00           C
ATOM   1520  HA  PHE   111      22.930  43.120  29.440  1.00  0.00           H
ATOM   1521  CB  PHE   111      21.210  44.290  29.720  1.00  0.00           C
ATOM   1522  HB1 PHE   111      21.910  44.970  30.210  1.00  0.00           H
ATOM   1523  HB2 PHE   111      20.350  44.330  30.380  1.00  0.00           H
ATOM   1524  CG  PHE   111      20.950  44.780  28.310  1.00  0.00           C
ATOM   1525  CD1 PHE   111      19.650  44.850  27.890  1.00  0.00           C
ATOM   1526  HD1 PHE   111      18.800  44.680  28.530  1.00  0.00           H
ATOM   1527  CE1 PHE   111      19.450  45.300  26.570  1.00  0.00           C
ATOM   1528  HE1 PHE   111      18.500  45.320  26.060  1.00  0.00           H
ATOM   1529  CZ  PHE   111      20.530  45.780  25.820  1.00  0.00           C
ATOM   1530  HZ  PHE   111      20.350  46.150  24.820  1.00  0.00           H
ATOM   1531  CE2 PHE   111      21.810  45.800  26.350  1.00  0.00           C
ATOM   1532  HE2 PHE   111      22.630  46.200  25.770  1.00  0.00           H
ATOM   1533  CD2 PHE   111      22.060  45.300  27.650  1.00  0.00           C
ATOM   1534  HD2 PHE   111      23.030  45.340  28.140  1.00  0.00           H
ATOM   1535  C   PHE   111      22.180  42.660  31.450  1.00  0.00           C
ATOM   1536  O   PHE   111      23.160  43.280  31.980  1.00  0.00           O
ATOM   1537  N   LEU   112      21.360  41.910  32.170  1.00  0.00           N
ATOM   1538  H   LEU   112      20.670  41.430  31.610  1.00  0.00           H
ATOM   1539  CA  LEU   112      21.530  41.520  33.560  1.00  0.00           C
ATOM   1540  HA  LEU   112      21.370  42.360  34.240  1.00  0.00           H
ATOM   1541  CB  LEU   112      20.460  40.450  34.010  1.00  0.00           C
ATOM   1542  HB1 LEU   112      20.670  40.120  35.030  1.00  0.00           H
ATOM   1543  HB2 LEU   112      20.540  39.580  33.350  1.00  0.00           H
ATOM   1544  CG  LEU   112      19.020  40.870  34.030  1.00  0.00           C
ATOM   1545  HG  LEU   112      18.640  41.010  33.020  1.00  0.00           H
ATOM   1546  CD1 LEU   112      18.150  39.830  34.750  1.00  0.00           C
ATOM   1547 1HD1 LEU   112      17.120  40.170  34.650  1.00  0.00           H
ATOM   1548 2HD1 LEU   112      18.230  38.860  34.270  1.00  0.00           H
ATOM   1549 3HD1 LEU   112      18.350  39.770  35.820  1.00  0.00           H
ATOM   1550  CD2 LEU   112      18.740  42.160  34.820  1.00  0.00           C
ATOM   1551 1HD2 LEU   112      19.160  42.270  35.820  1.00  0.00           H
ATOM   1552 2HD2 LEU   112      19.130  42.960  34.210  1.00  0.00           H
ATOM   1553 3HD2 LEU   112      17.670  42.320  34.960  1.00  0.00           H
ATOM   1554  C   LEU   112      22.920  40.930  33.800  1.00  0.00           C
ATOM   1555  O   LEU   112      23.370  40.080  33.000  1.00  0.00           O
ATOM   1556  N   THR   113      23.670  41.310  34.890  1.00  0.00           N
ATOM   1557  H   THR   113      23.270  41.990  35.510  1.00  0.00           H
ATOM   1558  CA  THR   113      25.090  40.880  35.070  1.00  0.00           C
ATOM   1559  HA  THR   113      25.500  40.460  34.150  1.00  0.00           H
ATOM   1560  CB  THR   113      26.000  42.080  35.370  1.00  0.00           C
ATOM   1561  HB  THR   113      27.060  41.870  35.250  1.00  0.00           H
ATOM   1562  CG2 THR   113      25.920  43.150  34.260  1.00  0.00           C
ATOM   1563 1HG2 THR   113      26.380  44.110  34.470  1.00  0.00           H
ATOM   1564 2HG2 THR   113      26.400  42.780  33.350  1.00  0.00           H
ATOM   1565 3HG2 THR   113      24.880  43.340  34.000  1.00  0.00           H
ATOM   1566  OG1 THR   113      25.810  42.750  36.560  1.00  0.00           O
ATOM   1567  HG1 THR   113      26.540  43.360  36.680  1.00  0.00           H
ATOM   1568  C   THR   113      25.270  39.700  36.040  1.00  0.00           C
ATOM   1569  O   THR   113      26.020  38.800  35.800  1.00  0.00           O
ATOM   1570  N   ARG   132      24.490  39.740  37.140  1.00  0.00           N
ATOM   1571  H   ARG   132      23.840  40.500  37.250  1.00  0.00           H
ATOM   1572  CA  ARG   132      24.340  38.670  38.110  1.00  0.00           C
ATOM   1573  HA  ARG   132      24.580  37.760  37.570  1.00  0.00           H
ATOM   1574  CB  ARG   132      25.500  38.830  39.150  1.00  0.00           C
ATOM   1575  HB1 ARG   132      26.490  38.890  38.700  1.00  0.00           H
ATOM   1576  HB2 ARG   132      25.510  37.910  39.740  1.00  0.00           H
ATOM   1577  CG  ARG   132      25.380  40.030  40.020  1.00  0.00           C
ATOM   1578  HG1 ARG   132      24.510  39.940  40.670  1.00  0.00           H
ATOM   1579  HG2 ARG   132      25.310  40.970  39.490  1.00  0.00           H
ATOM   1580  CD  ARG   132      26.540  40.070  41.080  1.00  0.00           C
ATOM   1581  HD1 ARG   132      26.710  39.050  41.410  1.00  0.00           H
ATOM   1582  HD2 ARG   132      26.120  40.620  41.920  1.00  0.00           H
ATOM   1583  NE  ARG   132      27.800  40.640  40.640  1.00  0.00           N
ATOM   1584  HE  ARG   132      27.750  41.370  39.940  1.00  0.00           H
ATOM   1585  CZ  ARG   132      28.940  40.510  41.250  1.00  0.00           C
ATOM   1586  NH1 ARG   132      29.190  39.760  42.270  1.00  0.00           N
ATOM   1587 1HH1 ARG   132      28.490  39.220  42.740  1.00  0.00           H
ATOM   1588 2HH1 ARG   132      30.090  39.820  42.720  1.00  0.00           H
ATOM   1589  NH2 ARG   132      29.980  41.110  40.780  1.00  0.00           N
ATOM   1590 1HH2 ARG   132      29.940  41.840  40.090  1.00  0.00           H
ATOM   1591 2HH2 ARG   132      30.880  40.850  41.140  1.00  0.00           H
ATOM   1592  C   ARG   132      22.960  38.660  38.750  1.00  0.00           C
ATOM   1593  O   ARG   132      22.680  37.800  39.590  1.00  0.00           O
ATOM   1594  N   SER   133      22.050  39.620  38.420  1.00  0.00           N
ATOM   1595  H   SER   133      22.430  40.500  38.090  1.00  0.00           H
ATOM   1596  CA  SER   133      20.640  39.490  38.860  1.00  0.00           C
ATOM   1597  HA  SER   133      20.560  39.640  39.940  1.00  0.00           H
ATOM   1598  CB  SER   133      19.720  40.570  38.210  1.00  0.00           C
ATOM   1599  HB1 SER   133      19.800  40.410  37.130  1.00  0.00           H
ATOM   1600  HB2 SER   133      20.050  41.570  38.490  1.00  0.00           H
ATOM   1601  OG  SER   133      18.370  40.500  38.530  1.00  0.00           O
ATOM   1602  HG  SER   133      18.050  41.360  38.250  1.00  0.00           H
ATOM   1603  C   SER   133      20.070  38.090  38.560  1.00  0.00           C
ATOM   1604  O   SER   133      20.370  37.470  37.540  1.00  0.00           O
ATOM   1605  N   VAL   134      19.130  37.560  39.360  1.00  0.00           N
ATOM   1606  H   VAL   134      18.890  38.020  40.230  1.00  0.00           H
ATOM   1607  CA  VAL   134      18.560  36.190  39.090  1.00  0.00           C
ATOM   1608  HA  VAL   134      19.370  35.600  38.660  1.00  0.00           H
ATOM   1609  CB  VAL   134      18.140  35.460  40.330  1.00  0.00           C
ATOM   1610  HB  VAL   134      17.920  34.410  40.120  1.00  0.00           H
ATOM   1611  CG1 VAL   134      19.270  35.290  41.290  1.00  0.00           C
ATOM   1612 1HG1 VAL   134      18.900  34.690  42.120  1.00  0.00           H
ATOM   1613 2HG1 VAL   134      20.090  34.670  40.940  1.00  0.00           H
ATOM   1614 3HG1 VAL   134      19.530  36.250  41.740  1.00  0.00           H
ATOM   1615  CG2 VAL   134      16.900  36.060  40.980  1.00  0.00           C
ATOM   1616 1HG2 VAL   134      17.080  36.850  41.710  1.00  0.00           H
ATOM   1617 2HG2 VAL   134      16.200  36.390  40.220  1.00  0.00           H
ATOM   1618 3HG2 VAL   134      16.420  35.290  41.570  1.00  0.00           H
ATOM   1619  C   VAL   134      17.470  36.240  38.050  1.00  0.00           C
ATOM   1620  O   VAL   134      16.950  35.260  37.600  1.00  0.00           O
ATOM   1621  N   LYS   135      17.040  37.410  37.630  1.00  0.00           N
ATOM   1622  H   LYS   135      17.460  38.180  38.130  1.00  0.00           H
ATOM   1623  CA  LYS   135      15.910  37.660  36.750  1.00  0.00           C
ATOM   1624  HA  LYS   135      15.040  37.050  37.000  1.00  0.00           H
ATOM   1625  CB  LYS   135      15.400  39.060  37.100  1.00  0.00           C
ATOM   1626  HB1 LYS   135      14.780  39.350  36.250  1.00  0.00           H
ATOM   1627  HB2 LYS   135      16.230  39.770  37.100  1.00  0.00           H
ATOM   1628  CG  LYS   135      14.590  39.240  38.310  1.00  0.00           C
ATOM   1629  HG1 LYS   135      15.320  39.220  39.130  1.00  0.00           H
ATOM   1630  HG2 LYS   135      13.800  38.490  38.370  1.00  0.00           H
ATOM   1631  CD  LYS   135      13.890  40.540  38.280  1.00  0.00           C
ATOM   1632  HD1 LYS   135      13.250  40.630  37.400  1.00  0.00           H
ATOM   1633  HD2 LYS   135      14.610  41.330  38.050  1.00  0.00           H
ATOM   1634  CE  LYS   135      13.150  40.880  39.620  1.00  0.00           C
ATOM   1635  HE1 LYS   135      12.770  41.900  39.520  1.00  0.00           H
ATOM   1636  HE2 LYS   135      13.850  40.800  40.460  1.00  0.00           H
ATOM   1637  NZ  LYS   135      12.020  40.040  39.980  1.00  0.00           N
ATOM   1638  HZ1 LYS   135      11.690  40.320  40.890  1.00  0.00           H
ATOM   1639  HZ2 LYS   135      11.280  40.220  39.330  1.00  0.00           H
ATOM   1640  HZ3 LYS   135      12.310  39.070  40.060  1.00  0.00           H
ATOM   1641  C   LYS   135      16.260  37.390  35.270  1.00  0.00           C
ATOM   1642  O   LYS   135      15.610  37.840  34.390  1.00  0.00           O
ATOM   1643  N   TYR   136      17.390  36.620  34.980  1.00  0.00           N
ATOM   1644  H   TYR   136      18.010  36.330  35.730  1.00  0.00           H
ATOM   1645  CA  TYR   136      17.810  36.200  33.640  1.00  0.00           C
ATOM   1646  HA  TYR   136      18.110  37.030  33.000  1.00  0.00           H
ATOM   1647  CB  TYR   136      19.020  35.300  33.880  1.00  0.00           C
ATOM   1648  HB1 TYR   136      18.900  34.470  33.190  1.00  0.00           H
ATOM   1649  HB2 TYR   136      19.010  34.840  34.870  1.00  0.00           H
ATOM   1650  CG  TYR   136      20.410  35.830  33.710  1.00  0.00           C
ATOM   1651  CD1 TYR   136      20.820  36.960  34.410  1.00  0.00           C
ATOM   1652  HD1 TYR   136      20.160  37.310  35.200  1.00  0.00           H
ATOM   1653  CE1 TYR   136      22.110  37.440  34.270  1.00  0.00           C
ATOM   1654  HE1 TYR   136      22.350  38.290  34.890  1.00  0.00           H
ATOM   1655  CZ  TYR   136      22.980  36.970  33.240  1.00  0.00           C
ATOM   1656  OH  TYR   136      24.240  37.480  33.060  1.00  0.00           O
ATOM   1657  HH  TYR   136      24.310  38.390  33.350  1.00  0.00           H
ATOM   1658  CE2 TYR   136      22.570  35.800  32.570  1.00  0.00           C
ATOM   1659  HE2 TYR   136      23.170  35.290  31.840  1.00  0.00           H
ATOM   1660  CD2 TYR   136      21.300  35.350  32.760  1.00  0.00           C
ATOM   1661  HD2 TYR   136      20.970  34.510  32.170  1.00  0.00           H
ATOM   1662  C   TYR   136      16.690  35.480  32.910  1.00  0.00           C
ATOM   1663  O   TYR   136      16.090  34.530  33.440  1.00  0.00           O
ATOM   1664  N   ASP   137      16.440  35.940  31.680  1.00  0.00           N
ATOM   1665  H   ASP   137      17.000  36.680  31.280  1.00  0.00           H
ATOM   1666  CA  ASP   137      15.420  35.390  30.730  1.00  0.00           C
ATOM   1667  HA  ASP   137      14.460  35.460  31.250  1.00  0.00           H
ATOM   1668  CB  ASP   137      15.350  36.250  29.450  1.00  0.00           C
ATOM   1669  HB1 ASP   137      16.210  36.040  28.800  1.00  0.00           H
ATOM   1670  HB2 ASP   137      15.510  37.280  29.760  1.00  0.00           H
ATOM   1671  CG  ASP   137      14.030  36.360  28.610  1.00  0.00           C
ATOM   1672  OD1 ASP   137      12.990  36.370  29.300  1.00  0.00           O
ATOM   1673  OD2 ASP   137      14.070  36.470  27.350  1.00  0.00           O
ATOM   1674  C   ASP   137      15.630  33.910  30.300  1.00  0.00           C
ATOM   1675  O   ASP   137      14.670  33.130  30.200  1.00  0.00           O
ATOM   1676  N   TYR   138      16.880  33.460  29.980  1.00  0.00           N
ATOM   1677  H   TYR   138      17.640  34.100  30.150  1.00  0.00           H
ATOM   1678  CA  TYR   138      17.150  32.070  29.400  1.00  0.00           C
ATOM   1679  HA  TYR   138      16.290  31.430  29.240  1.00  0.00           H
ATOM   1680  CB  TYR   138      17.840  32.000  28.010  1.00  0.00           C
ATOM   1681  HB1 TYR   138      18.050  30.930  27.930  1.00  0.00           H
ATOM   1682  HB2 TYR   138      18.770  32.570  28.110  1.00  0.00           H
ATOM   1683  CG  TYR   138      17.000  32.430  26.840  1.00  0.00           C
ATOM   1684  CD1 TYR   138      17.010  33.780  26.470  1.00  0.00           C
ATOM   1685  HD1 TYR   138      17.590  34.440  27.100  1.00  0.00           H
ATOM   1686  CE1 TYR   138      16.200  34.210  25.370  1.00  0.00           C
ATOM   1687  HE1 TYR   138      16.170  35.160  24.850  1.00  0.00           H
ATOM   1688  CZ  TYR   138      15.220  33.260  24.850  1.00  0.00           C
ATOM   1689  OH  TYR   138      14.270  33.650  23.940  1.00  0.00           O
ATOM   1690  HH  TYR   138      13.810  32.860  23.640  1.00  0.00           H
ATOM   1691  CE2 TYR   138      15.270  31.920  25.210  1.00  0.00           C
ATOM   1692  HE2 TYR   138      14.580  31.210  24.800  1.00  0.00           H
ATOM   1693  CD2 TYR   138      16.180  31.480  26.230  1.00  0.00           C
ATOM   1694  HD2 TYR   138      16.240  30.440  26.500  1.00  0.00           H
ATOM   1695  C   TYR   138      17.970  31.360  30.460  1.00  0.00           C
ATOM   1696  O   TYR   138      18.940  31.940  30.940  1.00  0.00           O
ATOM   1697  N   TRP   139      17.560  30.160  30.840  1.00  0.00           N
ATOM   1698  H   TRP   139      16.610  29.890  30.640  1.00  0.00           H
ATOM   1699  CA  TRP   139      18.240  29.160  31.750  1.00  0.00           C
ATOM   1700  HA  TRP   139      19.270  29.490  31.880  1.00  0.00           H
ATOM   1701  CB  TRP   139      17.630  29.070  33.110  1.00  0.00           C
ATOM   1702  HB1 TRP   139      17.970  28.140  33.560  1.00  0.00           H
ATOM   1703  HB2 TRP   139      16.560  28.850  33.010  1.00  0.00           H
ATOM   1704  CG  TRP   139      17.630  30.250  34.070  1.00  0.00           C
ATOM   1705  CD1 TRP   139      16.880  31.370  33.880  1.00  0.00           C
ATOM   1706  HD1 TRP   139      16.300  31.640  33.010  1.00  0.00           H
ATOM   1707  NE1 TRP   139      17.110  32.200  34.940  1.00  0.00           N
ATOM   1708  HE1 TRP   139      16.810  33.170  35.000  1.00  0.00           H
ATOM   1709  CE2 TRP   139      18.010  31.610  35.820  1.00  0.00           C
ATOM   1710  CZ2 TRP   139      18.620  32.180  36.930  1.00  0.00           C
ATOM   1711  HZ2 TRP   139      18.330  33.180  37.220  1.00  0.00           H
ATOM   1712  CH2 TRP   139      19.500  31.410  37.690  1.00  0.00           C
ATOM   1713  HH2 TRP   139      19.940  31.750  38.620  1.00  0.00           H
ATOM   1714  CZ3 TRP   139      19.740  30.060  37.360  1.00  0.00           C
ATOM   1715  HZ3 TRP   139      20.450  29.500  37.960  1.00  0.00           H
ATOM   1716  CE3 TRP   139      19.200  29.550  36.190  1.00  0.00           C
ATOM   1717  HE3 TRP   139      19.430  28.530  35.900  1.00  0.00           H
ATOM   1718  CD2 TRP   139      18.300  30.330  35.400  1.00  0.00           C
ATOM   1719  C   TRP   139      18.460  27.810  31.060  1.00  0.00           C
ATOM   1720  O   TRP   139      17.770  27.440  30.050  1.00  0.00           O
ATOM   1721  N   GLY   140      19.390  27.030  31.570  1.00  0.00           N
ATOM   1722  H   GLY   140      19.830  27.300  32.440  1.00  0.00           H
ATOM   1723  CA  GLY   140      19.620  25.670  31.130  1.00  0.00           C
ATOM   1724  HA1 GLY   140      20.690  25.500  31.090  1.00  0.00           H
ATOM   1725  HA2 GLY   140      19.200  25.540  30.140  1.00  0.00           H
ATOM   1726  C   GLY   140      18.990  24.580  32.080  1.00  0.00           C
ATOM   1727  O   GLY   140      18.030  24.800  32.830  1.00  0.00           O
ATOM   1728  N   GLN   141      19.580  23.400  32.100  1.00  0.00           N
ATOM   1729  H   GLN   141      20.400  23.350  31.520  1.00  0.00           H
ATOM   1730  CA  GLN   141      19.140  22.130  32.580  1.00  0.00           C
ATOM   1731  HA  GLN   141      18.200  22.260  33.110  1.00  0.00           H
ATOM   1732  CB  GLN   141      18.970  21.290  31.280  1.00  0.00           C
ATOM   1733  HB1 GLN   141      19.200  20.240  31.440  1.00  0.00           H
ATOM   1734  HB2 GLN   141      19.750  21.530  30.560  1.00  0.00           H
ATOM   1735  CG  GLN   141      17.560  21.600  30.710  1.00  0.00           C
ATOM   1736  HG1 GLN   141      17.510  22.680  30.740  1.00  0.00           H
ATOM   1737  HG2 GLN   141      16.750  21.200  31.320  1.00  0.00           H
ATOM   1738  CD  GLN   141      17.370  21.170  29.280  1.00  0.00           C
ATOM   1739  OE1 GLN   141      16.770  20.130  28.900  1.00  0.00           O
ATOM   1740  NE2 GLN   141      17.910  21.870  28.340  1.00  0.00           N
ATOM   1741 1HE2 GLN   141      18.330  22.760  28.570  1.00  0.00           H
ATOM   1742 2HE2 GLN   141      17.690  21.560  27.400  1.00  0.00           H
ATOM   1743  C   GLN   141      20.160  21.560  33.660  1.00  0.00           C
ATOM   1744  O   GLN   141      19.870  20.500  34.240  1.00  0.00           O
ATOM   1745  N   GLY   142      21.280  22.200  34.030  1.00  0.00           N
ATOM   1746  H   GLY   142      21.550  23.040  33.530  1.00  0.00           H
ATOM   1747  CA  GLY   142      22.200  21.790  35.140  1.00  0.00           C
ATOM   1748  HA1 GLY   142      21.530  21.470  35.940  1.00  0.00           H
ATOM   1749  HA2 GLY   142      22.830  22.640  35.400  1.00  0.00           H
ATOM   1750  C   GLY   142      23.140  20.700  34.750  1.00  0.00           C
ATOM   1751  O   GLY   142      22.900  19.880  33.910  1.00  0.00           O
ATOM   1752  N   THR   143      24.270  20.670  35.430  1.00  0.00           N
ATOM   1753  H   THR   143      24.530  21.540  35.860  1.00  0.00           H
ATOM   1754  CA  THR   143      25.240  19.570  35.530  1.00  0.00           C
ATOM   1755  HA  THR   143      24.840  18.590  35.250  1.00  0.00           H
ATOM   1756  CB  THR   143      26.440  19.700  34.570  1.00  0.00           C
ATOM   1757  HB  THR   143      26.070  19.650  33.550  1.00  0.00           H
ATOM   1758  CG2 THR   143      27.330  20.920  34.780  1.00  0.00           C
ATOM   1759 1HG2 THR   143      26.750  21.840  34.740  1.00  0.00           H
ATOM   1760 2HG2 THR   143      28.010  20.820  35.620  1.00  0.00           H
ATOM   1761 3HG2 THR   143      28.020  20.860  33.940  1.00  0.00           H
ATOM   1762  OG1 THR   143      27.170  18.500  34.690  1.00  0.00           O
ATOM   1763  HG1 THR   143      27.770  18.340  33.950  1.00  0.00           H
ATOM   1764  C   THR   143      25.760  19.400  36.910  1.00  0.00           C
ATOM   1765  O   THR   143      26.080  20.350  37.570  1.00  0.00           O
ATOM   1766  N   GLN   144      25.910  18.160  37.350  1.00  0.00           N
ATOM   1767  H   GLN   144      25.680  17.360  36.780  1.00  0.00           H
ATOM   1768  CA  GLN   144      26.380  17.850  38.720  1.00  0.00           C
ATOM   1769  HA  GLN   144      26.010  18.600  39.410  1.00  0.00           H
ATOM   1770  CB  GLN   144      25.780  16.510  39.230  1.00  0.00           C
ATOM   1771  HB1 GLN   144      26.320  15.650  38.830  1.00  0.00           H
ATOM   1772  HB2 GLN   144      24.780  16.400  38.800  1.00  0.00           H
ATOM   1773  CG  GLN   144      25.670  16.400  40.770  1.00  0.00           C
ATOM   1774  HG1 GLN   144      24.950  17.140  41.110  1.00  0.00           H
ATOM   1775  HG2 GLN   144      26.630  16.740  41.150  1.00  0.00           H
ATOM   1776  CD  GLN   144      25.410  14.990  41.270  1.00  0.00           C
ATOM   1777  OE1 GLN   144      25.170  14.010  40.640  1.00  0.00           O
ATOM   1778  NE2 GLN   144      25.350  14.900  42.590  1.00  0.00           N
ATOM   1779 1HE2 GLN   144      25.620  15.740  43.070  1.00  0.00           H
ATOM   1780 2HE2 GLN   144      25.230  13.990  43.020  1.00  0.00           H
ATOM   1781  C   GLN   144      27.940  17.900  38.780  1.00  0.00           C
ATOM   1782  O   GLN   144      28.600  17.400  37.890  1.00  0.00           O
ATOM   1783  N   VAL   145      28.460  18.530  39.800  1.00  0.00           N
ATOM   1784  H   VAL   145      27.810  19.000  40.420  1.00  0.00           H
ATOM   1785  CA  VAL   145      29.900  18.510  40.160  1.00  0.00           C
ATOM   1786  HA  VAL   145      30.390  17.780  39.520  1.00  0.00           H
ATOM   1787  CB  VAL   145      30.540  19.790  39.880  1.00  0.00           C
ATOM   1788  HB  VAL   145      29.970  20.560  40.390  1.00  0.00           H
ATOM   1789  CG1 VAL   145      32.020  19.860  40.470  1.00  0.00           C
ATOM   1790 1HG1 VAL   145      32.010  19.690  41.550  1.00  0.00           H
ATOM   1791 2HG1 VAL   145      32.670  19.160  39.950  1.00  0.00           H
ATOM   1792 3HG1 VAL   145      32.300  20.890  40.230  1.00  0.00           H
ATOM   1793  CG2 VAL   145      30.480  20.160  38.360  1.00  0.00           C
ATOM   1794 1HG2 VAL   145      31.000  19.410  37.770  1.00  0.00           H
ATOM   1795 2HG2 VAL   145      29.480  20.290  37.930  1.00  0.00           H
ATOM   1796 3HG2 VAL   145      31.070  21.060  38.220  1.00  0.00           H
ATOM   1797  C   VAL   145      30.040  18.090  41.650  1.00  0.00           C
ATOM   1798  O   VAL   145      29.280  18.520  42.550  1.00  0.00           O
ATOM   1799  N   THR   146      30.960  17.180  41.980  1.00  0.00           N
ATOM   1800  H   THR   146      31.380  16.620  41.260  1.00  0.00           H
ATOM   1801  CA  THR   146      31.250  16.710  43.350  1.00  0.00           C
ATOM   1802  HA  THR   146      30.800  17.310  44.140  1.00  0.00           H
ATOM   1803  CB  THR   146      30.700  15.260  43.480  1.00  0.00           C
ATOM   1804  HB  THR   146      30.950  14.660  42.610  1.00  0.00           H
ATOM   1805  CG2 THR   146      31.080  14.570  44.770  1.00  0.00           C
ATOM   1806 1HG2 THR   146      32.160  14.420  44.860  1.00  0.00           H
ATOM   1807 2HG2 THR   146      30.790  15.270  45.560  1.00  0.00           H
ATOM   1808 3HG2 THR   146      30.510  13.670  45.000  1.00  0.00           H
ATOM   1809  OG1 THR   146      29.300  15.210  43.520  1.00  0.00           O
ATOM   1810  HG1 THR   146      29.070  15.230  42.590  1.00  0.00           H
ATOM   1811  C   THR   146      32.760  16.620  43.580  1.00  0.00           C
ATOM   1812  O   THR   146      33.500  16.040  42.760  1.00  0.00           O
ATOM   1813  N   VAL   147      33.130  17.070  44.800  1.00  0.00           N
ATOM   1814  H   VAL   147      32.470  17.550  45.380  1.00  0.00           H
ATOM   1815  CA  VAL   147      34.530  16.980  45.280  1.00  0.00           C
ATOM   1816  HA  VAL   147      35.100  16.410  44.550  1.00  0.00           H
ATOM   1817  CB  VAL   147      35.130  18.430  45.350  1.00  0.00           C
ATOM   1818  HB  VAL   147      34.880  18.790  46.350  1.00  0.00           H
ATOM   1819  CG1 VAL   147      36.620  18.310  45.320  1.00  0.00           C
ATOM   1820 1HG1 VAL   147      36.810  17.780  44.390  1.00  0.00           H
ATOM   1821 2HG1 VAL   147      37.130  19.270  45.330  1.00  0.00           H
ATOM   1822 3HG1 VAL   147      36.950  17.650  46.120  1.00  0.00           H
ATOM   1823  CG2 VAL   147      34.580  19.500  44.360  1.00  0.00           C
ATOM   1824 1HG2 VAL   147      33.530  19.710  44.560  1.00  0.00           H
ATOM   1825 2HG2 VAL   147      35.160  20.390  44.610  1.00  0.00           H
ATOM   1826 3HG2 VAL   147      34.810  19.240  43.330  1.00  0.00           H
ATOM   1827  C   VAL   147      34.650  16.230  46.560  1.00  0.00           C
ATOM   1828  O   VAL   147      34.070  16.620  47.620  1.00  0.00           O
ATOM   1829  N   SER   148      35.360  15.140  46.560  1.00  0.00           N
ATOM   1830  H   SER   148      35.810  14.850  45.710  1.00  0.00           H
ATOM   1831  CA  SER   148      35.540  14.270  47.760  1.00  0.00           C
ATOM   1832  HA  SER   148      34.550  14.320  48.210  1.00  0.00           H
ATOM   1833  CB  SER   148      35.610  12.800  47.330  1.00  0.00           C
ATOM   1834  HB1 SER   148      35.750  12.250  48.260  1.00  0.00           H
ATOM   1835  HB2 SER   148      36.420  12.640  46.620  1.00  0.00           H
ATOM   1836  OG  SER   148      34.440  12.430  46.720  1.00  0.00           O
ATOM   1837  HG  SER   148      34.550  11.620  46.220  1.00  0.00           H
ATOM   1838  C   SER   148      36.570  14.890  48.710  1.00  0.00           C
ATOM   1839  O   SER   148      37.330  15.690  48.190  1.00  0.00           O
ATOM   1840  N   SER   149      36.450  14.620  50.030  1.00  0.00           N
ATOM   1841  H   SER   149      35.610  14.100  50.250  1.00  0.00           H
ATOM   1842  CA  SER   149      37.460  14.840  51.070  1.00  0.00           C
ATOM   1843  HA  SER   149      38.440  14.840  50.590  1.00  0.00           H
ATOM   1844  CB  SER   149      37.160  16.180  51.650  1.00  0.00           C
ATOM   1845  HB1 SER   149      37.690  16.310  52.590  1.00  0.00           H
ATOM   1846  HB2 SER   149      36.080  16.320  51.720  1.00  0.00           H
ATOM   1847  OG  SER   149      37.750  16.970  50.640  1.00  0.00           O
ATOM   1848  HG  SER   149      37.450  16.620  49.800  1.00  0.00           H
ATOM   1849  C   SER   149      37.460  13.860  52.280  1.00  0.00           C
ATOM   1850  OC1 SER   149      38.330  14.120  53.150  1.00  0.00           O
ATOM   1851  OC2 SER   149      36.780  12.800  52.230  1.00  0.00           O
TER
ENDMDL
