# Supplementary material for: Targeting Ras-binding domain of ELMO1 by computational nanobody design
Source: Commun Biol. 2023 Mar 17;6:284. doi: 10.1038/s42003-023-04657-w (PMC10023680; doi:10.1038/s42003-023-04657-w)
Supplement: Supplementary file 4 — Supplementary Data 2 [file 42003_2023_4657_MOESM4_ESM.zip › MD_input_output/Nb01_snapshot/snapshot_043000.pdb]

REMARK    GENERATED BY TRJCONV
TITLE     Protein in water t= 4300.00000 step= 2150000
REMARK    THIS IS A SIMULATION BOX
CRYST1   67.419   67.419   67.419  90.00  90.00  90.00 P 1           1
MODEL        1
ATOM      1  N   VAL     2      20.880  36.130  27.640  1.00  0.00           N
ATOM      2  H1  VAL     2      20.560  35.250  28.020  1.00  0.00           H
ATOM      3  H2  VAL     2      21.330  36.630  28.390  1.00  0.00           H
ATOM      4  H3  VAL     2      20.010  36.550  27.340  1.00  0.00           H
ATOM      5  CA  VAL     2      21.900  35.860  26.590  1.00  0.00           C
ATOM      6  HA  VAL     2      21.380  35.350  25.780  1.00  0.00           H
ATOM      7  CB  VAL     2      22.520  37.140  25.990  1.00  0.00           C
ATOM      8  HB  VAL     2      21.770  37.910  25.880  1.00  0.00           H
ATOM      9  CG1 VAL     2      23.680  37.770  26.740  1.00  0.00           C
ATOM     10 1HG1 VAL     2      24.480  37.040  26.840  1.00  0.00           H
ATOM     11 2HG1 VAL     2      24.060  38.670  26.270  1.00  0.00           H
ATOM     12 3HG1 VAL     2      23.330  37.990  27.750  1.00  0.00           H
ATOM     13  CG2 VAL     2      23.060  36.770  24.620  1.00  0.00           C
ATOM     14 1HG2 VAL     2      23.830  36.010  24.700  1.00  0.00           H
ATOM     15 2HG2 VAL     2      22.220  36.490  23.980  1.00  0.00           H
ATOM     16 3HG2 VAL     2      23.510  37.670  24.210  1.00  0.00           H
ATOM     17  C   VAL     2      22.940  34.930  27.160  1.00  0.00           C
ATOM     18  O   VAL     2      23.180  35.060  28.350  1.00  0.00           O
ATOM     19  N   GLN     3      23.410  33.930  26.410  1.00  0.00           N
ATOM     20  H   GLN     3      22.980  33.690  25.530  1.00  0.00           H
ATOM     21  CA  GLN     3      24.600  33.190  26.900  1.00  0.00           C
ATOM     22  HA  GLN     3      24.790  33.540  27.920  1.00  0.00           H
ATOM     23  CB  GLN     3      24.200  31.640  27.040  1.00  0.00           C
ATOM     24  HB1 GLN     3      25.110  31.060  27.210  1.00  0.00           H
ATOM     25  HB2 GLN     3      23.810  31.180  26.130  1.00  0.00           H
ATOM     26  CG  GLN     3      23.240  31.420  28.220  1.00  0.00           C
ATOM     27  HG1 GLN     3      22.610  32.290  28.380  1.00  0.00           H
ATOM     28  HG2 GLN     3      23.800  31.380  29.160  1.00  0.00           H
ATOM     29  CD  GLN     3      22.370  30.150  28.250  1.00  0.00           C
ATOM     30  OE1 GLN     3      22.020  29.550  27.210  1.00  0.00           O
ATOM     31  NE2 GLN     3      22.150  29.650  29.420  1.00  0.00           N
ATOM     32 1HE2 GLN     3      22.400  30.190  30.230  1.00  0.00           H
ATOM     33 2HE2 GLN     3      21.540  28.860  29.600  1.00  0.00           H
ATOM     34  C   GLN     3      25.790  33.380  25.950  1.00  0.00           C
ATOM     35  O   GLN     3      25.610  33.500  24.750  1.00  0.00           O
ATOM     36  N   LEU     4      27.020  33.420  26.480  1.00  0.00           N
ATOM     37  H   LEU     4      27.160  33.250  27.460  1.00  0.00           H
ATOM     38  CA  LEU     4      28.300  33.100  25.750  1.00  0.00           C
ATOM     39  HA  LEU     4      28.430  33.810  24.930  1.00  0.00           H
ATOM     40  CB  LEU     4      29.550  33.390  26.660  1.00  0.00           C
ATOM     41  HB1 LEU     4      30.450  33.390  26.050  1.00  0.00           H
ATOM     42  HB2 LEU     4      29.560  32.560  27.380  1.00  0.00           H
ATOM     43  CG  LEU     4      29.600  34.790  27.230  1.00  0.00           C
ATOM     44  HG  LEU     4      28.730  34.940  27.870  1.00  0.00           H
ATOM     45  CD1 LEU     4      30.690  34.980  28.270  1.00  0.00           C
ATOM     46 1HD1 LEU     4      30.520  34.240  29.060  1.00  0.00           H
ATOM     47 2HD1 LEU     4      31.730  35.010  27.960  1.00  0.00           H
ATOM     48 3HD1 LEU     4      30.550  35.930  28.800  1.00  0.00           H
ATOM     49  CD2 LEU     4      29.690  35.910  26.210  1.00  0.00           C
ATOM     50 1HD2 LEU     4      29.710  36.860  26.740  1.00  0.00           H
ATOM     51 2HD2 LEU     4      30.560  35.690  25.590  1.00  0.00           H
ATOM     52 3HD2 LEU     4      28.800  35.980  25.590  1.00  0.00           H
ATOM     53  C   LEU     4      28.250  31.630  25.210  1.00  0.00           C
ATOM     54  O   LEU     4      27.430  30.860  25.650  1.00  0.00           O
ATOM     55  N   VAL     5      29.030  31.350  24.150  1.00  0.00           N
ATOM     56  H   VAL     5      29.680  32.040  23.790  1.00  0.00           H
ATOM     57  CA  VAL     5      29.050  30.050  23.490  1.00  0.00           C
ATOM     58  HA  VAL     5      28.520  29.300  24.070  1.00  0.00           H
ATOM     59  CB  VAL     5      28.450  30.100  22.030  1.00  0.00           C
ATOM     60  HB  VAL     5      28.910  30.920  21.480  1.00  0.00           H
ATOM     61  CG1 VAL     5      28.740  28.790  21.290  1.00  0.00           C
ATOM     62 1HG1 VAL     5      28.330  27.970  21.890  1.00  0.00           H
ATOM     63 2HG1 VAL     5      28.250  28.770  20.320  1.00  0.00           H
ATOM     64 3HG1 VAL     5      29.810  28.700  21.110  1.00  0.00           H
ATOM     65  CG2 VAL     5      26.900  30.360  22.080  1.00  0.00           C
ATOM     66 1HG2 VAL     5      26.500  30.290  21.070  1.00  0.00           H
ATOM     67 2HG2 VAL     5      26.480  29.570  22.700  1.00  0.00           H
ATOM     68 3HG2 VAL     5      26.800  31.370  22.450  1.00  0.00           H
ATOM     69  C   VAL     5      30.470  29.640  23.480  1.00  0.00           C
ATOM     70  O   VAL     5      31.170  30.250  22.650  1.00  0.00           O
ATOM     71  N   GLU     6      30.770  28.460  24.090  1.00  0.00           N
ATOM     72  H   GLU     6      30.010  28.000  24.570  1.00  0.00           H
ATOM     73  CA  GLU     6      32.050  27.820  24.090  1.00  0.00           C
ATOM     74  HA  GLU     6      32.770  28.630  23.930  1.00  0.00           H
ATOM     75  CB  GLU     6      32.310  27.110  25.420  1.00  0.00           C
ATOM     76  HB1 GLU     6      33.350  26.790  25.340  1.00  0.00           H
ATOM     77  HB2 GLU     6      31.710  26.200  25.440  1.00  0.00           H
ATOM     78  CG  GLU     6      32.270  27.980  26.680  1.00  0.00           C
ATOM     79  HG1 GLU     6      32.460  29.010  26.400  1.00  0.00           H
ATOM     80  HG2 GLU     6      33.000  27.550  27.360  1.00  0.00           H
ATOM     81  CD  GLU     6      30.960  27.970  27.380  1.00  0.00           C
ATOM     82  OE1 GLU     6      29.910  27.800  26.810  1.00  0.00           O
ATOM     83  OE2 GLU     6      30.920  28.080  28.630  1.00  0.00           O
ATOM     84  C   GLU     6      32.210  26.700  23.020  1.00  0.00           C
ATOM     85  O   GLU     6      31.230  25.990  22.760  1.00  0.00           O
ATOM     86  N   SER     7      33.440  26.510  22.510  1.00  0.00           N
ATOM     87  H   SER     7      34.150  27.140  22.840  1.00  0.00           H
ATOM     88  CA  SER     7      33.750  25.360  21.590  1.00  0.00           C
ATOM     89  HA  SER     7      32.950  24.620  21.620  1.00  0.00           H
ATOM     90  CB  SER     7      33.860  25.700  20.100  1.00  0.00           C
ATOM     91  HB1 SER     7      33.890  24.760  19.560  1.00  0.00           H
ATOM     92  HB2 SER     7      34.850  26.040  19.810  1.00  0.00           H
ATOM     93  OG  SER     7      32.820  26.510  19.620  1.00  0.00           O
ATOM     94  HG  SER     7      33.070  26.890  18.780  1.00  0.00           H
ATOM     95  C   SER     7      35.120  24.610  21.990  1.00  0.00           C
ATOM     96  O   SER     7      35.950  25.180  22.650  1.00  0.00           O
ATOM     97  N   GLY     9      35.320  23.380  21.530  1.00  0.00           N
ATOM     98  H   GLY     9      34.630  22.900  20.980  1.00  0.00           H
ATOM     99  CA  GLY     9      36.640  22.760  21.450  1.00  0.00           C
ATOM    100  HA1 GLY     9      37.480  23.410  21.670  1.00  0.00           H
ATOM    101  HA2 GLY     9      36.830  22.390  20.440  1.00  0.00           H
ATOM    102  C   GLY     9      36.840  21.590  22.480  1.00  0.00           C
ATOM    103  O   GLY     9      37.920  21.040  22.410  1.00  0.00           O
ATOM    104  N   GLY    10      35.910  21.250  23.340  1.00  0.00           N
ATOM    105  H   GLY    10      35.090  21.840  23.460  1.00  0.00           H
ATOM    106  CA  GLY    10      35.930  20.090  24.260  1.00  0.00           C
ATOM    107  HA1 GLY    10      35.070  20.140  24.920  1.00  0.00           H
ATOM    108  HA2 GLY    10      36.820  20.170  24.880  1.00  0.00           H
ATOM    109  C   GLY    10      35.870  18.750  23.510  1.00  0.00           C
ATOM    110  O   GLY    10      35.380  18.650  22.380  1.00  0.00           O
ATOM    111  N   GLY    11      36.310  17.720  24.210  1.00  0.00           N
ATOM    112  H   GLY    11      36.540  17.810  25.190  1.00  0.00           H
ATOM    113  CA  GLY    11      36.310  16.350  23.710  1.00  0.00           C
ATOM    114  HA1 GLY    11      36.660  16.370  22.670  1.00  0.00           H
ATOM    115  HA2 GLY    11      35.310  15.920  23.660  1.00  0.00           H
ATOM    116  C   GLY    11      37.150  15.350  24.580  1.00  0.00           C
ATOM    117  O   GLY    11      37.460  15.630  25.730  1.00  0.00           O
ATOM    118  N   LEU    12      37.550  14.230  24.030  1.00  0.00           N
ATOM    119  H   LEU    12      37.100  13.870  23.200  1.00  0.00           H
ATOM    120  CA  LEU    12      38.340  13.190  24.680  1.00  0.00           C
ATOM    121  HA  LEU    12      38.230  13.200  25.760  1.00  0.00           H
ATOM    122  CB  LEU    12      37.870  11.810  24.290  1.00  0.00           C
ATOM    123  HB1 LEU    12      38.530  11.110  24.800  1.00  0.00           H
ATOM    124  HB2 LEU    12      38.100  11.840  23.220  1.00  0.00           H
ATOM    125  CG  LEU    12      36.320  11.390  24.480  1.00  0.00           C
ATOM    126  HG  LEU    12      35.760  12.180  23.990  1.00  0.00           H
ATOM    127  CD1 LEU    12      35.990   9.970  24.040  1.00  0.00           C
ATOM    128 1HD1 LEU    12      36.380   9.200  24.700  1.00  0.00           H
ATOM    129 2HD1 LEU    12      34.910   9.810  23.970  1.00  0.00           H
ATOM    130 3HD1 LEU    12      36.420   9.840  23.050  1.00  0.00           H
ATOM    131  CD2 LEU    12      35.900  11.480  25.980  1.00  0.00           C
ATOM    132 1HD2 LEU    12      34.870  11.170  26.080  1.00  0.00           H
ATOM    133 2HD2 LEU    12      36.530  10.750  26.490  1.00  0.00           H
ATOM    134 3HD2 LEU    12      36.040  12.500  26.340  1.00  0.00           H
ATOM    135  C   LEU    12      39.810  13.270  24.260  1.00  0.00           C
ATOM    136  O   LEU    12      40.150  13.550  23.100  1.00  0.00           O
ATOM    137  N   VAL    13      40.770  13.050  25.130  1.00  0.00           N
ATOM    138  H   VAL    13      40.490  12.760  26.060  1.00  0.00           H
ATOM    139  CA  VAL    13      42.280  13.010  24.930  1.00  0.00           C
ATOM    140  HA  VAL    13      42.640  12.820  23.920  1.00  0.00           H
ATOM    141  CB  VAL    13      42.930  14.310  25.390  1.00  0.00           C
ATOM    142  HB  VAL    13      43.960  14.250  25.030  1.00  0.00           H
ATOM    143  CG1 VAL    13      42.150  15.570  24.890  1.00  0.00           C
ATOM    144 1HG1 VAL    13      42.200  15.550  23.810  1.00  0.00           H
ATOM    145 2HG1 VAL    13      41.130  15.600  25.300  1.00  0.00           H
ATOM    146 3HG1 VAL    13      42.680  16.470  25.210  1.00  0.00           H
ATOM    147  CG2 VAL    13      43.050  14.490  26.920  1.00  0.00           C
ATOM    148 1HG2 VAL    13      42.070  14.520  27.400  1.00  0.00           H
ATOM    149 2HG2 VAL    13      43.720  13.710  27.270  1.00  0.00           H
ATOM    150 3HG2 VAL    13      43.550  15.420  27.200  1.00  0.00           H
ATOM    151  C   VAL    13      42.940  11.900  25.830  1.00  0.00           C
ATOM    152  O   VAL    13      42.260  11.540  26.820  1.00  0.00           O
ATOM    153  N   GLN    14      44.120  11.460  25.490  1.00  0.00           N
ATOM    154  H   GLN    14      44.550  11.760  24.630  1.00  0.00           H
ATOM    155  CA  GLN    14      44.860  10.730  26.470  1.00  0.00           C
ATOM    156  HA  GLN    14      44.190  10.080  27.020  1.00  0.00           H
ATOM    157  CB  GLN    14      45.780   9.820  25.730  1.00  0.00           C
ATOM    158  HB1 GLN    14      46.480   9.370  26.430  1.00  0.00           H
ATOM    159  HB2 GLN    14      46.360  10.400  25.010  1.00  0.00           H
ATOM    160  CG  GLN    14      45.020   8.680  25.050  1.00  0.00           C
ATOM    161  HG1 GLN    14      45.640   8.240  24.260  1.00  0.00           H
ATOM    162  HG2 GLN    14      44.100   8.940  24.530  1.00  0.00           H
ATOM    163  CD  GLN    14      44.710   7.610  26.110  1.00  0.00           C
ATOM    164  OE1 GLN    14      43.540   7.560  26.600  1.00  0.00           O
ATOM    165  NE2 GLN    14      45.670   6.810  26.540  1.00  0.00           N
ATOM    166 1HE2 GLN    14      46.610   6.980  26.200  1.00  0.00           H
ATOM    167 2HE2 GLN    14      45.420   6.070  27.180  1.00  0.00           H
ATOM    168  C   GLN    14      45.700  11.690  27.370  1.00  0.00           C
ATOM    169  O   GLN    14      46.170  12.740  26.970  1.00  0.00           O
ATOM    170  N   ALA    15      45.900  11.290  28.660  1.00  0.00           N
ATOM    171  H   ALA    15      45.390  10.450  28.900  1.00  0.00           H
ATOM    172  CA  ALA    15      46.710  11.950  29.620  1.00  0.00           C
ATOM    173  HA  ALA    15      46.250  12.930  29.770  1.00  0.00           H
ATOM    174  CB  ALA    15      46.740  11.080  30.920  1.00  0.00           C
ATOM    175  HB1 ALA    15      47.680  10.520  30.870  1.00  0.00           H
ATOM    176  HB2 ALA    15      46.760  11.770  31.770  1.00  0.00           H
ATOM    177  HB3 ALA    15      45.920  10.360  30.990  1.00  0.00           H
ATOM    178  C   ALA    15      48.100  12.040  28.940  1.00  0.00           C
ATOM    179  O   ALA    15      48.560  11.080  28.300  1.00  0.00           O
ATOM    180  N   GLY    16      48.840  13.120  29.120  1.00  0.00           N
ATOM    181  H   GLY    16      48.430  13.730  29.810  1.00  0.00           H
ATOM    182  CA  GLY    16      50.080  13.420  28.360  1.00  0.00           C
ATOM    183  HA1 GLY    16      50.420  12.510  27.880  1.00  0.00           H
ATOM    184  HA2 GLY    16      50.880  13.740  29.020  1.00  0.00           H
ATOM    185  C   GLY    16      49.840  14.470  27.170  1.00  0.00           C
ATOM    186  O   GLY    16      50.690  15.300  26.840  1.00  0.00           O
ATOM    187  N   ASP    17      48.670  14.310  26.500  1.00  0.00           N
ATOM    188  H   ASP    17      47.990  13.730  26.960  1.00  0.00           H
ATOM    189  CA  ASP    17      48.310  15.040  25.370  1.00  0.00           C
ATOM    190  HA  ASP    17      49.220  15.100  24.770  1.00  0.00           H
ATOM    191  CB  ASP    17      47.290  14.330  24.530  1.00  0.00           C
ATOM    192  HB1 ASP    17      46.370  14.520  25.090  1.00  0.00           H
ATOM    193  HB2 ASP    17      47.480  13.260  24.470  1.00  0.00           H
ATOM    194  CG  ASP    17      47.070  14.880  23.120  1.00  0.00           C
ATOM    195  OD1 ASP    17      47.920  15.590  22.500  1.00  0.00           O
ATOM    196  OD2 ASP    17      45.980  14.610  22.570  1.00  0.00           O
ATOM    197  C   ASP    17      47.800  16.450  25.810  1.00  0.00           C
ATOM    198  O   ASP    17      47.770  16.710  27.010  1.00  0.00           O
ATOM    199  N   SER    18      47.390  17.260  24.850  1.00  0.00           N
ATOM    200  H   SER    18      47.360  16.960  23.890  1.00  0.00           H
ATOM    201  CA  SER    18      47.120  18.690  24.910  1.00  0.00           C
ATOM    202  HA  SER    18      46.790  18.920  25.920  1.00  0.00           H
ATOM    203  CB  SER    18      48.420  19.440  24.490  1.00  0.00           C
ATOM    204  HB1 SER    18      48.240  20.510  24.520  1.00  0.00           H
ATOM    205  HB2 SER    18      48.700  19.270  23.450  1.00  0.00           H
ATOM    206  OG  SER    18      49.510  19.140  25.330  1.00  0.00           O
ATOM    207  HG  SER    18      49.840  18.290  25.010  1.00  0.00           H
ATOM    208  C   SER    18      45.960  19.190  24.010  1.00  0.00           C
ATOM    209  O   SER    18      45.670  18.560  23.000  1.00  0.00           O
ATOM    210  N   LEU    19      45.240  20.280  24.360  1.00  0.00           N
ATOM    211  H   LEU    19      45.610  20.810  25.140  1.00  0.00           H
ATOM    212  CA  LEU    19      43.940  20.710  23.800  1.00  0.00           C
ATOM    213  HA  LEU    19      43.820  20.430  22.760  1.00  0.00           H
ATOM    214  CB  LEU    19      42.890  19.940  24.600  1.00  0.00           C
ATOM    215  HB1 LEU    19      42.960  20.080  25.680  1.00  0.00           H
ATOM    216  HB2 LEU    19      43.140  18.890  24.430  1.00  0.00           H
ATOM    217  CG  LEU    19      41.430  20.110  24.130  1.00  0.00           C
ATOM    218  HG  LEU    19      41.120  21.130  24.380  1.00  0.00           H
ATOM    219  CD1 LEU    19      41.080  19.820  22.680  1.00  0.00           C
ATOM    220 1HD1 LEU    19      41.410  20.610  22.010  1.00  0.00           H
ATOM    221 2HD1 LEU    19      41.530  18.850  22.440  1.00  0.00           H
ATOM    222 3HD1 LEU    19      40.010  19.730  22.490  1.00  0.00           H
ATOM    223  CD2 LEU    19      40.510  19.230  24.950  1.00  0.00           C
ATOM    224 1HD2 LEU    19      40.690  19.390  26.010  1.00  0.00           H
ATOM    225 2HD2 LEU    19      39.470  19.170  24.610  1.00  0.00           H
ATOM    226 3HD2 LEU    19      40.880  18.220  24.850  1.00  0.00           H
ATOM    227  C   LEU    19      43.810  22.250  23.900  1.00  0.00           C
ATOM    228  O   LEU    19      44.410  22.940  24.670  1.00  0.00           O
ATOM    229  N   ARG    20      42.890  22.780  23.070  1.00  0.00           N
ATOM    230  H   ARG    20      42.350  22.200  22.440  1.00  0.00           H
ATOM    231  CA  ARG    20      42.520  24.230  23.150  1.00  0.00           C
ATOM    232  HA  ARG    20      42.900  24.530  24.120  1.00  0.00           H
ATOM    233  CB  ARG    20      43.220  25.100  22.120  1.00  0.00           C
ATOM    234  HB1 ARG    20      43.020  24.700  21.130  1.00  0.00           H
ATOM    235  HB2 ARG    20      44.260  25.070  22.460  1.00  0.00           H
ATOM    236  CG  ARG    20      42.810  26.560  22.050  1.00  0.00           C
ATOM    237  HG1 ARG    20      42.910  26.910  23.070  1.00  0.00           H
ATOM    238  HG2 ARG    20      41.760  26.650  21.750  1.00  0.00           H
ATOM    239  CD  ARG    20      43.710  27.420  21.160  1.00  0.00           C
ATOM    240  HD1 ARG    20      44.710  27.000  21.070  1.00  0.00           H
ATOM    241  HD2 ARG    20      43.640  28.430  21.560  1.00  0.00           H
ATOM    242  NE  ARG    20      43.100  27.530  19.770  1.00  0.00           N
ATOM    243  HE  ARG    20      42.530  26.750  19.470  1.00  0.00           H
ATOM    244  CZ  ARG    20      43.320  28.550  18.940  1.00  0.00           C
ATOM    245  NH1 ARG    20      44.080  29.520  19.240  1.00  0.00           N
ATOM    246 1HH1 ARG    20      44.680  29.430  20.050  1.00  0.00           H
ATOM    247 2HH1 ARG    20      44.090  30.290  18.590  1.00  0.00           H
ATOM    248  NH2 ARG    20      42.760  28.620  17.710  1.00  0.00           N
ATOM    249 1HH2 ARG    20      42.330  27.770  17.380  1.00  0.00           H
ATOM    250 2HH2 ARG    20      42.890  29.400  17.090  1.00  0.00           H
ATOM    251  C   ARG    20      41.020  24.390  23.110  1.00  0.00           C
ATOM    252  O   ARG    20      40.330  23.670  22.360  1.00  0.00           O
ATOM    253  N   LEU    21      40.450  25.270  23.920  1.00  0.00           N
ATOM    254  H   LEU    21      41.180  25.900  24.210  1.00  0.00           H
ATOM    255  CA  LEU    21      39.020  25.560  23.940  1.00  0.00           C
ATOM    256  HA  LEU    21      38.510  24.970  23.190  1.00  0.00           H
ATOM    257  CB  LEU    21      38.410  25.300  25.380  1.00  0.00           C
ATOM    258  HB1 LEU    21      37.320  25.350  25.330  1.00  0.00           H
ATOM    259  HB2 LEU    21      38.700  26.110  26.050  1.00  0.00           H
ATOM    260  CG  LEU    21      38.740  24.010  26.050  1.00  0.00           C
ATOM    261  HG  LEU    21      39.820  23.990  26.140  1.00  0.00           H
ATOM    262  CD1 LEU    21      38.120  23.960  27.420  1.00  0.00           C
ATOM    263 1HD1 LEU    21      38.410  24.850  27.980  1.00  0.00           H
ATOM    264 2HD1 LEU    21      37.040  23.920  27.290  1.00  0.00           H
ATOM    265 3HD1 LEU    21      38.450  23.020  27.860  1.00  0.00           H
ATOM    266  CD2 LEU    21      38.200  22.800  25.320  1.00  0.00           C
ATOM    267 1HD2 LEU    21      38.600  22.740  24.300  1.00  0.00           H
ATOM    268 2HD2 LEU    21      38.590  21.900  25.790  1.00  0.00           H
ATOM    269 3HD2 LEU    21      37.110  22.800  25.320  1.00  0.00           H
ATOM    270  C   LEU    21      38.860  27.010  23.520  1.00  0.00           C
ATOM    271  O   LEU    21      39.880  27.750  23.530  1.00  0.00           O
ATOM    272  N   SER    22      37.680  27.450  23.210  1.00  0.00           N
ATOM    273  H   SER    22      36.890  26.840  23.060  1.00  0.00           H
ATOM    274  CA  SER    22      37.380  28.850  22.870  1.00  0.00           C
ATOM    275  HA  SER    22      38.060  29.510  23.410  1.00  0.00           H
ATOM    276  CB  SER    22      37.610  29.020  21.370  1.00  0.00           C
ATOM    277  HB1 SER    22      38.510  28.520  21.030  1.00  0.00           H
ATOM    278  HB2 SER    22      37.750  30.090  21.200  1.00  0.00           H
ATOM    279  OG  SER    22      36.600  28.420  20.610  1.00  0.00           O
ATOM    280  HG  SER    22      35.930  29.090  20.450  1.00  0.00           H
ATOM    281  C   SER    22      35.960  29.280  23.280  1.00  0.00           C
ATOM    282  O   SER    22      35.130  28.440  23.510  1.00  0.00           O
ATOM    283  N   CYS    23      35.660  30.570  23.310  1.00  0.00           N
ATOM    284  H   CYS    23      36.370  31.200  22.950  1.00  0.00           H
ATOM    285  CA  CYS    23      34.400  31.210  23.750  1.00  0.00           C
ATOM    286  HA  CYS    23      33.610  30.470  23.670  1.00  0.00           H
ATOM    287  CB  CYS    23      34.390  31.470  25.270  1.00  0.00           C
ATOM    288  HB1 CYS    23      34.990  32.370  25.430  1.00  0.00           H
ATOM    289  HB2 CYS    23      35.000  30.690  25.710  1.00  0.00           H
ATOM    290  SG  CYS    23      32.770  31.920  25.900  1.00  0.00           S
ATOM    291  C   CYS    23      34.020  32.420  22.870  1.00  0.00           C
ATOM    292  O   CYS    23      34.850  33.290  22.860  1.00  0.00           O
ATOM    293  N   ALA    24      32.920  32.390  22.070  1.00  0.00           N
ATOM    294  H   ALA    24      32.160  31.760  22.280  1.00  0.00           H
ATOM    295  CA  ALA    24      32.570  33.540  21.240  1.00  0.00           C
ATOM    296  HA  ALA    24      33.380  34.200  20.910  1.00  0.00           H
ATOM    297  CB  ALA    24      31.760  33.070  20.020  1.00  0.00           C
ATOM    298  HB1 ALA    24      30.770  32.750  20.360  1.00  0.00           H
ATOM    299  HB2 ALA    24      31.540  33.950  19.420  1.00  0.00           H
ATOM    300  HB3 ALA    24      32.310  32.300  19.490  1.00  0.00           H
ATOM    301  C   ALA    24      31.710  34.470  22.160  1.00  0.00           C
ATOM    302  O   ALA    24      31.110  34.170  23.130  1.00  0.00           O
ATOM    303  N   ALA    25      31.820  35.760  21.880  1.00  0.00           N
ATOM    304  H   ALA    25      32.400  36.040  21.100  1.00  0.00           H
ATOM    305  CA  ALA    25      31.250  36.840  22.600  1.00  0.00           C
ATOM    306  HA  ALA    25      31.470  36.840  23.670  1.00  0.00           H
ATOM    307  CB  ALA    25      31.760  38.170  22.110  1.00  0.00           C
ATOM    308  HB1 ALA    25      31.480  39.020  22.740  1.00  0.00           H
ATOM    309  HB2 ALA    25      32.850  38.160  22.080  1.00  0.00           H
ATOM    310  HB3 ALA    25      31.490  38.320  21.070  1.00  0.00           H
ATOM    311  C   ALA    25      29.700  36.890  22.490  1.00  0.00           C
ATOM    312  O   ALA    25      29.080  37.450  23.370  1.00  0.00           O
ATOM    313  N   SER    26      29.070  36.280  21.500  1.00  0.00           N
ATOM    314  H   SER    26      29.650  35.730  20.880  1.00  0.00           H
ATOM    315  CA  SER    26      27.610  36.110  21.400  1.00  0.00           C
ATOM    316  HA  SER    26      27.310  35.630  20.470  1.00  0.00           H
ATOM    317  CB  SER    26      27.070  35.100  22.520  1.00  0.00           C
ATOM    318  HB1 SER    26      26.820  35.500  23.500  1.00  0.00           H
ATOM    319  HB2 SER    26      27.910  34.460  22.780  1.00  0.00           H
ATOM    320  OG  SER    26      26.160  34.190  22.040  1.00  0.00           O
ATOM    321  HG  SER    26      25.830  33.740  22.820  1.00  0.00           H
ATOM    322  C   SER    26      26.920  37.490  21.410  1.00  0.00           C
ATOM    323  O   SER    26      25.740  37.630  21.890  1.00  0.00           O
ATOM    324  N   GLY    27      27.580  38.510  20.900  1.00  0.00           N
ATOM    325  H   GLY    27      28.400  38.310  20.350  1.00  0.00           H
ATOM    326  CA  GLY    27      27.100  39.920  20.780  1.00  0.00           C
ATOM    327  HA1 GLY    27      26.020  39.880  20.730  1.00  0.00           H
ATOM    328  HA2 GLY    27      27.570  40.420  19.930  1.00  0.00           H
ATOM    329  C   GLY    27      27.410  40.800  22.090  1.00  0.00           C
ATOM    330  O   GLY    27      26.940  41.910  22.110  1.00  0.00           O
ATOM    331  N   LEU    28      28.190  40.290  23.080  1.00  0.00           N
ATOM    332  H   LEU    28      28.670  39.420  22.880  1.00  0.00           H
ATOM    333  CA  LEU    28      28.670  41.060  24.210  1.00  0.00           C
ATOM    334  HA  LEU    28      27.920  41.770  24.550  1.00  0.00           H
ATOM    335  CB  LEU    28      29.020  40.040  25.300  1.00  0.00           C
ATOM    336  HB1 LEU    28      29.920  39.520  24.960  1.00  0.00           H
ATOM    337  HB2 LEU    28      28.210  39.340  25.500  1.00  0.00           H
ATOM    338  CG  LEU    28      29.320  40.730  26.670  1.00  0.00           C
ATOM    339  HG  LEU    28      30.190  41.380  26.720  1.00  0.00           H
ATOM    340  CD1 LEU    28      28.130  41.550  27.170  1.00  0.00           C
ATOM    341 1HD1 LEU    28      28.250  42.570  26.790  1.00  0.00           H
ATOM    342 2HD1 LEU    28      27.180  41.120  26.860  1.00  0.00           H
ATOM    343 3HD1 LEU    28      28.060  41.510  28.260  1.00  0.00           H
ATOM    344  CD2 LEU    28      29.550  39.600  27.680  1.00  0.00           C
ATOM    345 1HD2 LEU    28      30.330  38.960  27.270  1.00  0.00           H
ATOM    346 2HD2 LEU    28      29.740  39.940  28.700  1.00  0.00           H
ATOM    347 3HD2 LEU    28      28.690  38.930  27.770  1.00  0.00           H
ATOM    348  C   LEU    28      29.850  41.930  23.870  1.00  0.00           C
ATOM    349  O   LEU    28      30.650  41.590  22.980  1.00  0.00           O
ATOM    350  N   LEU    29      30.000  43.060  24.540  1.00  0.00           N
ATOM    351  H   LEU    29      29.420  43.240  25.350  1.00  0.00           H
ATOM    352  CA  LEU    29      30.940  44.160  24.150  1.00  0.00           C
ATOM    353  HA  LEU    29      30.780  44.290  23.080  1.00  0.00           H
ATOM    354  CB  LEU    29      30.430  45.420  24.840  1.00  0.00           C
ATOM    355  HB1 LEU    29      31.170  46.190  24.620  1.00  0.00           H
ATOM    356  HB2 LEU    29      30.470  45.240  25.920  1.00  0.00           H
ATOM    357  CG  LEU    29      29.130  46.150  24.370  1.00  0.00           C
ATOM    358  HG  LEU    29      29.100  47.160  24.770  1.00  0.00           H
ATOM    359  CD1 LEU    29      29.120  46.310  22.830  1.00  0.00           C
ATOM    360 1HD1 LEU    29      30.000  46.850  22.460  1.00  0.00           H
ATOM    361 2HD1 LEU    29      29.120  45.350  22.320  1.00  0.00           H
ATOM    362 3HD1 LEU    29      28.310  46.950  22.480  1.00  0.00           H
ATOM    363  CD2 LEU    29      27.780  45.450  24.770  1.00  0.00           C
ATOM    364 1HD2 LEU    29      27.810  44.970  25.750  1.00  0.00           H
ATOM    365 2HD2 LEU    29      26.980  46.190  24.800  1.00  0.00           H
ATOM    366 3HD2 LEU    29      27.480  44.760  23.980  1.00  0.00           H
ATOM    367  C   LEU    29      32.390  43.860  24.460  1.00  0.00           C
ATOM    368  O   LEU    29      32.940  44.400  25.430  1.00  0.00           O
ATOM    369  N   PHE    30      32.990  43.020  23.620  1.00  0.00           N
ATOM    370  H   PHE    30      32.490  42.660  22.820  1.00  0.00           H
ATOM    371  CA  PHE    30      34.300  42.480  23.920  1.00  0.00           C
ATOM    372  HA  PHE    30      34.180  41.850  24.810  1.00  0.00           H
ATOM    373  CB  PHE    30      34.580  41.420  22.840  1.00  0.00           C
ATOM    374  HB1 PHE    30      34.770  41.950  21.900  1.00  0.00           H
ATOM    375  HB2 PHE    30      33.680  40.800  22.780  1.00  0.00           H
ATOM    376  CG  PHE    30      35.710  40.410  23.030  1.00  0.00           C
ATOM    377  CD1 PHE    30      35.560  39.360  24.030  1.00  0.00           C
ATOM    378  HD1 PHE    30      34.760  39.320  24.760  1.00  0.00           H
ATOM    379  CE1 PHE    30      36.560  38.370  24.100  1.00  0.00           C
ATOM    380  HE1 PHE    30      36.450  37.610  24.860  1.00  0.00           H
ATOM    381  CZ  PHE    30      37.660  38.370  23.220  1.00  0.00           C
ATOM    382  HZ  PHE    30      38.370  37.560  23.210  1.00  0.00           H
ATOM    383  CE2 PHE    30      37.800  39.410  22.310  1.00  0.00           C
ATOM    384  HE2 PHE    30      38.700  39.480  21.710  1.00  0.00           H
ATOM    385  CD2 PHE    30      36.850  40.430  22.240  1.00  0.00           C
ATOM    386  HD2 PHE    30      36.980  41.240  21.550  1.00  0.00           H
ATOM    387  C   PHE    30      35.450  43.460  24.170  1.00  0.00           C
ATOM    388  O   PHE    30      36.430  43.220  24.840  1.00  0.00           O
ATOM    389  N   SER    37      35.300  44.750  23.800  1.00  0.00           N
ATOM    390  H   SER    37      34.480  44.990  23.270  1.00  0.00           H
ATOM    391  CA  SER    37      36.250  45.830  24.080  1.00  0.00           C
ATOM    392  HA  SER    37      37.250  45.420  23.980  1.00  0.00           H
ATOM    393  CB  SER    37      36.000  47.030  23.240  1.00  0.00           C
ATOM    394  HB1 SER    37      36.690  47.820  23.520  1.00  0.00           H
ATOM    395  HB2 SER    37      34.970  47.330  23.440  1.00  0.00           H
ATOM    396  OG  SER    37      36.020  46.650  21.880  1.00  0.00           O
ATOM    397  HG  SER    37      36.110  45.690  21.840  1.00  0.00           H
ATOM    398  C   SER    37      36.170  46.260  25.600  1.00  0.00           C
ATOM    399  O   SER    37      37.100  46.810  26.050  1.00  0.00           O
ATOM    400  N   PHE    38      35.080  45.960  26.380  1.00  0.00           N
ATOM    401  H   PHE    38      34.350  45.410  25.950  1.00  0.00           H
ATOM    402  CA  PHE    38      34.800  46.470  27.730  1.00  0.00           C
ATOM    403  HA  PHE    38      35.640  47.050  28.130  1.00  0.00           H
ATOM    404  CB  PHE    38      33.550  47.370  27.690  1.00  0.00           C
ATOM    405  HB1 PHE    38      33.660  47.930  28.610  1.00  0.00           H
ATOM    406  HB2 PHE    38      32.670  46.730  27.690  1.00  0.00           H
ATOM    407  CG  PHE    38      33.590  48.460  26.600  1.00  0.00           C
ATOM    408  CD1 PHE    38      32.640  48.470  25.550  1.00  0.00           C
ATOM    409  HD1 PHE    38      31.760  47.860  25.640  1.00  0.00           H
ATOM    410  CE1 PHE    38      32.870  49.300  24.510  1.00  0.00           C
ATOM    411  HE1 PHE    38      32.210  49.290  23.660  1.00  0.00           H
ATOM    412  CZ  PHE    38      33.930  50.170  24.510  1.00  0.00           C
ATOM    413  HZ  PHE    38      33.950  50.920  23.740  1.00  0.00           H
ATOM    414  CE2 PHE    38      34.810  50.290  25.560  1.00  0.00           C
ATOM    415  HE2 PHE    38      35.660  50.940  25.470  1.00  0.00           H
ATOM    416  CD2 PHE    38      34.680  49.370  26.630  1.00  0.00           C
ATOM    417  HD2 PHE    38      35.430  49.300  27.400  1.00  0.00           H
ATOM    418  C   PHE    38      34.550  45.350  28.730  1.00  0.00           C
ATOM    419  O   PHE    38      34.130  45.650  29.820  1.00  0.00           O
ATOM    420  N   TYR    39      34.840  44.040  28.460  1.00  0.00           N
ATOM    421  H   TYR    39      35.170  43.860  27.520  1.00  0.00           H
ATOM    422  CA  TYR    39      34.650  42.980  29.390  1.00  0.00           C
ATOM    423  HA  TYR    39      34.180  43.310  30.310  1.00  0.00           H
ATOM    424  CB  TYR    39      33.700  41.890  28.890  1.00  0.00           C
ATOM    425  HB1 TYR    39      33.980  40.990  29.440  1.00  0.00           H
ATOM    426  HB2 TYR    39      33.870  41.780  27.820  1.00  0.00           H
ATOM    427  CG  TYR    39      32.290  42.260  29.240  1.00  0.00           C
ATOM    428  CD1 TYR    39      31.600  43.280  28.520  1.00  0.00           C
ATOM    429  HD1 TYR    39      31.980  43.700  27.600  1.00  0.00           H
ATOM    430  CE1 TYR    39      30.340  43.700  28.890  1.00  0.00           C
ATOM    431  HE1 TYR    39      29.810  44.410  28.260  1.00  0.00           H
ATOM    432  CZ  TYR    39      29.740  43.240  30.030  1.00  0.00           C
ATOM    433  OH  TYR    39      28.550  43.600  30.430  1.00  0.00           O
ATOM    434  HH  TYR    39      28.360  43.140  31.240  1.00  0.00           H
ATOM    435  CE2 TYR    39      30.470  42.260  30.820  1.00  0.00           C
ATOM    436  HE2 TYR    39      30.060  41.930  31.760  1.00  0.00           H
ATOM    437  CD2 TYR    39      31.720  41.750  30.340  1.00  0.00           C
ATOM    438  HD2 TYR    39      32.240  41.070  31.000  1.00  0.00           H
ATOM    439  C   TYR    39      35.990  42.330  29.740  1.00  0.00           C
ATOM    440  O   TYR    39      36.870  42.110  28.890  1.00  0.00           O
ATOM    441  N   ILE    40      36.020  41.900  31.000  1.00  0.00           N
ATOM    442  H   ILE    40      35.190  41.870  31.570  1.00  0.00           H
ATOM    443  CA  ILE    40      36.910  40.820  31.460  1.00  0.00           C
ATOM    444  HA  ILE    40      37.820  40.780  30.850  1.00  0.00           H
ATOM    445  CB  ILE    40      37.470  41.030  32.930  1.00  0.00           C
ATOM    446  HB  ILE    40      36.510  40.900  33.430  1.00  0.00           H
ATOM    447  CG2 ILE    40      38.530  40.030  33.360  1.00  0.00           C
ATOM    448 1HG2 ILE    40      38.150  39.020  33.510  1.00  0.00           H
ATOM    449 2HG2 ILE    40      39.360  39.950  32.660  1.00  0.00           H
ATOM    450 3HG2 ILE    40      38.910  40.340  34.340  1.00  0.00           H
ATOM    451  CG1 ILE    40      37.950  42.420  33.190  1.00  0.00           C
ATOM    452 1HG1 ILE    40      37.110  43.090  32.960  1.00  0.00           H
ATOM    453 2HG1 ILE    40      38.750  42.640  32.480  1.00  0.00           H
ATOM    454  CD  ILE    40      38.400  42.690  34.640  1.00  0.00           C
ATOM    455  HD1 ILE    40      39.470  42.520  34.740  1.00  0.00           H
ATOM    456  HD2 ILE    40      38.230  43.720  34.960  1.00  0.00           H
ATOM    457  HD3 ILE    40      37.930  42.000  35.350  1.00  0.00           H
ATOM    458  C   ILE    40      36.160  39.530  31.320  1.00  0.00           C
ATOM    459  O   ILE    40      34.930  39.430  31.470  1.00  0.00           O
ATOM    460  N   MET    41      36.890  38.520  30.840  1.00  0.00           N
ATOM    461  H   MET    41      37.880  38.700  30.700  1.00  0.00           H
ATOM    462  CA  MET    41      36.450  37.240  30.280  1.00  0.00           C
ATOM    463  HA  MET    41      35.420  36.980  30.520  1.00  0.00           H
ATOM    464  CB  MET    41      36.520  37.190  28.760  1.00  0.00           C
ATOM    465  HB1 MET    41      36.370  36.160  28.410  1.00  0.00           H
ATOM    466  HB2 MET    41      37.480  37.560  28.410  1.00  0.00           H
ATOM    467  CG  MET    41      35.530  38.150  28.080  1.00  0.00           C
ATOM    468  HG1 MET    41      36.020  38.990  27.590  1.00  0.00           H
ATOM    469  HG2 MET    41      34.880  38.620  28.820  1.00  0.00           H
ATOM    470  SD  MET    41      34.540  37.320  26.830  1.00  0.00           S
ATOM    471  CE  MET    41      33.200  38.510  26.520  1.00  0.00           C
ATOM    472  HE1 MET    41      32.390  38.240  27.190  1.00  0.00           H
ATOM    473  HE2 MET    41      33.550  39.470  26.900  1.00  0.00           H
ATOM    474  HE3 MET    41      32.770  38.510  25.520  1.00  0.00           H
ATOM    475  C   MET    41      37.350  36.170  30.850  1.00  0.00           C
ATOM    476  O   MET    41      38.620  36.280  30.920  1.00  0.00           O
ATOM    477  N   GLY    42      36.780  35.100  31.390  1.00  0.00           N
ATOM    478  H   GLY    42      35.780  34.940  31.460  1.00  0.00           H
ATOM    479  CA  GLY    42      37.550  34.020  32.000  1.00  0.00           C
ATOM    480  HA1 GLY    42      37.930  34.410  32.940  1.00  0.00           H
ATOM    481  HA2 GLY    42      38.500  33.860  31.480  1.00  0.00           H
ATOM    482  C   GLY    42      36.820  32.700  32.210  1.00  0.00           C
ATOM    483  O   GLY    42      35.660  32.550  31.940  1.00  0.00           O
ATOM    484  N   TRP    43      37.590  31.640  32.500  1.00  0.00           N
ATOM    485  H   TRP    43      38.560  31.860  32.670  1.00  0.00           H
ATOM    486  CA  TRP    43      37.230  30.240  32.430  1.00  0.00           C
ATOM    487  HA  TRP    43      36.250  30.210  31.950  1.00  0.00           H
ATOM    488  CB  TRP    43      38.130  29.370  31.550  1.00  0.00           C
ATOM    489  HB1 TRP    43      37.850  28.330  31.720  1.00  0.00           H
ATOM    490  HB2 TRP    43      39.160  29.460  31.900  1.00  0.00           H
ATOM    491  CG  TRP    43      38.000  29.550  30.080  1.00  0.00           C
ATOM    492  CD1 TRP    43      38.720  30.450  29.390  1.00  0.00           C
ATOM    493  HD1 TRP    43      39.540  31.020  29.810  1.00  0.00           H
ATOM    494  NE1 TRP    43      38.480  30.240  27.980  1.00  0.00           N
ATOM    495  HE1 TRP    43      38.860  30.840  27.260  1.00  0.00           H
ATOM    496  CE2 TRP    43      37.650  29.220  27.770  1.00  0.00           C
ATOM    497  CZ2 TRP    43      37.150  28.620  26.620  1.00  0.00           C
ATOM    498  HZ2 TRP    43      37.580  28.900  25.660  1.00  0.00           H
ATOM    499  CH2 TRP    43      36.030  27.720  26.640  1.00  0.00           C
ATOM    500  HH2 TRP    43      35.740  27.160  25.760  1.00  0.00           H
ATOM    501  CZ3 TRP    43      35.580  27.350  27.920  1.00  0.00           C
ATOM    502  HZ3 TRP    43      34.800  26.600  28.010  1.00  0.00           H
ATOM    503  CE3 TRP    43      36.160  27.850  29.100  1.00  0.00           C
ATOM    504  HE3 TRP    43      35.760  27.570  30.070  1.00  0.00           H
ATOM    505  CD2 TRP    43      37.180  28.860  29.050  1.00  0.00           C
ATOM    506  C   TRP    43      37.260  29.630  33.870  1.00  0.00           C
ATOM    507  O   TRP    43      38.070  30.020  34.720  1.00  0.00           O
ATOM    508  N   PHE    44      36.340  28.700  34.030  1.00  0.00           N
ATOM    509  H   PHE    44      35.880  28.370  33.190  1.00  0.00           H
ATOM    510  CA  PHE    44      36.030  27.990  35.340  1.00  0.00           C
ATOM    511  HA  PHE    44      36.880  28.020  36.010  1.00  0.00           H
ATOM    512  CB  PHE    44      34.740  28.610  35.970  1.00  0.00           C
ATOM    513  HB1 PHE    44      34.260  27.860  36.590  1.00  0.00           H
ATOM    514  HB2 PHE    44      33.950  28.650  35.220  1.00  0.00           H
ATOM    515  CG  PHE    44      34.840  29.890  36.740  1.00  0.00           C
ATOM    516  CD1 PHE    44      35.000  31.050  35.950  1.00  0.00           C
ATOM    517  HD1 PHE    44      35.040  30.880  34.880  1.00  0.00           H
ATOM    518  CE1 PHE    44      34.990  32.340  36.520  1.00  0.00           C
ATOM    519  HE1 PHE    44      35.070  33.240  35.910  1.00  0.00           H
ATOM    520  CZ  PHE    44      35.020  32.420  37.960  1.00  0.00           C
ATOM    521  HZ  PHE    44      35.070  33.430  38.320  1.00  0.00           H
ATOM    522  CE2 PHE    44      34.910  31.270  38.830  1.00  0.00           C
ATOM    523  HE2 PHE    44      35.020  31.190  39.900  1.00  0.00           H
ATOM    524  CD2 PHE    44      34.840  30.030  38.180  1.00  0.00           C
ATOM    525  HD2 PHE    44      34.700  29.130  38.750  1.00  0.00           H
ATOM    526  C   PHE    44      35.870  26.500  34.920  1.00  0.00           C
ATOM    527  O   PHE    44      35.690  26.190  33.740  1.00  0.00           O
ATOM    528  N   ARG    45      35.940  25.590  35.870  1.00  0.00           N
ATOM    529  H   ARG    45      36.270  25.900  36.780  1.00  0.00           H
ATOM    530  CA  ARG    45      35.660  24.130  35.590  1.00  0.00           C
ATOM    531  HA  ARG    45      35.000  24.160  34.720  1.00  0.00           H
ATOM    532  CB  ARG    45      37.000  23.470  35.040  1.00  0.00           C
ATOM    533  HB1 ARG    45      37.470  24.170  34.350  1.00  0.00           H
ATOM    534  HB2 ARG    45      36.810  22.570  34.460  1.00  0.00           H
ATOM    535  CG  ARG    45      37.990  23.110  36.210  1.00  0.00           C
ATOM    536  HG1 ARG    45      37.510  22.320  36.780  1.00  0.00           H
ATOM    537  HG2 ARG    45      38.220  24.040  36.750  1.00  0.00           H
ATOM    538  CD  ARG    45      39.260  22.420  35.670  1.00  0.00           C
ATOM    539  HD1 ARG    45      39.600  23.000  34.810  1.00  0.00           H
ATOM    540  HD2 ARG    45      38.930  21.490  35.220  1.00  0.00           H
ATOM    541  NE  ARG    45      40.260  22.280  36.710  1.00  0.00           N
ATOM    542  HE  ARG    45      40.050  22.590  37.650  1.00  0.00           H
ATOM    543  CZ  ARG    45      41.470  21.740  36.520  1.00  0.00           C
ATOM    544  NH1 ARG    45      41.940  21.090  35.520  1.00  0.00           N
ATOM    545 1HH1 ARG    45      41.270  20.980  34.770  1.00  0.00           H
ATOM    546 2HH1 ARG    45      42.770  20.510  35.530  1.00  0.00           H
ATOM    547  NH2 ARG    45      42.220  21.830  37.650  1.00  0.00           N
ATOM    548 1HH2 ARG    45      41.870  22.170  38.530  1.00  0.00           H
ATOM    549 2HH2 ARG    45      43.120  21.380  37.550  1.00  0.00           H
ATOM    550  C   ARG    45      35.030  23.350  36.780  1.00  0.00           C
ATOM    551  O   ARG    45      35.140  23.880  37.880  1.00  0.00           O
ATOM    552  N   GLN    46      34.450  22.140  36.550  1.00  0.00           N
ATOM    553  H   GLN    46      34.410  21.790  35.600  1.00  0.00           H
ATOM    554  CA  GLN    46      33.880  21.290  37.660  1.00  0.00           C
ATOM    555  HA  GLN    46      34.560  21.460  38.500  1.00  0.00           H
ATOM    556  CB  GLN    46      32.430  21.730  37.870  1.00  0.00           C
ATOM    557  HB1 GLN    46      31.940  21.550  36.910  1.00  0.00           H
ATOM    558  HB2 GLN    46      32.390  22.810  38.020  1.00  0.00           H
ATOM    559  CG  GLN    46      31.740  20.940  38.980  1.00  0.00           C
ATOM    560  HG1 GLN    46      32.170  20.940  39.980  1.00  0.00           H
ATOM    561  HG2 GLN    46      31.800  19.890  38.700  1.00  0.00           H
ATOM    562  CD  GLN    46      30.300  21.210  39.250  1.00  0.00           C
ATOM    563  OE1 GLN    46      29.660  21.870  38.410  1.00  0.00           O
ATOM    564  NE2 GLN    46      29.640  20.620  40.260  1.00  0.00           N
ATOM    565 1HE2 GLN    46      30.230  20.000  40.800  1.00  0.00           H
ATOM    566 2HE2 GLN    46      28.780  21.010  40.610  1.00  0.00           H
ATOM    567  C   GLN    46      33.930  19.810  37.340  1.00  0.00           C
ATOM    568  O   GLN    46      33.380  19.390  36.350  1.00  0.00           O
ATOM    569  N   ALA    47      34.590  19.020  38.210  1.00  0.00           N
ATOM    570  H   ALA    47      34.960  19.420  39.060  1.00  0.00           H
ATOM    571  CA  ALA    47      34.890  17.590  37.880  1.00  0.00           C
ATOM    572  HA  ALA    47      35.030  17.530  36.800  1.00  0.00           H
ATOM    573  CB  ALA    47      36.290  17.230  38.510  1.00  0.00           C
ATOM    574  HB1 ALA    47      36.180  17.310  39.590  1.00  0.00           H
ATOM    575  HB2 ALA    47      36.580  16.240  38.160  1.00  0.00           H
ATOM    576  HB3 ALA    47      37.040  17.900  38.100  1.00  0.00           H
ATOM    577  C   ALA    47      33.770  16.620  38.350  1.00  0.00           C
ATOM    578  O   ALA    47      33.030  17.020  39.230  1.00  0.00           O
ATOM    579  N   PRO    48      33.710  15.350  37.860  1.00  0.00           N
ATOM    580  CD  PRO    48      34.470  14.700  36.820  1.00  0.00           C
ATOM    581  HD1 PRO    48      35.410  14.300  37.180  1.00  0.00           H
ATOM    582  HD2 PRO    48      34.600  15.410  36.000  1.00  0.00           H
ATOM    583  CG  PRO    48      33.630  13.510  36.440  1.00  0.00           C
ATOM    584  HG1 PRO    48      34.180  12.800  35.830  1.00  0.00           H
ATOM    585  HG2 PRO    48      32.830  13.950  35.830  1.00  0.00           H
ATOM    586  CB  PRO    48      33.030  13.010  37.710  1.00  0.00           C
ATOM    587  HB1 PRO    48      33.730  12.420  38.300  1.00  0.00           H
ATOM    588  HB2 PRO    48      32.080  12.530  37.500  1.00  0.00           H
ATOM    589  CA  PRO    48      32.820  14.380  38.480  1.00  0.00           C
ATOM    590  HA  PRO    48      31.820  14.730  38.220  1.00  0.00           H
ATOM    591  C   PRO    48      33.000  14.220  40.020  1.00  0.00           C
ATOM    592  O   PRO    48      34.150  14.140  40.540  1.00  0.00           O
ATOM    593  N   GLY    49      31.800  14.310  40.710  1.00  0.00           N
ATOM    594  H   GLY    49      30.990  14.380  40.110  1.00  0.00           H
ATOM    595  CA  GLY    49      31.500  14.160  42.160  1.00  0.00           C
ATOM    596  HA1 GLY    49      31.830  13.150  42.420  1.00  0.00           H
ATOM    597  HA2 GLY    49      30.430  14.100  42.340  1.00  0.00           H
ATOM    598  C   GLY    49      32.070  15.240  43.040  1.00  0.00           C
ATOM    599  O   GLY    49      32.270  15.060  44.210  1.00  0.00           O
ATOM    600  N   ARG    50      32.230  16.510  42.510  1.00  0.00           N
ATOM    601  H   ARG    50      32.040  16.530  41.520  1.00  0.00           H
ATOM    602  CA  ARG    50      32.990  17.650  43.060  1.00  0.00           C
ATOM    603  HA  ARG    50      32.860  17.740  44.140  1.00  0.00           H
ATOM    604  CB  ARG    50      34.550  17.620  42.710  1.00  0.00           C
ATOM    605  HB1 ARG    50      35.000  18.570  42.990  1.00  0.00           H
ATOM    606  HB2 ARG    50      34.720  17.590  41.640  1.00  0.00           H
ATOM    607  CG  ARG    50      35.250  16.420  43.460  1.00  0.00           C
ATOM    608  HG1 ARG    50      36.260  16.530  43.060  1.00  0.00           H
ATOM    609  HG2 ARG    50      34.880  15.480  43.040  1.00  0.00           H
ATOM    610  CD  ARG    50      35.190  16.450  45.020  1.00  0.00           C
ATOM    611  HD1 ARG    50      34.130  16.390  45.270  1.00  0.00           H
ATOM    612  HD2 ARG    50      35.630  17.340  45.460  1.00  0.00           H
ATOM    613  NE  ARG    50      35.800  15.310  45.780  1.00  0.00           N
ATOM    614  HE  ARG    50      36.740  15.360  46.140  1.00  0.00           H
ATOM    615  CZ  ARG    50      35.360  14.050  45.840  1.00  0.00           C
ATOM    616  NH1 ARG    50      34.270  13.590  45.280  1.00  0.00           N
ATOM    617 1HH1 ARG    50      33.710  14.180  44.680  1.00  0.00           H
ATOM    618 2HH1 ARG    50      33.880  12.680  45.510  1.00  0.00           H
ATOM    619  NH2 ARG    50      36.070  13.240  46.590  1.00  0.00           N
ATOM    620 1HH2 ARG    50      37.020  13.480  46.800  1.00  0.00           H
ATOM    621 2HH2 ARG    50      35.830  12.260  46.640  1.00  0.00           H
ATOM    622  C   ARG    50      32.420  18.970  42.540  1.00  0.00           C
ATOM    623  O   ARG    50      31.480  18.960  41.730  1.00  0.00           O
ATOM    624  N   GLU    51      32.950  20.130  43.010  1.00  0.00           N
ATOM    625  H   GLU    51      33.670  20.020  43.710  1.00  0.00           H
ATOM    626  CA  GLU    51      32.470  21.500  42.780  1.00  0.00           C
ATOM    627  HA  GLU    51      31.460  21.550  42.370  1.00  0.00           H
ATOM    628  CB  GLU    51      32.310  22.110  44.200  1.00  0.00           C
ATOM    629  HB1 GLU    51      32.110  23.180  44.160  1.00  0.00           H
ATOM    630  HB2 GLU    51      33.210  21.920  44.780  1.00  0.00           H
ATOM    631  CG  GLU    51      31.250  21.490  45.040  1.00  0.00           C
ATOM    632  HG1 GLU    51      31.340  21.910  46.040  1.00  0.00           H
ATOM    633  HG2 GLU    51      31.470  20.430  45.090  1.00  0.00           H
ATOM    634  CD  GLU    51      29.880  21.650  44.560  1.00  0.00           C
ATOM    635  OE1 GLU    51      29.540  22.870  44.450  1.00  0.00           O
ATOM    636  OE2 GLU    51      29.200  20.660  44.250  1.00  0.00           O
ATOM    637  C   GLU    51      33.520  22.410  42.050  1.00  0.00           C
ATOM    638  O   GLU    51      34.650  21.970  41.670  1.00  0.00           O
ATOM    639  N   ARG    52      32.970  23.560  41.730  1.00  0.00           N
ATOM    640  H   ARG    52      32.100  23.730  42.210  1.00  0.00           H
ATOM    641  CA  ARG    52      33.340  24.400  40.590  1.00  0.00           C
ATOM    642  HA  ARG    52      33.620  23.730  39.780  1.00  0.00           H
ATOM    643  CB  ARG    52      32.070  25.170  40.060  1.00  0.00           C
ATOM    644  HB1 ARG    52      31.580  25.890  40.710  1.00  0.00           H
ATOM    645  HB2 ARG    52      31.260  24.490  39.800  1.00  0.00           H
ATOM    646  CG  ARG    52      32.460  25.920  38.750  1.00  0.00           C
ATOM    647  HG1 ARG    52      32.880  25.160  38.090  1.00  0.00           H
ATOM    648  HG2 ARG    52      33.290  26.620  38.860  1.00  0.00           H
ATOM    649  CD  ARG    52      31.290  26.680  38.170  1.00  0.00           C
ATOM    650  HD1 ARG    52      30.510  25.940  37.970  1.00  0.00           H
ATOM    651  HD2 ARG    52      31.670  27.100  37.240  1.00  0.00           H
ATOM    652  NE  ARG    52      30.900  27.770  39.050  1.00  0.00           N
ATOM    653  HE  ARG    52      31.420  27.860  39.920  1.00  0.00           H
ATOM    654  CZ  ARG    52      30.000  28.730  38.880  1.00  0.00           C
ATOM    655  NH1 ARG    52      29.060  28.700  38.020  1.00  0.00           N
ATOM    656 1HH1 ARG    52      29.030  27.920  37.380  1.00  0.00           H
ATOM    657 2HH1 ARG    52      28.380  29.420  37.810  1.00  0.00           H
ATOM    658  NH2 ARG    52      29.930  29.710  39.720  1.00  0.00           N
ATOM    659 1HH2 ARG    52      30.710  29.850  40.350  1.00  0.00           H
ATOM    660 2HH2 ARG    52      29.290  30.490  39.690  1.00  0.00           H
ATOM    661  C   ARG    52      34.530  25.280  41.070  1.00  0.00           C
ATOM    662  O   ARG    52      34.390  25.830  42.140  1.00  0.00           O
ATOM    663  N   GLU    53      35.540  25.450  40.230  1.00  0.00           N
ATOM    664  H   GLU    53      35.490  25.000  39.330  1.00  0.00           H
ATOM    665  CA  GLU    53      36.600  26.450  40.510  1.00  0.00           C
ATOM    666  HA  GLU    53      36.220  27.040  41.340  1.00  0.00           H
ATOM    667  CB  GLU    53      37.910  25.700  40.850  1.00  0.00           C
ATOM    668  HB1 GLU    53      37.640  25.140  41.750  1.00  0.00           H
ATOM    669  HB2 GLU    53      38.720  26.370  41.140  1.00  0.00           H
ATOM    670  CG  GLU    53      38.460  24.840  39.630  1.00  0.00           C
ATOM    671  HG1 GLU    53      38.650  25.450  38.750  1.00  0.00           H
ATOM    672  HG2 GLU    53      37.630  24.170  39.380  1.00  0.00           H
ATOM    673  CD  GLU    53      39.740  24.050  39.960  1.00  0.00           C
ATOM    674  OE1 GLU    53      40.650  24.600  40.690  1.00  0.00           O
ATOM    675  OE2 GLU    53      39.980  22.930  39.360  1.00  0.00           O
ATOM    676  C   GLU    53      36.880  27.410  39.390  1.00  0.00           C
ATOM    677  O   GLU    53      36.400  27.200  38.270  1.00  0.00           O
ATOM    678  N   PHE    54      37.630  28.530  39.680  1.00  0.00           N
ATOM    679  H   PHE    54      37.940  28.760  40.610  1.00  0.00           H
ATOM    680  CA  PHE    54      38.230  29.370  38.700  1.00  0.00           C
ATOM    681  HA  PHE    54      37.520  29.560  37.890  1.00  0.00           H
ATOM    682  CB  PHE    54      38.590  30.670  39.410  1.00  0.00           C
ATOM    683  HB1 PHE    54      39.180  30.480  40.310  1.00  0.00           H
ATOM    684  HB2 PHE    54      37.670  31.170  39.720  1.00  0.00           H
ATOM    685  CG  PHE    54      39.310  31.670  38.540  1.00  0.00           C
ATOM    686  CD1 PHE    54      38.750  32.160  37.310  1.00  0.00           C
ATOM    687  HD1 PHE    54      37.780  31.890  36.910  1.00  0.00           H
ATOM    688  CE1 PHE    54      39.480  33.040  36.490  1.00  0.00           C
ATOM    689  HE1 PHE    54      39.010  33.370  35.570  1.00  0.00           H
ATOM    690  CZ  PHE    54      40.770  33.370  36.900  1.00  0.00           C
ATOM    691  HZ  PHE    54      41.370  34.140  36.430  1.00  0.00           H
ATOM    692  CE2 PHE    54      41.330  32.930  38.140  1.00  0.00           C
ATOM    693  HE2 PHE    54      42.320  33.240  38.420  1.00  0.00           H
ATOM    694  CD2 PHE    54      40.610  32.050  38.910  1.00  0.00           C
ATOM    695  HD2 PHE    54      41.020  31.750  39.860  1.00  0.00           H
ATOM    696  C   PHE    54      39.480  28.720  38.000  1.00  0.00           C
ATOM    697  O   PHE    54      40.350  28.280  38.740  1.00  0.00           O
ATOM    698  N   VAL    55      39.720  29.020  36.700  1.00  0.00           N
ATOM    699  H   VAL    55      39.100  29.580  36.130  1.00  0.00           H
ATOM    700  CA  VAL    55      40.950  28.530  36.010  1.00  0.00           C
ATOM    701  HA  VAL    55      41.590  27.980  36.700  1.00  0.00           H
ATOM    702  CB  VAL    55      40.430  27.570  34.840  1.00  0.00           C
ATOM    703  HB  VAL    55      39.960  28.150  34.040  1.00  0.00           H
ATOM    704  CG1 VAL    55      41.590  26.900  34.210  1.00  0.00           C
ATOM    705 1HG1 VAL    55      42.020  26.230  34.960  1.00  0.00           H
ATOM    706 2HG1 VAL    55      41.280  26.210  33.430  1.00  0.00           H
ATOM    707 3HG1 VAL    55      42.260  27.600  33.710  1.00  0.00           H
ATOM    708  CG2 VAL    55      39.390  26.490  35.230  1.00  0.00           C
ATOM    709 1HG2 VAL    55      38.530  26.930  35.740  1.00  0.00           H
ATOM    710 2HG2 VAL    55      39.080  25.930  34.350  1.00  0.00           H
ATOM    711 3HG2 VAL    55      39.830  25.870  36.010  1.00  0.00           H
ATOM    712  C   VAL    55      41.900  29.670  35.540  1.00  0.00           C
ATOM    713  O   VAL    55      43.000  29.620  36.000  1.00  0.00           O
ATOM    714  N   ALA    56      41.460  30.540  34.580  1.00  0.00           N
ATOM    715  H   ALA    56      40.500  30.580  34.300  1.00  0.00           H
ATOM    716  CA  ALA    56      42.260  31.660  34.070  1.00  0.00           C
ATOM    717  HA  ALA    56      42.890  32.050  34.870  1.00  0.00           H
ATOM    718  CB  ALA    56      43.160  31.020  32.980  1.00  0.00           C
ATOM    719  HB1 ALA    56      43.760  30.250  33.450  1.00  0.00           H
ATOM    720  HB2 ALA    56      42.520  30.730  32.140  1.00  0.00           H
ATOM    721  HB3 ALA    56      43.870  31.800  32.700  1.00  0.00           H
ATOM    722  C   ALA    56      41.350  32.790  33.480  1.00  0.00           C
ATOM    723  O   ALA    56      40.210  32.510  33.070  1.00  0.00           O
ATOM    724  N   SER    57      41.920  34.000  33.390  1.00  0.00           N
ATOM    725  H   SER    57      42.840  34.150  33.800  1.00  0.00           H
ATOM    726  CA  SER    57      41.190  35.100  32.760  1.00  0.00           C
ATOM    727  HA  SER    57      40.540  34.810  31.940  1.00  0.00           H
ATOM    728  CB  SER    57      40.180  35.720  33.800  1.00  0.00           C
ATOM    729  HB1 SER    57      39.690  34.880  34.290  1.00  0.00           H
ATOM    730  HB2 SER    57      39.460  36.370  33.300  1.00  0.00           H
ATOM    731  OG  SER    57      40.820  36.510  34.770  1.00  0.00           O
ATOM    732  HG  SER    57      40.460  36.330  35.640  1.00  0.00           H
ATOM    733  C   SER    57      42.130  36.120  32.140  1.00  0.00           C
ATOM    734  O   SER    57      43.290  36.310  32.550  1.00  0.00           O
ATOM    735  N   ILE    58      41.500  36.960  31.270  1.00  0.00           N
ATOM    736  H   ILE    58      40.510  36.780  31.140  1.00  0.00           H
ATOM    737  CA  ILE    58      42.120  37.980  30.420  1.00  0.00           C
ATOM    738  HA  ILE    58      42.950  38.390  30.990  1.00  0.00           H
ATOM    739  CB  ILE    58      42.600  37.360  29.160  1.00  0.00           C
ATOM    740  HB  ILE    58      43.190  36.480  29.400  1.00  0.00           H
ATOM    741  CG2 ILE    58      41.610  36.840  28.150  1.00  0.00           C
ATOM    742 1HG2 ILE    58      41.310  37.620  27.450  1.00  0.00           H
ATOM    743 2HG2 ILE    58      42.060  36.020  27.590  1.00  0.00           H
ATOM    744 3HG2 ILE    58      40.690  36.510  28.630  1.00  0.00           H
ATOM    745  CG1 ILE    58      43.560  38.430  28.510  1.00  0.00           C
ATOM    746 1HG1 ILE    58      44.170  38.890  29.290  1.00  0.00           H
ATOM    747 2HG1 ILE    58      42.990  39.270  28.100  1.00  0.00           H
ATOM    748  CD  ILE    58      44.380  37.830  27.340  1.00  0.00           C
ATOM    749  HD1 ILE    58      44.910  38.600  26.780  1.00  0.00           H
ATOM    750  HD2 ILE    58      45.020  37.100  27.830  1.00  0.00           H
ATOM    751  HD3 ILE    58      43.720  37.190  26.750  1.00  0.00           H
ATOM    752  C   ILE    58      41.260  39.210  30.170  1.00  0.00           C
ATOM    753  O   ILE    58      40.110  39.130  29.720  1.00  0.00           O
ATOM    754  N   LYS    59      41.860  40.320  30.630  1.00  0.00           N
ATOM    755  H   LYS    59      42.780  40.270  31.050  1.00  0.00           H
ATOM    756  CA  LYS    59      41.400  41.670  30.530  1.00  0.00           C
ATOM    757  HA  LYS    59      40.380  41.810  30.890  1.00  0.00           H
ATOM    758  CB  LYS    59      42.290  42.520  31.470  1.00  0.00           C
ATOM    759  HB1 LYS    59      41.930  43.540  31.270  1.00  0.00           H
ATOM    760  HB2 LYS    59      43.330  42.420  31.160  1.00  0.00           H
ATOM    761  CG  LYS    59      42.160  42.210  32.950  1.00  0.00           C
ATOM    762  HG1 LYS    59      42.640  41.280  33.230  1.00  0.00           H
ATOM    763  HG2 LYS    59      41.110  42.030  33.170  1.00  0.00           H
ATOM    764  CD  LYS    59      42.600  43.480  33.720  1.00  0.00           C
ATOM    765  HD1 LYS    59      42.130  44.390  33.350  1.00  0.00           H
ATOM    766  HD2 LYS    59      43.680  43.560  33.600  1.00  0.00           H
ATOM    767  CE  LYS    59      42.210  43.370  35.220  1.00  0.00           C
ATOM    768  HE1 LYS    59      42.700  42.540  35.710  1.00  0.00           H
ATOM    769  HE2 LYS    59      41.140  43.260  35.440  1.00  0.00           H
ATOM    770  NZ  LYS    59      42.650  44.650  35.920  1.00  0.00           N
ATOM    771  HZ1 LYS    59      42.460  44.620  36.910  1.00  0.00           H
ATOM    772  HZ2 LYS    59      43.620  44.820  35.720  1.00  0.00           H
ATOM    773  HZ3 LYS    59      42.190  45.390  35.400  1.00  0.00           H
ATOM    774  C   LYS    59      41.610  42.150  29.060  1.00  0.00           C
ATOM    775  O   LYS    59      42.520  41.770  28.330  1.00  0.00           O
ATOM    776  N   TRP    60      40.810  43.130  28.730  1.00  0.00           N
ATOM    777  H   TRP    60      40.140  43.530  29.370  1.00  0.00           H
ATOM    778  CA  TRP    60      40.760  43.640  27.360  1.00  0.00           C
ATOM    779  HA  TRP    60      40.550  42.720  26.820  1.00  0.00           H
ATOM    780  CB  TRP    60      39.550  44.500  27.000  1.00  0.00           C
ATOM    781  HB1 TRP    60      38.710  43.800  26.980  1.00  0.00           H
ATOM    782  HB2 TRP    60      39.650  44.960  26.020  1.00  0.00           H
ATOM    783  CG  TRP    60      39.110  45.460  28.080  1.00  0.00           C
ATOM    784  CD1 TRP    60      38.100  45.380  28.980  1.00  0.00           C
ATOM    785  HD1 TRP    60      37.280  44.680  29.000  1.00  0.00           H
ATOM    786  NE1 TRP    60      38.160  46.380  29.930  1.00  0.00           N
ATOM    787  HE1 TRP    60      37.530  46.410  30.720  1.00  0.00           H
ATOM    788  CE2 TRP    60      39.270  47.170  29.700  1.00  0.00           C
ATOM    789  CZ2 TRP    60      39.820  48.290  30.420  1.00  0.00           C
ATOM    790  HZ2 TRP    60      39.470  48.550  31.410  1.00  0.00           H
ATOM    791  CH2 TRP    60      41.020  48.860  29.920  1.00  0.00           C
ATOM    792  HH2 TRP    60      41.610  49.520  30.540  1.00  0.00           H
ATOM    793  CZ3 TRP    60      41.590  48.440  28.710  1.00  0.00           C
ATOM    794  HZ3 TRP    60      42.550  48.840  28.410  1.00  0.00           H
ATOM    795  CE3 TRP    60      40.930  47.420  27.990  1.00  0.00           C
ATOM    796  HE3 TRP    60      41.380  47.090  27.070  1.00  0.00           H
ATOM    797  CD2 TRP    60      39.790  46.720  28.450  1.00  0.00           C
ATOM    798  C   TRP    60      42.090  44.320  26.800  1.00  0.00           C
ATOM    799  O   TRP    60      42.280  44.250  25.560  1.00  0.00           O
ATOM    800  N   ALA    61      43.020  44.780  27.630  1.00  0.00           N
ATOM    801  H   ALA    61      42.760  44.940  28.590  1.00  0.00           H
ATOM    802  CA  ALA    61      44.440  45.130  27.230  1.00  0.00           C
ATOM    803  HA  ALA    61      44.440  45.410  26.180  1.00  0.00           H
ATOM    804  CB  ALA    61      44.870  46.290  28.080  1.00  0.00           C
ATOM    805  HB1 ALA    61      44.190  47.110  27.830  1.00  0.00           H
ATOM    806  HB2 ALA    61      44.810  45.970  29.120  1.00  0.00           H
ATOM    807  HB3 ALA    61      45.890  46.540  27.790  1.00  0.00           H
ATOM    808  C   ALA    61      45.440  44.000  27.480  1.00  0.00           C
ATOM    809  O   ALA    61      46.650  44.260  27.660  1.00  0.00           O
ATOM    810  N   GLY    65      45.040  42.750  27.560  1.00  0.00           N
ATOM    811  H   GLY    65      44.080  42.530  27.360  1.00  0.00           H
ATOM    812  CA  GLY    65      45.900  41.560  27.570  1.00  0.00           C
ATOM    813  HA1 GLY    65      46.680  41.710  26.830  1.00  0.00           H
ATOM    814  HA2 GLY    65      45.310  40.680  27.310  1.00  0.00           H
ATOM    815  C   GLY    65      46.510  41.190  28.950  1.00  0.00           C
ATOM    816  O   GLY    65      47.310  40.290  28.970  1.00  0.00           O
ATOM    817  N   ASP    66      46.180  41.870  30.060  1.00  0.00           N
ATOM    818  H   ASP    66      45.580  42.670  29.960  1.00  0.00           H
ATOM    819  CA  ASP    66      46.530  41.350  31.390  1.00  0.00           C
ATOM    820  HA  ASP    66      47.540  40.940  31.410  1.00  0.00           H
ATOM    821  CB  ASP    66      46.450  42.630  32.340  1.00  0.00           C
ATOM    822  HB1 ASP    66      45.380  42.810  32.360  1.00  0.00           H
ATOM    823  HB2 ASP    66      47.040  43.430  31.890  1.00  0.00           H
ATOM    824  CG  ASP    66      46.920  42.340  33.720  1.00  0.00           C
ATOM    825  OD1 ASP    66      47.750  41.450  33.920  1.00  0.00           O
ATOM    826  OD2 ASP    66      46.500  43.050  34.620  1.00  0.00           O
ATOM    827  C   ASP    66      45.690  40.230  32.050  1.00  0.00           C
ATOM    828  O   ASP    66      44.520  40.030  31.650  1.00  0.00           O
ATOM    829  N   ARG    67      46.380  39.380  32.850  1.00  0.00           N
ATOM    830  H   ARG    67      47.330  39.690  32.970  1.00  0.00           H
ATOM    831  CA  ARG    67      46.000  38.000  33.140  1.00  0.00           C
ATOM    832  HA  ARG    67      44.980  37.810  32.810  1.00  0.00           H
ATOM    833  CB  ARG    67      46.930  37.100  32.310  1.00  0.00           C
ATOM    834  HB1 ARG    67      46.770  36.120  32.780  1.00  0.00           H
ATOM    835  HB2 ARG    67      47.980  37.370  32.410  1.00  0.00           H
ATOM    836  CG  ARG    67      46.610  36.940  30.820  1.00  0.00           C
ATOM    837  HG1 ARG    67      46.640  37.890  30.280  1.00  0.00           H
ATOM    838  HG2 ARG    67      45.580  36.630  30.690  1.00  0.00           H
ATOM    839  CD  ARG    67      47.630  36.020  30.150  1.00  0.00           C
ATOM    840  HD1 ARG    67      47.620  35.020  30.590  1.00  0.00           H
ATOM    841  HD2 ARG    67      48.620  36.360  30.450  1.00  0.00           H
ATOM    842  NE  ARG    67      47.410  35.920  28.710  1.00  0.00           N
ATOM    843  HE  ARG    67      46.830  35.140  28.430  1.00  0.00           H
ATOM    844  CZ  ARG    67      47.940  36.670  27.750  1.00  0.00           C
ATOM    845  NH1 ARG    67      48.670  37.740  27.970  1.00  0.00           N
ATOM    846 1HH1 ARG    67      48.830  37.950  28.940  1.00  0.00           H
ATOM    847 2HH1 ARG    67      49.290  38.220  27.330  1.00  0.00           H
ATOM    848  NH2 ARG    67      47.710  36.300  26.490  1.00  0.00           N
ATOM    849 1HH2 ARG    67      47.050  35.570  26.280  1.00  0.00           H
ATOM    850 2HH2 ARG    67      48.010  36.950  25.780  1.00  0.00           H
ATOM    851  C   ARG    67      45.960  37.630  34.620  1.00  0.00           C
ATOM    852  O   ARG    67      46.800  38.070  35.400  1.00  0.00           O
ATOM    853  N   THR    68      45.100  36.680  34.920  1.00  0.00           N
ATOM    854  H   THR    68      44.520  36.340  34.160  1.00  0.00           H
ATOM    855  CA  THR    68      45.000  35.960  36.220  1.00  0.00           C
ATOM    856  HA  THR    68      45.950  36.000  36.740  1.00  0.00           H
ATOM    857  CB  THR    68      43.800  36.500  37.060  1.00  0.00           C
ATOM    858  HB  THR    68      42.840  36.200  36.640  1.00  0.00           H
ATOM    859  CG2 THR    68      43.850  36.080  38.580  1.00  0.00           C
ATOM    860 1HG2 THR    68      44.810  36.360  39.010  1.00  0.00           H
ATOM    861 2HG2 THR    68      43.090  36.600  39.150  1.00  0.00           H
ATOM    862 3HG2 THR    68      43.680  35.020  38.770  1.00  0.00           H
ATOM    863  OG1 THR    68      43.730  37.950  37.180  1.00  0.00           O
ATOM    864  HG1 THR    68      43.560  38.290  36.300  1.00  0.00           H
ATOM    865  C   THR    68      44.740  34.470  36.020  1.00  0.00           C
ATOM    866  O   THR    68      43.960  34.120  35.140  1.00  0.00           O
ATOM    867  N   TYR    69      45.300  33.650  36.940  1.00  0.00           N
ATOM    868  H   TYR    69      45.840  34.110  37.660  1.00  0.00           H
ATOM    869  CA  TYR    69      45.190  32.150  37.040  1.00  0.00           C
ATOM    870  HA  TYR    69      44.400  31.840  36.350  1.00  0.00           H
ATOM    871  CB  TYR    69      46.530  31.560  36.570  1.00  0.00           C
ATOM    872  HB1 TYR    69      46.520  30.480  36.650  1.00  0.00           H
ATOM    873  HB2 TYR    69      47.280  31.950  37.260  1.00  0.00           H
ATOM    874  CG  TYR    69      46.850  31.920  35.130  1.00  0.00           C
ATOM    875  CD1 TYR    69      47.700  33.060  34.900  1.00  0.00           C
ATOM    876  HD1 TYR    69      48.040  33.640  35.740  1.00  0.00           H
ATOM    877  CE1 TYR    69      48.020  33.410  33.580  1.00  0.00           C
ATOM    878  HE1 TYR    69      48.670  34.270  33.500  1.00  0.00           H
ATOM    879  CZ  TYR    69      47.570  32.600  32.500  1.00  0.00           C
ATOM    880  OH  TYR    69      48.110  32.800  31.240  1.00  0.00           O
ATOM    881  HH  TYR    69      48.870  33.390  31.290  1.00  0.00           H
ATOM    882  CE2 TYR    69      46.820  31.430  32.760  1.00  0.00           C
ATOM    883  HE2 TYR    69      46.660  30.740  31.950  1.00  0.00           H
ATOM    884  CD2 TYR    69      46.380  31.100  34.070  1.00  0.00           C
ATOM    885  HD2 TYR    69      45.770  30.220  34.190  1.00  0.00           H
ATOM    886  C   TYR    69      44.780  31.650  38.450  1.00  0.00           C
ATOM    887  O   TYR    69      45.190  32.170  39.520  1.00  0.00           O
ATOM    888  N   GLY    70      44.130  30.460  38.410  1.00  0.00           N
ATOM    889  H   GLY    70      44.030  29.950  37.550  1.00  0.00           H
ATOM    890  CA  GLY    70      43.440  29.930  39.550  1.00  0.00           C
ATOM    891  HA1 GLY    70      43.120  28.950  39.200  1.00  0.00           H
ATOM    892  HA2 GLY    70      42.600  30.560  39.840  1.00  0.00           H
ATOM    893  C   GLY    70      44.400  29.680  40.710  1.00  0.00           C
ATOM    894  O   GLY    70      44.070  30.090  41.840  1.00  0.00           O
ATOM    895  N   THR    71      45.550  29.050  40.350  1.00  0.00           N
ATOM    896  H   THR    71      45.510  28.750  39.390  1.00  0.00           H
ATOM    897  CA  THR    71      46.750  28.760  41.200  1.00  0.00           C
ATOM    898  HA  THR    71      46.840  29.480  42.020  1.00  0.00           H
ATOM    899  CB  THR    71      46.760  27.340  41.760  1.00  0.00           C
ATOM    900  HB  THR    71      47.660  27.130  42.350  1.00  0.00           H
ATOM    901  CG2 THR    71      45.540  27.010  42.680  1.00  0.00           C
ATOM    902 1HG2 THR    71      45.210  27.860  43.260  1.00  0.00           H
ATOM    903 2HG2 THR    71      44.660  26.760  42.080  1.00  0.00           H
ATOM    904 3HG2 THR    71      45.900  26.110  43.170  1.00  0.00           H
ATOM    905  OG1 THR    71      46.770  26.310  40.770  1.00  0.00           O
ATOM    906  HG1 THR    71      46.740  25.430  41.160  1.00  0.00           H
ATOM    907  C   THR    71      48.110  29.000  40.530  1.00  0.00           C
ATOM    908  O   THR    71      48.180  29.150  39.250  1.00  0.00           O
ATOM    909  N   ASP    72      49.180  28.960  41.300  1.00  0.00           N
ATOM    910  H   ASP    72      49.210  29.070  42.310  1.00  0.00           H
ATOM    911  CA  ASP    72      50.500  28.950  40.660  1.00  0.00           C
ATOM    912  HA  ASP    72      50.650  29.870  40.090  1.00  0.00           H
ATOM    913  CB  ASP    72      51.550  28.920  41.780  1.00  0.00           C
ATOM    914  HB1 ASP    72      52.490  29.030  41.240  1.00  0.00           H
ATOM    915  HB2 ASP    72      51.610  27.890  42.140  1.00  0.00           H
ATOM    916  CG  ASP    72      51.440  29.940  42.970  1.00  0.00           C
ATOM    917  OD1 ASP    72      52.270  30.830  43.170  1.00  0.00           O
ATOM    918  OD2 ASP    72      50.410  29.900  43.710  1.00  0.00           O
ATOM    919  C   ASP    72      50.770  27.770  39.780  1.00  0.00           C
ATOM    920  O   ASP    72      51.440  27.870  38.780  1.00  0.00           O
ATOM    921  N   SER    73      50.120  26.680  40.160  1.00  0.00           N
ATOM    922  H   SER    73      49.720  26.690  41.080  1.00  0.00           H
ATOM    923  CA  SER    73      50.120  25.420  39.380  1.00  0.00           C
ATOM    924  HA  SER    73      51.180  25.190  39.250  1.00  0.00           H
ATOM    925  CB  SER    73      49.680  24.360  40.300  1.00  0.00           C
ATOM    926  HB1 SER    73      49.510  23.530  39.610  1.00  0.00           H
ATOM    927  HB2 SER    73      48.670  24.490  40.660  1.00  0.00           H
ATOM    928  OG  SER    73      50.780  24.170  41.280  1.00  0.00           O
ATOM    929  HG  SER    73      50.500  24.400  42.170  1.00  0.00           H
ATOM    930  C   SER    73      49.310  25.530  38.120  1.00  0.00           C
ATOM    931  O   SER    73      49.720  24.970  37.100  1.00  0.00           O
ATOM    932  N   VAL    74      48.170  26.230  38.090  1.00  0.00           N
ATOM    933  H   VAL    74      47.850  26.670  38.950  1.00  0.00           H
ATOM    934  CA  VAL    74      47.310  26.460  36.880  1.00  0.00           C
ATOM    935  HA  VAL    74      47.220  25.490  36.400  1.00  0.00           H
ATOM    936  CB  VAL    74      45.850  26.820  37.180  1.00  0.00           C
ATOM    937  HB  VAL    74      45.800  27.760  37.740  1.00  0.00           H
ATOM    938  CG1 VAL    74      45.040  26.930  35.870  1.00  0.00           C
ATOM    939 1HG1 VAL    74      43.990  27.170  36.080  1.00  0.00           H
ATOM    940 2HG1 VAL    74      45.540  27.750  35.360  1.00  0.00           H
ATOM    941 3HG1 VAL    74      45.010  26.000  35.310  1.00  0.00           H
ATOM    942  CG2 VAL    74      45.180  25.670  37.920  1.00  0.00           C
ATOM    943 1HG2 VAL    74      44.160  26.010  38.090  1.00  0.00           H
ATOM    944 2HG2 VAL    74      45.100  24.750  37.340  1.00  0.00           H
ATOM    945 3HG2 VAL    74      45.500  25.370  38.920  1.00  0.00           H
ATOM    946  C   VAL    74      48.100  27.360  35.940  1.00  0.00           C
ATOM    947  O   VAL    74      48.190  26.950  34.810  1.00  0.00           O
ATOM    948  N   LYS    75      48.760  28.470  36.390  1.00  0.00           N
ATOM    949  H   LYS    75      48.580  28.670  37.360  1.00  0.00           H
ATOM    950  CA  LYS    75      49.680  29.280  35.570  1.00  0.00           C
ATOM    951  HA  LYS    75      49.120  29.920  34.880  1.00  0.00           H
ATOM    952  CB  LYS    75      50.350  30.200  36.640  1.00  0.00           C
ATOM    953  HB1 LYS    75      51.090  29.560  37.130  1.00  0.00           H
ATOM    954  HB2 LYS    75      49.660  30.690  37.330  1.00  0.00           H
ATOM    955  CG  LYS    75      51.080  31.380  35.920  1.00  0.00           C
ATOM    956  HG1 LYS    75      50.450  32.190  35.570  1.00  0.00           H
ATOM    957  HG2 LYS    75      51.670  30.980  35.100  1.00  0.00           H
ATOM    958  CD  LYS    75      52.080  31.990  36.860  1.00  0.00           C
ATOM    959  HD1 LYS    75      52.870  31.260  36.960  1.00  0.00           H
ATOM    960  HD2 LYS    75      51.690  32.320  37.820  1.00  0.00           H
ATOM    961  CE  LYS    75      52.770  33.110  36.070  1.00  0.00           C
ATOM    962  HE1 LYS    75      52.020  33.680  35.510  1.00  0.00           H
ATOM    963  HE2 LYS    75      53.390  32.720  35.270  1.00  0.00           H
ATOM    964  NZ  LYS    75      53.400  33.990  37.120  1.00  0.00           N
ATOM    965  HZ1 LYS    75      53.840  34.750  36.630  1.00  0.00           H
ATOM    966  HZ2 LYS    75      52.740  34.290  37.820  1.00  0.00           H
ATOM    967  HZ3 LYS    75      54.110  33.470  37.620  1.00  0.00           H
ATOM    968  C   LYS    75      50.730  28.510  34.780  1.00  0.00           C
ATOM    969  O   LYS    75      50.960  28.850  33.640  1.00  0.00           O
ATOM    970  N   GLY    76      51.390  27.500  35.320  1.00  0.00           N
ATOM    971  H   GLY    76      51.170  27.280  36.290  1.00  0.00           H
ATOM    972  CA  GLY    76      52.490  26.790  34.700  1.00  0.00           C
ATOM    973  HA1 GLY    76      52.980  26.120  35.410  1.00  0.00           H
ATOM    974  HA2 GLY    76      53.230  27.550  34.440  1.00  0.00           H
ATOM    975  C   GLY    76      52.210  25.930  33.450  1.00  0.00           C
ATOM    976  O   GLY    76      53.150  25.700  32.640  1.00  0.00           O
ATOM    977  N   ARG    77      50.930  25.490  33.210  1.00  0.00           N
ATOM    978  H   ARG    77      50.330  25.820  33.950  1.00  0.00           H
ATOM    979  CA  ARG    77      50.420  24.430  32.260  1.00  0.00           C
ATOM    980  HA  ARG    77      51.100  24.140  31.470  1.00  0.00           H
ATOM    981  CB  ARG    77      50.270  23.150  33.110  1.00  0.00           C
ATOM    982  HB1 ARG    77      49.480  23.280  33.850  1.00  0.00           H
ATOM    983  HB2 ARG    77      51.190  22.940  33.650  1.00  0.00           H
ATOM    984  CG  ARG    77      49.990  21.880  32.280  1.00  0.00           C
ATOM    985  HG1 ARG    77      50.680  21.860  31.440  1.00  0.00           H
ATOM    986  HG2 ARG    77      48.970  21.850  31.900  1.00  0.00           H
ATOM    987  CD  ARG    77      50.270  20.590  33.120  1.00  0.00           C
ATOM    988  HD1 ARG    77      51.330  20.690  33.360  1.00  0.00           H
ATOM    989  HD2 ARG    77      50.180  19.740  32.440  1.00  0.00           H
ATOM    990  NE  ARG    77      49.340  20.310  34.220  1.00  0.00           N
ATOM    991  HE  ARG    77      49.660  20.520  35.150  1.00  0.00           H
ATOM    992  CZ  ARG    77      48.110  19.850  34.080  1.00  0.00           C
ATOM    993  NH1 ARG    77      47.600  19.630  32.900  1.00  0.00           N
ATOM    994 1HH1 ARG    77      48.150  19.750  32.070  1.00  0.00           H
ATOM    995 2HH1 ARG    77      46.660  19.270  32.820  1.00  0.00           H
ATOM    996  NH2 ARG    77      47.350  19.600  35.050  1.00  0.00           N
ATOM    997 1HH2 ARG    77      47.580  19.820  36.000  1.00  0.00           H
ATOM    998 2HH2 ARG    77      46.400  19.320  34.820  1.00  0.00           H
ATOM    999  C   ARG    77      49.210  24.800  31.340  1.00  0.00           C
ATOM   1000  O   ARG    77      48.900  24.060  30.380  1.00  0.00           O
ATOM   1001  N   PHE    78      48.450  25.770  31.800  1.00  0.00           N
ATOM   1002  H   PHE    78      48.740  26.170  32.680  1.00  0.00           H
ATOM   1003  CA  PHE    78      47.250  26.410  31.210  1.00  0.00           C
ATOM   1004  HA  PHE    78      47.050  25.820  30.320  1.00  0.00           H
ATOM   1005  CB  PHE    78      46.030  26.230  32.140  1.00  0.00           C
ATOM   1006  HB1 PHE    78      45.120  26.600  31.660  1.00  0.00           H
ATOM   1007  HB2 PHE    78      46.090  26.940  32.960  1.00  0.00           H
ATOM   1008  CG  PHE    78      45.850  24.790  32.680  1.00  0.00           C
ATOM   1009  CD1 PHE    78      46.780  24.210  33.600  1.00  0.00           C
ATOM   1010  HD1 PHE    78      47.680  24.760  33.810  1.00  0.00           H
ATOM   1011  CE1 PHE    78      46.530  22.850  34.120  1.00  0.00           C
ATOM   1012  HE1 PHE    78      47.240  22.380  34.780  1.00  0.00           H
ATOM   1013  CZ  PHE    78      45.460  22.110  33.680  1.00  0.00           C
ATOM   1014  HZ  PHE    78      45.310  21.110  34.040  1.00  0.00           H
ATOM   1015  CE2 PHE    78      44.600  22.710  32.680  1.00  0.00           C
ATOM   1016  HE2 PHE    78      43.770  22.090  32.370  1.00  0.00           H
ATOM   1017  CD2 PHE    78      44.760  24.050  32.260  1.00  0.00           C
ATOM   1018  HD2 PHE    78      44.030  24.510  31.600  1.00  0.00           H
ATOM   1019  C   PHE    78      47.560  27.820  30.800  1.00  0.00           C
ATOM   1020  O   PHE    78      48.280  28.560  31.520  1.00  0.00           O
ATOM   1021  N   ALA    79      47.070  28.250  29.620  1.00  0.00           N
ATOM   1022  H   ALA    79      46.450  27.660  29.090  1.00  0.00           H
ATOM   1023  CA  ALA    79      47.440  29.550  29.040  1.00  0.00           C
ATOM   1024  HA  ALA    79      47.740  30.280  29.790  1.00  0.00           H
ATOM   1025  CB  ALA    79      48.640  29.350  28.060  1.00  0.00           C
ATOM   1026  HB1 ALA    79      49.000  30.290  27.640  1.00  0.00           H
ATOM   1027  HB2 ALA    79      49.400  28.810  28.640  1.00  0.00           H
ATOM   1028  HB3 ALA    79      48.360  28.770  27.180  1.00  0.00           H
ATOM   1029  C   ALA    79      46.260  30.240  28.280  1.00  0.00           C
ATOM   1030  O   ALA    79      45.680  29.630  27.400  1.00  0.00           O
ATOM   1031  N   ILE    80      45.910  31.480  28.560  1.00  0.00           N
ATOM   1032  H   ILE    80      46.440  31.990  29.260  1.00  0.00           H
ATOM   1033  CA  ILE    80      44.700  32.170  28.070  1.00  0.00           C
ATOM   1034  HA  ILE    80      44.080  31.410  27.590  1.00  0.00           H
ATOM   1035  CB  ILE    80      43.840  32.520  29.290  1.00  0.00           C
ATOM   1036  HB  ILE    80      43.720  31.690  29.980  1.00  0.00           H
ATOM   1037  CG2 ILE    80      44.520  33.660  30.090  1.00  0.00           C
ATOM   1038 1HG2 ILE    80      43.980  33.980  30.980  1.00  0.00           H
ATOM   1039 2HG2 ILE    80      45.490  33.260  30.390  1.00  0.00           H
ATOM   1040 3HG2 ILE    80      44.690  34.510  29.440  1.00  0.00           H
ATOM   1041  CG1 ILE    80      42.390  32.860  28.850  1.00  0.00           C
ATOM   1042 1HG1 ILE    80      42.020  31.950  28.380  1.00  0.00           H
ATOM   1043 2HG1 ILE    80      42.350  33.710  28.170  1.00  0.00           H
ATOM   1044  CD  ILE    80      41.430  33.190  30.010  1.00  0.00           C
ATOM   1045  HD1 ILE    80      40.430  33.450  29.670  1.00  0.00           H
ATOM   1046  HD2 ILE    80      41.420  32.370  30.730  1.00  0.00           H
ATOM   1047  HD3 ILE    80      41.840  34.060  30.520  1.00  0.00           H
ATOM   1048  C   ILE    80      44.970  33.290  27.050  1.00  0.00           C
ATOM   1049  O   ILE    80      45.930  33.960  27.200  1.00  0.00           O
ATOM   1050  N   SER    81      44.160  33.570  26.000  1.00  0.00           N
ATOM   1051  H   SER    81      43.260  33.120  25.970  1.00  0.00           H
ATOM   1052  CA  SER    81      44.430  34.600  25.020  1.00  0.00           C
ATOM   1053  HA  SER    81      44.900  35.420  25.570  1.00  0.00           H
ATOM   1054  CB  SER    81      45.290  34.070  23.910  1.00  0.00           C
ATOM   1055  HB1 SER    81      45.200  34.680  23.010  1.00  0.00           H
ATOM   1056  HB2 SER    81      44.810  33.150  23.560  1.00  0.00           H
ATOM   1057  OG  SER    81      46.630  33.920  24.180  1.00  0.00           O
ATOM   1058  HG  SER    81      46.660  33.150  24.750  1.00  0.00           H
ATOM   1059  C   SER    81      43.110  35.210  24.480  1.00  0.00           C
ATOM   1060  O   SER    81      42.070  34.640  24.710  1.00  0.00           O
ATOM   1061  N   ARG    82      43.090  36.300  23.630  1.00  0.00           N
ATOM   1062  H   ARG    82      43.990  36.750  23.490  1.00  0.00           H
ATOM   1063  CA  ARG    82      41.840  36.840  23.040  1.00  0.00           C
ATOM   1064  HA  ARG    82      41.180  35.980  22.910  1.00  0.00           H
ATOM   1065  CB  ARG    82      41.090  37.920  23.950  1.00  0.00           C
ATOM   1066  HB1 ARG    82      40.490  37.410  24.700  1.00  0.00           H
ATOM   1067  HB2 ARG    82      40.480  38.520  23.270  1.00  0.00           H
ATOM   1068  CG  ARG    82      42.050  38.940  24.630  1.00  0.00           C
ATOM   1069  HG1 ARG    82      42.820  39.310  23.940  1.00  0.00           H
ATOM   1070  HG2 ARG    82      42.610  38.490  25.450  1.00  0.00           H
ATOM   1071  CD  ARG    82      41.310  40.130  25.290  1.00  0.00           C
ATOM   1072  HD1 ARG    82      41.930  40.730  25.960  1.00  0.00           H
ATOM   1073  HD2 ARG    82      40.460  39.760  25.860  1.00  0.00           H
ATOM   1074  NE  ARG    82      40.790  41.040  24.190  1.00  0.00           N
ATOM   1075  HE  ARG    82      41.440  41.290  23.460  1.00  0.00           H
ATOM   1076  CZ  ARG    82      39.590  41.650  24.120  1.00  0.00           C
ATOM   1077  NH1 ARG    82      38.710  41.510  25.060  1.00  0.00           N
ATOM   1078 1HH1 ARG    82      38.800  40.830  25.800  1.00  0.00           H
ATOM   1079 2HH1 ARG    82      37.820  41.960  24.920  1.00  0.00           H
ATOM   1080  NH2 ARG    82      39.360  42.540  23.180  1.00  0.00           N
ATOM   1081 1HH2 ARG    82      40.020  42.540  22.410  1.00  0.00           H
ATOM   1082 2HH2 ARG    82      38.480  43.010  23.040  1.00  0.00           H
ATOM   1083  C   ARG    82      42.030  37.390  21.570  1.00  0.00           C
ATOM   1084  O   ARG    82      42.800  38.310  21.320  1.00  0.00           O
ATOM   1085  N   ASP    83      41.180  36.950  20.690  1.00  0.00           N
ATOM   1086  H   ASP    83      40.590  36.160  20.940  1.00  0.00           H
ATOM   1087  CA  ASP    83      41.040  37.360  19.300  1.00  0.00           C
ATOM   1088  HA  ASP    83      42.000  37.730  18.960  1.00  0.00           H
ATOM   1089  CB  ASP    83      40.640  36.210  18.400  1.00  0.00           C
ATOM   1090  HB1 ASP    83      39.640  35.870  18.680  1.00  0.00           H
ATOM   1091  HB2 ASP    83      41.300  35.360  18.570  1.00  0.00           H
ATOM   1092  CG  ASP    83      40.680  36.570  16.890  1.00  0.00           C
ATOM   1093  OD1 ASP    83      40.800  37.750  16.540  1.00  0.00           O
ATOM   1094  OD2 ASP    83      40.570  35.590  16.060  1.00  0.00           O
ATOM   1095  C   ASP    83      40.070  38.530  19.130  1.00  0.00           C
ATOM   1096  O   ASP    83      38.850  38.350  19.300  1.00  0.00           O
ATOM   1097  N   ASN    84      40.620  39.710  18.840  1.00  0.00           N
ATOM   1098  H   ASN    84      41.630  39.630  18.760  1.00  0.00           H
ATOM   1099  CA  ASN    84      39.890  41.010  18.640  1.00  0.00           C
ATOM   1100  HA  ASN    84      39.140  41.140  19.420  1.00  0.00           H
ATOM   1101  CB  ASN    84      40.870  42.130  18.840  1.00  0.00           C
ATOM   1102  HB1 ASN    84      40.380  43.050  18.500  1.00  0.00           H
ATOM   1103  HB2 ASN    84      41.710  42.000  18.150  1.00  0.00           H
ATOM   1104  CG  ASN    84      41.500  42.310  20.200  1.00  0.00           C
ATOM   1105  OD1 ASN    84      41.290  41.550  21.100  1.00  0.00           O
ATOM   1106  ND2 ASN    84      42.230  43.440  20.420  1.00  0.00           N
ATOM   1107 1HD2 ASN    84      42.130  44.200  19.770  1.00  0.00           H
ATOM   1108 2HD2 ASN    84      42.740  43.490  21.290  1.00  0.00           H
ATOM   1109  C   ASN    84      39.210  41.060  17.280  1.00  0.00           C
ATOM   1110  O   ASN    84      38.050  41.550  17.270  1.00  0.00           O
ATOM   1111  N   ALA    85      39.750  40.490  16.230  1.00  0.00           N
ATOM   1112  H   ALA    85      40.610  39.960  16.310  1.00  0.00           H
ATOM   1113  CA  ALA    85      39.090  40.320  15.010  1.00  0.00           C
ATOM   1114  HA  ALA    85      38.640  41.290  14.790  1.00  0.00           H
ATOM   1115  CB  ALA    85      40.140  39.960  13.990  1.00  0.00           C
ATOM   1116  HB1 ALA    85      40.400  38.920  14.170  1.00  0.00           H
ATOM   1117  HB2 ALA    85      39.730  40.100  12.990  1.00  0.00           H
ATOM   1118  HB3 ALA    85      41.030  40.590  14.060  1.00  0.00           H
ATOM   1119  C   ALA    85      37.930  39.370  15.020  1.00  0.00           C
ATOM   1120  O   ALA    85      36.900  39.690  14.460  1.00  0.00           O
ATOM   1121  N   LYS    86      37.920  38.350  15.860  1.00  0.00           N
ATOM   1122  H   LYS    86      38.850  38.010  16.070  1.00  0.00           H
ATOM   1123  CA  LYS    86      36.830  37.300  15.980  1.00  0.00           C
ATOM   1124  HA  LYS    86      36.120  37.380  15.150  1.00  0.00           H
ATOM   1125  CB  LYS    86      37.390  35.900  15.780  1.00  0.00           C
ATOM   1126  HB1 LYS    86      37.890  35.500  16.670  1.00  0.00           H
ATOM   1127  HB2 LYS    86      38.160  36.080  15.030  1.00  0.00           H
ATOM   1128  CG  LYS    86      36.430  34.820  15.300  1.00  0.00           C
ATOM   1129  HG1 LYS    86      35.890  35.240  14.460  1.00  0.00           H
ATOM   1130  HG2 LYS    86      35.670  34.590  16.050  1.00  0.00           H
ATOM   1131  CD  LYS    86      37.180  33.600  14.790  1.00  0.00           C
ATOM   1132  HD1 LYS    86      37.800  33.270  15.620  1.00  0.00           H
ATOM   1133  HD2 LYS    86      37.890  33.810  13.980  1.00  0.00           H
ATOM   1134  CE  LYS    86      36.160  32.600  14.480  1.00  0.00           C
ATOM   1135  HE1 LYS    86      35.290  33.050  14.010  1.00  0.00           H
ATOM   1136  HE2 LYS    86      35.720  32.330  15.440  1.00  0.00           H
ATOM   1137  NZ  LYS    86      36.670  31.460  13.720  1.00  0.00           N
ATOM   1138  HZ1 LYS    86      36.050  30.670  13.660  1.00  0.00           H
ATOM   1139  HZ2 LYS    86      36.730  31.810  12.780  1.00  0.00           H
ATOM   1140  HZ3 LYS    86      37.600  31.150  13.990  1.00  0.00           H
ATOM   1141  C   LYS    86      36.040  37.480  17.270  1.00  0.00           C
ATOM   1142  O   LYS    86      35.260  36.530  17.590  1.00  0.00           O
ATOM   1143  N   ASN    87      36.180  38.540  18.050  1.00  0.00           N
ATOM   1144  H   ASN    87      36.790  39.280  17.730  1.00  0.00           H
ATOM   1145  CA  ASN    87      35.390  38.670  19.360  1.00  0.00           C
ATOM   1146  HA  ASN    87      35.950  39.340  20.020  1.00  0.00           H
ATOM   1147  CB  ASN    87      33.990  39.140  19.120  1.00  0.00           C
ATOM   1148  HB1 ASN    87      33.460  39.230  20.070  1.00  0.00           H
ATOM   1149  HB2 ASN    87      33.450  38.410  18.510  1.00  0.00           H
ATOM   1150  CG  ASN    87      34.100  40.430  18.350  1.00  0.00           C
ATOM   1151  OD1 ASN    87      34.760  41.400  18.720  1.00  0.00           O
ATOM   1152  ND2 ASN    87      33.470  40.510  17.220  1.00  0.00           N
ATOM   1153 1HD2 ASN    87      32.870  39.780  16.880  1.00  0.00           H
ATOM   1154 2HD2 ASN    87      33.590  41.400  16.750  1.00  0.00           H
ATOM   1155  C   ASN    87      35.420  37.300  20.200  1.00  0.00           C
ATOM   1156  O   ASN    87      34.400  36.750  20.630  1.00  0.00           O
ATOM   1157  N   THR    88      36.590  36.660  20.200  1.00  0.00           N
ATOM   1158  H   THR    88      37.370  37.190  19.820  1.00  0.00           H
ATOM   1159  CA  THR    88      36.820  35.260  20.790  1.00  0.00           C
ATOM   1160  HA  THR    88      35.920  34.860  21.260  1.00  0.00           H
ATOM   1161  CB  THR    88      37.090  34.200  19.710  1.00  0.00           C
ATOM   1162  HB  THR    88      38.020  34.450  19.210  1.00  0.00           H
ATOM   1163  CG2 THR    88      37.260  32.740  20.070  1.00  0.00           C
ATOM   1164 1HG2 THR    88      37.660  32.170  19.230  1.00  0.00           H
ATOM   1165 2HG2 THR    88      37.860  32.580  20.970  1.00  0.00           H
ATOM   1166 3HG2 THR    88      36.300  32.270  20.260  1.00  0.00           H
ATOM   1167  OG1 THR    88      35.980  34.290  18.790  1.00  0.00           O
ATOM   1168  HG1 THR    88      35.820  35.230  18.670  1.00  0.00           H
ATOM   1169  C   THR    88      37.900  35.130  21.860  1.00  0.00           C
ATOM   1170  O   THR    88      39.050  35.500  21.640  1.00  0.00           O
ATOM   1171  N   MET    89      37.520  34.520  22.940  1.00  0.00           N
ATOM   1172  H   MET    89      36.520  34.440  23.030  1.00  0.00           H
ATOM   1173  CA  MET    89      38.430  34.200  24.080  1.00  0.00           C
ATOM   1174  HA  MET    89      39.380  34.750  24.030  1.00  0.00           H
ATOM   1175  CB  MET    89      37.760  34.440  25.440  1.00  0.00           C
ATOM   1176  HB1 MET    89      36.900  33.770  25.540  1.00  0.00           H
ATOM   1177  HB2 MET    89      37.370  35.460  25.480  1.00  0.00           H
ATOM   1178  CG  MET    89      38.740  34.320  26.570  1.00  0.00           C
ATOM   1179  HG1 MET    89      39.500  35.100  26.520  1.00  0.00           H
ATOM   1180  HG2 MET    89      39.300  33.400  26.480  1.00  0.00           H
ATOM   1181  SD  MET    89      38.140  34.260  28.290  1.00  0.00           S
ATOM   1182  CE  MET    89      36.730  33.140  28.100  1.00  0.00           C
ATOM   1183  HE1 MET    89      36.540  32.860  29.130  1.00  0.00           H
ATOM   1184  HE2 MET    89      35.870  33.670  27.700  1.00  0.00           H
ATOM   1185  HE3 MET    89      36.980  32.210  27.590  1.00  0.00           H
ATOM   1186  C   MET    89      38.850  32.780  23.840  1.00  0.00           C
ATOM   1187  O   MET    89      38.080  31.880  23.500  1.00  0.00           O
ATOM   1188  N   TYR    90      40.130  32.410  24.150  1.00  0.00           N
ATOM   1189  H   TYR    90      40.780  33.160  24.340  1.00  0.00           H
ATOM   1190  CA  TYR    90      40.710  31.110  23.950  1.00  0.00           C
ATOM   1191  HA  TYR    90      39.920  30.360  23.840  1.00  0.00           H
ATOM   1192  CB  TYR    90      41.620  31.100  22.690  1.00  0.00           C
ATOM   1193  HB1 TYR    90      42.190  30.180  22.840  1.00  0.00           H
ATOM   1194  HB2 TYR    90      42.280  31.960  22.820  1.00  0.00           H
ATOM   1195  CG  TYR    90      41.020  31.180  21.340  1.00  0.00           C
ATOM   1196  CD1 TYR    90      41.000  32.360  20.610  1.00  0.00           C
ATOM   1197  HD1 TYR    90      41.340  33.250  21.100  1.00  0.00           H
ATOM   1198  CE1 TYR    90      40.650  32.270  19.190  1.00  0.00           C
ATOM   1199  HE1 TYR    90      40.590  33.150  18.570  1.00  0.00           H
ATOM   1200  CZ  TYR    90      40.350  31.030  18.590  1.00  0.00           C
ATOM   1201  OH  TYR    90      40.250  30.890  17.230  1.00  0.00           O
ATOM   1202  HH  TYR    90      40.000  30.030  16.870  1.00  0.00           H
ATOM   1203  CE2 TYR    90      40.360  29.870  19.400  1.00  0.00           C
ATOM   1204  HE2 TYR    90      40.160  28.890  18.980  1.00  0.00           H
ATOM   1205  CD2 TYR    90      40.700  29.920  20.740  1.00  0.00           C
ATOM   1206  HD2 TYR    90      40.670  28.990  21.290  1.00  0.00           H
ATOM   1207  C   TYR    90      41.530  30.570  25.090  1.00  0.00           C
ATOM   1208  O   TYR    90      41.900  31.380  25.960  1.00  0.00           O
ATOM   1209  N   LEU    91      41.690  29.240  25.270  1.00  0.00           N
ATOM   1210  H   LEU    91      41.080  28.630  24.740  1.00  0.00           H
ATOM   1211  CA  LEU    91      42.550  28.640  26.340  1.00  0.00           C
ATOM   1212  HA  LEU    91      43.320  29.350  26.670  1.00  0.00           H
ATOM   1213  CB  LEU    91      41.540  28.160  27.370  1.00  0.00           C
ATOM   1214  HB1 LEU    91      40.850  27.480  26.880  1.00  0.00           H
ATOM   1215  HB2 LEU    91      40.930  28.980  27.770  1.00  0.00           H
ATOM   1216  CG  LEU    91      42.010  27.530  28.700  1.00  0.00           C
ATOM   1217  HG  LEU    91      42.590  26.650  28.440  1.00  0.00           H
ATOM   1218  CD1 LEU    91      42.960  28.380  29.450  1.00  0.00           C
ATOM   1219 1HD1 LEU    91      42.480  29.270  29.880  1.00  0.00           H
ATOM   1220 2HD1 LEU    91      43.240  27.760  30.290  1.00  0.00           H
ATOM   1221 3HD1 LEU    91      43.830  28.680  28.870  1.00  0.00           H
ATOM   1222  CD2 LEU    91      40.740  27.220  29.590  1.00  0.00           C
ATOM   1223 1HD2 LEU    91      40.480  28.150  30.100  1.00  0.00           H
ATOM   1224 2HD2 LEU    91      39.880  27.070  28.940  1.00  0.00           H
ATOM   1225 3HD2 LEU    91      41.000  26.350  30.180  1.00  0.00           H
ATOM   1226  C   LEU    91      43.260  27.440  25.790  1.00  0.00           C
ATOM   1227  O   LEU    91      42.630  26.490  25.440  1.00  0.00           O
ATOM   1228  N   GLN    92      44.590  27.560  25.760  1.00  0.00           N
ATOM   1229  H   GLN    92      44.980  28.350  26.260  1.00  0.00           H
ATOM   1230  CA  GLN    92      45.360  26.320  25.660  1.00  0.00           C
ATOM   1231  HA  GLN    92      44.920  25.640  24.930  1.00  0.00           H
ATOM   1232  CB  GLN    92      46.720  26.590  25.070  1.00  0.00           C
ATOM   1233  HB1 GLN    92      47.320  25.690  25.190  1.00  0.00           H
ATOM   1234  HB2 GLN    92      47.180  27.350  25.690  1.00  0.00           H
ATOM   1235  CG  GLN    92      46.760  26.990  23.560  1.00  0.00           C
ATOM   1236  HG1 GLN    92      45.960  27.670  23.280  1.00  0.00           H
ATOM   1237  HG2 GLN    92      46.590  26.100  22.950  1.00  0.00           H
ATOM   1238  CD  GLN    92      48.000  27.750  23.160  1.00  0.00           C
ATOM   1239  OE1 GLN    92      48.800  28.210  24.000  1.00  0.00           O
ATOM   1240  NE2 GLN    92      48.260  28.100  21.900  1.00  0.00           N
ATOM   1241 1HE2 GLN    92      47.660  27.730  21.180  1.00  0.00           H
ATOM   1242 2HE2 GLN    92      48.980  28.800  21.720  1.00  0.00           H
ATOM   1243  C   GLN    92      45.420  25.700  27.050  1.00  0.00           C
ATOM   1244  O   GLN    92      45.350  26.390  28.070  1.00  0.00           O
ATOM   1245  N   MET    93      45.430  24.350  27.050  1.00  0.00           N
ATOM   1246  H   MET    93      45.360  23.950  26.120  1.00  0.00           H
ATOM   1247  CA  MET    93      45.530  23.460  28.190  1.00  0.00           C
ATOM   1248  HA  MET    93      46.150  23.990  28.910  1.00  0.00           H
ATOM   1249  CB  MET    93      44.200  23.120  28.750  1.00  0.00           C
ATOM   1250  HB1 MET    93      43.780  24.080  29.060  1.00  0.00           H
ATOM   1251  HB2 MET    93      44.330  22.440  29.590  1.00  0.00           H
ATOM   1252  CG  MET    93      43.180  22.430  27.780  1.00  0.00           C
ATOM   1253  HG1 MET    93      43.520  21.410  27.600  1.00  0.00           H
ATOM   1254  HG2 MET    93      43.190  22.960  26.830  1.00  0.00           H
ATOM   1255  SD  MET    93      41.500  22.270  28.500  1.00  0.00           S
ATOM   1256  CE  MET    93      41.650  20.910  29.790  1.00  0.00           C
ATOM   1257  HE1 MET    93      42.150  21.240  30.700  1.00  0.00           H
ATOM   1258  HE2 MET    93      40.650  20.550  30.040  1.00  0.00           H
ATOM   1259  HE3 MET    93      42.120  20.040  29.350  1.00  0.00           H
ATOM   1260  C   MET    93      46.370  22.220  27.790  1.00  0.00           C
ATOM   1261  O   MET    93      45.990  21.590  26.830  1.00  0.00           O
ATOM   1262  N   ASN    94      47.510  21.980  28.460  1.00  0.00           N
ATOM   1263  H   ASN    94      47.750  22.470  29.310  1.00  0.00           H
ATOM   1264  CA  ASN    94      48.600  21.140  27.970  1.00  0.00           C
ATOM   1265  HA  ASN    94      48.370  20.680  27.000  1.00  0.00           H
ATOM   1266  CB  ASN    94      49.890  21.910  27.870  1.00  0.00           C
ATOM   1267  HB1 ASN    94      50.740  21.320  27.520  1.00  0.00           H
ATOM   1268  HB2 ASN    94      50.170  22.380  28.810  1.00  0.00           H
ATOM   1269  CG  ASN    94      49.740  23.100  26.930  1.00  0.00           C
ATOM   1270  OD1 ASN    94      49.090  23.040  25.930  1.00  0.00           O
ATOM   1271  ND2 ASN    94      50.340  24.240  27.200  1.00  0.00           N
ATOM   1272 1HD2 ASN    94      51.050  24.250  27.920  1.00  0.00           H
ATOM   1273 2HD2 ASN    94      50.400  24.780  26.350  1.00  0.00           H
ATOM   1274  C   ASN    94      48.890  19.920  28.950  1.00  0.00           C
ATOM   1275  O   ASN    94      48.690  19.980  30.180  1.00  0.00           O
ATOM   1276  N   SER    95      49.540  18.880  28.450  1.00  0.00           N
ATOM   1277  H   SER    95      49.680  18.780  27.460  1.00  0.00           H
ATOM   1278  CA  SER    95      50.180  17.820  29.210  1.00  0.00           C
ATOM   1279  HA  SER    95      50.380  17.060  28.460  1.00  0.00           H
ATOM   1280  CB  SER    95      51.570  18.240  29.740  1.00  0.00           C
ATOM   1281  HB1 SER    95      52.240  17.380  29.700  1.00  0.00           H
ATOM   1282  HB2 SER    95      51.560  18.500  30.790  1.00  0.00           H
ATOM   1283  OG  SER    95      52.120  19.260  28.980  1.00  0.00           O
ATOM   1284  HG  SER    95      52.860  18.870  28.520  1.00  0.00           H
ATOM   1285  C   SER    95      49.250  17.270  30.340  1.00  0.00           C
ATOM   1286  O   SER    95      49.510  17.320  31.550  1.00  0.00           O
ATOM   1287  N   LEU    96      48.000  17.010  29.930  1.00  0.00           N
ATOM   1288  H   LEU    96      47.750  17.080  28.960  1.00  0.00           H
ATOM   1289  CA  LEU    96      46.840  16.900  30.880  1.00  0.00           C
ATOM   1290  HA  LEU    96      46.780  17.800  31.500  1.00  0.00           H
ATOM   1291  CB  LEU    96      45.590  16.960  30.040  1.00  0.00           C
ATOM   1292  HB1 LEU    96      44.700  16.860  30.670  1.00  0.00           H
ATOM   1293  HB2 LEU    96      45.500  16.100  29.370  1.00  0.00           H
ATOM   1294  CG  LEU    96      45.400  18.220  29.150  1.00  0.00           C
ATOM   1295  HG  LEU    96      46.260  18.350  28.480  1.00  0.00           H
ATOM   1296  CD1 LEU    96      44.170  18.110  28.310  1.00  0.00           C
ATOM   1297 1HD1 LEU    96      44.040  17.150  27.800  1.00  0.00           H
ATOM   1298 2HD1 LEU    96      43.300  18.190  28.960  1.00  0.00           H
ATOM   1299 3HD1 LEU    96      44.120  18.810  27.470  1.00  0.00           H
ATOM   1300  CD2 LEU    96      45.310  19.570  29.900  1.00  0.00           C
ATOM   1301 1HD2 LEU    96      44.470  19.610  30.600  1.00  0.00           H
ATOM   1302 2HD2 LEU    96      46.240  19.690  30.470  1.00  0.00           H
ATOM   1303 3HD2 LEU    96      45.230  20.350  29.140  1.00  0.00           H
ATOM   1304  C   LEU    96      46.960  15.650  31.730  1.00  0.00           C
ATOM   1305  O   LEU    96      47.320  14.590  31.240  1.00  0.00           O
ATOM   1306  N   LYS    97      46.750  15.810  33.070  1.00  0.00           N
ATOM   1307  H   LYS    97      46.150  16.550  33.400  1.00  0.00           H
ATOM   1308  CA  LYS    97      46.660  14.700  33.960  1.00  0.00           C
ATOM   1309  HA  LYS    97      47.230  13.830  33.630  1.00  0.00           H
ATOM   1310  CB  LYS    97      47.250  15.050  35.340  1.00  0.00           C
ATOM   1311  HB1 LYS    97      47.320  14.210  36.040  1.00  0.00           H
ATOM   1312  HB2 LYS    97      46.750  15.930  35.740  1.00  0.00           H
ATOM   1313  CG  LYS    97      48.630  15.630  35.280  1.00  0.00           C
ATOM   1314  HG1 LYS    97      48.610  16.590  34.760  1.00  0.00           H
ATOM   1315  HG2 LYS    97      49.290  14.990  34.700  1.00  0.00           H
ATOM   1316  CD  LYS    97      49.160  15.770  36.690  1.00  0.00           C
ATOM   1317  HD1 LYS    97      49.280  14.760  37.080  1.00  0.00           H
ATOM   1318  HD2 LYS    97      48.440  16.220  37.370  1.00  0.00           H
ATOM   1319  CE  LYS    97      50.410  16.490  36.970  1.00  0.00           C
ATOM   1320  HE1 LYS    97      50.590  16.520  38.040  1.00  0.00           H
ATOM   1321  HE2 LYS    97      50.190  17.490  36.600  1.00  0.00           H
ATOM   1322  NZ  LYS    97      51.580  16.080  36.170  1.00  0.00           N
ATOM   1323  HZ1 LYS    97      52.380  16.690  36.260  1.00  0.00           H
ATOM   1324  HZ2 LYS    97      51.880  15.190  36.550  1.00  0.00           H
ATOM   1325  HZ3 LYS    97      51.360  16.070  35.180  1.00  0.00           H
ATOM   1326  C   LYS    97      45.240  14.190  34.050  1.00  0.00           C
ATOM   1327  O   LYS    97      44.300  14.880  33.670  1.00  0.00           O
ATOM   1328  N   PRO    98      44.950  12.940  34.580  1.00  0.00           N
ATOM   1329  CD  PRO    98      45.940  11.840  34.750  1.00  0.00           C
ATOM   1330  HD1 PRO    98      46.510  11.960  35.670  1.00  0.00           H
ATOM   1331  HD2 PRO    98      46.640  11.730  33.920  1.00  0.00           H
ATOM   1332  CG  PRO    98      45.060  10.570  34.880  1.00  0.00           C
ATOM   1333  HG1 PRO    98      45.520   9.750  35.420  1.00  0.00           H
ATOM   1334  HG2 PRO    98      44.900  10.170  33.880  1.00  0.00           H
ATOM   1335  CB  PRO    98      43.810  11.060  35.520  1.00  0.00           C
ATOM   1336  HB1 PRO    98      43.950  11.290  36.580  1.00  0.00           H
ATOM   1337  HB2 PRO    98      43.030  10.330  35.320  1.00  0.00           H
ATOM   1338  CA  PRO    98      43.610  12.310  34.700  1.00  0.00           C
ATOM   1339  HA  PRO    98      43.250  11.990  33.720  1.00  0.00           H
ATOM   1340  C   PRO    98      42.620  13.200  35.520  1.00  0.00           C
ATOM   1341  O   PRO    98      41.450  13.220  35.250  1.00  0.00           O
ATOM   1342  N   GLU    99      43.110  14.010  36.440  1.00  0.00           N
ATOM   1343  H   GLU    99      44.090  13.920  36.670  1.00  0.00           H
ATOM   1344  CA  GLU    99      42.450  14.990  37.280  1.00  0.00           C
ATOM   1345  HA  GLU    99      41.550  14.500  37.640  1.00  0.00           H
ATOM   1346  CB  GLU    99      43.330  15.340  38.490  1.00  0.00           C
ATOM   1347  HB1 GLU    99      43.600  14.390  38.960  1.00  0.00           H
ATOM   1348  HB2 GLU    99      42.800  16.030  39.160  1.00  0.00           H
ATOM   1349  CG  GLU    99      44.580  16.100  38.040  1.00  0.00           C
ATOM   1350  HG1 GLU    99      44.280  17.070  37.630  1.00  0.00           H
ATOM   1351  HG2 GLU    99      45.170  15.530  37.320  1.00  0.00           H
ATOM   1352  CD  GLU    99      45.550  16.380  39.200  1.00  0.00           C
ATOM   1353  OE1 GLU    99      45.730  17.580  39.540  1.00  0.00           O
ATOM   1354  OE2 GLU    99      46.270  15.500  39.680  1.00  0.00           O
ATOM   1355  C   GLU    99      41.950  16.220  36.520  1.00  0.00           C
ATOM   1356  O   GLU    99      40.970  16.770  36.980  1.00  0.00           O
ATOM   1357  N   ASP   100      42.520  16.520  35.350  1.00  0.00           N
ATOM   1358  H   ASP   100      43.270  15.940  35.000  1.00  0.00           H
ATOM   1359  CA  ASP   100      41.940  17.550  34.510  1.00  0.00           C
ATOM   1360  HA  ASP   100      41.720  18.460  35.070  1.00  0.00           H
ATOM   1361  CB  ASP   100      42.910  17.950  33.440  1.00  0.00           C
ATOM   1362  HB1 ASP   100      42.570  18.720  32.740  1.00  0.00           H
ATOM   1363  HB2 ASP   100      43.090  17.080  32.800  1.00  0.00           H
ATOM   1364  CG  ASP   100      44.240  18.450  33.930  1.00  0.00           C
ATOM   1365  OD1 ASP   100      44.140  19.150  34.920  1.00  0.00           O
ATOM   1366  OD2 ASP   100      45.280  18.130  33.400  1.00  0.00           O
ATOM   1367  C   ASP   100      40.550  17.250  33.930  1.00  0.00           C
ATOM   1368  O   ASP   100      40.000  18.070  33.200  1.00  0.00           O
ATOM   1369  N   THR   101      40.050  16.010  34.150  1.00  0.00           N
ATOM   1370  H   THR   101      40.690  15.420  34.660  1.00  0.00           H
ATOM   1371  CA  THR   101      38.680  15.540  33.840  1.00  0.00           C
ATOM   1372  HA  THR   101      38.610  15.750  32.770  1.00  0.00           H
ATOM   1373  CB  THR   101      38.420  14.030  34.100  1.00  0.00           C
ATOM   1374  HB  THR   101      38.550  13.920  35.170  1.00  0.00           H
ATOM   1375  CG2 THR   101      36.970  13.480  33.650  1.00  0.00           C
ATOM   1376 1HG2 THR   101      36.900  12.410  33.850  1.00  0.00           H
ATOM   1377 2HG2 THR   101      36.350  14.060  34.330  1.00  0.00           H
ATOM   1378 3HG2 THR   101      36.690  13.790  32.640  1.00  0.00           H
ATOM   1379  OG1 THR   101      39.330  13.280  33.270  1.00  0.00           O
ATOM   1380  HG1 THR   101      40.000  12.880  33.840  1.00  0.00           H
ATOM   1381  C   THR   101      37.540  16.300  34.510  1.00  0.00           C
ATOM   1382  O   THR   101      37.120  16.130  35.660  1.00  0.00           O
ATOM   1383  N   ALA   102      37.150  17.330  33.730  1.00  0.00           N
ATOM   1384  H   ALA   102      37.740  17.550  32.950  1.00  0.00           H
ATOM   1385  CA  ALA   102      35.980  18.170  34.090  1.00  0.00           C
ATOM   1386  HA  ALA   102      35.260  17.530  34.600  1.00  0.00           H
ATOM   1387  CB  ALA   102      36.400  19.260  35.080  1.00  0.00           C
ATOM   1388  HB1 ALA   102      36.810  18.890  36.020  1.00  0.00           H
ATOM   1389  HB2 ALA   102      37.060  19.920  34.510  1.00  0.00           H
ATOM   1390  HB3 ALA   102      35.530  19.850  35.380  1.00  0.00           H
ATOM   1391  C   ALA   102      35.190  18.750  32.930  1.00  0.00           C
ATOM   1392  O   ALA   102      35.760  18.800  31.830  1.00  0.00           O
ATOM   1393  N   VAL   103      33.970  19.360  33.150  1.00  0.00           N
ATOM   1394  H   VAL   103      33.600  19.300  34.090  1.00  0.00           H
ATOM   1395  CA  VAL   103      33.410  20.310  32.270  1.00  0.00           C
ATOM   1396  HA  VAL   103      33.790  20.120  31.270  1.00  0.00           H
ATOM   1397  CB  VAL   103      31.870  20.220  32.240  1.00  0.00           C
ATOM   1398  HB  VAL   103      31.520  20.370  33.260  1.00  0.00           H
ATOM   1399  CG1 VAL   103      31.230  21.240  31.280  1.00  0.00           C
ATOM   1400 1HG1 VAL   103      31.540  21.070  30.250  1.00  0.00           H
ATOM   1401 2HG1 VAL   103      30.150  21.240  31.400  1.00  0.00           H
ATOM   1402 3HG1 VAL   103      31.500  22.250  31.600  1.00  0.00           H
ATOM   1403  CG2 VAL   103      31.320  18.830  31.940  1.00  0.00           C
ATOM   1404 1HG2 VAL   103      31.450  18.260  32.860  1.00  0.00           H
ATOM   1405 2HG2 VAL   103      30.270  18.890  31.680  1.00  0.00           H
ATOM   1406 3HG2 VAL   103      31.930  18.390  31.140  1.00  0.00           H
ATOM   1407  C   VAL   103      33.890  21.720  32.630  1.00  0.00           C
ATOM   1408  O   VAL   103      34.150  22.090  33.780  1.00  0.00           O
ATOM   1409  N   TYR   104      34.300  22.400  31.540  1.00  0.00           N
ATOM   1410  H   TYR   104      34.230  21.900  30.670  1.00  0.00           H
ATOM   1411  CA  TYR   104      34.920  23.750  31.530  1.00  0.00           C
ATOM   1412  HA  TYR   104      35.140  23.950  32.570  1.00  0.00           H
ATOM   1413  CB  TYR   104      36.180  23.770  30.770  1.00  0.00           C
ATOM   1414  HB1 TYR   104      36.430  24.830  30.710  1.00  0.00           H
ATOM   1415  HB2 TYR   104      35.960  23.560  29.720  1.00  0.00           H
ATOM   1416  CG  TYR   104      37.360  22.950  31.290  1.00  0.00           C
ATOM   1417  CD1 TYR   104      37.260  21.570  31.410  1.00  0.00           C
ATOM   1418  HD1 TYR   104      36.400  21.030  31.050  1.00  0.00           H
ATOM   1419  CE1 TYR   104      38.280  20.830  31.960  1.00  0.00           C
ATOM   1420  HE1 TYR   104      38.130  19.780  32.200  1.00  0.00           H
ATOM   1421  CZ  TYR   104      39.500  21.480  32.420  1.00  0.00           C
ATOM   1422  OH  TYR   104      40.380  20.680  33.140  1.00  0.00           O
ATOM   1423  HH  TYR   104      40.060  19.790  33.010  1.00  0.00           H
ATOM   1424  CE2 TYR   104      39.620  22.910  32.260  1.00  0.00           C
ATOM   1425  HE2 TYR   104      40.460  23.330  32.780  1.00  0.00           H
ATOM   1426  CD2 TYR   104      38.550  23.650  31.700  1.00  0.00           C
ATOM   1427  HD2 TYR   104      38.620  24.710  31.540  1.00  0.00           H
ATOM   1428  C   TYR   104      33.870  24.810  31.000  1.00  0.00           C
ATOM   1429  O   TYR   104      33.130  24.710  29.990  1.00  0.00           O
ATOM   1430  N   TYR   105      33.890  25.940  31.680  1.00  0.00           N
ATOM   1431  H   TYR   105      34.670  25.890  32.310  1.00  0.00           H
ATOM   1432  CA  TYR   105      32.900  27.060  31.730  1.00  0.00           C
ATOM   1433  HA  TYR   105      32.190  26.820  30.930  1.00  0.00           H
ATOM   1434  CB  TYR   105      32.110  27.080  33.110  1.00  0.00           C
ATOM   1435  HB1 TYR   105      31.410  27.900  32.970  1.00  0.00           H
ATOM   1436  HB2 TYR   105      32.850  27.290  33.880  1.00  0.00           H
ATOM   1437  CG  TYR   105      31.480  25.770  33.540  1.00  0.00           C
ATOM   1438  CD1 TYR   105      31.960  24.930  34.530  1.00  0.00           C
ATOM   1439  HD1 TYR   105      32.930  25.210  34.910  1.00  0.00           H
ATOM   1440  CE1 TYR   105      31.230  23.770  34.840  1.00  0.00           C
ATOM   1441  HE1 TYR   105      31.580  23.070  35.580  1.00  0.00           H
ATOM   1442  CZ  TYR   105      30.040  23.480  34.100  1.00  0.00           C
ATOM   1443  OH  TYR   105      29.380  22.390  34.550  1.00  0.00           O
ATOM   1444  HH  TYR   105      28.620  22.140  34.020  1.00  0.00           H
ATOM   1445  CE2 TYR   105      29.600  24.280  33.050  1.00  0.00           C
ATOM   1446  HE2 TYR   105      28.790  24.020  32.380  1.00  0.00           H
ATOM   1447  CD2 TYR   105      30.400  25.370  32.700  1.00  0.00           C
ATOM   1448  HD2 TYR   105      30.130  26.020  31.880  1.00  0.00           H
ATOM   1449  C   TYR   105      33.500  28.370  31.390  1.00  0.00           C
ATOM   1450  O   TYR   105      34.510  28.770  31.880  1.00  0.00           O
ATOM   1451  N   CYS   106      32.860  29.130  30.460  1.00  0.00           N
ATOM   1452  H   CYS   106      32.230  28.630  29.840  1.00  0.00           H
ATOM   1453  CA  CYS   106      33.120  30.570  30.200  1.00  0.00           C
ATOM   1454  HA  CYS   106      34.170  30.730  30.430  1.00  0.00           H
ATOM   1455  CB  CYS   106      33.000  30.720  28.710  1.00  0.00           C
ATOM   1456  HB1 CYS   106      32.080  30.220  28.380  1.00  0.00           H
ATOM   1457  HB2 CYS   106      33.770  30.140  28.200  1.00  0.00           H
ATOM   1458  SG  CYS   106      32.980  32.300  27.950  1.00  0.00           S
ATOM   1459  C   CYS   106      32.220  31.530  31.050  1.00  0.00           C
ATOM   1460  O   CYS   106      31.070  31.240  31.300  1.00  0.00           O
ATOM   1461  N   ALA   107      32.760  32.660  31.420  1.00  0.00           N
ATOM   1462  H   ALA   107      33.760  32.810  31.300  1.00  0.00           H
ATOM   1463  CA  ALA   107      32.020  33.830  32.050  1.00  0.00           C
ATOM   1464  HA  ALA   107      31.000  33.820  31.680  1.00  0.00           H
ATOM   1465  CB  ALA   107      31.950  33.580  33.570  1.00  0.00           C
ATOM   1466  HB1 ALA   107      31.660  32.540  33.720  1.00  0.00           H
ATOM   1467  HB2 ALA   107      32.900  33.660  34.090  1.00  0.00           H
ATOM   1468  HB3 ALA   107      31.110  34.200  33.860  1.00  0.00           H
ATOM   1469  C   ALA   107      32.560  35.200  31.710  1.00  0.00           C
ATOM   1470  O   ALA   107      33.770  35.280  31.420  1.00  0.00           O
ATOM   1471  N   ALA   108      31.800  36.310  31.750  1.00  0.00           N
ATOM   1472  H   ALA   108      30.850  36.160  32.060  1.00  0.00           H
ATOM   1473  CA  ALA   108      32.300  37.680  31.500  1.00  0.00           C
ATOM   1474  HA  ALA   108      33.380  37.740  31.650  1.00  0.00           H
ATOM   1475  CB  ALA   108      32.170  38.140  30.040  1.00  0.00           C
ATOM   1476  HB1 ALA   108      31.110  38.180  29.800  1.00  0.00           H
ATOM   1477  HB2 ALA   108      32.590  39.140  29.910  1.00  0.00           H
ATOM   1478  HB3 ALA   108      32.670  37.390  29.420  1.00  0.00           H
ATOM   1479  C   ALA   108      31.610  38.640  32.400  1.00  0.00           C
ATOM   1480  O   ALA   108      30.430  38.490  32.890  1.00  0.00           O
ATOM   1481  N   ASP   109      32.450  39.600  32.770  1.00  0.00           N
ATOM   1482  H   ASP   109      33.350  39.630  32.310  1.00  0.00           H
ATOM   1483  CA  ASP   109      32.120  40.710  33.670  1.00  0.00           C
ATOM   1484  HA  ASP   109      31.060  40.960  33.690  1.00  0.00           H
ATOM   1485  CB  ASP   109      32.420  40.100  35.090  1.00  0.00           C
ATOM   1486  HB1 ASP   109      33.510  40.090  35.130  1.00  0.00           H
ATOM   1487  HB2 ASP   109      32.260  39.030  35.190  1.00  0.00           H
ATOM   1488  CG  ASP   109      31.820  40.930  36.220  1.00  0.00           C
ATOM   1489  OD1 ASP   109      30.630  40.750  36.560  1.00  0.00           O
ATOM   1490  OD2 ASP   109      32.500  41.820  36.710  1.00  0.00           O
ATOM   1491  C   ASP   109      32.900  41.970  33.360  1.00  0.00           C
ATOM   1492  O   ASP   109      33.970  41.880  32.780  1.00  0.00           O
ATOM   1493  N   ARG   110      32.460  43.170  33.910  1.00  0.00           N
ATOM   1494  H   ARG   110      31.550  43.150  34.350  1.00  0.00           H
ATOM   1495  CA  ARG   110      33.170  44.380  33.620  1.00  0.00           C
ATOM   1496  HA  ARG   110      33.470  44.290  32.570  1.00  0.00           H
ATOM   1497  CB  ARG   110      32.220  45.610  33.510  1.00  0.00           C
ATOM   1498  HB1 ARG   110      32.760  46.560  33.540  1.00  0.00           H
ATOM   1499  HB2 ARG   110      31.690  45.660  34.460  1.00  0.00           H
ATOM   1500  CG  ARG   110      31.120  45.520  32.440  1.00  0.00           C
ATOM   1501  HG1 ARG   110      30.470  44.680  32.700  1.00  0.00           H
ATOM   1502  HG2 ARG   110      31.540  45.450  31.430  1.00  0.00           H
ATOM   1503  CD  ARG   110      30.290  46.820  32.550  1.00  0.00           C
ATOM   1504  HD1 ARG   110      30.850  47.710  32.270  1.00  0.00           H
ATOM   1505  HD2 ARG   110      29.880  46.990  33.540  1.00  0.00           H
ATOM   1506  NE  ARG   110      29.070  46.760  31.740  1.00  0.00           N
ATOM   1507  HE  ARG   110      28.240  46.300  32.080  1.00  0.00           H
ATOM   1508  CZ  ARG   110      28.970  47.070  30.430  1.00  0.00           C
ATOM   1509  NH1 ARG   110      29.930  47.650  29.770  1.00  0.00           N
ATOM   1510 1HH1 ARG   110      30.700  48.030  30.300  1.00  0.00           H
ATOM   1511 2HH1 ARG   110      29.690  47.990  28.840  1.00  0.00           H
ATOM   1512  NH2 ARG   110      27.930  46.670  29.720  1.00  0.00           N
ATOM   1513 1HH2 ARG   110      27.100  46.400  30.230  1.00  0.00           H
ATOM   1514 2HH2 ARG   110      27.940  46.770  28.710  1.00  0.00           H
ATOM   1515  C   ARG   110      34.450  44.560  34.450  1.00  0.00           C
ATOM   1516  O   ARG   110      35.340  45.320  34.030  1.00  0.00           O
ATOM   1517  N   PHE   111      34.550  43.950  35.640  1.00  0.00           N
ATOM   1518  H   PHE   111      33.850  43.270  35.900  1.00  0.00           H
ATOM   1519  CA  PHE   111      35.380  44.390  36.710  1.00  0.00           C
ATOM   1520  HA  PHE   111      36.050  45.100  36.210  1.00  0.00           H
ATOM   1521  CB  PHE   111      34.550  45.230  37.640  1.00  0.00           C
ATOM   1522  HB1 PHE   111      35.230  45.790  38.280  1.00  0.00           H
ATOM   1523  HB2 PHE   111      34.000  44.620  38.360  1.00  0.00           H
ATOM   1524  CG  PHE   111      33.680  46.340  37.050  1.00  0.00           C
ATOM   1525  CD1 PHE   111      32.250  46.220  37.060  1.00  0.00           C
ATOM   1526  HD1 PHE   111      31.790  45.310  37.420  1.00  0.00           H
ATOM   1527  CE1 PHE   111      31.450  47.240  36.470  1.00  0.00           C
ATOM   1528  HE1 PHE   111      30.370  47.250  36.500  1.00  0.00           H
ATOM   1529  CZ  PHE   111      32.030  48.340  35.830  1.00  0.00           C
ATOM   1530  HZ  PHE   111      31.520  49.080  35.230  1.00  0.00           H
ATOM   1531  CE2 PHE   111      33.420  48.520  35.890  1.00  0.00           C
ATOM   1532  HE2 PHE   111      33.860  49.430  35.500  1.00  0.00           H
ATOM   1533  CD2 PHE   111      34.250  47.510  36.500  1.00  0.00           C
ATOM   1534  HD2 PHE   111      35.320  47.610  36.510  1.00  0.00           H
ATOM   1535  C   PHE   111      36.180  43.320  37.540  1.00  0.00           C
ATOM   1536  O   PHE   111      37.240  43.670  38.060  1.00  0.00           O
ATOM   1537  N   LEU   112      35.740  42.060  37.470  1.00  0.00           N
ATOM   1538  H   LEU   112      34.880  41.780  37.030  1.00  0.00           H
ATOM   1539  CA  LEU   112      36.270  40.960  38.220  1.00  0.00           C
ATOM   1540  HA  LEU   112      36.740  41.360  39.120  1.00  0.00           H
ATOM   1541  CB  LEU   112      35.130  40.050  38.810  1.00  0.00           C
ATOM   1542  HB1 LEU   112      35.630  39.210  39.280  1.00  0.00           H
ATOM   1543  HB2 LEU   112      34.560  39.660  37.970  1.00  0.00           H
ATOM   1544  CG  LEU   112      34.140  40.830  39.700  1.00  0.00           C
ATOM   1545  HG  LEU   112      33.830  41.720  39.160  1.00  0.00           H
ATOM   1546  CD1 LEU   112      32.840  40.100  40.080  1.00  0.00           C
ATOM   1547 1HD1 LEU   112      33.020  39.090  40.450  1.00  0.00           H
ATOM   1548 2HD1 LEU   112      32.180  40.650  40.750  1.00  0.00           H
ATOM   1549 3HD1 LEU   112      32.280  40.000  39.150  1.00  0.00           H
ATOM   1550  CD2 LEU   112      34.740  41.330  41.040  1.00  0.00           C
ATOM   1551 1HD2 LEU   112      34.000  41.850  41.640  1.00  0.00           H
ATOM   1552 2HD2 LEU   112      35.270  40.550  41.590  1.00  0.00           H
ATOM   1553 3HD2 LEU   112      35.550  42.030  40.840  1.00  0.00           H
ATOM   1554  C   LEU   112      37.240  40.060  37.370  1.00  0.00           C
ATOM   1555  O   LEU   112      37.040  39.720  36.200  1.00  0.00           O
ATOM   1556  N   THR   113      38.310  39.700  38.100  1.00  0.00           N
ATOM   1557  H   THR   113      38.380  40.040  39.050  1.00  0.00           H
ATOM   1558  CA  THR   113      39.440  38.960  37.680  1.00  0.00           C
ATOM   1559  HA  THR   113      39.300  39.010  36.600  1.00  0.00           H
ATOM   1560  CB  THR   113      40.810  39.490  38.010  1.00  0.00           C
ATOM   1561  HB  THR   113      41.530  38.760  37.640  1.00  0.00           H
ATOM   1562  CG2 THR   113      41.200  40.920  37.430  1.00  0.00           C
ATOM   1563 1HG2 THR   113      41.090  40.880  36.350  1.00  0.00           H
ATOM   1564 2HG2 THR   113      40.460  41.680  37.680  1.00  0.00           H
ATOM   1565 3HG2 THR   113      42.240  41.160  37.630  1.00  0.00           H
ATOM   1566  OG1 THR   113      40.990  39.640  39.410  1.00  0.00           O
ATOM   1567  HG1 THR   113      41.770  40.200  39.490  1.00  0.00           H
ATOM   1568  C   THR   113      39.470  37.440  38.070  1.00  0.00           C
ATOM   1569  O   THR   113      39.780  36.640  37.200  1.00  0.00           O
ATOM   1570  N   ARG   132      38.900  37.070  39.220  1.00  0.00           N
ATOM   1571  H   ARG   132      38.720  37.780  39.910  1.00  0.00           H
ATOM   1572  CA  ARG   132      38.750  35.670  39.690  1.00  0.00           C
ATOM   1573  HA  ARG   132      38.620  35.120  38.750  1.00  0.00           H
ATOM   1574  CB  ARG   132      40.060  35.220  40.410  1.00  0.00           C
ATOM   1575  HB1 ARG   132      40.930  35.450  39.800  1.00  0.00           H
ATOM   1576  HB2 ARG   132      39.960  34.160  40.640  1.00  0.00           H
ATOM   1577  CG  ARG   132      40.260  36.050  41.680  1.00  0.00           C
ATOM   1578  HG1 ARG   132      39.390  36.360  42.260  1.00  0.00           H
ATOM   1579  HG2 ARG   132      40.740  36.980  41.370  1.00  0.00           H
ATOM   1580  CD  ARG   132      41.270  35.350  42.540  1.00  0.00           C
ATOM   1581  HD1 ARG   132      40.920  34.320  42.580  1.00  0.00           H
ATOM   1582  HD2 ARG   132      41.400  35.710  43.560  1.00  0.00           H
ATOM   1583  NE  ARG   132      42.620  35.260  41.900  1.00  0.00           N
ATOM   1584  HE  ARG   132      43.130  36.110  41.680  1.00  0.00           H
ATOM   1585  CZ  ARG   132      43.410  34.150  41.740  1.00  0.00           C
ATOM   1586  NH1 ARG   132      42.990  32.910  41.760  1.00  0.00           N
ATOM   1587 1HH1 ARG   132      42.000  32.760  41.890  1.00  0.00           H
ATOM   1588 2HH1 ARG   132      43.640  32.160  41.960  1.00  0.00           H
ATOM   1589  NH2 ARG   132      44.660  34.330  41.470  1.00  0.00           N
ATOM   1590 1HH2 ARG   132      44.960  35.290  41.540  1.00  0.00           H
ATOM   1591 2HH2 ARG   132      45.280  33.590  41.150  1.00  0.00           H
ATOM   1592  C   ARG   132      37.510  35.450  40.550  1.00  0.00           C
ATOM   1593  O   ARG   132      37.080  34.280  40.670  1.00  0.00           O
ATOM   1594  N   SER   133      36.920  36.470  41.130  1.00  0.00           N
ATOM   1595  H   SER   133      37.330  37.390  41.070  1.00  0.00           H
ATOM   1596  CA  SER   133      35.860  36.390  42.050  1.00  0.00           C
ATOM   1597  HA  SER   133      36.220  35.800  42.890  1.00  0.00           H
ATOM   1598  CB  SER   133      35.470  37.860  42.380  1.00  0.00           C
ATOM   1599  HB1 SER   133      34.560  37.900  42.990  1.00  0.00           H
ATOM   1600  HB2 SER   133      35.320  38.490  41.500  1.00  0.00           H
ATOM   1601  OG  SER   133      36.500  38.480  43.270  1.00  0.00           O
ATOM   1602  HG  SER   133      36.460  38.000  44.100  1.00  0.00           H
ATOM   1603  C   SER   133      34.630  35.720  41.460  1.00  0.00           C
ATOM   1604  O   SER   133      34.250  36.200  40.350  1.00  0.00           O
ATOM   1605  N   VAL   134      34.100  34.660  42.010  1.00  0.00           N
ATOM   1606  H   VAL   134      34.470  34.460  42.930  1.00  0.00           H
ATOM   1607  CA  VAL   134      33.080  33.810  41.380  1.00  0.00           C
ATOM   1608  HA  VAL   134      33.580  33.510  40.450  1.00  0.00           H
ATOM   1609  CB  VAL   134      32.720  32.560  42.180  1.00  0.00           C
ATOM   1610  HB  VAL   134      32.090  31.920  41.560  1.00  0.00           H
ATOM   1611  CG1 VAL   134      34.030  31.740  42.410  1.00  0.00           C
ATOM   1612 1HG1 VAL   134      34.040  31.390  43.440  1.00  0.00           H
ATOM   1613 2HG1 VAL   134      34.180  30.920  41.700  1.00  0.00           H
ATOM   1614 3HG1 VAL   134      34.860  32.420  42.260  1.00  0.00           H
ATOM   1615  CG2 VAL   134      32.000  32.830  43.500  1.00  0.00           C
ATOM   1616 1HG2 VAL   134      31.580  31.860  43.760  1.00  0.00           H
ATOM   1617 2HG2 VAL   134      32.620  33.320  44.250  1.00  0.00           H
ATOM   1618 3HG2 VAL   134      31.140  33.490  43.380  1.00  0.00           H
ATOM   1619  C   VAL   134      31.690  34.350  40.840  1.00  0.00           C
ATOM   1620  O   VAL   134      30.890  33.590  40.240  1.00  0.00           O
ATOM   1621  N   LYS   135      31.520  35.650  40.880  1.00  0.00           N
ATOM   1622  H   LYS   135      32.280  36.300  41.020  1.00  0.00           H
ATOM   1623  CA  LYS   135      30.280  36.310  40.560  1.00  0.00           C
ATOM   1624  HA  LYS   135      29.500  35.630  40.220  1.00  0.00           H
ATOM   1625  CB  LYS   135      29.780  37.220  41.740  1.00  0.00           C
ATOM   1626  HB1 LYS   135      28.810  37.590  41.410  1.00  0.00           H
ATOM   1627  HB2 LYS   135      30.500  38.000  41.960  1.00  0.00           H
ATOM   1628  CG  LYS   135      29.790  36.330  43.090  1.00  0.00           C
ATOM   1629  HG1 LYS   135      30.780  36.120  43.490  1.00  0.00           H
ATOM   1630  HG2 LYS   135      29.250  35.400  42.950  1.00  0.00           H
ATOM   1631  CD  LYS   135      29.190  37.100  44.250  1.00  0.00           C
ATOM   1632  HD1 LYS   135      29.590  38.120  44.230  1.00  0.00           H
ATOM   1633  HD2 LYS   135      29.490  36.640  45.180  1.00  0.00           H
ATOM   1634  CE  LYS   135      27.680  37.110  43.960  1.00  0.00           C
ATOM   1635  HE1 LYS   135      27.320  36.090  44.120  1.00  0.00           H
ATOM   1636  HE2 LYS   135      27.440  37.470  42.960  1.00  0.00           H
ATOM   1637  NZ  LYS   135      26.950  37.940  45.050  1.00  0.00           N
ATOM   1638  HZ1 LYS   135      27.380  37.800  45.950  1.00  0.00           H
ATOM   1639  HZ2 LYS   135      26.820  38.920  44.820  1.00  0.00           H
ATOM   1640  HZ3 LYS   135      26.040  37.560  45.260  1.00  0.00           H
ATOM   1641  C   LYS   135      30.510  37.120  39.340  1.00  0.00           C
ATOM   1642  O   LYS   135      30.200  38.350  39.280  1.00  0.00           O
ATOM   1643  N   TYR   136      30.940  36.450  38.290  1.00  0.00           N
ATOM   1644  H   TYR   136      31.210  35.470  38.350  1.00  0.00           H
ATOM   1645  CA  TYR   136      30.960  37.120  36.960  1.00  0.00           C
ATOM   1646  HA  TYR   136      31.410  38.110  37.060  1.00  0.00           H
ATOM   1647  CB  TYR   136      31.750  36.220  35.930  1.00  0.00           C
ATOM   1648  HB1 TYR   136      31.430  36.520  34.930  1.00  0.00           H
ATOM   1649  HB2 TYR   136      31.440  35.170  36.000  1.00  0.00           H
ATOM   1650  CG  TYR   136      33.230  36.280  35.860  1.00  0.00           C
ATOM   1651  CD1 TYR   136      33.990  36.240  37.080  1.00  0.00           C
ATOM   1652  HD1 TYR   136      33.500  36.120  38.040  1.00  0.00           H
ATOM   1653  CE1 TYR   136      35.380  36.230  36.960  1.00  0.00           C
ATOM   1654  HE1 TYR   136      36.080  36.290  37.780  1.00  0.00           H
ATOM   1655  CZ  TYR   136      36.080  36.320  35.710  1.00  0.00           C
ATOM   1656  OH  TYR   136      37.440  36.310  35.560  1.00  0.00           O
ATOM   1657  HH  TYR   136      37.800  36.610  36.390  1.00  0.00           H
ATOM   1658  CE2 TYR   136      35.320  36.450  34.570  1.00  0.00           C
ATOM   1659  HE2 TYR   136      35.890  36.600  33.660  1.00  0.00           H
ATOM   1660  CD2 TYR   136      33.900  36.420  34.640  1.00  0.00           C
ATOM   1661  HD2 TYR   136      33.320  36.370  33.730  1.00  0.00           H
ATOM   1662  C   TYR   136      29.450  37.310  36.520  1.00  0.00           C
ATOM   1663  O   TYR   136      28.580  36.500  36.800  1.00  0.00           O
ATOM   1664  N   ASP   137      29.140  38.420  35.860  1.00  0.00           N
ATOM   1665  H   ASP   137      29.880  39.100  35.800  1.00  0.00           H
ATOM   1666  CA  ASP   137      27.710  38.710  35.490  1.00  0.00           C
ATOM   1667  HA  ASP   137      27.150  38.540  36.410  1.00  0.00           H
ATOM   1668  CB  ASP   137      27.580  40.220  35.180  1.00  0.00           C
ATOM   1669  HB1 ASP   137      28.260  40.350  34.340  1.00  0.00           H
ATOM   1670  HB2 ASP   137      27.950  40.810  36.020  1.00  0.00           H
ATOM   1671  CG  ASP   137      26.130  40.670  35.110  1.00  0.00           C
ATOM   1672  OD1 ASP   137      25.230  40.150  35.860  1.00  0.00           O
ATOM   1673  OD2 ASP   137      25.900  41.550  34.270  1.00  0.00           O
ATOM   1674  C   ASP   137      27.110  37.730  34.430  1.00  0.00           C
ATOM   1675  O   ASP   137      25.940  37.270  34.680  1.00  0.00           O
ATOM   1676  N   TYR   138      27.880  37.470  33.360  1.00  0.00           N
ATOM   1677  H   TYR   138      28.810  37.870  33.330  1.00  0.00           H
ATOM   1678  CA  TYR   138      27.430  36.640  32.230  1.00  0.00           C
ATOM   1679  HA  TYR   138      26.390  36.420  32.440  1.00  0.00           H
ATOM   1680  CB  TYR   138      27.570  37.440  30.880  1.00  0.00           C
ATOM   1681  HB1 TYR   138      27.350  36.730  30.080  1.00  0.00           H
ATOM   1682  HB2 TYR   138      28.600  37.760  30.680  1.00  0.00           H
ATOM   1683  CG  TYR   138      26.720  38.630  30.660  1.00  0.00           C
ATOM   1684  CD1 TYR   138      27.250  39.900  31.040  1.00  0.00           C
ATOM   1685  HD1 TYR   138      28.230  39.940  31.480  1.00  0.00           H
ATOM   1686  CE1 TYR   138      26.450  41.040  30.840  1.00  0.00           C
ATOM   1687  HE1 TYR   138      26.950  41.970  31.100  1.00  0.00           H
ATOM   1688  CZ  TYR   138      25.170  40.930  30.180  1.00  0.00           C
ATOM   1689  OH  TYR   138      24.470  42.090  29.870  1.00  0.00           O
ATOM   1690  HH  TYR   138      23.560  41.890  29.620  1.00  0.00           H
ATOM   1691  CE2 TYR   138      24.690  39.690  29.760  1.00  0.00           C
ATOM   1692  HE2 TYR   138      23.720  39.670  29.290  1.00  0.00           H
ATOM   1693  CD2 TYR   138      25.480  38.570  29.960  1.00  0.00           C
ATOM   1694  HD2 TYR   138      25.140  37.590  29.660  1.00  0.00           H
ATOM   1695  C   TYR   138      28.140  35.340  32.100  1.00  0.00           C
ATOM   1696  O   TYR   138      29.370  35.280  32.200  1.00  0.00           O
ATOM   1697  N   TRP   139      27.430  34.240  31.760  1.00  0.00           N
ATOM   1698  H   TRP   139      26.470  34.360  31.480  1.00  0.00           H
ATOM   1699  CA  TRP   139      27.950  32.920  31.650  1.00  0.00           C
ATOM   1700  HA  TRP   139      29.040  32.830  31.680  1.00  0.00           H
ATOM   1701  CB  TRP   139      27.410  32.160  32.910  1.00  0.00           C
ATOM   1702  HB1 TRP   139      27.450  31.080  32.820  1.00  0.00           H
ATOM   1703  HB2 TRP   139      26.330  32.290  32.860  1.00  0.00           H
ATOM   1704  CG  TRP   139      28.020  32.560  34.190  1.00  0.00           C
ATOM   1705  CD1 TRP   139      27.610  33.640  35.000  1.00  0.00           C
ATOM   1706  HD1 TRP   139      26.960  34.450  34.690  1.00  0.00           H
ATOM   1707  NE1 TRP   139      28.490  33.660  36.100  1.00  0.00           N
ATOM   1708  HE1 TRP   139      28.340  34.300  36.860  1.00  0.00           H
ATOM   1709  CE2 TRP   139      29.470  32.680  36.020  1.00  0.00           C
ATOM   1710  CZ2 TRP   139      30.500  32.400  36.880  1.00  0.00           C
ATOM   1711  HZ2 TRP   139      30.560  32.910  37.830  1.00  0.00           H
ATOM   1712  CH2 TRP   139      31.270  31.290  36.600  1.00  0.00           C
ATOM   1713  HH2 TRP   139      31.980  30.850  37.290  1.00  0.00           H
ATOM   1714  CZ3 TRP   139      31.010  30.430  35.520  1.00  0.00           C
ATOM   1715  HZ3 TRP   139      31.440  29.450  35.440  1.00  0.00           H
ATOM   1716  CE3 TRP   139      29.930  30.740  34.630  1.00  0.00           C
ATOM   1717  HE3 TRP   139      29.640  30.150  33.770  1.00  0.00           H
ATOM   1718  CD2 TRP   139      29.190  31.920  34.840  1.00  0.00           C
ATOM   1719  C   TRP   139      27.480  32.210  30.360  1.00  0.00           C
ATOM   1720  O   TRP   139      26.500  32.680  29.750  1.00  0.00           O
ATOM   1721  N   GLY   140      28.110  31.120  29.970  1.00  0.00           N
ATOM   1722  H   GLY   140      28.880  30.830  30.550  1.00  0.00           H
ATOM   1723  CA  GLY   140      27.870  30.180  28.830  1.00  0.00           C
ATOM   1724  HA1 GLY   140      28.850  29.920  28.430  1.00  0.00           H
ATOM   1725  HA2 GLY   140      27.260  30.760  28.140  1.00  0.00           H
ATOM   1726  C   GLY   140      27.130  28.870  29.220  1.00  0.00           C
ATOM   1727  O   GLY   140      26.440  28.940  30.230  1.00  0.00           O
ATOM   1728  N   GLN   141      27.290  27.720  28.550  1.00  0.00           N
ATOM   1729  H   GLN   141      27.870  27.580  27.730  1.00  0.00           H
ATOM   1730  CA  GLN   141      26.680  26.470  28.970  1.00  0.00           C
ATOM   1731  HA  GLN   141      26.350  26.580  30.000  1.00  0.00           H
ATOM   1732  CB  GLN   141      25.490  26.070  28.090  1.00  0.00           C
ATOM   1733  HB1 GLN   141      25.190  25.080  28.430  1.00  0.00           H
ATOM   1734  HB2 GLN   141      25.920  25.930  27.100  1.00  0.00           H
ATOM   1735  CG  GLN   141      24.450  27.100  28.220  1.00  0.00           C
ATOM   1736  HG1 GLN   141      24.880  28.020  27.830  1.00  0.00           H
ATOM   1737  HG2 GLN   141      24.220  27.190  29.280  1.00  0.00           H
ATOM   1738  CD  GLN   141      23.240  26.720  27.310  1.00  0.00           C
ATOM   1739  OE1 GLN   141      22.160  26.190  27.640  1.00  0.00           O
ATOM   1740  NE2 GLN   141      23.510  26.870  26.040  1.00  0.00           N
ATOM   1741 1HE2 GLN   141      24.230  27.520  25.770  1.00  0.00           H
ATOM   1742 2HE2 GLN   141      22.950  26.580  25.250  1.00  0.00           H
ATOM   1743  C   GLN   141      27.700  25.350  29.020  1.00  0.00           C
ATOM   1744  O   GLN   141      27.310  24.230  29.400  1.00  0.00           O
ATOM   1745  N   GLY   142      28.940  25.580  28.590  1.00  0.00           N
ATOM   1746  H   GLY   142      29.220  26.470  28.190  1.00  0.00           H
ATOM   1747  CA  GLY   142      30.080  24.740  28.940  1.00  0.00           C
ATOM   1748  HA1 GLY   142      29.810  24.300  29.900  1.00  0.00           H
ATOM   1749  HA2 GLY   142      30.950  25.410  28.990  1.00  0.00           H
ATOM   1750  C   GLY   142      30.580  23.710  27.980  1.00  0.00           C
ATOM   1751  O   GLY   142      30.000  23.460  26.880  1.00  0.00           O
ATOM   1752  N   THR   143      31.700  23.100  28.250  1.00  0.00           N
ATOM   1753  H   THR   143      32.310  23.460  28.970  1.00  0.00           H
ATOM   1754  CA  THR   143      32.260  22.080  27.370  1.00  0.00           C
ATOM   1755  HA  THR   143      31.430  21.510  26.960  1.00  0.00           H
ATOM   1756  CB  THR   143      32.990  22.710  26.210  1.00  0.00           C
ATOM   1757  HB  THR   143      32.350  23.400  25.670  1.00  0.00           H
ATOM   1758  CG2 THR   143      34.260  23.450  26.630  1.00  0.00           C
ATOM   1759 1HG2 THR   143      34.560  23.880  25.670  1.00  0.00           H
ATOM   1760 2HG2 THR   143      34.050  24.270  27.310  1.00  0.00           H
ATOM   1761 3HG2 THR   143      35.090  22.800  26.890  1.00  0.00           H
ATOM   1762  OG1 THR   143      33.440  21.850  25.160  1.00  0.00           O
ATOM   1763  HG1 THR   143      32.620  21.350  25.040  1.00  0.00           H
ATOM   1764  C   THR   143      33.080  21.030  28.160  1.00  0.00           C
ATOM   1765  O   THR   143      33.850  21.390  28.990  1.00  0.00           O
ATOM   1766  N   GLN   144      32.970  19.720  27.820  1.00  0.00           N
ATOM   1767  H   GLN   144      32.340  19.500  27.060  1.00  0.00           H
ATOM   1768  CA  GLN   144      33.640  18.590  28.510  1.00  0.00           C
ATOM   1769  HA  GLN   144      33.730  18.980  29.530  1.00  0.00           H
ATOM   1770  CB  GLN   144      32.720  17.340  28.520  1.00  0.00           C
ATOM   1771  HB1 GLN   144      32.710  17.030  27.480  1.00  0.00           H
ATOM   1772  HB2 GLN   144      31.710  17.590  28.850  1.00  0.00           H
ATOM   1773  CG  GLN   144      33.270  16.220  29.360  1.00  0.00           C
ATOM   1774  HG1 GLN   144      33.340  16.610  30.370  1.00  0.00           H
ATOM   1775  HG2 GLN   144      34.340  16.040  29.180  1.00  0.00           H
ATOM   1776  CD  GLN   144      32.450  14.940  29.300  1.00  0.00           C
ATOM   1777  OE1 GLN   144      31.380  14.850  29.890  1.00  0.00           O
ATOM   1778  NE2 GLN   144      32.870  13.910  28.620  1.00  0.00           N
ATOM   1779 1HE2 GLN   144      33.690  14.000  28.050  1.00  0.00           H
ATOM   1780 2HE2 GLN   144      32.190  13.180  28.480  1.00  0.00           H
ATOM   1781  C   GLN   144      35.010  18.320  27.980  1.00  0.00           C
ATOM   1782  O   GLN   144      35.170  18.020  26.820  1.00  0.00           O
ATOM   1783  N   VAL   145      36.010  18.330  28.840  1.00  0.00           N
ATOM   1784  H   VAL   145      35.840  18.510  29.820  1.00  0.00           H
ATOM   1785  CA  VAL   145      37.280  17.680  28.640  1.00  0.00           C
ATOM   1786  HA  VAL   145      37.440  17.380  27.600  1.00  0.00           H
ATOM   1787  CB  VAL   145      38.390  18.730  28.750  1.00  0.00           C
ATOM   1788  HB  VAL   145      38.240  19.090  29.770  1.00  0.00           H
ATOM   1789  CG1 VAL   145      39.760  18.050  28.610  1.00  0.00           C
ATOM   1790 1HG1 VAL   145      39.740  17.380  27.750  1.00  0.00           H
ATOM   1791 2HG1 VAL   145      40.550  18.760  28.350  1.00  0.00           H
ATOM   1792 3HG1 VAL   145      40.060  17.590  29.550  1.00  0.00           H
ATOM   1793  CG2 VAL   145      38.100  19.820  27.720  1.00  0.00           C
ATOM   1794 1HG2 VAL   145      38.010  19.360  26.740  1.00  0.00           H
ATOM   1795 2HG2 VAL   145      37.230  20.460  27.830  1.00  0.00           H
ATOM   1796 3HG2 VAL   145      39.030  20.390  27.790  1.00  0.00           H
ATOM   1797  C   VAL   145      37.490  16.450  29.430  1.00  0.00           C
ATOM   1798  O   VAL   145      37.320  16.590  30.640  1.00  0.00           O
ATOM   1799  N   THR   146      37.740  15.230  28.890  1.00  0.00           N
ATOM   1800  H   THR   146      37.800  14.980  27.910  1.00  0.00           H
ATOM   1801  CA  THR   146      38.000  14.030  29.720  1.00  0.00           C
ATOM   1802  HA  THR   146      38.200  14.320  30.750  1.00  0.00           H
ATOM   1803  CB  THR   146      36.780  13.080  29.750  1.00  0.00           C
ATOM   1804  HB  THR   146      36.610  12.640  28.770  1.00  0.00           H
ATOM   1805  CG2 THR   146      37.020  11.800  30.570  1.00  0.00           C
ATOM   1806 1HG2 THR   146      35.990  11.450  30.640  1.00  0.00           H
ATOM   1807 2HG2 THR   146      37.600  11.110  29.960  1.00  0.00           H
ATOM   1808 3HG2 THR   146      37.450  12.060  31.540  1.00  0.00           H
ATOM   1809  OG1 THR   146      35.660  13.830  30.180  1.00  0.00           O
ATOM   1810  HG1 THR   146      34.920  13.230  30.040  1.00  0.00           H
ATOM   1811  C   THR   146      39.230  13.310  29.300  1.00  0.00           C
ATOM   1812  O   THR   146      39.470  13.130  28.080  1.00  0.00           O
ATOM   1813  N   VAL   147      40.080  13.100  30.340  1.00  0.00           N
ATOM   1814  H   VAL   147      39.800  13.380  31.260  1.00  0.00           H
ATOM   1815  CA  VAL   147      41.430  12.720  30.310  1.00  0.00           C
ATOM   1816  HA  VAL   147      41.670  12.740  29.240  1.00  0.00           H
ATOM   1817  CB  VAL   147      42.380  13.820  30.950  1.00  0.00           C
ATOM   1818  HB  VAL   147      42.380  13.720  32.040  1.00  0.00           H
ATOM   1819  CG1 VAL   147      43.850  13.670  30.530  1.00  0.00           C
ATOM   1820 1HG1 VAL   147      43.970  13.960  29.480  1.00  0.00           H
ATOM   1821 2HG1 VAL   147      44.430  14.340  31.170  1.00  0.00           H
ATOM   1822 3HG1 VAL   147      44.270  12.680  30.710  1.00  0.00           H
ATOM   1823  CG2 VAL   147      41.870  15.210  30.640  1.00  0.00           C
ATOM   1824 1HG2 VAL   147      40.810  15.340  30.830  1.00  0.00           H
ATOM   1825 2HG2 VAL   147      42.540  15.900  31.150  1.00  0.00           H
ATOM   1826 3HG2 VAL   147      41.960  15.390  29.560  1.00  0.00           H
ATOM   1827  C   VAL   147      41.590  11.370  30.820  1.00  0.00           C
ATOM   1828  O   VAL   147      41.510  11.100  32.010  1.00  0.00           O
ATOM   1829  N   SER   148      41.790  10.500  29.810  1.00  0.00           N
ATOM   1830  H   SER   148      41.960  10.890  28.900  1.00  0.00           H
ATOM   1831  CA  SER   148      41.880   9.020  29.870  1.00  0.00           C
ATOM   1832  HA  SER   148      41.420   8.730  30.820  1.00  0.00           H
ATOM   1833  CB  SER   148      40.950   8.540  28.730  1.00  0.00           C
ATOM   1834  HB1 SER   148      41.010   7.460  28.630  1.00  0.00           H
ATOM   1835  HB2 SER   148      41.240   8.940  27.760  1.00  0.00           H
ATOM   1836  OG  SER   148      39.570   8.900  28.910  1.00  0.00           O
ATOM   1837  HG  SER   148      39.040   8.780  28.120  1.00  0.00           H
ATOM   1838  C   SER   148      43.200   8.400  29.900  1.00  0.00           C
ATOM   1839  O   SER   148      44.220   8.990  29.480  1.00  0.00           O
ATOM   1840  N   SER   149      43.370   7.100  30.280  1.00  0.00           N
ATOM   1841  H   SER   149      42.540   6.570  30.480  1.00  0.00           H
ATOM   1842  CA  SER   149      44.670   6.370  30.470  1.00  0.00           C
ATOM   1843  HA  SER   149      45.480   6.980  30.050  1.00  0.00           H
ATOM   1844  CB  SER   149      44.890   6.180  31.970  1.00  0.00           C
ATOM   1845  HB1 SER   149      45.950   5.930  32.060  1.00  0.00           H
ATOM   1846  HB2 SER   149      44.250   5.380  32.330  1.00  0.00           H
ATOM   1847  OG  SER   149      44.730   7.390  32.640  1.00  0.00           O
ATOM   1848  HG  SER   149      43.800   7.650  32.700  1.00  0.00           H
ATOM   1849  C   SER   149      44.750   5.070  29.670  1.00  0.00           C
ATOM   1850  OC1 SER   149      45.850   4.670  29.310  1.00  0.00           O
ATOM   1851  OC2 SER   149      43.710   4.420  29.430  1.00  0.00           O
TER
ENDMDL
