# Supplementary material for: Targeting Ras-binding domain of ELMO1 by computational nanobody design
Source: Commun Biol. 2023 Mar 17;6:284. doi: 10.1038/s42003-023-04657-w (PMC10023680; doi:10.1038/s42003-023-04657-w)
Supplement: Supplementary file 4 — Supplementary Data 2 [file 42003_2023_4657_MOESM4_ESM.zip › MD_input_output/Nb01_snapshot/snapshot_022000_CDR3.pdb]

ATOM   1461  N   ALA   107      23.220  32.920  31.180  1.00  0.00           N
ATOM   1462  H   ALA   107      24.160  33.290  31.100  1.00  0.00           H
ATOM   1463  CA  ALA   107      22.070  33.830  30.940  1.00  0.00           C
ATOM   1464  HA  ALA   107      21.270  33.290  30.430  1.00  0.00           H
ATOM   1465  CB  ALA   107      21.640  34.350  32.320  1.00  0.00           C
ATOM   1466  HB1 ALA   107      20.840  35.070  32.210  1.00  0.00           H
ATOM   1467  HB2 ALA   107      21.250  33.480  32.850  1.00  0.00           H
ATOM   1468  HB3 ALA   107      22.560  34.710  32.790  1.00  0.00           H
ATOM   1469  C   ALA   107      22.480  34.990  30.020  1.00  0.00           C
ATOM   1470  O   ALA   107      23.750  35.190  29.890  1.00  0.00           O
ATOM   1471  N   ALA   108      21.530  35.800  29.510  1.00  0.00           N
ATOM   1472  H   ALA   108      20.580  35.570  29.770  1.00  0.00           H
ATOM   1473  CA  ALA   108      21.850  37.140  29.050  1.00  0.00           C
ATOM   1474  HA  ALA   108      22.720  37.490  29.590  1.00  0.00           H
ATOM   1475  CB  ALA   108      22.130  37.060  27.560  1.00  0.00           C
ATOM   1476  HB1 ALA   108      21.140  37.280  27.170  1.00  0.00           H
ATOM   1477  HB2 ALA   108      22.840  37.820  27.230  1.00  0.00           H
ATOM   1478  HB3 ALA   108      22.440  36.060  27.230  1.00  0.00           H
ATOM   1479  C   ALA   108      20.720  38.200  29.310  1.00  0.00           C
ATOM   1480  O   ALA   108      19.520  37.890  29.220  1.00  0.00           O
ATOM   1481  N   ASP   109      21.160  39.460  29.490  1.00  0.00           N
ATOM   1482  H   ASP   109      22.140  39.670  29.380  1.00  0.00           H
ATOM   1483  CA  ASP   109      20.370  40.680  29.740  1.00  0.00           C
ATOM   1484  HA  ASP   109      19.350  40.610  29.380  1.00  0.00           H
ATOM   1485  CB  ASP   109      20.220  40.870  31.260  1.00  0.00           C
ATOM   1486  HB1 ASP   109      21.160  41.060  31.770  1.00  0.00           H
ATOM   1487  HB2 ASP   109      19.880  39.910  31.640  1.00  0.00           H
ATOM   1488  CG  ASP   109      19.280  41.950  31.670  1.00  0.00           C
ATOM   1489  OD1 ASP   109      18.070  41.710  31.620  1.00  0.00           O
ATOM   1490  OD2 ASP   109      19.810  43.080  31.860  1.00  0.00           O
ATOM   1491  C   ASP   109      20.960  41.950  29.110  1.00  0.00           C
ATOM   1492  O   ASP   109      22.110  42.060  28.750  1.00  0.00           O
ATOM   1493  N   ARG   110      20.130  42.970  28.910  1.00  0.00           N
ATOM   1494  H   ARG   110      19.170  42.890  29.230  1.00  0.00           H
ATOM   1495  CA  ARG   110      20.610  44.280  28.470  1.00  0.00           C
ATOM   1496  HA  ARG   110      21.300  44.120  27.640  1.00  0.00           H
ATOM   1497  CB  ARG   110      19.400  45.080  27.860  1.00  0.00           C
ATOM   1498  HB1 ARG   110      19.670  46.130  27.750  1.00  0.00           H
ATOM   1499  HB2 ARG   110      18.590  45.180  28.580  1.00  0.00           H
ATOM   1500  CG  ARG   110      18.870  44.480  26.570  1.00  0.00           C
ATOM   1501  HG1 ARG   110      18.220  43.600  26.560  1.00  0.00           H
ATOM   1502  HG2 ARG   110      19.710  44.390  25.880  1.00  0.00           H
ATOM   1503  CD  ARG   110      17.840  45.500  26.020  1.00  0.00           C
ATOM   1504  HD1 ARG   110      18.330  46.480  25.960  1.00  0.00           H
ATOM   1505  HD2 ARG   110      17.090  45.580  26.810  1.00  0.00           H
ATOM   1506  NE  ARG   110      17.240  45.110  24.720  1.00  0.00           N
ATOM   1507  HE  ARG   110      16.360  44.600  24.700  1.00  0.00           H
ATOM   1508  CZ  ARG   110      17.660  45.460  23.530  1.00  0.00           C
ATOM   1509  NH1 ARG   110      18.810  46.050  23.340  1.00  0.00           N
ATOM   1510 1HH1 ARG   110      19.530  45.870  24.030  1.00  0.00           H
ATOM   1511 2HH1 ARG   110      18.900  46.460  22.430  1.00  0.00           H
ATOM   1512  NH2 ARG   110      16.900  45.310  22.520  1.00  0.00           N
ATOM   1513 1HH2 ARG   110      16.010  44.860  22.710  1.00  0.00           H
ATOM   1514 2HH2 ARG   110      17.340  45.350  21.610  1.00  0.00           H
ATOM   1515  C   ARG   110      21.260  45.200  29.480  1.00  0.00           C
ATOM   1516  O   ARG   110      22.270  45.850  29.190  1.00  0.00           O
ATOM   1517  N   PHE   111      20.850  45.220  30.730  1.00  0.00           N
ATOM   1518  H   PHE   111      20.140  44.550  30.990  1.00  0.00           H
ATOM   1519  CA  PHE   111      21.380  46.190  31.740  1.00  0.00           C
ATOM   1520  HA  PHE   111      22.200  46.820  31.390  1.00  0.00           H
ATOM   1521  CB  PHE   111      20.240  47.190  31.940  1.00  0.00           C
ATOM   1522  HB1 PHE   111      20.630  48.060  32.460  1.00  0.00           H
ATOM   1523  HB2 PHE   111      19.540  46.770  32.660  1.00  0.00           H
ATOM   1524  CG  PHE   111      19.450  47.690  30.800  1.00  0.00           C
ATOM   1525  CD1 PHE   111      18.030  47.520  30.860  1.00  0.00           C
ATOM   1526  HD1 PHE   111      17.650  46.930  31.680  1.00  0.00           H
ATOM   1527  CE1 PHE   111      17.170  47.920  29.830  1.00  0.00           C
ATOM   1528  HE1 PHE   111      16.130  47.630  29.930  1.00  0.00           H
ATOM   1529  CZ  PHE   111      17.780  48.440  28.670  1.00  0.00           C
ATOM   1530  HZ  PHE   111      17.190  48.680  27.790  1.00  0.00           H
ATOM   1531  CE2 PHE   111      19.200  48.820  28.650  1.00  0.00           C
ATOM   1532  HE2 PHE   111      19.720  49.190  27.780  1.00  0.00           H
ATOM   1533  CD2 PHE   111      19.970  48.380  29.740  1.00  0.00           C
ATOM   1534  HD2 PHE   111      21.030  48.560  29.710  1.00  0.00           H
ATOM   1535  C   PHE   111      21.880  45.670  33.130  1.00  0.00           C
ATOM   1536  O   PHE   111      22.530  46.460  33.810  1.00  0.00           O
ATOM   1537  N   LEU   112      21.480  44.500  33.660  1.00  0.00           N
ATOM   1538  H   LEU   112      20.970  43.850  33.080  1.00  0.00           H
ATOM   1539  CA  LEU   112      22.090  43.980  34.930  1.00  0.00           C
ATOM   1540  HA  LEU   112      22.050  44.760  35.690  1.00  0.00           H
ATOM   1541  CB  LEU   112      21.140  42.870  35.430  1.00  0.00           C
ATOM   1542  HB1 LEU   112      21.620  42.300  36.220  1.00  0.00           H
ATOM   1543  HB2 LEU   112      20.970  42.210  34.570  1.00  0.00           H
ATOM   1544  CG  LEU   112      19.750  43.270  35.880  1.00  0.00           C
ATOM   1545  HG  LEU   112      19.240  43.880  35.130  1.00  0.00           H
ATOM   1546  CD1 LEU   112      18.840  42.050  36.040  1.00  0.00           C
ATOM   1547 1HD1 LEU   112      19.330  41.440  36.790  1.00  0.00           H
ATOM   1548 2HD1 LEU   112      17.800  42.360  36.200  1.00  0.00           H
ATOM   1549 3HD1 LEU   112      18.800  41.500  35.100  1.00  0.00           H
ATOM   1550  CD2 LEU   112      19.790  44.180  37.170  1.00  0.00           C
ATOM   1551 1HD2 LEU   112      18.770  44.500  37.390  1.00  0.00           H
ATOM   1552 2HD2 LEU   112      20.040  43.580  38.040  1.00  0.00           H
ATOM   1553 3HD2 LEU   112      20.460  45.020  37.010  1.00  0.00           H
ATOM   1554  C   LEU   112      23.510  43.410  34.880  1.00  0.00           C
ATOM   1555  O   LEU   112      23.880  43.070  33.760  1.00  0.00           O
ATOM   1556  N   THR   113      24.200  43.260  36.000  1.00  0.00           N
ATOM   1557  H   THR   113      23.710  43.540  36.830  1.00  0.00           H
ATOM   1558  CA  THR   113      25.550  42.640  36.020  1.00  0.00           C
ATOM   1559  HA  THR   113      25.890  42.210  35.070  1.00  0.00           H
ATOM   1560  CB  THR   113      26.600  43.730  36.160  1.00  0.00           C
ATOM   1561  HB  THR   113      27.560  43.220  36.100  1.00  0.00           H
ATOM   1562  CG2 THR   113      26.690  44.850  35.180  1.00  0.00           C
ATOM   1563 1HG2 THR   113      25.790  45.460  35.190  1.00  0.00           H
ATOM   1564 2HG2 THR   113      27.570  45.430  35.480  1.00  0.00           H
ATOM   1565 3HG2 THR   113      26.920  44.420  34.200  1.00  0.00           H
ATOM   1566  OG1 THR   113      26.440  44.330  37.410  1.00  0.00           O
ATOM   1567  HG1 THR   113      25.720  44.970  37.430  1.00  0.00           H
ATOM   1568  C   THR   113      25.940  41.600  37.050  1.00  0.00           C
ATOM   1569  O   THR   113      26.760  40.800  36.760  1.00  0.00           O
ATOM   1570  N   ARG   132      25.330  41.660  38.230  1.00  0.00           N
ATOM   1571  H   ARG   132      24.730  42.460  38.360  1.00  0.00           H
ATOM   1572  CA  ARG   132      25.450  40.620  39.280  1.00  0.00           C
ATOM   1573  HA  ARG   132      26.060  39.810  38.890  1.00  0.00           H
ATOM   1574  CB  ARG   132      26.240  41.110  40.500  1.00  0.00           C
ATOM   1575  HB1 ARG   132      27.230  41.430  40.170  1.00  0.00           H
ATOM   1576  HB2 ARG   132      26.420  40.230  41.120  1.00  0.00           H
ATOM   1577  CG  ARG   132      25.590  42.260  41.230  1.00  0.00           C
ATOM   1578  HG1 ARG   132      24.550  42.070  41.490  1.00  0.00           H
ATOM   1579  HG2 ARG   132      25.530  43.130  40.580  1.00  0.00           H
ATOM   1580  CD  ARG   132      26.310  42.670  42.470  1.00  0.00           C
ATOM   1581  HD1 ARG   132      26.370  41.860  43.190  1.00  0.00           H
ATOM   1582  HD2 ARG   132      25.700  43.450  42.940  1.00  0.00           H
ATOM   1583  NE  ARG   132      27.610  43.240  42.210  1.00  0.00           N
ATOM   1584  HE  ARG   132      27.650  44.120  41.710  1.00  0.00           H
ATOM   1585  CZ  ARG   132      28.770  42.770  42.680  1.00  0.00           C
ATOM   1586  NH1 ARG   132      28.910  41.690  43.390  1.00  0.00           N
ATOM   1587 1HH1 ARG   132      28.140  41.080  43.610  1.00  0.00           H
ATOM   1588 2HH1 ARG   132      29.840  41.460  43.710  1.00  0.00           H
ATOM   1589  NH2 ARG   132      29.830  43.530  42.450  1.00  0.00           N
ATOM   1590 1HH2 ARG   132      29.510  44.440  42.140  1.00  0.00           H
ATOM   1591 2HH2 ARG   132      30.750  43.200  42.700  1.00  0.00           H
ATOM   1592  C   ARG   132      24.110  40.050  39.690  1.00  0.00           C
ATOM   1593  O   ARG   132      24.080  38.860  40.090  1.00  0.00           O
ATOM   1594  N   SER   133      23.040  40.760  39.530  1.00  0.00           N
ATOM   1595  H   SER   133      23.120  41.690  39.130  1.00  0.00           H
ATOM   1596  CA  SER   133      21.670  40.250  39.950  1.00  0.00           C
ATOM   1597  HA  SER   133      21.710  39.820  40.950  1.00  0.00           H
ATOM   1598  CB  SER   133      20.710  41.460  39.950  1.00  0.00           C
ATOM   1599  HB1 SER   133      20.610  41.740  38.900  1.00  0.00           H
ATOM   1600  HB2 SER   133      21.140  42.210  40.610  1.00  0.00           H
ATOM   1601  OG  SER   133      19.450  41.020  40.390  1.00  0.00           O
ATOM   1602  HG  SER   133      18.800  41.610  40.000  1.00  0.00           H
ATOM   1603  C   SER   133      21.140  39.100  39.080  1.00  0.00           C
ATOM   1604  O   SER   133      21.220  39.060  37.850  1.00  0.00           O
ATOM   1605  N   VAL   134      20.450  38.160  39.730  1.00  0.00           N
ATOM   1606  H   VAL   134      20.690  38.220  40.710  1.00  0.00           H
ATOM   1607  CA  VAL   134      19.820  36.950  39.080  1.00  0.00           C
ATOM   1608  HA  VAL   134      20.550  36.540  38.390  1.00  0.00           H
ATOM   1609  CB  VAL   134      19.360  35.860  40.090  1.00  0.00           C
ATOM   1610  HB  VAL   134      18.750  35.090  39.610  1.00  0.00           H
ATOM   1611  CG1 VAL   134      20.510  35.180  40.800  1.00  0.00           C
ATOM   1612 1HG1 VAL   134      20.190  34.470  41.560  1.00  0.00           H
ATOM   1613 2HG1 VAL   134      21.140  34.690  40.060  1.00  0.00           H
ATOM   1614 3HG1 VAL   134      21.070  36.000  41.260  1.00  0.00           H
ATOM   1615  CG2 VAL   134      18.410  36.500  41.100  1.00  0.00           C
ATOM   1616 1HG2 VAL   134      18.890  37.010  41.940  1.00  0.00           H
ATOM   1617 2HG2 VAL   134      17.670  37.130  40.630  1.00  0.00           H
ATOM   1618 3HG2 VAL   134      17.910  35.620  41.520  1.00  0.00           H
ATOM   1619  C   VAL   134      18.620  37.320  38.140  1.00  0.00           C
ATOM   1620  O   VAL   134      18.170  36.420  37.440  1.00  0.00           O
ATOM   1621  N   LYS   135      18.200  38.620  37.990  1.00  0.00           N
ATOM   1622  H   LYS   135      18.450  39.310  38.690  1.00  0.00           H
ATOM   1623  CA  LYS   135      17.050  38.940  37.210  1.00  0.00           C
ATOM   1624  HA  LYS   135      16.440  38.050  37.090  1.00  0.00           H
ATOM   1625  CB  LYS   135      16.110  39.990  37.770  1.00  0.00           C
ATOM   1626  HB1 LYS   135      15.350  40.250  37.030  1.00  0.00           H
ATOM   1627  HB2 LYS   135      16.700  40.840  38.100  1.00  0.00           H
ATOM   1628  CG  LYS   135      15.240  39.470  38.930  1.00  0.00           C
ATOM   1629  HG1 LYS   135      15.760  39.080  39.800  1.00  0.00           H
ATOM   1630  HG2 LYS   135      14.700  38.640  38.460  1.00  0.00           H
ATOM   1631  CD  LYS   135      14.170  40.520  39.310  1.00  0.00           C
ATOM   1632  HD1 LYS   135      13.290  40.120  39.820  1.00  0.00           H
ATOM   1633  HD2 LYS   135      13.790  40.920  38.380  1.00  0.00           H
ATOM   1634  CE  LYS   135      14.720  41.630  40.240  1.00  0.00           C
ATOM   1635  HE1 LYS   135      15.280  42.380  39.690  1.00  0.00           H
ATOM   1636  HE2 LYS   135      15.490  41.160  40.850  1.00  0.00           H
ATOM   1637  NZ  LYS   135      13.650  42.300  41.000  1.00  0.00           N
ATOM   1638  HZ1 LYS   135      13.970  43.110  41.530  1.00  0.00           H
ATOM   1639  HZ2 LYS   135      12.920  42.590  40.370  1.00  0.00           H
ATOM   1640  HZ3 LYS   135      13.260  41.640  41.650  1.00  0.00           H
ATOM   1641  C   LYS   135      17.320  39.180  35.650  1.00  0.00           C
ATOM   1642  O   LYS   135      16.640  39.950  35.000  1.00  0.00           O
ATOM   1643  N   TYR   136      18.310  38.430  35.140  1.00  0.00           N
ATOM   1644  H   TYR   136      18.750  37.850  35.840  1.00  0.00           H
ATOM   1645  CA  TYR   136      18.660  38.440  33.670  1.00  0.00           C
ATOM   1646  HA  TYR   136      18.770  39.470  33.350  1.00  0.00           H
ATOM   1647  CB  TYR   136      19.910  37.630  33.250  1.00  0.00           C
ATOM   1648  HB1 TYR   136      19.840  37.360  32.190  1.00  0.00           H
ATOM   1649  HB2 TYR   136      20.010  36.730  33.860  1.00  0.00           H
ATOM   1650  CG  TYR   136      21.230  38.380  33.420  1.00  0.00           C
ATOM   1651  CD1 TYR   136      21.450  39.320  34.450  1.00  0.00           C
ATOM   1652  HD1 TYR   136      20.760  39.510  35.250  1.00  0.00           H
ATOM   1653  CE1 TYR   136      22.770  39.890  34.580  1.00  0.00           C
ATOM   1654  HE1 TYR   136      22.990  40.580  35.380  1.00  0.00           H
ATOM   1655  CZ  TYR   136      23.730  39.730  33.560  1.00  0.00           C
ATOM   1656  OH  TYR   136      24.820  40.510  33.580  1.00  0.00           O
ATOM   1657  HH  TYR   136      24.660  41.380  33.950  1.00  0.00           H
ATOM   1658  CE2 TYR   136      23.590  38.690  32.600  1.00  0.00           C
ATOM   1659  HE2 TYR   136      24.470  38.340  32.080  1.00  0.00           H
ATOM   1660  CD2 TYR   136      22.310  38.040  32.530  1.00  0.00           C
ATOM   1661  HD2 TYR   136      22.120  37.240  31.820  1.00  0.00           H
ATOM   1662  C   TYR   136      17.390  37.980  32.910  1.00  0.00           C
ATOM   1663  O   TYR   136      16.660  37.050  33.300  1.00  0.00           O
ATOM   1664  N   ASP   137      17.290  38.400  31.670  1.00  0.00           N
ATOM   1665  H   ASP   137      18.110  38.920  31.370  1.00  0.00           H
ATOM   1666  CA  ASP   137      16.130  38.160  30.790  1.00  0.00           C
ATOM   1667  HA  ASP   137      15.290  38.240  31.480  1.00  0.00           H
ATOM   1668  CB  ASP   137      16.030  39.310  29.770  1.00  0.00           C
ATOM   1669  HB1 ASP   137      16.950  39.320  29.190  1.00  0.00           H
ATOM   1670  HB2 ASP   137      16.030  40.260  30.310  1.00  0.00           H
ATOM   1671  CG  ASP   137      14.770  39.160  28.860  1.00  0.00           C
ATOM   1672  OD1 ASP   137      13.580  39.230  29.280  1.00  0.00           O
ATOM   1673  OD2 ASP   137      15.020  39.080  27.660  1.00  0.00           O
ATOM   1674  C   ASP   137      16.110  36.750  30.160  1.00  0.00           C
ATOM   1675  O   ASP   137      15.200  35.940  30.320  1.00  0.00           O
ATOM   1676  N   TYR   138      17.190  36.420  29.530  1.00  0.00           N
ATOM   1677  H   TYR   138      17.830  37.140  29.220  1.00  0.00           H
ATOM   1678  CA  TYR   138      17.350  35.140  28.880  1.00  0.00           C
ATOM   1679  HA  TYR   138      16.410  34.720  28.520  1.00  0.00           H
ATOM   1680  CB  TYR   138      18.190  35.340  27.610  1.00  0.00           C
ATOM   1681  HB1 TYR   138      18.390  34.370  27.160  1.00  0.00           H
ATOM   1682  HB2 TYR   138      19.150  35.800  27.850  1.00  0.00           H
ATOM   1683  CG  TYR   138      17.410  36.120  26.570  1.00  0.00           C
ATOM   1684  CD1 TYR   138      18.050  37.240  26.110  1.00  0.00           C
ATOM   1685  HD1 TYR   138      18.950  37.640  26.560  1.00  0.00           H
ATOM   1686  CE1 TYR   138      17.520  37.960  25.020  1.00  0.00           C
ATOM   1687  HE1 TYR   138      17.940  38.880  24.630  1.00  0.00           H
ATOM   1688  CZ  TYR   138      16.360  37.450  24.370  1.00  0.00           C
ATOM   1689  OH  TYR   138      15.770  38.140  23.340  1.00  0.00           O
ATOM   1690  HH  TYR   138      14.900  37.750  23.200  1.00  0.00           H
ATOM   1691  CE2 TYR   138      15.730  36.280  24.820  1.00  0.00           C
ATOM   1692  HE2 TYR   138      14.870  35.860  24.320  1.00  0.00           H
ATOM   1693  CD2 TYR   138      16.270  35.630  25.920  1.00  0.00           C
ATOM   1694  HD2 TYR   138      15.850  34.690  26.230  1.00  0.00           H
ATOM   1695  C   TYR   138      18.120  34.140  29.670  1.00  0.00           C
ATOM   1696  O   TYR   138      19.100  34.530  30.280  1.00  0.00           O
