# Supplementary material for: Targeting Ras-binding domain of ELMO1 by computational nanobody design
Source: Commun Biol. 2023 Mar 17;6:284. doi: 10.1038/s42003-023-04657-w (PMC10023680; doi:10.1038/s42003-023-04657-w)
Supplement: Supplementary file 4 — Supplementary Data 2 [file 42003_2023_4657_MOESM4_ESM.zip › MD_input_output/Nb01_snapshot/snapshot_060000_CDR2.pdb]

ATOM    724  N   SER    57      40.620  35.060  39.020  1.00  0.00           N
ATOM    725  H   SER    57      41.400  34.890  39.640  1.00  0.00           H
ATOM    726  CA  SER    57      40.820  36.150  38.060  1.00  0.00           C
ATOM    727  HA  SER    57      40.160  36.000  37.210  1.00  0.00           H
ATOM    728  CB  SER    57      40.420  37.480  38.680  1.00  0.00           C
ATOM    729  HB1 SER    57      39.630  37.280  39.400  1.00  0.00           H
ATOM    730  HB2 SER    57      39.930  38.120  37.950  1.00  0.00           H
ATOM    731  OG  SER    57      41.450  38.160  39.410  1.00  0.00           O
ATOM    732  HG  SER    57      41.010  38.850  39.910  1.00  0.00           H
ATOM    733  C   SER    57      42.240  36.290  37.540  1.00  0.00           C
ATOM    734  O   SER    57      43.170  35.900  38.210  1.00  0.00           O
ATOM    735  N   ILE    58      42.330  36.880  36.410  1.00  0.00           N
ATOM    736  H   ILE    58      41.430  37.190  36.070  1.00  0.00           H
ATOM    737  CA  ILE    58      43.550  37.030  35.630  1.00  0.00           C
ATOM    738  HA  ILE    58      44.380  36.880  36.320  1.00  0.00           H
ATOM    739  CB  ILE    58      43.540  35.780  34.680  1.00  0.00           C
ATOM    740  HB  ILE    58      43.400  34.900  35.300  1.00  0.00           H
ATOM    741  CG2 ILE    58      42.400  35.780  33.610  1.00  0.00           C
ATOM    742 1HG2 ILE    58      42.430  36.640  32.940  1.00  0.00           H
ATOM    743 2HG2 ILE    58      42.550  34.920  32.970  1.00  0.00           H
ATOM    744 3HG2 ILE    58      41.430  35.710  34.110  1.00  0.00           H
ATOM    745  CG1 ILE    58      44.900  35.770  34.020  1.00  0.00           C
ATOM    746 1HG1 ILE    58      45.590  35.890  34.860  1.00  0.00           H
ATOM    747 2HG1 ILE    58      44.990  36.600  33.330  1.00  0.00           H
ATOM    748  CD  ILE    58      45.140  34.470  33.340  1.00  0.00           C
ATOM    749  HD1 ILE    58      45.000  34.650  32.270  1.00  0.00           H
ATOM    750  HD2 ILE    58      46.150  34.130  33.570  1.00  0.00           H
ATOM    751  HD3 ILE    58      44.380  33.740  33.610  1.00  0.00           H
ATOM    752  C   ILE    58      43.600  38.350  34.860  1.00  0.00           C
ATOM    753  O   ILE    58      42.630  38.860  34.360  1.00  0.00           O
ATOM    754  N   LYS    59      44.840  38.870  34.890  1.00  0.00           N
ATOM    755  H   LYS    59      45.540  38.320  35.360  1.00  0.00           H
ATOM    756  CA  LYS    59      45.100  40.200  34.350  1.00  0.00           C
ATOM    757  HA  LYS    59      44.200  40.800  34.470  1.00  0.00           H
ATOM    758  CB  LYS    59      46.240  40.880  35.130  1.00  0.00           C
ATOM    759  HB1 LYS    59      46.430  41.870  34.710  1.00  0.00           H
ATOM    760  HB2 LYS    59      47.140  40.290  34.950  1.00  0.00           H
ATOM    761  CG  LYS    59      45.930  41.060  36.700  1.00  0.00           C
ATOM    762  HG1 LYS    59      46.260  40.120  37.130  1.00  0.00           H
ATOM    763  HG2 LYS    59      44.850  41.120  36.850  1.00  0.00           H
ATOM    764  CD  LYS    59      46.520  42.310  37.360  1.00  0.00           C
ATOM    765  HD1 LYS    59      46.100  43.220  36.930  1.00  0.00           H
ATOM    766  HD2 LYS    59      47.610  42.310  37.340  1.00  0.00           H
ATOM    767  CE  LYS    59      46.160  42.370  38.820  1.00  0.00           C
ATOM    768  HE1 LYS    59      46.530  41.420  39.210  1.00  0.00           H
ATOM    769  HE2 LYS    59      45.080  42.340  38.940  1.00  0.00           H
ATOM    770  NZ  LYS    59      46.820  43.580  39.530  1.00  0.00           N
ATOM    771  HZ1 LYS    59      47.810  43.550  39.310  1.00  0.00           H
ATOM    772  HZ2 LYS    59      46.350  44.430  39.270  1.00  0.00           H
ATOM    773  HZ3 LYS    59      46.800  43.380  40.520  1.00  0.00           H
ATOM    774  C   LYS    59      45.460  40.200  32.830  1.00  0.00           C
ATOM    775  O   LYS    59      45.540  39.110  32.250  1.00  0.00           O
ATOM    776  N   TRP    60      45.590  41.410  32.250  1.00  0.00           N
ATOM    777  H   TRP    60      45.500  42.250  32.810  1.00  0.00           H
ATOM    778  CA  TRP    60      45.840  41.590  30.860  1.00  0.00           C
ATOM    779  HA  TRP    60      45.180  40.960  30.260  1.00  0.00           H
ATOM    780  CB  TRP    60      45.660  43.090  30.580  1.00  0.00           C
ATOM    781  HB1 TRP    60      44.580  43.210  30.600  1.00  0.00           H
ATOM    782  HB2 TRP    60      45.890  43.220  29.520  1.00  0.00           H
ATOM    783  CG  TRP    60      46.260  44.190  31.440  1.00  0.00           C
ATOM    784  CD1 TRP    60      45.690  44.690  32.540  1.00  0.00           C
ATOM    785  HD1 TRP    60      44.710  44.360  32.850  1.00  0.00           H
ATOM    786  NE1 TRP    60      46.480  45.780  32.970  1.00  0.00           N
ATOM    787  HE1 TRP    60      46.130  46.510  33.580  1.00  0.00           H
ATOM    788  CE2 TRP    60      47.750  45.800  32.380  1.00  0.00           C
ATOM    789  CZ2 TRP    60      48.910  46.590  32.460  1.00  0.00           C
ATOM    790  HZ2 TRP    60      49.040  47.370  33.200  1.00  0.00           H
ATOM    791  CH2 TRP    60      49.990  46.270  31.660  1.00  0.00           C
ATOM    792  HH2 TRP    60      50.860  46.910  31.750  1.00  0.00           H
ATOM    793  CZ3 TRP    60      49.880  45.270  30.660  1.00  0.00           C
ATOM    794  HZ3 TRP    60      50.750  45.070  30.050  1.00  0.00           H
ATOM    795  CE3 TRP    60      48.690  44.520  30.520  1.00  0.00           C
ATOM    796  HE3 TRP    60      48.510  43.810  29.730  1.00  0.00           H
ATOM    797  CD2 TRP    60      47.590  44.770  31.400  1.00  0.00           C
ATOM    798  C   TRP    60      47.230  41.160  30.470  1.00  0.00           C
ATOM    799  O   TRP    60      47.340  40.740  29.320  1.00  0.00           O
ATOM    800  N   ALA    61      48.160  41.070  31.420  1.00  0.00           N
ATOM    801  H   ALA    61      48.030  41.530  32.310  1.00  0.00           H
ATOM    802  CA  ALA    61      49.580  40.530  31.180  1.00  0.00           C
ATOM    803  HA  ALA    61      49.650  40.310  30.110  1.00  0.00           H
ATOM    804  CB  ALA    61      50.530  41.710  31.350  1.00  0.00           C
ATOM    805  HB1 ALA    61      50.210  42.560  30.760  1.00  0.00           H
ATOM    806  HB2 ALA    61      50.480  42.010  32.400  1.00  0.00           H
ATOM    807  HB3 ALA    61      51.530  41.470  31.000  1.00  0.00           H
ATOM    808  C   ALA    61      49.830  39.190  31.960  1.00  0.00           C
ATOM    809  O   ALA    61      50.990  38.850  32.240  1.00  0.00           O
ATOM    810  N   GLY    65      48.720  38.470  32.190  1.00  0.00           N
ATOM    811  H   GLY    65      47.810  38.770  31.890  1.00  0.00           H
ATOM    812  CA  GLY    65      48.780  37.070  32.670  1.00  0.00           C
ATOM    813  HA1 GLY    65      49.700  36.690  32.230  1.00  0.00           H
ATOM    814  HA2 GLY    65      47.920  36.540  32.250  1.00  0.00           H
ATOM    815  C   GLY    65      48.860  36.800  34.140  1.00  0.00           C
ATOM    816  O   GLY    65      48.640  35.630  34.520  1.00  0.00           O
ATOM    817  N   ASP    66      49.050  37.790  35.050  1.00  0.00           N
ATOM    818  H   ASP    66      49.200  38.740  34.740  1.00  0.00           H
ATOM    819  CA  ASP    66      49.070  37.510  36.510  1.00  0.00           C
ATOM    820  HA  ASP    66      49.790  36.720  36.740  1.00  0.00           H
ATOM    821  CB  ASP    66      49.620  38.740  37.370  1.00  0.00           C
ATOM    822  HB1 ASP    66      48.980  39.620  37.260  1.00  0.00           H
ATOM    823  HB2 ASP    66      50.610  39.010  37.000  1.00  0.00           H
ATOM    824  CG  ASP    66      49.900  38.480  38.820  1.00  0.00           C
ATOM    825  OD1 ASP    66      50.240  37.300  39.220  1.00  0.00           O
ATOM    826  OD2 ASP    66      49.760  39.410  39.630  1.00  0.00           O
ATOM    827  C   ASP    66      47.700  37.160  37.010  1.00  0.00           C
ATOM    828  O   ASP    66      46.690  37.500  36.390  1.00  0.00           O
ATOM    829  N   ARG    67      47.590  36.330  38.080  1.00  0.00           N
ATOM    830  H   ARG    67      48.460  36.100  38.540  1.00  0.00           H
ATOM    831  CA  ARG    67      46.340  35.720  38.520  1.00  0.00           C
ATOM    832  HA  ARG    67      45.460  36.100  38.000  1.00  0.00           H
ATOM    833  CB  ARG    67      46.460  34.220  38.270  1.00  0.00           C
ATOM    834  HB1 ARG    67      45.580  33.710  38.650  1.00  0.00           H
ATOM    835  HB2 ARG    67      47.230  33.940  39.000  1.00  0.00           H
ATOM    836  CG  ARG    67      46.770  33.780  36.770  1.00  0.00           C
ATOM    837  HG1 ARG    67      47.650  34.260  36.350  1.00  0.00           H
ATOM    838  HG2 ARG    67      45.990  33.960  36.030  1.00  0.00           H
ATOM    839  CD  ARG    67      47.100  32.270  36.780  1.00  0.00           C
ATOM    840  HD1 ARG    67      46.150  31.760  36.930  1.00  0.00           H
ATOM    841  HD2 ARG    67      47.810  32.050  37.580  1.00  0.00           H
ATOM    842  NE  ARG    67      47.540  31.790  35.470  1.00  0.00           N
ATOM    843  HE  ARG    67      46.990  31.050  35.060  1.00  0.00           H
ATOM    844  CZ  ARG    67      48.660  32.150  34.830  1.00  0.00           C
ATOM    845  NH1 ARG    67      49.520  32.940  35.330  1.00  0.00           N
ATOM    846 1HH1 ARG    67      49.300  33.520  36.130  1.00  0.00           H
ATOM    847 2HH1 ARG    67      50.300  33.260  34.770  1.00  0.00           H
ATOM    848  NH2 ARG    67      48.870  31.800  33.640  1.00  0.00           N
ATOM    849 1HH2 ARG    67      48.300  31.030  33.320  1.00  0.00           H
ATOM    850 2HH2 ARG    67      49.770  31.980  33.210  1.00  0.00           H
ATOM    851  C   ARG    67      46.080  36.040  39.990  1.00  0.00           C
ATOM    852  O   ARG    67      47.030  36.080  40.760  1.00  0.00           O
ATOM    853  N   THR    68      44.840  36.040  40.440  1.00  0.00           N
ATOM    854  H   THR    68      44.060  35.940  39.800  1.00  0.00           H
ATOM    855  CA  THR    68      44.530  35.650  41.830  1.00  0.00           C
ATOM    856  HA  THR    68      45.370  35.110  42.270  1.00  0.00           H
ATOM    857  CB  THR    68      44.280  36.880  42.730  1.00  0.00           C
ATOM    858  HB  THR    68      45.020  37.670  42.610  1.00  0.00           H
ATOM    859  CG2 THR    68      42.980  37.580  42.370  1.00  0.00           C
ATOM    860 1HG2 THR    68      43.100  38.610  42.720  1.00  0.00           H
ATOM    861 2HG2 THR    68      42.910  37.590  41.280  1.00  0.00           H
ATOM    862 3HG2 THR    68      42.140  37.060  42.840  1.00  0.00           H
ATOM    863  OG1 THR    68      44.460  36.510  44.040  1.00  0.00           O
ATOM    864  HG1 THR    68      45.380  36.660  44.270  1.00  0.00           H
ATOM    865  C   THR    68      43.410  34.600  41.970  1.00  0.00           C
ATOM    866  O   THR    68      42.560  34.480  41.110  1.00  0.00           O
ATOM    867  N   TYR    69      43.430  33.870  43.030  1.00  0.00           N
ATOM    868  H   TYR    69      44.300  33.950  43.540  1.00  0.00           H
ATOM    869  CA  TYR    69      42.320  33.020  43.420  1.00  0.00           C
ATOM    870  HA  TYR    69      41.600  32.890  42.600  1.00  0.00           H
ATOM    871  CB  TYR    69      42.790  31.530  43.590  1.00  0.00           C
ATOM    872  HB1 TYR    69      42.000  30.850  43.900  1.00  0.00           H
ATOM    873  HB2 TYR    69      43.650  31.630  44.260  1.00  0.00           H
ATOM    874  CG  TYR    69      43.370  31.020  42.250  1.00  0.00           C
ATOM    875  CD1 TYR    69      44.770  31.060  41.950  1.00  0.00           C
ATOM    876  HD1 TYR    69      45.400  31.640  42.610  1.00  0.00           H
ATOM    877  CE1 TYR    69      45.280  30.560  40.740  1.00  0.00           C
ATOM    878  HE1 TYR    69      46.320  30.730  40.520  1.00  0.00           H
ATOM    879  CZ  TYR    69      44.480  30.010  39.790  1.00  0.00           C
ATOM    880  OH  TYR    69      44.990  29.570  38.630  1.00  0.00           O
ATOM    881  HH  TYR    69      45.950  29.610  38.730  1.00  0.00           H
ATOM    882  CE2 TYR    69      43.090  30.010  40.000  1.00  0.00           C
ATOM    883  HE2 TYR    69      42.450  29.660  39.200  1.00  0.00           H
ATOM    884  CD2 TYR    69      42.540  30.440  41.260  1.00  0.00           C
ATOM    885  HD2 TYR    69      41.500  30.400  41.540  1.00  0.00           H
ATOM    886  C   TYR    69      41.630  33.340  44.790  1.00  0.00           C
ATOM    887  O   TYR    69      41.980  34.270  45.610  1.00  0.00           O
