# Supplementary material for: Targeting Ras-binding domain of ELMO1 by computational nanobody design
Source: Commun Biol. 2023 Mar 17;6:284. doi: 10.1038/s42003-023-04657-w (PMC10023680; doi:10.1038/s42003-023-04657-w)
Supplement: Supplementary file 4 — Supplementary Data 2 [file 42003_2023_4657_MOESM4_ESM.zip › MD_input_output/Nb01_snapshot/snapshot_032000.pdb]

REMARK    GENERATED BY TRJCONV
TITLE     Protein in water t= 3200.00000 step= 1600000
REMARK    THIS IS A SIMULATION BOX
CRYST1   67.368   67.368   67.368  90.00  90.00  90.00 P 1           1
MODEL        1
ATOM      1  N   VAL     2      22.280  38.310  23.630  1.00  0.00           N
ATOM      2  H1  VAL     2      22.120  39.240  23.250  1.00  0.00           H
ATOM      3  H2  VAL     2      21.500  37.670  23.560  1.00  0.00           H
ATOM      4  H3  VAL     2      22.340  38.540  24.610  1.00  0.00           H
ATOM      5  CA  VAL     2      23.590  37.740  23.200  1.00  0.00           C
ATOM      6  HA  VAL     2      23.660  37.660  22.120  1.00  0.00           H
ATOM      7  CB  VAL     2      24.830  38.470  23.790  1.00  0.00           C
ATOM      8  HB  VAL     2      24.730  38.690  24.850  1.00  0.00           H
ATOM      9  CG1 VAL     2      26.250  37.780  23.580  1.00  0.00           C
ATOM     10 1HG1 VAL     2      27.030  38.510  23.760  1.00  0.00           H
ATOM     11 2HG1 VAL     2      26.450  36.910  24.200  1.00  0.00           H
ATOM     12 3HG1 VAL     2      26.280  37.460  22.540  1.00  0.00           H
ATOM     13  CG2 VAL     2      24.880  39.820  23.100  1.00  0.00           C
ATOM     14 1HG2 VAL     2      23.980  40.390  23.330  1.00  0.00           H
ATOM     15 2HG2 VAL     2      25.700  40.450  23.470  1.00  0.00           H
ATOM     16 3HG2 VAL     2      24.950  39.690  22.020  1.00  0.00           H
ATOM     17  C   VAL     2      23.640  36.300  23.660  1.00  0.00           C
ATOM     18  O   VAL     2      23.670  36.020  24.860  1.00  0.00           O
ATOM     19  N   GLN     3      23.740  35.310  22.750  1.00  0.00           N
ATOM     20  H   GLN     3      23.740  35.520  21.760  1.00  0.00           H
ATOM     21  CA  GLN     3      23.990  33.900  23.110  1.00  0.00           C
ATOM     22  HA  GLN     3      23.800  33.760  24.170  1.00  0.00           H
ATOM     23  CB  GLN     3      22.950  33.070  22.390  1.00  0.00           C
ATOM     24  HB1 GLN     3      23.160  33.190  21.330  1.00  0.00           H
ATOM     25  HB2 GLN     3      21.960  33.460  22.630  1.00  0.00           H
ATOM     26  CG  GLN     3      23.010  31.540  22.860  1.00  0.00           C
ATOM     27  HG1 GLN     3      23.090  31.550  23.950  1.00  0.00           H
ATOM     28  HG2 GLN     3      23.870  31.100  22.360  1.00  0.00           H
ATOM     29  CD  GLN     3      21.870  30.730  22.370  1.00  0.00           C
ATOM     30  OE1 GLN     3      21.780  30.330  21.270  1.00  0.00           O
ATOM     31  NE2 GLN     3      20.850  30.500  23.160  1.00  0.00           N
ATOM     32 1HE2 GLN     3      20.790  30.750  24.140  1.00  0.00           H
ATOM     33 2HE2 GLN     3      20.000  30.240  22.690  1.00  0.00           H
ATOM     34  C   GLN     3      25.320  33.440  22.610  1.00  0.00           C
ATOM     35  O   GLN     3      25.830  33.850  21.540  1.00  0.00           O
ATOM     36  N   LEU     4      26.060  32.620  23.360  1.00  0.00           N
ATOM     37  H   LEU     4      25.630  32.170  24.160  1.00  0.00           H
ATOM     38  CA  LEU     4      27.390  32.170  23.140  1.00  0.00           C
ATOM     39  HA  LEU     4      27.920  32.840  22.460  1.00  0.00           H
ATOM     40  CB  LEU     4      28.120  32.220  24.430  1.00  0.00           C
ATOM     41  HB1 LEU     4      29.150  31.960  24.160  1.00  0.00           H
ATOM     42  HB2 LEU     4      27.680  31.500  25.130  1.00  0.00           H
ATOM     43  CG  LEU     4      28.150  33.520  25.260  1.00  0.00           C
ATOM     44  HG  LEU     4      27.100  33.740  25.430  1.00  0.00           H
ATOM     45  CD1 LEU     4      28.810  33.380  26.660  1.00  0.00           C
ATOM     46 1HD1 LEU     4      28.780  34.300  27.230  1.00  0.00           H
ATOM     47 2HD1 LEU     4      28.380  32.600  27.280  1.00  0.00           H
ATOM     48 3HD1 LEU     4      29.880  33.180  26.600  1.00  0.00           H
ATOM     49  CD2 LEU     4      28.720  34.730  24.490  1.00  0.00           C
ATOM     50 1HD2 LEU     4      29.770  34.610  24.220  1.00  0.00           H
ATOM     51 2HD2 LEU     4      28.150  34.990  23.610  1.00  0.00           H
ATOM     52 3HD2 LEU     4      28.600  35.620  25.110  1.00  0.00           H
ATOM     53  C   LEU     4      27.510  30.760  22.520  1.00  0.00           C
ATOM     54  O   LEU     4      26.490  30.050  22.500  1.00  0.00           O
ATOM     55  N   VAL     5      28.710  30.410  22.090  1.00  0.00           N
ATOM     56  H   VAL     5      29.480  31.060  21.950  1.00  0.00           H
ATOM     57  CA  VAL     5      28.940  28.960  21.720  1.00  0.00           C
ATOM     58  HA  VAL     5      28.060  28.350  21.920  1.00  0.00           H
ATOM     59  CB  VAL     5      29.060  28.770  20.200  1.00  0.00           C
ATOM     60  HB  VAL     5      29.840  29.440  19.830  1.00  0.00           H
ATOM     61  CG1 VAL     5      29.260  27.360  19.830  1.00  0.00           C
ATOM     62 1HG1 VAL     5      30.210  26.890  20.100  1.00  0.00           H
ATOM     63 2HG1 VAL     5      28.520  26.740  20.340  1.00  0.00           H
ATOM     64 3HG1 VAL     5      29.100  27.210  18.760  1.00  0.00           H
ATOM     65  CG2 VAL     5      27.750  29.170  19.550  1.00  0.00           C
ATOM     66 1HG2 VAL     5      27.830  29.320  18.480  1.00  0.00           H
ATOM     67 2HG2 VAL     5      26.930  28.470  19.740  1.00  0.00           H
ATOM     68 3HG2 VAL     5      27.430  30.130  19.970  1.00  0.00           H
ATOM     69  C   VAL     5      30.130  28.380  22.430  1.00  0.00           C
ATOM     70  O   VAL     5      31.190  29.020  22.330  1.00  0.00           O
ATOM     71  N   GLU     6      30.100  27.130  22.870  1.00  0.00           N
ATOM     72  H   GLU     6      29.170  26.770  23.010  1.00  0.00           H
ATOM     73  CA  GLU     6      31.220  26.300  23.350  1.00  0.00           C
ATOM     74  HA  GLU     6      31.970  26.970  23.750  1.00  0.00           H
ATOM     75  CB  GLU     6      30.590  25.450  24.390  1.00  0.00           C
ATOM     76  HB1 GLU     6      31.270  24.670  24.730  1.00  0.00           H
ATOM     77  HB2 GLU     6      29.720  24.890  24.060  1.00  0.00           H
ATOM     78  CG  GLU     6      30.280  26.270  25.690  1.00  0.00           C
ATOM     79  HG1 GLU     6      31.150  26.920  25.640  1.00  0.00           H
ATOM     80  HG2 GLU     6      30.530  25.690  26.570  1.00  0.00           H
ATOM     81  CD  GLU     6      28.920  26.970  25.670  1.00  0.00           C
ATOM     82  OE1 GLU     6      28.150  26.860  24.680  1.00  0.00           O
ATOM     83  OE2 GLU     6      28.570  27.660  26.650  1.00  0.00           O
ATOM     84  C   GLU     6      31.680  25.420  22.220  1.00  0.00           C
ATOM     85  O   GLU     6      30.900  25.000  21.380  1.00  0.00           O
ATOM     86  N   SER     7      32.980  25.140  22.130  1.00  0.00           N
ATOM     87  H   SER     7      33.620  25.470  22.840  1.00  0.00           H
ATOM     88  CA  SER     7      33.590  24.310  21.070  1.00  0.00           C
ATOM     89  HA  SER     7      32.840  23.570  20.800  1.00  0.00           H
ATOM     90  CB  SER     7      33.970  25.250  19.940  1.00  0.00           C
ATOM     91  HB1 SER     7      34.720  24.780  19.300  1.00  0.00           H
ATOM     92  HB2 SER     7      34.470  26.110  20.410  1.00  0.00           H
ATOM     93  OG  SER     7      32.920  25.680  19.080  1.00  0.00           O
ATOM     94  HG  SER     7      32.100  25.590  19.580  1.00  0.00           H
ATOM     95  C   SER     7      34.850  23.680  21.690  1.00  0.00           C
ATOM     96  O   SER     7      35.600  24.330  22.390  1.00  0.00           O
ATOM     97  N   GLY     9      35.180  22.430  21.370  1.00  0.00           N
ATOM     98  H   GLY     9      34.520  21.960  20.770  1.00  0.00           H
ATOM     99  CA  GLY     9      36.430  21.780  21.730  1.00  0.00           C
ATOM    100  HA1 GLY     9      37.100  22.440  22.280  1.00  0.00           H
ATOM    101  HA2 GLY     9      36.980  21.380  20.880  1.00  0.00           H
ATOM    102  C   GLY     9      36.100  20.540  22.650  1.00  0.00           C
ATOM    103  O   GLY     9      37.040  19.920  23.170  1.00  0.00           O
ATOM    104  N   GLY    10      34.840  20.030  22.800  1.00  0.00           N
ATOM    105  H   GLY    10      34.150  20.330  22.120  1.00  0.00           H
ATOM    106  CA  GLY    10      34.510  18.950  23.690  1.00  0.00           C
ATOM    107  HA1 GLY    10      33.480  18.980  24.050  1.00  0.00           H
ATOM    108  HA2 GLY    10      35.240  19.140  24.480  1.00  0.00           H
ATOM    109  C   GLY    10      34.680  17.550  23.110  1.00  0.00           C
ATOM    110  O   GLY    10      34.720  17.400  21.880  1.00  0.00           O
ATOM    111  N   GLY    11      34.680  16.470  23.920  1.00  0.00           N
ATOM    112  H   GLY    11      34.540  16.590  24.910  1.00  0.00           H
ATOM    113  CA  GLY    11      34.790  15.160  23.410  1.00  0.00           C
ATOM    114  HA1 GLY    11      35.550  15.140  22.640  1.00  0.00           H
ATOM    115  HA2 GLY    11      33.870  14.790  22.970  1.00  0.00           H
ATOM    116  C   GLY    11      35.100  14.100  24.500  1.00  0.00           C
ATOM    117  O   GLY    11      34.980  14.410  25.690  1.00  0.00           O
ATOM    118  N   LEU    12      35.400  12.900  24.020  1.00  0.00           N
ATOM    119  H   LEU    12      35.340  12.730  23.030  1.00  0.00           H
ATOM    120  CA  LEU    12      35.790  11.730  24.850  1.00  0.00           C
ATOM    121  HA  LEU    12      35.490  11.940  25.880  1.00  0.00           H
ATOM    122  CB  LEU    12      35.130  10.500  24.300  1.00  0.00           C
ATOM    123  HB1 LEU    12      35.180  10.530  23.210  1.00  0.00           H
ATOM    124  HB2 LEU    12      34.060  10.520  24.490  1.00  0.00           H
ATOM    125  CG  LEU    12      35.690   9.120  24.590  1.00  0.00           C
ATOM    126  HG  LEU    12      36.750   9.190  24.330  1.00  0.00           H
ATOM    127  CD1 LEU    12      35.560   8.710  26.090  1.00  0.00           C
ATOM    128 1HD1 LEU    12      34.510   8.900  26.320  1.00  0.00           H
ATOM    129 2HD1 LEU    12      35.870   7.670  26.170  1.00  0.00           H
ATOM    130 3HD1 LEU    12      36.170   9.320  26.750  1.00  0.00           H
ATOM    131  CD2 LEU    12      34.920   8.070  23.760  1.00  0.00           C
ATOM    132 1HD2 LEU    12      35.300   8.050  22.740  1.00  0.00           H
ATOM    133 2HD2 LEU    12      35.060   7.000  23.940  1.00  0.00           H
ATOM    134 3HD2 LEU    12      33.830   8.180  23.840  1.00  0.00           H
ATOM    135  C   LEU    12      37.340  11.640  24.820  1.00  0.00           C
ATOM    136  O   LEU    12      37.900  11.760  23.740  1.00  0.00           O
ATOM    137  N   VAL    13      37.950  11.410  26.010  1.00  0.00           N
ATOM    138  H   VAL    13      37.420  11.310  26.860  1.00  0.00           H
ATOM    139  CA  VAL    13      39.440  11.180  26.250  1.00  0.00           C
ATOM    140  HA  VAL    13      39.860  10.890  25.290  1.00  0.00           H
ATOM    141  CB  VAL    13      40.150  12.450  26.720  1.00  0.00           C
ATOM    142  HB  VAL    13      41.210  12.200  26.810  1.00  0.00           H
ATOM    143  CG1 VAL    13      40.130  13.500  25.660  1.00  0.00           C
ATOM    144 1HG1 VAL    13      40.460  13.080  24.710  1.00  0.00           H
ATOM    145 2HG1 VAL    13      39.130  13.870  25.400  1.00  0.00           H
ATOM    146 3HG1 VAL    13      40.770  14.310  26.000  1.00  0.00           H
ATOM    147  CG2 VAL    13      39.770  13.100  28.070  1.00  0.00           C
ATOM    148 1HG2 VAL    13      40.320  12.620  28.870  1.00  0.00           H
ATOM    149 2HG2 VAL    13      40.010  14.170  28.120  1.00  0.00           H
ATOM    150 3HG2 VAL    13      38.710  13.050  28.320  1.00  0.00           H
ATOM    151  C   VAL    13      39.710  10.120  27.270  1.00  0.00           C
ATOM    152  O   VAL    13      38.790   9.680  27.940  1.00  0.00           O
ATOM    153  N   GLN    14      40.970   9.720  27.390  1.00  0.00           N
ATOM    154  H   GLN    14      41.710  10.200  26.890  1.00  0.00           H
ATOM    155  CA  GLN    14      41.340   8.900  28.530  1.00  0.00           C
ATOM    156  HA  GLN    14      40.560   8.190  28.810  1.00  0.00           H
ATOM    157  CB  GLN    14      42.630   8.070  28.080  1.00  0.00           C
ATOM    158  HB1 GLN    14      42.920   7.500  28.960  1.00  0.00           H
ATOM    159  HB2 GLN    14      43.450   8.790  28.070  1.00  0.00           H
ATOM    160  CG  GLN    14      42.440   7.170  26.850  1.00  0.00           C
ATOM    161  HG1 GLN    14      42.000   7.640  25.970  1.00  0.00           H
ATOM    162  HG2 GLN    14      41.880   6.310  27.200  1.00  0.00           H
ATOM    163  CD  GLN    14      43.840   6.760  26.430  1.00  0.00           C
ATOM    164  OE1 GLN    14      44.330   5.690  26.670  1.00  0.00           O
ATOM    165  NE2 GLN    14      44.520   7.600  25.680  1.00  0.00           N
ATOM    166 1HE2 GLN    14      44.010   8.450  25.480  1.00  0.00           H
ATOM    167 2HE2 GLN    14      45.420   7.370  25.270  1.00  0.00           H
ATOM    168  C   GLN    14      41.690   9.600  29.850  1.00  0.00           C
ATOM    169  O   GLN    14      42.110  10.750  29.910  1.00  0.00           O
ATOM    170  N   ALA    15      41.510   8.810  30.940  1.00  0.00           N
ATOM    171  H   ALA    15      41.080   7.900  30.890  1.00  0.00           H
ATOM    172  CA  ALA    15      42.300   9.140  32.160  1.00  0.00           C
ATOM    173  HA  ALA    15      41.970  10.120  32.530  1.00  0.00           H
ATOM    174  CB  ALA    15      41.900   8.130  33.270  1.00  0.00           C
ATOM    175  HB1 ALA    15      40.830   8.150  33.500  1.00  0.00           H
ATOM    176  HB2 ALA    15      42.280   7.150  32.970  1.00  0.00           H
ATOM    177  HB3 ALA    15      42.460   8.260  34.190  1.00  0.00           H
ATOM    178  C   ALA    15      43.740   9.290  31.910  1.00  0.00           C
ATOM    179  O   ALA    15      44.430   8.460  31.240  1.00  0.00           O
ATOM    180  N   GLY    16      44.220  10.490  32.270  1.00  0.00           N
ATOM    181  H   GLY    16      43.600  11.100  32.780  1.00  0.00           H
ATOM    182  CA  GLY    16      45.610  10.950  31.990  1.00  0.00           C
ATOM    183  HA1 GLY    16      46.190  10.050  31.830  1.00  0.00           H
ATOM    184  HA2 GLY    16      45.880  11.530  32.870  1.00  0.00           H
ATOM    185  C   GLY    16      45.860  11.720  30.670  1.00  0.00           C
ATOM    186  O   GLY    16      46.880  12.380  30.550  1.00  0.00           O
ATOM    187  N   ASP    17      44.860  11.820  29.790  1.00  0.00           N
ATOM    188  H   ASP    17      44.070  11.230  29.990  1.00  0.00           H
ATOM    189  CA  ASP    17      44.970  12.740  28.670  1.00  0.00           C
ATOM    190  HA  ASP    17      45.980  12.720  28.260  1.00  0.00           H
ATOM    191  CB  ASP    17      43.930  12.530  27.490  1.00  0.00           C
ATOM    192  HB1 ASP    17      43.920  13.350  26.760  1.00  0.00           H
ATOM    193  HB2 ASP    17      42.960  12.470  27.990  1.00  0.00           H
ATOM    194  CG  ASP    17      44.150  11.230  26.750  1.00  0.00           C
ATOM    195  OD1 ASP    17      45.230  10.660  26.860  1.00  0.00           O
ATOM    196  OD2 ASP    17      43.240  10.780  26.030  1.00  0.00           O
ATOM    197  C   ASP    17      44.740  14.220  29.130  1.00  0.00           C
ATOM    198  O   ASP    17      44.570  14.590  30.320  1.00  0.00           O
ATOM    199  N   SER    18      44.950  15.140  28.260  1.00  0.00           N
ATOM    200  H   SER    18      45.440  14.830  27.430  1.00  0.00           H
ATOM    201  CA  SER    18      44.680  16.580  28.270  1.00  0.00           C
ATOM    202  HA  SER    18      44.370  16.950  29.250  1.00  0.00           H
ATOM    203  CB  SER    18      45.990  17.380  28.050  1.00  0.00           C
ATOM    204  HB1 SER    18      45.760  18.430  27.850  1.00  0.00           H
ATOM    205  HB2 SER    18      46.430  17.070  27.110  1.00  0.00           H
ATOM    206  OG  SER    18      46.840  17.150  29.110  1.00  0.00           O
ATOM    207  HG  SER    18      46.830  16.220  29.340  1.00  0.00           H
ATOM    208  C   SER    18      43.670  17.000  27.150  1.00  0.00           C
ATOM    209  O   SER    18      43.410  16.160  26.320  1.00  0.00           O
ATOM    210  N   LEU    19      43.140  18.240  27.200  1.00  0.00           N
ATOM    211  H   LEU    19      43.300  18.800  28.030  1.00  0.00           H
ATOM    212  CA  LEU    19      42.070  18.780  26.370  1.00  0.00           C
ATOM    213  HA  LEU    19      42.240  18.430  25.360  1.00  0.00           H
ATOM    214  CB  LEU    19      40.700  18.140  26.780  1.00  0.00           C
ATOM    215  HB1 LEU    19      40.450  18.390  27.810  1.00  0.00           H
ATOM    216  HB2 LEU    19      40.880  17.060  26.730  1.00  0.00           H
ATOM    217  CG  LEU    19      39.540  18.600  25.860  1.00  0.00           C
ATOM    218  HG  LEU    19      40.010  18.970  24.950  1.00  0.00           H
ATOM    219  CD1 LEU    19      38.540  17.480  25.410  1.00  0.00           C
ATOM    220 1HD1 LEU    19      39.040  16.680  24.870  1.00  0.00           H
ATOM    221 2HD1 LEU    19      38.110  17.010  26.290  1.00  0.00           H
ATOM    222 3HD1 LEU    19      37.740  17.760  24.720  1.00  0.00           H
ATOM    223  CD2 LEU    19      38.630  19.640  26.540  1.00  0.00           C
ATOM    224 1HD2 LEU    19      37.880  20.030  25.860  1.00  0.00           H
ATOM    225 2HD2 LEU    19      38.090  19.230  27.400  1.00  0.00           H
ATOM    226 3HD2 LEU    19      39.180  20.490  26.920  1.00  0.00           H
ATOM    227  C   LEU    19      42.040  20.340  26.420  1.00  0.00           C
ATOM    228  O   LEU    19      42.340  20.860  27.530  1.00  0.00           O
ATOM    229  N   ARG    20      41.510  21.050  25.410  1.00  0.00           N
ATOM    230  H   ARG    20      41.130  20.570  24.610  1.00  0.00           H
ATOM    231  CA  ARG    20      41.170  22.500  25.500  1.00  0.00           C
ATOM    232  HA  ARG    20      41.350  22.790  26.530  1.00  0.00           H
ATOM    233  CB  ARG    20      42.190  23.280  24.650  1.00  0.00           C
ATOM    234  HB1 ARG    20      41.950  23.220  23.590  1.00  0.00           H
ATOM    235  HB2 ARG    20      43.180  22.910  24.910  1.00  0.00           H
ATOM    236  CG  ARG    20      42.140  24.780  24.960  1.00  0.00           C
ATOM    237  HG1 ARG    20      42.210  24.940  26.040  1.00  0.00           H
ATOM    238  HG2 ARG    20      41.190  25.170  24.620  1.00  0.00           H
ATOM    239  CD  ARG    20      43.290  25.620  24.430  1.00  0.00           C
ATOM    240  HD1 ARG    20      44.230  25.140  24.720  1.00  0.00           H
ATOM    241  HD2 ARG    20      43.230  26.610  24.890  1.00  0.00           H
ATOM    242  NE  ARG    20      43.230  25.950  23.010  1.00  0.00           N
ATOM    243  HE  ARG    20      42.470  25.550  22.480  1.00  0.00           H
ATOM    244  CZ  ARG    20      43.910  26.910  22.330  1.00  0.00           C
ATOM    245  NH1 ARG    20      44.740  27.650  22.980  1.00  0.00           N
ATOM    246 1HH1 ARG    20      44.680  27.510  23.970  1.00  0.00           H
ATOM    247 2HH1 ARG    20      45.400  28.270  22.530  1.00  0.00           H
ATOM    248  NH2 ARG    20      43.790  27.030  21.070  1.00  0.00           N
ATOM    249 1HH2 ARG    20      43.140  26.340  20.730  1.00  0.00           H
ATOM    250 2HH2 ARG    20      44.020  27.910  20.630  1.00  0.00           H
ATOM    251  C   ARG    20      39.750  22.850  25.040  1.00  0.00           C
ATOM    252  O   ARG    20      39.400  22.360  23.940  1.00  0.00           O
ATOM    253  N   LEU    21      39.050  23.730  25.810  1.00  0.00           N
ATOM    254  H   LEU    21      39.520  24.140  26.600  1.00  0.00           H
ATOM    255  CA  LEU    21      37.770  24.280  25.430  1.00  0.00           C
ATOM    256  HA  LEU    21      37.260  23.770  24.610  1.00  0.00           H
ATOM    257  CB  LEU    21      36.760  24.240  26.690  1.00  0.00           C
ATOM    258  HB1 LEU    21      35.840  24.720  26.360  1.00  0.00           H
ATOM    259  HB2 LEU    21      37.290  24.860  27.400  1.00  0.00           H
ATOM    260  CG  LEU    21      36.520  22.800  27.140  1.00  0.00           C
ATOM    261  HG  LEU    21      37.480  22.300  27.240  1.00  0.00           H
ATOM    262  CD1 LEU    21      35.840  22.940  28.440  1.00  0.00           C
ATOM    263 1HD1 LEU    21      36.570  23.330  29.160  1.00  0.00           H
ATOM    264 2HD1 LEU    21      35.020  23.660  28.350  1.00  0.00           H
ATOM    265 3HD1 LEU    21      35.340  22.020  28.720  1.00  0.00           H
ATOM    266  CD2 LEU    21      35.600  21.970  26.120  1.00  0.00           C
ATOM    267 1HD2 LEU    21      35.590  20.960  26.540  1.00  0.00           H
ATOM    268 2HD2 LEU    21      34.610  22.420  26.070  1.00  0.00           H
ATOM    269 3HD2 LEU    21      36.120  21.980  25.160  1.00  0.00           H
ATOM    270  C   LEU    21      37.960  25.680  24.910  1.00  0.00           C
ATOM    271  O   LEU    21      38.810  26.470  25.410  1.00  0.00           O
ATOM    272  N   SER    22      37.170  26.070  23.890  1.00  0.00           N
ATOM    273  H   SER    22      36.610  25.320  23.510  1.00  0.00           H
ATOM    274  CA  SER    22      37.150  27.360  23.180  1.00  0.00           C
ATOM    275  HA  SER    22      37.820  27.990  23.750  1.00  0.00           H
ATOM    276  CB  SER    22      37.760  27.130  21.780  1.00  0.00           C
ATOM    277  HB1 SER    22      38.740  26.680  21.920  1.00  0.00           H
ATOM    278  HB2 SER    22      37.820  28.090  21.270  1.00  0.00           H
ATOM    279  OG  SER    22      36.900  26.300  20.970  1.00  0.00           O
ATOM    280  HG  SER    22      36.650  25.490  21.440  1.00  0.00           H
ATOM    281  C   SER    22      35.710  27.910  23.170  1.00  0.00           C
ATOM    282  O   SER    22      34.740  27.150  23.160  1.00  0.00           O
ATOM    283  N   CYS    23      35.620  29.230  23.280  1.00  0.00           N
ATOM    284  H   CYS    23      36.520  29.680  23.260  1.00  0.00           H
ATOM    285  CA  CYS    23      34.430  30.060  23.340  1.00  0.00           C
ATOM    286  HA  CYS    23      33.630  29.630  22.720  1.00  0.00           H
ATOM    287  CB  CYS    23      34.010  30.200  24.810  1.00  0.00           C
ATOM    288  HB1 CYS    23      34.870  30.650  25.300  1.00  0.00           H
ATOM    289  HB2 CYS    23      33.940  29.200  25.230  1.00  0.00           H
ATOM    290  SG  CYS    23      32.460  31.050  24.960  1.00  0.00           S
ATOM    291  C   CYS    23      34.710  31.460  22.680  1.00  0.00           C
ATOM    292  O   CYS    23      35.530  32.260  23.130  1.00  0.00           O
ATOM    293  N   ALA    24      33.870  31.840  21.640  1.00  0.00           N
ATOM    294  H   ALA    24      33.250  31.090  21.380  1.00  0.00           H
ATOM    295  CA  ALA    24      33.920  33.000  20.790  1.00  0.00           C
ATOM    296  HA  ALA    24      34.890  33.500  20.710  1.00  0.00           H
ATOM    297  CB  ALA    24      33.560  32.370  19.400  1.00  0.00           C
ATOM    298  HB1 ALA    24      34.420  31.770  19.110  1.00  0.00           H
ATOM    299  HB2 ALA    24      32.600  31.860  19.290  1.00  0.00           H
ATOM    300  HB3 ALA    24      33.490  33.150  18.640  1.00  0.00           H
ATOM    301  C   ALA    24      32.890  34.080  21.220  1.00  0.00           C
ATOM    302  O   ALA    24      31.740  33.800  21.620  1.00  0.00           O
ATOM    303  N   ALA    25      33.200  35.350  20.880  1.00  0.00           N
ATOM    304  H   ALA    25      34.110  35.540  20.500  1.00  0.00           H
ATOM    305  CA  ALA    25      32.350  36.510  21.160  1.00  0.00           C
ATOM    306  HA  ALA    25      32.400  36.840  22.200  1.00  0.00           H
ATOM    307  CB  ALA    25      32.930  37.830  20.490  1.00  0.00           C
ATOM    308  HB1 ALA    25      33.920  37.880  20.940  1.00  0.00           H
ATOM    309  HB2 ALA    25      33.020  37.780  19.410  1.00  0.00           H
ATOM    310  HB3 ALA    25      32.410  38.760  20.730  1.00  0.00           H
ATOM    311  C   ALA    25      30.880  36.380  20.850  1.00  0.00           C
ATOM    312  O   ALA    25      30.120  36.800  21.710  1.00  0.00           O
ATOM    313  N   SER    26      30.440  35.930  19.670  1.00  0.00           N
ATOM    314  H   SER    26      31.000  35.640  18.880  1.00  0.00           H
ATOM    315  CA  SER    26      28.980  35.660  19.400  1.00  0.00           C
ATOM    316  HA  SER    26      28.930  35.370  18.350  1.00  0.00           H
ATOM    317  CB  SER    26      28.600  34.410  20.160  1.00  0.00           C
ATOM    318  HB1 SER    26      27.660  34.000  19.790  1.00  0.00           H
ATOM    319  HB2 SER    26      28.510  34.490  21.250  1.00  0.00           H
ATOM    320  OG  SER    26      29.510  33.200  20.070  1.00  0.00           O
ATOM    321  HG  SER    26      30.400  33.440  20.350  1.00  0.00           H
ATOM    322  C   SER    26      28.000  36.860  19.520  1.00  0.00           C
ATOM    323  O   SER    26      26.950  36.610  20.070  1.00  0.00           O
ATOM    324  N   GLY    27      28.410  38.060  19.110  1.00  0.00           N
ATOM    325  H   GLY    27      29.280  38.160  18.620  1.00  0.00           H
ATOM    326  CA  GLY    27      27.620  39.310  19.130  1.00  0.00           C
ATOM    327  HA1 GLY    27      26.580  38.990  19.080  1.00  0.00           H
ATOM    328  HA2 GLY    27      27.710  39.980  18.270  1.00  0.00           H
ATOM    329  C   GLY    27      27.810  40.180  20.420  1.00  0.00           C
ATOM    330  O   GLY    27      27.080  41.180  20.500  1.00  0.00           O
ATOM    331  N   LEU    28      28.700  39.710  21.370  1.00  0.00           N
ATOM    332  H   LEU    28      29.160  38.840  21.170  1.00  0.00           H
ATOM    333  CA  LEU    28      29.110  40.380  22.650  1.00  0.00           C
ATOM    334  HA  LEU    28      28.200  40.660  23.180  1.00  0.00           H
ATOM    335  CB  LEU    28      29.890  39.280  23.410  1.00  0.00           C
ATOM    336  HB1 LEU    28      30.730  39.140  22.730  1.00  0.00           H
ATOM    337  HB2 LEU    28      29.450  38.280  23.430  1.00  0.00           H
ATOM    338  CG  LEU    28      30.380  39.610  24.830  1.00  0.00           C
ATOM    339  HG  LEU    28      30.840  40.600  24.780  1.00  0.00           H
ATOM    340  CD1 LEU    28      29.310  39.570  25.940  1.00  0.00           C
ATOM    341 1HD1 LEU    28      28.990  38.530  25.990  1.00  0.00           H
ATOM    342 2HD1 LEU    28      29.680  39.970  26.880  1.00  0.00           H
ATOM    343 3HD1 LEU    28      28.490  40.210  25.600  1.00  0.00           H
ATOM    344  CD2 LEU    28      31.470  38.630  25.160  1.00  0.00           C
ATOM    345 1HD2 LEU    28      31.990  38.740  26.120  1.00  0.00           H
ATOM    346 2HD2 LEU    28      30.940  37.680  25.150  1.00  0.00           H
ATOM    347 3HD2 LEU    28      32.210  38.780  24.370  1.00  0.00           H
ATOM    348  C   LEU    28      29.970  41.630  22.330  1.00  0.00           C
ATOM    349  O   LEU    28      30.830  41.530  21.440  1.00  0.00           O
ATOM    350  N   LEU    29      29.950  42.660  23.130  1.00  0.00           N
ATOM    351  H   LEU    29      29.290  42.730  23.900  1.00  0.00           H
ATOM    352  CA  LEU    29      30.950  43.690  23.130  1.00  0.00           C
ATOM    353  HA  LEU    29      31.160  43.930  22.090  1.00  0.00           H
ATOM    354  CB  LEU    29      30.340  44.880  23.800  1.00  0.00           C
ATOM    355  HB1 LEU    29      30.030  44.620  24.810  1.00  0.00           H
ATOM    356  HB2 LEU    29      29.430  45.240  23.310  1.00  0.00           H
ATOM    357  CG  LEU    29      31.200  46.140  23.950  1.00  0.00           C
ATOM    358  HG  LEU    29      31.900  46.070  24.780  1.00  0.00           H
ATOM    359  CD1 LEU    29      32.090  46.390  22.750  1.00  0.00           C
ATOM    360 1HD1 LEU    29      31.470  46.720  21.910  1.00  0.00           H
ATOM    361 2HD1 LEU    29      32.810  47.160  23.040  1.00  0.00           H
ATOM    362 3HD1 LEU    29      32.650  45.510  22.430  1.00  0.00           H
ATOM    363  CD2 LEU    29      30.380  47.390  24.180  1.00  0.00           C
ATOM    364 1HD2 LEU    29      29.940  47.640  23.220  1.00  0.00           H
ATOM    365 2HD2 LEU    29      29.680  47.120  24.970  1.00  0.00           H
ATOM    366 3HD2 LEU    29      30.970  48.220  24.560  1.00  0.00           H
ATOM    367  C   LEU    29      32.230  43.180  23.950  1.00  0.00           C
ATOM    368  O   LEU    29      32.510  43.590  25.060  1.00  0.00           O
ATOM    369  N   PHE    30      33.000  42.260  23.330  1.00  0.00           N
ATOM    370  H   PHE    30      32.680  41.940  22.430  1.00  0.00           H
ATOM    371  CA  PHE    30      34.040  41.460  24.030  1.00  0.00           C
ATOM    372  HA  PHE    30      33.710  41.050  24.980  1.00  0.00           H
ATOM    373  CB  PHE    30      34.360  40.230  23.100  1.00  0.00           C
ATOM    374  HB1 PHE    30      34.580  40.650  22.110  1.00  0.00           H
ATOM    375  HB2 PHE    30      33.470  39.610  23.070  1.00  0.00           H
ATOM    376  CG  PHE    30      35.580  39.350  23.350  1.00  0.00           C
ATOM    377  CD1 PHE    30      35.350  37.990  23.570  1.00  0.00           C
ATOM    378  HD1 PHE    30      34.310  37.690  23.620  1.00  0.00           H
ATOM    379  CE1 PHE    30      36.470  37.120  23.750  1.00  0.00           C
ATOM    380  HE1 PHE    30      36.340  36.070  23.930  1.00  0.00           H
ATOM    381  CZ  PHE    30      37.740  37.660  23.700  1.00  0.00           C
ATOM    382  HZ  PHE    30      38.650  37.090  23.810  1.00  0.00           H
ATOM    383  CE2 PHE    30      37.990  39.070  23.530  1.00  0.00           C
ATOM    384  HE2 PHE    30      38.970  39.520  23.520  1.00  0.00           H
ATOM    385  CD2 PHE    30      36.860  39.910  23.280  1.00  0.00           C
ATOM    386  HD2 PHE    30      36.970  40.920  22.920  1.00  0.00           H
ATOM    387  C   PHE    30      35.160  42.350  24.570  1.00  0.00           C
ATOM    388  O   PHE    30      35.920  42.060  25.480  1.00  0.00           O
ATOM    389  N   SER    37      35.300  43.540  23.970  1.00  0.00           N
ATOM    390  H   SER    37      34.710  43.790  23.190  1.00  0.00           H
ATOM    391  CA  SER    37      36.450  44.420  24.260  1.00  0.00           C
ATOM    392  HA  SER    37      37.320  43.820  24.530  1.00  0.00           H
ATOM    393  CB  SER    37      36.760  45.310  22.990  1.00  0.00           C
ATOM    394  HB1 SER    37      37.110  44.760  22.120  1.00  0.00           H
ATOM    395  HB2 SER    37      37.480  46.100  23.210  1.00  0.00           H
ATOM    396  OG  SER    37      35.610  46.010  22.550  1.00  0.00           O
ATOM    397  HG  SER    37      35.760  46.430  21.710  1.00  0.00           H
ATOM    398  C   SER    37      36.300  45.240  25.500  1.00  0.00           C
ATOM    399  O   SER    37      37.270  45.790  26.020  1.00  0.00           O
ATOM    400  N   PHE    38      35.140  45.130  26.100  1.00  0.00           N
ATOM    401  H   PHE    38      34.380  44.760  25.550  1.00  0.00           H
ATOM    402  CA  PHE    38      34.730  45.720  27.360  1.00  0.00           C
ATOM    403  HA  PHE    38      35.620  46.120  27.850  1.00  0.00           H
ATOM    404  CB  PHE    38      33.860  46.990  27.100  1.00  0.00           C
ATOM    405  HB1 PHE    38      33.570  47.320  28.090  1.00  0.00           H
ATOM    406  HB2 PHE    38      32.960  46.760  26.520  1.00  0.00           H
ATOM    407  CG  PHE    38      34.850  48.020  26.520  1.00  0.00           C
ATOM    408  CD1 PHE    38      35.040  48.150  25.100  1.00  0.00           C
ATOM    409  HD1 PHE    38      34.480  47.510  24.440  1.00  0.00           H
ATOM    410  CE1 PHE    38      35.920  49.160  24.640  1.00  0.00           C
ATOM    411  HE1 PHE    38      35.990  49.380  23.590  1.00  0.00           H
ATOM    412  CZ  PHE    38      36.720  49.850  25.610  1.00  0.00           C
ATOM    413  HZ  PHE    38      37.410  50.620  25.290  1.00  0.00           H
ATOM    414  CE2 PHE    38      36.530  49.680  26.980  1.00  0.00           C
ATOM    415  HE2 PHE    38      37.020  50.270  27.740  1.00  0.00           H
ATOM    416  CD2 PHE    38      35.520  48.820  27.400  1.00  0.00           C
ATOM    417  HD2 PHE    38      35.340  48.690  28.450  1.00  0.00           H
ATOM    418  C   PHE    38      34.080  44.810  28.440  1.00  0.00           C
ATOM    419  O   PHE    38      33.340  45.220  29.250  1.00  0.00           O
ATOM    420  N   TYR    39      34.170  43.480  28.260  1.00  0.00           N
ATOM    421  H   TYR    39      34.890  43.210  27.610  1.00  0.00           H
ATOM    422  CA  TYR    39      33.330  42.480  28.900  1.00  0.00           C
ATOM    423  HA  TYR    39      32.770  42.800  29.780  1.00  0.00           H
ATOM    424  CB  TYR    39      32.310  41.850  27.900  1.00  0.00           C
ATOM    425  HB1 TYR    39      32.240  40.770  27.920  1.00  0.00           H
ATOM    426  HB2 TYR    39      32.510  42.020  26.840  1.00  0.00           H
ATOM    427  CG  TYR    39      30.860  42.350  28.120  1.00  0.00           C
ATOM    428  CD1 TYR    39      30.490  43.620  27.610  1.00  0.00           C
ATOM    429  HD1 TYR    39      31.320  44.160  27.170  1.00  0.00           H
ATOM    430  CE1 TYR    39      29.180  44.040  27.710  1.00  0.00           C
ATOM    431  HE1 TYR    39      28.900  44.980  27.270  1.00  0.00           H
ATOM    432  CZ  TYR    39      28.250  43.270  28.440  1.00  0.00           C
ATOM    433  OH  TYR    39      26.910  43.600  28.550  1.00  0.00           O
ATOM    434  HH  TYR    39      26.520  42.980  29.180  1.00  0.00           H
ATOM    435  CE2 TYR    39      28.630  42.060  28.990  1.00  0.00           C
ATOM    436  HE2 TYR    39      27.870  41.520  29.540  1.00  0.00           H
ATOM    437  CD2 TYR    39      29.910  41.530  28.760  1.00  0.00           C
ATOM    438  HD2 TYR    39      30.170  40.570  29.180  1.00  0.00           H
ATOM    439  C   TYR    39      34.150  41.400  29.510  1.00  0.00           C
ATOM    440  O   TYR    39      35.250  41.080  29.040  1.00  0.00           O
ATOM    441  N   ILE    40      33.650  40.880  30.620  1.00  0.00           N
ATOM    442  H   ILE    40      32.860  41.350  31.030  1.00  0.00           H
ATOM    443  CA  ILE    40      34.240  39.720  31.340  1.00  0.00           C
ATOM    444  HA  ILE    40      35.330  39.650  31.230  1.00  0.00           H
ATOM    445  CB  ILE    40      33.980  39.820  32.900  1.00  0.00           C
ATOM    446  HB  ILE    40      32.920  39.750  33.140  1.00  0.00           H
ATOM    447  CG2 ILE    40      34.610  38.590  33.680  1.00  0.00           C
ATOM    448 1HG2 ILE    40      35.660  38.540  33.370  1.00  0.00           H
ATOM    449 2HG2 ILE    40      34.480  38.710  34.760  1.00  0.00           H
ATOM    450 3HG2 ILE    40      34.110  37.680  33.360  1.00  0.00           H
ATOM    451  CG1 ILE    40      34.670  41.110  33.440  1.00  0.00           C
ATOM    452 1HG1 ILE    40      34.300  41.990  32.910  1.00  0.00           H
ATOM    453 2HG1 ILE    40      35.740  41.040  33.250  1.00  0.00           H
ATOM    454  CD  ILE    40      34.390  41.460  34.880  1.00  0.00           C
ATOM    455  HD1 ILE    40      33.330  41.390  35.140  1.00  0.00           H
ATOM    456  HD2 ILE    40      34.940  40.860  35.590  1.00  0.00           H
ATOM    457  HD3 ILE    40      34.750  42.480  35.030  1.00  0.00           H
ATOM    458  C   ILE    40      33.660  38.400  30.790  1.00  0.00           C
ATOM    459  O   ILE    40      32.480  38.390  30.380  1.00  0.00           O
ATOM    460  N   MET    41      34.460  37.310  30.850  1.00  0.00           N
ATOM    461  H   MET    41      35.390  37.430  31.220  1.00  0.00           H
ATOM    462  CA  MET    41      33.890  35.970  30.560  1.00  0.00           C
ATOM    463  HA  MET    41      32.820  36.000  30.740  1.00  0.00           H
ATOM    464  CB  MET    41      34.090  35.590  29.030  1.00  0.00           C
ATOM    465  HB1 MET    41      33.660  34.610  28.840  1.00  0.00           H
ATOM    466  HB2 MET    41      35.140  35.580  28.740  1.00  0.00           H
ATOM    467  CG  MET    41      33.370  36.570  28.100  1.00  0.00           C
ATOM    468  HG1 MET    41      33.710  37.560  28.420  1.00  0.00           H
ATOM    469  HG2 MET    41      32.310  36.460  28.330  1.00  0.00           H
ATOM    470  SD  MET    41      33.600  36.460  26.360  1.00  0.00           S
ATOM    471  CE  MET    41      32.600  35.010  26.050  1.00  0.00           C
ATOM    472  HE1 MET    41      32.940  34.200  26.690  1.00  0.00           H
ATOM    473  HE2 MET    41      31.540  35.230  26.230  1.00  0.00           H
ATOM    474  HE3 MET    41      32.800  34.600  25.060  1.00  0.00           H
ATOM    475  C   MET    41      34.410  34.860  31.480  1.00  0.00           C
ATOM    476  O   MET    41      35.490  35.020  32.170  1.00  0.00           O
ATOM    477  N   GLY    42      33.620  33.780  31.640  1.00  0.00           N
ATOM    478  H   GLY    42      32.720  33.680  31.200  1.00  0.00           H
ATOM    479  CA  GLY    42      33.850  32.710  32.620  1.00  0.00           C
ATOM    480  HA1 GLY    42      33.130  32.890  33.420  1.00  0.00           H
ATOM    481  HA2 GLY    42      34.840  32.770  33.070  1.00  0.00           H
ATOM    482  C   GLY    42      33.490  31.370  32.110  1.00  0.00           C
ATOM    483  O   GLY    42      32.520  31.070  31.390  1.00  0.00           O
ATOM    484  N   TRP    43      34.350  30.450  32.570  1.00  0.00           N
ATOM    485  H   TRP    43      35.120  30.740  33.150  1.00  0.00           H
ATOM    486  CA  TRP    43      34.000  29.000  32.460  1.00  0.00           C
ATOM    487  HA  TRP    43      33.250  28.770  31.700  1.00  0.00           H
ATOM    488  CB  TRP    43      35.330  28.260  32.120  1.00  0.00           C
ATOM    489  HB1 TRP    43      35.130  27.190  32.200  1.00  0.00           H
ATOM    490  HB2 TRP    43      36.100  28.530  32.830  1.00  0.00           H
ATOM    491  CG  TRP    43      35.800  28.310  30.700  1.00  0.00           C
ATOM    492  CD1 TRP    43      36.680  29.220  30.290  1.00  0.00           C
ATOM    493  HD1 TRP    43      37.160  29.960  30.910  1.00  0.00           H
ATOM    494  NE1 TRP    43      36.830  29.130  28.940  1.00  0.00           N
ATOM    495  HE1 TRP    43      37.310  29.800  28.360  1.00  0.00           H
ATOM    496  CE2 TRP    43      36.000  28.110  28.440  1.00  0.00           C
ATOM    497  CZ2 TRP    43      35.750  27.820  27.070  1.00  0.00           C
ATOM    498  HZ2 TRP    43      36.290  28.350  26.300  1.00  0.00           H
ATOM    499  CH2 TRP    43      34.640  26.970  26.780  1.00  0.00           C
ATOM    500  HH2 TRP    43      34.430  26.710  25.750  1.00  0.00           H
ATOM    501  CZ3 TRP    43      33.880  26.390  27.860  1.00  0.00           C
ATOM    502  HZ3 TRP    43      33.000  25.800  27.640  1.00  0.00           H
ATOM    503  CE3 TRP    43      34.110  26.770  29.210  1.00  0.00           C
ATOM    504  HE3 TRP    43      33.470  26.520  30.050  1.00  0.00           H
ATOM    505  CD2 TRP    43      35.260  27.610  29.530  1.00  0.00           C
ATOM    506  C   TRP    43      33.370  28.570  33.780  1.00  0.00           C
ATOM    507  O   TRP    43      33.970  28.610  34.880  1.00  0.00           O
ATOM    508  N   PHE    44      32.250  27.860  33.640  1.00  0.00           N
ATOM    509  H   PHE    44      31.840  27.790  32.720  1.00  0.00           H
ATOM    510  CA  PHE    44      31.700  26.950  34.650  1.00  0.00           C
ATOM    511  HA  PHE    44      32.320  26.970  35.550  1.00  0.00           H
ATOM    512  CB  PHE    44      30.210  27.370  34.980  1.00  0.00           C
ATOM    513  HB1 PHE    44      29.760  26.660  35.680  1.00  0.00           H
ATOM    514  HB2 PHE    44      29.590  27.300  34.080  1.00  0.00           H
ATOM    515  CG  PHE    44      30.060  28.760  35.580  1.00  0.00           C
ATOM    516  CD1 PHE    44      30.390  29.950  34.810  1.00  0.00           C
ATOM    517  HD1 PHE    44      30.580  29.880  33.750  1.00  0.00           H
ATOM    518  CE1 PHE    44      30.260  31.210  35.360  1.00  0.00           C
ATOM    519  HE1 PHE    44      30.490  32.110  34.810  1.00  0.00           H
ATOM    520  CZ  PHE    44      29.950  31.350  36.700  1.00  0.00           C
ATOM    521  HZ  PHE    44      29.950  32.350  37.110  1.00  0.00           H
ATOM    522  CE2 PHE    44      29.570  30.220  37.420  1.00  0.00           C
ATOM    523  HE2 PHE    44      29.310  30.330  38.460  1.00  0.00           H
ATOM    524  CD2 PHE    44      29.570  28.900  36.890  1.00  0.00           C
ATOM    525  HD2 PHE    44      29.260  27.990  37.390  1.00  0.00           H
ATOM    526  C   PHE    44      31.550  25.520  34.170  1.00  0.00           C
ATOM    527  O   PHE    44      31.770  25.290  32.970  1.00  0.00           O
ATOM    528  N   ARG    45      31.130  24.540  35.000  1.00  0.00           N
ATOM    529  H   ARG    45      30.990  24.800  35.960  1.00  0.00           H
ATOM    530  CA  ARG    45      30.940  23.170  34.650  1.00  0.00           C
ATOM    531  HA  ARG    45      30.500  23.110  33.660  1.00  0.00           H
ATOM    532  CB  ARG    45      32.250  22.320  34.620  1.00  0.00           C
ATOM    533  HB1 ARG    45      33.080  22.770  34.080  1.00  0.00           H
ATOM    534  HB2 ARG    45      31.980  21.400  34.110  1.00  0.00           H
ATOM    535  CG  ARG    45      32.780  21.930  36.050  1.00  0.00           C
ATOM    536  HG1 ARG    45      32.060  21.310  36.580  1.00  0.00           H
ATOM    537  HG2 ARG    45      32.920  22.880  36.560  1.00  0.00           H
ATOM    538  CD  ARG    45      34.140  21.230  35.990  1.00  0.00           C
ATOM    539  HD1 ARG    45      34.810  21.720  35.280  1.00  0.00           H
ATOM    540  HD2 ARG    45      34.010  20.200  35.680  1.00  0.00           H
ATOM    541  NE  ARG    45      34.740  21.140  37.270  1.00  0.00           N
ATOM    542  HE  ARG    45      34.160  21.420  38.050  1.00  0.00           H
ATOM    543  CZ  ARG    45      35.800  20.520  37.580  1.00  0.00           C
ATOM    544  NH1 ARG    45      36.750  20.100  36.760  1.00  0.00           N
ATOM    545 1HH1 ARG    45      36.620  20.150  35.760  1.00  0.00           H
ATOM    546 2HH1 ARG    45      37.590  19.650  37.100  1.00  0.00           H
ATOM    547  NH2 ARG    45      35.970  20.290  38.870  1.00  0.00           N
ATOM    548 1HH2 ARG    45      35.210  20.570  39.480  1.00  0.00           H
ATOM    549 2HH2 ARG    45      36.830  19.870  39.180  1.00  0.00           H
ATOM    550  C   ARG    45      29.860  22.580  35.530  1.00  0.00           C
ATOM    551  O   ARG    45      29.490  23.180  36.530  1.00  0.00           O
ATOM    552  N   GLN    46      29.270  21.500  35.150  1.00  0.00           N
ATOM    553  H   GLN    46      29.510  21.140  34.240  1.00  0.00           H
ATOM    554  CA  GLN    46      28.340  20.720  35.980  1.00  0.00           C
ATOM    555  HA  GLN    46      28.500  21.000  37.020  1.00  0.00           H
ATOM    556  CB  GLN    46      26.870  20.970  35.670  1.00  0.00           C
ATOM    557  HB1 GLN    46      26.580  20.660  34.660  1.00  0.00           H
ATOM    558  HB2 GLN    46      26.680  22.040  35.730  1.00  0.00           H
ATOM    559  CG  GLN    46      26.020  20.130  36.670  1.00  0.00           C
ATOM    560  HG1 GLN    46      26.340  20.380  37.680  1.00  0.00           H
ATOM    561  HG2 GLN    46      26.290  19.080  36.540  1.00  0.00           H
ATOM    562  CD  GLN    46      24.540  20.350  36.510  1.00  0.00           C
ATOM    563  OE1 GLN    46      24.030  20.730  35.450  1.00  0.00           O
ATOM    564  NE2 GLN    46      23.750  20.290  37.560  1.00  0.00           N
ATOM    565 1HE2 GLN    46      24.070  19.830  38.400  1.00  0.00           H
ATOM    566 2HE2 GLN    46      22.780  20.540  37.500  1.00  0.00           H
ATOM    567  C   GLN    46      28.650  19.260  35.780  1.00  0.00           C
ATOM    568  O   GLN    46      28.600  18.770  34.650  1.00  0.00           O
ATOM    569  N   ALA    47      29.010  18.540  36.820  1.00  0.00           N
ATOM    570  H   ALA    47      29.230  19.050  37.670  1.00  0.00           H
ATOM    571  CA  ALA    47      29.240  17.140  36.890  1.00  0.00           C
ATOM    572  HA  ALA    47      29.680  16.860  35.930  1.00  0.00           H
ATOM    573  CB  ALA    47      30.220  16.870  38.090  1.00  0.00           C
ATOM    574  HB1 ALA    47      30.760  15.930  37.990  1.00  0.00           H
ATOM    575  HB2 ALA    47      30.950  17.680  38.170  1.00  0.00           H
ATOM    576  HB3 ALA    47      29.690  16.910  39.040  1.00  0.00           H
ATOM    577  C   ALA    47      27.920  16.240  37.060  1.00  0.00           C
ATOM    578  O   ALA    47      27.000  16.810  37.690  1.00  0.00           O
ATOM    579  N   PRO    48      27.830  14.960  36.650  1.00  0.00           N
ATOM    580  CD  PRO    48      28.780  14.310  35.840  1.00  0.00           C
ATOM    581  HD1 PRO    48      29.400  13.830  36.610  1.00  0.00           H
ATOM    582  HD2 PRO    48      29.340  15.020  35.240  1.00  0.00           H
ATOM    583  CG  PRO    48      28.030  13.260  35.110  1.00  0.00           C
ATOM    584  HG1 PRO    48      28.780  12.510  34.850  1.00  0.00           H
ATOM    585  HG2 PRO    48      27.580  13.720  34.230  1.00  0.00           H
ATOM    586  CB  PRO    48      27.020  12.730  36.150  1.00  0.00           C
ATOM    587  HB1 PRO    48      27.440  12.040  36.890  1.00  0.00           H
ATOM    588  HB2 PRO    48      26.190  12.190  35.700  1.00  0.00           H
ATOM    589  CA  PRO    48      26.670  14.090  36.890  1.00  0.00           C
ATOM    590  HA  PRO    48      25.890  14.610  36.350  1.00  0.00           H
ATOM    591  C   PRO    48      26.380  13.960  38.420  1.00  0.00           C
ATOM    592  O   PRO    48      27.300  13.800  39.240  1.00  0.00           O
ATOM    593  N   GLY    49      25.130  14.040  38.870  1.00  0.00           N
ATOM    594  H   GLY    49      24.360  14.040  38.220  1.00  0.00           H
ATOM    595  CA  GLY    49      24.730  13.920  40.330  1.00  0.00           C
ATOM    596  HA1 GLY    49      25.320  13.120  40.780  1.00  0.00           H
ATOM    597  HA2 GLY    49      23.680  13.650  40.390  1.00  0.00           H
ATOM    598  C   GLY    49      24.970  15.110  41.200  1.00  0.00           C
ATOM    599  O   GLY    49      25.000  15.050  42.420  1.00  0.00           O
ATOM    600  N   ARG    50      25.430  16.230  40.590  1.00  0.00           N
ATOM    601  H   ARG    50      25.300  16.190  39.590  1.00  0.00           H
ATOM    602  CA  ARG    50      26.000  17.440  41.270  1.00  0.00           C
ATOM    603  HA  ARG    50      25.630  17.320  42.280  1.00  0.00           H
ATOM    604  CB  ARG    50      27.520  17.340  41.360  1.00  0.00           C
ATOM    605  HB1 ARG    50      27.960  18.110  41.980  1.00  0.00           H
ATOM    606  HB2 ARG    50      27.890  17.560  40.350  1.00  0.00           H
ATOM    607  CG  ARG    50      28.110  15.990  41.770  1.00  0.00           C
ATOM    608  HG1 ARG    50      28.220  15.270  40.960  1.00  0.00           H
ATOM    609  HG2 ARG    50      27.450  15.640  42.570  1.00  0.00           H
ATOM    610  CD  ARG    50      29.540  16.210  42.360  1.00  0.00           C
ATOM    611  HD1 ARG    50      29.840  15.210  42.680  1.00  0.00           H
ATOM    612  HD2 ARG    50      29.410  16.930  43.160  1.00  0.00           H
ATOM    613  NE  ARG    50      30.610  16.590  41.480  1.00  0.00           N
ATOM    614  HE  ARG    50      31.130  15.900  40.950  1.00  0.00           H
ATOM    615  CZ  ARG    50      31.100  17.820  41.310  1.00  0.00           C
ATOM    616  NH1 ARG    50      30.620  18.840  42.000  1.00  0.00           N
ATOM    617 1HH1 ARG    50      30.130  18.600  42.850  1.00  0.00           H
ATOM    618 2HH1 ARG    50      30.940  19.780  41.820  1.00  0.00           H
ATOM    619  NH2 ARG    50      32.050  18.020  40.470  1.00  0.00           N
ATOM    620 1HH2 ARG    50      32.550  17.240  40.070  1.00  0.00           H
ATOM    621 2HH2 ARG    50      32.400  18.970  40.490  1.00  0.00           H
ATOM    622  C   ARG    50      25.500  18.770  40.650  1.00  0.00           C
ATOM    623  O   ARG    50      24.770  18.700  39.660  1.00  0.00           O
ATOM    624  N   GLU    51      25.690  19.840  41.330  1.00  0.00           N
ATOM    625  H   GLU    51      26.210  19.780  42.200  1.00  0.00           H
ATOM    626  CA  GLU    51      25.280  21.200  40.870  1.00  0.00           C
ATOM    627  HA  GLU    51      24.520  21.050  40.110  1.00  0.00           H
ATOM    628  CB  GLU    51      24.670  21.970  42.040  1.00  0.00           C
ATOM    629  HB1 GLU    51      24.870  23.030  41.920  1.00  0.00           H
ATOM    630  HB2 GLU    51      25.070  21.560  42.970  1.00  0.00           H
ATOM    631  CG  GLU    51      23.180  21.890  42.000  1.00  0.00           C
ATOM    632  HG1 GLU    51      22.810  20.920  41.680  1.00  0.00           H
ATOM    633  HG2 GLU    51      22.800  22.510  41.180  1.00  0.00           H
ATOM    634  CD  GLU    51      22.570  22.090  43.390  1.00  0.00           C
ATOM    635  OE1 GLU    51      22.520  23.300  43.700  1.00  0.00           O
ATOM    636  OE2 GLU    51      22.090  21.150  44.040  1.00  0.00           O
ATOM    637  C   GLU    51      26.450  21.980  40.230  1.00  0.00           C
ATOM    638  O   GLU    51      27.670  21.710  40.410  1.00  0.00           O
ATOM    639  N   ARG    52      26.050  23.060  39.440  1.00  0.00           N
ATOM    640  H   ARG    52      25.070  23.320  39.370  1.00  0.00           H
ATOM    641  CA  ARG    52      26.960  23.780  38.650  1.00  0.00           C
ATOM    642  HA  ARG    52      27.360  23.100  37.900  1.00  0.00           H
ATOM    643  CB  ARG    52      26.220  24.840  37.770  1.00  0.00           C
ATOM    644  HB1 ARG    52      25.720  25.630  38.340  1.00  0.00           H
ATOM    645  HB2 ARG    52      25.350  24.410  37.270  1.00  0.00           H
ATOM    646  CG  ARG    52      27.070  25.420  36.690  1.00  0.00           C
ATOM    647  HG1 ARG    52      27.300  24.640  35.970  1.00  0.00           H
ATOM    648  HG2 ARG    52      28.050  25.750  37.020  1.00  0.00           H
ATOM    649  CD  ARG    52      26.240  26.480  35.950  1.00  0.00           C
ATOM    650  HD1 ARG    52      25.240  26.160  35.640  1.00  0.00           H
ATOM    651  HD2 ARG    52      26.820  26.850  35.100  1.00  0.00           H
ATOM    652  NE  ARG    52      26.020  27.590  36.820  1.00  0.00           N
ATOM    653  HE  ARG    52      26.560  27.610  37.670  1.00  0.00           H
ATOM    654  CZ  ARG    52      25.280  28.680  36.700  1.00  0.00           C
ATOM    655  NH1 ARG    52      24.550  28.970  35.640  1.00  0.00           N
ATOM    656 1HH1 ARG    52      24.320  28.320  34.890  1.00  0.00           H
ATOM    657 2HH1 ARG    52      24.120  29.880  35.560  1.00  0.00           H
ATOM    658  NH2 ARG    52      25.320  29.630  37.570  1.00  0.00           N
ATOM    659 1HH2 ARG    52      25.600  29.410  38.520  1.00  0.00           H
ATOM    660 2HH2 ARG    52      24.680  30.410  37.530  1.00  0.00           H
ATOM    661  C   ARG    52      28.060  24.450  39.510  1.00  0.00           C
ATOM    662  O   ARG    52      27.700  24.910  40.630  1.00  0.00           O
ATOM    663  N   GLU    53      29.250  24.500  39.030  1.00  0.00           N
ATOM    664  H   GLU    53      29.470  24.080  38.140  1.00  0.00           H
ATOM    665  CA  GLU    53      30.430  25.050  39.740  1.00  0.00           C
ATOM    666  HA  GLU    53      30.010  25.660  40.540  1.00  0.00           H
ATOM    667  CB  GLU    53      31.220  23.910  40.410  1.00  0.00           C
ATOM    668  HB1 GLU    53      30.450  23.310  40.910  1.00  0.00           H
ATOM    669  HB2 GLU    53      31.960  24.260  41.130  1.00  0.00           H
ATOM    670  CG  GLU    53      32.020  23.030  39.420  1.00  0.00           C
ATOM    671  HG1 GLU    53      32.790  23.570  38.880  1.00  0.00           H
ATOM    672  HG2 GLU    53      31.340  22.700  38.630  1.00  0.00           H
ATOM    673  CD  GLU    53      32.630  21.800  40.000  1.00  0.00           C
ATOM    674  OE1 GLU    53      33.820  21.580  39.820  1.00  0.00           O
ATOM    675  OE2 GLU    53      31.870  20.950  40.520  1.00  0.00           O
ATOM    676  C   GLU    53      31.200  25.940  38.740  1.00  0.00           C
ATOM    677  O   GLU    53      31.350  25.630  37.530  1.00  0.00           O
ATOM    678  N   PHE    54      31.800  26.990  39.280  1.00  0.00           N
ATOM    679  H   PHE    54      31.700  27.140  40.270  1.00  0.00           H
ATOM    680  CA  PHE    54      32.630  27.930  38.560  1.00  0.00           C
ATOM    681  HA  PHE    54      32.200  28.210  37.600  1.00  0.00           H
ATOM    682  CB  PHE    54      32.800  29.120  39.440  1.00  0.00           C
ATOM    683  HB1 PHE    54      33.100  28.750  40.420  1.00  0.00           H
ATOM    684  HB2 PHE    54      31.880  29.700  39.480  1.00  0.00           H
ATOM    685  CG  PHE    54      33.820  30.090  38.850  1.00  0.00           C
ATOM    686  CD1 PHE    54      33.450  30.980  37.800  1.00  0.00           C
ATOM    687  HD1 PHE    54      32.510  30.900  37.280  1.00  0.00           H
ATOM    688  CE1 PHE    54      34.360  31.970  37.440  1.00  0.00           C
ATOM    689  HE1 PHE    54      34.100  32.700  36.690  1.00  0.00           H
ATOM    690  CZ  PHE    54      35.590  32.090  38.140  1.00  0.00           C
ATOM    691  HZ  PHE    54      36.190  32.990  38.070  1.00  0.00           H
ATOM    692  CE2 PHE    54      35.960  31.250  39.230  1.00  0.00           C
ATOM    693  HE2 PHE    54      36.840  31.450  39.830  1.00  0.00           H
ATOM    694  CD2 PHE    54      35.090  30.190  39.560  1.00  0.00           C
ATOM    695  HD2 PHE    54      35.260  29.520  40.390  1.00  0.00           H
ATOM    696  C   PHE    54      33.980  27.250  38.350  1.00  0.00           C
ATOM    697  O   PHE    54      34.520  26.630  39.320  1.00  0.00           O
ATOM    698  N   VAL    55      34.740  27.470  37.300  1.00  0.00           N
ATOM    699  H   VAL    55      34.300  28.100  36.630  1.00  0.00           H
ATOM    700  CA  VAL    55      36.080  26.890  37.050  1.00  0.00           C
ATOM    701  HA  VAL    55      36.320  26.250  37.900  1.00  0.00           H
ATOM    702  CB  VAL    55      36.200  26.050  35.760  1.00  0.00           C
ATOM    703  HB  VAL    55      36.310  26.730  34.910  1.00  0.00           H
ATOM    704  CG1 VAL    55      37.380  25.100  35.740  1.00  0.00           C
ATOM    705 1HG1 VAL    55      37.430  24.410  34.900  1.00  0.00           H
ATOM    706 2HG1 VAL    55      38.260  25.740  35.820  1.00  0.00           H
ATOM    707 3HG1 VAL    55      37.290  24.600  36.700  1.00  0.00           H
ATOM    708  CG2 VAL    55      34.960  25.150  35.570  1.00  0.00           C
ATOM    709 1HG2 VAL    55      34.080  25.690  35.210  1.00  0.00           H
ATOM    710 2HG2 VAL    55      35.160  24.360  34.850  1.00  0.00           H
ATOM    711 3HG2 VAL    55      34.600  24.660  36.480  1.00  0.00           H
ATOM    712  C   VAL    55      37.070  28.060  36.970  1.00  0.00           C
ATOM    713  O   VAL    55      38.090  27.980  37.670  1.00  0.00           O
ATOM    714  N   ALA    56      36.830  29.070  36.110  1.00  0.00           N
ATOM    715  H   ALA    56      36.110  28.960  35.410  1.00  0.00           H
ATOM    716  CA  ALA    56      37.780  30.230  35.960  1.00  0.00           C
ATOM    717  HA  ALA    56      38.100  30.500  36.970  1.00  0.00           H
ATOM    718  CB  ALA    56      39.020  29.750  35.100  1.00  0.00           C
ATOM    719  HB1 ALA    56      38.650  29.730  34.080  1.00  0.00           H
ATOM    720  HB2 ALA    56      39.810  30.500  35.120  1.00  0.00           H
ATOM    721  HB3 ALA    56      39.270  28.760  35.490  1.00  0.00           H
ATOM    722  C   ALA    56      37.190  31.420  35.230  1.00  0.00           C
ATOM    723  O   ALA    56      36.380  31.220  34.330  1.00  0.00           O
ATOM    724  N   SER    57      37.580  32.640  35.560  1.00  0.00           N
ATOM    725  H   SER    57      38.270  32.760  36.290  1.00  0.00           H
ATOM    726  CA  SER    57      37.190  33.860  34.910  1.00  0.00           C
ATOM    727  HA  SER    57      36.580  33.720  34.020  1.00  0.00           H
ATOM    728  CB  SER    57      36.440  34.820  35.860  1.00  0.00           C
ATOM    729  HB1 SER    57      35.470  34.350  36.050  1.00  0.00           H
ATOM    730  HB2 SER    57      36.200  35.720  35.290  1.00  0.00           H
ATOM    731  OG  SER    57      37.240  35.030  37.040  1.00  0.00           O
ATOM    732  HG  SER    57      37.820  35.780  36.860  1.00  0.00           H
ATOM    733  C   SER    57      38.400  34.610  34.400  1.00  0.00           C
ATOM    734  O   SER    57      39.420  34.550  35.070  1.00  0.00           O
ATOM    735  N   ILE    58      38.290  35.340  33.270  1.00  0.00           N
ATOM    736  H   ILE    58      37.380  35.430  32.850  1.00  0.00           H
ATOM    737  CA  ILE    58      39.280  36.400  32.870  1.00  0.00           C
ATOM    738  HA  ILE    58      39.910  36.690  33.710  1.00  0.00           H
ATOM    739  CB  ILE    58      40.270  35.860  31.740  1.00  0.00           C
ATOM    740  HB  ILE    58      40.590  34.890  32.140  1.00  0.00           H
ATOM    741  CG2 ILE    58      39.660  35.650  30.340  1.00  0.00           C
ATOM    742 1HG2 ILE    58      39.440  36.590  29.840  1.00  0.00           H
ATOM    743 2HG2 ILE    58      40.320  35.110  29.660  1.00  0.00           H
ATOM    744 3HG2 ILE    58      38.780  35.010  30.480  1.00  0.00           H
ATOM    745  CG1 ILE    58      41.570  36.740  31.680  1.00  0.00           C
ATOM    746 1HG1 ILE    58      41.950  36.720  32.700  1.00  0.00           H
ATOM    747 2HG1 ILE    58      41.260  37.780  31.560  1.00  0.00           H
ATOM    748  CD  ILE    58      42.680  36.180  30.770  1.00  0.00           C
ATOM    749  HD1 ILE    58      42.460  36.420  29.730  1.00  0.00           H
ATOM    750  HD2 ILE    58      43.600  36.690  31.040  1.00  0.00           H
ATOM    751  HD3 ILE    58      42.830  35.110  30.930  1.00  0.00           H
ATOM    752  C   ILE    58      38.610  37.640  32.450  1.00  0.00           C
ATOM    753  O   ILE    58      37.560  37.700  31.810  1.00  0.00           O
ATOM    754  N   LYS    59      39.180  38.690  33.040  1.00  0.00           N
ATOM    755  H   LYS    59      40.040  38.500  33.540  1.00  0.00           H
ATOM    756  CA  LYS    59      38.850  40.120  32.760  1.00  0.00           C
ATOM    757  HA  LYS    59      37.790  40.360  32.680  1.00  0.00           H
ATOM    758  CB  LYS    59      39.390  40.930  33.920  1.00  0.00           C
ATOM    759  HB1 LYS    59      39.570  41.940  33.540  1.00  0.00           H
ATOM    760  HB2 LYS    59      40.370  40.590  34.250  1.00  0.00           H
ATOM    761  CG  LYS    59      38.540  40.970  35.190  1.00  0.00           C
ATOM    762  HG1 LYS    59      38.580  40.030  35.730  1.00  0.00           H
ATOM    763  HG2 LYS    59      37.510  41.100  34.870  1.00  0.00           H
ATOM    764  CD  LYS    59      39.000  42.050  36.160  1.00  0.00           C
ATOM    765  HD1 LYS    59      39.070  42.970  35.570  1.00  0.00           H
ATOM    766  HD2 LYS    59      40.020  41.810  36.480  1.00  0.00           H
ATOM    767  CE  LYS    59      38.040  42.020  37.340  1.00  0.00           C
ATOM    768  HE1 LYS    59      38.100  40.970  37.650  1.00  0.00           H
ATOM    769  HE2 LYS    59      37.040  42.290  37.000  1.00  0.00           H
ATOM    770  NZ  LYS    59      38.400  42.950  38.410  1.00  0.00           N
ATOM    771  HZ1 LYS    59      37.910  42.770  39.280  1.00  0.00           H
ATOM    772  HZ2 LYS    59      39.370  42.850  38.680  1.00  0.00           H
ATOM    773  HZ3 LYS    59      38.250  43.930  38.240  1.00  0.00           H
ATOM    774  C   LYS    59      39.400  40.630  31.460  1.00  0.00           C
ATOM    775  O   LYS    59      40.360  40.040  30.920  1.00  0.00           O
ATOM    776  N   TRP    60      38.880  41.720  30.960  1.00  0.00           N
ATOM    777  H   TRP    60      38.270  42.260  31.560  1.00  0.00           H
ATOM    778  CA  TRP    60      39.280  42.200  29.630  1.00  0.00           C
ATOM    779  HA  TRP    60      39.270  41.330  28.980  1.00  0.00           H
ATOM    780  CB  TRP    60      38.280  43.210  29.020  1.00  0.00           C
ATOM    781  HB1 TRP    60      37.500  42.660  28.490  1.00  0.00           H
ATOM    782  HB2 TRP    60      38.830  43.730  28.230  1.00  0.00           H
ATOM    783  CG  TRP    60      37.640  44.280  29.850  1.00  0.00           C
ATOM    784  CD1 TRP    60      36.460  44.150  30.500  1.00  0.00           C
ATOM    785  HD1 TRP    60      35.900  43.240  30.560  1.00  0.00           H
ATOM    786  NE1 TRP    60      36.150  45.350  31.070  1.00  0.00           N
ATOM    787  HE1 TRP    60      35.350  45.380  31.690  1.00  0.00           H
ATOM    788  CE2 TRP    60      36.990  46.290  30.760  1.00  0.00           C
ATOM    789  CZ2 TRP    60      37.040  47.630  31.040  1.00  0.00           C
ATOM    790  HZ2 TRP    60      36.350  48.130  31.710  1.00  0.00           H
ATOM    791  CH2 TRP    60      37.840  48.440  30.260  1.00  0.00           C
ATOM    792  HH2 TRP    60      37.780  49.500  30.430  1.00  0.00           H
ATOM    793  CZ3 TRP    60      38.830  47.870  29.490  1.00  0.00           C
ATOM    794  HZ3 TRP    60      39.530  48.500  28.960  1.00  0.00           H
ATOM    795  CE3 TRP    60      38.920  46.500  29.380  1.00  0.00           C
ATOM    796  HE3 TRP    60      39.720  46.130  28.760  1.00  0.00           H
ATOM    797  CD2 TRP    60      37.910  45.690  29.910  1.00  0.00           C
ATOM    798  C   TRP    60      40.690  42.780  29.510  1.00  0.00           C
ATOM    799  O   TRP    60      41.280  42.670  28.450  1.00  0.00           O
ATOM    800  N   ALA    61      41.330  43.270  30.550  1.00  0.00           N
ATOM    801  H   ALA    61      40.910  43.440  31.450  1.00  0.00           H
ATOM    802  CA  ALA    61      42.840  43.510  30.660  1.00  0.00           C
ATOM    803  HA  ALA    61      43.170  43.640  29.630  1.00  0.00           H
ATOM    804  CB  ALA    61      43.080  44.890  31.310  1.00  0.00           C
ATOM    805  HB1 ALA    61      42.650  44.840  32.310  1.00  0.00           H
ATOM    806  HB2 ALA    61      44.160  45.070  31.270  1.00  0.00           H
ATOM    807  HB3 ALA    61      42.600  45.620  30.670  1.00  0.00           H
ATOM    808  C   ALA    61      43.630  42.390  31.260  1.00  0.00           C
ATOM    809  O   ALA    61      44.660  42.550  31.850  1.00  0.00           O
ATOM    810  N   GLY    65      43.110  41.160  31.170  1.00  0.00           N
ATOM    811  H   GLY    65      42.280  41.060  30.600  1.00  0.00           H
ATOM    812  CA  GLY    65      43.770  39.870  31.360  1.00  0.00           C
ATOM    813  HA1 GLY    65      44.700  39.840  30.790  1.00  0.00           H
ATOM    814  HA2 GLY    65      43.100  39.150  30.900  1.00  0.00           H
ATOM    815  C   GLY    65      44.000  39.410  32.790  1.00  0.00           C
ATOM    816  O   GLY    65      44.860  38.550  32.970  1.00  0.00           O
ATOM    817  N   ASP    66      43.290  40.030  33.820  1.00  0.00           N
ATOM    818  H   ASP    66      42.750  40.860  33.620  1.00  0.00           H
ATOM    819  CA  ASP    66      43.320  39.500  35.180  1.00  0.00           C
ATOM    820  HA  ASP    66      44.300  39.120  35.460  1.00  0.00           H
ATOM    821  CB  ASP    66      43.130  40.590  36.160  1.00  0.00           C
ATOM    822  HB1 ASP    66      42.110  40.920  35.970  1.00  0.00           H
ATOM    823  HB2 ASP    66      43.850  41.370  35.950  1.00  0.00           H
ATOM    824  CG  ASP    66      43.300  40.060  37.570  1.00  0.00           C
ATOM    825  OD1 ASP    66      44.360  39.460  37.870  1.00  0.00           O
ATOM    826  OD2 ASP    66      42.350  40.220  38.400  1.00  0.00           O
ATOM    827  C   ASP    66      42.390  38.290  35.360  1.00  0.00           C
ATOM    828  O   ASP    66      41.230  38.220  34.870  1.00  0.00           O
ATOM    829  N   ARG    67      42.870  37.280  36.200  1.00  0.00           N
ATOM    830  H   ARG    67      43.790  37.370  36.590  1.00  0.00           H
ATOM    831  CA  ARG    67      42.190  35.950  36.300  1.00  0.00           C
ATOM    832  HA  ARG    67      41.310  35.890  35.670  1.00  0.00           H
ATOM    833  CB  ARG    67      43.170  34.870  35.930  1.00  0.00           C
ATOM    834  HB1 ARG    67      42.660  33.920  36.070  1.00  0.00           H
ATOM    835  HB2 ARG    67      44.000  34.890  36.640  1.00  0.00           H
ATOM    836  CG  ARG    67      43.590  34.960  34.450  1.00  0.00           C
ATOM    837  HG1 ARG    67      43.830  35.960  34.090  1.00  0.00           H
ATOM    838  HG2 ARG    67      42.720  34.630  33.870  1.00  0.00           H
ATOM    839  CD  ARG    67      44.780  34.050  34.270  1.00  0.00           C
ATOM    840  HD1 ARG    67      44.660  33.100  34.800  1.00  0.00           H
ATOM    841  HD2 ARG    67      45.700  34.510  34.630  1.00  0.00           H
ATOM    842  NE  ARG    67      45.010  33.790  32.800  1.00  0.00           N
ATOM    843  HE  ARG    67      44.620  32.930  32.430  1.00  0.00           H
ATOM    844  CZ  ARG    67      45.740  34.410  31.870  1.00  0.00           C
ATOM    845  NH1 ARG    67      46.390  35.470  32.040  1.00  0.00           N
ATOM    846 1HH1 ARG    67      46.180  35.980  32.900  1.00  0.00           H
ATOM    847 2HH1 ARG    67      46.940  35.830  31.280  1.00  0.00           H
ATOM    848  NH2 ARG    67      45.790  33.820  30.730  1.00  0.00           N
ATOM    849 1HH2 ARG    67      45.390  32.900  30.590  1.00  0.00           H
ATOM    850 2HH2 ARG    67      46.480  34.060  30.030  1.00  0.00           H
ATOM    851  C   ARG    67      41.700  35.720  37.750  1.00  0.00           C
ATOM    852  O   ARG    67      42.260  36.260  38.700  1.00  0.00           O
ATOM    853  N   THR    68      40.780  34.780  37.990  1.00  0.00           N
ATOM    854  H   THR    68      40.460  34.250  37.200  1.00  0.00           H
ATOM    855  CA  THR    68      40.410  34.170  39.280  1.00  0.00           C
ATOM    856  HA  THR    68      41.170  34.280  40.050  1.00  0.00           H
ATOM    857  CB  THR    68      39.100  34.710  39.890  1.00  0.00           C
ATOM    858  HB  THR    68      38.230  34.390  39.320  1.00  0.00           H
ATOM    859  CG2 THR    68      38.910  34.120  41.310  1.00  0.00           C
ATOM    860 1HG2 THR    68      37.860  34.290  41.530  1.00  0.00           H
ATOM    861 2HG2 THR    68      39.050  33.040  41.370  1.00  0.00           H
ATOM    862 3HG2 THR    68      39.520  34.700  41.990  1.00  0.00           H
ATOM    863  OG1 THR    68      39.140  36.100  40.010  1.00  0.00           O
ATOM    864  HG1 THR    68      39.220  36.440  39.110  1.00  0.00           H
ATOM    865  C   THR    68      40.150  32.690  38.950  1.00  0.00           C
ATOM    866  O   THR    68      39.510  32.460  37.930  1.00  0.00           O
ATOM    867  N   TYR    69      40.520  31.720  39.790  1.00  0.00           N
ATOM    868  H   TYR    69      40.980  32.020  40.640  1.00  0.00           H
ATOM    869  CA  TYR    69      40.240  30.260  39.660  1.00  0.00           C
ATOM    870  HA  TYR    69      39.670  30.200  38.730  1.00  0.00           H
ATOM    871  CB  TYR    69      41.540  29.450  39.390  1.00  0.00           C
ATOM    872  HB1 TYR    69      41.490  28.380  39.610  1.00  0.00           H
ATOM    873  HB2 TYR    69      42.170  29.720  40.240  1.00  0.00           H
ATOM    874  CG  TYR    69      42.300  29.720  38.140  1.00  0.00           C
ATOM    875  CD1 TYR    69      43.440  30.500  38.100  1.00  0.00           C
ATOM    876  HD1 TYR    69      43.820  30.920  39.010  1.00  0.00           H
ATOM    877  CE1 TYR    69      44.090  30.710  36.880  1.00  0.00           C
ATOM    878  HE1 TYR    69      44.990  31.300  36.950  1.00  0.00           H
ATOM    879  CZ  TYR    69      43.670  29.990  35.730  1.00  0.00           C
ATOM    880  OH  TYR    69      44.320  30.200  34.530  1.00  0.00           O
ATOM    881  HH  TYR    69      45.110  30.690  34.790  1.00  0.00           H
ATOM    882  CE2 TYR    69      42.460  29.230  35.790  1.00  0.00           C
ATOM    883  HE2 TYR    69      42.100  28.860  34.840  1.00  0.00           H
ATOM    884  CD2 TYR    69      41.800  29.090  37.010  1.00  0.00           C
ATOM    885  HD2 TYR    69      40.890  28.500  37.050  1.00  0.00           H
ATOM    886  C   TYR    69      39.310  29.700  40.740  1.00  0.00           C
ATOM    887  O   TYR    69      38.940  30.370  41.710  1.00  0.00           O
ATOM    888  N   GLY    70      38.920  28.450  40.560  1.00  0.00           N
ATOM    889  H   GLY    70      39.180  28.010  39.690  1.00  0.00           H
ATOM    890  CA  GLY    70      38.120  27.710  41.500  1.00  0.00           C
ATOM    891  HA1 GLY    70      37.700  26.880  40.930  1.00  0.00           H
ATOM    892  HA2 GLY    70      37.260  28.270  41.870  1.00  0.00           H
ATOM    893  C   GLY    70      38.820  26.930  42.670  1.00  0.00           C
ATOM    894  O   GLY    70      39.680  27.530  43.360  1.00  0.00           O
ATOM    895  N   THR    71      38.510  25.660  42.780  1.00  0.00           N
ATOM    896  H   THR    71      37.950  25.150  42.120  1.00  0.00           H
ATOM    897  CA  THR    71      39.090  24.810  43.840  1.00  0.00           C
ATOM    898  HA  THR    71      39.120  25.380  44.770  1.00  0.00           H
ATOM    899  CB  THR    71      38.140  23.610  44.220  1.00  0.00           C
ATOM    900  HB  THR    71      38.490  22.990  45.040  1.00  0.00           H
ATOM    901  CG2 THR    71      36.650  23.920  44.630  1.00  0.00           C
ATOM    902 1HG2 THR    71      36.070  23.960  43.720  1.00  0.00           H
ATOM    903 2HG2 THR    71      36.420  23.100  45.310  1.00  0.00           H
ATOM    904 3HG2 THR    71      36.650  24.910  45.080  1.00  0.00           H
ATOM    905  OG1 THR    71      38.200  22.720  43.150  1.00  0.00           O
ATOM    906  HG1 THR    71      37.700  21.970  43.480  1.00  0.00           H
ATOM    907  C   THR    71      40.530  24.320  43.680  1.00  0.00           C
ATOM    908  O   THR    71      41.090  24.440  42.600  1.00  0.00           O
ATOM    909  N   ASP    72      41.020  23.600  44.700  1.00  0.00           N
ATOM    910  H   ASP    72      40.540  23.560  45.590  1.00  0.00           H
ATOM    911  CA  ASP    72      42.360  22.980  44.610  1.00  0.00           C
ATOM    912  HA  ASP    72      43.180  23.700  44.580  1.00  0.00           H
ATOM    913  CB  ASP    72      42.570  22.160  45.880  1.00  0.00           C
ATOM    914  HB1 ASP    72      43.470  21.550  45.770  1.00  0.00           H
ATOM    915  HB2 ASP    72      41.770  21.430  45.960  1.00  0.00           H
ATOM    916  CG  ASP    72      42.620  22.980  47.180  1.00  0.00           C
ATOM    917  OD1 ASP    72      42.660  24.210  47.160  1.00  0.00           O
ATOM    918  OD2 ASP    72      42.350  22.360  48.210  1.00  0.00           O
ATOM    919  C   ASP    72      42.470  22.080  43.340  1.00  0.00           C
ATOM    920  O   ASP    72      43.500  22.120  42.650  1.00  0.00           O
ATOM    921  N   SER    73      41.450  21.290  43.030  1.00  0.00           N
ATOM    922  H   SER    73      40.720  21.310  43.740  1.00  0.00           H
ATOM    923  CA  SER    73      41.370  20.320  41.950  1.00  0.00           C
ATOM    924  HA  SER    73      42.300  19.750  41.920  1.00  0.00           H
ATOM    925  CB  SER    73      40.210  19.290  42.190  1.00  0.00           C
ATOM    926  HB1 SER    73      40.150  18.570  41.380  1.00  0.00           H
ATOM    927  HB2 SER    73      39.310  19.910  42.170  1.00  0.00           H
ATOM    928  OG  SER    73      40.340  18.540  43.420  1.00  0.00           O
ATOM    929  HG  SER    73      39.570  17.970  43.470  1.00  0.00           H
ATOM    930  C   SER    73      41.200  21.030  40.620  1.00  0.00           C
ATOM    931  O   SER    73      41.020  20.350  39.620  1.00  0.00           O
ATOM    932  N   VAL    74      41.220  22.350  40.550  1.00  0.00           N
ATOM    933  H   VAL    74      41.370  22.820  41.430  1.00  0.00           H
ATOM    934  CA  VAL    74      41.040  23.150  39.320  1.00  0.00           C
ATOM    935  HA  VAL    74      40.920  22.550  38.420  1.00  0.00           H
ATOM    936  CB  VAL    74      39.800  24.070  39.420  1.00  0.00           C
ATOM    937  HB  VAL    74      39.900  24.650  40.340  1.00  0.00           H
ATOM    938  CG1 VAL    74      39.700  25.170  38.350  1.00  0.00           C
ATOM    939 1HG1 VAL    74      38.880  25.840  38.600  1.00  0.00           H
ATOM    940 2HG1 VAL    74      40.560  25.840  38.390  1.00  0.00           H
ATOM    941 3HG1 VAL    74      39.560  24.750  37.350  1.00  0.00           H
ATOM    942  CG2 VAL    74      38.490  23.260  39.420  1.00  0.00           C
ATOM    943 1HG2 VAL    74      37.640  23.780  39.850  1.00  0.00           H
ATOM    944 2HG2 VAL    74      38.200  23.050  38.390  1.00  0.00           H
ATOM    945 3HG2 VAL    74      38.500  22.320  39.970  1.00  0.00           H
ATOM    946  C   VAL    74      42.270  24.010  39.230  1.00  0.00           C
ATOM    947  O   VAL    74      43.010  23.860  38.240  1.00  0.00           O
ATOM    948  N   LYS    75      42.550  24.880  40.160  1.00  0.00           N
ATOM    949  H   LYS    75      42.030  24.860  41.020  1.00  0.00           H
ATOM    950  CA  LYS    75      43.490  26.020  40.050  1.00  0.00           C
ATOM    951  HA  LYS    75      43.100  26.590  39.210  1.00  0.00           H
ATOM    952  CB  LYS    75      43.520  26.810  41.330  1.00  0.00           C
ATOM    953  HB1 LYS    75      42.510  26.990  41.690  1.00  0.00           H
ATOM    954  HB2 LYS    75      44.010  27.760  41.110  1.00  0.00           H
ATOM    955  CG  LYS    75      44.150  26.020  42.510  1.00  0.00           C
ATOM    956  HG1 LYS    75      45.230  25.890  42.380  1.00  0.00           H
ATOM    957  HG2 LYS    75      43.840  24.980  42.580  1.00  0.00           H
ATOM    958  CD  LYS    75      43.920  26.780  43.820  1.00  0.00           C
ATOM    959  HD1 LYS    75      44.290  26.190  44.650  1.00  0.00           H
ATOM    960  HD2 LYS    75      42.850  26.920  43.940  1.00  0.00           H
ATOM    961  CE  LYS    75      44.530  28.160  43.740  1.00  0.00           C
ATOM    962  HE1 LYS    75      44.030  28.850  43.060  1.00  0.00           H
ATOM    963  HE2 LYS    75      45.570  28.140  43.400  1.00  0.00           H
ATOM    964  NZ  LYS    75      44.500  28.850  44.970  1.00  0.00           N
ATOM    965  HZ1 LYS    75      43.660  28.830  45.530  1.00  0.00           H
ATOM    966  HZ2 LYS    75      45.220  28.590  45.620  1.00  0.00           H
ATOM    967  HZ3 LYS    75      44.640  29.840  44.820  1.00  0.00           H
ATOM    968  C   LYS    75      44.850  25.550  39.610  1.00  0.00           C
ATOM    969  O   LYS    75      45.620  26.280  38.960  1.00  0.00           O
ATOM    970  N   GLY    76      45.250  24.290  39.990  1.00  0.00           N
ATOM    971  H   GLY    76      44.690  23.700  40.580  1.00  0.00           H
ATOM    972  CA  GLY    76      46.490  23.570  39.700  1.00  0.00           C
ATOM    973  HA1 GLY    76      46.660  22.810  40.460  1.00  0.00           H
ATOM    974  HA2 GLY    76      47.270  24.330  39.700  1.00  0.00           H
ATOM    975  C   GLY    76      46.440  23.070  38.210  1.00  0.00           C
ATOM    976  O   GLY    76      47.310  23.390  37.460  1.00  0.00           O
ATOM    977  N   ARG    77      45.420  22.300  37.820  1.00  0.00           N
ATOM    978  H   ARG    77      44.740  22.230  38.560  1.00  0.00           H
ATOM    979  CA  ARG    77      45.250  21.660  36.510  1.00  0.00           C
ATOM    980  HA  ARG    77      46.230  21.580  36.030  1.00  0.00           H
ATOM    981  CB  ARG    77      44.700  20.200  36.720  1.00  0.00           C
ATOM    982  HB1 ARG    77      44.560  19.740  35.740  1.00  0.00           H
ATOM    983  HB2 ARG    77      43.770  20.290  37.290  1.00  0.00           H
ATOM    984  CG  ARG    77      45.680  19.320  37.520  1.00  0.00           C
ATOM    985  HG1 ARG    77      45.870  19.550  38.570  1.00  0.00           H
ATOM    986  HG2 ARG    77      46.630  19.420  37.000  1.00  0.00           H
ATOM    987  CD  ARG    77      45.290  17.820  37.480  1.00  0.00           C
ATOM    988  HD1 ARG    77      46.040  17.230  38.010  1.00  0.00           H
ATOM    989  HD2 ARG    77      45.400  17.620  36.420  1.00  0.00           H
ATOM    990  NE  ARG    77      43.930  17.580  38.010  1.00  0.00           N
ATOM    991  HE  ARG    77      43.800  17.740  39.000  1.00  0.00           H
ATOM    992  CZ  ARG    77      42.830  17.140  37.360  1.00  0.00           C
ATOM    993  NH1 ARG    77      42.820  17.010  36.090  1.00  0.00           N
ATOM    994 1HH1 ARG    77      43.720  17.060  35.630  1.00  0.00           H
ATOM    995 2HH1 ARG    77      42.010  16.510  35.750  1.00  0.00           H
ATOM    996  NH2 ARG    77      41.680  16.990  37.910  1.00  0.00           N
ATOM    997 1HH2 ARG    77      41.550  17.400  38.820  1.00  0.00           H
ATOM    998 2HH2 ARG    77      40.900  16.570  37.420  1.00  0.00           H
ATOM    999  C   ARG    77      44.490  22.380  35.290  1.00  0.00           C
ATOM   1000  O   ARG    77      44.580  21.870  34.210  1.00  0.00           O
ATOM   1001  N   PHE    78      43.780  23.440  35.610  1.00  0.00           N
ATOM   1002  H   PHE    78      43.800  23.770  36.560  1.00  0.00           H
ATOM   1003  CA  PHE    78      42.860  24.120  34.730  1.00  0.00           C
ATOM   1004  HA  PHE    78      42.970  23.700  33.730  1.00  0.00           H
ATOM   1005  CB  PHE    78      41.400  24.060  35.230  1.00  0.00           C
ATOM   1006  HB1 PHE    78      40.700  24.740  34.750  1.00  0.00           H
ATOM   1007  HB2 PHE    78      41.420  24.230  36.310  1.00  0.00           H
ATOM   1008  CG  PHE    78      40.820  22.580  35.040  1.00  0.00           C
ATOM   1009  CD1 PHE    78      41.250  21.480  35.840  1.00  0.00           C
ATOM   1010  HD1 PHE    78      42.000  21.580  36.610  1.00  0.00           H
ATOM   1011  CE1 PHE    78      40.630  20.220  35.540  1.00  0.00           C
ATOM   1012  HE1 PHE    78      40.970  19.350  36.080  1.00  0.00           H
ATOM   1013  CZ  PHE    78      39.570  20.110  34.600  1.00  0.00           C
ATOM   1014  HZ  PHE    78      39.140  19.160  34.320  1.00  0.00           H
ATOM   1015  CE2 PHE    78      39.100  21.230  33.910  1.00  0.00           C
ATOM   1016  HE2 PHE    78      38.310  21.130  33.180  1.00  0.00           H
ATOM   1017  CD2 PHE    78      39.720  22.480  34.150  1.00  0.00           C
ATOM   1018  HD2 PHE    78      39.320  23.370  33.700  1.00  0.00           H
ATOM   1019  C   PHE    78      43.250  25.590  34.560  1.00  0.00           C
ATOM   1020  O   PHE    78      43.150  26.330  35.490  1.00  0.00           O
ATOM   1021  N   ALA    79      43.630  26.020  33.360  1.00  0.00           N
ATOM   1022  H   ALA    79      43.600  25.420  32.550  1.00  0.00           H
ATOM   1023  CA  ALA    79      44.070  27.270  32.980  1.00  0.00           C
ATOM   1024  HA  ALA    79      43.970  27.910  33.850  1.00  0.00           H
ATOM   1025  CB  ALA    79      45.550  27.140  32.510  1.00  0.00           C
ATOM   1026  HB1 ALA    79      46.180  27.020  33.400  1.00  0.00           H
ATOM   1027  HB2 ALA    79      45.730  26.230  31.950  1.00  0.00           H
ATOM   1028  HB3 ALA    79      45.910  28.000  31.950  1.00  0.00           H
ATOM   1029  C   ALA    79      43.260  28.070  31.850  1.00  0.00           C
ATOM   1030  O   ALA    79      43.020  27.530  30.800  1.00  0.00           O
ATOM   1031  N   ILE    80      43.030  29.360  32.040  1.00  0.00           N
ATOM   1032  H   ILE    80      43.400  29.750  32.890  1.00  0.00           H
ATOM   1033  CA  ILE    80      42.200  30.260  31.180  1.00  0.00           C
ATOM   1034  HA  ILE    80      41.670  29.600  30.500  1.00  0.00           H
ATOM   1035  CB  ILE    80      41.010  30.830  32.040  1.00  0.00           C
ATOM   1036  HB  ILE    80      40.640  30.040  32.690  1.00  0.00           H
ATOM   1037  CG2 ILE    80      41.470  31.870  33.100  1.00  0.00           C
ATOM   1038 1HG2 ILE    80      40.610  32.150  33.700  1.00  0.00           H
ATOM   1039 2HG2 ILE    80      42.160  31.300  33.720  1.00  0.00           H
ATOM   1040 3HG2 ILE    80      42.010  32.740  32.730  1.00  0.00           H
ATOM   1041  CG1 ILE    80      39.820  31.300  31.170  1.00  0.00           C
ATOM   1042 1HG1 ILE    80      39.380  30.350  30.880  1.00  0.00           H
ATOM   1043 2HG1 ILE    80      40.110  31.770  30.230  1.00  0.00           H
ATOM   1044  CD  ILE    80      38.850  32.120  31.960  1.00  0.00           C
ATOM   1045  HD1 ILE    80      37.930  32.260  31.390  1.00  0.00           H
ATOM   1046  HD2 ILE    80      38.630  31.580  32.880  1.00  0.00           H
ATOM   1047  HD3 ILE    80      39.340  33.070  32.160  1.00  0.00           H
ATOM   1048  C   ILE    80      43.050  31.340  30.510  1.00  0.00           C
ATOM   1049  O   ILE    80      44.090  31.710  31.010  1.00  0.00           O
ATOM   1050  N   SER    81      42.790  31.680  29.240  1.00  0.00           N
ATOM   1051  H   SER    81      42.070  31.130  28.810  1.00  0.00           H
ATOM   1052  CA  SER    81      43.440  32.590  28.360  1.00  0.00           C
ATOM   1053  HA  SER    81      43.980  33.310  28.970  1.00  0.00           H
ATOM   1054  CB  SER    81      44.570  31.870  27.520  1.00  0.00           C
ATOM   1055  HB1 SER    81      44.980  32.510  26.750  1.00  0.00           H
ATOM   1056  HB2 SER    81      44.110  31.090  26.920  1.00  0.00           H
ATOM   1057  OG  SER    81      45.640  31.380  28.320  1.00  0.00           O
ATOM   1058  HG  SER    81      45.240  30.700  28.870  1.00  0.00           H
ATOM   1059  C   SER    81      42.420  33.280  27.510  1.00  0.00           C
ATOM   1060  O   SER    81      41.220  32.950  27.500  1.00  0.00           O
ATOM   1061  N   ARG    82      42.800  34.250  26.730  1.00  0.00           N
ATOM   1062  H   ARG    82      43.770  34.540  26.770  1.00  0.00           H
ATOM   1063  CA  ARG    82      41.980  35.220  25.950  1.00  0.00           C
ATOM   1064  HA  ARG    82      41.180  34.670  25.460  1.00  0.00           H
ATOM   1065  CB  ARG    82      41.490  36.320  26.890  1.00  0.00           C
ATOM   1066  HB1 ARG    82      42.350  36.780  27.370  1.00  0.00           H
ATOM   1067  HB2 ARG    82      40.840  35.910  27.660  1.00  0.00           H
ATOM   1068  CG  ARG    82      40.750  37.440  26.110  1.00  0.00           C
ATOM   1069  HG1 ARG    82      39.930  37.000  25.540  1.00  0.00           H
ATOM   1070  HG2 ARG    82      41.450  37.880  25.400  1.00  0.00           H
ATOM   1071  CD  ARG    82      40.240  38.330  27.240  1.00  0.00           C
ATOM   1072  HD1 ARG    82      40.970  38.460  28.040  1.00  0.00           H
ATOM   1073  HD2 ARG    82      39.460  37.730  27.710  1.00  0.00           H
ATOM   1074  NE  ARG    82      39.890  39.690  26.720  1.00  0.00           N
ATOM   1075  HE  ARG    82      40.600  40.160  26.170  1.00  0.00           H
ATOM   1076  CZ  ARG    82      38.700  40.230  26.740  1.00  0.00           C
ATOM   1077  NH1 ARG    82      37.620  39.870  27.380  1.00  0.00           N
ATOM   1078 1HH1 ARG    82      37.570  38.960  27.810  1.00  0.00           H
ATOM   1079 2HH1 ARG    82      36.780  40.430  27.300  1.00  0.00           H
ATOM   1080  NH2 ARG    82      38.620  41.270  25.940  1.00  0.00           N
ATOM   1081 1HH2 ARG    82      39.310  41.390  25.210  1.00  0.00           H
ATOM   1082 2HH2 ARG    82      37.690  41.610  25.720  1.00  0.00           H
ATOM   1083  C   ARG    82      42.790  35.790  24.770  1.00  0.00           C
ATOM   1084  O   ARG    82      43.610  36.730  24.870  1.00  0.00           O
ATOM   1085  N   ASP    83      42.390  35.330  23.580  1.00  0.00           N
ATOM   1086  H   ASP    83      41.600  34.710  23.650  1.00  0.00           H
ATOM   1087  CA  ASP    83      42.900  35.770  22.300  1.00  0.00           C
ATOM   1088  HA  ASP    83      43.910  36.140  22.410  1.00  0.00           H
ATOM   1089  CB  ASP    83      42.850  34.640  21.280  1.00  0.00           C
ATOM   1090  HB1 ASP    83      41.820  34.320  21.140  1.00  0.00           H
ATOM   1091  HB2 ASP    83      43.430  33.810  21.670  1.00  0.00           H
ATOM   1092  CG  ASP    83      43.440  35.110  19.970  1.00  0.00           C
ATOM   1093  OD1 ASP    83      43.560  36.340  19.670  1.00  0.00           O
ATOM   1094  OD2 ASP    83      43.780  34.160  19.170  1.00  0.00           O
ATOM   1095  C   ASP    83      42.070  37.010  21.940  1.00  0.00           C
ATOM   1096  O   ASP    83      40.900  36.980  21.500  1.00  0.00           O
ATOM   1097  N   ASN    84      42.630  38.200  22.170  1.00  0.00           N
ATOM   1098  H   ASN    84      43.560  38.330  22.540  1.00  0.00           H
ATOM   1099  CA  ASN    84      41.870  39.450  22.110  1.00  0.00           C
ATOM   1100  HA  ASN    84      40.870  39.190  22.460  1.00  0.00           H
ATOM   1101  CB  ASN    84      42.560  40.520  23.020  1.00  0.00           C
ATOM   1102  HB1 ASN    84      43.480  40.890  22.550  1.00  0.00           H
ATOM   1103  HB2 ASN    84      42.820  40.080  23.980  1.00  0.00           H
ATOM   1104  CG  ASN    84      41.620  41.630  23.330  1.00  0.00           C
ATOM   1105  OD1 ASN    84      40.540  41.420  23.880  1.00  0.00           O
ATOM   1106  ND2 ASN    84      42.060  42.840  23.280  1.00  0.00           N
ATOM   1107 1HD2 ASN    84      43.030  42.980  23.050  1.00  0.00           H
ATOM   1108 2HD2 ASN    84      41.390  43.600  23.320  1.00  0.00           H
ATOM   1109  C   ASN    84      41.700  39.920  20.600  1.00  0.00           C
ATOM   1110  O   ASN    84      41.010  40.880  20.320  1.00  0.00           O
ATOM   1111  N   ALA    85      42.510  39.280  19.720  1.00  0.00           N
ATOM   1112  H   ALA    85      43.070  38.480  19.970  1.00  0.00           H
ATOM   1113  CA  ALA    85      42.500  39.580  18.280  1.00  0.00           C
ATOM   1114  HA  ALA    85      42.220  40.620  18.070  1.00  0.00           H
ATOM   1115  CB  ALA    85      43.910  39.350  17.730  1.00  0.00           C
ATOM   1116  HB1 ALA    85      44.560  40.180  18.020  1.00  0.00           H
ATOM   1117  HB2 ALA    85      44.280  38.380  18.070  1.00  0.00           H
ATOM   1118  HB3 ALA    85      43.970  39.270  16.640  1.00  0.00           H
ATOM   1119  C   ALA    85      41.530  38.600  17.550  1.00  0.00           C
ATOM   1120  O   ALA    85      41.030  39.050  16.530  1.00  0.00           O
ATOM   1121  N   LYS    86      41.250  37.440  18.070  1.00  0.00           N
ATOM   1122  H   LYS    86      41.860  37.230  18.850  1.00  0.00           H
ATOM   1123  CA  LYS    86      40.370  36.430  17.490  1.00  0.00           C
ATOM   1124  HA  LYS    86      39.950  36.860  16.580  1.00  0.00           H
ATOM   1125  CB  LYS    86      41.180  35.160  17.210  1.00  0.00           C
ATOM   1126  HB1 LYS    86      40.480  34.410  16.850  1.00  0.00           H
ATOM   1127  HB2 LYS    86      41.560  34.800  18.160  1.00  0.00           H
ATOM   1128  CG  LYS    86      42.300  35.420  16.230  1.00  0.00           C
ATOM   1129  HG1 LYS    86      43.100  35.980  16.720  1.00  0.00           H
ATOM   1130  HG2 LYS    86      41.840  35.940  15.390  1.00  0.00           H
ATOM   1131  CD  LYS    86      42.970  34.200  15.640  1.00  0.00           C
ATOM   1132  HD1 LYS    86      43.350  33.570  16.450  1.00  0.00           H
ATOM   1133  HD2 LYS    86      43.790  34.520  15.000  1.00  0.00           H
ATOM   1134  CE  LYS    86      41.990  33.370  14.880  1.00  0.00           C
ATOM   1135  HE1 LYS    86      41.320  34.020  14.310  1.00  0.00           H
ATOM   1136  HE2 LYS    86      41.350  32.840  15.580  1.00  0.00           H
ATOM   1137  NZ  LYS    86      42.570  32.330  13.980  1.00  0.00           N
ATOM   1138  HZ1 LYS    86      41.850  32.020  13.350  1.00  0.00           H
ATOM   1139  HZ2 LYS    86      43.390  32.600  13.460  1.00  0.00           H
ATOM   1140  HZ3 LYS    86      42.910  31.550  14.520  1.00  0.00           H
ATOM   1141  C   LYS    86      39.080  36.190  18.350  1.00  0.00           C
ATOM   1142  O   LYS    86      38.510  35.070  18.290  1.00  0.00           O
ATOM   1143  N   ASN    87      38.820  37.160  19.200  1.00  0.00           N
ATOM   1144  H   ASN    87      39.500  37.890  19.010  1.00  0.00           H
ATOM   1145  CA  ASN    87      37.720  37.360  20.140  1.00  0.00           C
ATOM   1146  HA  ASN    87      38.210  37.930  20.930  1.00  0.00           H
ATOM   1147  CB  ASN    87      36.640  38.230  19.450  1.00  0.00           C
ATOM   1148  HB1 ASN    87      35.830  38.380  20.170  1.00  0.00           H
ATOM   1149  HB2 ASN    87      36.220  37.770  18.560  1.00  0.00           H
ATOM   1150  CG  ASN    87      37.140  39.670  19.140  1.00  0.00           C
ATOM   1151  OD1 ASN    87      38.200  40.150  19.580  1.00  0.00           O
ATOM   1152  ND2 ASN    87      36.450  40.480  18.400  1.00  0.00           N
ATOM   1153 1HD2 ASN    87      35.530  40.300  18.010  1.00  0.00           H
ATOM   1154 2HD2 ASN    87      36.900  41.340  18.120  1.00  0.00           H
ATOM   1155  C   ASN    87      37.270  36.090  20.860  1.00  0.00           C
ATOM   1156  O   ASN    87      36.090  35.640  20.770  1.00  0.00           O
ATOM   1157  N   THR    88      38.270  35.310  21.370  1.00  0.00           N
ATOM   1158  H   THR    88      39.200  35.690  21.380  1.00  0.00           H
ATOM   1159  CA  THR    88      38.050  33.930  21.810  1.00  0.00           C
ATOM   1160  HA  THR    88      36.990  33.780  22.010  1.00  0.00           H
ATOM   1161  CB  THR    88      38.540  32.910  20.770  1.00  0.00           C
ATOM   1162  HB  THR    88      39.550  33.180  20.450  1.00  0.00           H
ATOM   1163  CG2 THR    88      38.620  31.480  21.370  1.00  0.00           C
ATOM   1164 1HG2 THR    88      39.420  31.420  22.110  1.00  0.00           H
ATOM   1165 2HG2 THR    88      37.640  31.240  21.790  1.00  0.00           H
ATOM   1166 3HG2 THR    88      38.930  30.770  20.600  1.00  0.00           H
ATOM   1167  OG1 THR    88      37.720  32.930  19.620  1.00  0.00           O
ATOM   1168  HG1 THR    88      38.040  33.600  19.010  1.00  0.00           H
ATOM   1169  C   THR    88      38.660  33.650  23.210  1.00  0.00           C
ATOM   1170  O   THR    88      39.800  33.940  23.510  1.00  0.00           O
ATOM   1171  N   MET    89      37.910  33.140  24.180  1.00  0.00           N
ATOM   1172  H   MET    89      36.930  33.010  23.960  1.00  0.00           H
ATOM   1173  CA  MET    89      38.400  32.630  25.440  1.00  0.00           C
ATOM   1174  HA  MET    89      39.280  33.180  25.760  1.00  0.00           H
ATOM   1175  CB  MET    89      37.200  32.830  26.330  1.00  0.00           C
ATOM   1176  HB1 MET    89      36.360  32.170  26.110  1.00  0.00           H
ATOM   1177  HB2 MET    89      36.760  33.820  26.220  1.00  0.00           H
ATOM   1178  CG  MET    89      37.560  32.510  27.810  1.00  0.00           C
ATOM   1179  HG1 MET    89      38.320  33.250  28.080  1.00  0.00           H
ATOM   1180  HG2 MET    89      38.020  31.520  27.770  1.00  0.00           H
ATOM   1181  SD  MET    89      36.250  32.530  29.100  1.00  0.00           S
ATOM   1182  CE  MET    89      34.670  31.830  28.380  1.00  0.00           C
ATOM   1183  HE1 MET    89      35.090  30.980  27.840  1.00  0.00           H
ATOM   1184  HE2 MET    89      34.060  31.730  29.270  1.00  0.00           H
ATOM   1185  HE3 MET    89      34.330  32.550  27.630  1.00  0.00           H
ATOM   1186  C   MET    89      38.740  31.110  25.320  1.00  0.00           C
ATOM   1187  O   MET    89      38.060  30.320  24.640  1.00  0.00           O
ATOM   1188  N   TYR    90      39.750  30.680  26.070  1.00  0.00           N
ATOM   1189  H   TYR    90      40.220  31.390  26.620  1.00  0.00           H
ATOM   1190  CA  TYR    90      40.110  29.270  26.190  1.00  0.00           C
ATOM   1191  HA  TYR    90      39.450  28.700  25.550  1.00  0.00           H
ATOM   1192  CB  TYR    90      41.540  29.080  25.620  1.00  0.00           C
ATOM   1193  HB1 TYR    90      42.050  28.140  25.840  1.00  0.00           H
ATOM   1194  HB2 TYR    90      42.170  29.740  26.210  1.00  0.00           H
ATOM   1195  CG  TYR    90      41.730  29.340  24.120  1.00  0.00           C
ATOM   1196  CD1 TYR    90      42.570  30.270  23.550  1.00  0.00           C
ATOM   1197  HD1 TYR    90      43.180  30.900  24.170  1.00  0.00           H
ATOM   1198  CE1 TYR    90      42.590  30.510  22.180  1.00  0.00           C
ATOM   1199  HE1 TYR    90      43.130  31.290  21.670  1.00  0.00           H
ATOM   1200  CZ  TYR    90      41.810  29.680  21.340  1.00  0.00           C
ATOM   1201  OH  TYR    90      41.850  29.980  19.980  1.00  0.00           O
ATOM   1202  HH  TYR    90      41.280  29.460  19.420  1.00  0.00           H
ATOM   1203  CE2 TYR    90      41.050  28.590  21.890  1.00  0.00           C
ATOM   1204  HE2 TYR    90      40.440  28.050  21.180  1.00  0.00           H
ATOM   1205  CD2 TYR    90      41.010  28.470  23.300  1.00  0.00           C
ATOM   1206  HD2 TYR    90      40.470  27.670  23.780  1.00  0.00           H
ATOM   1207  C   TYR    90      39.900  28.840  27.670  1.00  0.00           C
ATOM   1208  O   TYR    90      39.950  29.700  28.540  1.00  0.00           O
ATOM   1209  N   LEU    91      39.820  27.550  27.840  1.00  0.00           N
ATOM   1210  H   LEU    91      39.650  27.050  26.980  1.00  0.00           H
ATOM   1211  CA  LEU    91      40.290  26.930  29.040  1.00  0.00           C
ATOM   1212  HA  LEU    91      41.110  27.590  29.320  1.00  0.00           H
ATOM   1213  CB  LEU    91      39.250  26.980  30.200  1.00  0.00           C
ATOM   1214  HB1 LEU    91      38.270  26.710  29.800  1.00  0.00           H
ATOM   1215  HB2 LEU    91      39.240  28.040  30.460  1.00  0.00           H
ATOM   1216  CG  LEU    91      39.750  26.060  31.310  1.00  0.00           C
ATOM   1217  HG  LEU    91      40.840  26.110  31.340  1.00  0.00           H
ATOM   1218  CD1 LEU    91      39.170  26.590  32.600  1.00  0.00           C
ATOM   1219 1HD1 LEU    91      39.400  25.890  33.400  1.00  0.00           H
ATOM   1220 2HD1 LEU    91      39.610  27.530  32.930  1.00  0.00           H
ATOM   1221 3HD1 LEU    91      38.090  26.750  32.560  1.00  0.00           H
ATOM   1222  CD2 LEU    91      39.320  24.620  31.160  1.00  0.00           C
ATOM   1223 1HD2 LEU    91      39.320  24.350  30.100  1.00  0.00           H
ATOM   1224 2HD2 LEU    91      39.980  23.900  31.650  1.00  0.00           H
ATOM   1225 3HD2 LEU    91      38.350  24.580  31.650  1.00  0.00           H
ATOM   1226  C   LEU    91      41.030  25.590  28.690  1.00  0.00           C
ATOM   1227  O   LEU    91      40.520  24.700  28.020  1.00  0.00           O
ATOM   1228  N   GLN    92      42.330  25.500  28.990  1.00  0.00           N
ATOM   1229  H   GLN    92      42.750  26.100  29.680  1.00  0.00           H
ATOM   1230  CA  GLN    92      43.120  24.300  28.810  1.00  0.00           C
ATOM   1231  HA  GLN    92      42.790  23.760  27.920  1.00  0.00           H
ATOM   1232  CB  GLN    92      44.520  24.690  28.330  1.00  0.00           C
ATOM   1233  HB1 GLN    92      44.860  25.400  29.080  1.00  0.00           H
ATOM   1234  HB2 GLN    92      44.570  25.330  27.450  1.00  0.00           H
ATOM   1235  CG  GLN    92      45.520  23.520  28.330  1.00  0.00           C
ATOM   1236  HG1 GLN    92      45.400  22.940  29.250  1.00  0.00           H
ATOM   1237  HG2 GLN    92      46.550  23.890  28.380  1.00  0.00           H
ATOM   1238  CD  GLN    92      45.490  22.540  27.130  1.00  0.00           C
ATOM   1239  OE1 GLN    92      45.240  23.010  26.050  1.00  0.00           O
ATOM   1240  NE2 GLN    92      45.790  21.310  27.430  1.00  0.00           N
ATOM   1241 1HE2 GLN    92      45.830  20.930  28.360  1.00  0.00           H
ATOM   1242 2HE2 GLN    92      45.920  20.640  26.680  1.00  0.00           H
ATOM   1243  C   GLN    92      43.110  23.490  30.160  1.00  0.00           C
ATOM   1244  O   GLN    92      43.170  24.040  31.280  1.00  0.00           O
ATOM   1245  N   MET    93      42.970  22.190  30.020  1.00  0.00           N
ATOM   1246  H   MET    93      42.810  21.820  29.090  1.00  0.00           H
ATOM   1247  CA  MET    93      42.980  21.200  31.130  1.00  0.00           C
ATOM   1248  HA  MET    93      43.220  21.770  32.030  1.00  0.00           H
ATOM   1249  CB  MET    93      41.510  20.740  31.380  1.00  0.00           C
ATOM   1250  HB1 MET    93      40.920  21.630  31.610  1.00  0.00           H
ATOM   1251  HB2 MET    93      41.590  20.140  32.280  1.00  0.00           H
ATOM   1252  CG  MET    93      40.910  20.050  30.170  1.00  0.00           C
ATOM   1253  HG1 MET    93      41.490  19.170  29.880  1.00  0.00           H
ATOM   1254  HG2 MET    93      40.960  20.720  29.310  1.00  0.00           H
ATOM   1255  SD  MET    93      39.160  19.480  30.400  1.00  0.00           S
ATOM   1256  CE  MET    93      38.190  21.000  30.120  1.00  0.00           C
ATOM   1257  HE1 MET    93      37.130  20.890  30.350  1.00  0.00           H
ATOM   1258  HE2 MET    93      38.590  21.720  30.830  1.00  0.00           H
ATOM   1259  HE3 MET    93      38.370  21.420  29.130  1.00  0.00           H
ATOM   1260  C   MET    93      44.020  20.180  30.870  1.00  0.00           C
ATOM   1261  O   MET    93      44.270  19.810  29.730  1.00  0.00           O
ATOM   1262  N   ASN    94      44.590  19.690  31.890  1.00  0.00           N
ATOM   1263  H   ASN    94      44.360  20.130  32.780  1.00  0.00           H
ATOM   1264  CA  ASN    94      45.670  18.620  31.830  1.00  0.00           C
ATOM   1265  HA  ASN    94      45.630  18.160  30.840  1.00  0.00           H
ATOM   1266  CB  ASN    94      47.010  19.300  32.020  1.00  0.00           C
ATOM   1267  HB1 ASN    94      47.770  18.520  32.060  1.00  0.00           H
ATOM   1268  HB2 ASN    94      46.990  19.820  32.970  1.00  0.00           H
ATOM   1269  CG  ASN    94      47.400  20.230  30.830  1.00  0.00           C
ATOM   1270  OD1 ASN    94      47.300  21.450  30.980  1.00  0.00           O
ATOM   1271  ND2 ASN    94      47.940  19.660  29.780  1.00  0.00           N
ATOM   1272 1HD2 ASN    94      48.000  18.650  29.730  1.00  0.00           H
ATOM   1273 2HD2 ASN    94      48.430  20.230  29.100  1.00  0.00           H
ATOM   1274  C   ASN    94      45.510  17.430  32.850  1.00  0.00           C
ATOM   1275  O   ASN    94      44.950  17.600  33.910  1.00  0.00           O
ATOM   1276  N   SER    95      46.070  16.330  32.490  1.00  0.00           N
ATOM   1277  H   SER    95      46.460  16.260  31.560  1.00  0.00           H
ATOM   1278  CA  SER    95      46.090  15.070  33.350  1.00  0.00           C
ATOM   1279  HA  SER    95      46.260  14.190  32.740  1.00  0.00           H
ATOM   1280  CB  SER    95      47.270  15.140  34.310  1.00  0.00           C
ATOM   1281  HB1 SER    95      47.320  14.310  35.020  1.00  0.00           H
ATOM   1282  HB2 SER    95      47.240  16.010  34.970  1.00  0.00           H
ATOM   1283  OG  SER    95      48.470  15.230  33.570  1.00  0.00           O
ATOM   1284  HG  SER    95      48.590  14.320  33.280  1.00  0.00           H
ATOM   1285  C   SER    95      44.760  14.760  33.950  1.00  0.00           C
ATOM   1286  O   SER    95      44.550  14.750  35.160  1.00  0.00           O
ATOM   1287  N   LEU    96      43.730  14.560  33.160  1.00  0.00           N
ATOM   1288  H   LEU    96      43.920  14.470  32.170  1.00  0.00           H
ATOM   1289  CA  LEU    96      42.380  14.520  33.540  1.00  0.00           C
ATOM   1290  HA  LEU    96      42.170  15.320  34.260  1.00  0.00           H
ATOM   1291  CB  LEU    96      41.470  14.680  32.360  1.00  0.00           C
ATOM   1292  HB1 LEU    96      40.500  14.320  32.690  1.00  0.00           H
ATOM   1293  HB2 LEU    96      41.740  13.960  31.580  1.00  0.00           H
ATOM   1294  CG  LEU    96      41.470  16.090  31.720  1.00  0.00           C
ATOM   1295  HG  LEU    96      42.450  16.250  31.280  1.00  0.00           H
ATOM   1296  CD1 LEU    96      40.510  16.060  30.550  1.00  0.00           C
ATOM   1297 1HD1 LEU    96      39.460  16.080  30.850  1.00  0.00           H
ATOM   1298 2HD1 LEU    96      40.620  16.940  29.910  1.00  0.00           H
ATOM   1299 3HD1 LEU    96      40.790  15.200  29.940  1.00  0.00           H
ATOM   1300  CD2 LEU    96      41.160  17.160  32.720  1.00  0.00           C
ATOM   1301 1HD2 LEU    96      42.080  17.340  33.270  1.00  0.00           H
ATOM   1302 2HD2 LEU    96      40.710  17.990  32.170  1.00  0.00           H
ATOM   1303 3HD2 LEU    96      40.570  16.710  33.520  1.00  0.00           H
ATOM   1304  C   LEU    96      42.070  13.230  34.330  1.00  0.00           C
ATOM   1305  O   LEU    96      42.710  12.170  34.130  1.00  0.00           O
ATOM   1306  N   LYS    97      41.120  13.340  35.300  1.00  0.00           N
ATOM   1307  H   LYS    97      40.680  14.220  35.540  1.00  0.00           H
ATOM   1308  CA  LYS    97      40.640  12.200  36.160  1.00  0.00           C
ATOM   1309  HA  LYS    97      41.220  11.280  36.090  1.00  0.00           H
ATOM   1310  CB  LYS    97      40.700  12.650  37.610  1.00  0.00           C
ATOM   1311  HB1 LYS    97      40.270  11.870  38.250  1.00  0.00           H
ATOM   1312  HB2 LYS    97      40.080  13.550  37.680  1.00  0.00           H
ATOM   1313  CG  LYS    97      42.140  12.970  38.000  1.00  0.00           C
ATOM   1314  HG1 LYS    97      42.430  13.830  37.400  1.00  0.00           H
ATOM   1315  HG2 LYS    97      42.820  12.190  37.650  1.00  0.00           H
ATOM   1316  CD  LYS    97      42.210  13.370  39.460  1.00  0.00           C
ATOM   1317  HD1 LYS    97      41.970  12.510  40.090  1.00  0.00           H
ATOM   1318  HD2 LYS    97      41.400  14.070  39.720  1.00  0.00           H
ATOM   1319  CE  LYS    97      43.550  13.880  39.850  1.00  0.00           C
ATOM   1320  HE1 LYS    97      43.730  14.750  39.220  1.00  0.00           H
ATOM   1321  HE2 LYS    97      44.220  13.130  39.420  1.00  0.00           H
ATOM   1322  NZ  LYS    97      43.820  14.000  41.310  1.00  0.00           N
ATOM   1323  HZ1 LYS    97      44.080  13.120  41.730  1.00  0.00           H
ATOM   1324  HZ2 LYS    97      44.690  14.500  41.420  1.00  0.00           H
ATOM   1325  HZ3 LYS    97      43.040  14.410  41.800  1.00  0.00           H
ATOM   1326  C   LYS    97      39.210  11.850  35.700  1.00  0.00           C
ATOM   1327  O   LYS    97      38.490  12.800  35.300  1.00  0.00           O
ATOM   1328  N   PRO    98      38.640  10.640  35.830  1.00  0.00           N
ATOM   1329  CD  PRO    98      39.450   9.460  35.790  1.00  0.00           C
ATOM   1330  HD1 PRO    98      39.730   9.090  36.780  1.00  0.00           H
ATOM   1331  HD2 PRO    98      40.330   9.580  35.170  1.00  0.00           H
ATOM   1332  CG  PRO    98      38.600   8.340  35.120  1.00  0.00           C
ATOM   1333  HG1 PRO    98      38.820   7.360  35.560  1.00  0.00           H
ATOM   1334  HG2 PRO    98      38.670   8.340  34.040  1.00  0.00           H
ATOM   1335  CB  PRO    98      37.200   8.760  35.530  1.00  0.00           C
ATOM   1336  HB1 PRO    98      37.110   8.590  36.610  1.00  0.00           H
ATOM   1337  HB2 PRO    98      36.470   8.250  34.910  1.00  0.00           H
ATOM   1338  CA  PRO    98      37.230  10.280  35.420  1.00  0.00           C
ATOM   1339  HA  PRO    98      37.030  10.630  34.410  1.00  0.00           H
ATOM   1340  C   PRO    98      36.160  10.990  36.270  1.00  0.00           C
ATOM   1341  O   PRO    98      35.020  10.960  35.830  1.00  0.00           O
ATOM   1342  N   GLU    99      36.490  11.630  37.410  1.00  0.00           N
ATOM   1343  H   GLU    99      37.440  11.510  37.750  1.00  0.00           H
ATOM   1344  CA  GLU    99      35.590  12.660  38.100  1.00  0.00           C
ATOM   1345  HA  GLU    99      34.590  12.300  37.860  1.00  0.00           H
ATOM   1346  CB  GLU    99      35.900  12.640  39.660  1.00  0.00           C
ATOM   1347  HB1 GLU    99      35.880  11.640  40.090  1.00  0.00           H
ATOM   1348  HB2 GLU    99      35.160  13.250  40.190  1.00  0.00           H
ATOM   1349  CG  GLU    99      37.220  13.300  40.080  1.00  0.00           C
ATOM   1350  HG1 GLU    99      37.140  14.380  39.960  1.00  0.00           H
ATOM   1351  HG2 GLU    99      38.050  12.990  39.440  1.00  0.00           H
ATOM   1352  CD  GLU    99      37.530  13.120  41.520  1.00  0.00           C
ATOM   1353  OE1 GLU    99      37.110  13.900  42.410  1.00  0.00           O
ATOM   1354  OE2 GLU    99      38.130  12.120  41.850  1.00  0.00           O
ATOM   1355  C   GLU    99      35.710  14.080  37.520  1.00  0.00           C
ATOM   1356  O   GLU    99      35.050  14.990  38.000  1.00  0.00           O
ATOM   1357  N   ASP   100      36.450  14.270  36.450  1.00  0.00           N
ATOM   1358  H   ASP   100      37.060  13.540  36.100  1.00  0.00           H
ATOM   1359  CA  ASP   100      36.420  15.540  35.680  1.00  0.00           C
ATOM   1360  HA  ASP   100      36.130  16.370  36.320  1.00  0.00           H
ATOM   1361  CB  ASP   100      37.820  15.940  35.270  1.00  0.00           C
ATOM   1362  HB1 ASP   100      37.750  16.790  34.590  1.00  0.00           H
ATOM   1363  HB2 ASP   100      38.310  15.240  34.600  1.00  0.00           H
ATOM   1364  CG  ASP   100      38.880  16.210  36.340  1.00  0.00           C
ATOM   1365  OD1 ASP   100      38.640  16.810  37.430  1.00  0.00           O
ATOM   1366  OD2 ASP   100      40.090  15.950  36.100  1.00  0.00           O
ATOM   1367  C   ASP   100      35.430  15.440  34.450  1.00  0.00           C
ATOM   1368  O   ASP   100      35.250  16.420  33.650  1.00  0.00           O
ATOM   1369  N   THR   101      34.800  14.290  34.230  1.00  0.00           N
ATOM   1370  H   THR   101      35.210  13.520  34.740  1.00  0.00           H
ATOM   1371  CA  THR   101      33.610  14.060  33.330  1.00  0.00           C
ATOM   1372  HA  THR   101      33.960  14.260  32.320  1.00  0.00           H
ATOM   1373  CB  THR   101      33.140  12.620  33.440  1.00  0.00           C
ATOM   1374  HB  THR   101      32.840  12.410  34.470  1.00  0.00           H
ATOM   1375  CG2 THR   101      31.990  12.230  32.560  1.00  0.00           C
ATOM   1376 1HG2 THR   101      31.880  11.160  32.730  1.00  0.00           H
ATOM   1377 2HG2 THR   101      31.070  12.640  32.980  1.00  0.00           H
ATOM   1378 3HG2 THR   101      32.110  12.370  31.490  1.00  0.00           H
ATOM   1379  OG1 THR   101      34.140  11.770  33.120  1.00  0.00           O
ATOM   1380  HG1 THR   101      34.140  10.950  33.610  1.00  0.00           H
ATOM   1381  C   THR   101      32.440  15.050  33.760  1.00  0.00           C
ATOM   1382  O   THR   101      31.690  14.770  34.670  1.00  0.00           O
ATOM   1383  N   ALA   102      32.320  16.120  32.960  1.00  0.00           N
ATOM   1384  H   ALA   102      33.030  16.170  32.250  1.00  0.00           H
ATOM   1385  CA  ALA   102      31.370  17.250  33.170  1.00  0.00           C
ATOM   1386  HA  ALA   102      30.460  16.860  33.600  1.00  0.00           H
ATOM   1387  CB  ALA   102      32.000  18.300  34.080  1.00  0.00           C
ATOM   1388  HB1 ALA   102      31.540  19.280  33.980  1.00  0.00           H
ATOM   1389  HB2 ALA   102      32.070  17.920  35.100  1.00  0.00           H
ATOM   1390  HB3 ALA   102      33.030  18.510  33.770  1.00  0.00           H
ATOM   1391  C   ALA   102      31.040  17.920  31.810  1.00  0.00           C
ATOM   1392  O   ALA   102      31.650  17.670  30.770  1.00  0.00           O
ATOM   1393  N   VAL   103      29.910  18.570  31.820  1.00  0.00           N
ATOM   1394  H   VAL   103      29.460  18.710  32.710  1.00  0.00           H
ATOM   1395  CA  VAL   103      29.530  19.580  30.810  1.00  0.00           C
ATOM   1396  HA  VAL   103      29.990  19.350  29.840  1.00  0.00           H
ATOM   1397  CB  VAL   103      28.060  19.540  30.560  1.00  0.00           C
ATOM   1398  HB  VAL   103      27.490  19.810  31.450  1.00  0.00           H
ATOM   1399  CG1 VAL   103      27.580  20.490  29.400  1.00  0.00           C
ATOM   1400 1HG1 VAL   103      26.490  20.490  29.470  1.00  0.00           H
ATOM   1401 2HG1 VAL   103      27.900  21.520  29.550  1.00  0.00           H
ATOM   1402 3HG1 VAL   103      27.830  20.110  28.410  1.00  0.00           H
ATOM   1403  CG2 VAL   103      27.530  18.150  30.220  1.00  0.00           C
ATOM   1404 1HG2 VAL   103      27.840  17.540  31.070  1.00  0.00           H
ATOM   1405 2HG2 VAL   103      26.440  18.130  30.140  1.00  0.00           H
ATOM   1406 3HG2 VAL   103      28.060  17.630  29.410  1.00  0.00           H
ATOM   1407  C   VAL   103      29.950  20.950  31.230  1.00  0.00           C
ATOM   1408  O   VAL   103      29.560  21.370  32.300  1.00  0.00           O
ATOM   1409  N   TYR   104      30.810  21.590  30.460  1.00  0.00           N
ATOM   1410  H   TYR   104      31.020  21.210  29.550  1.00  0.00           H
ATOM   1411  CA  TYR   104      31.420  22.870  30.690  1.00  0.00           C
ATOM   1412  HA  TYR   104      31.460  23.020  31.770  1.00  0.00           H
ATOM   1413  CB  TYR   104      32.900  22.860  30.260  1.00  0.00           C
ATOM   1414  HB1 TYR   104      33.200  23.900  30.380  1.00  0.00           H
ATOM   1415  HB2 TYR   104      33.030  22.710  29.190  1.00  0.00           H
ATOM   1416  CG  TYR   104      33.870  22.010  31.100  1.00  0.00           C
ATOM   1417  CD1 TYR   104      33.770  20.620  31.040  1.00  0.00           C
ATOM   1418  HD1 TYR   104      33.030  20.070  30.470  1.00  0.00           H
ATOM   1419  CE1 TYR   104      34.700  19.860  31.780  1.00  0.00           C
ATOM   1420  HE1 TYR   104      34.690  18.780  31.780  1.00  0.00           H
ATOM   1421  CZ  TYR   104      35.770  20.340  32.510  1.00  0.00           C
ATOM   1422  OH  TYR   104      36.360  19.540  33.440  1.00  0.00           O
ATOM   1423  HH  TYR   104      36.090  18.620  33.390  1.00  0.00           H
ATOM   1424  CE2 TYR   104      35.770  21.820  32.640  1.00  0.00           C
ATOM   1425  HE2 TYR   104      36.420  22.310  33.340  1.00  0.00           H
ATOM   1426  CD2 TYR   104      34.900  22.640  31.870  1.00  0.00           C
ATOM   1427  HD2 TYR   104      35.020  23.710  31.940  1.00  0.00           H
ATOM   1428  C   TYR   104      30.740  24.000  29.970  1.00  0.00           C
ATOM   1429  O   TYR   104      30.220  23.740  28.880  1.00  0.00           O
ATOM   1430  N   TYR   105      30.760  25.210  30.480  1.00  0.00           N
ATOM   1431  H   TYR   105      31.300  25.380  31.310  1.00  0.00           H
ATOM   1432  CA  TYR   105      29.780  26.250  30.140  1.00  0.00           C
ATOM   1433  HA  TYR   105      29.310  26.030  29.180  1.00  0.00           H
ATOM   1434  CB  TYR   105      28.670  26.440  31.110  1.00  0.00           C
ATOM   1435  HB1 TYR   105      27.990  27.190  30.710  1.00  0.00           H
ATOM   1436  HB2 TYR   105      29.060  26.770  32.080  1.00  0.00           H
ATOM   1437  CG  TYR   105      27.720  25.250  31.300  1.00  0.00           C
ATOM   1438  CD1 TYR   105      27.890  24.250  32.320  1.00  0.00           C
ATOM   1439  HD1 TYR   105      28.730  24.340  33.000  1.00  0.00           H
ATOM   1440  CE1 TYR   105      27.040  23.150  32.450  1.00  0.00           C
ATOM   1441  HE1 TYR   105      27.260  22.470  33.260  1.00  0.00           H
ATOM   1442  CZ  TYR   105      25.960  23.020  31.560  1.00  0.00           C
ATOM   1443  OH  TYR   105      25.020  21.990  31.610  1.00  0.00           O
ATOM   1444  HH  TYR   105      24.310  22.180  30.990  1.00  0.00           H
ATOM   1445  CE2 TYR   105      25.780  23.960  30.530  1.00  0.00           C
ATOM   1446  HE2 TYR   105      24.890  23.980  29.920  1.00  0.00           H
ATOM   1447  CD2 TYR   105      26.710  25.020  30.370  1.00  0.00           C
ATOM   1448  HD2 TYR   105      26.540  25.690  29.550  1.00  0.00           H
ATOM   1449  C   TYR   105      30.570  27.520  30.030  1.00  0.00           C
ATOM   1450  O   TYR   105      31.410  27.810  30.800  1.00  0.00           O
ATOM   1451  N   CYS   106      30.180  28.390  29.060  1.00  0.00           N
ATOM   1452  H   CYS   106      29.390  28.040  28.540  1.00  0.00           H
ATOM   1453  CA  CYS   106      30.620  29.710  28.810  1.00  0.00           C
ATOM   1454  HA  CYS   106      31.550  29.950  29.330  1.00  0.00           H
ATOM   1455  CB  CYS   106      30.840  29.810  27.360  1.00  0.00           C
ATOM   1456  HB1 CYS   106      29.970  30.000  26.740  1.00  0.00           H
ATOM   1457  HB2 CYS   106      31.310  28.870  27.050  1.00  0.00           H
ATOM   1458  SG  CYS   106      32.020  31.100  26.960  1.00  0.00           S
ATOM   1459  C   CYS   106      29.600  30.770  29.210  1.00  0.00           C
ATOM   1460  O   CYS   106      28.410  30.630  29.040  1.00  0.00           O
ATOM   1461  N   ALA   107      30.070  31.880  29.770  1.00  0.00           N
ATOM   1462  H   ALA   107      31.080  31.920  29.850  1.00  0.00           H
ATOM   1463  CA  ALA   107      29.280  33.040  30.200  1.00  0.00           C
ATOM   1464  HA  ALA   107      28.300  33.020  29.720  1.00  0.00           H
ATOM   1465  CB  ALA   107      29.040  32.890  31.700  1.00  0.00           C
ATOM   1466  HB1 ALA   107      29.990  32.900  32.240  1.00  0.00           H
ATOM   1467  HB2 ALA   107      28.430  33.660  32.160  1.00  0.00           H
ATOM   1468  HB3 ALA   107      28.650  31.910  31.950  1.00  0.00           H
ATOM   1469  C   ALA   107      29.960  34.340  29.880  1.00  0.00           C
ATOM   1470  O   ALA   107      31.200  34.390  29.780  1.00  0.00           O
ATOM   1471  N   ALA   108      29.290  35.490  29.930  1.00  0.00           N
ATOM   1472  H   ALA   108      28.300  35.410  30.110  1.00  0.00           H
ATOM   1473  CA  ALA   108      29.800  36.840  29.770  1.00  0.00           C
ATOM   1474  HA  ALA   108      30.850  36.810  30.060  1.00  0.00           H
ATOM   1475  CB  ALA   108      29.810  37.290  28.310  1.00  0.00           C
ATOM   1476  HB1 ALA   108      28.810  37.430  27.890  1.00  0.00           H
ATOM   1477  HB2 ALA   108      30.350  38.230  28.230  1.00  0.00           H
ATOM   1478  HB3 ALA   108      30.390  36.540  27.770  1.00  0.00           H
ATOM   1479  C   ALA   108      29.040  37.780  30.780  1.00  0.00           C
ATOM   1480  O   ALA   108      27.810  37.850  30.880  1.00  0.00           O
ATOM   1481  N   ASP   109      29.800  38.670  31.390  1.00  0.00           N
ATOM   1482  H   ASP   109      30.770  38.670  31.110  1.00  0.00           H
ATOM   1483  CA  ASP   109      29.230  39.790  32.230  1.00  0.00           C
ATOM   1484  HA  ASP   109      28.220  40.100  31.950  1.00  0.00           H
ATOM   1485  CB  ASP   109      29.060  39.240  33.590  1.00  0.00           C
ATOM   1486  HB1 ASP   109      30.030  39.050  34.050  1.00  0.00           H
ATOM   1487  HB2 ASP   109      28.580  38.260  33.520  1.00  0.00           H
ATOM   1488  CG  ASP   109      28.360  40.190  34.550  1.00  0.00           C
ATOM   1489  OD1 ASP   109      27.040  40.180  34.590  1.00  0.00           O
ATOM   1490  OD2 ASP   109      28.980  41.030  35.230  1.00  0.00           O
ATOM   1491  C   ASP   109      30.140  41.030  32.260  1.00  0.00           C
ATOM   1492  O   ASP   109      31.340  41.010  32.100  1.00  0.00           O
ATOM   1493  N   ARG   110      29.560  42.240  32.540  1.00  0.00           N
ATOM   1494  H   ARG   110      28.610  42.180  32.870  1.00  0.00           H
ATOM   1495  CA  ARG   110      30.280  43.570  32.580  1.00  0.00           C
ATOM   1496  HA  ARG   110      30.930  43.670  31.710  1.00  0.00           H
ATOM   1497  CB  ARG   110      29.220  44.710  32.720  1.00  0.00           C
ATOM   1498  HB1 ARG   110      29.750  45.650  32.870  1.00  0.00           H
ATOM   1499  HB2 ARG   110      28.650  44.470  33.620  1.00  0.00           H
ATOM   1500  CG  ARG   110      28.220  44.990  31.570  1.00  0.00           C
ATOM   1501  HG1 ARG   110      27.540  44.140  31.540  1.00  0.00           H
ATOM   1502  HG2 ARG   110      28.690  45.030  30.590  1.00  0.00           H
ATOM   1503  CD  ARG   110      27.430  46.240  31.950  1.00  0.00           C
ATOM   1504  HD1 ARG   110      28.120  47.080  31.930  1.00  0.00           H
ATOM   1505  HD2 ARG   110      27.130  46.050  32.980  1.00  0.00           H
ATOM   1506  NE  ARG   110      26.300  46.340  31.030  1.00  0.00           N
ATOM   1507  HE  ARG   110      25.470  45.820  31.280  1.00  0.00           H
ATOM   1508  CZ  ARG   110      26.260  46.990  29.940  1.00  0.00           C
ATOM   1509  NH1 ARG   110      27.140  47.830  29.480  1.00  0.00           N
ATOM   1510 1HH1 ARG   110      27.990  47.940  30.010  1.00  0.00           H
ATOM   1511 2HH1 ARG   110      27.030  48.220  28.550  1.00  0.00           H
ATOM   1512  NH2 ARG   110      25.290  46.690  29.150  1.00  0.00           N
ATOM   1513 1HH2 ARG   110      24.650  45.930  29.310  1.00  0.00           H
ATOM   1514 2HH2 ARG   110      25.130  47.120  28.240  1.00  0.00           H
ATOM   1515  C   ARG   110      31.340  43.600  33.680  1.00  0.00           C
ATOM   1516  O   ARG   110      32.430  44.130  33.470  1.00  0.00           O
ATOM   1517  N   PHE   111      30.990  43.180  34.910  1.00  0.00           N
ATOM   1518  H   PHE   111      30.040  42.860  35.000  1.00  0.00           H
ATOM   1519  CA  PHE   111      31.770  43.500  36.190  1.00  0.00           C
ATOM   1520  HA  PHE   111      32.790  43.770  35.910  1.00  0.00           H
ATOM   1521  CB  PHE   111      31.060  44.620  37.020  1.00  0.00           C
ATOM   1522  HB1 PHE   111      31.800  44.750  37.810  1.00  0.00           H
ATOM   1523  HB2 PHE   111      30.070  44.300  37.370  1.00  0.00           H
ATOM   1524  CG  PHE   111      30.820  45.920  36.210  1.00  0.00           C
ATOM   1525  CD1 PHE   111      29.480  46.330  35.720  1.00  0.00           C
ATOM   1526  HD1 PHE   111      28.700  45.620  35.940  1.00  0.00           H
ATOM   1527  CE1 PHE   111      29.320  47.510  35.020  1.00  0.00           C
ATOM   1528  HE1 PHE   111      28.320  47.580  34.630  1.00  0.00           H
ATOM   1529  CZ  PHE   111      30.450  48.240  34.550  1.00  0.00           C
ATOM   1530  HZ  PHE   111      30.420  49.070  33.870  1.00  0.00           H
ATOM   1531  CE2 PHE   111      31.730  47.820  34.930  1.00  0.00           C
ATOM   1532  HE2 PHE   111      32.630  48.410  34.810  1.00  0.00           H
ATOM   1533  CD2 PHE   111      31.920  46.750  35.830  1.00  0.00           C
ATOM   1534  HD2 PHE   111      32.900  46.430  36.140  1.00  0.00           H
ATOM   1535  C   PHE   111      32.020  42.250  37.040  1.00  0.00           C
ATOM   1536  O   PHE   111      32.990  42.180  37.820  1.00  0.00           O
ATOM   1537  N   LEU   112      31.150  41.210  36.960  1.00  0.00           N
ATOM   1538  H   LEU   112      30.440  41.170  36.240  1.00  0.00           H
ATOM   1539  CA  LEU   112      31.050  40.180  37.960  1.00  0.00           C
ATOM   1540  HA  LEU   112      31.310  40.590  38.940  1.00  0.00           H
ATOM   1541  CB  LEU   112      29.640  39.590  37.980  1.00  0.00           C
ATOM   1542  HB1 LEU   112      29.700  38.690  38.590  1.00  0.00           H
ATOM   1543  HB2 LEU   112      29.360  39.390  36.940  1.00  0.00           H
ATOM   1544  CG  LEU   112      28.540  40.550  38.540  1.00  0.00           C
ATOM   1545  HG  LEU   112      28.400  41.320  37.790  1.00  0.00           H
ATOM   1546  CD1 LEU   112      27.130  39.850  38.690  1.00  0.00           C
ATOM   1547 1HD1 LEU   112      27.160  39.450  39.700  1.00  0.00           H
ATOM   1548 2HD1 LEU   112      26.410  40.660  38.590  1.00  0.00           H
ATOM   1549 3HD1 LEU   112      27.130  39.030  37.970  1.00  0.00           H
ATOM   1550  CD2 LEU   112      28.810  41.180  39.860  1.00  0.00           C
ATOM   1551 1HD2 LEU   112      29.660  41.860  39.790  1.00  0.00           H
ATOM   1552 2HD2 LEU   112      27.910  41.750  40.110  1.00  0.00           H
ATOM   1553 3HD2 LEU   112      29.130  40.470  40.620  1.00  0.00           H
ATOM   1554  C   LEU   112      32.050  39.080  37.660  1.00  0.00           C
ATOM   1555  O   LEU   112      32.180  38.630  36.490  1.00  0.00           O
ATOM   1556  N   THR   113      32.780  38.660  38.740  1.00  0.00           N
ATOM   1557  H   THR   113      32.470  39.010  39.630  1.00  0.00           H
ATOM   1558  CA  THR   113      33.770  37.560  38.690  1.00  0.00           C
ATOM   1559  HA  THR   113      33.710  37.130  37.690  1.00  0.00           H
ATOM   1560  CB  THR   113      35.230  38.010  38.900  1.00  0.00           C
ATOM   1561  HB  THR   113      35.890  37.150  38.770  1.00  0.00           H
ATOM   1562  CG2 THR   113      35.780  39.020  37.850  1.00  0.00           C
ATOM   1563 1HG2 THR   113      35.390  38.720  36.880  1.00  0.00           H
ATOM   1564 2HG2 THR   113      35.510  40.040  38.110  1.00  0.00           H
ATOM   1565 3HG2 THR   113      36.860  38.990  37.730  1.00  0.00           H
ATOM   1566  OG1 THR   113      35.420  38.400  40.220  1.00  0.00           O
ATOM   1567  HG1 THR   113      36.280  38.830  40.220  1.00  0.00           H
ATOM   1568  C   THR   113      33.550  36.390  39.600  1.00  0.00           C
ATOM   1569  O   THR   113      33.400  35.290  39.120  1.00  0.00           O
ATOM   1570  N   ARG   132      33.450  36.660  40.920  1.00  0.00           N
ATOM   1571  H   ARG   132      33.610  37.590  41.270  1.00  0.00           H
ATOM   1572  CA  ARG   132      33.160  35.560  41.930  1.00  0.00           C
ATOM   1573  HA  ARG   132      33.610  34.620  41.610  1.00  0.00           H
ATOM   1574  CB  ARG   132      33.850  35.860  43.230  1.00  0.00           C
ATOM   1575  HB1 ARG   132      33.820  34.990  43.880  1.00  0.00           H
ATOM   1576  HB2 ARG   132      33.370  36.740  43.650  1.00  0.00           H
ATOM   1577  CG  ARG   132      35.370  36.090  42.880  1.00  0.00           C
ATOM   1578  HG1 ARG   132      35.470  36.930  42.200  1.00  0.00           H
ATOM   1579  HG2 ARG   132      35.730  35.210  42.340  1.00  0.00           H
ATOM   1580  CD  ARG   132      36.270  36.400  44.030  1.00  0.00           C
ATOM   1581  HD1 ARG   132      36.280  37.450  44.300  1.00  0.00           H
ATOM   1582  HD2 ARG   132      37.270  36.260  43.630  1.00  0.00           H
ATOM   1583  NE  ARG   132      36.070  35.550  45.130  1.00  0.00           N
ATOM   1584  HE  ARG   132      36.440  34.620  44.980  1.00  0.00           H
ATOM   1585  CZ  ARG   132      35.860  35.810  46.430  1.00  0.00           C
ATOM   1586  NH1 ARG   132      35.640  37.070  46.820  1.00  0.00           N
ATOM   1587 1HH1 ARG   132      35.440  37.770  46.120  1.00  0.00           H
ATOM   1588 2HH1 ARG   132      35.720  37.290  47.800  1.00  0.00           H
ATOM   1589  NH2 ARG   132      35.930  34.860  47.370  1.00  0.00           N
ATOM   1590 1HH2 ARG   132      36.280  33.950  47.080  1.00  0.00           H
ATOM   1591 2HH2 ARG   132      35.550  35.050  48.280  1.00  0.00           H
ATOM   1592  C   ARG   132      31.670  35.200  42.020  1.00  0.00           C
ATOM   1593  O   ARG   132      31.380  34.180  42.670  1.00  0.00           O
ATOM   1594  N   SER   133      30.730  36.020  41.540  1.00  0.00           N
ATOM   1595  H   SER   133      31.110  36.800  41.020  1.00  0.00           H
ATOM   1596  CA  SER   133      29.250  35.800  41.460  1.00  0.00           C
ATOM   1597  HA  SER   133      28.840  35.500  42.430  1.00  0.00           H
ATOM   1598  CB  SER   133      28.650  37.170  41.000  1.00  0.00           C
ATOM   1599  HB1 SER   133      28.930  37.430  39.980  1.00  0.00           H
ATOM   1600  HB2 SER   133      28.990  37.910  41.730  1.00  0.00           H
ATOM   1601  OG  SER   133      27.250  37.060  41.020  1.00  0.00           O
ATOM   1602  HG  SER   133      26.970  37.620  41.750  1.00  0.00           H
ATOM   1603  C   SER   133      28.940  34.750  40.450  1.00  0.00           C
ATOM   1604  O   SER   133      29.720  34.500  39.510  1.00  0.00           O
ATOM   1605  N   VAL   134      27.700  34.150  40.600  1.00  0.00           N
ATOM   1606  H   VAL   134      27.090  34.520  41.320  1.00  0.00           H
ATOM   1607  CA  VAL   134      27.090  33.290  39.540  1.00  0.00           C
ATOM   1608  HA  VAL   134      27.860  32.790  38.950  1.00  0.00           H
ATOM   1609  CB  VAL   134      26.220  32.210  40.310  1.00  0.00           C
ATOM   1610  HB  VAL   134      25.670  31.560  39.620  1.00  0.00           H
ATOM   1611  CG1 VAL   134      26.960  31.240  41.250  1.00  0.00           C
ATOM   1612 1HG1 VAL   134      27.560  31.810  41.970  1.00  0.00           H
ATOM   1613 2HG1 VAL   134      26.290  30.620  41.840  1.00  0.00           H
ATOM   1614 3HG1 VAL   134      27.500  30.480  40.690  1.00  0.00           H
ATOM   1615  CG2 VAL   134      25.090  32.910  41.140  1.00  0.00           C
ATOM   1616 1HG2 VAL   134      24.390  33.470  40.520  1.00  0.00           H
ATOM   1617 2HG2 VAL   134      24.430  32.150  41.570  1.00  0.00           H
ATOM   1618 3HG2 VAL   134      25.410  33.610  41.920  1.00  0.00           H
ATOM   1619  C   VAL   134      26.320  34.030  38.540  1.00  0.00           C
ATOM   1620  O   VAL   134      25.880  33.480  37.490  1.00  0.00           O
ATOM   1621  N   LYS   135      25.840  35.280  38.860  1.00  0.00           N
ATOM   1622  H   LYS   135      26.220  35.810  39.630  1.00  0.00           H
ATOM   1623  CA  LYS   135      24.710  36.000  38.180  1.00  0.00           C
ATOM   1624  HA  LYS   135      23.870  35.300  38.110  1.00  0.00           H
ATOM   1625  CB  LYS   135      24.190  37.070  39.130  1.00  0.00           C
ATOM   1626  HB1 LYS   135      23.390  37.580  38.610  1.00  0.00           H
ATOM   1627  HB2 LYS   135      25.020  37.770  39.240  1.00  0.00           H
ATOM   1628  CG  LYS   135      23.660  36.560  40.480  1.00  0.00           C
ATOM   1629  HG1 LYS   135      24.530  36.170  41.010  1.00  0.00           H
ATOM   1630  HG2 LYS   135      22.940  35.770  40.270  1.00  0.00           H
ATOM   1631  CD  LYS   135      23.020  37.610  41.400  1.00  0.00           C
ATOM   1632  HD1 LYS   135      22.900  37.160  42.390  1.00  0.00           H
ATOM   1633  HD2 LYS   135      22.010  37.900  41.090  1.00  0.00           H
ATOM   1634  CE  LYS   135      23.840  38.890  41.470  1.00  0.00           C
ATOM   1635  HE1 LYS   135      23.610  39.540  40.630  1.00  0.00           H
ATOM   1636  HE2 LYS   135      24.910  38.680  41.430  1.00  0.00           H
ATOM   1637  NZ  LYS   135      23.540  39.720  42.700  1.00  0.00           N
ATOM   1638  HZ1 LYS   135      22.630  40.140  42.590  1.00  0.00           H
ATOM   1639  HZ2 LYS   135      23.460  39.150  43.520  1.00  0.00           H
ATOM   1640  HZ3 LYS   135      24.220  40.450  42.840  1.00  0.00           H
ATOM   1641  C   LYS   135      25.090  36.600  36.820  1.00  0.00           C
ATOM   1642  O   LYS   135      24.580  37.690  36.480  1.00  0.00           O
ATOM   1643  N   TYR   136      26.020  35.960  36.100  1.00  0.00           N
ATOM   1644  H   TYR   136      26.330  35.040  36.370  1.00  0.00           H
ATOM   1645  CA  TYR   136      26.390  36.350  34.740  1.00  0.00           C
ATOM   1646  HA  TYR   136      26.960  37.280  34.690  1.00  0.00           H
ATOM   1647  CB  TYR   136      27.430  35.310  34.230  1.00  0.00           C
ATOM   1648  HB1 TYR   136      27.530  35.280  33.140  1.00  0.00           H
ATOM   1649  HB2 TYR   136      27.050  34.360  34.590  1.00  0.00           H
ATOM   1650  CG  TYR   136      28.900  35.550  34.720  1.00  0.00           C
ATOM   1651  CD1 TYR   136      29.310  35.130  35.970  1.00  0.00           C
ATOM   1652  HD1 TYR   136      28.620  34.810  36.740  1.00  0.00           H
ATOM   1653  CE1 TYR   136      30.700  35.010  36.260  1.00  0.00           C
ATOM   1654  HE1 TYR   136      30.980  34.810  37.290  1.00  0.00           H
ATOM   1655  CZ  TYR   136      31.710  35.350  35.310  1.00  0.00           C
ATOM   1656  OH  TYR   136      33.060  35.120  35.590  1.00  0.00           O
ATOM   1657  HH  TYR   136      33.100  34.780  36.490  1.00  0.00           H
ATOM   1658  CE2 TYR   136      31.290  35.780  34.050  1.00  0.00           C
ATOM   1659  HE2 TYR   136      32.050  35.990  33.310  1.00  0.00           H
ATOM   1660  CD2 TYR   136      29.910  35.830  33.750  1.00  0.00           C
ATOM   1661  HD2 TYR   136      29.640  35.970  32.710  1.00  0.00           H
ATOM   1662  C   TYR   136      25.190  36.550  33.780  1.00  0.00           C
ATOM   1663  O   TYR   136      24.320  35.750  33.790  1.00  0.00           O
ATOM   1664  N   ASP   137      25.240  37.550  32.920  1.00  0.00           N
ATOM   1665  H   ASP   137      26.030  38.190  32.850  1.00  0.00           H
ATOM   1666  CA  ASP   137      24.080  37.940  32.100  1.00  0.00           C
ATOM   1667  HA  ASP   137      23.190  37.870  32.730  1.00  0.00           H
ATOM   1668  CB  ASP   137      24.190  39.450  31.720  1.00  0.00           C
ATOM   1669  HB1 ASP   137      24.980  39.620  30.990  1.00  0.00           H
ATOM   1670  HB2 ASP   137      24.510  39.910  32.650  1.00  0.00           H
ATOM   1671  CG  ASP   137      22.850  40.030  31.140  1.00  0.00           C
ATOM   1672  OD1 ASP   137      21.720  39.500  31.230  1.00  0.00           O
ATOM   1673  OD2 ASP   137      22.980  41.240  30.860  1.00  0.00           O
ATOM   1674  C   ASP   137      23.830  37.080  30.810  1.00  0.00           C
ATOM   1675  O   ASP   137      22.720  36.520  30.680  1.00  0.00           O
ATOM   1676  N   TYR   138      24.860  36.910  29.950  1.00  0.00           N
ATOM   1677  H   TYR   138      25.710  37.420  30.160  1.00  0.00           H
ATOM   1678  CA  TYR   138      24.850  36.230  28.690  1.00  0.00           C
ATOM   1679  HA  TYR   138      23.820  36.190  28.320  1.00  0.00           H
ATOM   1680  CB  TYR   138      25.580  37.140  27.700  1.00  0.00           C
ATOM   1681  HB1 TYR   138      25.380  36.640  26.760  1.00  0.00           H
ATOM   1682  HB2 TYR   138      26.660  37.040  27.810  1.00  0.00           H
ATOM   1683  CG  TYR   138      25.210  38.630  27.720  1.00  0.00           C
ATOM   1684  CD1 TYR   138      26.300  39.570  27.630  1.00  0.00           C
ATOM   1685  HD1 TYR   138      27.310  39.290  27.880  1.00  0.00           H
ATOM   1686  CE1 TYR   138      25.930  40.890  27.410  1.00  0.00           C
ATOM   1687  HE1 TYR   138      26.730  41.590  27.200  1.00  0.00           H
ATOM   1688  CZ  TYR   138      24.550  41.240  27.070  1.00  0.00           C
ATOM   1689  OH  TYR   138      24.310  42.480  26.580  1.00  0.00           O
ATOM   1690  HH  TYR   138      23.370  42.650  26.420  1.00  0.00           H
ATOM   1691  CE2 TYR   138      23.540  40.280  27.130  1.00  0.00           C
ATOM   1692  HE2 TYR   138      22.540  40.520  26.780  1.00  0.00           H
ATOM   1693  CD2 TYR   138      23.810  38.980  27.410  1.00  0.00           C
ATOM   1694  HD2 TYR   138      23.070  38.200  27.460  1.00  0.00           H
ATOM   1695  C   TYR   138      25.450  34.820  28.660  1.00  0.00           C
ATOM   1696  O   TYR   138      26.510  34.610  29.200  1.00  0.00           O
ATOM   1697  N   TRP   139      24.730  33.800  28.110  1.00  0.00           N
ATOM   1698  H   TRP   139      23.900  34.030  27.580  1.00  0.00           H
ATOM   1699  CA  TRP   139      25.150  32.390  28.230  1.00  0.00           C
ATOM   1700  HA  TRP   139      26.160  32.450  28.640  1.00  0.00           H
ATOM   1701  CB  TRP   139      24.400  31.600  29.330  1.00  0.00           C
ATOM   1702  HB1 TRP   139      24.660  30.550  29.210  1.00  0.00           H
ATOM   1703  HB2 TRP   139      23.310  31.660  29.290  1.00  0.00           H
ATOM   1704  CG  TRP   139      24.690  31.930  30.750  1.00  0.00           C
ATOM   1705  CD1 TRP   139      24.330  33.110  31.370  1.00  0.00           C
ATOM   1706  HD1 TRP   139      23.890  33.930  30.820  1.00  0.00           H
ATOM   1707  NE1 TRP   139      24.810  33.160  32.730  1.00  0.00           N
ATOM   1708  HE1 TRP   139      24.580  33.960  33.300  1.00  0.00           H
ATOM   1709  CE2 TRP   139      25.480  31.960  32.990  1.00  0.00           C
ATOM   1710  CZ2 TRP   139      26.190  31.490  34.160  1.00  0.00           C
ATOM   1711  HZ2 TRP   139      26.290  32.110  35.040  1.00  0.00           H
ATOM   1712  CH2 TRP   139      26.840  30.280  34.120  1.00  0.00           C
ATOM   1713  HH2 TRP   139      27.370  30.020  35.030  1.00  0.00           H
ATOM   1714  CZ3 TRP   139      26.670  29.430  33.010  1.00  0.00           C
ATOM   1715  HZ3 TRP   139      27.110  28.450  32.990  1.00  0.00           H
ATOM   1716  CE3 TRP   139      25.900  29.890  31.920  1.00  0.00           C
ATOM   1717  HE3 TRP   139      25.820  29.300  31.020  1.00  0.00           H
ATOM   1718  CD2 TRP   139      25.340  31.180  31.800  1.00  0.00           C
ATOM   1719  C   TRP   139      25.120  31.590  26.880  1.00  0.00           C
ATOM   1720  O   TRP   139      24.450  31.840  25.920  1.00  0.00           O
ATOM   1721  N   GLY   140      25.940  30.580  26.820  1.00  0.00           N
ATOM   1722  H   GLY   140      26.500  30.400  27.640  1.00  0.00           H
ATOM   1723  CA  GLY   140      25.970  29.600  25.730  1.00  0.00           C
ATOM   1724  HA1 GLY   140      26.950  29.150  25.590  1.00  0.00           H
ATOM   1725  HA2 GLY   140      25.680  30.060  24.780  1.00  0.00           H
ATOM   1726  C   GLY   140      24.930  28.480  25.980  1.00  0.00           C
ATOM   1727  O   GLY   140      23.880  28.710  26.570  1.00  0.00           O
ATOM   1728  N   GLN   141      25.230  27.310  25.410  1.00  0.00           N
ATOM   1729  H   GLN   141      26.050  27.230  24.830  1.00  0.00           H
ATOM   1730  CA  GLN   141      24.390  26.110  25.620  1.00  0.00           C
ATOM   1731  HA  GLN   141      23.670  26.320  26.410  1.00  0.00           H
ATOM   1732  CB  GLN   141      23.700  25.750  24.310  1.00  0.00           C
ATOM   1733  HB1 GLN   141      23.010  24.900  24.270  1.00  0.00           H
ATOM   1734  HB2 GLN   141      24.380  25.430  23.510  1.00  0.00           H
ATOM   1735  CG  GLN   141      22.790  26.880  23.860  1.00  0.00           C
ATOM   1736  HG1 GLN   141      23.440  27.740  23.690  1.00  0.00           H
ATOM   1737  HG2 GLN   141      22.110  27.060  24.700  1.00  0.00           H
ATOM   1738  CD  GLN   141      22.020  26.480  22.600  1.00  0.00           C
ATOM   1739  OE1 GLN   141      20.830  26.110  22.640  1.00  0.00           O
ATOM   1740  NE2 GLN   141      22.650  26.630  21.390  1.00  0.00           N
ATOM   1741 1HE2 GLN   141      23.580  27.030  21.330  1.00  0.00           H
ATOM   1742 2HE2 GLN   141      22.050  26.760  20.590  1.00  0.00           H
ATOM   1743  C   GLN   141      25.220  24.860  26.150  1.00  0.00           C
ATOM   1744  O   GLN   141      24.570  23.740  26.300  1.00  0.00           O
ATOM   1745  N   GLY   142      26.480  24.950  26.420  1.00  0.00           N
ATOM   1746  H   GLY   142      27.060  25.710  26.090  1.00  0.00           H
ATOM   1747  CA  GLY   142      27.260  23.910  27.050  1.00  0.00           C
ATOM   1748  HA1 GLY   142      26.670  23.250  27.700  1.00  0.00           H
ATOM   1749  HA2 GLY   142      28.010  24.390  27.670  1.00  0.00           H
ATOM   1750  C   GLY   142      28.060  23.110  26.050  1.00  0.00           C
ATOM   1751  O   GLY   142      27.790  23.170  24.860  1.00  0.00           O
ATOM   1752  N   THR   143      29.000  22.260  26.460  1.00  0.00           N
ATOM   1753  H   THR   143      29.250  22.340  27.430  1.00  0.00           H
ATOM   1754  CA  THR   143      29.700  21.200  25.690  1.00  0.00           C
ATOM   1755  HA  THR   143      28.960  20.700  25.070  1.00  0.00           H
ATOM   1756  CB  THR   143      30.680  21.830  24.650  1.00  0.00           C
ATOM   1757  HB  THR   143      30.130  22.650  24.170  1.00  0.00           H
ATOM   1758  CG2 THR   143      32.050  22.260  25.330  1.00  0.00           C
ATOM   1759 1HG2 THR   143      32.730  22.580  24.540  1.00  0.00           H
ATOM   1760 2HG2 THR   143      31.840  23.080  26.020  1.00  0.00           H
ATOM   1761 3HG2 THR   143      32.440  21.410  25.890  1.00  0.00           H
ATOM   1762  OG1 THR   143      30.910  20.920  23.580  1.00  0.00           O
ATOM   1763  HG1 THR   143      30.190  20.950  22.950  1.00  0.00           H
ATOM   1764  C   THR   143      30.230  20.190  26.760  1.00  0.00           C
ATOM   1765  O   THR   143      30.580  20.560  27.910  1.00  0.00           O
ATOM   1766  N   GLN   144      30.290  18.900  26.390  1.00  0.00           N
ATOM   1767  H   GLN   144      29.920  18.620  25.500  1.00  0.00           H
ATOM   1768  CA  GLN   144      30.810  17.900  27.250  1.00  0.00           C
ATOM   1769  HA  GLN   144      30.740  18.270  28.270  1.00  0.00           H
ATOM   1770  CB  GLN   144      29.850  16.710  27.360  1.00  0.00           C
ATOM   1771  HB1 GLN   144      29.960  16.080  26.470  1.00  0.00           H
ATOM   1772  HB2 GLN   144      28.830  17.080  27.380  1.00  0.00           H
ATOM   1773  CG  GLN   144      29.920  15.770  28.490  1.00  0.00           C
ATOM   1774  HG1 GLN   144      29.810  16.280  29.440  1.00  0.00           H
ATOM   1775  HG2 GLN   144      30.860  15.240  28.360  1.00  0.00           H
ATOM   1776  CD  GLN   144      28.860  14.630  28.440  1.00  0.00           C
ATOM   1777  OE1 GLN   144      27.630  14.910  28.230  1.00  0.00           O
ATOM   1778  NE2 GLN   144      29.210  13.390  28.610  1.00  0.00           N
ATOM   1779 1HE2 GLN   144      30.150  13.190  28.920  1.00  0.00           H
ATOM   1780 2HE2 GLN   144      28.480  12.790  28.960  1.00  0.00           H
ATOM   1781  C   GLN   144      32.330  17.530  27.040  1.00  0.00           C
ATOM   1782  O   GLN   144      32.820  17.350  25.920  1.00  0.00           O
ATOM   1783  N   VAL   145      32.970  17.330  28.180  1.00  0.00           N
ATOM   1784  H   VAL   145      32.510  17.610  29.040  1.00  0.00           H
ATOM   1785  CA  VAL   145      34.160  16.600  28.410  1.00  0.00           C
ATOM   1786  HA  VAL   145      34.640  16.460  27.440  1.00  0.00           H
ATOM   1787  CB  VAL   145      35.160  17.510  29.130  1.00  0.00           C
ATOM   1788  HB  VAL   145      34.940  17.710  30.180  1.00  0.00           H
ATOM   1789  CG1 VAL   145      36.440  16.690  29.070  1.00  0.00           C
ATOM   1790 1HG1 VAL   145      36.750  16.550  28.040  1.00  0.00           H
ATOM   1791 2HG1 VAL   145      37.170  17.330  29.570  1.00  0.00           H
ATOM   1792 3HG1 VAL   145      36.330  15.790  29.680  1.00  0.00           H
ATOM   1793  CG2 VAL   145      35.350  18.880  28.480  1.00  0.00           C
ATOM   1794 1HG2 VAL   145      35.320  18.850  27.390  1.00  0.00           H
ATOM   1795 2HG2 VAL   145      34.590  19.510  28.930  1.00  0.00           H
ATOM   1796 3HG2 VAL   145      36.320  19.270  28.820  1.00  0.00           H
ATOM   1797  C   VAL   145      33.820  15.280  29.100  1.00  0.00           C
ATOM   1798  O   VAL   145      33.490  15.340  30.270  1.00  0.00           O
ATOM   1799  N   THR   146      34.140  14.150  28.430  1.00  0.00           N
ATOM   1800  H   THR   146      34.660  14.210  27.570  1.00  0.00           H
ATOM   1801  CA  THR   146      34.000  12.780  28.990  1.00  0.00           C
ATOM   1802  HA  THR   146      33.510  12.780  29.960  1.00  0.00           H
ATOM   1803  CB  THR   146      33.120  11.960  28.040  1.00  0.00           C
ATOM   1804  HB  THR   146      33.500  11.890  27.020  1.00  0.00           H
ATOM   1805  CG2 THR   146      32.810  10.590  28.620  1.00  0.00           C
ATOM   1806 1HG2 THR   146      32.220  10.610  29.540  1.00  0.00           H
ATOM   1807 2HG2 THR   146      32.180  10.160  27.850  1.00  0.00           H
ATOM   1808 3HG2 THR   146      33.680   9.950  28.760  1.00  0.00           H
ATOM   1809  OG1 THR   146      31.900  12.570  28.050  1.00  0.00           O
ATOM   1810  HG1 THR   146      31.810  13.140  27.280  1.00  0.00           H
ATOM   1811  C   THR   146      35.380  12.150  29.180  1.00  0.00           C
ATOM   1812  O   THR   146      36.140  12.110  28.260  1.00  0.00           O
ATOM   1813  N   VAL   147      35.740  11.700  30.400  1.00  0.00           N
ATOM   1814  H   VAL   147      35.020  11.810  31.090  1.00  0.00           H
ATOM   1815  CA  VAL   147      37.120  11.300  30.790  1.00  0.00           C
ATOM   1816  HA  VAL   147      37.790  11.510  29.960  1.00  0.00           H
ATOM   1817  CB  VAL   147      37.700  12.180  31.940  1.00  0.00           C
ATOM   1818  HB  VAL   147      37.160  12.030  32.880  1.00  0.00           H
ATOM   1819  CG1 VAL   147      39.140  11.720  32.150  1.00  0.00           C
ATOM   1820 1HG1 VAL   147      39.660  12.490  32.730  1.00  0.00           H
ATOM   1821 2HG1 VAL   147      39.130  10.810  32.740  1.00  0.00           H
ATOM   1822 3HG1 VAL   147      39.650  11.550  31.200  1.00  0.00           H
ATOM   1823  CG2 VAL   147      37.600  13.640  31.580  1.00  0.00           C
ATOM   1824 1HG2 VAL   147      38.230  13.770  30.700  1.00  0.00           H
ATOM   1825 2HG2 VAL   147      36.650  13.910  31.120  1.00  0.00           H
ATOM   1826 3HG2 VAL   147      37.740  14.190  32.510  1.00  0.00           H
ATOM   1827  C   VAL   147      37.200   9.790  31.110  1.00  0.00           C
ATOM   1828  O   VAL   147      36.790   9.480  32.240  1.00  0.00           O
ATOM   1829  N   SER   148      37.550   8.880  30.240  1.00  0.00           N
ATOM   1830  H   SER   148      37.920   9.050  29.320  1.00  0.00           H
ATOM   1831  CA  SER   148      37.210   7.470  30.420  1.00  0.00           C
ATOM   1832  HA  SER   148      36.170   7.430  30.750  1.00  0.00           H
ATOM   1833  CB  SER   148      37.230   6.770  29.110  1.00  0.00           C
ATOM   1834  HB1 SER   148      38.200   6.680  28.620  1.00  0.00           H
ATOM   1835  HB2 SER   148      36.560   7.420  28.550  1.00  0.00           H
ATOM   1836  OG  SER   148      36.590   5.570  29.000  1.00  0.00           O
ATOM   1837  HG  SER   148      35.830   5.520  29.580  1.00  0.00           H
ATOM   1838  C   SER   148      38.110   6.860  31.470  1.00  0.00           C
ATOM   1839  O   SER   148      39.330   7.100  31.530  1.00  0.00           O
ATOM   1840  N   SER   149      37.590   5.930  32.280  1.00  0.00           N
ATOM   1841  H   SER   149      36.630   5.650  32.130  1.00  0.00           H
ATOM   1842  CA  SER   149      38.370   5.260  33.300  1.00  0.00           C
ATOM   1843  HA  SER   149      38.840   5.920  34.030  1.00  0.00           H
ATOM   1844  CB  SER   149      37.400   4.290  34.040  1.00  0.00           C
ATOM   1845  HB1 SER   149      38.070   3.600  34.550  1.00  0.00           H
ATOM   1846  HB2 SER   149      36.740   3.780  33.340  1.00  0.00           H
ATOM   1847  OG  SER   149      36.520   4.960  34.900  1.00  0.00           O
ATOM   1848  HG  SER   149      36.870   5.080  35.780  1.00  0.00           H
ATOM   1849  C   SER   149      39.560   4.530  32.810  1.00  0.00           C
ATOM   1850  OC1 SER   149      40.690   4.760  33.280  1.00  0.00           O
ATOM   1851  OC2 SER   149      39.340   3.740  31.900  1.00  0.00           O
TER
ENDMDL
