# Supplementary material for: Targeting Ras-binding domain of ELMO1 by computational nanobody design
Source: Commun Biol. 2023 Mar 17;6:284. doi: 10.1038/s42003-023-04657-w (PMC10023680; doi:10.1038/s42003-023-04657-w)
Supplement: Supplementary file 4 — Supplementary Data 2 [file 42003_2023_4657_MOESM4_ESM.zip › MD_input_output/Nb01_snapshot/snapshot_081000_CDR3.pdb]

ATOM   1461  N   ALA   107      33.170  34.010  39.790  1.00  0.00           N
ATOM   1462  H   ALA   107      34.080  33.640  39.580  1.00  0.00           H
ATOM   1463  CA  ALA   107      32.990  35.120  40.670  1.00  0.00           C
ATOM   1464  HA  ALA   107      32.050  35.640  40.460  1.00  0.00           H
ATOM   1465  CB  ALA   107      32.920  34.540  42.140  1.00  0.00           C
ATOM   1466  HB1 ALA   107      32.110  33.830  41.960  1.00  0.00           H
ATOM   1467  HB2 ALA   107      33.740  33.870  42.420  1.00  0.00           H
ATOM   1468  HB3 ALA   107      32.760  35.330  42.880  1.00  0.00           H
ATOM   1469  C   ALA   107      34.190  36.120  40.520  1.00  0.00           C
ATOM   1470  O   ALA   107      35.350  35.820  40.150  1.00  0.00           O
ATOM   1471  N   ALA   108      33.860  37.390  40.960  1.00  0.00           N
ATOM   1472  H   ALA   108      32.860  37.510  40.950  1.00  0.00           H
ATOM   1473  CA  ALA   108      34.710  38.540  40.820  1.00  0.00           C
ATOM   1474  HA  ALA   108      35.720  38.120  40.800  1.00  0.00           H
ATOM   1475  CB  ALA   108      34.400  39.240  39.520  1.00  0.00           C
ATOM   1476  HB1 ALA   108      33.380  39.640  39.520  1.00  0.00           H
ATOM   1477  HB2 ALA   108      35.040  40.110  39.440  1.00  0.00           H
ATOM   1478  HB3 ALA   108      34.520  38.550  38.680  1.00  0.00           H
ATOM   1479  C   ALA   108      34.630  39.450  42.010  1.00  0.00           C
ATOM   1480  O   ALA   108      33.560  39.760  42.500  1.00  0.00           O
ATOM   1481  N   ASP   109      35.850  39.840  42.480  1.00  0.00           N
ATOM   1482  H   ASP   109      36.700  39.610  41.980  1.00  0.00           H
ATOM   1483  CA  ASP   109      36.120  40.610  43.640  1.00  0.00           C
ATOM   1484  HA  ASP   109      35.300  41.330  43.700  1.00  0.00           H
ATOM   1485  CB  ASP   109      36.210  39.670  44.800  1.00  0.00           C
ATOM   1486  HB1 ASP   109      37.060  38.990  44.840  1.00  0.00           H
ATOM   1487  HB2 ASP   109      35.290  39.090  44.830  1.00  0.00           H
ATOM   1488  CG  ASP   109      36.140  40.540  46.060  1.00  0.00           C
ATOM   1489  OD1 ASP   109      35.080  41.130  46.400  1.00  0.00           O
ATOM   1490  OD2 ASP   109      37.170  40.890  46.610  1.00  0.00           O
ATOM   1491  C   ASP   109      37.320  41.480  43.480  1.00  0.00           C
ATOM   1492  O   ASP   109      38.230  41.230  42.660  1.00  0.00           O
ATOM   1493  N   ARG   110      37.320  42.680  44.140  1.00  0.00           N
ATOM   1494  H   ARG   110      36.440  42.970  44.550  1.00  0.00           H
ATOM   1495  CA  ARG   110      38.450  43.670  44.200  1.00  0.00           C
ATOM   1496  HA  ARG   110      38.660  43.980  43.170  1.00  0.00           H
ATOM   1497  CB  ARG   110      37.980  45.050  44.840  1.00  0.00           C
ATOM   1498  HB1 ARG   110      37.760  44.920  45.900  1.00  0.00           H
ATOM   1499  HB2 ARG   110      37.060  45.250  44.290  1.00  0.00           H
ATOM   1500  CG  ARG   110      38.980  46.190  44.580  1.00  0.00           C
ATOM   1501  HG1 ARG   110      39.940  45.940  45.030  1.00  0.00           H
ATOM   1502  HG2 ARG   110      38.530  47.080  45.010  1.00  0.00           H
ATOM   1503  CD  ARG   110      39.460  46.540  43.180  1.00  0.00           C
ATOM   1504  HD1 ARG   110      38.640  47.010  42.640  1.00  0.00           H
ATOM   1505  HD2 ARG   110      39.750  45.630  42.650  1.00  0.00           H
ATOM   1506  NE  ARG   110      40.620  47.460  43.220  1.00  0.00           N
ATOM   1507  HE  ARG   110      40.430  48.460  43.270  1.00  0.00           H
ATOM   1508  CZ  ARG   110      41.860  47.160  43.600  1.00  0.00           C
ATOM   1509  NH1 ARG   110      42.270  45.910  43.590  1.00  0.00           N
ATOM   1510 1HH1 ARG   110      41.670  45.180  43.230  1.00  0.00           H
ATOM   1511 2HH1 ARG   110      43.190  45.610  43.880  1.00  0.00           H
ATOM   1512  NH2 ARG   110      42.680  47.980  44.140  1.00  0.00           N
ATOM   1513 1HH2 ARG   110      42.260  48.880  44.360  1.00  0.00           H
ATOM   1514 2HH2 ARG   110      43.610  47.690  44.380  1.00  0.00           H
ATOM   1515  C   ARG   110      39.810  43.130  44.790  1.00  0.00           C
ATOM   1516  O   ARG   110      40.920  43.410  44.200  1.00  0.00           O
ATOM   1517  N   PHE   111      39.710  42.310  45.910  1.00  0.00           N
ATOM   1518  H   PHE   111      38.790  41.910  45.990  1.00  0.00           H
ATOM   1519  CA  PHE   111      40.830  41.900  46.830  1.00  0.00           C
ATOM   1520  HA  PHE   111      41.750  42.010  46.250  1.00  0.00           H
ATOM   1521  CB  PHE   111      40.810  42.880  48.050  1.00  0.00           C
ATOM   1522  HB1 PHE   111      41.630  42.630  48.730  1.00  0.00           H
ATOM   1523  HB2 PHE   111      39.860  42.770  48.560  1.00  0.00           H
ATOM   1524  CG  PHE   111      41.030  44.350  47.760  1.00  0.00           C
ATOM   1525  CD1 PHE   111      40.080  45.250  48.220  1.00  0.00           C
ATOM   1526  HD1 PHE   111      39.200  44.860  48.720  1.00  0.00           H
ATOM   1527  CE1 PHE   111      40.250  46.630  48.070  1.00  0.00           C
ATOM   1528  HE1 PHE   111      39.420  47.230  48.420  1.00  0.00           H
ATOM   1529  CZ  PHE   111      41.500  47.040  47.480  1.00  0.00           C
ATOM   1530  HZ  PHE   111      41.720  48.100  47.370  1.00  0.00           H
ATOM   1531  CE2 PHE   111      42.420  46.150  46.960  1.00  0.00           C
ATOM   1532  HE2 PHE   111      43.320  46.480  46.470  1.00  0.00           H
ATOM   1533  CD2 PHE   111      42.230  44.820  47.090  1.00  0.00           C
ATOM   1534  HD2 PHE   111      42.950  44.070  46.770  1.00  0.00           H
ATOM   1535  C   PHE   111      40.820  40.420  47.240  1.00  0.00           C
ATOM   1536  O   PHE   111      41.900  39.860  47.410  1.00  0.00           O
ATOM   1537  N   LEU   112      39.660  39.730  47.380  1.00  0.00           N
ATOM   1538  H   LEU   112      38.850  40.240  47.060  1.00  0.00           H
ATOM   1539  CA  LEU   112      39.580  38.390  47.930  1.00  0.00           C
ATOM   1540  HA  LEU   112      40.310  38.330  48.740  1.00  0.00           H
ATOM   1541  CB  LEU   112      38.150  38.220  48.440  1.00  0.00           C
ATOM   1542  HB1 LEU   112      38.080  37.210  48.840  1.00  0.00           H
ATOM   1543  HB2 LEU   112      37.390  38.110  47.670  1.00  0.00           H
ATOM   1544  CG  LEU   112      37.560  39.240  49.480  1.00  0.00           C
ATOM   1545  HG  LEU   112      37.440  40.260  49.140  1.00  0.00           H
ATOM   1546  CD1 LEU   112      36.180  38.720  49.840  1.00  0.00           C
ATOM   1547 1HD1 LEU   112      35.580  38.690  48.930  1.00  0.00           H
ATOM   1548 2HD1 LEU   112      36.250  37.770  50.370  1.00  0.00           H
ATOM   1549 3HD1 LEU   112      35.730  39.510  50.440  1.00  0.00           H
ATOM   1550  CD2 LEU   112      38.450  39.330  50.720  1.00  0.00           C
ATOM   1551 1HD2 LEU   112      37.940  39.940  51.460  1.00  0.00           H
ATOM   1552 2HD2 LEU   112      38.630  38.350  51.160  1.00  0.00           H
ATOM   1553 3HD2 LEU   112      39.380  39.850  50.470  1.00  0.00           H
ATOM   1554  C   LEU   112      40.050  37.230  47.040  1.00  0.00           C
ATOM   1555  O   LEU   112      39.810  37.220  45.810  1.00  0.00           O
ATOM   1556  N   THR   113      40.610  36.140  47.630  1.00  0.00           N
ATOM   1557  H   THR   113      40.960  36.270  48.570  1.00  0.00           H
ATOM   1558  CA  THR   113      41.000  34.940  46.740  1.00  0.00           C
ATOM   1559  HA  THR   113      40.780  35.190  45.710  1.00  0.00           H
ATOM   1560  CB  THR   113      42.540  34.720  46.740  1.00  0.00           C
ATOM   1561  HB  THR   113      42.850  33.800  46.250  1.00  0.00           H
ATOM   1562  CG2 THR   113      43.350  35.910  46.120  1.00  0.00           C
ATOM   1563 1HG2 THR   113      42.850  36.860  46.260  1.00  0.00           H
ATOM   1564 2HG2 THR   113      44.330  36.070  46.560  1.00  0.00           H
ATOM   1565 3HG2 THR   113      43.500  35.780  45.050  1.00  0.00           H
ATOM   1566  OG1 THR   113      42.860  34.640  48.150  1.00  0.00           O
ATOM   1567  HG1 THR   113      42.850  35.540  48.480  1.00  0.00           H
ATOM   1568  C   THR   113      40.360  33.640  47.140  1.00  0.00           C
ATOM   1569  O   THR   113      39.960  32.920  46.220  1.00  0.00           O
ATOM   1570  N   ARG   132      40.350  33.330  48.490  1.00  0.00           N
ATOM   1571  H   ARG   132      40.670  34.140  49.000  1.00  0.00           H
ATOM   1572  CA  ARG   132      39.800  32.120  49.030  1.00  0.00           C
ATOM   1573  HA  ARG   132      39.690  31.370  48.250  1.00  0.00           H
ATOM   1574  CB  ARG   132      40.880  31.570  50.060  1.00  0.00           C
ATOM   1575  HB1 ARG   132      40.370  30.940  50.790  1.00  0.00           H
ATOM   1576  HB2 ARG   132      41.290  32.480  50.490  1.00  0.00           H
ATOM   1577  CG  ARG   132      42.120  30.940  49.530  1.00  0.00           C
ATOM   1578  HG1 ARG   132      42.790  31.650  49.050  1.00  0.00           H
ATOM   1579  HG2 ARG   132      41.850  30.200  48.770  1.00  0.00           H
ATOM   1580  CD  ARG   132      42.980  30.380  50.660  1.00  0.00           C
ATOM   1581  HD1 ARG   132      42.450  29.450  50.830  1.00  0.00           H
ATOM   1582  HD2 ARG   132      42.870  31.050  51.510  1.00  0.00           H
ATOM   1583  NE  ARG   132      44.380  30.050  50.220  1.00  0.00           N
ATOM   1584  HE  ARG   132      45.120  30.670  50.510  1.00  0.00           H
ATOM   1585  CZ  ARG   132      44.770  29.000  49.550  1.00  0.00           C
ATOM   1586  NH1 ARG   132      44.030  28.000  49.160  1.00  0.00           N
ATOM   1587 1HH1 ARG   132      43.180  27.690  49.620  1.00  0.00           H
ATOM   1588 2HH1 ARG   132      44.440  27.430  48.430  1.00  0.00           H
ATOM   1589  NH2 ARG   132      45.970  28.860  49.100  1.00  0.00           N
ATOM   1590 1HH2 ARG   132      46.670  29.590  49.120  1.00  0.00           H
ATOM   1591 2HH2 ARG   132      46.190  28.120  48.450  1.00  0.00           H
ATOM   1592  C   ARG   132      38.430  32.350  49.680  1.00  0.00           C
ATOM   1593  O   ARG   132      37.620  31.430  49.650  1.00  0.00           O
ATOM   1594  N   SER   133      38.200  33.420  50.440  1.00  0.00           N
ATOM   1595  H   SER   133      38.910  34.060  50.770  1.00  0.00           H
ATOM   1596  CA  SER   133      36.910  33.570  51.030  1.00  0.00           C
ATOM   1597  HA  SER   133      36.860  32.800  51.790  1.00  0.00           H
ATOM   1598  CB  SER   133      36.900  34.870  51.890  1.00  0.00           C
ATOM   1599  HB1 SER   133      37.070  35.750  51.280  1.00  0.00           H
ATOM   1600  HB2 SER   133      37.700  34.840  52.620  1.00  0.00           H
ATOM   1601  OG  SER   133      35.650  34.900  52.530  1.00  0.00           O
ATOM   1602  HG  SER   133      35.750  35.570  53.210  1.00  0.00           H
ATOM   1603  C   SER   133      35.750  33.480  50.090  1.00  0.00           C
ATOM   1604  O   SER   133      35.850  34.100  49.040  1.00  0.00           O
ATOM   1605  N   VAL   134      34.600  32.850  50.400  1.00  0.00           N
ATOM   1606  H   VAL   134      34.560  32.370  51.290  1.00  0.00           H
ATOM   1607  CA  VAL   134      33.320  32.850  49.660  1.00  0.00           C
ATOM   1608  HA  VAL   134      33.540  32.510  48.640  1.00  0.00           H
ATOM   1609  CB  VAL   134      32.370  31.870  50.340  1.00  0.00           C
ATOM   1610  HB  VAL   134      31.440  32.000  49.790  1.00  0.00           H
ATOM   1611  CG1 VAL   134      32.740  30.470  50.040  1.00  0.00           C
ATOM   1612 1HG1 VAL   134      31.940  29.810  50.370  1.00  0.00           H
ATOM   1613 2HG1 VAL   134      33.020  30.450  48.990  1.00  0.00           H
ATOM   1614 3HG1 VAL   134      33.680  30.360  50.580  1.00  0.00           H
ATOM   1615  CG2 VAL   134      32.090  32.080  51.820  1.00  0.00           C
ATOM   1616 1HG2 VAL   134      31.660  33.070  51.870  1.00  0.00           H
ATOM   1617 2HG2 VAL   134      31.320  31.360  52.100  1.00  0.00           H
ATOM   1618 3HG2 VAL   134      33.000  31.910  52.400  1.00  0.00           H
ATOM   1619  C   VAL   134      32.600  34.190  49.470  1.00  0.00           C
ATOM   1620  O   VAL   134      31.450  34.190  49.080  1.00  0.00           O
ATOM   1621  N   LYS   135      33.170  35.270  50.030  1.00  0.00           N
ATOM   1622  H   LYS   135      34.100  35.070  50.380  1.00  0.00           H
ATOM   1623  CA  LYS   135      32.480  36.610  50.110  1.00  0.00           C
ATOM   1624  HA  LYS   135      31.400  36.460  50.150  1.00  0.00           H
ATOM   1625  CB  LYS   135      32.820  37.220  51.490  1.00  0.00           C
ATOM   1626  HB1 LYS   135      32.350  38.190  51.660  1.00  0.00           H
ATOM   1627  HB2 LYS   135      33.880  37.420  51.660  1.00  0.00           H
ATOM   1628  CG  LYS   135      32.400  36.320  52.730  1.00  0.00           C
ATOM   1629  HG1 LYS   135      32.930  35.380  52.590  1.00  0.00           H
ATOM   1630  HG2 LYS   135      31.320  36.180  52.840  1.00  0.00           H
ATOM   1631  CD  LYS   135      32.900  37.000  54.020  1.00  0.00           C
ATOM   1632  HD1 LYS   135      32.680  38.070  54.020  1.00  0.00           H
ATOM   1633  HD2 LYS   135      33.990  36.900  54.090  1.00  0.00           H
ATOM   1634  CE  LYS   135      32.230  36.290  55.190  1.00  0.00           C
ATOM   1635  HE1 LYS   135      32.440  35.220  55.150  1.00  0.00           H
ATOM   1636  HE2 LYS   135      31.140  36.390  55.170  1.00  0.00           H
ATOM   1637  NZ  LYS   135      32.700  36.830  56.500  1.00  0.00           N
ATOM   1638  HZ1 LYS   135      33.710  36.860  56.600  1.00  0.00           H
ATOM   1639  HZ2 LYS   135      32.400  37.780  56.650  1.00  0.00           H
ATOM   1640  HZ3 LYS   135      32.330  36.270  57.250  1.00  0.00           H
ATOM   1641  C   LYS   135      32.600  37.530  48.870  1.00  0.00           C
ATOM   1642  O   LYS   135      32.530  38.760  49.110  1.00  0.00           O
ATOM   1643  N   TYR   136      32.890  36.990  47.650  1.00  0.00           N
ATOM   1644  H   TYR   136      32.940  35.990  47.550  1.00  0.00           H
ATOM   1645  CA  TYR   136      33.130  37.700  46.330  1.00  0.00           C
ATOM   1646  HA  TYR   136      34.020  38.310  46.510  1.00  0.00           H
ATOM   1647  CB  TYR   136      33.490  36.630  45.280  1.00  0.00           C
ATOM   1648  HB1 TYR   136      33.160  37.040  44.320  1.00  0.00           H
ATOM   1649  HB2 TYR   136      32.840  35.780  45.480  1.00  0.00           H
ATOM   1650  CG  TYR   136      34.920  36.110  45.100  1.00  0.00           C
ATOM   1651  CD1 TYR   136      35.500  35.330  46.160  1.00  0.00           C
ATOM   1652  HD1 TYR   136      34.930  35.140  47.060  1.00  0.00           H
ATOM   1653  CE1 TYR   136      36.820  34.770  45.930  1.00  0.00           C
ATOM   1654  HE1 TYR   136      37.320  34.090  46.610  1.00  0.00           H
ATOM   1655  CZ  TYR   136      37.400  34.920  44.680  1.00  0.00           C
ATOM   1656  OH  TYR   136      38.500  34.250  44.350  1.00  0.00           O
ATOM   1657  HH  TYR   136      38.690  33.520  44.950  1.00  0.00           H
ATOM   1658  CE2 TYR   136      36.810  35.740  43.650  1.00  0.00           C
ATOM   1659  HE2 TYR   136      37.230  35.780  42.660  1.00  0.00           H
ATOM   1660  CD2 TYR   136      35.580  36.320  43.890  1.00  0.00           C
ATOM   1661  HD2 TYR   136      35.180  36.950  43.110  1.00  0.00           H
ATOM   1662  C   TYR   136      31.930  38.650  46.050  1.00  0.00           C
ATOM   1663  O   TYR   136      30.770  38.200  46.390  1.00  0.00           O
ATOM   1664  N   ASP   137      32.210  39.770  45.410  1.00  0.00           N
ATOM   1665  H   ASP   137      33.150  40.140  45.340  1.00  0.00           H
ATOM   1666  CA  ASP   137      31.060  40.710  45.240  1.00  0.00           C
ATOM   1667  HA  ASP   137      30.530  40.750  46.190  1.00  0.00           H
ATOM   1668  CB  ASP   137      31.820  42.080  44.980  1.00  0.00           C
ATOM   1669  HB1 ASP   137      32.380  42.010  44.050  1.00  0.00           H
ATOM   1670  HB2 ASP   137      32.570  42.230  45.750  1.00  0.00           H
ATOM   1671  CG  ASP   137      30.920  43.370  45.010  1.00  0.00           C
ATOM   1672  OD1 ASP   137      31.360  44.490  44.710  1.00  0.00           O
ATOM   1673  OD2 ASP   137      29.680  43.250  45.350  1.00  0.00           O
ATOM   1674  C   ASP   137      30.070  40.400  44.100  1.00  0.00           C
ATOM   1675  O   ASP   137      28.820  40.370  44.260  1.00  0.00           O
ATOM   1676  N   TYR   138      30.650  40.070  42.930  1.00  0.00           N
ATOM   1677  H   TYR   138      31.630  39.850  42.880  1.00  0.00           H
ATOM   1678  CA  TYR   138      29.940  39.850  41.680  1.00  0.00           C
ATOM   1679  HA  TYR   138      28.920  40.230  41.730  1.00  0.00           H
ATOM   1680  CB  TYR   138      30.660  40.660  40.560  1.00  0.00           C
ATOM   1681  HB1 TYR   138      30.400  40.310  39.560  1.00  0.00           H
ATOM   1682  HB2 TYR   138      31.690  40.310  40.640  1.00  0.00           H
ATOM   1683  CG  TYR   138      30.620  42.160  40.740  1.00  0.00           C
ATOM   1684  CD1 TYR   138      31.800  42.770  41.240  1.00  0.00           C
ATOM   1685  HD1 TYR   138      32.700  42.300  41.600  1.00  0.00           H
ATOM   1686  CE1 TYR   138      31.890  44.150  41.360  1.00  0.00           C
ATOM   1687  HE1 TYR   138      32.790  44.700  41.560  1.00  0.00           H
ATOM   1688  CZ  TYR   138      30.820  44.910  40.820  1.00  0.00           C
ATOM   1689  OH  TYR   138      30.810  46.250  40.890  1.00  0.00           O
ATOM   1690  HH  TYR   138      30.330  46.800  40.280  1.00  0.00           H
ATOM   1691  CE2 TYR   138      29.680  44.370  40.200  1.00  0.00           C
ATOM   1692  HE2 TYR   138      28.900  45.020  39.820  1.00  0.00           H
ATOM   1693  CD2 TYR   138      29.570  42.970  40.240  1.00  0.00           C
ATOM   1694  HD2 TYR   138      28.810  42.380  39.740  1.00  0.00           H
ATOM   1695  C   TYR   138      29.880  38.370  41.340  1.00  0.00           C
ATOM   1696  O   TYR   138      30.920  37.680  41.460  1.00  0.00           O
