# Supplementary material for: Targeting Ras-binding domain of ELMO1 by computational nanobody design
Source: Commun Biol. 2023 Mar 17;6:284. doi: 10.1038/s42003-023-04657-w (PMC10023680; doi:10.1038/s42003-023-04657-w)
Supplement: Supplementary file 4 — Supplementary Data 2 [file 42003_2023_4657_MOESM4_ESM.zip › MD_input_output/Nb01_snapshot/snapshot_010000_CDR2.pdb]

ATOM    724  N   SER    57      35.280  34.400  34.800  1.00  0.00           N
ATOM    725  H   SER    57      36.130  34.930  34.680  1.00  0.00           H
ATOM    726  CA  SER    57      34.330  34.420  33.680  1.00  0.00           C
ATOM    727  HA  SER    57      33.830  33.450  33.660  1.00  0.00           H
ATOM    728  CB  SER    57      33.330  35.450  34.030  1.00  0.00           C
ATOM    729  HB1 SER    57      33.010  35.530  35.070  1.00  0.00           H
ATOM    730  HB2 SER    57      32.480  35.270  33.380  1.00  0.00           H
ATOM    731  OG  SER    57      33.720  36.830  33.760  1.00  0.00           O
ATOM    732  HG  SER    57      33.420  37.430  34.450  1.00  0.00           H
ATOM    733  C   SER    57      35.010  34.750  32.320  1.00  0.00           C
ATOM    734  O   SER    57      36.030  35.420  32.300  1.00  0.00           O
ATOM    735  N   ILE    58      34.400  34.360  31.210  1.00  0.00           N
ATOM    736  H   ILE    58      33.570  33.800  31.320  1.00  0.00           H
ATOM    737  CA  ILE    58      34.770  34.610  29.810  1.00  0.00           C
ATOM    738  HA  ILE    58      35.560  35.370  29.800  1.00  0.00           H
ATOM    739  CB  ILE    58      35.450  33.390  29.090  1.00  0.00           C
ATOM    740  HB  ILE    58      36.330  33.170  29.690  1.00  0.00           H
ATOM    741  CG2 ILE    58      34.730  32.050  29.130  1.00  0.00           C
ATOM    742 1HG2 ILE    58      34.270  31.840  30.100  1.00  0.00           H
ATOM    743 2HG2 ILE    58      33.880  32.120  28.450  1.00  0.00           H
ATOM    744 3HG2 ILE    58      35.370  31.210  28.850  1.00  0.00           H
ATOM    745  CG1 ILE    58      35.980  33.660  27.680  1.00  0.00           C
ATOM    746 1HG1 ILE    58      36.510  34.600  27.820  1.00  0.00           H
ATOM    747 2HG1 ILE    58      35.210  33.780  26.920  1.00  0.00           H
ATOM    748  CD  ILE    58      36.970  32.580  27.210  1.00  0.00           C
ATOM    749  HD1 ILE    58      37.560  32.280  28.070  1.00  0.00           H
ATOM    750  HD2 ILE    58      36.470  31.730  26.760  1.00  0.00           H
ATOM    751  HD3 ILE    58      37.450  32.900  26.280  1.00  0.00           H
ATOM    752  C   ILE    58      33.600  35.240  28.980  1.00  0.00           C
ATOM    753  O   ILE    58      32.540  34.680  28.800  1.00  0.00           O
ATOM    754  N   LYS    59      33.800  36.400  28.310  1.00  0.00           N
ATOM    755  H   LYS    59      34.740  36.780  28.340  1.00  0.00           H
ATOM    756  CA  LYS    59      32.820  37.080  27.400  1.00  0.00           C
ATOM    757  HA  LYS    59      31.810  36.980  27.800  1.00  0.00           H
ATOM    758  CB  LYS    59      33.050  38.620  27.160  1.00  0.00           C
ATOM    759  HB1 LYS    59      32.160  38.980  26.640  1.00  0.00           H
ATOM    760  HB2 LYS    59      33.880  38.690  26.450  1.00  0.00           H
ATOM    761  CG  LYS    59      33.380  39.430  28.420  1.00  0.00           C
ATOM    762  HG1 LYS    59      34.290  38.950  28.760  1.00  0.00           H
ATOM    763  HG2 LYS    59      32.600  39.450  29.180  1.00  0.00           H
ATOM    764  CD  LYS    59      33.620  40.980  28.290  1.00  0.00           C
ATOM    765  HD1 LYS    59      34.360  41.210  27.520  1.00  0.00           H
ATOM    766  HD2 LYS    59      34.110  41.230  29.240  1.00  0.00           H
ATOM    767  CE  LYS    59      32.220  41.650  28.170  1.00  0.00           C
ATOM    768  HE1 LYS    59      31.590  41.400  29.020  1.00  0.00           H
ATOM    769  HE2 LYS    59      31.720  41.230  27.300  1.00  0.00           H
ATOM    770  NZ  LYS    59      32.280  43.110  28.130  1.00  0.00           N
ATOM    771  HZ1 LYS    59      32.780  43.420  27.310  1.00  0.00           H
ATOM    772  HZ2 LYS    59      31.380  43.560  28.060  1.00  0.00           H
ATOM    773  HZ3 LYS    59      32.780  43.530  28.910  1.00  0.00           H
ATOM    774  C   LYS    59      32.700  36.430  26.010  1.00  0.00           C
ATOM    775  O   LYS    59      33.530  35.630  25.620  1.00  0.00           O
ATOM    776  N   TRP    60      31.700  36.710  25.170  1.00  0.00           N
ATOM    777  H   TRP    60      30.930  37.280  25.500  1.00  0.00           H
ATOM    778  CA  TRP    60      31.500  36.160  23.800  1.00  0.00           C
ATOM    779  HA  TRP    60      31.460  35.080  23.930  1.00  0.00           H
ATOM    780  CB  TRP    60      30.210  36.800  23.290  1.00  0.00           C
ATOM    781  HB1 TRP    60      29.410  36.200  23.710  1.00  0.00           H
ATOM    782  HB2 TRP    60      30.170  36.710  22.210  1.00  0.00           H
ATOM    783  CG  TRP    60      29.960  38.240  23.540  1.00  0.00           C
ATOM    784  CD1 TRP    60      29.080  38.720  24.400  1.00  0.00           C
ATOM    785  HD1 TRP    60      28.580  38.100  25.130  1.00  0.00           H
ATOM    786  NE1 TRP    60      28.930  40.060  24.270  1.00  0.00           N
ATOM    787  HE1 TRP    60      28.560  40.670  24.980  1.00  0.00           H
ATOM    788  CE2 TRP    60      29.600  40.510  23.110  1.00  0.00           C
ATOM    789  CZ2 TRP    60      29.570  41.700  22.420  1.00  0.00           C
ATOM    790  HZ2 TRP    60      29.080  42.600  22.730  1.00  0.00           H
ATOM    791  CH2 TRP    60      30.430  41.750  21.300  1.00  0.00           C
ATOM    792  HH2 TRP    60      30.510  42.720  20.820  1.00  0.00           H
ATOM    793  CZ3 TRP    60      31.020  40.600  20.670  1.00  0.00           C
ATOM    794  HZ3 TRP    60      31.600  40.700  19.770  1.00  0.00           H
ATOM    795  CE3 TRP    60      31.010  39.380  21.410  1.00  0.00           C
ATOM    796  HE3 TRP    60      31.640  38.560  21.080  1.00  0.00           H
ATOM    797  CD2 TRP    60      30.240  39.330  22.600  1.00  0.00           C
ATOM    798  C   TRP    60      32.650  36.380  22.890  1.00  0.00           C
ATOM    799  O   TRP    60      32.920  35.430  22.120  1.00  0.00           O
ATOM    800  N   ALA    61      33.470  37.460  22.990  1.00  0.00           N
ATOM    801  H   ALA    61      33.180  38.300  23.460  1.00  0.00           H
ATOM    802  CA  ALA    61      34.700  37.650  22.140  1.00  0.00           C
ATOM    803  HA  ALA    61      34.480  37.240  21.150  1.00  0.00           H
ATOM    804  CB  ALA    61      35.120  39.070  21.990  1.00  0.00           C
ATOM    805  HB1 ALA    61      34.190  39.640  21.870  1.00  0.00           H
ATOM    806  HB2 ALA    61      35.610  39.390  22.910  1.00  0.00           H
ATOM    807  HB3 ALA    61      35.670  39.230  21.070  1.00  0.00           H
ATOM    808  C   ALA    61      35.830  36.720  22.640  1.00  0.00           C
ATOM    809  O   ALA    61      36.900  36.580  22.010  1.00  0.00           O
ATOM    810  N   GLY    65      35.670  36.050  23.760  1.00  0.00           N
ATOM    811  H   GLY    65      34.760  36.140  24.190  1.00  0.00           H
ATOM    812  CA  GLY    65      36.840  35.430  24.420  1.00  0.00           C
ATOM    813  HA1 GLY    65      37.440  34.930  23.660  1.00  0.00           H
ATOM    814  HA2 GLY    65      36.480  34.670  25.110  1.00  0.00           H
ATOM    815  C   GLY    65      37.630  36.310  25.340  1.00  0.00           C
ATOM    816  O   GLY    65      38.750  35.970  25.700  1.00  0.00           O
ATOM    817  N   ASP    66      37.150  37.500  25.800  1.00  0.00           N
ATOM    818  H   ASP    66      36.170  37.730  25.670  1.00  0.00           H
ATOM    819  CA  ASP    66      37.820  38.200  26.970  1.00  0.00           C
ATOM    820  HA  ASP    66      38.900  38.180  26.830  1.00  0.00           H
ATOM    821  CB  ASP    66      37.380  39.650  27.000  1.00  0.00           C
ATOM    822  HB1 ASP    66      37.970  40.290  27.660  1.00  0.00           H
ATOM    823  HB2 ASP    66      36.310  39.670  27.220  1.00  0.00           H
ATOM    824  CG  ASP    66      37.510  40.220  25.640  1.00  0.00           C
ATOM    825  OD1 ASP    66      36.430  40.660  25.090  1.00  0.00           O
ATOM    826  OD2 ASP    66      38.660  40.430  25.160  1.00  0.00           O
ATOM    827  C   ASP    66      37.600  37.540  28.360  1.00  0.00           C
ATOM    828  O   ASP    66      36.430  37.240  28.800  1.00  0.00           O
ATOM    829  N   ARG    67      38.660  37.400  29.210  1.00  0.00           N
ATOM    830  H   ARG    67      39.600  37.520  28.850  1.00  0.00           H
ATOM    831  CA  ARG    67      38.680  36.770  30.450  1.00  0.00           C
ATOM    832  HA  ARG    67      37.790  36.150  30.580  1.00  0.00           H
ATOM    833  CB  ARG    67      39.910  35.800  30.400  1.00  0.00           C
ATOM    834  HB1 ARG    67      39.880  35.220  31.330  1.00  0.00           H
ATOM    835  HB2 ARG    67      40.840  36.370  30.380  1.00  0.00           H
ATOM    836  CG  ARG    67      39.920  34.830  29.230  1.00  0.00           C
ATOM    837  HG1 ARG    67      40.060  35.400  28.310  1.00  0.00           H
ATOM    838  HG2 ARG    67      38.930  34.390  29.130  1.00  0.00           H
ATOM    839  CD  ARG    67      41.010  33.750  29.410  1.00  0.00           C
ATOM    840  HD1 ARG    67      41.150  33.390  30.420  1.00  0.00           H
ATOM    841  HD2 ARG    67      41.940  34.260  29.150  1.00  0.00           H
ATOM    842  NE  ARG    67      40.860  32.610  28.470  1.00  0.00           N
ATOM    843  HE  ARG    67      40.010  32.090  28.610  1.00  0.00           H
ATOM    844  CZ  ARG    67      41.790  32.090  27.730  1.00  0.00           C
ATOM    845  NH1 ARG    67      42.860  32.690  27.400  1.00  0.00           N
ATOM    846 1HH1 ARG    67      43.010  33.600  27.810  1.00  0.00           H
ATOM    847 2HH1 ARG    67      43.510  32.300  26.730  1.00  0.00           H
ATOM    848  NH2 ARG    67      41.720  30.910  27.240  1.00  0.00           N
ATOM    849 1HH2 ARG    67      40.980  30.240  27.420  1.00  0.00           H
ATOM    850 2HH2 ARG    67      42.500  30.500  26.750  1.00  0.00           H
ATOM    851  C   ARG    67      38.690  37.750  31.640  1.00  0.00           C
ATOM    852  O   ARG    67      39.410  38.730  31.610  1.00  0.00           O
ATOM    853  N   THR    68      37.910  37.440  32.730  1.00  0.00           N
ATOM    854  H   THR    68      37.450  36.540  32.750  1.00  0.00           H
ATOM    855  CA  THR    68      37.970  38.160  34.010  1.00  0.00           C
ATOM    856  HA  THR    68      38.750  38.920  33.910  1.00  0.00           H
ATOM    857  CB  THR    68      36.650  38.890  34.360  1.00  0.00           C
ATOM    858  HB  THR    68      35.810  38.210  34.250  1.00  0.00           H
ATOM    859  CG2 THR    68      36.590  39.490  35.690  1.00  0.00           C
ATOM    860 1HG2 THR    68      36.600  38.830  36.550  1.00  0.00           H
ATOM    861 2HG2 THR    68      37.380  40.240  35.780  1.00  0.00           H
ATOM    862 3HG2 THR    68      35.610  39.960  35.740  1.00  0.00           H
ATOM    863  OG1 THR    68      36.320  39.850  33.430  1.00  0.00           O
ATOM    864  HG1 THR    68      35.970  39.420  32.650  1.00  0.00           H
ATOM    865  C   THR    68      38.260  37.230  35.220  1.00  0.00           C
ATOM    866  O   THR    68      37.680  36.110  35.250  1.00  0.00           O
ATOM    867  N   TYR    69      39.050  37.710  36.200  1.00  0.00           N
ATOM    868  H   TYR    69      39.600  38.540  36.090  1.00  0.00           H
ATOM    869  CA  TYR    69      39.470  36.760  37.230  1.00  0.00           C
ATOM    870  HA  TYR    69      38.820  35.890  37.280  1.00  0.00           H
ATOM    871  CB  TYR    69      40.950  36.380  36.990  1.00  0.00           C
ATOM    872  HB1 TYR    69      41.290  35.920  37.920  1.00  0.00           H
ATOM    873  HB2 TYR    69      41.510  37.300  36.820  1.00  0.00           H
ATOM    874  CG  TYR    69      41.170  35.390  35.850  1.00  0.00           C
ATOM    875  CD1 TYR    69      41.780  35.890  34.710  1.00  0.00           C
ATOM    876  HD1 TYR    69      42.130  36.910  34.630  1.00  0.00           H
ATOM    877  CE1 TYR    69      42.080  34.990  33.730  1.00  0.00           C
ATOM    878  HE1 TYR    69      42.670  35.270  32.870  1.00  0.00           H
ATOM    879  CZ  TYR    69      41.750  33.610  33.800  1.00  0.00           C
ATOM    880  OH  TYR    69      42.140  32.780  32.830  1.00  0.00           O
ATOM    881  HH  TYR    69      42.670  33.160  32.130  1.00  0.00           H
ATOM    882  CE2 TYR    69      40.980  33.160  34.910  1.00  0.00           C
ATOM    883  HE2 TYR    69      40.640  32.140  34.950  1.00  0.00           H
ATOM    884  CD2 TYR    69      40.670  34.050  35.910  1.00  0.00           C
ATOM    885  HD2 TYR    69      40.080  33.900  36.810  1.00  0.00           H
ATOM    886  C   TYR    69      39.330  37.370  38.610  1.00  0.00           C
ATOM    887  O   TYR    69      39.310  38.630  38.820  1.00  0.00           O
