# Supplementary material for: Targeting Ras-binding domain of ELMO1 by computational nanobody design
Source: Commun Biol. 2023 Mar 17;6:284. doi: 10.1038/s42003-023-04657-w (PMC10023680; doi:10.1038/s42003-023-04657-w)
Supplement: Supplementary file 4 — Supplementary Data 2 [file 42003_2023_4657_MOESM4_ESM.zip › MD_input_output/Nb01_snapshot/snapshot_051000.pdb]

REMARK    GENERATED BY TRJCONV
TITLE     Protein in water t= 5100.00000 step= 2550000
REMARK    THIS IS A SIMULATION BOX
CRYST1   67.387   67.387   67.387  90.00  90.00  90.00 P 1           1
MODEL        1
ATOM      1  N   VAL     2      20.560  37.310  25.700  1.00  0.00           N
ATOM      2  H1  VAL     2      19.900  36.550  25.840  1.00  0.00           H
ATOM      3  H2  VAL     2      20.980  37.490  26.600  1.00  0.00           H
ATOM      4  H3  VAL     2      20.130  38.080  25.210  1.00  0.00           H
ATOM      5  CA  VAL     2      21.710  36.810  24.920  1.00  0.00           C
ATOM      6  HA  VAL     2      21.300  36.420  23.980  1.00  0.00           H
ATOM      7  CB  VAL     2      22.590  37.960  24.490  1.00  0.00           C
ATOM      8  HB  VAL     2      22.080  38.560  23.740  1.00  0.00           H
ATOM      9  CG1 VAL     2      23.110  38.720  25.640  1.00  0.00           C
ATOM     10 1HG1 VAL     2      23.820  39.470  25.300  1.00  0.00           H
ATOM     11 2HG1 VAL     2      22.250  39.320  25.970  1.00  0.00           H
ATOM     12 3HG1 VAL     2      23.630  38.170  26.430  1.00  0.00           H
ATOM     13  CG2 VAL     2      23.870  37.420  23.760  1.00  0.00           C
ATOM     14 1HG2 VAL     2      23.450  36.850  22.930  1.00  0.00           H
ATOM     15 2HG2 VAL     2      24.490  38.150  23.250  1.00  0.00           H
ATOM     16 3HG2 VAL     2      24.410  36.750  24.430  1.00  0.00           H
ATOM     17  C   VAL     2      22.390  35.680  25.630  1.00  0.00           C
ATOM     18  O   VAL     2      22.360  35.720  26.860  1.00  0.00           O
ATOM     19  N   GLN     3      22.820  34.650  24.960  1.00  0.00           N
ATOM     20  H   GLN     3      22.740  34.640  23.960  1.00  0.00           H
ATOM     21  CA  GLN     3      23.340  33.400  25.550  1.00  0.00           C
ATOM     22  HA  GLN     3      23.420  33.620  26.620  1.00  0.00           H
ATOM     23  CB  GLN     3      22.200  32.390  25.380  1.00  0.00           C
ATOM     24  HB1 GLN     3      21.990  32.360  24.310  1.00  0.00           H
ATOM     25  HB2 GLN     3      21.240  32.690  25.800  1.00  0.00           H
ATOM     26  CG  GLN     3      22.550  30.960  25.780  1.00  0.00           C
ATOM     27  HG1 GLN     3      22.890  30.960  26.820  1.00  0.00           H
ATOM     28  HG2 GLN     3      23.280  30.530  25.110  1.00  0.00           H
ATOM     29  CD  GLN     3      21.460  29.930  25.790  1.00  0.00           C
ATOM     30  OE1 GLN     3      20.720  29.860  26.750  1.00  0.00           O
ATOM     31  NE2 GLN     3      21.110  29.250  24.710  1.00  0.00           N
ATOM     32 1HE2 GLN     3      21.550  29.400  23.820  1.00  0.00           H
ATOM     33 2HE2 GLN     3      20.300  28.640  24.730  1.00  0.00           H
ATOM     34  C   GLN     3      24.710  32.870  24.940  1.00  0.00           C
ATOM     35  O   GLN     3      24.810  32.430  23.790  1.00  0.00           O
ATOM     36  N   LEU     4      25.750  32.720  25.750  1.00  0.00           N
ATOM     37  H   LEU     4      25.420  32.710  26.700  1.00  0.00           H
ATOM     38  CA  LEU     4      27.010  32.080  25.380  1.00  0.00           C
ATOM     39  HA  LEU     4      27.430  32.620  24.530  1.00  0.00           H
ATOM     40  CB  LEU     4      27.940  32.110  26.620  1.00  0.00           C
ATOM     41  HB1 LEU     4      28.910  31.830  26.220  1.00  0.00           H
ATOM     42  HB2 LEU     4      27.730  31.420  27.440  1.00  0.00           H
ATOM     43  CG  LEU     4      28.000  33.450  27.470  1.00  0.00           C
ATOM     44  HG  LEU     4      26.980  33.690  27.770  1.00  0.00           H
ATOM     45  CD1 LEU     4      28.890  33.300  28.690  1.00  0.00           C
ATOM     46 1HD1 LEU     4      29.920  33.040  28.440  1.00  0.00           H
ATOM     47 2HD1 LEU     4      29.060  34.260  29.170  1.00  0.00           H
ATOM     48 3HD1 LEU     4      28.560  32.510  29.360  1.00  0.00           H
ATOM     49  CD2 LEU     4      28.430  34.670  26.650  1.00  0.00           C
ATOM     50 1HD2 LEU     4      29.500  34.620  26.420  1.00  0.00           H
ATOM     51 2HD2 LEU     4      27.830  34.840  25.750  1.00  0.00           H
ATOM     52 3HD2 LEU     4      28.300  35.560  27.260  1.00  0.00           H
ATOM     53  C   LEU     4      26.890  30.720  24.760  1.00  0.00           C
ATOM     54  O   LEU     4      25.940  29.970  25.090  1.00  0.00           O
ATOM     55  N   VAL     5      27.680  30.490  23.700  1.00  0.00           N
ATOM     56  H   VAL     5      28.420  31.130  23.450  1.00  0.00           H
ATOM     57  CA  VAL     5      27.890  29.160  23.110  1.00  0.00           C
ATOM     58  HA  VAL     5      27.140  28.470  23.470  1.00  0.00           H
ATOM     59  CB  VAL     5      27.750  29.230  21.570  1.00  0.00           C
ATOM     60  HB  VAL     5      28.460  29.890  21.080  1.00  0.00           H
ATOM     61  CG1 VAL     5      27.880  27.970  20.840  1.00  0.00           C
ATOM     62 1HG1 VAL     5      28.930  27.690  20.940  1.00  0.00           H
ATOM     63 2HG1 VAL     5      27.190  27.200  21.200  1.00  0.00           H
ATOM     64 3HG1 VAL     5      27.700  28.130  19.780  1.00  0.00           H
ATOM     65  CG2 VAL     5      26.320  29.820  21.320  1.00  0.00           C
ATOM     66 1HG2 VAL     5      26.380  30.880  21.550  1.00  0.00           H
ATOM     67 2HG2 VAL     5      25.950  29.590  20.330  1.00  0.00           H
ATOM     68 3HG2 VAL     5      25.660  29.540  22.140  1.00  0.00           H
ATOM     69  C   VAL     5      29.290  28.640  23.490  1.00  0.00           C
ATOM     70  O   VAL     5      30.290  29.300  23.140  1.00  0.00           O
ATOM     71  N   GLU     6      29.340  27.520  24.110  1.00  0.00           N
ATOM     72  H   GLU     6      28.520  27.060  24.490  1.00  0.00           H
ATOM     73  CA  GLU     6      30.570  26.760  24.310  1.00  0.00           C
ATOM     74  HA  GLU     6      31.360  27.510  24.300  1.00  0.00           H
ATOM     75  CB  GLU     6      30.580  26.130  25.720  1.00  0.00           C
ATOM     76  HB1 GLU     6      31.550  25.700  25.960  1.00  0.00           H
ATOM     77  HB2 GLU     6      29.900  25.280  25.720  1.00  0.00           H
ATOM     78  CG  GLU     6      30.320  27.130  26.910  1.00  0.00           C
ATOM     79  HG1 GLU     6      30.590  28.150  26.610  1.00  0.00           H
ATOM     80  HG2 GLU     6      30.960  26.880  27.760  1.00  0.00           H
ATOM     81  CD  GLU     6      28.930  27.080  27.430  1.00  0.00           C
ATOM     82  OE1 GLU     6      27.940  26.800  26.660  1.00  0.00           O
ATOM     83  OE2 GLU     6      28.740  27.330  28.630  1.00  0.00           O
ATOM     84  C   GLU     6      30.780  25.710  23.210  1.00  0.00           C
ATOM     85  O   GLU     6      29.840  25.220  22.560  1.00  0.00           O
ATOM     86  N   SER     7      32.040  25.310  23.080  1.00  0.00           N
ATOM     87  H   SER     7      32.820  25.850  23.440  1.00  0.00           H
ATOM     88  CA  SER     7      32.350  24.200  22.180  1.00  0.00           C
ATOM     89  HA  SER     7      31.650  23.370  22.270  1.00  0.00           H
ATOM     90  CB  SER     7      32.290  24.590  20.690  1.00  0.00           C
ATOM     91  HB1 SER     7      31.220  24.750  20.510  1.00  0.00           H
ATOM     92  HB2 SER     7      32.520  23.730  20.060  1.00  0.00           H
ATOM     93  OG  SER     7      32.990  25.760  20.420  1.00  0.00           O
ATOM     94  HG  SER     7      33.720  25.450  19.870  1.00  0.00           H
ATOM     95  C   SER     7      33.700  23.660  22.490  1.00  0.00           C
ATOM     96  O   SER     7      34.460  24.280  23.280  1.00  0.00           O
ATOM     97  N   GLY     9      34.160  22.610  21.870  1.00  0.00           N
ATOM     98  H   GLY     9      33.500  22.170  21.240  1.00  0.00           H
ATOM     99  CA  GLY     9      35.490  22.090  21.800  1.00  0.00           C
ATOM    100  HA1 GLY     9      36.160  22.940  21.920  1.00  0.00           H
ATOM    101  HA2 GLY     9      35.590  21.740  20.770  1.00  0.00           H
ATOM    102  C   GLY     9      35.700  20.960  22.730  1.00  0.00           C
ATOM    103  O   GLY     9      36.820  20.420  22.660  1.00  0.00           O
ATOM    104  N   GLY    10      34.720  20.460  23.540  1.00  0.00           N
ATOM    105  H   GLY    10      33.830  20.930  23.620  1.00  0.00           H
ATOM    106  CA  GLY    10      34.980  19.220  24.330  1.00  0.00           C
ATOM    107  HA1 GLY    10      34.330  19.250  25.200  1.00  0.00           H
ATOM    108  HA2 GLY    10      35.960  19.170  24.810  1.00  0.00           H
ATOM    109  C   GLY    10      34.870  18.030  23.410  1.00  0.00           C
ATOM    110  O   GLY    10      34.420  18.030  22.250  1.00  0.00           O
ATOM    111  N   GLY    11      35.450  16.940  23.970  1.00  0.00           N
ATOM    112  H   GLY    11      35.540  17.040  24.970  1.00  0.00           H
ATOM    113  CA  GLY    11      35.580  15.670  23.320  1.00  0.00           C
ATOM    114  HA1 GLY    11      36.060  15.700  22.340  1.00  0.00           H
ATOM    115  HA2 GLY    11      34.560  15.310  23.160  1.00  0.00           H
ATOM    116  C   GLY    11      36.260  14.670  24.220  1.00  0.00           C
ATOM    117  O   GLY    11      36.700  14.940  25.310  1.00  0.00           O
ATOM    118  N   LEU    12      36.330  13.450  23.740  1.00  0.00           N
ATOM    119  H   LEU    12      35.920  13.290  22.830  1.00  0.00           H
ATOM    120  CA  LEU    12      37.000  12.220  24.290  1.00  0.00           C
ATOM    121  HA  LEU    12      36.760  12.100  25.350  1.00  0.00           H
ATOM    122  CB  LEU    12      36.320  10.950  23.710  1.00  0.00           C
ATOM    123  HB1 LEU    12      36.280  11.010  22.620  1.00  0.00           H
ATOM    124  HB2 LEU    12      35.280  11.040  24.010  1.00  0.00           H
ATOM    125  CG  LEU    12      36.770   9.590  24.150  1.00  0.00           C
ATOM    126  HG  LEU    12      37.690   9.260  23.670  1.00  0.00           H
ATOM    127  CD1 LEU    12      36.950   9.420  25.680  1.00  0.00           C
ATOM    128 1HD1 LEU    12      37.810   9.950  26.090  1.00  0.00           H
ATOM    129 2HD1 LEU    12      36.030   9.590  26.250  1.00  0.00           H
ATOM    130 3HD1 LEU    12      37.120   8.350  25.740  1.00  0.00           H
ATOM    131  CD2 LEU    12      35.610   8.520  23.730  1.00  0.00           C
ATOM    132 1HD2 LEU    12      35.710   7.560  24.230  1.00  0.00           H
ATOM    133 2HD2 LEU    12      34.620   8.890  24.010  1.00  0.00           H
ATOM    134 3HD2 LEU    12      35.590   8.380  22.650  1.00  0.00           H
ATOM    135  C   LEU    12      38.500  12.160  23.910  1.00  0.00           C
ATOM    136  O   LEU    12      38.800  12.040  22.740  1.00  0.00           O
ATOM    137  N   VAL    13      39.420  12.250  24.900  1.00  0.00           N
ATOM    138  H   VAL    13      39.130  12.430  25.850  1.00  0.00           H
ATOM    139  CA  VAL    13      40.870  12.020  24.700  1.00  0.00           C
ATOM    140  HA  VAL    13      41.010  11.730  23.660  1.00  0.00           H
ATOM    141  CB  VAL    13      41.700  13.330  24.720  1.00  0.00           C
ATOM    142  HB  VAL    13      42.670  12.960  24.400  1.00  0.00           H
ATOM    143  CG1 VAL    13      41.120  14.330  23.730  1.00  0.00           C
ATOM    144 1HG1 VAL    13      41.580  15.310  23.830  1.00  0.00           H
ATOM    145 2HG1 VAL    13      41.370  14.040  22.710  1.00  0.00           H
ATOM    146 3HG1 VAL    13      40.050  14.410  23.930  1.00  0.00           H
ATOM    147  CG2 VAL    13      41.660  13.920  26.110  1.00  0.00           C
ATOM    148 1HG2 VAL    13      40.700  14.380  26.340  1.00  0.00           H
ATOM    149 2HG2 VAL    13      41.880  13.090  26.780  1.00  0.00           H
ATOM    150 3HG2 VAL    13      42.400  14.720  26.180  1.00  0.00           H
ATOM    151  C   VAL    13      41.410  10.850  25.450  1.00  0.00           C
ATOM    152  O   VAL    13      40.810  10.380  26.450  1.00  0.00           O
ATOM    153  N   GLN    14      42.620  10.370  25.020  1.00  0.00           N
ATOM    154  H   GLN    14      42.980  10.860  24.210  1.00  0.00           H
ATOM    155  CA  GLN    14      43.560   9.680  25.960  1.00  0.00           C
ATOM    156  HA  GLN    14      43.070   8.830  26.430  1.00  0.00           H
ATOM    157  CB  GLN    14      44.690   9.220  25.140  1.00  0.00           C
ATOM    158  HB1 GLN    14      45.380   8.740  25.830  1.00  0.00           H
ATOM    159  HB2 GLN    14      45.130  10.140  24.750  1.00  0.00           H
ATOM    160  CG  GLN    14      44.350   8.360  23.970  1.00  0.00           C
ATOM    161  HG1 GLN    14      43.600   8.870  23.360  1.00  0.00           H
ATOM    162  HG2 GLN    14      43.950   7.380  24.200  1.00  0.00           H
ATOM    163  CD  GLN    14      45.560   8.170  23.040  1.00  0.00           C
ATOM    164  OE1 GLN    14      45.840   8.950  22.100  1.00  0.00           O
ATOM    165  NE2 GLN    14      46.340   7.140  23.340  1.00  0.00           N
ATOM    166 1HE2 GLN    14      46.100   6.400  23.990  1.00  0.00           H
ATOM    167 2HE2 GLN    14      47.230   7.070  22.880  1.00  0.00           H
ATOM    168  C   GLN    14      44.130  10.500  27.110  1.00  0.00           C
ATOM    169  O   GLN    14      44.280  11.690  26.920  1.00  0.00           O
ATOM    170  N   ALA    15      44.460   9.890  28.210  1.00  0.00           N
ATOM    171  H   ALA    15      44.290   8.900  28.340  1.00  0.00           H
ATOM    172  CA  ALA    15      45.230  10.580  29.230  1.00  0.00           C
ATOM    173  HA  ALA    15      44.690  11.460  29.560  1.00  0.00           H
ATOM    174  CB  ALA    15      45.500   9.780  30.480  1.00  0.00           C
ATOM    175  HB1 ALA    15      46.130   8.940  30.190  1.00  0.00           H
ATOM    176  HB2 ALA    15      46.070  10.310  31.240  1.00  0.00           H
ATOM    177  HB3 ALA    15      44.600   9.410  30.980  1.00  0.00           H
ATOM    178  C   ALA    15      46.570  11.100  28.660  1.00  0.00           C
ATOM    179  O   ALA    15      47.160  10.430  27.800  1.00  0.00           O
ATOM    180  N   GLY    16      47.240  12.120  29.270  1.00  0.00           N
ATOM    181  H   GLY    16      46.810  12.640  30.030  1.00  0.00           H
ATOM    182  CA  GLY    16      48.500  12.630  28.730  1.00  0.00           C
ATOM    183  HA1 GLY    16      49.220  11.840  28.520  1.00  0.00           H
ATOM    184  HA2 GLY    16      49.000  13.210  29.510  1.00  0.00           H
ATOM    185  C   GLY    16      48.350  13.370  27.340  1.00  0.00           C
ATOM    186  O   GLY    16      49.400  13.880  27.000  1.00  0.00           O
ATOM    187  N   ASP    17      47.130  13.510  26.780  1.00  0.00           N
ATOM    188  H   ASP    17      46.360  13.070  27.260  1.00  0.00           H
ATOM    189  CA  ASP    17      46.820  14.340  25.640  1.00  0.00           C
ATOM    190  HA  ASP    17      47.770  14.470  25.110  1.00  0.00           H
ATOM    191  CB  ASP    17      45.880  13.560  24.800  1.00  0.00           C
ATOM    192  HB1 ASP    17      44.860  13.700  25.140  1.00  0.00           H
ATOM    193  HB2 ASP    17      46.160  12.520  24.630  1.00  0.00           H
ATOM    194  CG  ASP    17      45.760  14.230  23.350  1.00  0.00           C
ATOM    195  OD1 ASP    17      46.590  15.080  22.950  1.00  0.00           O
ATOM    196  OD2 ASP    17      44.970  13.760  22.520  1.00  0.00           O
ATOM    197  C   ASP    17      46.230  15.730  26.110  1.00  0.00           C
ATOM    198  O   ASP    17      46.070  15.900  27.350  1.00  0.00           O
ATOM    199  N   SER    18      45.920  16.720  25.260  1.00  0.00           N
ATOM    200  H   SER    18      46.040  16.480  24.290  1.00  0.00           H
ATOM    201  CA  SER    18      45.520  18.130  25.570  1.00  0.00           C
ATOM    202  HA  SER    18      45.170  18.060  26.600  1.00  0.00           H
ATOM    203  CB  SER    18      46.770  18.970  25.400  1.00  0.00           C
ATOM    204  HB1 SER    18      46.470  20.010  25.580  1.00  0.00           H
ATOM    205  HB2 SER    18      47.140  18.900  24.370  1.00  0.00           H
ATOM    206  OG  SER    18      47.840  18.610  26.330  1.00  0.00           O
ATOM    207  HG  SER    18      48.660  18.980  26.010  1.00  0.00           H
ATOM    208  C   SER    18      44.420  18.590  24.690  1.00  0.00           C
ATOM    209  O   SER    18      44.370  18.220  23.490  1.00  0.00           O
ATOM    210  N   LEU    19      43.570  19.540  25.170  1.00  0.00           N
ATOM    211  H   LEU    19      43.730  19.780  26.140  1.00  0.00           H
ATOM    212  CA  LEU    19      42.410  20.250  24.460  1.00  0.00           C
ATOM    213  HA  LEU    19      42.490  20.020  23.400  1.00  0.00           H
ATOM    214  CB  LEU    19      41.070  19.600  24.900  1.00  0.00           C
ATOM    215  HB1 LEU    19      40.350  20.280  24.460  1.00  0.00           H
ATOM    216  HB2 LEU    19      41.090  19.620  25.990  1.00  0.00           H
ATOM    217  CG  LEU    19      40.610  18.140  24.540  1.00  0.00           C
ATOM    218  HG  LEU    19      41.360  17.380  24.710  1.00  0.00           H
ATOM    219  CD1 LEU    19      39.540  17.730  25.510  1.00  0.00           C
ATOM    220 1HD1 LEU    19      39.280  16.670  25.430  1.00  0.00           H
ATOM    221 2HD1 LEU    19      39.860  17.840  26.540  1.00  0.00           H
ATOM    222 3HD1 LEU    19      38.620  18.300  25.370  1.00  0.00           H
ATOM    223  CD2 LEU    19      39.950  17.940  23.180  1.00  0.00           C
ATOM    224 1HD2 LEU    19      40.750  18.090  22.450  1.00  0.00           H
ATOM    225 2HD2 LEU    19      39.650  16.900  23.060  1.00  0.00           H
ATOM    226 3HD2 LEU    19      39.070  18.580  23.080  1.00  0.00           H
ATOM    227  C   LEU    19      42.430  21.750  24.590  1.00  0.00           C
ATOM    228  O   LEU    19      43.040  22.220  25.570  1.00  0.00           O
ATOM    229  N   ARG    20      41.870  22.500  23.630  1.00  0.00           N
ATOM    230  H   ARG    20      41.780  22.080  22.710  1.00  0.00           H
ATOM    231  CA  ARG    20      41.490  23.880  23.780  1.00  0.00           C
ATOM    232  HA  ARG    20      41.680  24.190  24.810  1.00  0.00           H
ATOM    233  CB  ARG    20      42.210  24.860  22.850  1.00  0.00           C
ATOM    234  HB1 ARG    20      41.920  24.610  21.830  1.00  0.00           H
ATOM    235  HB2 ARG    20      43.280  24.700  23.020  1.00  0.00           H
ATOM    236  CG  ARG    20      41.780  26.350  23.100  1.00  0.00           C
ATOM    237  HG1 ARG    20      41.860  26.590  24.160  1.00  0.00           H
ATOM    238  HG2 ARG    20      40.720  26.390  22.850  1.00  0.00           H
ATOM    239  CD  ARG    20      42.540  27.390  22.200  1.00  0.00           C
ATOM    240  HD1 ARG    20      43.560  27.030  22.080  1.00  0.00           H
ATOM    241  HD2 ARG    20      42.590  28.340  22.730  1.00  0.00           H
ATOM    242  NE  ARG    20      41.870  27.570  20.920  1.00  0.00           N
ATOM    243  HE  ARG    20      41.660  26.710  20.420  1.00  0.00           H
ATOM    244  CZ  ARG    20      41.830  28.700  20.240  1.00  0.00           C
ATOM    245  NH1 ARG    20      42.460  29.750  20.590  1.00  0.00           N
ATOM    246 1HH1 ARG    20      43.250  29.540  21.180  1.00  0.00           H
ATOM    247 2HH1 ARG    20      42.580  30.370  19.800  1.00  0.00           H
ATOM    248  NH2 ARG    20      41.270  28.770  19.040  1.00  0.00           N
ATOM    249 1HH2 ARG    20      40.660  28.060  18.670  1.00  0.00           H
ATOM    250 2HH2 ARG    20      41.190  29.710  18.680  1.00  0.00           H
ATOM    251  C   ARG    20      39.970  23.920  23.670  1.00  0.00           C
ATOM    252  O   ARG    20      39.470  23.630  22.590  1.00  0.00           O
ATOM    253  N   LEU    21      39.240  24.330  24.660  1.00  0.00           N
ATOM    254  H   LEU    21      39.740  24.570  25.510  1.00  0.00           H
ATOM    255  CA  LEU    21      37.870  24.710  24.610  1.00  0.00           C
ATOM    256  HA  LEU    21      37.470  24.050  23.840  1.00  0.00           H
ATOM    257  CB  LEU    21      37.150  24.270  25.930  1.00  0.00           C
ATOM    258  HB1 LEU    21      36.100  24.090  25.700  1.00  0.00           H
ATOM    259  HB2 LEU    21      37.150  25.110  26.630  1.00  0.00           H
ATOM    260  CG  LEU    21      37.690  23.050  26.670  1.00  0.00           C
ATOM    261  HG  LEU    21      38.750  23.120  26.930  1.00  0.00           H
ATOM    262  CD1 LEU    21      36.900  23.070  28.000  1.00  0.00           C
ATOM    263 1HD1 LEU    21      37.270  23.910  28.580  1.00  0.00           H
ATOM    264 2HD1 LEU    21      35.820  23.030  27.850  1.00  0.00           H
ATOM    265 3HD1 LEU    21      37.250  22.220  28.590  1.00  0.00           H
ATOM    266  CD2 LEU    21      37.510  21.730  25.860  1.00  0.00           C
ATOM    267 1HD2 LEU    21      36.480  21.420  26.030  1.00  0.00           H
ATOM    268 2HD2 LEU    21      37.870  21.850  24.840  1.00  0.00           H
ATOM    269 3HD2 LEU    21      38.100  20.960  26.370  1.00  0.00           H
ATOM    270  C   LEU    21      37.630  26.220  24.220  1.00  0.00           C
ATOM    271  O   LEU    21      38.550  27.030  24.270  1.00  0.00           O
ATOM    272  N   SER    22      36.390  26.580  23.890  1.00  0.00           N
ATOM    273  H   SER    22      35.670  25.880  23.930  1.00  0.00           H
ATOM    274  CA  SER    22      36.050  27.830  23.150  1.00  0.00           C
ATOM    275  HA  SER    22      36.820  28.560  23.370  1.00  0.00           H
ATOM    276  CB  SER    22      35.880  27.560  21.650  1.00  0.00           C
ATOM    277  HB1 SER    22      35.750  28.500  21.130  1.00  0.00           H
ATOM    278  HB2 SER    22      35.000  26.920  21.550  1.00  0.00           H
ATOM    279  OG  SER    22      37.050  27.040  21.050  1.00  0.00           O
ATOM    280  HG  SER    22      36.980  26.100  20.880  1.00  0.00           H
ATOM    281  C   SER    22      34.700  28.370  23.600  1.00  0.00           C
ATOM    282  O   SER    22      33.740  27.620  23.610  1.00  0.00           O
ATOM    283  N   CYS    23      34.610  29.670  23.690  1.00  0.00           N
ATOM    284  H   CYS    23      35.440  30.250  23.720  1.00  0.00           H
ATOM    285  CA  CYS    23      33.380  30.350  24.110  1.00  0.00           C
ATOM    286  HA  CYS    23      32.550  29.650  24.170  1.00  0.00           H
ATOM    287  CB  CYS    23      33.600  30.800  25.510  1.00  0.00           C
ATOM    288  HB1 CYS    23      34.280  31.650  25.540  1.00  0.00           H
ATOM    289  HB2 CYS    23      34.030  30.000  26.110  1.00  0.00           H
ATOM    290  SG  CYS    23      32.020  31.430  26.250  1.00  0.00           S
ATOM    291  C   CYS    23      33.050  31.500  23.170  1.00  0.00           C
ATOM    292  O   CYS    23      33.830  32.450  23.100  1.00  0.00           O
ATOM    293  N   ALA    24      31.930  31.400  22.500  1.00  0.00           N
ATOM    294  H   ALA    24      31.310  30.640  22.720  1.00  0.00           H
ATOM    295  CA  ALA    24      31.320  32.530  21.810  1.00  0.00           C
ATOM    296  HA  ALA    24      32.090  33.130  21.340  1.00  0.00           H
ATOM    297  CB  ALA    24      30.830  31.870  20.530  1.00  0.00           C
ATOM    298  HB1 ALA    24      30.120  31.120  20.880  1.00  0.00           H
ATOM    299  HB2 ALA    24      30.240  32.560  19.930  1.00  0.00           H
ATOM    300  HB3 ALA    24      31.690  31.500  19.960  1.00  0.00           H
ATOM    301  C   ALA    24      30.350  33.460  22.590  1.00  0.00           C
ATOM    302  O   ALA    24      29.560  32.940  23.400  1.00  0.00           O
ATOM    303  N   ALA    25      30.460  34.760  22.380  1.00  0.00           N
ATOM    304  H   ALA    25      31.030  35.010  21.580  1.00  0.00           H
ATOM    305  CA  ALA    25      29.700  35.710  23.180  1.00  0.00           C
ATOM    306  HA  ALA    25      29.510  35.290  24.160  1.00  0.00           H
ATOM    307  CB  ALA    25      30.740  36.900  23.210  1.00  0.00           C
ATOM    308  HB1 ALA    25      31.700  36.530  23.560  1.00  0.00           H
ATOM    309  HB2 ALA    25      31.010  37.340  22.260  1.00  0.00           H
ATOM    310  HB3 ALA    25      30.320  37.690  23.840  1.00  0.00           H
ATOM    311  C   ALA    25      28.350  36.130  22.720  1.00  0.00           C
ATOM    312  O   ALA    25      27.690  36.810  23.480  1.00  0.00           O
ATOM    313  N   SER    26      27.910  35.650  21.530  1.00  0.00           N
ATOM    314  H   SER    26      28.470  35.050  20.940  1.00  0.00           H
ATOM    315  CA  SER    26      26.520  35.710  21.030  1.00  0.00           C
ATOM    316  HA  SER    26      26.590  35.330  20.010  1.00  0.00           H
ATOM    317  CB  SER    26      25.650  34.590  21.670  1.00  0.00           C
ATOM    318  HB1 SER    26      24.660  34.530  21.240  1.00  0.00           H
ATOM    319  HB2 SER    26      25.470  34.830  22.720  1.00  0.00           H
ATOM    320  OG  SER    26      26.310  33.320  21.610  1.00  0.00           O
ATOM    321  HG  SER    26      26.180  32.830  22.430  1.00  0.00           H
ATOM    322  C   SER    26      25.900  37.120  20.930  1.00  0.00           C
ATOM    323  O   SER    26      24.690  37.160  20.640  1.00  0.00           O
ATOM    324  N   GLY    27      26.630  38.240  21.210  1.00  0.00           N
ATOM    325  H   GLY    27      27.600  38.030  21.410  1.00  0.00           H
ATOM    326  CA  GLY    27      26.150  39.600  21.220  1.00  0.00           C
ATOM    327  HA1 GLY    27      25.070  39.570  21.080  1.00  0.00           H
ATOM    328  HA2 GLY    27      26.540  40.150  20.360  1.00  0.00           H
ATOM    329  C   GLY    27      26.460  40.470  22.470  1.00  0.00           C
ATOM    330  O   GLY    27      26.320  41.680  22.420  1.00  0.00           O
ATOM    331  N   LEU    28      27.030  39.810  23.460  1.00  0.00           N
ATOM    332  H   LEU    28      27.250  38.830  23.310  1.00  0.00           H
ATOM    333  CA  LEU    28      27.350  40.390  24.790  1.00  0.00           C
ATOM    334  HA  LEU    28      26.430  40.790  25.200  1.00  0.00           H
ATOM    335  CB  LEU    28      27.860  39.280  25.710  1.00  0.00           C
ATOM    336  HB1 LEU    28      28.780  38.910  25.250  1.00  0.00           H
ATOM    337  HB2 LEU    28      27.070  38.530  25.720  1.00  0.00           H
ATOM    338  CG  LEU    28      28.120  39.640  27.180  1.00  0.00           C
ATOM    339  HG  LEU    28      29.000  40.260  27.290  1.00  0.00           H
ATOM    340  CD1 LEU    28      26.950  40.440  27.880  1.00  0.00           C
ATOM    341 1HD1 LEU    28      26.560  41.220  27.240  1.00  0.00           H
ATOM    342 2HD1 LEU    28      26.170  39.730  28.170  1.00  0.00           H
ATOM    343 3HD1 LEU    28      27.360  40.830  28.810  1.00  0.00           H
ATOM    344  CD2 LEU    28      28.370  38.510  28.030  1.00  0.00           C
ATOM    345 1HD2 LEU    28      27.420  37.970  28.060  1.00  0.00           H
ATOM    346 2HD2 LEU    28      29.060  37.830  27.540  1.00  0.00           H
ATOM    347 3HD2 LEU    28      28.690  38.900  29.000  1.00  0.00           H
ATOM    348  C   LEU    28      28.320  41.510  24.760  1.00  0.00           C
ATOM    349  O   LEU    28      29.070  41.640  23.770  1.00  0.00           O
ATOM    350  N   LEU    29      28.330  42.380  25.790  1.00  0.00           N
ATOM    351  H   LEU    29      27.680  42.240  26.550  1.00  0.00           H
ATOM    352  CA  LEU    29      29.230  43.510  25.860  1.00  0.00           C
ATOM    353  HA  LEU    29      29.170  44.030  24.910  1.00  0.00           H
ATOM    354  CB  LEU    29      28.660  44.620  26.840  1.00  0.00           C
ATOM    355  HB1 LEU    29      29.430  45.390  26.930  1.00  0.00           H
ATOM    356  HB2 LEU    29      28.580  44.200  27.840  1.00  0.00           H
ATOM    357  CG  LEU    29      27.350  45.270  26.400  1.00  0.00           C
ATOM    358  HG  LEU    29      26.550  44.530  26.320  1.00  0.00           H
ATOM    359  CD1 LEU    29      26.970  46.320  27.440  1.00  0.00           C
ATOM    360 1HD1 LEU    29      27.550  47.240  27.430  1.00  0.00           H
ATOM    361 2HD1 LEU    29      25.950  46.670  27.290  1.00  0.00           H
ATOM    362 3HD1 LEU    29      26.960  45.860  28.430  1.00  0.00           H
ATOM    363  CD2 LEU    29      27.510  46.000  25.080  1.00  0.00           C
ATOM    364 1HD2 LEU    29      27.530  45.350  24.210  1.00  0.00           H
ATOM    365 2HD2 LEU    29      26.750  46.770  24.900  1.00  0.00           H
ATOM    366 3HD2 LEU    29      28.480  46.500  25.110  1.00  0.00           H
ATOM    367  C   LEU    29      30.730  43.040  26.180  1.00  0.00           C
ATOM    368  O   LEU    29      31.280  43.350  27.270  1.00  0.00           O
ATOM    369  N   PHE    30      31.390  42.270  25.330  1.00  0.00           N
ATOM    370  H   PHE    30      30.820  41.910  24.570  1.00  0.00           H
ATOM    371  CA  PHE    30      32.590  41.600  25.560  1.00  0.00           C
ATOM    372  HA  PHE    30      32.600  40.950  26.440  1.00  0.00           H
ATOM    373  CB  PHE    30      32.820  40.750  24.310  1.00  0.00           C
ATOM    374  HB1 PHE    30      32.850  41.440  23.460  1.00  0.00           H
ATOM    375  HB2 PHE    30      31.960  40.090  24.180  1.00  0.00           H
ATOM    376  CG  PHE    30      34.130  39.930  24.220  1.00  0.00           C
ATOM    377  CD1 PHE    30      34.370  38.700  24.920  1.00  0.00           C
ATOM    378  HD1 PHE    30      33.540  38.310  25.480  1.00  0.00           H
ATOM    379  CE1 PHE    30      35.630  38.110  24.860  1.00  0.00           C
ATOM    380  HE1 PHE    30      35.820  37.190  25.400  1.00  0.00           H
ATOM    381  CZ  PHE    30      36.670  38.660  24.010  1.00  0.00           C
ATOM    382  HZ  PHE    30      37.610  38.160  23.890  1.00  0.00           H
ATOM    383  CE2 PHE    30      36.360  39.800  23.240  1.00  0.00           C
ATOM    384  HE2 PHE    30      37.040  40.120  22.460  1.00  0.00           H
ATOM    385  CD2 PHE    30      35.130  40.420  23.300  1.00  0.00           C
ATOM    386  HD2 PHE    30      34.940  41.270  22.660  1.00  0.00           H
ATOM    387  C   PHE    30      33.750  42.600  25.840  1.00  0.00           C
ATOM    388  O   PHE    30      34.630  42.240  26.570  1.00  0.00           O
ATOM    389  N   SER    37      33.650  43.870  25.360  1.00  0.00           N
ATOM    390  H   SER    37      32.790  44.130  24.900  1.00  0.00           H
ATOM    391  CA  SER    37      34.610  44.970  25.630  1.00  0.00           C
ATOM    392  HA  SER    37      35.660  44.700  25.510  1.00  0.00           H
ATOM    393  CB  SER    37      34.370  46.120  24.580  1.00  0.00           C
ATOM    394  HB1 SER    37      35.330  46.630  24.490  1.00  0.00           H
ATOM    395  HB2 SER    37      33.530  46.730  24.910  1.00  0.00           H
ATOM    396  OG  SER    37      34.040  45.820  23.270  1.00  0.00           O
ATOM    397  HG  SER    37      33.390  46.450  22.950  1.00  0.00           H
ATOM    398  C   SER    37      34.530  45.580  27.040  1.00  0.00           C
ATOM    399  O   SER    37      35.260  46.490  27.340  1.00  0.00           O
ATOM    400  N   PHE    38      33.690  45.080  27.940  1.00  0.00           N
ATOM    401  H   PHE    38      33.090  44.380  27.530  1.00  0.00           H
ATOM    402  CA  PHE    38      33.500  45.500  29.360  1.00  0.00           C
ATOM    403  HA  PHE    38      34.460  45.960  29.590  1.00  0.00           H
ATOM    404  CB  PHE    38      32.370  46.490  29.410  1.00  0.00           C
ATOM    405  HB1 PHE    38      32.090  46.720  30.440  1.00  0.00           H
ATOM    406  HB2 PHE    38      31.470  46.060  28.970  1.00  0.00           H
ATOM    407  CG  PHE    38      32.700  47.820  28.730  1.00  0.00           C
ATOM    408  CD1 PHE    38      32.090  48.180  27.520  1.00  0.00           C
ATOM    409  HD1 PHE    38      31.520  47.450  26.960  1.00  0.00           H
ATOM    410  CE1 PHE    38      32.370  49.420  26.900  1.00  0.00           C
ATOM    411  HE1 PHE    38      31.930  49.600  25.930  1.00  0.00           H
ATOM    412  CZ  PHE    38      33.300  50.310  27.470  1.00  0.00           C
ATOM    413  HZ  PHE    38      33.520  51.260  26.990  1.00  0.00           H
ATOM    414  CE2 PHE    38      33.950  49.930  28.660  1.00  0.00           C
ATOM    415  HE2 PHE    38      34.690  50.560  29.140  1.00  0.00           H
ATOM    416  CD2 PHE    38      33.650  48.720  29.280  1.00  0.00           C
ATOM    417  HD2 PHE    38      34.140  48.440  30.200  1.00  0.00           H
ATOM    418  C   PHE    38      33.330  44.330  30.320  1.00  0.00           C
ATOM    419  O   PHE    38      33.410  44.580  31.500  1.00  0.00           O
ATOM    420  N   TYR    39      33.190  43.110  29.800  1.00  0.00           N
ATOM    421  H   TYR    39      33.320  42.900  28.820  1.00  0.00           H
ATOM    422  CA  TYR    39      32.820  41.940  30.570  1.00  0.00           C
ATOM    423  HA  TYR    39      32.430  42.390  31.480  1.00  0.00           H
ATOM    424  CB  TYR    39      31.600  41.240  29.960  1.00  0.00           C
ATOM    425  HB1 TYR    39      31.600  40.210  30.300  1.00  0.00           H
ATOM    426  HB2 TYR    39      31.680  41.320  28.870  1.00  0.00           H
ATOM    427  CG  TYR    39      30.270  41.780  30.400  1.00  0.00           C
ATOM    428  CD1 TYR    39      29.850  43.100  30.160  1.00  0.00           C
ATOM    429  HD1 TYR    39      30.400  43.800  29.550  1.00  0.00           H
ATOM    430  CE1 TYR    39      28.580  43.550  30.550  1.00  0.00           C
ATOM    431  HE1 TYR    39      28.160  44.500  30.250  1.00  0.00           H
ATOM    432  CZ  TYR    39      27.780  42.770  31.410  1.00  0.00           C
ATOM    433  OH  TYR    39      26.750  43.370  32.080  1.00  0.00           O
ATOM    434  HH  TYR    39      26.310  42.910  32.790  1.00  0.00           H
ATOM    435  CE2 TYR    39      28.260  41.550  31.880  1.00  0.00           C
ATOM    436  HE2 TYR    39      27.790  40.910  32.620  1.00  0.00           H
ATOM    437  CD2 TYR    39      29.480  41.050  31.320  1.00  0.00           C
ATOM    438  HD2 TYR    39      29.770  40.080  31.690  1.00  0.00           H
ATOM    439  C   TYR    39      33.980  41.130  31.080  1.00  0.00           C
ATOM    440  O   TYR    39      34.920  40.820  30.340  1.00  0.00           O
ATOM    441  N   ILE    40      33.830  40.570  32.310  1.00  0.00           N
ATOM    442  H   ILE    40      32.890  40.620  32.670  1.00  0.00           H
ATOM    443  CA  ILE    40      34.730  39.630  32.970  1.00  0.00           C
ATOM    444  HA  ILE    40      35.680  39.620  32.430  1.00  0.00           H
ATOM    445  CB  ILE    40      34.850  39.810  34.480  1.00  0.00           C
ATOM    446  HB  ILE    40      33.870  39.650  34.930  1.00  0.00           H
ATOM    447  CG2 ILE    40      35.870  38.760  35.000  1.00  0.00           C
ATOM    448 1HG2 ILE    40      36.110  38.850  36.060  1.00  0.00           H
ATOM    449 2HG2 ILE    40      35.600  37.730  34.770  1.00  0.00           H
ATOM    450 3HG2 ILE    40      36.840  38.830  34.510  1.00  0.00           H
ATOM    451  CG1 ILE    40      35.440  41.220  34.810  1.00  0.00           C
ATOM    452 1HG1 ILE    40      34.810  41.980  34.350  1.00  0.00           H
ATOM    453 2HG1 ILE    40      36.500  41.350  34.560  1.00  0.00           H
ATOM    454  CD  ILE    40      35.330  41.590  36.260  1.00  0.00           C
ATOM    455  HD1 ILE    40      35.570  42.650  36.350  1.00  0.00           H
ATOM    456  HD2 ILE    40      34.290  41.380  36.540  1.00  0.00           H
ATOM    457  HD3 ILE    40      35.960  40.930  36.860  1.00  0.00           H
ATOM    458  C   ILE    40      34.230  38.250  32.590  1.00  0.00           C
ATOM    459  O   ILE    40      33.040  38.040  32.700  1.00  0.00           O
ATOM    460  N   MET    41      35.060  37.230  32.190  1.00  0.00           N
ATOM    461  H   MET    41      36.050  37.400  32.170  1.00  0.00           H
ATOM    462  CA  MET    41      34.570  36.040  31.520  1.00  0.00           C
ATOM    463  HA  MET    41      33.530  35.900  31.810  1.00  0.00           H
ATOM    464  CB  MET    41      34.650  36.320  29.980  1.00  0.00           C
ATOM    465  HB1 MET    41      35.700  36.330  29.670  1.00  0.00           H
ATOM    466  HB2 MET    41      34.210  37.310  29.880  1.00  0.00           H
ATOM    467  CG  MET    41      33.810  35.480  29.060  1.00  0.00           C
ATOM    468  HG1 MET    41      32.870  35.350  29.610  1.00  0.00           H
ATOM    469  HG2 MET    41      34.340  34.550  28.890  1.00  0.00           H
ATOM    470  SD  MET    41      33.640  36.160  27.440  1.00  0.00           S
ATOM    471  CE  MET    41      32.190  35.310  26.730  1.00  0.00           C
ATOM    472  HE1 MET    41      32.390  35.040  25.690  1.00  0.00           H
ATOM    473  HE2 MET    41      31.820  34.490  27.350  1.00  0.00           H
ATOM    474  HE3 MET    41      31.320  35.940  26.550  1.00  0.00           H
ATOM    475  C   MET    41      35.340  34.790  31.950  1.00  0.00           C
ATOM    476  O   MET    41      36.570  34.880  32.040  1.00  0.00           O
ATOM    477  N   GLY    42      34.670  33.700  32.270  1.00  0.00           N
ATOM    478  H   GLY    42      33.660  33.680  32.290  1.00  0.00           H
ATOM    479  CA  GLY    42      35.400  32.500  32.710  1.00  0.00           C
ATOM    480  HA1 GLY    42      35.510  32.610  33.790  1.00  0.00           H
ATOM    481  HA2 GLY    42      36.350  32.530  32.170  1.00  0.00           H
ATOM    482  C   GLY    42      34.730  31.110  32.470  1.00  0.00           C
ATOM    483  O   GLY    42      33.880  30.950  31.550  1.00  0.00           O
ATOM    484  N   TRP    43      35.140  30.110  33.330  1.00  0.00           N
ATOM    485  H   TRP    43      35.780  30.420  34.050  1.00  0.00           H
ATOM    486  CA  TRP    43      34.810  28.690  33.230  1.00  0.00           C
ATOM    487  HA  TRP    43      33.930  28.570  32.600  1.00  0.00           H
ATOM    488  CB  TRP    43      36.010  28.010  32.450  1.00  0.00           C
ATOM    489  HB1 TRP    43      35.990  26.920  32.580  1.00  0.00           H
ATOM    490  HB2 TRP    43      36.890  28.400  32.960  1.00  0.00           H
ATOM    491  CG  TRP    43      36.050  28.340  31.030  1.00  0.00           C
ATOM    492  CD1 TRP    43      36.750  29.380  30.480  1.00  0.00           C
ATOM    493  HD1 TRP    43      37.340  30.060  31.080  1.00  0.00           H
ATOM    494  NE1 TRP    43      36.550  29.420  29.130  1.00  0.00           N
ATOM    495  HE1 TRP    43      36.970  30.090  28.500  1.00  0.00           H
ATOM    496  CE2 TRP    43      35.860  28.290  28.680  1.00  0.00           C
ATOM    497  CZ2 TRP    43      35.390  27.910  27.360  1.00  0.00           C
ATOM    498  HZ2 TRP    43      35.650  28.460  26.470  1.00  0.00           H
ATOM    499  CH2 TRP    43      34.680  26.670  27.260  1.00  0.00           C
ATOM    500  HH2 TRP    43      34.220  26.340  26.340  1.00  0.00           H
ATOM    501  CZ3 TRP    43      34.220  26.020  28.480  1.00  0.00           C
ATOM    502  HZ3 TRP    43      33.570  25.160  28.450  1.00  0.00           H
ATOM    503  CE3 TRP    43      34.680  26.440  29.760  1.00  0.00           C
ATOM    504  HE3 TRP    43      34.370  25.970  30.690  1.00  0.00           H
ATOM    505  CD2 TRP    43      35.500  27.580  29.900  1.00  0.00           C
ATOM    506  C   TRP    43      34.570  27.990  34.570  1.00  0.00           C
ATOM    507  O   TRP    43      35.300  28.180  35.490  1.00  0.00           O
ATOM    508  N   PHE    44      33.460  27.250  34.620  1.00  0.00           N
ATOM    509  H   PHE    44      32.840  27.340  33.830  1.00  0.00           H
ATOM    510  CA  PHE    44      32.960  26.360  35.690  1.00  0.00           C
ATOM    511  HA  PHE    44      33.560  26.330  36.600  1.00  0.00           H
ATOM    512  CB  PHE    44      31.570  26.810  36.090  1.00  0.00           C
ATOM    513  HB1 PHE    44      31.150  25.990  36.680  1.00  0.00           H
ATOM    514  HB2 PHE    44      30.960  26.980  35.210  1.00  0.00           H
ATOM    515  CG  PHE    44      31.630  28.210  36.860  1.00  0.00           C
ATOM    516  CD1 PHE    44      31.540  29.380  36.160  1.00  0.00           C
ATOM    517  HD1 PHE    44      31.510  29.330  35.090  1.00  0.00           H
ATOM    518  CE1 PHE    44      31.390  30.610  36.890  1.00  0.00           C
ATOM    519  HE1 PHE    44      31.040  31.510  36.410  1.00  0.00           H
ATOM    520  CZ  PHE    44      31.500  30.600  38.310  1.00  0.00           C
ATOM    521  HZ  PHE    44      31.240  31.510  38.830  1.00  0.00           H
ATOM    522  CE2 PHE    44      31.800  29.380  39.020  1.00  0.00           C
ATOM    523  HE2 PHE    44      31.960  29.320  40.080  1.00  0.00           H
ATOM    524  CD2 PHE    44      31.820  28.160  38.260  1.00  0.00           C
ATOM    525  HD2 PHE    44      31.990  27.220  38.770  1.00  0.00           H
ATOM    526  C   PHE    44      32.900  24.930  35.100  1.00  0.00           C
ATOM    527  O   PHE    44      32.580  24.860  33.920  1.00  0.00           O
ATOM    528  N   ARG    45      33.150  23.880  35.890  1.00  0.00           N
ATOM    529  H   ARG    45      33.370  24.050  36.860  1.00  0.00           H
ATOM    530  CA  ARG    45      33.030  22.530  35.400  1.00  0.00           C
ATOM    531  HA  ARG    45      32.400  22.540  34.510  1.00  0.00           H
ATOM    532  CB  ARG    45      34.460  21.890  35.050  1.00  0.00           C
ATOM    533  HB1 ARG    45      35.030  22.550  34.410  1.00  0.00           H
ATOM    534  HB2 ARG    45      34.370  20.950  34.510  1.00  0.00           H
ATOM    535  CG  ARG    45      35.260  21.560  36.270  1.00  0.00           C
ATOM    536  HG1 ARG    45      34.760  20.950  37.020  1.00  0.00           H
ATOM    537  HG2 ARG    45      35.640  22.430  36.810  1.00  0.00           H
ATOM    538  CD  ARG    45      36.420  20.660  35.950  1.00  0.00           C
ATOM    539  HD1 ARG    45      36.950  21.010  35.060  1.00  0.00           H
ATOM    540  HD2 ARG    45      36.010  19.680  35.690  1.00  0.00           H
ATOM    541  NE  ARG    45      37.400  20.560  36.970  1.00  0.00           N
ATOM    542  HE  ARG    45      37.250  21.060  37.840  1.00  0.00           H
ATOM    543  CZ  ARG    45      38.630  20.070  36.920  1.00  0.00           C
ATOM    544  NH1 ARG    45      39.130  19.470  35.900  1.00  0.00           N
ATOM    545 1HH1 ARG    45      38.630  19.490  35.030  1.00  0.00           H
ATOM    546 2HH1 ARG    45      40.020  19.000  36.020  1.00  0.00           H
ATOM    547  NH2 ARG    45      39.400  20.270  37.990  1.00  0.00           N
ATOM    548 1HH2 ARG    45      38.990  20.770  38.770  1.00  0.00           H
ATOM    549 2HH2 ARG    45      40.260  19.770  38.160  1.00  0.00           H
ATOM    550  C   ARG    45      32.120  21.720  36.340  1.00  0.00           C
ATOM    551  O   ARG    45      32.160  21.970  37.540  1.00  0.00           O
ATOM    552  N   GLN    46      31.500  20.660  35.920  1.00  0.00           N
ATOM    553  H   GLN    46      31.610  20.430  34.950  1.00  0.00           H
ATOM    554  CA  GLN    46      30.830  19.650  36.750  1.00  0.00           C
ATOM    555  HA  GLN    46      31.170  19.800  37.770  1.00  0.00           H
ATOM    556  CB  GLN    46      29.290  19.870  36.810  1.00  0.00           C
ATOM    557  HB1 GLN    46      28.930  19.680  35.800  1.00  0.00           H
ATOM    558  HB2 GLN    46      29.250  20.920  37.080  1.00  0.00           H
ATOM    559  CG  GLN    46      28.530  19.120  37.950  1.00  0.00           C
ATOM    560  HG1 GLN    46      29.210  19.150  38.800  1.00  0.00           H
ATOM    561  HG2 GLN    46      28.530  18.090  37.600  1.00  0.00           H
ATOM    562  CD  GLN    46      27.140  19.600  38.240  1.00  0.00           C
ATOM    563  OE1 GLN    46      26.930  20.450  39.060  1.00  0.00           O
ATOM    564  NE2 GLN    46      26.150  19.070  37.490  1.00  0.00           N
ATOM    565 1HE2 GLN    46      26.410  18.280  36.910  1.00  0.00           H
ATOM    566 2HE2 GLN    46      25.170  19.120  37.720  1.00  0.00           H
ATOM    567  C   GLN    46      31.260  18.170  36.440  1.00  0.00           C
ATOM    568  O   GLN    46      30.860  17.660  35.360  1.00  0.00           O
ATOM    569  N   ALA    47      32.060  17.510  37.320  1.00  0.00           N
ATOM    570  H   ALA    47      32.210  17.920  38.230  1.00  0.00           H
ATOM    571  CA  ALA    47      32.330  16.060  37.310  1.00  0.00           C
ATOM    572  HA  ALA    47      32.470  15.820  36.260  1.00  0.00           H
ATOM    573  CB  ALA    47      33.620  15.670  38.120  1.00  0.00           C
ATOM    574  HB1 ALA    47      33.920  14.650  37.880  1.00  0.00           H
ATOM    575  HB2 ALA    47      34.460  16.310  37.850  1.00  0.00           H
ATOM    576  HB3 ALA    47      33.510  15.720  39.210  1.00  0.00           H
ATOM    577  C   ALA    47      31.030  15.160  37.690  1.00  0.00           C
ATOM    578  O   ALA    47      30.170  15.640  38.440  1.00  0.00           O
ATOM    579  N   PRO    48      30.860  13.960  37.230  1.00  0.00           N
ATOM    580  CD  PRO    48      31.650  13.330  36.240  1.00  0.00           C
ATOM    581  HD1 PRO    48      32.350  12.670  36.750  1.00  0.00           H
ATOM    582  HD2 PRO    48      32.220  13.850  35.480  1.00  0.00           H
ATOM    583  CG  PRO    48      30.710  12.380  35.500  1.00  0.00           C
ATOM    584  HG1 PRO    48      31.200  11.490  35.110  1.00  0.00           H
ATOM    585  HG2 PRO    48      30.130  12.830  34.700  1.00  0.00           H
ATOM    586  CB  PRO    48      29.850  11.980  36.650  1.00  0.00           C
ATOM    587  HB1 PRO    48      30.420  11.200  37.160  1.00  0.00           H
ATOM    588  HB2 PRO    48      28.850  11.650  36.340  1.00  0.00           H
ATOM    589  CA  PRO    48      29.720  13.160  37.590  1.00  0.00           C
ATOM    590  HA  PRO    48      28.860  13.780  37.340  1.00  0.00           H
ATOM    591  C   PRO    48      29.600  12.810  39.070  1.00  0.00           C
ATOM    592  O   PRO    48      30.520  12.270  39.670  1.00  0.00           O
ATOM    593  N   GLY    49      28.490  12.980  39.710  1.00  0.00           N
ATOM    594  H   GLY    49      27.730  13.330  39.150  1.00  0.00           H
ATOM    595  CA  GLY    49      28.240  12.660  41.130  1.00  0.00           C
ATOM    596  HA1 GLY    49      28.680  11.690  41.390  1.00  0.00           H
ATOM    597  HA2 GLY    49      27.160  12.680  41.280  1.00  0.00           H
ATOM    598  C   GLY    49      28.840  13.760  42.070  1.00  0.00           C
ATOM    599  O   GLY    49      28.960  13.570  43.290  1.00  0.00           O
ATOM    600  N   ARG    50      29.320  14.880  41.520  1.00  0.00           N
ATOM    601  H   ARG    50      28.960  15.040  40.590  1.00  0.00           H
ATOM    602  CA  ARG    50      29.940  15.940  42.210  1.00  0.00           C
ATOM    603  HA  ARG    50      29.830  15.780  43.280  1.00  0.00           H
ATOM    604  CB  ARG    50      31.440  15.770  41.970  1.00  0.00           C
ATOM    605  HB1 ARG    50      31.890  16.550  42.590  1.00  0.00           H
ATOM    606  HB2 ARG    50      31.780  15.860  40.940  1.00  0.00           H
ATOM    607  CG  ARG    50      32.130  14.480  42.470  1.00  0.00           C
ATOM    608  HG1 ARG    50      33.190  14.500  42.230  1.00  0.00           H
ATOM    609  HG2 ARG    50      31.660  13.540  42.170  1.00  0.00           H
ATOM    610  CD  ARG    50      32.070  14.460  44.030  1.00  0.00           C
ATOM    611  HD1 ARG    50      31.060  14.590  44.430  1.00  0.00           H
ATOM    612  HD2 ARG    50      32.580  15.360  44.370  1.00  0.00           H
ATOM    613  NE  ARG    50      32.850  13.300  44.560  1.00  0.00           N
ATOM    614  HE  ARG    50      33.850  13.440  44.620  1.00  0.00           H
ATOM    615  CZ  ARG    50      32.310  12.140  44.940  1.00  0.00           C
ATOM    616  NH1 ARG    50      31.110  11.850  44.670  1.00  0.00           N
ATOM    617 1HH1 ARG    50      30.530  12.440  44.090  1.00  0.00           H
ATOM    618 2HH1 ARG    50      30.680  11.000  45.020  1.00  0.00           H
ATOM    619  NH2 ARG    50      33.030  11.220  45.480  1.00  0.00           N
ATOM    620 1HH2 ARG    50      33.860  11.570  45.930  1.00  0.00           H
ATOM    621 2HH2 ARG    50      32.580  10.330  45.610  1.00  0.00           H
ATOM    622  C   ARG    50      29.450  17.320  41.910  1.00  0.00           C
ATOM    623  O   ARG    50      28.740  17.560  40.920  1.00  0.00           O
ATOM    624  N   GLU    51      29.760  18.220  42.860  1.00  0.00           N
ATOM    625  H   GLU    51      30.290  17.920  43.670  1.00  0.00           H
ATOM    626  CA  GLU    51      29.280  19.600  42.660  1.00  0.00           C
ATOM    627  HA  GLU    51      28.260  19.540  42.280  1.00  0.00           H
ATOM    628  CB  GLU    51      29.220  20.390  43.940  1.00  0.00           C
ATOM    629  HB1 GLU    51      28.790  21.380  43.770  1.00  0.00           H
ATOM    630  HB2 GLU    51      30.240  20.500  44.310  1.00  0.00           H
ATOM    631  CG  GLU    51      28.280  19.740  45.020  1.00  0.00           C
ATOM    632  HG1 GLU    51      28.540  20.320  45.910  1.00  0.00           H
ATOM    633  HG2 GLU    51      28.580  18.690  45.070  1.00  0.00           H
ATOM    634  CD  GLU    51      26.730  19.730  44.700  1.00  0.00           C
ATOM    635  OE1 GLU    51      26.200  18.900  43.900  1.00  0.00           O
ATOM    636  OE2 GLU    51      25.990  20.520  45.300  1.00  0.00           O
ATOM    637  C   GLU    51      30.080  20.410  41.630  1.00  0.00           C
ATOM    638  O   GLU    51      31.250  20.050  41.400  1.00  0.00           O
ATOM    639  N   ARG    52      29.420  21.380  40.930  1.00  0.00           N
ATOM    640  H   ARG    52      28.490  21.700  41.200  1.00  0.00           H
ATOM    641  CA  ARG    52      30.210  22.290  40.020  1.00  0.00           C
ATOM    642  HA  ARG    52      30.720  21.720  39.250  1.00  0.00           H
ATOM    643  CB  ARG    52      29.150  23.330  39.420  1.00  0.00           C
ATOM    644  HB1 ARG    52      28.650  23.880  40.220  1.00  0.00           H
ATOM    645  HB2 ARG    52      28.360  22.810  38.880  1.00  0.00           H
ATOM    646  CG  ARG    52      29.770  24.300  38.360  1.00  0.00           C
ATOM    647  HG1 ARG    52      30.350  23.780  37.600  1.00  0.00           H
ATOM    648  HG2 ARG    52      30.510  24.940  38.820  1.00  0.00           H
ATOM    649  CD  ARG    52      28.680  25.080  37.670  1.00  0.00           C
ATOM    650  HD1 ARG    52      27.840  24.410  37.480  1.00  0.00           H
ATOM    651  HD2 ARG    52      28.990  25.490  36.710  1.00  0.00           H
ATOM    652  NE  ARG    52      28.250  26.290  38.470  1.00  0.00           N
ATOM    653  HE  ARG    52      28.800  26.540  39.280  1.00  0.00           H
ATOM    654  CZ  ARG    52      27.300  27.130  38.190  1.00  0.00           C
ATOM    655  NH1 ARG    52      26.610  27.150  37.100  1.00  0.00           N
ATOM    656 1HH1 ARG    52      26.660  26.540  36.290  1.00  0.00           H
ATOM    657 2HH1 ARG    52      26.030  27.970  36.970  1.00  0.00           H
ATOM    658  NH2 ARG    52      27.010  28.030  39.070  1.00  0.00           N
ATOM    659 1HH2 ARG    52      27.350  27.990  40.020  1.00  0.00           H
ATOM    660 2HH2 ARG    52      26.460  28.820  38.770  1.00  0.00           H
ATOM    661  C   ARG    52      31.200  23.130  40.800  1.00  0.00           C
ATOM    662  O   ARG    52      30.930  23.570  41.910  1.00  0.00           O
ATOM    663  N   GLU    53      32.410  23.380  40.230  1.00  0.00           N
ATOM    664  H   GLU    53      32.540  23.060  39.280  1.00  0.00           H
ATOM    665  CA  GLU    53      33.500  24.240  40.660  1.00  0.00           C
ATOM    666  HA  GLU    53      33.150  24.800  41.520  1.00  0.00           H
ATOM    667  CB  GLU    53      34.630  23.310  41.080  1.00  0.00           C
ATOM    668  HB1 GLU    53      34.220  22.580  41.780  1.00  0.00           H
ATOM    669  HB2 GLU    53      35.390  23.870  41.630  1.00  0.00           H
ATOM    670  CG  GLU    53      35.390  22.670  39.890  1.00  0.00           C
ATOM    671  HG1 GLU    53      35.750  23.420  39.200  1.00  0.00           H
ATOM    672  HG2 GLU    53      34.630  22.170  39.290  1.00  0.00           H
ATOM    673  CD  GLU    53      36.440  21.690  40.230  1.00  0.00           C
ATOM    674  OE1 GLU    53      36.290  20.830  41.160  1.00  0.00           O
ATOM    675  OE2 GLU    53      37.430  21.680  39.480  1.00  0.00           O
ATOM    676  C   GLU    53      33.960  25.240  39.600  1.00  0.00           C
ATOM    677  O   GLU    53      33.450  25.120  38.470  1.00  0.00           O
ATOM    678  N   PHE    54      34.780  26.220  39.930  1.00  0.00           N
ATOM    679  H   PHE    54      34.920  26.340  40.930  1.00  0.00           H
ATOM    680  CA  PHE    54      35.310  27.270  39.110  1.00  0.00           C
ATOM    681  HA  PHE    54      34.760  27.300  38.180  1.00  0.00           H
ATOM    682  CB  PHE    54      35.270  28.580  39.900  1.00  0.00           C
ATOM    683  HB1 PHE    54      35.730  28.330  40.850  1.00  0.00           H
ATOM    684  HB2 PHE    54      34.270  28.990  40.030  1.00  0.00           H
ATOM    685  CG  PHE    54      36.090  29.620  39.190  1.00  0.00           C
ATOM    686  CD1 PHE    54      35.580  30.290  38.030  1.00  0.00           C
ATOM    687  HD1 PHE    54      34.660  29.960  37.560  1.00  0.00           H
ATOM    688  CE1 PHE    54      36.360  31.220  37.330  1.00  0.00           C
ATOM    689  HE1 PHE    54      35.970  31.550  36.380  1.00  0.00           H
ATOM    690  CZ  PHE    54      37.630  31.610  37.840  1.00  0.00           C
ATOM    691  HZ  PHE    54      38.260  32.320  37.320  1.00  0.00           H
ATOM    692  CE2 PHE    54      38.140  30.920  38.950  1.00  0.00           C
ATOM    693  HE2 PHE    54      39.160  31.150  39.220  1.00  0.00           H
ATOM    694  CD2 PHE    54      37.390  29.970  39.640  1.00  0.00           C
ATOM    695  HD2 PHE    54      37.920  29.450  40.420  1.00  0.00           H
ATOM    696  C   PHE    54      36.770  26.930  38.730  1.00  0.00           C
ATOM    697  O   PHE    54      37.480  26.500  39.690  1.00  0.00           O
ATOM    698  N   VAL    55      37.110  27.080  37.450  1.00  0.00           N
ATOM    699  H   VAL    55      36.400  27.490  36.860  1.00  0.00           H
ATOM    700  CA  VAL    55      38.390  26.780  36.840  1.00  0.00           C
ATOM    701  HA  VAL    55      39.020  26.190  37.500  1.00  0.00           H
ATOM    702  CB  VAL    55      38.230  26.010  35.560  1.00  0.00           C
ATOM    703  HB  VAL    55      37.650  26.540  34.810  1.00  0.00           H
ATOM    704  CG1 VAL    55      39.710  25.720  35.080  1.00  0.00           C
ATOM    705 1HG1 VAL    55      40.450  26.460  35.360  1.00  0.00           H
ATOM    706 2HG1 VAL    55      39.960  24.800  35.610  1.00  0.00           H
ATOM    707 3HG1 VAL    55      39.740  25.440  34.030  1.00  0.00           H
ATOM    708  CG2 VAL    55      37.500  24.650  35.740  1.00  0.00           C
ATOM    709 1HG2 VAL    55      37.910  23.880  35.080  1.00  0.00           H
ATOM    710 2HG2 VAL    55      37.580  24.370  36.790  1.00  0.00           H
ATOM    711 3HG2 VAL    55      36.440  24.720  35.500  1.00  0.00           H
ATOM    712  C   VAL    55      39.160  28.100  36.580  1.00  0.00           C
ATOM    713  O   VAL    55      40.190  28.240  37.230  1.00  0.00           O
ATOM    714  N   ALA    56      38.630  29.040  35.800  1.00  0.00           N
ATOM    715  H   ALA    56      37.760  28.770  35.340  1.00  0.00           H
ATOM    716  CA  ALA    56      39.400  30.160  35.260  1.00  0.00           C
ATOM    717  HA  ALA    56      40.160  30.450  35.980  1.00  0.00           H
ATOM    718  CB  ALA    56      40.200  29.590  34.040  1.00  0.00           C
ATOM    719  HB1 ALA    56      40.960  30.340  33.860  1.00  0.00           H
ATOM    720  HB2 ALA    56      40.670  28.650  34.330  1.00  0.00           H
ATOM    721  HB3 ALA    56      39.580  29.630  33.150  1.00  0.00           H
ATOM    722  C   ALA    56      38.630  31.430  34.760  1.00  0.00           C
ATOM    723  O   ALA    56      37.590  31.290  34.130  1.00  0.00           O
ATOM    724  N   SER    57      39.230  32.570  34.860  1.00  0.00           N
ATOM    725  H   SER    57      40.110  32.650  35.340  1.00  0.00           H
ATOM    726  CA  SER    57      38.600  33.850  34.420  1.00  0.00           C
ATOM    727  HA  SER    57      37.990  33.590  33.550  1.00  0.00           H
ATOM    728  CB  SER    57      37.570  34.340  35.440  1.00  0.00           C
ATOM    729  HB1 SER    57      36.930  33.510  35.730  1.00  0.00           H
ATOM    730  HB2 SER    57      37.040  35.160  34.950  1.00  0.00           H
ATOM    731  OG  SER    57      38.290  34.850  36.560  1.00  0.00           O
ATOM    732  HG  SER    57      37.640  34.970  37.260  1.00  0.00           H
ATOM    733  C   SER    57      39.650  34.930  34.030  1.00  0.00           C
ATOM    734  O   SER    57      40.810  34.970  34.450  1.00  0.00           O
ATOM    735  N   ILE    58      39.200  35.780  33.100  1.00  0.00           N
ATOM    736  H   ILE    58      38.290  35.650  32.680  1.00  0.00           H
ATOM    737  CA  ILE    58      40.000  36.880  32.550  1.00  0.00           C
ATOM    738  HA  ILE    58      40.850  36.980  33.220  1.00  0.00           H
ATOM    739  CB  ILE    58      40.630  36.450  31.190  1.00  0.00           C
ATOM    740  HB  ILE    58      41.040  35.450  31.390  1.00  0.00           H
ATOM    741  CG2 ILE    58      39.620  36.240  30.060  1.00  0.00           C
ATOM    742 1HG2 ILE    58      39.250  37.200  29.710  1.00  0.00           H
ATOM    743 2HG2 ILE    58      40.050  35.820  29.150  1.00  0.00           H
ATOM    744 3HG2 ILE    58      38.780  35.690  30.490  1.00  0.00           H
ATOM    745  CG1 ILE    58      41.790  37.380  30.830  1.00  0.00           C
ATOM    746 1HG1 ILE    58      42.410  37.620  31.690  1.00  0.00           H
ATOM    747 2HG1 ILE    58      41.410  38.310  30.420  1.00  0.00           H
ATOM    748  CD  ILE    58      42.760  36.720  29.860  1.00  0.00           C
ATOM    749  HD1 ILE    58      42.260  36.470  28.920  1.00  0.00           H
ATOM    750  HD2 ILE    58      43.630  37.340  29.630  1.00  0.00           H
ATOM    751  HD3 ILE    58      43.170  35.810  30.290  1.00  0.00           H
ATOM    752  C   ILE    58      39.110  38.140  32.590  1.00  0.00           C
ATOM    753  O   ILE    58      37.970  38.200  32.010  1.00  0.00           O
ATOM    754  N   LYS    59      39.720  39.250  33.110  1.00  0.00           N
ATOM    755  H   LYS    59      40.600  39.200  33.590  1.00  0.00           H
ATOM    756  CA  LYS    59      39.080  40.560  32.930  1.00  0.00           C
ATOM    757  HA  LYS    59      37.990  40.560  32.990  1.00  0.00           H
ATOM    758  CB  LYS    59      39.490  41.460  34.160  1.00  0.00           C
ATOM    759  HB1 LYS    59      38.830  42.330  34.180  1.00  0.00           H
ATOM    760  HB2 LYS    59      40.530  41.800  34.130  1.00  0.00           H
ATOM    761  CG  LYS    59      39.250  40.790  35.480  1.00  0.00           C
ATOM    762  HG1 LYS    59      40.040  40.050  35.640  1.00  0.00           H
ATOM    763  HG2 LYS    59      38.280  40.320  35.610  1.00  0.00           H
ATOM    764  CD  LYS    59      39.310  41.800  36.670  1.00  0.00           C
ATOM    765  HD1 LYS    59      39.030  41.170  37.500  1.00  0.00           H
ATOM    766  HD2 LYS    59      38.490  42.490  36.460  1.00  0.00           H
ATOM    767  CE  LYS    59      40.690  42.610  36.860  1.00  0.00           C
ATOM    768  HE1 LYS    59      40.860  43.260  35.990  1.00  0.00           H
ATOM    769  HE2 LYS    59      41.540  41.930  36.950  1.00  0.00           H
ATOM    770  NZ  LYS    59      40.480  43.490  37.980  1.00  0.00           N
ATOM    771  HZ1 LYS    59      41.230  44.170  37.960  1.00  0.00           H
ATOM    772  HZ2 LYS    59      39.590  43.960  38.070  1.00  0.00           H
ATOM    773  HZ3 LYS    59      40.630  43.040  38.870  1.00  0.00           H
ATOM    774  C   LYS    59      39.380  41.280  31.610  1.00  0.00           C
ATOM    775  O   LYS    59      40.340  40.890  30.920  1.00  0.00           O
ATOM    776  N   TRP    60      38.570  42.280  31.330  1.00  0.00           N
ATOM    777  H   TRP    60      38.040  42.710  32.080  1.00  0.00           H
ATOM    778  CA  TRP    60      38.470  42.800  29.950  1.00  0.00           C
ATOM    779  HA  TRP    60      38.340  41.880  29.390  1.00  0.00           H
ATOM    780  CB  TRP    60      37.280  43.730  29.750  1.00  0.00           C
ATOM    781  HB1 TRP    60      36.410  43.110  29.980  1.00  0.00           H
ATOM    782  HB2 TRP    60      37.380  44.110  28.740  1.00  0.00           H
ATOM    783  CG  TRP    60      37.220  44.850  30.620  1.00  0.00           C
ATOM    784  CD1 TRP    60      36.550  44.910  31.780  1.00  0.00           C
ATOM    785  HD1 TRP    60      35.870  44.140  32.120  1.00  0.00           H
ATOM    786  NE1 TRP    60      36.820  46.030  32.520  1.00  0.00           N
ATOM    787  HE1 TRP    60      36.440  46.270  33.420  1.00  0.00           H
ATOM    788  CE2 TRP    60      37.680  46.840  31.820  1.00  0.00           C
ATOM    789  CZ2 TRP    60      38.180  48.130  32.150  1.00  0.00           C
ATOM    790  HZ2 TRP    60      37.850  48.610  33.060  1.00  0.00           H
ATOM    791  CH2 TRP    60      39.100  48.660  31.260  1.00  0.00           C
ATOM    792  HH2 TRP    60      39.670  49.520  31.570  1.00  0.00           H
ATOM    793  CZ3 TRP    60      39.490  47.960  30.140  1.00  0.00           C
ATOM    794  HZ3 TRP    60      40.230  48.390  29.470  1.00  0.00           H
ATOM    795  CE3 TRP    60      38.880  46.770  29.780  1.00  0.00           C
ATOM    796  HE3 TRP    60      39.270  46.260  28.910  1.00  0.00           H
ATOM    797  CD2 TRP    60      37.930  46.160  30.610  1.00  0.00           C
ATOM    798  C   TRP    60      39.750  43.460  29.450  1.00  0.00           C
ATOM    799  O   TRP    60      40.050  43.500  28.220  1.00  0.00           O
ATOM    800  N   ALA    61      40.510  44.090  30.320  1.00  0.00           N
ATOM    801  H   ALA    61      40.190  44.140  31.270  1.00  0.00           H
ATOM    802  CA  ALA    61      41.900  44.640  29.980  1.00  0.00           C
ATOM    803  HA  ALA    61      41.900  45.180  29.030  1.00  0.00           H
ATOM    804  CB  ALA    61      42.310  45.760  31.000  1.00  0.00           C
ATOM    805  HB1 ALA    61      43.380  45.940  31.020  1.00  0.00           H
ATOM    806  HB2 ALA    61      41.770  46.680  30.750  1.00  0.00           H
ATOM    807  HB3 ALA    61      42.120  45.480  32.040  1.00  0.00           H
ATOM    808  C   ALA    61      42.990  43.580  29.970  1.00  0.00           C
ATOM    809  O   ALA    61      44.060  43.960  29.430  1.00  0.00           O
ATOM    810  N   GLY    65      42.790  42.440  30.600  1.00  0.00           N
ATOM    811  H   GLY    65      41.830  42.240  30.820  1.00  0.00           H
ATOM    812  CA  GLY    65      43.660  41.250  30.420  1.00  0.00           C
ATOM    813  HA1 GLY    65      44.590  41.530  29.920  1.00  0.00           H
ATOM    814  HA2 GLY    65      43.100  40.560  29.780  1.00  0.00           H
ATOM    815  C   GLY    65      44.150  40.480  31.610  1.00  0.00           C
ATOM    816  O   GLY    65      45.100  39.760  31.630  1.00  0.00           O
ATOM    817  N   ASP    66      43.590  40.770  32.800  1.00  0.00           N
ATOM    818  H   ASP    66      42.820  41.410  32.830  1.00  0.00           H
ATOM    819  CA  ASP    66      44.010  40.170  34.150  1.00  0.00           C
ATOM    820  HA  ASP    66      45.100  40.170  34.130  1.00  0.00           H
ATOM    821  CB  ASP    66      43.500  41.060  35.320  1.00  0.00           C
ATOM    822  HB1 ASP    66      42.410  41.100  35.310  1.00  0.00           H
ATOM    823  HB2 ASP    66      43.940  42.050  35.250  1.00  0.00           H
ATOM    824  CG  ASP    66      43.790  40.400  36.720  1.00  0.00           C
ATOM    825  OD1 ASP    66      44.910  39.860  36.930  1.00  0.00           O
ATOM    826  OD2 ASP    66      42.950  40.520  37.650  1.00  0.00           O
ATOM    827  C   ASP    66      43.550  38.710  34.340  1.00  0.00           C
ATOM    828  O   ASP    66      42.340  38.470  34.210  1.00  0.00           O
ATOM    829  N   ARG    67      44.400  37.780  34.770  1.00  0.00           N
ATOM    830  H   ARG    67      45.380  37.950  34.940  1.00  0.00           H
ATOM    831  CA  ARG    67      44.030  36.350  34.880  1.00  0.00           C
ATOM    832  HA  ARG    67      43.080  36.150  34.390  1.00  0.00           H
ATOM    833  CB  ARG    67      45.040  35.490  34.140  1.00  0.00           C
ATOM    834  HB1 ARG    67      44.740  34.460  34.340  1.00  0.00           H
ATOM    835  HB2 ARG    67      46.000  35.690  34.630  1.00  0.00           H
ATOM    836  CG  ARG    67      45.110  35.720  32.610  1.00  0.00           C
ATOM    837  HG1 ARG    67      45.390  36.760  32.450  1.00  0.00           H
ATOM    838  HG2 ARG    67      44.120  35.440  32.240  1.00  0.00           H
ATOM    839  CD  ARG    67      46.150  35.010  31.830  1.00  0.00           C
ATOM    840  HD1 ARG    67      46.150  34.020  32.280  1.00  0.00           H
ATOM    841  HD2 ARG    67      47.100  35.480  32.070  1.00  0.00           H
ATOM    842  NE  ARG    67      45.850  34.930  30.440  1.00  0.00           N
ATOM    843  HE  ARG    67      45.530  34.050  30.070  1.00  0.00           H
ATOM    844  CZ  ARG    67      46.080  35.900  29.540  1.00  0.00           C
ATOM    845  NH1 ARG    67      46.500  37.080  29.920  1.00  0.00           N
ATOM    846 1HH1 ARG    67      46.650  37.300  30.900  1.00  0.00           H
ATOM    847 2HH1 ARG    67      46.710  37.750  29.190  1.00  0.00           H
ATOM    848  NH2 ARG    67      45.960  35.600  28.290  1.00  0.00           N
ATOM    849 1HH2 ARG    67      45.560  34.770  27.880  1.00  0.00           H
ATOM    850 2HH2 ARG    67      46.290  36.250  27.580  1.00  0.00           H
ATOM    851  C   ARG    67      43.910  35.770  36.320  1.00  0.00           C
ATOM    852  O   ARG    67      44.750  36.060  37.120  1.00  0.00           O
ATOM    853  N   THR    68      42.890  34.950  36.520  1.00  0.00           N
ATOM    854  H   THR    68      42.330  34.710  35.720  1.00  0.00           H
ATOM    855  CA  THR    68      42.800  34.170  37.780  1.00  0.00           C
ATOM    856  HA  THR    68      43.810  34.000  38.150  1.00  0.00           H
ATOM    857  CB  THR    68      42.260  35.030  38.880  1.00  0.00           C
ATOM    858  HB  THR    68      42.640  36.050  38.920  1.00  0.00           H
ATOM    859  CG2 THR    68      40.740  35.120  38.860  1.00  0.00           C
ATOM    860 1HG2 THR    68      40.280  35.690  38.050  1.00  0.00           H
ATOM    861 2HG2 THR    68      40.260  34.150  39.000  1.00  0.00           H
ATOM    862 3HG2 THR    68      40.400  35.670  39.740  1.00  0.00           H
ATOM    863  OG1 THR    68      42.470  34.450  40.190  1.00  0.00           O
ATOM    864  HG1 THR    68      43.410  34.510  40.380  1.00  0.00           H
ATOM    865  C   THR    68      42.120  32.830  37.610  1.00  0.00           C
ATOM    866  O   THR    68      41.480  32.550  36.630  1.00  0.00           O
ATOM    867  N   TYR    69      42.370  31.910  38.560  1.00  0.00           N
ATOM    868  H   TYR    69      43.060  32.120  39.270  1.00  0.00           H
ATOM    869  CA  TYR    69      41.980  30.470  38.490  1.00  0.00           C
ATOM    870  HA  TYR    69      41.250  30.310  37.700  1.00  0.00           H
ATOM    871  CB  TYR    69      43.230  29.720  38.060  1.00  0.00           C
ATOM    872  HB1 TYR    69      42.860  28.700  37.940  1.00  0.00           H
ATOM    873  HB2 TYR    69      43.960  29.710  38.870  1.00  0.00           H
ATOM    874  CG  TYR    69      43.850  30.130  36.680  1.00  0.00           C
ATOM    875  CD1 TYR    69      44.930  30.990  36.660  1.00  0.00           C
ATOM    876  HD1 TYR    69      45.280  31.400  37.600  1.00  0.00           H
ATOM    877  CE1 TYR    69      45.650  31.210  35.460  1.00  0.00           C
ATOM    878  HE1 TYR    69      46.430  31.960  35.510  1.00  0.00           H
ATOM    879  CZ  TYR    69      45.220  30.660  34.280  1.00  0.00           C
ATOM    880  OH  TYR    69      45.700  31.070  33.110  1.00  0.00           O
ATOM    881  HH  TYR    69      46.500  31.580  33.290  1.00  0.00           H
ATOM    882  CE2 TYR    69      44.020  29.920  34.270  1.00  0.00           C
ATOM    883  HE2 TYR    69      43.620  29.500  33.360  1.00  0.00           H
ATOM    884  CD2 TYR    69      43.340  29.610  35.480  1.00  0.00           C
ATOM    885  HD2 TYR    69      42.450  29.000  35.540  1.00  0.00           H
ATOM    886  C   TYR    69      41.460  30.010  39.840  1.00  0.00           C
ATOM    887  O   TYR    69      41.310  30.750  40.800  1.00  0.00           O
ATOM    888  N   GLY    70      41.200  28.710  39.890  1.00  0.00           N
ATOM    889  H   GLY    70      41.390  28.080  39.130  1.00  0.00           H
ATOM    890  CA  GLY    70      40.730  28.030  41.080  1.00  0.00           C
ATOM    891  HA1 GLY    70      40.300  27.060  40.840  1.00  0.00           H
ATOM    892  HA2 GLY    70      39.970  28.590  41.630  1.00  0.00           H
ATOM    893  C   GLY    70      41.940  27.770  42.010  1.00  0.00           C
ATOM    894  O   GLY    70      41.830  28.270  43.100  1.00  0.00           O
ATOM    895  N   THR    71      42.900  26.880  41.670  1.00  0.00           N
ATOM    896  H   THR    71      42.840  26.580  40.710  1.00  0.00           H
ATOM    897  CA  THR    71      44.080  26.550  42.580  1.00  0.00           C
ATOM    898  HA  THR    71      44.090  27.380  43.290  1.00  0.00           H
ATOM    899  CB  THR    71      43.790  25.180  43.300  1.00  0.00           C
ATOM    900  HB  THR    71      44.590  24.870  43.980  1.00  0.00           H
ATOM    901  CG2 THR    71      42.530  25.330  44.140  1.00  0.00           C
ATOM    902 1HG2 THR    71      42.470  26.320  44.600  1.00  0.00           H
ATOM    903 2HG2 THR    71      41.620  25.100  43.580  1.00  0.00           H
ATOM    904 3HG2 THR    71      42.560  24.610  44.950  1.00  0.00           H
ATOM    905  OG1 THR    71      43.740  24.120  42.450  1.00  0.00           O
ATOM    906  HG1 THR    71      43.440  23.420  43.030  1.00  0.00           H
ATOM    907  C   THR    71      45.450  26.470  41.900  1.00  0.00           C
ATOM    908  O   THR    71      45.570  26.610  40.660  1.00  0.00           O
ATOM    909  N   ASP    72      46.560  26.160  42.650  1.00  0.00           N
ATOM    910  H   ASP    72      46.540  26.080  43.660  1.00  0.00           H
ATOM    911  CA  ASP    72      47.850  25.930  41.910  1.00  0.00           C
ATOM    912  HA  ASP    72      47.970  26.810  41.270  1.00  0.00           H
ATOM    913  CB  ASP    72      49.030  25.960  42.810  1.00  0.00           C
ATOM    914  HB1 ASP    72      49.170  27.010  43.070  1.00  0.00           H
ATOM    915  HB2 ASP    72      49.900  25.550  42.310  1.00  0.00           H
ATOM    916  CG  ASP    72      48.800  25.250  44.150  1.00  0.00           C
ATOM    917  OD1 ASP    72      47.970  24.260  44.260  1.00  0.00           O
ATOM    918  OD2 ASP    72      49.620  25.460  45.080  1.00  0.00           O
ATOM    919  C   ASP    72      47.870  24.680  41.050  1.00  0.00           C
ATOM    920  O   ASP    72      48.590  24.580  40.080  1.00  0.00           O
ATOM    921  N   SER    73      46.940  23.690  41.300  1.00  0.00           N
ATOM    922  H   SER    73      46.580  23.720  42.240  1.00  0.00           H
ATOM    923  CA  SER    73      46.720  22.480  40.490  1.00  0.00           C
ATOM    924  HA  SER    73      47.580  22.050  39.990  1.00  0.00           H
ATOM    925  CB  SER    73      46.170  21.360  41.400  1.00  0.00           C
ATOM    926  HB1 SER    73      46.090  20.440  40.810  1.00  0.00           H
ATOM    927  HB2 SER    73      45.220  21.630  41.860  1.00  0.00           H
ATOM    928  OG  SER    73      47.040  20.940  42.470  1.00  0.00           O
ATOM    929  HG  SER    73      46.610  20.160  42.820  1.00  0.00           H
ATOM    930  C   SER    73      45.630  22.750  39.340  1.00  0.00           C
ATOM    931  O   SER    73      45.500  21.920  38.410  1.00  0.00           O
ATOM    932  N   VAL    74      45.000  23.940  39.360  1.00  0.00           N
ATOM    933  H   VAL    74      45.160  24.550  40.140  1.00  0.00           H
ATOM    934  CA  VAL    74      44.570  24.530  38.060  1.00  0.00           C
ATOM    935  HA  VAL    74      44.350  23.720  37.370  1.00  0.00           H
ATOM    936  CB  VAL    74      43.350  25.490  38.180  1.00  0.00           C
ATOM    937  HB  VAL    74      43.580  26.370  38.780  1.00  0.00           H
ATOM    938  CG1 VAL    74      42.940  26.100  36.790  1.00  0.00           C
ATOM    939 1HG1 VAL    74      42.060  26.740  36.900  1.00  0.00           H
ATOM    940 2HG1 VAL    74      43.760  26.710  36.420  1.00  0.00           H
ATOM    941 3HG1 VAL    74      42.780  25.300  36.070  1.00  0.00           H
ATOM    942  CG2 VAL    74      42.200  24.770  38.740  1.00  0.00           C
ATOM    943 1HG2 VAL    74      41.940  23.930  38.110  1.00  0.00           H
ATOM    944 2HG2 VAL    74      42.480  24.310  39.690  1.00  0.00           H
ATOM    945 3HG2 VAL    74      41.260  25.270  39.000  1.00  0.00           H
ATOM    946  C   VAL    74      45.720  25.280  37.320  1.00  0.00           C
ATOM    947  O   VAL    74      45.960  25.050  36.130  1.00  0.00           O
ATOM    948  N   LYS    75      46.490  26.150  37.980  1.00  0.00           N
ATOM    949  H   LYS    75      46.200  26.320  38.930  1.00  0.00           H
ATOM    950  CA  LYS    75      47.640  26.900  37.310  1.00  0.00           C
ATOM    951  HA  LYS    75      47.300  27.580  36.520  1.00  0.00           H
ATOM    952  CB  LYS    75      48.380  27.770  38.370  1.00  0.00           C
ATOM    953  HB1 LYS    75      49.330  28.040  37.920  1.00  0.00           H
ATOM    954  HB2 LYS    75      48.550  27.120  39.230  1.00  0.00           H
ATOM    955  CG  LYS    75      47.590  29.080  38.740  1.00  0.00           C
ATOM    956  HG1 LYS    75      46.590  28.930  39.140  1.00  0.00           H
ATOM    957  HG2 LYS    75      47.470  29.760  37.900  1.00  0.00           H
ATOM    958  CD  LYS    75      48.330  29.870  39.870  1.00  0.00           C
ATOM    959  HD1 LYS    75      49.300  30.180  39.480  1.00  0.00           H
ATOM    960  HD2 LYS    75      48.590  29.240  40.710  1.00  0.00           H
ATOM    961  CE  LYS    75      47.470  31.070  40.250  1.00  0.00           C
ATOM    962  HE1 LYS    75      46.580  30.690  40.750  1.00  0.00           H
ATOM    963  HE2 LYS    75      47.150  31.590  39.350  1.00  0.00           H
ATOM    964  NZ  LYS    75      48.190  31.960  41.210  1.00  0.00           N
ATOM    965  HZ1 LYS    75      47.750  32.860  41.290  1.00  0.00           H
ATOM    966  HZ2 LYS    75      48.180  31.590  42.150  1.00  0.00           H
ATOM    967  HZ3 LYS    75      49.170  32.150  41.030  1.00  0.00           H
ATOM    968  C   LYS    75      48.710  26.020  36.670  1.00  0.00           C
ATOM    969  O   LYS    75      49.090  26.360  35.560  1.00  0.00           O
ATOM    970  N   GLY    76      49.120  24.860  37.210  1.00  0.00           N
ATOM    971  H   GLY    76      49.130  24.710  38.210  1.00  0.00           H
ATOM    972  CA  GLY    76      49.960  23.770  36.570  1.00  0.00           C
ATOM    973  HA1 GLY    76      49.980  22.910  37.230  1.00  0.00           H
ATOM    974  HA2 GLY    76      50.970  24.170  36.560  1.00  0.00           H
ATOM    975  C   GLY    76      49.540  23.350  35.120  1.00  0.00           C
ATOM    976  O   GLY    76      50.440  22.940  34.350  1.00  0.00           O
ATOM    977  N   ARG    77      48.240  23.310  34.770  1.00  0.00           N
ATOM    978  H   ARG    77      47.520  23.720  35.350  1.00  0.00           H
ATOM    979  CA  ARG    77      47.770  22.620  33.570  1.00  0.00           C
ATOM    980  HA  ARG    77      48.660  22.550  32.950  1.00  0.00           H
ATOM    981  CB  ARG    77      47.490  21.200  33.790  1.00  0.00           C
ATOM    982  HB1 ARG    77      47.090  20.770  32.870  1.00  0.00           H
ATOM    983  HB2 ARG    77      46.600  21.160  34.420  1.00  0.00           H
ATOM    984  CG  ARG    77      48.630  20.330  34.330  1.00  0.00           C
ATOM    985  HG1 ARG    77      48.990  20.600  35.320  1.00  0.00           H
ATOM    986  HG2 ARG    77      49.470  20.480  33.650  1.00  0.00           H
ATOM    987  CD  ARG    77      48.410  18.790  34.190  1.00  0.00           C
ATOM    988  HD1 ARG    77      49.300  18.330  34.630  1.00  0.00           H
ATOM    989  HD2 ARG    77      48.440  18.470  33.150  1.00  0.00           H
ATOM    990  NE  ARG    77      47.310  18.320  35.020  1.00  0.00           N
ATOM    991  HE  ARG    77      47.460  18.460  36.010  1.00  0.00           H
ATOM    992  CZ  ARG    77      46.110  17.990  34.590  1.00  0.00           C
ATOM    993  NH1 ARG    77      45.800  17.750  33.360  1.00  0.00           N
ATOM    994 1HH1 ARG    77      46.360  18.000  32.560  1.00  0.00           H
ATOM    995 2HH1 ARG    77      44.940  17.230  33.230  1.00  0.00           H
ATOM    996  NH2 ARG    77      45.090  17.850  35.440  1.00  0.00           N
ATOM    997 1HH2 ARG    77      45.250  18.160  36.380  1.00  0.00           H
ATOM    998 2HH2 ARG    77      44.170  17.800  35.030  1.00  0.00           H
ATOM    999  C   ARG    77      46.680  23.330  32.750  1.00  0.00           C
ATOM   1000  O   ARG    77      46.490  22.880  31.620  1.00  0.00           O
ATOM   1001  N   PHE    78      45.920  24.270  33.280  1.00  0.00           N
ATOM   1002  H   PHE    78      46.200  24.500  34.220  1.00  0.00           H
ATOM   1003  CA  PHE    78      44.890  25.030  32.590  1.00  0.00           C
ATOM   1004  HA  PHE    78      44.750  24.590  31.610  1.00  0.00           H
ATOM   1005  CB  PHE    78      43.490  25.050  33.320  1.00  0.00           C
ATOM   1006  HB1 PHE    78      42.720  25.690  32.900  1.00  0.00           H
ATOM   1007  HB2 PHE    78      43.710  25.580  34.240  1.00  0.00           H
ATOM   1008  CG  PHE    78      42.960  23.720  33.680  1.00  0.00           C
ATOM   1009  CD1 PHE    78      43.540  22.920  34.690  1.00  0.00           C
ATOM   1010  HD1 PHE    78      44.380  23.240  35.290  1.00  0.00           H
ATOM   1011  CE1 PHE    78      43.180  21.600  34.890  1.00  0.00           C
ATOM   1012  HE1 PHE    78      43.730  21.030  35.630  1.00  0.00           H
ATOM   1013  CZ  PHE    78      42.240  20.920  34.120  1.00  0.00           C
ATOM   1014  HZ  PHE    78      42.100  19.850  34.150  1.00  0.00           H
ATOM   1015  CE2 PHE    78      41.640  21.730  33.180  1.00  0.00           C
ATOM   1016  HE2 PHE    78      40.830  21.260  32.640  1.00  0.00           H
ATOM   1017  CD2 PHE    78      41.940  23.090  32.960  1.00  0.00           C
ATOM   1018  HD2 PHE    78      41.470  23.720  32.220  1.00  0.00           H
ATOM   1019  C   PHE    78      45.330  26.500  32.320  1.00  0.00           C
ATOM   1020  O   PHE    78      46.130  26.970  33.150  1.00  0.00           O
ATOM   1021  N   ALA    79      44.840  27.150  31.300  1.00  0.00           N
ATOM   1022  H   ALA    79      44.300  26.670  30.590  1.00  0.00           H
ATOM   1023  CA  ALA    79      45.200  28.550  30.980  1.00  0.00           C
ATOM   1024  HA  ALA    79      45.180  29.060  31.940  1.00  0.00           H
ATOM   1025  CB  ALA    79      46.510  28.610  30.280  1.00  0.00           C
ATOM   1026  HB1 ALA    79      46.380  28.110  29.320  1.00  0.00           H
ATOM   1027  HB2 ALA    79      46.850  29.640  30.240  1.00  0.00           H
ATOM   1028  HB3 ALA    79      47.280  28.090  30.860  1.00  0.00           H
ATOM   1029  C   ALA    79      44.110  29.220  30.060  1.00  0.00           C
ATOM   1030  O   ALA    79      43.570  28.660  29.160  1.00  0.00           O
ATOM   1031  N   ILE    80      43.670  30.460  30.420  1.00  0.00           N
ATOM   1032  H   ILE    80      44.170  30.900  31.170  1.00  0.00           H
ATOM   1033  CA  ILE    80      42.520  31.180  29.810  1.00  0.00           C
ATOM   1034  HA  ILE    80      42.110  30.460  29.100  1.00  0.00           H
ATOM   1035  CB  ILE    80      41.440  31.490  30.870  1.00  0.00           C
ATOM   1036  HB  ILE    80      41.170  30.540  31.340  1.00  0.00           H
ATOM   1037  CG2 ILE    80      41.950  32.440  31.940  1.00  0.00           C
ATOM   1038 1HG2 ILE    80      42.680  31.920  32.560  1.00  0.00           H
ATOM   1039 2HG2 ILE    80      42.540  33.260  31.540  1.00  0.00           H
ATOM   1040 3HG2 ILE    80      41.160  32.810  32.590  1.00  0.00           H
ATOM   1041  CG1 ILE    80      40.160  32.020  30.190  1.00  0.00           C
ATOM   1042 1HG1 ILE    80      39.700  31.300  29.510  1.00  0.00           H
ATOM   1043 2HG1 ILE    80      40.400  32.850  29.530  1.00  0.00           H
ATOM   1044  CD  ILE    80      39.120  32.530  31.130  1.00  0.00           C
ATOM   1045  HD1 ILE    80      38.140  32.500  30.650  1.00  0.00           H
ATOM   1046  HD2 ILE    80      39.070  31.870  32.000  1.00  0.00           H
ATOM   1047  HD3 ILE    80      39.390  33.510  31.510  1.00  0.00           H
ATOM   1048  C   ILE    80      43.090  32.420  29.020  1.00  0.00           C
ATOM   1049  O   ILE    80      44.090  33.040  29.430  1.00  0.00           O
ATOM   1050  N   SER    81      42.450  32.820  27.930  1.00  0.00           N
ATOM   1051  H   SER    81      41.650  32.280  27.610  1.00  0.00           H
ATOM   1052  CA  SER    81      42.810  33.860  27.010  1.00  0.00           C
ATOM   1053  HA  SER    81      43.300  34.630  27.600  1.00  0.00           H
ATOM   1054  CB  SER    81      43.700  33.320  25.840  1.00  0.00           C
ATOM   1055  HB1 SER    81      43.950  34.080  25.100  1.00  0.00           H
ATOM   1056  HB2 SER    81      43.290  32.450  25.330  1.00  0.00           H
ATOM   1057  OG  SER    81      44.900  32.860  26.400  1.00  0.00           O
ATOM   1058  HG  SER    81      45.210  32.220  25.760  1.00  0.00           H
ATOM   1059  C   SER    81      41.620  34.460  26.320  1.00  0.00           C
ATOM   1060  O   SER    81      40.720  33.750  25.930  1.00  0.00           O
ATOM   1061  N   ARG    82      41.530  35.770  26.180  1.00  0.00           N
ATOM   1062  H   ARG    82      42.290  36.310  26.550  1.00  0.00           H
ATOM   1063  CA  ARG    82      40.440  36.490  25.390  1.00  0.00           C
ATOM   1064  HA  ARG    82      39.690  35.740  25.110  1.00  0.00           H
ATOM   1065  CB  ARG    82      39.740  37.560  26.270  1.00  0.00           C
ATOM   1066  HB1 ARG    82      39.320  37.070  27.150  1.00  0.00           H
ATOM   1067  HB2 ARG    82      38.910  38.030  25.750  1.00  0.00           H
ATOM   1068  CG  ARG    82      40.540  38.740  26.700  1.00  0.00           C
ATOM   1069  HG1 ARG    82      41.160  39.050  25.860  1.00  0.00           H
ATOM   1070  HG2 ARG    82      41.270  38.420  27.440  1.00  0.00           H
ATOM   1071  CD  ARG    82      39.820  39.830  27.440  1.00  0.00           C
ATOM   1072  HD1 ARG    82      40.560  40.440  27.970  1.00  0.00           H
ATOM   1073  HD2 ARG    82      39.160  39.380  28.180  1.00  0.00           H
ATOM   1074  NE  ARG    82      39.100  40.750  26.480  1.00  0.00           N
ATOM   1075  HE  ARG    82      39.520  40.950  25.580  1.00  0.00           H
ATOM   1076  CZ  ARG    82      37.820  41.030  26.370  1.00  0.00           C
ATOM   1077  NH1 ARG    82      36.930  40.730  27.260  1.00  0.00           N
ATOM   1078 1HH1 ARG    82      37.240  40.270  28.110  1.00  0.00           H
ATOM   1079 2HH1 ARG    82      36.030  41.180  27.180  1.00  0.00           H
ATOM   1080  NH2 ARG    82      37.310  41.590  25.330  1.00  0.00           N
ATOM   1081 1HH2 ARG    82      37.940  41.860  24.590  1.00  0.00           H
ATOM   1082 2HH2 ARG    82      36.310  41.710  25.210  1.00  0.00           H
ATOM   1083  C   ARG    82      40.960  36.930  24.040  1.00  0.00           C
ATOM   1084  O   ARG    82      42.150  37.240  23.920  1.00  0.00           O
ATOM   1085  N   ASP    83      40.110  36.870  23.010  1.00  0.00           N
ATOM   1086  H   ASP    83      39.160  36.560  23.140  1.00  0.00           H
ATOM   1087  CA  ASP    83      40.440  37.350  21.640  1.00  0.00           C
ATOM   1088  HA  ASP    83      41.520  37.450  21.570  1.00  0.00           H
ATOM   1089  CB  ASP    83      40.130  36.200  20.700  1.00  0.00           C
ATOM   1090  HB1 ASP    83      39.070  36.190  20.440  1.00  0.00           H
ATOM   1091  HB2 ASP    83      40.280  35.180  21.050  1.00  0.00           H
ATOM   1092  CG  ASP    83      40.870  36.430  19.360  1.00  0.00           C
ATOM   1093  OD1 ASP    83      40.970  37.620  18.960  1.00  0.00           O
ATOM   1094  OD2 ASP    83      41.420  35.470  18.730  1.00  0.00           O
ATOM   1095  C   ASP    83      39.650  38.660  21.250  1.00  0.00           C
ATOM   1096  O   ASP    83      38.440  38.660  20.970  1.00  0.00           O
ATOM   1097  N   ASN    84      40.420  39.780  21.210  1.00  0.00           N
ATOM   1098  H   ASN    84      41.400  39.750  21.460  1.00  0.00           H
ATOM   1099  CA  ASN    84      39.860  41.060  20.990  1.00  0.00           C
ATOM   1100  HA  ASN    84      38.920  41.140  21.530  1.00  0.00           H
ATOM   1101  CB  ASN    84      40.740  42.030  21.780  1.00  0.00           C
ATOM   1102  HB1 ASN    84      40.460  43.080  21.690  1.00  0.00           H
ATOM   1103  HB2 ASN    84      41.730  42.030  21.310  1.00  0.00           H
ATOM   1104  CG  ASN    84      40.940  41.730  23.250  1.00  0.00           C
ATOM   1105  OD1 ASN    84      40.150  41.050  23.930  1.00  0.00           O
ATOM   1106  ND2 ASN    84      42.100  42.010  23.790  1.00  0.00           N
ATOM   1107 1HD2 ASN    84      42.790  42.580  23.320  1.00  0.00           H
ATOM   1108 2HD2 ASN    84      42.240  41.660  24.730  1.00  0.00           H
ATOM   1109  C   ASN    84      39.760  41.290  19.450  1.00  0.00           C
ATOM   1110  O   ASN    84      39.010  42.180  19.080  1.00  0.00           O
ATOM   1111  N   ALA    85      40.460  40.520  18.610  1.00  0.00           N
ATOM   1112  H   ALA    85      40.980  39.770  19.060  1.00  0.00           H
ATOM   1113  CA  ALA    85      40.330  40.510  17.170  1.00  0.00           C
ATOM   1114  HA  ALA    85      40.170  41.550  16.890  1.00  0.00           H
ATOM   1115  CB  ALA    85      41.670  40.170  16.530  1.00  0.00           C
ATOM   1116  HB1 ALA    85      41.800  39.110  16.760  1.00  0.00           H
ATOM   1117  HB2 ALA    85      41.680  40.270  15.450  1.00  0.00           H
ATOM   1118  HB3 ALA    85      42.520  40.650  17.020  1.00  0.00           H
ATOM   1119  C   ALA    85      39.120  39.690  16.800  1.00  0.00           C
ATOM   1120  O   ALA    85      38.210  40.240  16.190  1.00  0.00           O
ATOM   1121  N   LYS    86      38.870  38.450  17.340  1.00  0.00           N
ATOM   1122  H   LYS    86      39.490  38.000  17.990  1.00  0.00           H
ATOM   1123  CA  LYS    86      37.740  37.620  16.840  1.00  0.00           C
ATOM   1124  HA  LYS    86      37.460  37.930  15.840  1.00  0.00           H
ATOM   1125  CB  LYS    86      38.090  36.140  16.690  1.00  0.00           C
ATOM   1126  HB1 LYS    86      37.220  35.640  16.260  1.00  0.00           H
ATOM   1127  HB2 LYS    86      38.410  35.760  17.660  1.00  0.00           H
ATOM   1128  CG  LYS    86      39.240  36.040  15.750  1.00  0.00           C
ATOM   1129  HG1 LYS    86      40.160  36.420  16.180  1.00  0.00           H
ATOM   1130  HG2 LYS    86      39.040  36.580  14.830  1.00  0.00           H
ATOM   1131  CD  LYS    86      39.450  34.580  15.310  1.00  0.00           C
ATOM   1132  HD1 LYS    86      40.330  34.500  14.670  1.00  0.00           H
ATOM   1133  HD2 LYS    86      38.600  34.380  14.650  1.00  0.00           H
ATOM   1134  CE  LYS    86      39.670  33.420  16.320  1.00  0.00           C
ATOM   1135  HE1 LYS    86      39.550  32.490  15.770  1.00  0.00           H
ATOM   1136  HE2 LYS    86      38.940  33.540  17.120  1.00  0.00           H
ATOM   1137  NZ  LYS    86      40.980  33.450  16.980  1.00  0.00           N
ATOM   1138  HZ1 LYS    86      41.700  33.650  16.310  1.00  0.00           H
ATOM   1139  HZ2 LYS    86      40.950  34.230  17.620  1.00  0.00           H
ATOM   1140  HZ3 LYS    86      41.130  32.560  17.440  1.00  0.00           H
ATOM   1141  C   LYS    86      36.420  37.660  17.620  1.00  0.00           C
ATOM   1142  O   LYS    86      35.440  37.070  17.220  1.00  0.00           O
ATOM   1143  N   ASN    87      36.360  38.340  18.800  1.00  0.00           N
ATOM   1144  H   ASN    87      37.200  38.680  19.230  1.00  0.00           H
ATOM   1145  CA  ASN    87      35.190  38.420  19.760  1.00  0.00           C
ATOM   1146  HA  ASN    87      35.550  39.030  20.590  1.00  0.00           H
ATOM   1147  CB  ASN    87      34.000  39.140  19.080  1.00  0.00           C
ATOM   1148  HB1 ASN    87      33.090  39.050  19.680  1.00  0.00           H
ATOM   1149  HB2 ASN    87      33.790  38.540  18.200  1.00  0.00           H
ATOM   1150  CG  ASN    87      34.230  40.670  18.760  1.00  0.00           C
ATOM   1151  OD1 ASN    87      35.210  41.350  19.100  1.00  0.00           O
ATOM   1152  ND2 ASN    87      33.410  41.220  17.930  1.00  0.00           N
ATOM   1153 1HD2 ASN    87      32.520  40.790  17.730  1.00  0.00           H
ATOM   1154 2HD2 ASN    87      33.640  42.190  17.810  1.00  0.00           H
ATOM   1155  C   ASN    87      34.790  37.050  20.280  1.00  0.00           C
ATOM   1156  O   ASN    87      33.610  36.730  20.570  1.00  0.00           O
ATOM   1157  N   THR    88      35.840  36.240  20.570  1.00  0.00           N
ATOM   1158  H   THR    88      36.780  36.580  20.410  1.00  0.00           H
ATOM   1159  CA  THR    88      35.780  34.890  21.200  1.00  0.00           C
ATOM   1160  HA  THR    88      34.740  34.900  21.520  1.00  0.00           H
ATOM   1161  CB  THR    88      36.250  33.760  20.230  1.00  0.00           C
ATOM   1162  HB  THR    88      36.120  32.780  20.680  1.00  0.00           H
ATOM   1163  CG2 THR    88      35.380  33.810  18.930  1.00  0.00           C
ATOM   1164 1HG2 THR    88      35.770  33.040  18.280  1.00  0.00           H
ATOM   1165 2HG2 THR    88      34.360  33.630  19.250  1.00  0.00           H
ATOM   1166 3HG2 THR    88      35.470  34.740  18.370  1.00  0.00           H
ATOM   1167  OG1 THR    88      37.540  34.030  19.900  1.00  0.00           O
ATOM   1168  HG1 THR    88      37.830  33.200  19.510  1.00  0.00           H
ATOM   1169  C   THR    88      36.710  34.800  22.430  1.00  0.00           C
ATOM   1170  O   THR    88      37.540  35.720  22.610  1.00  0.00           O
ATOM   1171  N   MET    89      36.580  33.760  23.220  1.00  0.00           N
ATOM   1172  H   MET    89      36.000  32.990  22.950  1.00  0.00           H
ATOM   1173  CA  MET    89      37.330  33.520  24.380  1.00  0.00           C
ATOM   1174  HA  MET    89      38.260  34.080  24.320  1.00  0.00           H
ATOM   1175  CB  MET    89      36.560  34.100  25.620  1.00  0.00           C
ATOM   1176  HB1 MET    89      35.540  33.710  25.650  1.00  0.00           H
ATOM   1177  HB2 MET    89      36.440  35.140  25.320  1.00  0.00           H
ATOM   1178  CG  MET    89      37.290  34.060  26.910  1.00  0.00           C
ATOM   1179  HG1 MET    89      36.830  34.730  27.640  1.00  0.00           H
ATOM   1180  HG2 MET    89      38.330  34.310  26.710  1.00  0.00           H
ATOM   1181  SD  MET    89      37.340  32.500  27.850  1.00  0.00           S
ATOM   1182  CE  MET    89      35.560  32.400  28.430  1.00  0.00           C
ATOM   1183  HE1 MET    89      34.970  33.060  27.790  1.00  0.00           H
ATOM   1184  HE2 MET    89      35.170  31.380  28.340  1.00  0.00           H
ATOM   1185  HE3 MET    89      35.540  32.760  29.460  1.00  0.00           H
ATOM   1186  C   MET    89      37.650  32.060  24.540  1.00  0.00           C
ATOM   1187  O   MET    89      36.870  31.160  24.150  1.00  0.00           O
ATOM   1188  N   TYR    90      38.790  31.750  25.080  1.00  0.00           N
ATOM   1189  H   TYR    90      39.390  32.530  25.290  1.00  0.00           H
ATOM   1190  CA  TYR    90      39.300  30.320  25.070  1.00  0.00           C
ATOM   1191  HA  TYR    90      38.500  29.610  24.840  1.00  0.00           H
ATOM   1192  CB  TYR    90      40.390  30.180  23.970  1.00  0.00           C
ATOM   1193  HB1 TYR    90      40.770  29.160  24.020  1.00  0.00           H
ATOM   1194  HB2 TYR    90      41.240  30.820  24.200  1.00  0.00           H
ATOM   1195  CG  TYR    90      39.890  30.520  22.530  1.00  0.00           C
ATOM   1196  CD1 TYR    90      40.290  31.750  21.950  1.00  0.00           C
ATOM   1197  HD1 TYR    90      40.920  32.470  22.450  1.00  0.00           H
ATOM   1198  CE1 TYR    90      39.800  32.040  20.670  1.00  0.00           C
ATOM   1199  HE1 TYR    90      40.060  33.020  20.300  1.00  0.00           H
ATOM   1200  CZ  TYR    90      39.040  31.120  19.910  1.00  0.00           C
ATOM   1201  OH  TYR    90      38.460  31.540  18.740  1.00  0.00           O
ATOM   1202  HH  TYR    90      37.800  30.970  18.350  1.00  0.00           H
ATOM   1203  CE2 TYR    90      38.690  29.890  20.470  1.00  0.00           C
ATOM   1204  HE2 TYR    90      38.110  29.200  19.880  1.00  0.00           H
ATOM   1205  CD2 TYR    90      39.160  29.590  21.790  1.00  0.00           C
ATOM   1206  HD2 TYR    90      38.880  28.640  22.220  1.00  0.00           H
ATOM   1207  C   TYR    90      39.870  29.880  26.430  1.00  0.00           C
ATOM   1208  O   TYR    90      40.580  30.700  27.040  1.00  0.00           O
ATOM   1209  N   LEU    91      39.740  28.530  26.760  1.00  0.00           N
ATOM   1210  H   LEU    91      39.190  27.940  26.150  1.00  0.00           H
ATOM   1211  CA  LEU    91      40.400  27.790  27.850  1.00  0.00           C
ATOM   1212  HA  LEU    91      41.060  28.440  28.420  1.00  0.00           H
ATOM   1213  CB  LEU    91      39.330  27.170  28.790  1.00  0.00           C
ATOM   1214  HB1 LEU    91      38.750  26.560  28.110  1.00  0.00           H
ATOM   1215  HB2 LEU    91      38.690  27.970  29.160  1.00  0.00           H
ATOM   1216  CG  LEU    91      39.940  26.390  30.020  1.00  0.00           C
ATOM   1217  HG  LEU    91      40.710  25.670  29.730  1.00  0.00           H
ATOM   1218  CD1 LEU    91      40.510  27.360  31.000  1.00  0.00           C
ATOM   1219 1HD1 LEU    91      41.300  27.920  30.490  1.00  0.00           H
ATOM   1220 2HD1 LEU    91      39.680  28.010  31.300  1.00  0.00           H
ATOM   1221 3HD1 LEU    91      40.950  26.850  31.860  1.00  0.00           H
ATOM   1222  CD2 LEU    91      38.860  25.510  30.650  1.00  0.00           C
ATOM   1223 1HD2 LEU    91      38.690  24.670  29.980  1.00  0.00           H
ATOM   1224 2HD2 LEU    91      39.270  25.290  31.640  1.00  0.00           H
ATOM   1225 3HD2 LEU    91      37.970  26.130  30.760  1.00  0.00           H
ATOM   1226  C   LEU    91      41.280  26.720  27.190  1.00  0.00           C
ATOM   1227  O   LEU    91      40.720  25.920  26.390  1.00  0.00           O
ATOM   1228  N   GLN    92      42.560  26.680  27.510  1.00  0.00           N
ATOM   1229  H   GLN    92      42.970  27.320  28.180  1.00  0.00           H
ATOM   1230  CA  GLN    92      43.450  25.580  27.150  1.00  0.00           C
ATOM   1231  HA  GLN    92      43.070  24.990  26.320  1.00  0.00           H
ATOM   1232  CB  GLN    92      44.830  26.010  26.670  1.00  0.00           C
ATOM   1233  HB1 GLN    92      45.340  25.050  26.500  1.00  0.00           H
ATOM   1234  HB2 GLN    92      45.380  26.460  27.490  1.00  0.00           H
ATOM   1235  CG  GLN    92      44.790  26.930  25.440  1.00  0.00           C
ATOM   1236  HG1 GLN    92      43.910  27.570  25.470  1.00  0.00           H
ATOM   1237  HG2 GLN    92      44.820  26.410  24.480  1.00  0.00           H
ATOM   1238  CD  GLN    92      45.870  27.940  25.410  1.00  0.00           C
ATOM   1239  OE1 GLN    92      45.720  29.160  25.380  1.00  0.00           O
ATOM   1240  NE2 GLN    92      47.110  27.530  25.380  1.00  0.00           N
ATOM   1241 1HE2 GLN    92      47.380  26.600  25.110  1.00  0.00           H
ATOM   1242 2HE2 GLN    92      47.880  28.180  25.510  1.00  0.00           H
ATOM   1243  C   GLN    92      43.550  24.650  28.420  1.00  0.00           C
ATOM   1244  O   GLN    92      43.530  25.150  29.530  1.00  0.00           O
ATOM   1245  N   MET    93      43.720  23.350  28.200  1.00  0.00           N
ATOM   1246  H   MET    93      43.480  22.980  27.300  1.00  0.00           H
ATOM   1247  CA  MET    93      43.940  22.400  29.260  1.00  0.00           C
ATOM   1248  HA  MET    93      44.470  22.820  30.100  1.00  0.00           H
ATOM   1249  CB  MET    93      42.600  21.940  29.790  1.00  0.00           C
ATOM   1250  HB1 MET    93      42.050  22.770  30.230  1.00  0.00           H
ATOM   1251  HB2 MET    93      42.750  21.320  30.670  1.00  0.00           H
ATOM   1252  CG  MET    93      41.720  21.240  28.740  1.00  0.00           C
ATOM   1253  HG1 MET    93      42.200  20.280  28.530  1.00  0.00           H
ATOM   1254  HG2 MET    93      41.750  21.860  27.850  1.00  0.00           H
ATOM   1255  SD  MET    93      40.010  20.900  29.310  1.00  0.00           S
ATOM   1256  CE  MET    93      40.040  19.270  30.210  1.00  0.00           C
ATOM   1257  HE1 MET    93      40.620  18.550  29.630  1.00  0.00           H
ATOM   1258  HE2 MET    93      40.490  19.340  31.200  1.00  0.00           H
ATOM   1259  HE3 MET    93      38.990  18.980  30.240  1.00  0.00           H
ATOM   1260  C   MET    93      44.750  21.270  28.710  1.00  0.00           C
ATOM   1261  O   MET    93      44.540  20.740  27.620  1.00  0.00           O
ATOM   1262  N   ASN    94      45.750  20.810  29.520  1.00  0.00           N
ATOM   1263  H   ASN    94      45.590  21.030  30.500  1.00  0.00           H
ATOM   1264  CA  ASN    94      46.850  20.010  29.030  1.00  0.00           C
ATOM   1265  HA  ASN    94      46.630  19.700  28.010  1.00  0.00           H
ATOM   1266  CB  ASN    94      48.090  20.940  28.920  1.00  0.00           C
ATOM   1267  HB1 ASN    94      48.950  20.480  28.430  1.00  0.00           H
ATOM   1268  HB2 ASN    94      48.290  21.290  29.930  1.00  0.00           H
ATOM   1269  CG  ASN    94      47.770  22.240  28.200  1.00  0.00           C
ATOM   1270  OD1 ASN    94      47.470  22.310  27.040  1.00  0.00           O
ATOM   1271  ND2 ASN    94      47.680  23.350  28.940  1.00  0.00           N
ATOM   1272 1HD2 ASN    94      47.890  23.340  29.930  1.00  0.00           H
ATOM   1273 2HD2 ASN    94      47.650  24.210  28.430  1.00  0.00           H
ATOM   1274  C   ASN    94      47.250  18.760  29.830  1.00  0.00           C
ATOM   1275  O   ASN    94      47.170  18.740  31.060  1.00  0.00           O
ATOM   1276  N   SER    95      47.830  17.760  29.150  1.00  0.00           N
ATOM   1277  H   SER    95      47.900  17.910  28.160  1.00  0.00           H
ATOM   1278  CA  SER    95      48.640  16.690  29.800  1.00  0.00           C
ATOM   1279  HA  SER    95      48.920  15.970  29.030  1.00  0.00           H
ATOM   1280  CB  SER    95      50.010  17.140  30.480  1.00  0.00           C
ATOM   1281  HB1 SER    95      50.470  16.230  30.890  1.00  0.00           H
ATOM   1282  HB2 SER    95      49.750  17.820  31.290  1.00  0.00           H
ATOM   1283  OG  SER    95      50.860  17.850  29.530  1.00  0.00           O
ATOM   1284  HG  SER    95      50.890  17.450  28.660  1.00  0.00           H
ATOM   1285  C   SER    95      47.780  15.870  30.790  1.00  0.00           C
ATOM   1286  O   SER    95      48.030  15.810  32.020  1.00  0.00           O
ATOM   1287  N   LEU    96      46.640  15.450  30.280  1.00  0.00           N
ATOM   1288  H   LEU    96      46.500  15.530  29.280  1.00  0.00           H
ATOM   1289  CA  LEU    96      45.380  15.290  31.080  1.00  0.00           C
ATOM   1290  HA  LEU    96      45.320  16.100  31.810  1.00  0.00           H
ATOM   1291  CB  LEU    96      44.110  15.390  30.210  1.00  0.00           C
ATOM   1292  HB1 LEU    96      43.280  15.210  30.890  1.00  0.00           H
ATOM   1293  HB2 LEU    96      44.180  14.630  29.430  1.00  0.00           H
ATOM   1294  CG  LEU    96      43.860  16.860  29.630  1.00  0.00           C
ATOM   1295  HG  LEU    96      44.830  17.170  29.240  1.00  0.00           H
ATOM   1296  CD1 LEU    96      42.800  16.860  28.450  1.00  0.00           C
ATOM   1297 1HD1 LEU    96      43.190  16.310  27.590  1.00  0.00           H
ATOM   1298 2HD1 LEU    96      41.860  16.400  28.740  1.00  0.00           H
ATOM   1299 3HD1 LEU    96      42.480  17.840  28.090  1.00  0.00           H
ATOM   1300  CD2 LEU    96      43.300  17.830  30.710  1.00  0.00           C
ATOM   1301 1HD2 LEU    96      42.380  17.520  31.220  1.00  0.00           H
ATOM   1302 2HD2 LEU    96      44.120  17.960  31.420  1.00  0.00           H
ATOM   1303 3HD2 LEU    96      43.210  18.840  30.340  1.00  0.00           H
ATOM   1304  C   LEU    96      45.310  13.980  31.880  1.00  0.00           C
ATOM   1305  O   LEU    96      46.070  12.970  31.720  1.00  0.00           O
ATOM   1306  N   LYS    97      44.400  13.980  32.870  1.00  0.00           N
ATOM   1307  H   LYS    97      43.690  14.700  32.960  1.00  0.00           H
ATOM   1308  CA  LYS    97      44.210  12.880  33.840  1.00  0.00           C
ATOM   1309  HA  LYS    97      44.740  12.000  33.480  1.00  0.00           H
ATOM   1310  CB  LYS    97      44.590  13.300  35.240  1.00  0.00           C
ATOM   1311  HB1 LYS    97      44.250  12.650  36.050  1.00  0.00           H
ATOM   1312  HB2 LYS    97      44.040  14.210  35.450  1.00  0.00           H
ATOM   1313  CG  LYS    97      46.120  13.550  35.540  1.00  0.00           C
ATOM   1314  HG1 LYS    97      46.550  14.290  34.870  1.00  0.00           H
ATOM   1315  HG2 LYS    97      46.670  12.620  35.400  1.00  0.00           H
ATOM   1316  CD  LYS    97      46.370  13.960  36.990  1.00  0.00           C
ATOM   1317  HD1 LYS    97      47.430  13.850  37.230  1.00  0.00           H
ATOM   1318  HD2 LYS    97      45.840  13.200  37.570  1.00  0.00           H
ATOM   1319  CE  LYS    97      45.870  15.280  37.440  1.00  0.00           C
ATOM   1320  HE1 LYS    97      44.780  15.290  37.410  1.00  0.00           H
ATOM   1321  HE2 LYS    97      46.170  16.050  36.730  1.00  0.00           H
ATOM   1322  NZ  LYS    97      46.360  15.540  38.790  1.00  0.00           N
ATOM   1323  HZ1 LYS    97      47.360  15.620  38.810  1.00  0.00           H
ATOM   1324  HZ2 LYS    97      45.940  16.360  39.200  1.00  0.00           H
ATOM   1325  HZ3 LYS    97      46.040  14.720  39.290  1.00  0.00           H
ATOM   1326  C   LYS    97      42.700  12.570  33.790  1.00  0.00           C
ATOM   1327  O   LYS    97      41.900  13.420  33.380  1.00  0.00           O
ATOM   1328  N   PRO    98      42.250  11.330  34.180  1.00  0.00           N
ATOM   1329  CD  PRO    98      43.030  10.100  34.240  1.00  0.00           C
ATOM   1330  HD1 PRO    98      43.540  10.060  35.200  1.00  0.00           H
ATOM   1331  HD2 PRO    98      43.790  10.140  33.460  1.00  0.00           H
ATOM   1332  CG  PRO    98      42.120   8.940  33.950  1.00  0.00           C
ATOM   1333  HG1 PRO    98      42.260   8.020  34.510  1.00  0.00           H
ATOM   1334  HG2 PRO    98      42.110   8.730  32.880  1.00  0.00           H
ATOM   1335  CB  PRO    98      40.780   9.450  34.570  1.00  0.00           C
ATOM   1336  HB1 PRO    98      40.720   9.260  35.640  1.00  0.00           H
ATOM   1337  HB2 PRO    98      39.880   9.040  34.130  1.00  0.00           H
ATOM   1338  CA  PRO    98      40.840  10.950  34.170  1.00  0.00           C
ATOM   1339  HA  PRO    98      40.390  11.060  33.190  1.00  0.00           H
ATOM   1340  C   PRO    98      40.030  11.830  35.040  1.00  0.00           C
ATOM   1341  O   PRO    98      38.880  12.140  34.680  1.00  0.00           O
ATOM   1342  N   GLU    99      40.470  12.330  36.190  1.00  0.00           N
ATOM   1343  H   GLU    99      41.360  12.120  36.600  1.00  0.00           H
ATOM   1344  CA  GLU    99      39.730  13.300  37.050  1.00  0.00           C
ATOM   1345  HA  GLU    99      38.790  12.840  37.370  1.00  0.00           H
ATOM   1346  CB  GLU    99      40.580  13.500  38.320  1.00  0.00           C
ATOM   1347  HB1 GLU    99      40.930  12.520  38.660  1.00  0.00           H
ATOM   1348  HB2 GLU    99      39.980  13.980  39.090  1.00  0.00           H
ATOM   1349  CG  GLU    99      41.820  14.440  38.080  1.00  0.00           C
ATOM   1350  HG1 GLU    99      41.470  15.470  38.060  1.00  0.00           H
ATOM   1351  HG2 GLU    99      42.140  14.200  37.060  1.00  0.00           H
ATOM   1352  CD  GLU    99      42.910  14.210  39.170  1.00  0.00           C
ATOM   1353  OE1 GLU    99      43.200  15.200  39.880  1.00  0.00           O
ATOM   1354  OE2 GLU    99      43.500  13.090  39.250  1.00  0.00           O
ATOM   1355  C   GLU    99      39.450  14.610  36.340  1.00  0.00           C
ATOM   1356  O   GLU    99      38.640  15.320  36.910  1.00  0.00           O
ATOM   1357  N   ASP   100      40.030  14.960  35.180  1.00  0.00           N
ATOM   1358  H   ASP   100      40.590  14.240  34.760  1.00  0.00           H
ATOM   1359  CA  ASP   100      39.690  16.190  34.360  1.00  0.00           C
ATOM   1360  HA  ASP   100      39.670  17.090  34.970  1.00  0.00           H
ATOM   1361  CB  ASP   100      40.880  16.470  33.390  1.00  0.00           C
ATOM   1362  HB1 ASP   100      40.710  17.430  32.890  1.00  0.00           H
ATOM   1363  HB2 ASP   100      40.980  15.740  32.590  1.00  0.00           H
ATOM   1364  CG  ASP   100      42.220  16.730  34.100  1.00  0.00           C
ATOM   1365  OD1 ASP   100      42.240  17.300  35.180  1.00  0.00           O
ATOM   1366  OD2 ASP   100      43.320  16.510  33.420  1.00  0.00           O
ATOM   1367  C   ASP   100      38.350  16.080  33.620  1.00  0.00           C
ATOM   1368  O   ASP   100      37.830  17.010  33.090  1.00  0.00           O
ATOM   1369  N   THR   101      37.780  14.840  33.600  1.00  0.00           N
ATOM   1370  H   THR   101      38.180  14.050  34.100  1.00  0.00           H
ATOM   1371  CA  THR   101      36.470  14.600  32.900  1.00  0.00           C
ATOM   1372  HA  THR   101      36.710  14.930  31.890  1.00  0.00           H
ATOM   1373  CB  THR   101      36.020  13.080  32.820  1.00  0.00           C
ATOM   1374  HB  THR   101      36.060  12.530  33.770  1.00  0.00           H
ATOM   1375  CG2 THR   101      34.700  12.960  32.190  1.00  0.00           C
ATOM   1376 1HG2 THR   101      34.630  13.390  31.190  1.00  0.00           H
ATOM   1377 2HG2 THR   101      34.420  11.910  32.090  1.00  0.00           H
ATOM   1378 3HG2 THR   101      33.950  13.460  32.800  1.00  0.00           H
ATOM   1379  OG1 THR   101      36.960  12.400  31.960  1.00  0.00           O
ATOM   1380  HG1 THR   101      37.560  11.830  32.450  1.00  0.00           H
ATOM   1381  C   THR   101      35.310  15.270  33.500  1.00  0.00           C
ATOM   1382  O   THR   101      35.020  15.100  34.670  1.00  0.00           O
ATOM   1383  N   ALA   102      34.460  16.000  32.740  1.00  0.00           N
ATOM   1384  H   ALA   102      34.550  15.990  31.740  1.00  0.00           H
ATOM   1385  CA  ALA   102      33.320  16.830  33.170  1.00  0.00           C
ATOM   1386  HA  ALA   102      32.610  16.300  33.800  1.00  0.00           H
ATOM   1387  CB  ALA   102      34.040  17.880  34.070  1.00  0.00           C
ATOM   1388  HB1 ALA   102      34.430  17.400  34.960  1.00  0.00           H
ATOM   1389  HB2 ALA   102      34.850  18.320  33.480  1.00  0.00           H
ATOM   1390  HB3 ALA   102      33.370  18.710  34.310  1.00  0.00           H
ATOM   1391  C   ALA   102      32.670  17.390  31.910  1.00  0.00           C
ATOM   1392  O   ALA   102      33.060  17.330  30.720  1.00  0.00           O
ATOM   1393  N   VAL   103      31.650  18.220  32.220  1.00  0.00           N
ATOM   1394  H   VAL   103      31.500  18.350  33.210  1.00  0.00           H
ATOM   1395  CA  VAL   103      31.090  19.310  31.450  1.00  0.00           C
ATOM   1396  HA  VAL   103      31.380  19.050  30.430  1.00  0.00           H
ATOM   1397  CB  VAL   103      29.510  19.320  31.350  1.00  0.00           C
ATOM   1398  HB  VAL   103      29.180  19.680  32.330  1.00  0.00           H
ATOM   1399  CG1 VAL   103      29.030  20.330  30.300  1.00  0.00           C
ATOM   1400 1HG1 VAL   103      29.250  21.310  30.720  1.00  0.00           H
ATOM   1401 2HG1 VAL   103      29.420  20.170  29.300  1.00  0.00           H
ATOM   1402 3HG1 VAL   103      27.940  20.270  30.370  1.00  0.00           H
ATOM   1403  CG2 VAL   103      28.930  17.920  31.030  1.00  0.00           C
ATOM   1404 1HG2 VAL   103      27.870  17.910  30.780  1.00  0.00           H
ATOM   1405 2HG2 VAL   103      29.420  17.550  30.130  1.00  0.00           H
ATOM   1406 3HG2 VAL   103      29.100  17.200  31.820  1.00  0.00           H
ATOM   1407  C   VAL   103      31.750  20.660  31.890  1.00  0.00           C
ATOM   1408  O   VAL   103      31.880  20.840  33.140  1.00  0.00           O
ATOM   1409  N   TYR   104      32.010  21.450  30.900  1.00  0.00           N
ATOM   1410  H   TYR   104      31.920  21.020  29.990  1.00  0.00           H
ATOM   1411  CA  TYR   104      32.690  22.750  31.040  1.00  0.00           C
ATOM   1412  HA  TYR   104      32.900  22.840  32.110  1.00  0.00           H
ATOM   1413  CB  TYR   104      34.010  22.580  30.230  1.00  0.00           C
ATOM   1414  HB1 TYR   104      34.340  23.570  29.910  1.00  0.00           H
ATOM   1415  HB2 TYR   104      33.890  22.030  29.290  1.00  0.00           H
ATOM   1416  CG  TYR   104      35.080  21.890  31.080  1.00  0.00           C
ATOM   1417  CD1 TYR   104      35.170  20.460  31.070  1.00  0.00           C
ATOM   1418  HD1 TYR   104      34.270  19.920  30.790  1.00  0.00           H
ATOM   1419  CE1 TYR   104      36.280  19.800  31.620  1.00  0.00           C
ATOM   1420  HE1 TYR   104      36.210  18.730  31.630  1.00  0.00           H
ATOM   1421  CZ  TYR   104      37.200  20.540  32.350  1.00  0.00           C
ATOM   1422  OH  TYR   104      38.170  19.910  33.040  1.00  0.00           O
ATOM   1423  HH  TYR   104      38.090  19.000  32.730  1.00  0.00           H
ATOM   1424  CE2 TYR   104      37.060  21.970  32.450  1.00  0.00           C
ATOM   1425  HE2 TYR   104      37.720  22.530  33.100  1.00  0.00           H
ATOM   1426  CD2 TYR   104      36.110  22.670  31.710  1.00  0.00           C
ATOM   1427  HD2 TYR   104      36.030  23.750  31.680  1.00  0.00           H
ATOM   1428  C   TYR   104      31.770  23.850  30.510  1.00  0.00           C
ATOM   1429  O   TYR   104      31.230  23.710  29.370  1.00  0.00           O
ATOM   1430  N   TYR   105      31.470  24.830  31.310  1.00  0.00           N
ATOM   1431  H   TYR   105      31.780  24.580  32.230  1.00  0.00           H
ATOM   1432  CA  TYR   105      30.450  25.810  31.280  1.00  0.00           C
ATOM   1433  HA  TYR   105      29.830  25.740  30.380  1.00  0.00           H
ATOM   1434  CB  TYR   105      29.570  25.640  32.600  1.00  0.00           C
ATOM   1435  HB1 TYR   105      28.870  26.480  32.620  1.00  0.00           H
ATOM   1436  HB2 TYR   105      30.180  25.800  33.490  1.00  0.00           H
ATOM   1437  CG  TYR   105      28.790  24.330  32.650  1.00  0.00           C
ATOM   1438  CD1 TYR   105      29.320  23.270  33.340  1.00  0.00           C
ATOM   1439  HD1 TYR   105      30.250  23.420  33.860  1.00  0.00           H
ATOM   1440  CE1 TYR   105      28.540  22.100  33.490  1.00  0.00           C
ATOM   1441  HE1 TYR   105      28.930  21.370  34.180  1.00  0.00           H
ATOM   1442  CZ  TYR   105      27.300  22.020  32.920  1.00  0.00           C
ATOM   1443  OH  TYR   105      26.580  20.840  33.010  1.00  0.00           O
ATOM   1444  HH  TYR   105      25.810  20.820  32.430  1.00  0.00           H
ATOM   1445  CE2 TYR   105      26.850  23.110  32.140  1.00  0.00           C
ATOM   1446  HE2 TYR   105      25.910  22.990  31.610  1.00  0.00           H
ATOM   1447  CD2 TYR   105      27.600  24.230  31.950  1.00  0.00           C
ATOM   1448  HD2 TYR   105      27.250  25.070  31.360  1.00  0.00           H
ATOM   1449  C   TYR   105      31.060  27.270  31.350  1.00  0.00           C
ATOM   1450  O   TYR   105      31.610  27.690  32.400  1.00  0.00           O
ATOM   1451  N   CYS   106      30.920  28.070  30.280  1.00  0.00           N
ATOM   1452  H   CYS   106      30.340  27.710  29.530  1.00  0.00           H
ATOM   1453  CA  CYS   106      31.420  29.400  30.210  1.00  0.00           C
ATOM   1454  HA  CYS   106      32.410  29.360  30.660  1.00  0.00           H
ATOM   1455  CB  CYS   106      31.590  29.810  28.770  1.00  0.00           C
ATOM   1456  HB1 CYS   106      30.630  29.640  28.280  1.00  0.00           H
ATOM   1457  HB2 CYS   106      32.300  29.090  28.360  1.00  0.00           H
ATOM   1458  SG  CYS   106      32.200  31.460  28.330  1.00  0.00           S
ATOM   1459  C   CYS   106      30.460  30.370  30.940  1.00  0.00           C
ATOM   1460  O   CYS   106      29.230  30.190  30.860  1.00  0.00           O
ATOM   1461  N   ALA   107      30.980  31.320  31.620  1.00  0.00           N
ATOM   1462  H   ALA   107      31.970  31.490  31.480  1.00  0.00           H
ATOM   1463  CA  ALA   107      30.150  32.410  32.140  1.00  0.00           C
ATOM   1464  HA  ALA   107      29.090  32.330  31.880  1.00  0.00           H
ATOM   1465  CB  ALA   107      30.210  32.050  33.620  1.00  0.00           C
ATOM   1466  HB1 ALA   107      29.840  31.030  33.670  1.00  0.00           H
ATOM   1467  HB2 ALA   107      31.240  32.080  33.980  1.00  0.00           H
ATOM   1468  HB3 ALA   107      29.570  32.680  34.240  1.00  0.00           H
ATOM   1469  C   ALA   107      30.660  33.830  31.810  1.00  0.00           C
ATOM   1470  O   ALA   107      31.820  34.080  31.610  1.00  0.00           O
ATOM   1471  N   ALA   108      29.760  34.800  32.050  1.00  0.00           N
ATOM   1472  H   ALA   108      28.790  34.580  32.260  1.00  0.00           H
ATOM   1473  CA  ALA   108      30.170  36.230  32.170  1.00  0.00           C
ATOM   1474  HA  ALA   108      31.210  36.150  32.510  1.00  0.00           H
ATOM   1475  CB  ALA   108      30.220  36.900  30.780  1.00  0.00           C
ATOM   1476  HB1 ALA   108      29.680  36.440  29.950  1.00  0.00           H
ATOM   1477  HB2 ALA   108      29.860  37.930  30.740  1.00  0.00           H
ATOM   1478  HB3 ALA   108      31.260  36.900  30.450  1.00  0.00           H
ATOM   1479  C   ALA   108      29.470  37.170  33.120  1.00  0.00           C
ATOM   1480  O   ALA   108      28.310  36.960  33.280  1.00  0.00           O
ATOM   1481  N   ASP   109      30.220  38.140  33.640  1.00  0.00           N
ATOM   1482  H   ASP   109      31.130  38.260  33.220  1.00  0.00           H
ATOM   1483  CA  ASP   109      29.750  39.090  34.650  1.00  0.00           C
ATOM   1484  HA  ASP   109      28.680  39.290  34.550  1.00  0.00           H
ATOM   1485  CB  ASP   109      29.950  38.550  36.000  1.00  0.00           C
ATOM   1486  HB1 ASP   109      30.970  38.540  36.380  1.00  0.00           H
ATOM   1487  HB2 ASP   109      29.620  37.510  36.030  1.00  0.00           H
ATOM   1488  CG  ASP   109      29.100  39.230  37.040  1.00  0.00           C
ATOM   1489  OD1 ASP   109      27.870  39.020  37.000  1.00  0.00           O
ATOM   1490  OD2 ASP   109      29.640  40.090  37.720  1.00  0.00           O
ATOM   1491  C   ASP   109      30.400  40.480  34.490  1.00  0.00           C
ATOM   1492  O   ASP   109      31.460  40.620  33.880  1.00  0.00           O
ATOM   1493  N   ARG   110      29.730  41.470  35.020  1.00  0.00           N
ATOM   1494  H   ARG   110      29.040  41.190  35.710  1.00  0.00           H
ATOM   1495  CA  ARG   110      30.280  42.840  35.050  1.00  0.00           C
ATOM   1496  HA  ARG   110      30.590  43.130  34.050  1.00  0.00           H
ATOM   1497  CB  ARG   110      29.090  43.760  35.440  1.00  0.00           C
ATOM   1498  HB1 ARG   110      28.920  43.710  36.520  1.00  0.00           H
ATOM   1499  HB2 ARG   110      28.190  43.320  35.010  1.00  0.00           H
ATOM   1500  CG  ARG   110      29.140  45.230  35.150  1.00  0.00           C
ATOM   1501  HG1 ARG   110      29.860  45.700  35.820  1.00  0.00           H
ATOM   1502  HG2 ARG   110      28.180  45.720  35.330  1.00  0.00           H
ATOM   1503  CD  ARG   110      29.550  45.360  33.610  1.00  0.00           C
ATOM   1504  HD1 ARG   110      29.120  44.680  32.870  1.00  0.00           H
ATOM   1505  HD2 ARG   110      30.630  45.200  33.600  1.00  0.00           H
ATOM   1506  NE  ARG   110      29.270  46.780  33.220  1.00  0.00           N
ATOM   1507  HE  ARG   110      28.310  47.060  33.100  1.00  0.00           H
ATOM   1508  CZ  ARG   110      30.240  47.710  33.080  1.00  0.00           C
ATOM   1509  NH1 ARG   110      31.510  47.620  33.490  1.00  0.00           N
ATOM   1510 1HH1 ARG   110      31.710  46.820  34.080  1.00  0.00           H
ATOM   1511 2HH1 ARG   110      32.260  48.280  33.380  1.00  0.00           H
ATOM   1512  NH2 ARG   110      29.950  48.890  32.660  1.00  0.00           N
ATOM   1513 1HH2 ARG   110      29.050  49.170  32.280  1.00  0.00           H
ATOM   1514 2HH2 ARG   110      30.710  49.540  32.540  1.00  0.00           H
ATOM   1515  C   ARG   110      31.410  43.060  36.090  1.00  0.00           C
ATOM   1516  O   ARG   110      32.320  43.830  35.740  1.00  0.00           O
ATOM   1517  N   PHE   111      31.390  42.470  37.340  1.00  0.00           N
ATOM   1518  H   PHE   111      30.730  41.710  37.470  1.00  0.00           H
ATOM   1519  CA  PHE   111      32.450  42.670  38.410  1.00  0.00           C
ATOM   1520  HA  PHE   111      33.340  43.070  37.910  1.00  0.00           H
ATOM   1521  CB  PHE   111      31.930  43.670  39.420  1.00  0.00           C
ATOM   1522  HB1 PHE   111      32.740  43.820  40.130  1.00  0.00           H
ATOM   1523  HB2 PHE   111      31.120  43.170  39.950  1.00  0.00           H
ATOM   1524  CG  PHE   111      31.560  45.000  38.910  1.00  0.00           C
ATOM   1525  CD1 PHE   111      30.250  45.520  39.170  1.00  0.00           C
ATOM   1526  HD1 PHE   111      29.500  44.890  39.610  1.00  0.00           H
ATOM   1527  CE1 PHE   111      29.910  46.810  38.690  1.00  0.00           C
ATOM   1528  HE1 PHE   111      28.910  47.210  38.770  1.00  0.00           H
ATOM   1529  CZ  PHE   111      30.900  47.670  38.220  1.00  0.00           C
ATOM   1530  HZ  PHE   111      30.730  48.680  37.880  1.00  0.00           H
ATOM   1531  CE2 PHE   111      32.190  47.170  38.010  1.00  0.00           C
ATOM   1532  HE2 PHE   111      32.980  47.800  37.620  1.00  0.00           H
ATOM   1533  CD2 PHE   111      32.530  45.840  38.300  1.00  0.00           C
ATOM   1534  HD2 PHE   111      33.530  45.470  38.110  1.00  0.00           H
ATOM   1535  C   PHE   111      32.840  41.340  39.140  1.00  0.00           C
ATOM   1536  O   PHE   111      33.900  41.330  39.760  1.00  0.00           O
ATOM   1537  N   LEU   112      32.220  40.220  39.040  1.00  0.00           N
ATOM   1538  H   LEU   112      31.390  40.220  38.470  1.00  0.00           H
ATOM   1539  CA  LEU   112      32.690  38.970  39.660  1.00  0.00           C
ATOM   1540  HA  LEU   112      32.960  39.210  40.690  1.00  0.00           H
ATOM   1541  CB  LEU   112      31.540  37.900  39.880  1.00  0.00           C
ATOM   1542  HB1 LEU   112      31.840  36.970  40.360  1.00  0.00           H
ATOM   1543  HB2 LEU   112      31.220  37.680  38.860  1.00  0.00           H
ATOM   1544  CG  LEU   112      30.240  38.310  40.670  1.00  0.00           C
ATOM   1545  HG  LEU   112      30.080  39.380  40.510  1.00  0.00           H
ATOM   1546  CD1 LEU   112      28.910  37.630  40.280  1.00  0.00           C
ATOM   1547 1HD1 LEU   112      28.990  36.550  40.340  1.00  0.00           H
ATOM   1548 2HD1 LEU   112      28.060  38.030  40.830  1.00  0.00           H
ATOM   1549 3HD1 LEU   112      28.910  37.760  39.200  1.00  0.00           H
ATOM   1550  CD2 LEU   112      30.340  37.930  42.150  1.00  0.00           C
ATOM   1551 1HD2 LEU   112      31.300  38.240  42.570  1.00  0.00           H
ATOM   1552 2HD2 LEU   112      29.660  38.580  42.700  1.00  0.00           H
ATOM   1553 3HD2 LEU   112      30.070  36.910  42.450  1.00  0.00           H
ATOM   1554  C   LEU   112      33.860  38.320  38.900  1.00  0.00           C
ATOM   1555  O   LEU   112      33.740  38.110  37.740  1.00  0.00           O
ATOM   1556  N   THR   113      34.950  37.890  39.540  1.00  0.00           N
ATOM   1557  H   THR   113      35.050  38.110  40.520  1.00  0.00           H
ATOM   1558  CA  THR   113      36.050  37.150  39.010  1.00  0.00           C
ATOM   1559  HA  THR   113      35.990  37.290  37.930  1.00  0.00           H
ATOM   1560  CB  THR   113      37.350  37.820  39.390  1.00  0.00           C
ATOM   1561  HB  THR   113      38.130  37.580  38.670  1.00  0.00           H
ATOM   1562  CG2 THR   113      37.290  39.340  39.270  1.00  0.00           C
ATOM   1563 1HG2 THR   113      38.280  39.800  39.350  1.00  0.00           H
ATOM   1564 2HG2 THR   113      36.820  39.610  38.330  1.00  0.00           H
ATOM   1565 3HG2 THR   113      36.750  39.810  40.090  1.00  0.00           H
ATOM   1566  OG1 THR   113      37.740  37.410  40.650  1.00  0.00           O
ATOM   1567  HG1 THR   113      38.670  37.600  40.660  1.00  0.00           H
ATOM   1568  C   THR   113      36.080  35.650  39.380  1.00  0.00           C
ATOM   1569  O   THR   113      36.420  34.840  38.520  1.00  0.00           O
ATOM   1570  N   ARG   132      35.580  35.300  40.570  1.00  0.00           N
ATOM   1571  H   ARG   132      35.280  36.030  41.200  1.00  0.00           H
ATOM   1572  CA  ARG   132      35.550  33.910  41.050  1.00  0.00           C
ATOM   1573  HA  ARG   132      35.690  33.300  40.160  1.00  0.00           H
ATOM   1574  CB  ARG   132      36.720  33.680  42.070  1.00  0.00           C
ATOM   1575  HB1 ARG   132      36.560  32.680  42.460  1.00  0.00           H
ATOM   1576  HB2 ARG   132      36.630  34.380  42.900  1.00  0.00           H
ATOM   1577  CG  ARG   132      38.100  33.790  41.310  1.00  0.00           C
ATOM   1578  HG1 ARG   132      38.360  34.770  40.910  1.00  0.00           H
ATOM   1579  HG2 ARG   132      38.070  33.040  40.530  1.00  0.00           H
ATOM   1580  CD  ARG   132      39.260  33.240  42.200  1.00  0.00           C
ATOM   1581  HD1 ARG   132      39.600  32.250  41.930  1.00  0.00           H
ATOM   1582  HD2 ARG   132      38.830  33.020  43.180  1.00  0.00           H
ATOM   1583  NE  ARG   132      40.490  34.080  42.170  1.00  0.00           N
ATOM   1584  HE  ARG   132      41.110  33.930  41.390  1.00  0.00           H
ATOM   1585  CZ  ARG   132      40.820  35.140  42.860  1.00  0.00           C
ATOM   1586  NH1 ARG   132      40.110  35.650  43.780  1.00  0.00           N
ATOM   1587 1HH1 ARG   132      39.290  35.190  44.150  1.00  0.00           H
ATOM   1588 2HH1 ARG   132      40.440  36.450  44.300  1.00  0.00           H
ATOM   1589  NH2 ARG   132      41.920  35.790  42.580  1.00  0.00           N
ATOM   1590 1HH2 ARG   132      42.380  35.540  41.720  1.00  0.00           H
ATOM   1591 2HH2 ARG   132      42.230  36.640  43.030  1.00  0.00           H
ATOM   1592  C   ARG   132      34.220  33.440  41.700  1.00  0.00           C
ATOM   1593  O   ARG   132      33.840  32.260  41.650  1.00  0.00           O
ATOM   1594  N   SER   133      33.540  34.410  42.430  1.00  0.00           N
ATOM   1595  H   SER   133      34.020  35.300  42.490  1.00  0.00           H
ATOM   1596  CA  SER   133      32.310  34.000  43.140  1.00  0.00           C
ATOM   1597  HA  SER   133      32.630  33.140  43.730  1.00  0.00           H
ATOM   1598  CB  SER   133      31.870  35.150  44.070  1.00  0.00           C
ATOM   1599  HB1 SER   133      30.860  34.920  44.420  1.00  0.00           H
ATOM   1600  HB2 SER   133      31.840  36.050  43.460  1.00  0.00           H
ATOM   1601  OG  SER   133      32.800  35.310  45.070  1.00  0.00           O
ATOM   1602  HG  SER   133      32.920  36.230  45.330  1.00  0.00           H
ATOM   1603  C   SER   133      31.190  33.640  42.160  1.00  0.00           C
ATOM   1604  O   SER   133      31.130  34.300  41.100  1.00  0.00           O
ATOM   1605  N   VAL   134      30.260  32.760  42.520  1.00  0.00           N
ATOM   1606  H   VAL   134      30.200  32.480  43.480  1.00  0.00           H
ATOM   1607  CA  VAL   134      29.340  32.000  41.650  1.00  0.00           C
ATOM   1608  HA  VAL   134      29.960  31.430  40.960  1.00  0.00           H
ATOM   1609  CB  VAL   134      28.560  30.950  42.410  1.00  0.00           C
ATOM   1610  HB  VAL   134      27.840  30.490  41.740  1.00  0.00           H
ATOM   1611  CG1 VAL   134      29.520  29.990  43.070  1.00  0.00           C
ATOM   1612 1HG1 VAL   134      28.970  29.440  43.840  1.00  0.00           H
ATOM   1613 2HG1 VAL   134      29.850  29.350  42.250  1.00  0.00           H
ATOM   1614 3HG1 VAL   134      30.410  30.450  43.500  1.00  0.00           H
ATOM   1615  CG2 VAL   134      27.760  31.530  43.560  1.00  0.00           C
ATOM   1616 1HG2 VAL   134      27.330  30.710  44.130  1.00  0.00           H
ATOM   1617 2HG2 VAL   134      28.360  32.240  44.130  1.00  0.00           H
ATOM   1618 3HG2 VAL   134      26.930  32.080  43.110  1.00  0.00           H
ATOM   1619  C   VAL   134      28.330  32.850  40.820  1.00  0.00           C
ATOM   1620  O   VAL   134      28.030  32.490  39.640  1.00  0.00           O
ATOM   1621  N   LYS   135      27.790  33.920  41.420  1.00  0.00           N
ATOM   1622  H   LYS   135      28.110  34.060  42.370  1.00  0.00           H
ATOM   1623  CA  LYS   135      26.480  34.670  41.020  1.00  0.00           C
ATOM   1624  HA  LYS   135      25.670  33.940  40.980  1.00  0.00           H
ATOM   1625  CB  LYS   135      25.920  35.640  42.140  1.00  0.00           C
ATOM   1626  HB1 LYS   135      24.940  35.980  41.790  1.00  0.00           H
ATOM   1627  HB2 LYS   135      26.620  36.470  42.210  1.00  0.00           H
ATOM   1628  CG  LYS   135      25.710  34.820  43.400  1.00  0.00           C
ATOM   1629  HG1 LYS   135      26.630  34.500  43.890  1.00  0.00           H
ATOM   1630  HG2 LYS   135      25.230  33.900  43.070  1.00  0.00           H
ATOM   1631  CD  LYS   135      24.800  35.460  44.480  1.00  0.00           C
ATOM   1632  HD1 LYS   135      23.820  35.710  44.070  1.00  0.00           H
ATOM   1633  HD2 LYS   135      25.150  36.370  44.980  1.00  0.00           H
ATOM   1634  CE  LYS   135      24.660  34.380  45.610  1.00  0.00           C
ATOM   1635  HE1 LYS   135      25.690  34.110  45.850  1.00  0.00           H
ATOM   1636  HE2 LYS   135      24.100  33.560  45.160  1.00  0.00           H
ATOM   1637  NZ  LYS   135      24.020  34.880  46.850  1.00  0.00           N
ATOM   1638  HZ1 LYS   135      24.030  34.170  47.570  1.00  0.00           H
ATOM   1639  HZ2 LYS   135      24.550  35.700  47.120  1.00  0.00           H
ATOM   1640  HZ3 LYS   135      23.090  35.230  46.690  1.00  0.00           H
ATOM   1641  C   LYS   135      26.520  35.460  39.690  1.00  0.00           C
ATOM   1642  O   LYS   135      25.760  36.370  39.540  1.00  0.00           O
ATOM   1643  N   TYR   136      27.310  35.030  38.740  1.00  0.00           N
ATOM   1644  H   TYR   136      27.840  34.180  38.860  1.00  0.00           H
ATOM   1645  CA  TYR   136      27.590  35.660  37.420  1.00  0.00           C
ATOM   1646  HA  TYR   136      28.130  36.600  37.590  1.00  0.00           H
ATOM   1647  CB  TYR   136      28.530  34.810  36.570  1.00  0.00           C
ATOM   1648  HB1 TYR   136      28.280  34.980  35.530  1.00  0.00           H
ATOM   1649  HB2 TYR   136      28.210  33.780  36.700  1.00  0.00           H
ATOM   1650  CG  TYR   136      30.060  34.790  36.680  1.00  0.00           C
ATOM   1651  CD1 TYR   136      30.750  34.610  37.950  1.00  0.00           C
ATOM   1652  HD1 TYR   136      30.240  34.540  38.900  1.00  0.00           H
ATOM   1653  CE1 TYR   136      32.150  34.390  37.930  1.00  0.00           C
ATOM   1654  HE1 TYR   136      32.710  34.200  38.830  1.00  0.00           H
ATOM   1655  CZ  TYR   136      32.900  34.340  36.730  1.00  0.00           C
ATOM   1656  OH  TYR   136      34.260  34.180  36.640  1.00  0.00           O
ATOM   1657  HH  TYR   136      34.560  34.050  37.540  1.00  0.00           H
ATOM   1658  CE2 TYR   136      32.190  34.670  35.530  1.00  0.00           C
ATOM   1659  HE2 TYR   136      32.740  34.690  34.600  1.00  0.00           H
ATOM   1660  CD2 TYR   136      30.820  34.920  35.520  1.00  0.00           C
ATOM   1661  HD2 TYR   136      30.300  35.050  34.590  1.00  0.00           H
ATOM   1662  C   TYR   136      26.250  35.800  36.590  1.00  0.00           C
ATOM   1663  O   TYR   136      25.330  34.940  36.710  1.00  0.00           O
ATOM   1664  N   ASP   137      26.110  36.830  35.740  1.00  0.00           N
ATOM   1665  H   ASP   137      26.880  37.460  35.570  1.00  0.00           H
ATOM   1666  CA  ASP   137      24.850  37.210  35.060  1.00  0.00           C
ATOM   1667  HA  ASP   137      24.050  37.030  35.780  1.00  0.00           H
ATOM   1668  CB  ASP   137      24.800  38.740  35.020  1.00  0.00           C
ATOM   1669  HB1 ASP   137      25.650  39.130  34.460  1.00  0.00           H
ATOM   1670  HB2 ASP   137      25.020  39.120  36.020  1.00  0.00           H
ATOM   1671  CG  ASP   137      23.410  39.350  34.560  1.00  0.00           C
ATOM   1672  OD1 ASP   137      23.390  40.580  34.410  1.00  0.00           O
ATOM   1673  OD2 ASP   137      22.390  38.680  34.650  1.00  0.00           O
ATOM   1674  C   ASP   137      24.510  36.460  33.740  1.00  0.00           C
ATOM   1675  O   ASP   137      23.320  36.150  33.510  1.00  0.00           O
ATOM   1676  N   TYR   138      25.470  36.180  32.860  1.00  0.00           N
ATOM   1677  H   TYR   138      26.410  36.130  33.210  1.00  0.00           H
ATOM   1678  CA  TYR   138      25.340  35.620  31.530  1.00  0.00           C
ATOM   1679  HA  TYR   138      24.320  35.650  31.140  1.00  0.00           H
ATOM   1680  CB  TYR   138      26.080  36.570  30.550  1.00  0.00           C
ATOM   1681  HB1 TYR   138      26.050  36.070  29.580  1.00  0.00           H
ATOM   1682  HB2 TYR   138      27.150  36.630  30.760  1.00  0.00           H
ATOM   1683  CG  TYR   138      25.430  37.910  30.470  1.00  0.00           C
ATOM   1684  CD1 TYR   138      25.800  39.000  31.310  1.00  0.00           C
ATOM   1685  HD1 TYR   138      26.650  38.870  31.970  1.00  0.00           H
ATOM   1686  CE1 TYR   138      25.050  40.160  31.290  1.00  0.00           C
ATOM   1687  HE1 TYR   138      25.170  41.060  31.860  1.00  0.00           H
ATOM   1688  CZ  TYR   138      24.050  40.360  30.250  1.00  0.00           C
ATOM   1689  OH  TYR   138      23.400  41.540  30.280  1.00  0.00           O
ATOM   1690  HH  TYR   138      22.890  41.770  29.500  1.00  0.00           H
ATOM   1691  CE2 TYR   138      23.710  39.300  29.410  1.00  0.00           C
ATOM   1692  HE2 TYR   138      22.920  39.340  28.680  1.00  0.00           H
ATOM   1693  CD2 TYR   138      24.380  38.040  29.490  1.00  0.00           C
ATOM   1694  HD2 TYR   138      24.090  37.200  28.870  1.00  0.00           H
ATOM   1695  C   TYR   138      25.860  34.160  31.540  1.00  0.00           C
ATOM   1696  O   TYR   138      26.940  33.840  32.060  1.00  0.00           O
ATOM   1697  N   TRP   139      25.200  33.270  30.770  1.00  0.00           N
ATOM   1698  H   TRP   139      24.290  33.610  30.500  1.00  0.00           H
ATOM   1699  CA  TRP   139      25.560  31.820  30.800  1.00  0.00           C
ATOM   1700  HA  TRP   139      26.640  31.740  30.930  1.00  0.00           H
ATOM   1701  CB  TRP   139      24.760  31.120  31.940  1.00  0.00           C
ATOM   1702  HB1 TRP   139      24.830  30.030  31.840  1.00  0.00           H
ATOM   1703  HB2 TRP   139      23.680  31.270  31.830  1.00  0.00           H
ATOM   1704  CG  TRP   139      25.280  31.400  33.350  1.00  0.00           C
ATOM   1705  CD1 TRP   139      24.900  32.480  34.040  1.00  0.00           C
ATOM   1706  HD1 TRP   139      24.160  33.210  33.760  1.00  0.00           H
ATOM   1707  NE1 TRP   139      25.560  32.480  35.220  1.00  0.00           N
ATOM   1708  HE1 TRP   139      25.370  33.150  35.950  1.00  0.00           H
ATOM   1709  CE2 TRP   139      26.570  31.500  35.270  1.00  0.00           C
ATOM   1710  CZ2 TRP   139      27.430  31.080  36.280  1.00  0.00           C
ATOM   1711  HZ2 TRP   139      27.460  31.650  37.190  1.00  0.00           H
ATOM   1712  CH2 TRP   139      28.260  29.950  36.030  1.00  0.00           C
ATOM   1713  HH2 TRP   139      28.980  29.650  36.780  1.00  0.00           H
ATOM   1714  CZ3 TRP   139      28.070  29.190  34.860  1.00  0.00           C
ATOM   1715  HZ3 TRP   139      28.740  28.390  34.610  1.00  0.00           H
ATOM   1716  CE3 TRP   139      27.060  29.490  33.970  1.00  0.00           C
ATOM   1717  HE3 TRP   139      26.830  28.830  33.150  1.00  0.00           H
ATOM   1718  CD2 TRP   139      26.310  30.740  34.120  1.00  0.00           C
ATOM   1719  C   TRP   139      25.180  31.140  29.440  1.00  0.00           C
ATOM   1720  O   TRP   139      24.630  31.710  28.510  1.00  0.00           O
ATOM   1721  N   GLY   140      25.620  29.900  29.330  1.00  0.00           N
ATOM   1722  H   GLY   140      26.200  29.460  30.030  1.00  0.00           H
ATOM   1723  CA  GLY   140      25.430  29.100  28.110  1.00  0.00           C
ATOM   1724  HA1 GLY   140      26.370  29.010  27.570  1.00  0.00           H
ATOM   1725  HA2 GLY   140      24.780  29.550  27.350  1.00  0.00           H
ATOM   1726  C   GLY   140      24.840  27.740  28.460  1.00  0.00           C
ATOM   1727  O   GLY   140      24.040  27.750  29.360  1.00  0.00           O
ATOM   1728  N   GLN   141      25.230  26.690  27.740  1.00  0.00           N
ATOM   1729  H   GLN   141      25.960  26.870  27.070  1.00  0.00           H
ATOM   1730  CA  GLN   141      24.670  25.330  27.980  1.00  0.00           C
ATOM   1731  HA  GLN   141      24.130  25.300  28.920  1.00  0.00           H
ATOM   1732  CB  GLN   141      23.760  25.000  26.760  1.00  0.00           C
ATOM   1733  HB1 GLN   141      23.440  23.960  26.890  1.00  0.00           H
ATOM   1734  HB2 GLN   141      24.220  25.240  25.800  1.00  0.00           H
ATOM   1735  CG  GLN   141      22.430  25.860  26.790  1.00  0.00           C
ATOM   1736  HG1 GLN   141      22.780  26.890  26.820  1.00  0.00           H
ATOM   1737  HG2 GLN   141      21.950  25.560  27.720  1.00  0.00           H
ATOM   1738  CD  GLN   141      21.560  25.630  25.560  1.00  0.00           C
ATOM   1739  OE1 GLN   141      22.070  24.980  24.620  1.00  0.00           O
ATOM   1740  NE2 GLN   141      20.340  26.140  25.430  1.00  0.00           N
ATOM   1741 1HE2 GLN   141      19.940  26.560  26.260  1.00  0.00           H
ATOM   1742 2HE2 GLN   141      19.790  26.120  24.580  1.00  0.00           H
ATOM   1743  C   GLN   141      25.690  24.200  28.190  1.00  0.00           C
ATOM   1744  O   GLN   141      25.350  23.050  28.440  1.00  0.00           O
ATOM   1745  N   GLY   142      26.990  24.650  28.060  1.00  0.00           N
ATOM   1746  H   GLY   142      27.170  25.520  27.570  1.00  0.00           H
ATOM   1747  CA  GLY   142      28.200  23.790  28.370  1.00  0.00           C
ATOM   1748  HA1 GLY   142      27.730  23.010  28.970  1.00  0.00           H
ATOM   1749  HA2 GLY   142      28.920  24.420  28.900  1.00  0.00           H
ATOM   1750  C   GLY   142      28.840  23.030  27.180  1.00  0.00           C
ATOM   1751  O   GLY   142      28.090  23.070  26.200  1.00  0.00           O
ATOM   1752  N   THR   143      29.980  22.330  27.270  1.00  0.00           N
ATOM   1753  H   THR   143      30.490  22.510  28.130  1.00  0.00           H
ATOM   1754  CA  THR   143      30.620  21.430  26.340  1.00  0.00           C
ATOM   1755  HA  THR   143      29.840  21.100  25.660  1.00  0.00           H
ATOM   1756  CB  THR   143      31.670  22.170  25.570  1.00  0.00           C
ATOM   1757  HB  THR   143      31.190  22.990  25.030  1.00  0.00           H
ATOM   1758  CG2 THR   143      32.750  22.770  26.380  1.00  0.00           C
ATOM   1759 1HG2 THR   143      33.270  21.900  26.780  1.00  0.00           H
ATOM   1760 2HG2 THR   143      33.540  23.290  25.840  1.00  0.00           H
ATOM   1761 3HG2 THR   143      32.330  23.500  27.070  1.00  0.00           H
ATOM   1762  OG1 THR   143      32.290  21.370  24.540  1.00  0.00           O
ATOM   1763  HG1 THR   143      31.560  21.080  23.990  1.00  0.00           H
ATOM   1764  C   THR   143      31.150  20.180  27.120  1.00  0.00           C
ATOM   1765  O   THR   143      31.590  20.210  28.280  1.00  0.00           O
ATOM   1766  N   GLN   144      31.080  19.010  26.550  1.00  0.00           N
ATOM   1767  H   GLN   144      30.810  18.890  25.580  1.00  0.00           H
ATOM   1768  CA  GLN   144      31.470  17.760  27.240  1.00  0.00           C
ATOM   1769  HA  GLN   144      31.370  17.890  28.320  1.00  0.00           H
ATOM   1770  CB  GLN   144      30.530  16.640  26.850  1.00  0.00           C
ATOM   1771  HB1 GLN   144      30.820  16.220  25.880  1.00  0.00           H
ATOM   1772  HB2 GLN   144      29.520  16.980  26.640  1.00  0.00           H
ATOM   1773  CG  GLN   144      30.430  15.460  27.870  1.00  0.00           C
ATOM   1774  HG1 GLN   144      30.180  15.900  28.830  1.00  0.00           H
ATOM   1775  HG2 GLN   144      31.380  14.930  27.950  1.00  0.00           H
ATOM   1776  CD  GLN   144      29.380  14.460  27.520  1.00  0.00           C
ATOM   1777  OE1 GLN   144      29.330  13.920  26.430  1.00  0.00           O
ATOM   1778  NE2 GLN   144      28.480  14.150  28.440  1.00  0.00           N
ATOM   1779 1HE2 GLN   144      28.380  14.690  29.290  1.00  0.00           H
ATOM   1780 2HE2 GLN   144      27.850  13.380  28.280  1.00  0.00           H
ATOM   1781  C   GLN   144      32.980  17.420  27.030  1.00  0.00           C
ATOM   1782  O   GLN   144      33.300  17.020  25.970  1.00  0.00           O
ATOM   1783  N   VAL   145      33.810  17.380  28.080  1.00  0.00           N
ATOM   1784  H   VAL   145      33.510  17.710  28.990  1.00  0.00           H
ATOM   1785  CA  VAL   145      35.140  16.670  28.000  1.00  0.00           C
ATOM   1786  HA  VAL   145      35.440  16.750  26.950  1.00  0.00           H
ATOM   1787  CB  VAL   145      36.270  17.450  28.740  1.00  0.00           C
ATOM   1788  HB  VAL   145      36.150  17.350  29.810  1.00  0.00           H
ATOM   1789  CG1 VAL   145      37.680  16.910  28.450  1.00  0.00           C
ATOM   1790 1HG1 VAL   145      37.850  16.960  27.380  1.00  0.00           H
ATOM   1791 2HG1 VAL   145      38.390  17.560  28.980  1.00  0.00           H
ATOM   1792 3HG1 VAL   145      37.630  15.880  28.810  1.00  0.00           H
ATOM   1793  CG2 VAL   145      36.350  18.890  28.270  1.00  0.00           C
ATOM   1794 1HG2 VAL   145      37.160  19.400  28.800  1.00  0.00           H
ATOM   1795 2HG2 VAL   145      36.590  19.010  27.220  1.00  0.00           H
ATOM   1796 3HG2 VAL   145      35.480  19.510  28.490  1.00  0.00           H
ATOM   1797  C   VAL   145      35.050  15.220  28.540  1.00  0.00           C
ATOM   1798  O   VAL   145      34.360  14.990  29.580  1.00  0.00           O
ATOM   1799  N   THR   146      35.810  14.220  27.970  1.00  0.00           N
ATOM   1800  H   THR   146      36.360  14.480  27.160  1.00  0.00           H
ATOM   1801  CA  THR   146      36.110  12.900  28.500  1.00  0.00           C
ATOM   1802  HA  THR   146      36.030  13.040  29.570  1.00  0.00           H
ATOM   1803  CB  THR   146      35.160  11.840  27.960  1.00  0.00           C
ATOM   1804  HB  THR   146      35.370  11.690  26.900  1.00  0.00           H
ATOM   1805  CG2 THR   146      35.380  10.470  28.750  1.00  0.00           C
ATOM   1806 1HG2 THR   146      35.030  10.650  29.770  1.00  0.00           H
ATOM   1807 2HG2 THR   146      35.010   9.600  28.200  1.00  0.00           H
ATOM   1808 3HG2 THR   146      36.420  10.220  28.970  1.00  0.00           H
ATOM   1809  OG1 THR   146      33.810  12.150  28.210  1.00  0.00           O
ATOM   1810  HG1 THR   146      33.530  12.910  27.690  1.00  0.00           H
ATOM   1811  C   THR   146      37.600  12.510  28.350  1.00  0.00           C
ATOM   1812  O   THR   146      38.100  12.580  27.260  1.00  0.00           O
ATOM   1813  N   VAL   147      38.290  12.120  29.440  1.00  0.00           N
ATOM   1814  H   VAL   147      37.800  12.050  30.320  1.00  0.00           H
ATOM   1815  CA  VAL   147      39.690  11.700  29.490  1.00  0.00           C
ATOM   1816  HA  VAL   147      40.060  11.810  28.480  1.00  0.00           H
ATOM   1817  CB  VAL   147      40.450  12.690  30.360  1.00  0.00           C
ATOM   1818  HB  VAL   147      40.110  12.630  31.390  1.00  0.00           H
ATOM   1819  CG1 VAL   147      41.870  12.230  30.320  1.00  0.00           C
ATOM   1820 1HG1 VAL   147      42.070  11.200  30.620  1.00  0.00           H
ATOM   1821 2HG1 VAL   147      42.280  12.400  29.330  1.00  0.00           H
ATOM   1822 3HG1 VAL   147      42.510  12.670  31.090  1.00  0.00           H
ATOM   1823  CG2 VAL   147      40.410  14.130  29.750  1.00  0.00           C
ATOM   1824 1HG2 VAL   147      40.930  14.170  28.800  1.00  0.00           H
ATOM   1825 2HG2 VAL   147      39.370  14.430  29.630  1.00  0.00           H
ATOM   1826 3HG2 VAL   147      40.880  14.880  30.390  1.00  0.00           H
ATOM   1827  C   VAL   147      39.820  10.240  29.920  1.00  0.00           C
ATOM   1828  O   VAL   147      39.460   9.960  31.070  1.00  0.00           O
ATOM   1829  N   SER   148      40.360   9.350  29.110  1.00  0.00           N
ATOM   1830  H   SER   148      40.650   9.580  28.170  1.00  0.00           H
ATOM   1831  CA  SER   148      40.300   7.870  29.300  1.00  0.00           C
ATOM   1832  HA  SER   148      39.630   7.700  30.140  1.00  0.00           H
ATOM   1833  CB  SER   148      39.580   7.250  28.030  1.00  0.00           C
ATOM   1834  HB1 SER   148      38.560   7.640  27.970  1.00  0.00           H
ATOM   1835  HB2 SER   148      39.580   6.170  28.100  1.00  0.00           H
ATOM   1836  OG  SER   148      40.280   7.590  26.850  1.00  0.00           O
ATOM   1837  HG  SER   148      40.120   8.470  26.500  1.00  0.00           H
ATOM   1838  C   SER   148      41.630   7.180  29.520  1.00  0.00           C
ATOM   1839  O   SER   148      42.700   7.590  29.080  1.00  0.00           O
ATOM   1840  N   SER   149      41.550   6.080  30.190  1.00  0.00           N
ATOM   1841  H   SER   149      40.630   5.890  30.570  1.00  0.00           H
ATOM   1842  CA  SER   149      42.590   5.230  30.640  1.00  0.00           C
ATOM   1843  HA  SER   149      43.260   4.940  29.830  1.00  0.00           H
ATOM   1844  CB  SER   149      43.310   5.840  31.820  1.00  0.00           C
ATOM   1845  HB1 SER   149      44.030   5.150  32.280  1.00  0.00           H
ATOM   1846  HB2 SER   149      42.550   6.120  32.550  1.00  0.00           H
ATOM   1847  OG  SER   149      44.030   6.920  31.350  1.00  0.00           O
ATOM   1848  HG  SER   149      43.730   7.060  30.450  1.00  0.00           H
ATOM   1849  C   SER   149      42.020   3.860  31.030  1.00  0.00           C
ATOM   1850  OC1 SER   149      42.420   2.900  30.330  1.00  0.00           O
ATOM   1851  OC2 SER   149      41.550   3.650  32.140  1.00  0.00           O
TER
ENDMDL
