# Supplementary material for: Targeting Ras-binding domain of ELMO1 by computational nanobody design
Source: Commun Biol. 2023 Mar 17;6:284. doi: 10.1038/s42003-023-04657-w (PMC10023680; doi:10.1038/s42003-023-04657-w)
Supplement: Supplementary file 4 — Supplementary Data 2 [file 42003_2023_4657_MOESM4_ESM.zip › MD_input_output/Nb01_snapshot/snapshot_079000.pdb]

REMARK    GENERATED BY TRJCONV
TITLE     Protein in water t= 7900.00000 step= 3950000
REMARK    THIS IS A SIMULATION BOX
CRYST1   67.454   67.454   67.454  90.00  90.00  90.00 P 1           1
MODEL        1
ATOM      1  N   VAL     2      22.880  47.670  39.230  1.00  0.00           N
ATOM      2  H1  VAL     2      22.790  48.660  39.050  1.00  0.00           H
ATOM      3  H2  VAL     2      21.970  47.310  38.970  1.00  0.00           H
ATOM      4  H3  VAL     2      22.990  47.700  40.230  1.00  0.00           H
ATOM      5  CA  VAL     2      24.020  46.990  38.430  1.00  0.00           C
ATOM      6  HA  VAL     2      23.600  46.900  37.430  1.00  0.00           H
ATOM      7  CB  VAL     2      25.390  47.740  38.490  1.00  0.00           C
ATOM      8  HB  VAL     2      25.100  48.790  38.420  1.00  0.00           H
ATOM      9  CG1 VAL     2      26.230  47.690  39.790  1.00  0.00           C
ATOM     10 1HG1 VAL     2      27.130  48.280  39.610  1.00  0.00           H
ATOM     11 2HG1 VAL     2      25.650  48.190  40.570  1.00  0.00           H
ATOM     12 3HG1 VAL     2      26.390  46.650  40.090  1.00  0.00           H
ATOM     13  CG2 VAL     2      26.390  47.440  37.300  1.00  0.00           C
ATOM     14 1HG2 VAL     2      25.800  47.550  36.390  1.00  0.00           H
ATOM     15 2HG2 VAL     2      27.280  48.070  37.320  1.00  0.00           H
ATOM     16 3HG2 VAL     2      26.700  46.390  37.270  1.00  0.00           H
ATOM     17  C   VAL     2      24.170  45.600  38.820  1.00  0.00           C
ATOM     18  O   VAL     2      23.890  45.180  39.930  1.00  0.00           O
ATOM     19  N   GLN     3      24.680  44.740  37.950  1.00  0.00           N
ATOM     20  H   GLN     3      25.020  45.060  37.050  1.00  0.00           H
ATOM     21  CA  GLN     3      24.930  43.300  38.200  1.00  0.00           C
ATOM     22  HA  GLN     3      25.410  43.220  39.170  1.00  0.00           H
ATOM     23  CB  GLN     3      23.650  42.460  38.140  1.00  0.00           C
ATOM     24  HB1 GLN     3      22.910  43.010  38.720  1.00  0.00           H
ATOM     25  HB2 GLN     3      23.890  41.540  38.670  1.00  0.00           H
ATOM     26  CG  GLN     3      22.980  42.160  36.810  1.00  0.00           C
ATOM     27  HG1 GLN     3      22.090  41.550  36.960  1.00  0.00           H
ATOM     28  HG2 GLN     3      23.530  41.390  36.270  1.00  0.00           H
ATOM     29  CD  GLN     3      22.600  43.370  35.900  1.00  0.00           C
ATOM     30  OE1 GLN     3      23.200  43.670  34.900  1.00  0.00           O
ATOM     31  NE2 GLN     3      21.440  43.960  36.190  1.00  0.00           N
ATOM     32 1HE2 GLN     3      20.920  43.780  37.030  1.00  0.00           H
ATOM     33 2HE2 GLN     3      21.130  44.570  35.450  1.00  0.00           H
ATOM     34  C   GLN     3      25.920  42.710  37.180  1.00  0.00           C
ATOM     35  O   GLN     3      26.100  43.260  36.130  1.00  0.00           O
ATOM     36  N   LEU     4      26.550  41.630  37.550  1.00  0.00           N
ATOM     37  H   LEU     4      26.290  41.190  38.420  1.00  0.00           H
ATOM     38  CA  LEU     4      27.590  40.960  36.750  1.00  0.00           C
ATOM     39  HA  LEU     4      28.050  41.650  36.030  1.00  0.00           H
ATOM     40  CB  LEU     4      28.690  40.320  37.590  1.00  0.00           C
ATOM     41  HB1 LEU     4      29.500  40.000  36.940  1.00  0.00           H
ATOM     42  HB2 LEU     4      28.180  39.460  38.030  1.00  0.00           H
ATOM     43  CG  LEU     4      29.210  41.170  38.790  1.00  0.00           C
ATOM     44  HG  LEU     4      28.430  41.310  39.540  1.00  0.00           H
ATOM     45  CD1 LEU     4      30.420  40.360  39.370  1.00  0.00           C
ATOM     46 1HD1 LEU     4      30.780  40.910  40.240  1.00  0.00           H
ATOM     47 2HD1 LEU     4      30.080  39.360  39.650  1.00  0.00           H
ATOM     48 3HD1 LEU     4      31.210  40.280  38.630  1.00  0.00           H
ATOM     49  CD2 LEU     4      29.730  42.510  38.190  1.00  0.00           C
ATOM     50 1HD2 LEU     4      29.030  43.020  37.530  1.00  0.00           H
ATOM     51 2HD2 LEU     4      30.040  43.060  39.070  1.00  0.00           H
ATOM     52 3HD2 LEU     4      30.580  42.190  37.590  1.00  0.00           H
ATOM     53  C   LEU     4      26.970  40.000  35.750  1.00  0.00           C
ATOM     54  O   LEU     4      25.940  39.360  36.000  1.00  0.00           O
ATOM     55  N   VAL     5      27.590  39.870  34.570  1.00  0.00           N
ATOM     56  H   VAL     5      28.490  40.320  34.440  1.00  0.00           H
ATOM     57  CA  VAL     5      27.020  38.930  33.530  1.00  0.00           C
ATOM     58  HA  VAL     5      26.040  38.570  33.860  1.00  0.00           H
ATOM     59  CB  VAL     5      26.790  39.660  32.200  1.00  0.00           C
ATOM     60  HB  VAL     5      27.740  39.970  31.780  1.00  0.00           H
ATOM     61  CG1 VAL     5      26.230  38.650  31.170  1.00  0.00           C
ATOM     62 1HG1 VAL     5      26.920  37.870  30.860  1.00  0.00           H
ATOM     63 2HG1 VAL     5      25.310  38.230  31.580  1.00  0.00           H
ATOM     64 3HG1 VAL     5      25.910  39.200  30.280  1.00  0.00           H
ATOM     65  CG2 VAL     5      26.060  40.980  32.370  1.00  0.00           C
ATOM     66 1HG2 VAL     5      26.770  41.710  32.750  1.00  0.00           H
ATOM     67 2HG2 VAL     5      25.610  41.240  31.410  1.00  0.00           H
ATOM     68 3HG2 VAL     5      25.320  40.920  33.170  1.00  0.00           H
ATOM     69  C   VAL     5      28.040  37.800  33.370  1.00  0.00           C
ATOM     70  O   VAL     5      29.250  37.970  33.270  1.00  0.00           O
ATOM     71  N   GLU     6      27.560  36.580  33.400  1.00  0.00           N
ATOM     72  H   GLU     6      26.560  36.490  33.510  1.00  0.00           H
ATOM     73  CA  GLU     6      28.390  35.360  33.380  1.00  0.00           C
ATOM     74  HA  GLU     6      29.450  35.610  33.250  1.00  0.00           H
ATOM     75  CB  GLU     6      28.170  34.450  34.630  1.00  0.00           C
ATOM     76  HB1 GLU     6      28.810  33.580  34.470  1.00  0.00           H
ATOM     77  HB2 GLU     6      27.130  34.120  34.690  1.00  0.00           H
ATOM     78  CG  GLU     6      28.580  35.180  35.960  1.00  0.00           C
ATOM     79  HG1 GLU     6      29.220  36.030  35.730  1.00  0.00           H
ATOM     80  HG2 GLU     6      29.220  34.480  36.480  1.00  0.00           H
ATOM     81  CD  GLU     6      27.390  35.530  36.840  1.00  0.00           C
ATOM     82  OE1 GLU     6      26.310  35.900  36.380  1.00  0.00           O
ATOM     83  OE2 GLU     6      27.550  35.510  38.100  1.00  0.00           O
ATOM     84  C   GLU     6      27.940  34.510  32.110  1.00  0.00           C
ATOM     85  O   GLU     6      26.820  34.030  32.030  1.00  0.00           O
ATOM     86  N   SER     7      28.840  34.360  31.110  1.00  0.00           N
ATOM     87  H   SER     7      29.770  34.740  31.120  1.00  0.00           H
ATOM     88  CA  SER     7      28.580  33.510  29.970  1.00  0.00           C
ATOM     89  HA  SER     7      27.750  32.830  30.190  1.00  0.00           H
ATOM     90  CB  SER     7      28.180  34.320  28.810  1.00  0.00           C
ATOM     91  HB1 SER     7      27.240  34.780  29.110  1.00  0.00           H
ATOM     92  HB2 SER     7      27.870  33.710  27.970  1.00  0.00           H
ATOM     93  OG  SER     7      29.190  35.290  28.520  1.00  0.00           O
ATOM     94  HG  SER     7      28.850  35.990  27.960  1.00  0.00           H
ATOM     95  C   SER     7      29.780  32.580  29.650  1.00  0.00           C
ATOM     96  O   SER     7      30.920  32.870  29.820  1.00  0.00           O
ATOM     97  N   GLY     9      29.470  31.390  29.140  1.00  0.00           N
ATOM     98  H   GLY     9      28.490  31.210  29.010  1.00  0.00           H
ATOM     99  CA  GLY     9      30.360  30.380  28.530  1.00  0.00           C
ATOM    100  HA1 GLY     9      31.430  30.570  28.650  1.00  0.00           H
ATOM    101  HA2 GLY     9      30.100  30.360  27.470  1.00  0.00           H
ATOM    102  C   GLY     9      30.070  28.960  29.080  1.00  0.00           C
ATOM    103  O   GLY     9      30.810  27.930  28.860  1.00  0.00           O
ATOM    104  N   GLY    10      29.010  28.800  29.880  1.00  0.00           N
ATOM    105  H   GLY    10      28.390  29.560  30.070  1.00  0.00           H
ATOM    106  CA  GLY    10      28.590  27.470  30.280  1.00  0.00           C
ATOM    107  HA1 GLY    10      27.730  27.650  30.930  1.00  0.00           H
ATOM    108  HA2 GLY    10      29.400  26.940  30.780  1.00  0.00           H
ATOM    109  C   GLY    10      27.990  26.620  29.120  1.00  0.00           C
ATOM    110  O   GLY    10      27.550  27.150  28.140  1.00  0.00           O
ATOM    111  N   GLY    11      28.040  25.280  29.300  1.00  0.00           N
ATOM    112  H   GLY    11      28.520  24.960  30.140  1.00  0.00           H
ATOM    113  CA  GLY    11      27.370  24.290  28.410  1.00  0.00           C
ATOM    114  HA1 GLY    11      27.530  24.450  27.350  1.00  0.00           H
ATOM    115  HA2 GLY    11      26.280  24.360  28.520  1.00  0.00           H
ATOM    116  C   GLY    11      27.760  22.880  28.730  1.00  0.00           C
ATOM    117  O   GLY    11      28.250  22.580  29.810  1.00  0.00           O
ATOM    118  N   LEU    12      27.690  22.010  27.680  1.00  0.00           N
ATOM    119  H   LEU    12      27.430  22.390  26.780  1.00  0.00           H
ATOM    120  CA  LEU    12      27.980  20.610  27.750  1.00  0.00           C
ATOM    121  HA  LEU    12      28.040  20.300  28.790  1.00  0.00           H
ATOM    122  CB  LEU    12      26.930  19.710  27.040  1.00  0.00           C
ATOM    123  HB1 LEU    12      26.930  20.110  26.020  1.00  0.00           H
ATOM    124  HB2 LEU    12      26.000  20.010  27.520  1.00  0.00           H
ATOM    125  CG  LEU    12      26.970  18.160  27.160  1.00  0.00           C
ATOM    126  HG  LEU    12      27.820  17.760  26.620  1.00  0.00           H
ATOM    127  CD1 LEU    12      27.060  17.660  28.660  1.00  0.00           C
ATOM    128 1HD1 LEU    12      26.360  18.230  29.270  1.00  0.00           H
ATOM    129 2HD1 LEU    12      26.960  16.570  28.730  1.00  0.00           H
ATOM    130 3HD1 LEU    12      28.020  17.900  29.120  1.00  0.00           H
ATOM    131  CD2 LEU    12      25.760  17.560  26.460  1.00  0.00           C
ATOM    132 1HD2 LEU    12      24.840  18.090  26.700  1.00  0.00           H
ATOM    133 2HD2 LEU    12      25.800  17.680  25.380  1.00  0.00           H
ATOM    134 3HD2 LEU    12      25.660  16.480  26.540  1.00  0.00           H
ATOM    135  C   LEU    12      29.410  20.270  27.230  1.00  0.00           C
ATOM    136  O   LEU    12      29.730  20.680  26.120  1.00  0.00           O
ATOM    137  N   VAL    13      30.160  19.420  27.940  1.00  0.00           N
ATOM    138  H   VAL    13      29.830  19.120  28.850  1.00  0.00           H
ATOM    139  CA  VAL    13      31.480  18.990  27.380  1.00  0.00           C
ATOM    140  HA  VAL    13      31.480  19.040  26.300  1.00  0.00           H
ATOM    141  CB  VAL    13      32.670  19.760  27.850  1.00  0.00           C
ATOM    142  HB  VAL    13      33.640  19.380  27.520  1.00  0.00           H
ATOM    143  CG1 VAL    13      32.600  21.200  27.410  1.00  0.00           C
ATOM    144 1HG1 VAL    13      32.460  21.340  26.340  1.00  0.00           H
ATOM    145 2HG1 VAL    13      31.740  21.600  27.950  1.00  0.00           H
ATOM    146 3HG1 VAL    13      33.470  21.800  27.690  1.00  0.00           H
ATOM    147  CG2 VAL    13      32.740  19.840  29.360  1.00  0.00           C
ATOM    148 1HG2 VAL    13      33.620  20.430  29.600  1.00  0.00           H
ATOM    149 2HG2 VAL    13      31.860  20.260  29.840  1.00  0.00           H
ATOM    150 3HG2 VAL    13      32.920  18.850  29.780  1.00  0.00           H
ATOM    151  C   VAL    13      31.690  17.470  27.680  1.00  0.00           C
ATOM    152  O   VAL    13      31.060  16.850  28.530  1.00  0.00           O
ATOM    153  N   GLN    14      32.690  16.900  26.970  1.00  0.00           N
ATOM    154  H   GLN    14      33.110  17.430  26.230  1.00  0.00           H
ATOM    155  CA  GLN    14      33.210  15.590  27.270  1.00  0.00           C
ATOM    156  HA  GLN    14      32.510  15.050  27.910  1.00  0.00           H
ATOM    157  CB  GLN    14      33.510  14.960  25.890  1.00  0.00           C
ATOM    158  HB1 GLN    14      34.200  14.150  26.140  1.00  0.00           H
ATOM    159  HB2 GLN    14      34.040  15.660  25.240  1.00  0.00           H
ATOM    160  CG  GLN    14      32.250  14.490  25.210  1.00  0.00           C
ATOM    161  HG1 GLN    14      31.500  15.270  25.150  1.00  0.00           H
ATOM    162  HG2 GLN    14      31.760  13.690  25.780  1.00  0.00           H
ATOM    163  CD  GLN    14      32.540  13.960  23.800  1.00  0.00           C
ATOM    164  OE1 GLN    14      33.680  14.090  23.320  1.00  0.00           O
ATOM    165  NE2 GLN    14      31.570  13.450  23.070  1.00  0.00           N
ATOM    166 1HE2 GLN    14      30.730  13.130  23.540  1.00  0.00           H
ATOM    167 2HE2 GLN    14      31.840  13.120  22.160  1.00  0.00           H
ATOM    168  C   GLN    14      34.460  15.760  28.170  1.00  0.00           C
ATOM    169  O   GLN    14      34.980  16.870  28.410  1.00  0.00           O
ATOM    170  N   ALA    15      34.900  14.620  28.680  1.00  0.00           N
ATOM    171  H   ALA    15      34.280  13.850  28.490  1.00  0.00           H
ATOM    172  CA  ALA    15      35.990  14.520  29.670  1.00  0.00           C
ATOM    173  HA  ALA    15      35.820  15.340  30.380  1.00  0.00           H
ATOM    174  CB  ALA    15      36.060  13.170  30.360  1.00  0.00           C
ATOM    175  HB1 ALA    15      35.980  12.310  29.700  1.00  0.00           H
ATOM    176  HB2 ALA    15      37.020  13.010  30.850  1.00  0.00           H
ATOM    177  HB3 ALA    15      35.270  13.180  31.120  1.00  0.00           H
ATOM    178  C   ALA    15      37.280  14.840  28.920  1.00  0.00           C
ATOM    179  O   ALA    15      37.360  14.480  27.730  1.00  0.00           O
ATOM    180  N   GLY    16      38.290  15.340  29.620  1.00  0.00           N
ATOM    181  H   GLY    16      38.110  15.520  30.590  1.00  0.00           H
ATOM    182  CA  GLY    16      39.530  15.710  28.940  1.00  0.00           C
ATOM    183  HA1 GLY    16      39.830  14.900  28.280  1.00  0.00           H
ATOM    184  HA2 GLY    16      40.300  15.840  29.700  1.00  0.00           H
ATOM    185  C   GLY    16      39.430  16.990  28.130  1.00  0.00           C
ATOM    186  O   GLY    16      40.500  17.410  27.670  1.00  0.00           O
ATOM    187  N   ASP    17      38.290  17.680  28.020  1.00  0.00           N
ATOM    188  H   ASP    17      37.440  17.350  28.470  1.00  0.00           H
ATOM    189  CA  ASP    17      38.210  18.970  27.350  1.00  0.00           C
ATOM    190  HA  ASP    17      39.050  19.030  26.670  1.00  0.00           H
ATOM    191  CB  ASP    17      36.850  19.080  26.580  1.00  0.00           C
ATOM    192  HB1 ASP    17      36.030  19.540  27.140  1.00  0.00           H
ATOM    193  HB2 ASP    17      36.600  18.090  26.210  1.00  0.00           H
ATOM    194  CG  ASP    17      36.900  19.930  25.320  1.00  0.00           C
ATOM    195  OD1 ASP    17      38.000  20.270  24.870  1.00  0.00           O
ATOM    196  OD2 ASP    17      35.820  20.280  24.780  1.00  0.00           O
ATOM    197  C   ASP    17      38.460  20.200  28.320  1.00  0.00           C
ATOM    198  O   ASP    17      38.770  19.960  29.510  1.00  0.00           O
ATOM    199  N   SER    18      38.570  21.380  27.700  1.00  0.00           N
ATOM    200  H   SER    18      38.390  21.340  26.700  1.00  0.00           H
ATOM    201  CA  SER    18      38.610  22.660  28.390  1.00  0.00           C
ATOM    202  HA  SER    18      38.670  22.520  29.470  1.00  0.00           H
ATOM    203  CB  SER    18      39.920  23.310  27.900  1.00  0.00           C
ATOM    204  HB1 SER    18      40.200  24.220  28.430  1.00  0.00           H
ATOM    205  HB2 SER    18      39.800  23.550  26.840  1.00  0.00           H
ATOM    206  OG  SER    18      41.050  22.450  28.030  1.00  0.00           O
ATOM    207  HG  SER    18      40.720  21.550  28.000  1.00  0.00           H
ATOM    208  C   SER    18      37.410  23.630  28.180  1.00  0.00           C
ATOM    209  O   SER    18      36.770  23.570  27.190  1.00  0.00           O
ATOM    210  N   LEU    19      37.190  24.610  28.980  1.00  0.00           N
ATOM    211  H   LEU    19      37.870  24.830  29.700  1.00  0.00           H
ATOM    212  CA  LEU    19      36.110  25.630  28.880  1.00  0.00           C
ATOM    213  HA  LEU    19      35.810  25.660  27.830  1.00  0.00           H
ATOM    214  CB  LEU    19      34.910  25.310  29.780  1.00  0.00           C
ATOM    215  HB1 LEU    19      34.210  26.140  29.880  1.00  0.00           H
ATOM    216  HB2 LEU    19      35.230  24.940  30.750  1.00  0.00           H
ATOM    217  CG  LEU    19      34.030  24.230  29.210  1.00  0.00           C
ATOM    218  HG  LEU    19      34.600  23.320  29.020  1.00  0.00           H
ATOM    219  CD1 LEU    19      32.990  23.740  30.230  1.00  0.00           C
ATOM    220 1HD1 LEU    19      32.250  24.510  30.480  1.00  0.00           H
ATOM    221 2HD1 LEU    19      32.470  22.900  29.760  1.00  0.00           H
ATOM    222 3HD1 LEU    19      33.470  23.540  31.180  1.00  0.00           H
ATOM    223  CD2 LEU    19      33.440  24.650  27.900  1.00  0.00           C
ATOM    224 1HD2 LEU    19      32.550  24.090  27.610  1.00  0.00           H
ATOM    225 2HD2 LEU    19      33.150  25.690  27.860  1.00  0.00           H
ATOM    226 3HD2 LEU    19      34.220  24.500  27.140  1.00  0.00           H
ATOM    227  C   LEU    19      36.660  26.940  29.400  1.00  0.00           C
ATOM    228  O   LEU    19      37.490  27.000  30.290  1.00  0.00           O
ATOM    229  N   ARG    20      36.170  28.060  28.800  1.00  0.00           N
ATOM    230  H   ARG    20      35.650  27.990  27.940  1.00  0.00           H
ATOM    231  CA  ARG    20      36.570  29.470  29.240  1.00  0.00           C
ATOM    232  HA  ARG    20      37.260  29.460  30.080  1.00  0.00           H
ATOM    233  CB  ARG    20      37.410  30.180  28.130  1.00  0.00           C
ATOM    234  HB1 ARG    20      36.770  30.050  27.250  1.00  0.00           H
ATOM    235  HB2 ARG    20      38.310  29.620  27.870  1.00  0.00           H
ATOM    236  CG  ARG    20      37.670  31.690  28.300  1.00  0.00           C
ATOM    237  HG1 ARG    20      38.150  31.910  29.260  1.00  0.00           H
ATOM    238  HG2 ARG    20      36.740  32.250  28.250  1.00  0.00           H
ATOM    239  CD  ARG    20      38.700  32.200  27.310  1.00  0.00           C
ATOM    240  HD1 ARG    20      38.540  31.760  26.320  1.00  0.00           H
ATOM    241  HD2 ARG    20      39.650  31.730  27.570  1.00  0.00           H
ATOM    242  NE  ARG    20      38.680  33.650  27.200  1.00  0.00           N
ATOM    243  HE  ARG    20      37.810  34.020  26.850  1.00  0.00           H
ATOM    244  CZ  ARG    20      39.750  34.480  27.270  1.00  0.00           C
ATOM    245  NH1 ARG    20      40.840  34.060  27.760  1.00  0.00           N
ATOM    246 1HH1 ARG    20      40.970  33.170  28.210  1.00  0.00           H
ATOM    247 2HH1 ARG    20      41.610  34.710  27.850  1.00  0.00           H
ATOM    248  NH2 ARG    20      39.750  35.800  26.940  1.00  0.00           N
ATOM    249 1HH2 ARG    20      38.980  36.270  26.480  1.00  0.00           H
ATOM    250 2HH2 ARG    20      40.550  36.390  27.050  1.00  0.00           H
ATOM    251  C   ARG    20      35.300  30.280  29.530  1.00  0.00           C
ATOM    252  O   ARG    20      34.510  30.570  28.630  1.00  0.00           O
ATOM    253  N   LEU    21      35.230  30.660  30.800  1.00  0.00           N
ATOM    254  H   LEU    21      36.070  30.630  31.350  1.00  0.00           H
ATOM    255  CA  LEU    21      34.120  31.280  31.500  1.00  0.00           C
ATOM    256  HA  LEU    21      33.270  31.040  30.860  1.00  0.00           H
ATOM    257  CB  LEU    21      33.870  30.680  32.870  1.00  0.00           C
ATOM    258  HB1 LEU    21      32.890  31.000  33.210  1.00  0.00           H
ATOM    259  HB2 LEU    21      34.580  31.070  33.600  1.00  0.00           H
ATOM    260  CG  LEU    21      33.830  29.150  32.930  1.00  0.00           C
ATOM    261  HG  LEU    21      34.830  28.740  32.800  1.00  0.00           H
ATOM    262  CD1 LEU    21      33.450  28.820  34.360  1.00  0.00           C
ATOM    263 1HD1 LEU    21      33.570  27.760  34.570  1.00  0.00           H
ATOM    264 2HD1 LEU    21      34.110  29.290  35.090  1.00  0.00           H
ATOM    265 3HD1 LEU    21      32.380  29.040  34.450  1.00  0.00           H
ATOM    266  CD2 LEU    21      32.860  28.500  31.970  1.00  0.00           C
ATOM    267 1HD2 LEU    21      33.060  28.840  30.950  1.00  0.00           H
ATOM    268 2HD2 LEU    21      33.010  27.430  32.100  1.00  0.00           H
ATOM    269 3HD2 LEU    21      31.830  28.740  32.230  1.00  0.00           H
ATOM    270  C   LEU    21      34.320  32.760  31.580  1.00  0.00           C
ATOM    271  O   LEU    21      35.310  33.200  32.170  1.00  0.00           O
ATOM    272  N   SER    22      33.420  33.480  30.970  1.00  0.00           N
ATOM    273  H   SER    22      32.590  33.050  30.580  1.00  0.00           H
ATOM    274  CA  SER    22      33.530  34.960  30.790  1.00  0.00           C
ATOM    275  HA  SER    22      34.540  35.260  31.030  1.00  0.00           H
ATOM    276  CB  SER    22      33.340  35.420  29.360  1.00  0.00           C
ATOM    277  HB1 SER    22      32.270  35.300  29.170  1.00  0.00           H
ATOM    278  HB2 SER    22      33.960  34.840  28.680  1.00  0.00           H
ATOM    279  OG  SER    22      33.770  36.740  29.180  1.00  0.00           O
ATOM    280  HG  SER    22      33.460  37.040  28.320  1.00  0.00           H
ATOM    281  C   SER    22      32.670  35.760  31.800  1.00  0.00           C
ATOM    282  O   SER    22      31.600  35.270  32.060  1.00  0.00           O
ATOM    283  N   CYS    23      33.130  36.860  32.350  1.00  0.00           N
ATOM    284  H   CYS    23      34.040  37.230  32.110  1.00  0.00           H
ATOM    285  CA  CYS    23      32.350  37.610  33.310  1.00  0.00           C
ATOM    286  HA  CYS    23      31.280  37.410  33.230  1.00  0.00           H
ATOM    287  CB  CYS    23      32.730  37.240  34.750  1.00  0.00           C
ATOM    288  HB1 CYS    23      33.810  37.230  34.860  1.00  0.00           H
ATOM    289  HB2 CYS    23      32.400  36.240  35.060  1.00  0.00           H
ATOM    290  SG  CYS    23      31.900  38.250  36.040  1.00  0.00           S
ATOM    291  C   CYS    23      32.560  39.160  33.240  1.00  0.00           C
ATOM    292  O   CYS    23      33.770  39.530  33.230  1.00  0.00           O
ATOM    293  N   ALA    24      31.460  39.900  33.240  1.00  0.00           N
ATOM    294  H   ALA    24      30.540  39.510  33.290  1.00  0.00           H
ATOM    295  CA  ALA    24      31.420  41.330  32.940  1.00  0.00           C
ATOM    296  HA  ALA    24      32.300  41.590  32.350  1.00  0.00           H
ATOM    297  CB  ALA    24      30.140  41.620  32.040  1.00  0.00           C
ATOM    298  HB1 ALA    24      30.230  42.630  31.640  1.00  0.00           H
ATOM    299  HB2 ALA    24      30.150  40.930  31.190  1.00  0.00           H
ATOM    300  HB3 ALA    24      29.200  41.580  32.590  1.00  0.00           H
ATOM    301  C   ALA    24      31.370  42.210  34.190  1.00  0.00           C
ATOM    302  O   ALA    24      30.280  42.210  34.820  1.00  0.00           O
ATOM    303  N   ALA    25      32.370  42.980  34.520  1.00  0.00           N
ATOM    304  H   ALA    25      33.150  43.030  33.880  1.00  0.00           H
ATOM    305  CA  ALA    25      32.370  43.970  35.660  1.00  0.00           C
ATOM    306  HA  ALA    25      32.070  43.470  36.580  1.00  0.00           H
ATOM    307  CB  ALA    25      33.770  44.590  35.740  1.00  0.00           C
ATOM    308  HB1 ALA    25      33.970  45.050  34.770  1.00  0.00           H
ATOM    309  HB2 ALA    25      33.920  45.340  36.520  1.00  0.00           H
ATOM    310  HB3 ALA    25      34.490  43.810  35.990  1.00  0.00           H
ATOM    311  C   ALA    25      31.360  45.080  35.590  1.00  0.00           C
ATOM    312  O   ALA    25      31.250  45.720  36.620  1.00  0.00           O
ATOM    313  N   SER    26      30.570  45.250  34.490  1.00  0.00           N
ATOM    314  H   SER    26      30.710  44.510  33.820  1.00  0.00           H
ATOM    315  CA  SER    26      29.390  46.100  34.340  1.00  0.00           C
ATOM    316  HA  SER    26      29.240  46.240  33.270  1.00  0.00           H
ATOM    317  CB  SER    26      28.190  45.460  34.950  1.00  0.00           C
ATOM    318  HB1 SER    26      27.330  46.110  34.820  1.00  0.00           H
ATOM    319  HB2 SER    26      28.310  45.230  36.010  1.00  0.00           H
ATOM    320  OG  SER    26      27.910  44.300  34.210  1.00  0.00           O
ATOM    321  HG  SER    26      27.100  43.950  34.560  1.00  0.00           H
ATOM    322  C   SER    26      29.570  47.530  34.970  1.00  0.00           C
ATOM    323  O   SER    26      28.610  48.190  35.430  1.00  0.00           O
ATOM    324  N   GLY    27      30.840  48.000  34.910  1.00  0.00           N
ATOM    325  H   GLY    27      31.520  47.540  34.320  1.00  0.00           H
ATOM    326  CA  GLY    27      31.130  49.460  35.020  1.00  0.00           C
ATOM    327  HA1 GLY    27      30.190  50.010  35.100  1.00  0.00           H
ATOM    328  HA2 GLY    27      31.670  49.850  34.160  1.00  0.00           H
ATOM    329  C   GLY    27      31.700  49.880  36.410  1.00  0.00           C
ATOM    330  O   GLY    27      32.000  51.020  36.630  1.00  0.00           O
ATOM    331  N   LEU    28      31.710  48.880  37.300  1.00  0.00           N
ATOM    332  H   LEU    28      31.390  47.970  37.020  1.00  0.00           H
ATOM    333  CA  LEU    28      32.500  48.940  38.540  1.00  0.00           C
ATOM    334  HA  LEU    28      32.060  49.720  39.170  1.00  0.00           H
ATOM    335  CB  LEU    28      32.360  47.600  39.410  1.00  0.00           C
ATOM    336  HB1 LEU    28      32.940  47.550  40.330  1.00  0.00           H
ATOM    337  HB2 LEU    28      32.790  46.800  38.820  1.00  0.00           H
ATOM    338  CG  LEU    28      30.930  47.130  39.640  1.00  0.00           C
ATOM    339  HG  LEU    28      30.470  46.970  38.660  1.00  0.00           H
ATOM    340  CD1 LEU    28      30.910  45.830  40.430  1.00  0.00           C
ATOM    341 1HD1 LEU    28      31.230  44.990  39.820  1.00  0.00           H
ATOM    342 2HD1 LEU    28      31.540  45.830  41.320  1.00  0.00           H
ATOM    343 3HD1 LEU    28      29.890  45.710  40.790  1.00  0.00           H
ATOM    344  CD2 LEU    28      30.060  48.230  40.440  1.00  0.00           C
ATOM    345 1HD2 LEU    28      29.910  49.100  39.800  1.00  0.00           H
ATOM    346 2HD2 LEU    28      29.140  47.810  40.850  1.00  0.00           H
ATOM    347 3HD2 LEU    28      30.660  48.550  41.290  1.00  0.00           H
ATOM    348  C   LEU    28      34.010  49.350  38.250  1.00  0.00           C
ATOM    349  O   LEU    28      34.540  49.240  37.160  1.00  0.00           O
ATOM    350  N   LEU    29      34.600  49.930  39.330  1.00  0.00           N
ATOM    351  H   LEU    29      34.080  49.850  40.190  1.00  0.00           H
ATOM    352  CA  LEU    29      35.960  50.540  39.420  1.00  0.00           C
ATOM    353  HA  LEU    29      36.000  51.220  38.560  1.00  0.00           H
ATOM    354  CB  LEU    29      36.030  51.420  40.610  1.00  0.00           C
ATOM    355  HB1 LEU    29      35.930  50.840  41.520  1.00  0.00           H
ATOM    356  HB2 LEU    29      35.140  52.060  40.550  1.00  0.00           H
ATOM    357  CG  LEU    29      37.220  52.320  40.830  1.00  0.00           C
ATOM    358  HG  LEU    29      38.130  51.740  40.690  1.00  0.00           H
ATOM    359  CD1 LEU    29      37.080  53.500  39.860  1.00  0.00           C
ATOM    360 1HD1 LEU    29      37.920  54.190  39.950  1.00  0.00           H
ATOM    361 2HD1 LEU    29      37.170  53.010  38.890  1.00  0.00           H
ATOM    362 3HD1 LEU    29      36.190  54.100  40.000  1.00  0.00           H
ATOM    363  CD2 LEU    29      37.220  52.960  42.200  1.00  0.00           C
ATOM    364 1HD2 LEU    29      37.350  52.150  42.920  1.00  0.00           H
ATOM    365 2HD2 LEU    29      37.950  53.760  42.270  1.00  0.00           H
ATOM    366 3HD2 LEU    29      36.230  53.360  42.370  1.00  0.00           H
ATOM    367  C   LEU    29      36.950  49.380  39.360  1.00  0.00           C
ATOM    368  O   LEU    29      37.650  49.110  40.320  1.00  0.00           O
ATOM    369  N   PHE    30      36.980  48.700  38.250  1.00  0.00           N
ATOM    370  H   PHE    30      36.320  48.910  37.520  1.00  0.00           H
ATOM    371  CA  PHE    30      37.820  47.480  38.050  1.00  0.00           C
ATOM    372  HA  PHE    30      37.770  46.870  38.950  1.00  0.00           H
ATOM    373  CB  PHE    30      37.180  46.730  36.890  1.00  0.00           C
ATOM    374  HB1 PHE    30      37.350  47.320  35.990  1.00  0.00           H
ATOM    375  HB2 PHE    30      36.120  46.720  37.160  1.00  0.00           H
ATOM    376  CG  PHE    30      37.700  45.360  36.580  1.00  0.00           C
ATOM    377  CD1 PHE    30      37.640  44.280  37.510  1.00  0.00           C
ATOM    378  HD1 PHE    30      37.120  44.430  38.440  1.00  0.00           H
ATOM    379  CE1 PHE    30      38.110  43.020  37.140  1.00  0.00           C
ATOM    380  HE1 PHE    30      38.130  42.260  37.910  1.00  0.00           H
ATOM    381  CZ  PHE    30      38.650  42.770  35.900  1.00  0.00           C
ATOM    382  HZ  PHE    30      39.030  41.770  35.760  1.00  0.00           H
ATOM    383  CE2 PHE    30      38.690  43.820  34.930  1.00  0.00           C
ATOM    384  HE2 PHE    30      39.010  43.700  33.900  1.00  0.00           H
ATOM    385  CD2 PHE    30      38.320  45.080  35.360  1.00  0.00           C
ATOM    386  HD2 PHE    30      38.570  45.960  34.790  1.00  0.00           H
ATOM    387  C   PHE    30      39.290  47.730  37.760  1.00  0.00           C
ATOM    388  O   PHE    30      40.040  46.790  37.900  1.00  0.00           O
ATOM    389  N   SER    37      39.670  49.020  37.770  1.00  0.00           N
ATOM    390  H   SER    37      39.090  49.800  37.510  1.00  0.00           H
ATOM    391  CA  SER    37      40.990  49.510  38.060  1.00  0.00           C
ATOM    392  HA  SER    37      41.710  49.060  37.370  1.00  0.00           H
ATOM    393  CB  SER    37      41.200  50.970  37.680  1.00  0.00           C
ATOM    394  HB1 SER    37      41.130  51.060  36.590  1.00  0.00           H
ATOM    395  HB2 SER    37      42.170  51.360  38.000  1.00  0.00           H
ATOM    396  OG  SER    37      40.220  51.730  38.310  1.00  0.00           O
ATOM    397  HG  SER    37      40.130  52.450  37.680  1.00  0.00           H
ATOM    398  C   SER    37      41.460  49.340  39.550  1.00  0.00           C
ATOM    399  O   SER    37      42.660  49.230  39.810  1.00  0.00           O
ATOM    400  N   PHE    38      40.550  49.100  40.510  1.00  0.00           N
ATOM    401  H   PHE    38      39.620  49.390  40.250  1.00  0.00           H
ATOM    402  CA  PHE    38      40.930  48.800  41.950  1.00  0.00           C
ATOM    403  HA  PHE    38      41.950  48.410  42.000  1.00  0.00           H
ATOM    404  CB  PHE    38      40.670  50.020  42.870  1.00  0.00           C
ATOM    405  HB1 PHE    38      40.720  49.730  43.920  1.00  0.00           H
ATOM    406  HB2 PHE    38      39.700  50.470  42.620  1.00  0.00           H
ATOM    407  CG  PHE    38      41.720  51.090  42.650  1.00  0.00           C
ATOM    408  CD1 PHE    38      41.470  52.060  41.730  1.00  0.00           C
ATOM    409  HD1 PHE    38      40.530  52.180  41.220  1.00  0.00           H
ATOM    410  CE1 PHE    38      42.450  53.020  41.430  1.00  0.00           C
ATOM    411  HE1 PHE    38      42.220  53.700  40.620  1.00  0.00           H
ATOM    412  CZ  PHE    38      43.760  52.950  41.980  1.00  0.00           C
ATOM    413  HZ  PHE    38      44.510  53.670  41.700  1.00  0.00           H
ATOM    414  CE2 PHE    38      43.980  51.970  42.970  1.00  0.00           C
ATOM    415  HE2 PHE    38      44.940  51.810  43.450  1.00  0.00           H
ATOM    416  CD2 PHE    38      42.990  50.990  43.240  1.00  0.00           C
ATOM    417  HD2 PHE    38      43.170  50.190  43.930  1.00  0.00           H
ATOM    418  C   PHE    38      40.150  47.600  42.500  1.00  0.00           C
ATOM    419  O   PHE    38      40.440  47.250  43.690  1.00  0.00           O
ATOM    420  N   TYR    39      39.130  47.100  41.770  1.00  0.00           N
ATOM    421  H   TYR    39      38.870  47.590  40.920  1.00  0.00           H
ATOM    422  CA  TYR    39      38.340  45.970  42.280  1.00  0.00           C
ATOM    423  HA  TYR    39      38.330  46.040  43.370  1.00  0.00           H
ATOM    424  CB  TYR    39      36.890  46.120  41.780  1.00  0.00           C
ATOM    425  HB1 TYR    39      36.450  45.200  41.420  1.00  0.00           H
ATOM    426  HB2 TYR    39      37.060  46.710  40.880  1.00  0.00           H
ATOM    427  CG  TYR    39      35.960  46.960  42.690  1.00  0.00           C
ATOM    428  CD1 TYR    39      36.390  48.080  43.430  1.00  0.00           C
ATOM    429  HD1 TYR    39      37.390  48.470  43.290  1.00  0.00           H
ATOM    430  CE1 TYR    39      35.540  48.830  44.240  1.00  0.00           C
ATOM    431  HE1 TYR    39      35.790  49.800  44.650  1.00  0.00           H
ATOM    432  CZ  TYR    39      34.230  48.330  44.540  1.00  0.00           C
ATOM    433  OH  TYR    39      33.360  49.070  45.270  1.00  0.00           O
ATOM    434  HH  TYR    39      32.560  48.580  45.450  1.00  0.00           H
ATOM    435  CE2 TYR    39      33.770  47.180  43.870  1.00  0.00           C
ATOM    436  HE2 TYR    39      32.800  46.760  44.110  1.00  0.00           H
ATOM    437  CD2 TYR    39      34.590  46.570  42.830  1.00  0.00           C
ATOM    438  HD2 TYR    39      34.340  45.650  42.320  1.00  0.00           H
ATOM    439  C   TYR    39      38.870  44.570  41.920  1.00  0.00           C
ATOM    440  O   TYR    39      39.330  44.210  40.840  1.00  0.00           O
ATOM    441  N   ILE    40      38.730  43.790  42.940  1.00  0.00           N
ATOM    442  H   ILE    40      38.120  44.140  43.670  1.00  0.00           H
ATOM    443  CA  ILE    40      39.100  42.330  43.010  1.00  0.00           C
ATOM    444  HA  ILE    40      39.900  42.110  42.300  1.00  0.00           H
ATOM    445  CB  ILE    40      39.520  41.840  44.440  1.00  0.00           C
ATOM    446  HB  ILE    40      38.650  41.840  45.100  1.00  0.00           H
ATOM    447  CG2 ILE    40      40.120  40.430  44.370  1.00  0.00           C
ATOM    448 1HG2 ILE    40      39.560  39.770  43.710  1.00  0.00           H
ATOM    449 2HG2 ILE    40      41.190  40.470  44.170  1.00  0.00           H
ATOM    450 3HG2 ILE    40      39.950  40.010  45.360  1.00  0.00           H
ATOM    451  CG1 ILE    40      40.500  42.870  45.130  1.00  0.00           C
ATOM    452 1HG1 ILE    40      40.010  43.840  45.140  1.00  0.00           H
ATOM    453 2HG1 ILE    40      41.440  42.930  44.580  1.00  0.00           H
ATOM    454  CD  ILE    40      40.850  42.420  46.520  1.00  0.00           C
ATOM    455  HD1 ILE    40      39.990  42.570  47.160  1.00  0.00           H
ATOM    456  HD2 ILE    40      41.250  41.410  46.650  1.00  0.00           H
ATOM    457  HD3 ILE    40      41.620  43.110  46.850  1.00  0.00           H
ATOM    458  C   ILE    40      37.800  41.610  42.490  1.00  0.00           C
ATOM    459  O   ILE    40      36.670  42.010  42.790  1.00  0.00           O
ATOM    460  N   MET    41      38.020  40.560  41.780  1.00  0.00           N
ATOM    461  H   MET    41      38.980  40.280  41.650  1.00  0.00           H
ATOM    462  CA  MET    41      36.920  39.800  41.120  1.00  0.00           C
ATOM    463  HA  MET    41      36.120  39.820  41.850  1.00  0.00           H
ATOM    464  CB  MET    41      36.460  40.320  39.810  1.00  0.00           C
ATOM    465  HB1 MET    41      35.660  39.630  39.570  1.00  0.00           H
ATOM    466  HB2 MET    41      37.310  40.350  39.120  1.00  0.00           H
ATOM    467  CG  MET    41      35.870  41.710  39.810  1.00  0.00           C
ATOM    468  HG1 MET    41      36.640  42.410  40.140  1.00  0.00           H
ATOM    469  HG2 MET    41      35.190  41.690  40.670  1.00  0.00           H
ATOM    470  SD  MET    41      35.000  42.370  38.330  1.00  0.00           S
ATOM    471  CE  MET    41      33.870  40.980  37.910  1.00  0.00           C
ATOM    472  HE1 MET    41      34.480  40.280  37.340  1.00  0.00           H
ATOM    473  HE2 MET    41      33.550  40.380  38.770  1.00  0.00           H
ATOM    474  HE3 MET    41      33.040  41.360  37.310  1.00  0.00           H
ATOM    475  C   MET    41      37.220  38.290  41.080  1.00  0.00           C
ATOM    476  O   MET    41      38.340  37.900  40.630  1.00  0.00           O
ATOM    477  N   GLY    42      36.280  37.430  41.370  1.00  0.00           N
ATOM    478  H   GLY    42      35.360  37.780  41.610  1.00  0.00           H
ATOM    479  CA  GLY    42      36.570  36.020  41.270  1.00  0.00           C
ATOM    480  HA1 GLY    42      36.830  35.680  42.280  1.00  0.00           H
ATOM    481  HA2 GLY    42      37.480  35.900  40.680  1.00  0.00           H
ATOM    482  C   GLY    42      35.430  35.090  40.900  1.00  0.00           C
ATOM    483  O   GLY    42      34.340  35.550  40.490  1.00  0.00           O
ATOM    484  N   TRP    43      35.660  33.830  40.940  1.00  0.00           N
ATOM    485  H   TRP    43      36.520  33.540  41.400  1.00  0.00           H
ATOM    486  CA  TRP    43      34.670  32.700  40.750  1.00  0.00           C
ATOM    487  HA  TRP    43      33.730  33.210  40.520  1.00  0.00           H
ATOM    488  CB  TRP    43      35.010  31.860  39.510  1.00  0.00           C
ATOM    489  HB1 TRP    43      34.410  30.950  39.470  1.00  0.00           H
ATOM    490  HB2 TRP    43      36.050  31.580  39.700  1.00  0.00           H
ATOM    491  CG  TRP    43      34.790  32.580  38.260  1.00  0.00           C
ATOM    492  CD1 TRP    43      35.690  33.380  37.630  1.00  0.00           C
ATOM    493  HD1 TRP    43      36.670  33.610  38.010  1.00  0.00           H
ATOM    494  NE1 TRP    43      35.230  33.810  36.400  1.00  0.00           N
ATOM    495  HE1 TRP    43      35.640  34.530  35.820  1.00  0.00           H
ATOM    496  CE2 TRP    43      33.970  33.330  36.210  1.00  0.00           C
ATOM    497  CZ2 TRP    43      33.050  33.520  35.200  1.00  0.00           C
ATOM    498  HZ2 TRP    43      33.360  34.220  34.440  1.00  0.00           H
ATOM    499  CH2 TRP    43      31.760  32.910  35.280  1.00  0.00           C
ATOM    500  HH2 TRP    43      30.970  33.060  34.550  1.00  0.00           H
ATOM    501  CZ3 TRP    43      31.490  32.070  36.370  1.00  0.00           C
ATOM    502  HZ3 TRP    43      30.610  31.440  36.350  1.00  0.00           H
ATOM    503  CE3 TRP    43      32.400  31.890  37.450  1.00  0.00           C
ATOM    504  HE3 TRP    43      32.200  31.260  38.300  1.00  0.00           H
ATOM    505  CD2 TRP    43      33.680  32.530  37.390  1.00  0.00           C
ATOM    506  C   TRP    43      34.480  31.750  41.930  1.00  0.00           C
ATOM    507  O   TRP    43      35.410  31.520  42.680  1.00  0.00           O
ATOM    508  N   PHE    44      33.250  31.280  42.040  1.00  0.00           N
ATOM    509  H   PHE    44      32.570  31.650  41.400  1.00  0.00           H
ATOM    510  CA  PHE    44      32.840  30.310  42.950  1.00  0.00           C
ATOM    511  HA  PHE    44      33.690  29.850  43.450  1.00  0.00           H
ATOM    512  CB  PHE    44      31.980  30.890  44.080  1.00  0.00           C
ATOM    513  HB1 PHE    44      31.630  29.970  44.540  1.00  0.00           H
ATOM    514  HB2 PHE    44      31.100  31.370  43.640  1.00  0.00           H
ATOM    515  CG  PHE    44      32.710  31.740  45.110  1.00  0.00           C
ATOM    516  CD1 PHE    44      32.970  33.120  44.740  1.00  0.00           C
ATOM    517  HD1 PHE    44      32.640  33.440  43.760  1.00  0.00           H
ATOM    518  CE1 PHE    44      33.480  33.980  45.680  1.00  0.00           C
ATOM    519  HE1 PHE    44      33.570  35.020  45.430  1.00  0.00           H
ATOM    520  CZ  PHE    44      33.730  33.530  47.000  1.00  0.00           C
ATOM    521  HZ  PHE    44      34.180  34.240  47.680  1.00  0.00           H
ATOM    522  CE2 PHE    44      33.510  32.160  47.410  1.00  0.00           C
ATOM    523  HE2 PHE    44      33.640  31.910  48.460  1.00  0.00           H
ATOM    524  CD2 PHE    44      32.950  31.270  46.450  1.00  0.00           C
ATOM    525  HD2 PHE    44      32.700  30.270  46.780  1.00  0.00           H
ATOM    526  C   PHE    44      32.010  29.280  42.100  1.00  0.00           C
ATOM    527  O   PHE    44      31.560  29.570  41.010  1.00  0.00           O
ATOM    528  N   ARG    45      31.800  28.080  42.580  1.00  0.00           N
ATOM    529  H   ARG    45      32.290  27.830  43.430  1.00  0.00           H
ATOM    530  CA  ARG    45      30.830  27.080  41.940  1.00  0.00           C
ATOM    531  HA  ARG    45      30.150  27.640  41.300  1.00  0.00           H
ATOM    532  CB  ARG    45      31.550  26.130  40.970  1.00  0.00           C
ATOM    533  HB1 ARG    45      32.080  26.770  40.260  1.00  0.00           H
ATOM    534  HB2 ARG    45      30.800  25.580  40.400  1.00  0.00           H
ATOM    535  CG  ARG    45      32.450  25.010  41.550  1.00  0.00           C
ATOM    536  HG1 ARG    45      31.760  24.210  41.830  1.00  0.00           H
ATOM    537  HG2 ARG    45      33.070  25.290  42.400  1.00  0.00           H
ATOM    538  CD  ARG    45      33.470  24.390  40.660  1.00  0.00           C
ATOM    539  HD1 ARG    45      34.230  25.080  40.300  1.00  0.00           H
ATOM    540  HD2 ARG    45      32.990  24.110  39.720  1.00  0.00           H
ATOM    541  NE  ARG    45      34.130  23.170  41.260  1.00  0.00           N
ATOM    542  HE  ARG    45      33.940  22.880  42.210  1.00  0.00           H
ATOM    543  CZ  ARG    45      35.050  22.410  40.820  1.00  0.00           C
ATOM    544  NH1 ARG    45      35.450  22.430  39.600  1.00  0.00           N
ATOM    545 1HH1 ARG    45      35.050  23.040  38.900  1.00  0.00           H
ATOM    546 2HH1 ARG    45      36.130  21.710  39.420  1.00  0.00           H
ATOM    547  NH2 ARG    45      35.690  21.540  41.620  1.00  0.00           N
ATOM    548 1HH2 ARG    45      35.620  21.820  42.590  1.00  0.00           H
ATOM    549 2HH2 ARG    45      36.360  20.890  41.250  1.00  0.00           H
ATOM    550  C   ARG    45      29.950  26.170  42.880  1.00  0.00           C
ATOM    551  O   ARG    45      30.220  26.150  44.060  1.00  0.00           O
ATOM    552  N   GLN    46      28.820  25.680  42.410  1.00  0.00           N
ATOM    553  H   GLN    46      28.500  26.090  41.540  1.00  0.00           H
ATOM    554  CA  GLN    46      27.920  24.740  43.050  1.00  0.00           C
ATOM    555  HA  GLN    46      28.550  24.300  43.830  1.00  0.00           H
ATOM    556  CB  GLN    46      26.890  25.560  43.720  1.00  0.00           C
ATOM    557  HB1 GLN    46      26.150  25.920  43.000  1.00  0.00           H
ATOM    558  HB2 GLN    46      27.340  26.410  44.230  1.00  0.00           H
ATOM    559  CG  GLN    46      26.110  24.670  44.710  1.00  0.00           C
ATOM    560  HG1 GLN    46      26.800  24.110  45.340  1.00  0.00           H
ATOM    561  HG2 GLN    46      25.430  24.090  44.080  1.00  0.00           H
ATOM    562  CD  GLN    46      25.120  25.360  45.640  1.00  0.00           C
ATOM    563  OE1 GLN    46      24.590  26.420  45.340  1.00  0.00           O
ATOM    564  NE2 GLN    46      24.870  24.710  46.740  1.00  0.00           N
ATOM    565 1HE2 GLN    46      25.140  23.740  46.810  1.00  0.00           H
ATOM    566 2HE2 GLN    46      24.350  25.240  47.430  1.00  0.00           H
ATOM    567  C   GLN    46      27.390  23.620  42.150  1.00  0.00           C
ATOM    568  O   GLN    46      26.570  23.730  41.270  1.00  0.00           O
ATOM    569  N   ALA    47      28.070  22.470  42.300  1.00  0.00           N
ATOM    570  H   ALA    47      28.820  22.500  42.980  1.00  0.00           H
ATOM    571  CA  ALA    47      27.720  21.210  41.720  1.00  0.00           C
ATOM    572  HA  ALA    47      27.680  21.210  40.630  1.00  0.00           H
ATOM    573  CB  ALA    47      28.860  20.350  42.110  1.00  0.00           C
ATOM    574  HB1 ALA    47      29.150  20.460  43.150  1.00  0.00           H
ATOM    575  HB2 ALA    47      28.650  19.300  41.870  1.00  0.00           H
ATOM    576  HB3 ALA    47      29.730  20.670  41.530  1.00  0.00           H
ATOM    577  C   ALA    47      26.260  20.770  42.190  1.00  0.00           C
ATOM    578  O   ALA    47      25.820  20.980  43.330  1.00  0.00           O
ATOM    579  N   PRO    48      25.440  20.000  41.430  1.00  0.00           N
ATOM    580  CD  PRO    48      25.710  19.470  40.070  1.00  0.00           C
ATOM    581  HD1 PRO    48      26.750  19.170  39.930  1.00  0.00           H
ATOM    582  HD2 PRO    48      25.480  20.230  39.320  1.00  0.00           H
ATOM    583  CG  PRO    48      24.780  18.240  39.910  1.00  0.00           C
ATOM    584  HG1 PRO    48      25.160  17.300  40.300  1.00  0.00           H
ATOM    585  HG2 PRO    48      24.390  18.050  38.920  1.00  0.00           H
ATOM    586  CB  PRO    48      23.590  18.730  40.730  1.00  0.00           C
ATOM    587  HB1 PRO    48      22.880  17.930  40.930  1.00  0.00           H
ATOM    588  HB2 PRO    48      22.960  19.400  40.150  1.00  0.00           H
ATOM    589  CA  PRO    48      24.090  19.470  41.900  1.00  0.00           C
ATOM    590  HA  PRO    48      23.380  20.260  42.090  1.00  0.00           H
ATOM    591  C   PRO    48      24.260  18.490  43.140  1.00  0.00           C
ATOM    592  O   PRO    48      25.190  17.700  43.280  1.00  0.00           O
ATOM    593  N   GLY    49      23.420  18.660  44.190  1.00  0.00           N
ATOM    594  H   GLY    49      22.680  19.350  44.120  1.00  0.00           H
ATOM    595  CA  GLY    49      23.570  17.880  45.480  1.00  0.00           C
ATOM    596  HA1 GLY    49      23.590  16.830  45.180  1.00  0.00           H
ATOM    597  HA2 GLY    49      22.660  18.130  46.030  1.00  0.00           H
ATOM    598  C   GLY    49      24.710  18.290  46.380  1.00  0.00           C
ATOM    599  O   GLY    49      24.920  17.610  47.360  1.00  0.00           O
ATOM    600  N   ARG    50      25.460  19.400  46.020  1.00  0.00           N
ATOM    601  H   ARG    50      25.190  19.880  45.170  1.00  0.00           H
ATOM    602  CA  ARG    50      26.620  19.830  46.770  1.00  0.00           C
ATOM    603  HA  ARG    50      26.760  19.210  47.660  1.00  0.00           H
ATOM    604  CB  ARG    50      27.960  19.720  45.970  1.00  0.00           C
ATOM    605  HB1 ARG    50      28.810  20.230  46.410  1.00  0.00           H
ATOM    606  HB2 ARG    50      27.750  20.130  44.980  1.00  0.00           H
ATOM    607  CG  ARG    50      28.610  18.330  45.920  1.00  0.00           C
ATOM    608  HG1 ARG    50      27.820  17.620  45.670  1.00  0.00           H
ATOM    609  HG2 ARG    50      29.170  18.160  46.840  1.00  0.00           H
ATOM    610  CD  ARG    50      29.750  18.220  44.900  1.00  0.00           C
ATOM    611  HD1 ARG    50      30.390  19.100  45.000  1.00  0.00           H
ATOM    612  HD2 ARG    50      29.300  18.280  43.910  1.00  0.00           H
ATOM    613  NE  ARG    50      30.530  17.010  45.020  1.00  0.00           N
ATOM    614  HE  ARG    50      30.910  16.800  45.930  1.00  0.00           H
ATOM    615  CZ  ARG    50      30.970  16.230  43.990  1.00  0.00           C
ATOM    616  NH1 ARG    50      30.940  16.570  42.750  1.00  0.00           N
ATOM    617 1HH1 ARG    50      30.690  17.490  42.400  1.00  0.00           H
ATOM    618 2HH1 ARG    50      31.110  15.900  42.020  1.00  0.00           H
ATOM    619  NH2 ARG    50      31.590  15.130  44.350  1.00  0.00           N
ATOM    620 1HH2 ARG    50      31.770  14.970  45.330  1.00  0.00           H
ATOM    621 2HH2 ARG    50      32.070  14.520  43.700  1.00  0.00           H
ATOM    622  C   ARG    50      26.490  21.300  47.100  1.00  0.00           C
ATOM    623  O   ARG    50      25.640  22.050  46.590  1.00  0.00           O
ATOM    624  N   GLU    51      27.320  21.750  48.010  1.00  0.00           N
ATOM    625  H   GLU    51      28.010  21.070  48.280  1.00  0.00           H
ATOM    626  CA  GLU    51      27.480  23.100  48.510  1.00  0.00           C
ATOM    627  HA  GLU    51      26.560  23.670  48.400  1.00  0.00           H
ATOM    628  CB  GLU    51      27.710  22.990  50.100  1.00  0.00           C
ATOM    629  HB1 GLU    51      27.680  23.970  50.570  1.00  0.00           H
ATOM    630  HB2 GLU    51      28.680  22.490  50.210  1.00  0.00           H
ATOM    631  CG  GLU    51      26.760  21.960  50.770  1.00  0.00           C
ATOM    632  HG1 GLU    51      27.200  21.020  50.430  1.00  0.00           H
ATOM    633  HG2 GLU    51      25.730  22.210  50.530  1.00  0.00           H
ATOM    634  CD  GLU    51      26.810  22.170  52.290  1.00  0.00           C
ATOM    635  OE1 GLU    51      27.850  22.600  52.850  1.00  0.00           O
ATOM    636  OE2 GLU    51      25.810  21.780  53.010  1.00  0.00           O
ATOM    637  C   GLU    51      28.560  23.950  47.720  1.00  0.00           C
ATOM    638  O   GLU    51      29.460  23.410  46.990  1.00  0.00           O
ATOM    639  N   ARG    52      28.410  25.190  47.820  1.00  0.00           N
ATOM    640  H   ARG    52      27.750  25.580  48.480  1.00  0.00           H
ATOM    641  CA  ARG    52      29.080  26.210  47.010  1.00  0.00           C
ATOM    642  HA  ARG    52      29.160  25.800  46.000  1.00  0.00           H
ATOM    643  CB  ARG    52      28.160  27.440  46.990  1.00  0.00           C
ATOM    644  HB1 ARG    52      27.890  27.610  48.030  1.00  0.00           H
ATOM    645  HB2 ARG    52      27.290  27.260  46.370  1.00  0.00           H
ATOM    646  CG  ARG    52      28.960  28.680  46.410  1.00  0.00           C
ATOM    647  HG1 ARG    52      29.140  28.430  45.360  1.00  0.00           H
ATOM    648  HG2 ARG    52      29.820  28.840  47.060  1.00  0.00           H
ATOM    649  CD  ARG    52      27.960  29.850  46.450  1.00  0.00           C
ATOM    650  HD1 ARG    52      27.070  29.510  45.920  1.00  0.00           H
ATOM    651  HD2 ARG    52      28.410  30.690  45.930  1.00  0.00           H
ATOM    652  NE  ARG    52      27.610  30.320  47.830  1.00  0.00           N
ATOM    653  HE  ARG    52      27.810  29.800  48.670  1.00  0.00           H
ATOM    654  CZ  ARG    52      27.160  31.490  48.170  1.00  0.00           C
ATOM    655  NH1 ARG    52      26.660  32.280  47.230  1.00  0.00           N
ATOM    656 1HH1 ARG    52      26.780  32.210  46.230  1.00  0.00           H
ATOM    657 2HH1 ARG    52      26.400  33.160  47.650  1.00  0.00           H
ATOM    658  NH2 ARG    52      27.160  31.820  49.460  1.00  0.00           N
ATOM    659 1HH2 ARG    52      27.450  31.140  50.150  1.00  0.00           H
ATOM    660 2HH2 ARG    52      26.600  32.600  49.780  1.00  0.00           H
ATOM    661  C   ARG    52      30.530  26.410  47.460  1.00  0.00           C
ATOM    662  O   ARG    52      30.830  26.660  48.640  1.00  0.00           O
ATOM    663  N   GLU    53      31.470  26.530  46.480  1.00  0.00           N
ATOM    664  H   GLU    53      31.280  26.650  45.500  1.00  0.00           H
ATOM    665  CA  GLU    53      32.960  26.620  46.780  1.00  0.00           C
ATOM    666  HA  GLU    53      32.980  26.850  47.840  1.00  0.00           H
ATOM    667  CB  GLU    53      33.650  25.290  46.580  1.00  0.00           C
ATOM    668  HB1 GLU    53      33.110  24.510  47.130  1.00  0.00           H
ATOM    669  HB2 GLU    53      34.640  25.280  47.030  1.00  0.00           H
ATOM    670  CG  GLU    53      33.820  24.810  45.060  1.00  0.00           C
ATOM    671  HG1 GLU    53      34.130  25.610  44.390  1.00  0.00           H
ATOM    672  HG2 GLU    53      32.850  24.520  44.660  1.00  0.00           H
ATOM    673  CD  GLU    53      34.840  23.610  44.840  1.00  0.00           C
ATOM    674  OE1 GLU    53      35.890  23.650  45.530  1.00  0.00           O
ATOM    675  OE2 GLU    53      34.610  22.630  44.030  1.00  0.00           O
ATOM    676  C   GLU    53      33.680  27.790  46.170  1.00  0.00           C
ATOM    677  O   GLU    53      33.330  28.150  45.080  1.00  0.00           O
ATOM    678  N   PHE    54      34.710  28.410  46.810  1.00  0.00           N
ATOM    679  H   PHE    54      35.030  27.970  47.660  1.00  0.00           H
ATOM    680  CA  PHE    54      35.560  29.370  46.140  1.00  0.00           C
ATOM    681  HA  PHE    54      35.020  30.110  45.550  1.00  0.00           H
ATOM    682  CB  PHE    54      36.350  30.250  47.200  1.00  0.00           C
ATOM    683  HB1 PHE    54      36.790  29.580  47.940  1.00  0.00           H
ATOM    684  HB2 PHE    54      35.660  30.880  47.770  1.00  0.00           H
ATOM    685  CG  PHE    54      37.480  31.030  46.620  1.00  0.00           C
ATOM    686  CD1 PHE    54      37.170  32.240  45.970  1.00  0.00           C
ATOM    687  HD1 PHE    54      36.170  32.650  46.010  1.00  0.00           H
ATOM    688  CE1 PHE    54      38.160  32.890  45.250  1.00  0.00           C
ATOM    689  HE1 PHE    54      38.000  33.910  44.940  1.00  0.00           H
ATOM    690  CZ  PHE    54      39.490  32.420  45.290  1.00  0.00           C
ATOM    691  HZ  PHE    54      40.320  32.880  44.770  1.00  0.00           H
ATOM    692  CE2 PHE    54      39.780  31.220  45.960  1.00  0.00           C
ATOM    693  HE2 PHE    54      40.780  30.840  45.850  1.00  0.00           H
ATOM    694  CD2 PHE    54      38.780  30.480  46.600  1.00  0.00           C
ATOM    695  HD2 PHE    54      38.950  29.550  47.130  1.00  0.00           H
ATOM    696  C   PHE    54      36.630  28.730  45.250  1.00  0.00           C
ATOM    697  O   PHE    54      37.130  27.680  45.650  1.00  0.00           O
ATOM    698  N   VAL    55      36.850  29.290  44.040  1.00  0.00           N
ATOM    699  H   VAL    55      36.580  30.260  43.910  1.00  0.00           H
ATOM    700  CA  VAL    55      37.670  28.590  42.970  1.00  0.00           C
ATOM    701  HA  VAL    55      38.320  27.840  43.430  1.00  0.00           H
ATOM    702  CB  VAL    55      36.560  27.950  42.070  1.00  0.00           C
ATOM    703  HB  VAL    55      35.760  28.680  41.990  1.00  0.00           H
ATOM    704  CG1 VAL    55      37.140  27.670  40.680  1.00  0.00           C
ATOM    705 1HG1 VAL    55      36.570  26.860  40.240  1.00  0.00           H
ATOM    706 2HG1 VAL    55      37.140  28.580  40.080  1.00  0.00           H
ATOM    707 3HG1 VAL    55      38.160  27.280  40.680  1.00  0.00           H
ATOM    708  CG2 VAL    55      36.020  26.730  42.740  1.00  0.00           C
ATOM    709 1HG2 VAL    55      35.370  27.000  43.580  1.00  0.00           H
ATOM    710 2HG2 VAL    55      35.330  26.170  42.110  1.00  0.00           H
ATOM    711 3HG2 VAL    55      36.800  26.030  43.050  1.00  0.00           H
ATOM    712  C   VAL    55      38.720  29.540  42.370  1.00  0.00           C
ATOM    713  O   VAL    55      39.800  29.040  42.050  1.00  0.00           O
ATOM    714  N   ALA    56      38.420  30.850  42.260  1.00  0.00           N
ATOM    715  H   ALA    56      37.490  31.190  42.490  1.00  0.00           H
ATOM    716  CA  ALA    56      39.490  31.770  41.730  1.00  0.00           C
ATOM    717  HA  ALA    56      40.420  31.490  42.220  1.00  0.00           H
ATOM    718  CB  ALA    56      39.570  31.650  40.190  1.00  0.00           C
ATOM    719  HB1 ALA    56      38.750  32.290  39.840  1.00  0.00           H
ATOM    720  HB2 ALA    56      40.550  31.900  39.790  1.00  0.00           H
ATOM    721  HB3 ALA    56      39.360  30.610  39.940  1.00  0.00           H
ATOM    722  C   ALA    56      39.210  33.210  42.090  1.00  0.00           C
ATOM    723  O   ALA    56      38.030  33.630  42.210  1.00  0.00           O
ATOM    724  N   SER    57      40.260  34.020  42.150  1.00  0.00           N
ATOM    725  H   SER    57      41.190  33.640  42.110  1.00  0.00           H
ATOM    726  CA  SER    57      40.190  35.470  42.210  1.00  0.00           C
ATOM    727  HA  SER    57      39.400  35.840  41.550  1.00  0.00           H
ATOM    728  CB  SER    57      39.910  36.020  43.590  1.00  0.00           C
ATOM    729  HB1 SER    57      39.070  35.410  43.910  1.00  0.00           H
ATOM    730  HB2 SER    57      39.740  37.090  43.540  1.00  0.00           H
ATOM    731  OG  SER    57      40.950  35.780  44.510  1.00  0.00           O
ATOM    732  HG  SER    57      40.530  35.530  45.340  1.00  0.00           H
ATOM    733  C   SER    57      41.490  36.130  41.610  1.00  0.00           C
ATOM    734  O   SER    57      42.570  35.540  41.730  1.00  0.00           O
ATOM    735  N   ILE    58      41.280  37.320  41.090  1.00  0.00           N
ATOM    736  H   ILE    58      40.370  37.770  41.090  1.00  0.00           H
ATOM    737  CA  ILE    58      42.270  38.230  40.570  1.00  0.00           C
ATOM    738  HA  ILE    58      43.210  37.840  40.960  1.00  0.00           H
ATOM    739  CB  ILE    58      42.310  38.070  39.060  1.00  0.00           C
ATOM    740  HB  ILE    58      42.090  37.060  38.730  1.00  0.00           H
ATOM    741  CG2 ILE    58      41.240  38.930  38.350  1.00  0.00           C
ATOM    742 1HG2 ILE    58      41.110  38.690  37.300  1.00  0.00           H
ATOM    743 2HG2 ILE    58      40.250  38.720  38.770  1.00  0.00           H
ATOM    744 3HG2 ILE    58      41.360  40.000  38.510  1.00  0.00           H
ATOM    745  CG1 ILE    58      43.690  38.540  38.510  1.00  0.00           C
ATOM    746 1HG1 ILE    58      44.440  37.950  39.040  1.00  0.00           H
ATOM    747 2HG1 ILE    58      43.910  39.600  38.600  1.00  0.00           H
ATOM    748  CD  ILE    58      43.950  38.080  37.130  1.00  0.00           C
ATOM    749  HD1 ILE    58      44.950  38.210  36.740  1.00  0.00           H
ATOM    750  HD2 ILE    58      43.810  37.000  37.130  1.00  0.00           H
ATOM    751  HD3 ILE    58      43.140  38.540  36.560  1.00  0.00           H
ATOM    752  C   ILE    58      42.090  39.620  41.020  1.00  0.00           C
ATOM    753  O   ILE    58      40.990  40.260  40.890  1.00  0.00           O
ATOM    754  N   LYS    59      43.150  40.140  41.560  1.00  0.00           N
ATOM    755  H   LYS    59      43.910  39.480  41.690  1.00  0.00           H
ATOM    756  CA  LYS    59      43.440  41.490  41.980  1.00  0.00           C
ATOM    757  HA  LYS    59      42.550  41.890  42.480  1.00  0.00           H
ATOM    758  CB  LYS    59      44.620  41.510  42.880  1.00  0.00           C
ATOM    759  HB1 LYS    59      45.030  42.520  42.970  1.00  0.00           H
ATOM    760  HB2 LYS    59      45.480  40.920  42.540  1.00  0.00           H
ATOM    761  CG  LYS    59      44.410  40.950  44.290  1.00  0.00           C
ATOM    762  HG1 LYS    59      43.950  39.960  44.270  1.00  0.00           H
ATOM    763  HG2 LYS    59      43.560  41.440  44.770  1.00  0.00           H
ATOM    764  CD  LYS    59      45.600  41.020  45.220  1.00  0.00           C
ATOM    765  HD1 LYS    59      46.160  41.940  45.030  1.00  0.00           H
ATOM    766  HD2 LYS    59      46.240  40.150  45.070  1.00  0.00           H
ATOM    767  CE  LYS    59      45.100  40.820  46.710  1.00  0.00           C
ATOM    768  HE1 LYS    59      44.560  39.890  46.850  1.00  0.00           H
ATOM    769  HE2 LYS    59      44.420  41.640  46.910  1.00  0.00           H
ATOM    770  NZ  LYS    59      46.280  40.880  47.570  1.00  0.00           N
ATOM    771  HZ1 LYS    59      46.040  40.600  48.520  1.00  0.00           H
ATOM    772  HZ2 LYS    59      47.030  40.270  47.290  1.00  0.00           H
ATOM    773  HZ3 LYS    59      46.660  41.810  47.550  1.00  0.00           H
ATOM    774  C   LYS    59      43.690  42.330  40.740  1.00  0.00           C
ATOM    775  O   LYS    59      44.060  41.830  39.710  1.00  0.00           O
ATOM    776  N   TRP    60      43.550  43.680  40.900  1.00  0.00           N
ATOM    777  H   TRP    60      43.200  44.060  41.770  1.00  0.00           H
ATOM    778  CA  TRP    60      43.910  44.690  39.910  1.00  0.00           C
ATOM    779  HA  TRP    60      43.310  44.460  39.030  1.00  0.00           H
ATOM    780  CB  TRP    60      43.510  46.130  40.280  1.00  0.00           C
ATOM    781  HB1 TRP    60      42.530  45.980  40.740  1.00  0.00           H
ATOM    782  HB2 TRP    60      43.350  46.680  39.360  1.00  0.00           H
ATOM    783  CG  TRP    60      44.510  46.920  41.060  1.00  0.00           C
ATOM    784  CD1 TRP    60      44.520  47.110  42.370  1.00  0.00           C
ATOM    785  HD1 TRP    60      43.810  46.680  43.050  1.00  0.00           H
ATOM    786  NE1 TRP    60      45.630  47.870  42.710  1.00  0.00           N
ATOM    787  HE1 TRP    60      45.860  48.000  43.680  1.00  0.00           H
ATOM    788  CE2 TRP    60      46.370  48.180  41.590  1.00  0.00           C
ATOM    789  CZ2 TRP    60      47.580  48.850  41.480  1.00  0.00           C
ATOM    790  HZ2 TRP    60      48.220  49.090  42.310  1.00  0.00           H
ATOM    791  CH2 TRP    60      48.070  49.230  40.150  1.00  0.00           C
ATOM    792  HH2 TRP    60      48.990  49.790  40.040  1.00  0.00           H
ATOM    793  CZ3 TRP    60      47.250  48.960  39.010  1.00  0.00           C
ATOM    794  HZ3 TRP    60      47.560  49.380  38.060  1.00  0.00           H
ATOM    795  CE3 TRP    60      46.120  48.150  39.200  1.00  0.00           C
ATOM    796  HE3 TRP    60      45.600  47.780  38.330  1.00  0.00           H
ATOM    797  CD2 TRP    60      45.630  47.750  40.470  1.00  0.00           C
ATOM    798  C   TRP    60      45.370  44.750  39.450  1.00  0.00           C
ATOM    799  O   TRP    60      45.680  45.020  38.310  1.00  0.00           O
ATOM    800  N   ALA    61      46.240  44.400  40.380  1.00  0.00           N
ATOM    801  H   ALA    61      45.860  44.230  41.300  1.00  0.00           H
ATOM    802  CA  ALA    61      47.730  44.150  40.210  1.00  0.00           C
ATOM    803  HA  ALA    61      48.250  45.030  39.810  1.00  0.00           H
ATOM    804  CB  ALA    61      48.470  43.830  41.510  1.00  0.00           C
ATOM    805  HB1 ALA    61      48.430  44.650  42.230  1.00  0.00           H
ATOM    806  HB2 ALA    61      48.010  43.000  42.040  1.00  0.00           H
ATOM    807  HB3 ALA    61      49.480  43.490  41.270  1.00  0.00           H
ATOM    808  C   ALA    61      48.100  42.990  39.280  1.00  0.00           C
ATOM    809  O   ALA    61      49.280  42.890  38.830  1.00  0.00           O
ATOM    810  N   GLY    65      47.060  42.190  39.020  1.00  0.00           N
ATOM    811  H   GLY    65      46.160  42.410  39.410  1.00  0.00           H
ATOM    812  CA  GLY    65      47.200  41.010  38.130  1.00  0.00           C
ATOM    813  HA1 GLY    65      48.140  41.140  37.600  1.00  0.00           H
ATOM    814  HA2 GLY    65      46.440  41.040  37.340  1.00  0.00           H
ATOM    815  C   GLY    65      47.270  39.650  38.870  1.00  0.00           C
ATOM    816  O   GLY    65      47.280  38.640  38.190  1.00  0.00           O
ATOM    817  N   ASP    66      47.360  39.680  40.180  1.00  0.00           N
ATOM    818  H   ASP    66      47.320  40.620  40.540  1.00  0.00           H
ATOM    819  CA  ASP    66      47.810  38.540  41.090  1.00  0.00           C
ATOM    820  HA  ASP    66      48.620  37.970  40.630  1.00  0.00           H
ATOM    821  CB  ASP    66      48.210  39.230  42.430  1.00  0.00           C
ATOM    822  HB1 ASP    66      47.220  39.580  42.720  1.00  0.00           H
ATOM    823  HB2 ASP    66      48.880  40.080  42.270  1.00  0.00           H
ATOM    824  CG  ASP    66      48.820  38.420  43.550  1.00  0.00           C
ATOM    825  OD1 ASP    66      49.340  39.080  44.490  1.00  0.00           O
ATOM    826  OD2 ASP    66      48.900  37.200  43.360  1.00  0.00           O
ATOM    827  C   ASP    66      46.680  37.580  41.520  1.00  0.00           C
ATOM    828  O   ASP    66      45.490  38.020  41.680  1.00  0.00           O
ATOM    829  N   ARG    67      46.900  36.300  41.590  1.00  0.00           N
ATOM    830  H   ARG    67      47.870  36.000  41.590  1.00  0.00           H
ATOM    831  CA  ARG    67      45.940  35.200  41.390  1.00  0.00           C
ATOM    832  HA  ARG    67      44.950  35.610  41.200  1.00  0.00           H
ATOM    833  CB  ARG    67      46.380  34.470  40.160  1.00  0.00           C
ATOM    834  HB1 ARG    67      45.690  33.630  40.030  1.00  0.00           H
ATOM    835  HB2 ARG    67      47.370  34.060  40.410  1.00  0.00           H
ATOM    836  CG  ARG    67      46.520  35.330  38.880  1.00  0.00           C
ATOM    837  HG1 ARG    67      47.180  36.160  39.150  1.00  0.00           H
ATOM    838  HG2 ARG    67      45.580  35.820  38.670  1.00  0.00           H
ATOM    839  CD  ARG    67      46.990  34.540  37.670  1.00  0.00           C
ATOM    840  HD1 ARG    67      46.920  35.280  36.880  1.00  0.00           H
ATOM    841  HD2 ARG    67      46.320  33.760  37.310  1.00  0.00           H
ATOM    842  NE  ARG    67      48.330  33.880  37.830  1.00  0.00           N
ATOM    843  HE  ARG    67      48.320  32.880  37.940  1.00  0.00           H
ATOM    844  CZ  ARG    67      49.510  34.470  37.790  1.00  0.00           C
ATOM    845  NH1 ARG    67      49.600  35.810  37.810  1.00  0.00           N
ATOM    846 1HH1 ARG    67      48.880  36.520  37.780  1.00  0.00           H
ATOM    847 2HH1 ARG    67      50.560  36.120  37.800  1.00  0.00           H
ATOM    848  NH2 ARG    67      50.570  33.750  37.630  1.00  0.00           N
ATOM    849 1HH2 ARG    67      50.550  32.770  37.390  1.00  0.00           H
ATOM    850 2HH2 ARG    67      51.500  34.130  37.610  1.00  0.00           H
ATOM    851  C   ARG    67      45.840  34.380  42.660  1.00  0.00           C
ATOM    852  O   ARG    67      46.820  34.230  43.380  1.00  0.00           O
ATOM    853  N   THR    68      44.660  33.910  43.000  1.00  0.00           N
ATOM    854  H   THR    68      43.890  34.270  42.450  1.00  0.00           H
ATOM    855  CA  THR    68      44.380  33.050  44.150  1.00  0.00           C
ATOM    856  HA  THR    68      45.250  32.540  44.560  1.00  0.00           H
ATOM    857  CB  THR    68      43.810  33.890  45.330  1.00  0.00           C
ATOM    858  HB  THR    68      42.850  34.290  45.040  1.00  0.00           H
ATOM    859  CG2 THR    68      43.670  33.090  46.570  1.00  0.00           C
ATOM    860 1HG2 THR    68      42.990  32.260  46.350  1.00  0.00           H
ATOM    861 2HG2 THR    68      44.690  32.810  46.860  1.00  0.00           H
ATOM    862 3HG2 THR    68      43.150  33.670  47.330  1.00  0.00           H
ATOM    863  OG1 THR    68      44.640  35.010  45.740  1.00  0.00           O
ATOM    864  HG1 THR    68      44.480  35.760  45.160  1.00  0.00           H
ATOM    865  C   THR    68      43.280  32.030  43.830  1.00  0.00           C
ATOM    866  O   THR    68      42.310  32.470  43.180  1.00  0.00           O
ATOM    867  N   TYR    69      43.440  30.740  44.210  1.00  0.00           N
ATOM    868  H   TYR    69      44.230  30.660  44.820  1.00  0.00           H
ATOM    869  CA  TYR    69      42.680  29.600  43.750  1.00  0.00           C
ATOM    870  HA  TYR    69      41.780  29.930  43.230  1.00  0.00           H
ATOM    871  CB  TYR    69      43.570  28.860  42.730  1.00  0.00           C
ATOM    872  HB1 TYR    69      43.000  28.060  42.250  1.00  0.00           H
ATOM    873  HB2 TYR    69      44.440  28.410  43.210  1.00  0.00           H
ATOM    874  CG  TYR    69      44.110  29.720  41.560  1.00  0.00           C
ATOM    875  CD1 TYR    69      45.490  29.840  41.290  1.00  0.00           C
ATOM    876  HD1 TYR    69      46.240  29.410  41.940  1.00  0.00           H
ATOM    877  CE1 TYR    69      45.890  30.620  40.220  1.00  0.00           C
ATOM    878  HE1 TYR    69      46.950  30.660  40.020  1.00  0.00           H
ATOM    879  CZ  TYR    69      44.910  31.160  39.340  1.00  0.00           C
ATOM    880  OH  TYR    69      45.290  31.730  38.180  1.00  0.00           O
ATOM    881  HH  TYR    69      46.220  31.540  38.060  1.00  0.00           H
ATOM    882  CE2 TYR    69      43.580  30.940  39.630  1.00  0.00           C
ATOM    883  HE2 TYR    69      42.790  31.340  39.020  1.00  0.00           H
ATOM    884  CD2 TYR    69      43.160  30.320  40.780  1.00  0.00           C
ATOM    885  HD2 TYR    69      42.090  30.190  40.820  1.00  0.00           H
ATOM    886  C   TYR    69      42.130  28.710  44.810  1.00  0.00           C
ATOM    887  O   TYR    69      42.380  28.960  45.950  1.00  0.00           O
ATOM    888  N   GLY    70      41.380  27.710  44.420  1.00  0.00           N
ATOM    889  H   GLY    70      41.250  27.630  43.420  1.00  0.00           H
ATOM    890  CA  GLY    70      40.760  26.680  45.310  1.00  0.00           C
ATOM    891  HA1 GLY    70      40.030  26.160  44.690  1.00  0.00           H
ATOM    892  HA2 GLY    70      40.340  27.180  46.180  1.00  0.00           H
ATOM    893  C   GLY    70      41.800  25.730  45.860  1.00  0.00           C
ATOM    894  O   GLY    70      42.960  26.020  46.090  1.00  0.00           O
ATOM    895  N   THR    71      41.300  24.590  46.320  1.00  0.00           N
ATOM    896  H   THR    71      40.310  24.440  46.220  1.00  0.00           H
ATOM    897  CA  THR    71      42.060  23.430  46.880  1.00  0.00           C
ATOM    898  HA  THR    71      42.570  23.710  47.790  1.00  0.00           H
ATOM    899  CB  THR    71      41.080  22.280  47.220  1.00  0.00           C
ATOM    900  HB  THR    71      41.640  21.400  47.530  1.00  0.00           H
ATOM    901  CG2 THR    71      39.980  22.560  48.270  1.00  0.00           C
ATOM    902 1HG2 THR    71      39.280  23.330  47.950  1.00  0.00           H
ATOM    903 2HG2 THR    71      39.520  21.590  48.490  1.00  0.00           H
ATOM    904 3HG2 THR    71      40.450  22.940  49.180  1.00  0.00           H
ATOM    905  OG1 THR    71      40.440  21.990  46.020  1.00  0.00           O
ATOM    906  HG1 THR    71      40.200  21.060  46.020  1.00  0.00           H
ATOM    907  C   THR    71      43.100  22.900  45.910  1.00  0.00           C
ATOM    908  O   THR    71      43.080  23.280  44.770  1.00  0.00           O
ATOM    909  N   ASP    72      43.940  21.940  46.330  1.00  0.00           N
ATOM    910  H   ASP    72      43.890  21.670  47.300  1.00  0.00           H
ATOM    911  CA  ASP    72      45.000  21.380  45.660  1.00  0.00           C
ATOM    912  HA  ASP    72      45.670  22.220  45.460  1.00  0.00           H
ATOM    913  CB  ASP    72      45.760  20.320  46.480  1.00  0.00           C
ATOM    914  HB1 ASP    72      45.240  19.370  46.570  1.00  0.00           H
ATOM    915  HB2 ASP    72      45.950  20.730  47.470  1.00  0.00           H
ATOM    916  CG  ASP    72      47.250  20.190  45.970  1.00  0.00           C
ATOM    917  OD1 ASP    72      48.020  21.190  46.120  1.00  0.00           O
ATOM    918  OD2 ASP    72      47.690  19.150  45.470  1.00  0.00           O
ATOM    919  C   ASP    72      44.590  20.810  44.340  1.00  0.00           C
ATOM    920  O   ASP    72      45.120  21.080  43.270  1.00  0.00           O
ATOM    921  N   SER    73      43.540  19.970  44.310  1.00  0.00           N
ATOM    922  H   SER    73      43.110  19.720  45.180  1.00  0.00           H
ATOM    923  CA  SER    73      42.870  19.420  43.120  1.00  0.00           C
ATOM    924  HA  SER    73      43.510  18.680  42.640  1.00  0.00           H
ATOM    925  CB  SER    73      41.600  18.650  43.480  1.00  0.00           C
ATOM    926  HB1 SER    73      41.910  17.820  44.120  1.00  0.00           H
ATOM    927  HB2 SER    73      41.060  18.320  42.600  1.00  0.00           H
ATOM    928  OG  SER    73      40.740  19.580  44.170  1.00  0.00           O
ATOM    929  HG  SER    73      39.890  19.550  43.730  1.00  0.00           H
ATOM    930  C   SER    73      42.660  20.500  42.070  1.00  0.00           C
ATOM    931  O   SER    73      43.110  20.380  40.930  1.00  0.00           O
ATOM    932  N   VAL    74      41.920  21.550  42.460  1.00  0.00           N
ATOM    933  H   VAL    74      41.530  21.490  43.390  1.00  0.00           H
ATOM    934  CA  VAL    74      41.540  22.680  41.570  1.00  0.00           C
ATOM    935  HA  VAL    74      41.150  22.250  40.640  1.00  0.00           H
ATOM    936  CB  VAL    74      40.470  23.520  42.310  1.00  0.00           C
ATOM    937  HB  VAL    74      40.770  23.720  43.330  1.00  0.00           H
ATOM    938  CG1 VAL    74      40.040  24.780  41.500  1.00  0.00           C
ATOM    939 1HG1 VAL    74      39.520  25.490  42.150  1.00  0.00           H
ATOM    940 2HG1 VAL    74      40.920  25.340  41.180  1.00  0.00           H
ATOM    941 3HG1 VAL    74      39.380  24.470  40.690  1.00  0.00           H
ATOM    942  CG2 VAL    74      39.150  22.750  42.550  1.00  0.00           C
ATOM    943 1HG2 VAL    74      38.560  23.370  43.220  1.00  0.00           H
ATOM    944 2HG2 VAL    74      38.610  22.640  41.610  1.00  0.00           H
ATOM    945 3HG2 VAL    74      39.310  21.760  42.990  1.00  0.00           H
ATOM    946  C   VAL    74      42.770  23.340  41.080  1.00  0.00           C
ATOM    947  O   VAL    74      42.880  23.540  39.860  1.00  0.00           O
ATOM    948  N   LYS    75      43.790  23.510  41.870  1.00  0.00           N
ATOM    949  H   LYS    75      43.740  23.310  42.860  1.00  0.00           H
ATOM    950  CA  LYS    75      44.990  24.290  41.440  1.00  0.00           C
ATOM    951  HA  LYS    75      44.610  25.290  41.210  1.00  0.00           H
ATOM    952  CB  LYS    75      46.010  24.460  42.590  1.00  0.00           C
ATOM    953  HB1 LYS    75      46.910  24.860  42.130  1.00  0.00           H
ATOM    954  HB2 LYS    75      46.260  23.540  43.110  1.00  0.00           H
ATOM    955  CG  LYS    75      45.560  25.460  43.660  1.00  0.00           C
ATOM    956  HG1 LYS    75      44.570  25.230  44.080  1.00  0.00           H
ATOM    957  HG2 LYS    75      45.360  26.420  43.200  1.00  0.00           H
ATOM    958  CD  LYS    75      46.570  25.590  44.790  1.00  0.00           C
ATOM    959  HD1 LYS    75      47.550  25.940  44.470  1.00  0.00           H
ATOM    960  HD2 LYS    75      46.760  24.610  45.220  1.00  0.00           H
ATOM    961  CE  LYS    75      46.060  26.460  45.960  1.00  0.00           C
ATOM    962  HE1 LYS    75      45.010  26.350  46.200  1.00  0.00           H
ATOM    963  HE2 LYS    75      46.200  27.490  45.650  1.00  0.00           H
ATOM    964  NZ  LYS    75      46.860  26.240  47.120  1.00  0.00           N
ATOM    965  HZ1 LYS    75      46.550  26.830  47.880  1.00  0.00           H
ATOM    966  HZ2 LYS    75      46.770  25.340  47.580  1.00  0.00           H
ATOM    967  HZ3 LYS    75      47.810  26.410  46.840  1.00  0.00           H
ATOM    968  C   LYS    75      45.650  23.820  40.180  1.00  0.00           C
ATOM    969  O   LYS    75      46.070  24.540  39.290  1.00  0.00           O
ATOM    970  N   GLY    76      45.660  22.440  40.130  1.00  0.00           N
ATOM    971  H   GLY    76      45.220  21.940  40.890  1.00  0.00           H
ATOM    972  CA  GLY    76      46.100  21.630  39.040  1.00  0.00           C
ATOM    973  HA1 GLY    76      45.880  20.580  39.230  1.00  0.00           H
ATOM    974  HA2 GLY    76      47.190  21.680  39.060  1.00  0.00           H
ATOM    975  C   GLY    76      45.690  21.920  37.610  1.00  0.00           C
ATOM    976  O   GLY    76      46.330  21.380  36.670  1.00  0.00           O
ATOM    977  N   ARG    77      44.530  22.680  37.360  1.00  0.00           N
ATOM    978  H   ARG    77      44.100  23.160  38.130  1.00  0.00           H
ATOM    979  CA  ARG    77      43.810  22.630  36.040  1.00  0.00           C
ATOM    980  HA  ARG    77      44.560  22.600  35.240  1.00  0.00           H
ATOM    981  CB  ARG    77      42.800  21.460  35.830  1.00  0.00           C
ATOM    982  HB1 ARG    77      42.430  21.610  34.820  1.00  0.00           H
ATOM    983  HB2 ARG    77      41.960  21.560  36.510  1.00  0.00           H
ATOM    984  CG  ARG    77      43.410  20.060  35.930  1.00  0.00           C
ATOM    985  HG1 ARG    77      43.820  19.880  36.920  1.00  0.00           H
ATOM    986  HG2 ARG    77      44.250  19.980  35.230  1.00  0.00           H
ATOM    987  CD  ARG    77      42.420  18.990  35.460  1.00  0.00           C
ATOM    988  HD1 ARG    77      42.900  18.130  34.990  1.00  0.00           H
ATOM    989  HD2 ARG    77      41.930  19.390  34.570  1.00  0.00           H
ATOM    990  NE  ARG    77      41.430  18.640  36.510  1.00  0.00           N
ATOM    991  HE  ARG    77      41.680  17.990  37.240  1.00  0.00           H
ATOM    992  CZ  ARG    77      40.150  19.080  36.630  1.00  0.00           C
ATOM    993  NH1 ARG    77      39.570  19.870  35.770  1.00  0.00           N
ATOM    994 1HH1 ARG    77      39.960  19.920  34.840  1.00  0.00           H
ATOM    995 2HH1 ARG    77      38.570  19.990  35.860  1.00  0.00           H
ATOM    996  NH2 ARG    77      39.420  18.780  37.670  1.00  0.00           N
ATOM    997 1HH2 ARG    77      39.850  18.460  38.530  1.00  0.00           H
ATOM    998 2HH2 ARG    77      38.470  19.120  37.700  1.00  0.00           H
ATOM    999  C   ARG    77      43.070  23.970  35.690  1.00  0.00           C
ATOM   1000  O   ARG    77      42.550  24.110  34.580  1.00  0.00           O
ATOM   1001  N   PHE    78      43.090  24.880  36.640  1.00  0.00           N
ATOM   1002  H   PHE    78      43.440  24.570  37.530  1.00  0.00           H
ATOM   1003  CA  PHE    78      42.460  26.210  36.590  1.00  0.00           C
ATOM   1004  HA  PHE    78      41.880  26.190  35.670  1.00  0.00           H
ATOM   1005  CB  PHE    78      41.510  26.420  37.720  1.00  0.00           C
ATOM   1006  HB1 PHE    78      41.320  27.490  37.760  1.00  0.00           H
ATOM   1007  HB2 PHE    78      42.110  26.120  38.580  1.00  0.00           H
ATOM   1008  CG  PHE    78      40.220  25.650  37.730  1.00  0.00           C
ATOM   1009  CD1 PHE    78      40.230  24.200  37.630  1.00  0.00           C
ATOM   1010  HD1 PHE    78      41.170  23.680  37.710  1.00  0.00           H
ATOM   1011  CE1 PHE    78      39.010  23.490  37.550  1.00  0.00           C
ATOM   1012  HE1 PHE    78      38.930  22.420  37.450  1.00  0.00           H
ATOM   1013  CZ  PHE    78      37.800  24.260  37.600  1.00  0.00           C
ATOM   1014  HZ  PHE    78      36.830  23.810  37.460  1.00  0.00           H
ATOM   1015  CE2 PHE    78      37.790  25.640  37.840  1.00  0.00           C
ATOM   1016  HE2 PHE    78      36.950  26.280  38.060  1.00  0.00           H
ATOM   1017  CD2 PHE    78      39.000  26.300  37.930  1.00  0.00           C
ATOM   1018  HD2 PHE    78      38.970  27.380  38.030  1.00  0.00           H
ATOM   1019  C   PHE    78      43.460  27.350  36.460  1.00  0.00           C
ATOM   1020  O   PHE    78      44.400  27.390  37.240  1.00  0.00           O
ATOM   1021  N   ALA    79      43.210  28.400  35.660  1.00  0.00           N
ATOM   1022  H   ALA    79      42.420  28.410  35.020  1.00  0.00           H
ATOM   1023  CA  ALA    79      43.810  29.690  35.830  1.00  0.00           C
ATOM   1024  HA  ALA    79      44.020  29.820  36.890  1.00  0.00           H
ATOM   1025  CB  ALA    79      45.120  29.860  34.990  1.00  0.00           C
ATOM   1026  HB1 ALA    79      45.680  30.740  35.290  1.00  0.00           H
ATOM   1027  HB2 ALA    79      45.740  29.010  35.270  1.00  0.00           H
ATOM   1028  HB3 ALA    79      44.920  29.950  33.920  1.00  0.00           H
ATOM   1029  C   ALA    79      42.970  30.880  35.380  1.00  0.00           C
ATOM   1030  O   ALA    79      42.290  30.870  34.360  1.00  0.00           O
ATOM   1031  N   ILE    80      42.990  32.000  36.140  1.00  0.00           N
ATOM   1032  H   ILE    80      43.800  32.050  36.750  1.00  0.00           H
ATOM   1033  CA  ILE    80      42.200  33.330  35.950  1.00  0.00           C
ATOM   1034  HA  ILE    80      41.390  32.990  35.300  1.00  0.00           H
ATOM   1035  CB  ILE    80      41.510  33.620  37.330  1.00  0.00           C
ATOM   1036  HB  ILE    80      41.200  32.620  37.620  1.00  0.00           H
ATOM   1037  CG2 ILE    80      42.580  34.230  38.190  1.00  0.00           C
ATOM   1038 1HG2 ILE    80      43.300  33.430  38.400  1.00  0.00           H
ATOM   1039 2HG2 ILE    80      43.000  35.140  37.770  1.00  0.00           H
ATOM   1040 3HG2 ILE    80      42.270  34.440  39.210  1.00  0.00           H
ATOM   1041  CG1 ILE    80      40.300  34.580  37.140  1.00  0.00           C
ATOM   1042 1HG1 ILE    80      39.680  34.230  36.310  1.00  0.00           H
ATOM   1043 2HG1 ILE    80      40.790  35.500  36.840  1.00  0.00           H
ATOM   1044  CD  ILE    80      39.490  34.970  38.350  1.00  0.00           C
ATOM   1045  HD1 ILE    80      39.010  34.070  38.730  1.00  0.00           H
ATOM   1046  HD2 ILE    80      40.040  35.360  39.210  1.00  0.00           H
ATOM   1047  HD3 ILE    80      38.750  35.720  38.080  1.00  0.00           H
ATOM   1048  C   ILE    80      42.970  34.480  35.230  1.00  0.00           C
ATOM   1049  O   ILE    80      44.200  34.480  35.180  1.00  0.00           O
ATOM   1050  N   SER    81      42.230  35.440  34.620  1.00  0.00           N
ATOM   1051  H   SER    81      41.240  35.300  34.500  1.00  0.00           H
ATOM   1052  CA  SER    81      42.820  36.630  33.920  1.00  0.00           C
ATOM   1053  HA  SER    81      43.660  36.960  34.520  1.00  0.00           H
ATOM   1054  CB  SER    81      43.170  36.220  32.470  1.00  0.00           C
ATOM   1055  HB1 SER    81      42.350  36.150  31.750  1.00  0.00           H
ATOM   1056  HB2 SER    81      43.690  35.270  32.500  1.00  0.00           H
ATOM   1057  OG  SER    81      43.970  37.190  31.910  1.00  0.00           O
ATOM   1058  HG  SER    81      44.440  36.840  31.140  1.00  0.00           H
ATOM   1059  C   SER    81      41.830  37.820  33.850  1.00  0.00           C
ATOM   1060  O   SER    81      40.580  37.610  33.920  1.00  0.00           O
ATOM   1061  N   ARG    82      42.330  39.090  33.630  1.00  0.00           N
ATOM   1062  H   ARG    82      43.240  39.010  33.210  1.00  0.00           H
ATOM   1063  CA  ARG    82      41.540  40.290  33.560  1.00  0.00           C
ATOM   1064  HA  ARG    82      40.500  39.980  33.500  1.00  0.00           H
ATOM   1065  CB  ARG    82      41.680  41.050  34.880  1.00  0.00           C
ATOM   1066  HB1 ARG    82      41.240  40.570  35.750  1.00  0.00           H
ATOM   1067  HB2 ARG    82      41.050  41.940  34.840  1.00  0.00           H
ATOM   1068  CG  ARG    82      43.120  41.410  35.260  1.00  0.00           C
ATOM   1069  HG1 ARG    82      43.540  41.910  34.380  1.00  0.00           H
ATOM   1070  HG2 ARG    82      43.600  40.460  35.470  1.00  0.00           H
ATOM   1071  CD  ARG    82      43.210  42.280  36.500  1.00  0.00           C
ATOM   1072  HD1 ARG    82      44.180  42.160  36.980  1.00  0.00           H
ATOM   1073  HD2 ARG    82      42.470  41.980  37.240  1.00  0.00           H
ATOM   1074  NE  ARG    82      43.100  43.720  36.270  1.00  0.00           N
ATOM   1075  HE  ARG    82      43.870  44.250  35.890  1.00  0.00           H
ATOM   1076  CZ  ARG    82      42.150  44.570  36.740  1.00  0.00           C
ATOM   1077  NH1 ARG    82      41.110  44.230  37.470  1.00  0.00           N
ATOM   1078 1HH1 ARG    82      40.940  43.290  37.800  1.00  0.00           H
ATOM   1079 2HH1 ARG    82      40.390  44.930  37.490  1.00  0.00           H
ATOM   1080  NH2 ARG    82      42.330  45.790  36.390  1.00  0.00           N
ATOM   1081 1HH2 ARG    82      43.110  46.190  35.900  1.00  0.00           H
ATOM   1082 2HH2 ARG    82      41.640  46.470  36.670  1.00  0.00           H
ATOM   1083  C   ARG    82      41.890  41.180  32.390  1.00  0.00           C
ATOM   1084  O   ARG    82      42.880  40.960  31.700  1.00  0.00           O
ATOM   1085  N   ASP    83      40.910  42.010  31.940  1.00  0.00           N
ATOM   1086  H   ASP    83      40.110  41.920  32.550  1.00  0.00           H
ATOM   1087  CA  ASP    83      40.970  42.910  30.750  1.00  0.00           C
ATOM   1088  HA  ASP    83      42.030  43.080  30.550  1.00  0.00           H
ATOM   1089  CB  ASP    83      40.360  42.180  29.540  1.00  0.00           C
ATOM   1090  HB1 ASP    83      39.300  42.130  29.770  1.00  0.00           H
ATOM   1091  HB2 ASP    83      40.690  41.150  29.470  1.00  0.00           H
ATOM   1092  CG  ASP    83      40.460  42.850  28.230  1.00  0.00           C
ATOM   1093  OD1 ASP    83      40.240  42.140  27.210  1.00  0.00           O
ATOM   1094  OD2 ASP    83      40.640  44.110  28.160  1.00  0.00           O
ATOM   1095  C   ASP    83      40.330  44.240  31.180  1.00  0.00           C
ATOM   1096  O   ASP    83      39.130  44.480  31.130  1.00  0.00           O
ATOM   1097  N   ASN    84      41.130  45.270  31.470  1.00  0.00           N
ATOM   1098  H   ASN    84      42.140  45.170  31.550  1.00  0.00           H
ATOM   1099  CA  ASN    84      40.560  46.530  32.100  1.00  0.00           C
ATOM   1100  HA  ASN    84      39.680  46.320  32.710  1.00  0.00           H
ATOM   1101  CB  ASN    84      41.630  47.250  32.970  1.00  0.00           C
ATOM   1102  HB1 ASN    84      42.360  47.730  32.310  1.00  0.00           H
ATOM   1103  HB2 ASN    84      42.070  46.480  33.600  1.00  0.00           H
ATOM   1104  CG  ASN    84      40.980  48.300  33.890  1.00  0.00           C
ATOM   1105  OD1 ASN    84      40.230  48.030  34.820  1.00  0.00           O
ATOM   1106  ND2 ASN    84      41.230  49.530  33.620  1.00  0.00           N
ATOM   1107 1HD2 ASN    84      41.640  49.770  32.730  1.00  0.00           H
ATOM   1108 2HD2 ASN    84      40.640  50.230  34.050  1.00  0.00           H
ATOM   1109  C   ASN    84      40.130  47.500  30.930  1.00  0.00           C
ATOM   1110  O   ASN    84      39.430  48.460  31.250  1.00  0.00           O
ATOM   1111  N   ALA    85      40.460  47.180  29.650  1.00  0.00           N
ATOM   1112  H   ALA    85      41.160  46.480  29.480  1.00  0.00           H
ATOM   1113  CA  ALA    85      39.990  48.010  28.520  1.00  0.00           C
ATOM   1114  HA  ALA    85      39.890  49.030  28.880  1.00  0.00           H
ATOM   1115  CB  ALA    85      41.130  47.900  27.480  1.00  0.00           C
ATOM   1116  HB1 ALA    85      40.940  48.590  26.650  1.00  0.00           H
ATOM   1117  HB2 ALA    85      42.010  48.280  27.980  1.00  0.00           H
ATOM   1118  HB3 ALA    85      41.160  46.930  26.990  1.00  0.00           H
ATOM   1119  C   ALA    85      38.610  47.490  28.050  1.00  0.00           C
ATOM   1120  O   ALA    85      37.690  48.300  27.950  1.00  0.00           O
ATOM   1121  N   LYS    86      38.360  46.140  28.040  1.00  0.00           N
ATOM   1122  H   LYS    86      39.130  45.500  28.160  1.00  0.00           H
ATOM   1123  CA  LYS    86      36.980  45.600  27.860  1.00  0.00           C
ATOM   1124  HA  LYS    86      36.430  46.220  27.150  1.00  0.00           H
ATOM   1125  CB  LYS    86      37.140  44.110  27.420  1.00  0.00           C
ATOM   1126  HB1 LYS    86      36.160  43.650  27.460  1.00  0.00           H
ATOM   1127  HB2 LYS    86      37.740  43.530  28.130  1.00  0.00           H
ATOM   1128  CG  LYS    86      37.820  43.860  26.130  1.00  0.00           C
ATOM   1129  HG1 LYS    86      38.880  44.000  26.350  1.00  0.00           H
ATOM   1130  HG2 LYS    86      37.490  44.640  25.440  1.00  0.00           H
ATOM   1131  CD  LYS    86      37.610  42.410  25.620  1.00  0.00           C
ATOM   1132  HD1 LYS    86      36.550  42.280  25.370  1.00  0.00           H
ATOM   1133  HD2 LYS    86      37.980  41.680  26.340  1.00  0.00           H
ATOM   1134  CE  LYS    86      38.380  42.040  24.300  1.00  0.00           C
ATOM   1135  HE1 LYS    86      38.040  42.620  23.440  1.00  0.00           H
ATOM   1136  HE2 LYS    86      38.280  40.980  24.060  1.00  0.00           H
ATOM   1137  NZ  LYS    86      39.860  42.310  24.390  1.00  0.00           N
ATOM   1138  HZ1 LYS    86      40.490  41.890  23.720  1.00  0.00           H
ATOM   1139  HZ2 LYS    86      39.990  43.300  24.250  1.00  0.00           H
ATOM   1140  HZ3 LYS    86      40.220  42.170  25.330  1.00  0.00           H
ATOM   1141  C   LYS    86      36.080  45.660  29.050  1.00  0.00           C
ATOM   1142  O   LYS    86      34.880  45.660  28.910  1.00  0.00           O
ATOM   1143  N   ASN    87      36.650  45.790  30.250  1.00  0.00           N
ATOM   1144  H   ASN    87      37.660  45.770  30.270  1.00  0.00           H
ATOM   1145  CA  ASN    87      36.080  45.780  31.570  1.00  0.00           C
ATOM   1146  HA  ASN    87      36.970  45.890  32.200  1.00  0.00           H
ATOM   1147  CB  ASN    87      35.080  46.970  31.680  1.00  0.00           C
ATOM   1148  HB1 ASN    87      34.310  46.730  30.940  1.00  0.00           H
ATOM   1149  HB2 ASN    87      35.530  47.940  31.460  1.00  0.00           H
ATOM   1150  CG  ASN    87      34.370  47.230  33.010  1.00  0.00           C
ATOM   1151  OD1 ASN    87      33.150  47.140  33.180  1.00  0.00           O
ATOM   1152  ND2 ASN    87      35.160  47.560  34.020  1.00  0.00           N
ATOM   1153 1HD2 ASN    87      36.120  47.740  33.760  1.00  0.00           H
ATOM   1154 2HD2 ASN    87      34.770  47.740  34.940  1.00  0.00           H
ATOM   1155  C   ASN    87      35.520  44.390  31.940  1.00  0.00           C
ATOM   1156  O   ASN    87      34.280  44.090  32.120  1.00  0.00           O
ATOM   1157  N   THR    88      36.380  43.380  31.870  1.00  0.00           N
ATOM   1158  H   THR    88      37.340  43.560  31.630  1.00  0.00           H
ATOM   1159  CA  THR    88      35.990  41.960  31.950  1.00  0.00           C
ATOM   1160  HA  THR    88      35.030  41.830  32.450  1.00  0.00           H
ATOM   1161  CB  THR    88      35.710  41.380  30.530  1.00  0.00           C
ATOM   1162  HB  THR    88      35.460  40.330  30.640  1.00  0.00           H
ATOM   1163  CG2 THR    88      34.640  42.020  29.700  1.00  0.00           C
ATOM   1164 1HG2 THR    88      34.620  41.570  28.710  1.00  0.00           H
ATOM   1165 2HG2 THR    88      33.600  42.020  30.020  1.00  0.00           H
ATOM   1166 3HG2 THR    88      34.890  43.070  29.520  1.00  0.00           H
ATOM   1167  OG1 THR    88      36.960  41.330  29.860  1.00  0.00           O
ATOM   1168  HG1 THR    88      36.850  41.140  28.930  1.00  0.00           H
ATOM   1169  C   THR    88      37.020  41.040  32.740  1.00  0.00           C
ATOM   1170  O   THR    88      38.110  41.450  33.030  1.00  0.00           O
ATOM   1171  N   MET    89      36.590  39.870  33.140  1.00  0.00           N
ATOM   1172  H   MET    89      35.630  39.560  33.060  1.00  0.00           H
ATOM   1173  CA  MET    89      37.530  38.840  33.750  1.00  0.00           C
ATOM   1174  HA  MET    89      38.510  39.070  33.350  1.00  0.00           H
ATOM   1175  CB  MET    89      37.440  38.910  35.310  1.00  0.00           C
ATOM   1176  HB1 MET    89      36.420  39.180  35.560  1.00  0.00           H
ATOM   1177  HB2 MET    89      38.000  39.840  35.470  1.00  0.00           H
ATOM   1178  CG  MET    89      38.030  37.720  36.080  1.00  0.00           C
ATOM   1179  HG1 MET    89      38.250  38.100  37.080  1.00  0.00           H
ATOM   1180  HG2 MET    89      39.000  37.410  35.700  1.00  0.00           H
ATOM   1181  SD  MET    89      36.950  36.260  36.170  1.00  0.00           S
ATOM   1182  CE  MET    89      35.810  37.000  37.380  1.00  0.00           C
ATOM   1183  HE1 MET    89      35.110  36.230  37.700  1.00  0.00           H
ATOM   1184  HE2 MET    89      36.400  37.330  38.230  1.00  0.00           H
ATOM   1185  HE3 MET    89      35.240  37.770  36.870  1.00  0.00           H
ATOM   1186  C   MET    89      37.170  37.450  33.180  1.00  0.00           C
ATOM   1187  O   MET    89      35.980  37.140  32.980  1.00  0.00           O
ATOM   1188  N   TYR    90      38.170  36.580  32.990  1.00  0.00           N
ATOM   1189  H   TYR    90      39.070  36.720  33.430  1.00  0.00           H
ATOM   1190  CA  TYR    90      38.090  35.270  32.280  1.00  0.00           C
ATOM   1191  HA  TYR    90      37.040  35.060  32.050  1.00  0.00           H
ATOM   1192  CB  TYR    90      38.810  35.450  30.910  1.00  0.00           C
ATOM   1193  HB1 TYR    90      38.560  34.530  30.390  1.00  0.00           H
ATOM   1194  HB2 TYR    90      39.880  35.580  31.050  1.00  0.00           H
ATOM   1195  CG  TYR    90      38.260  36.530  30.000  1.00  0.00           C
ATOM   1196  CD1 TYR    90      39.000  37.710  29.780  1.00  0.00           C
ATOM   1197  HD1 TYR    90      39.900  37.900  30.340  1.00  0.00           H
ATOM   1198  CE1 TYR    90      38.550  38.700  28.860  1.00  0.00           C
ATOM   1199  HE1 TYR    90      39.020  39.670  28.800  1.00  0.00           H
ATOM   1200  CZ  TYR    90      37.330  38.470  28.200  1.00  0.00           C
ATOM   1201  OH  TYR    90      36.900  39.510  27.430  1.00  0.00           O
ATOM   1202  HH  TYR    90      36.040  39.340  27.060  1.00  0.00           H
ATOM   1203  CE2 TYR    90      36.630  37.290  28.340  1.00  0.00           C
ATOM   1204  HE2 TYR    90      35.800  37.060  27.700  1.00  0.00           H
ATOM   1205  CD2 TYR    90      37.100  36.340  29.230  1.00  0.00           C
ATOM   1206  HD2 TYR    90      36.580  35.410  29.380  1.00  0.00           H
ATOM   1207  C   TYR    90      38.620  34.140  33.190  1.00  0.00           C
ATOM   1208  O   TYR    90      39.660  34.280  33.880  1.00  0.00           O
ATOM   1209  N   LEU    91      37.980  32.990  33.170  1.00  0.00           N
ATOM   1210  H   LEU    91      37.150  32.890  32.600  1.00  0.00           H
ATOM   1211  CA  LEU    91      38.440  31.770  33.770  1.00  0.00           C
ATOM   1212  HA  LEU    91      39.450  31.940  34.150  1.00  0.00           H
ATOM   1213  CB  LEU    91      37.590  31.420  35.030  1.00  0.00           C
ATOM   1214  HB1 LEU    91      36.540  31.340  34.750  1.00  0.00           H
ATOM   1215  HB2 LEU    91      37.590  32.280  35.700  1.00  0.00           H
ATOM   1216  CG  LEU    91      37.990  30.110  35.770  1.00  0.00           C
ATOM   1217  HG  LEU    91      37.830  29.230  35.140  1.00  0.00           H
ATOM   1218  CD1 LEU    91      39.520  30.210  36.120  1.00  0.00           C
ATOM   1219 1HD1 LEU    91      39.700  31.060  36.770  1.00  0.00           H
ATOM   1220 2HD1 LEU    91      39.880  29.320  36.630  1.00  0.00           H
ATOM   1221 3HD1 LEU    91      40.110  30.290  35.200  1.00  0.00           H
ATOM   1222  CD2 LEU    91      37.130  29.960  37.040  1.00  0.00           C
ATOM   1223 1HD2 LEU    91      36.080  29.910  36.750  1.00  0.00           H
ATOM   1224 2HD2 LEU    91      37.380  28.990  37.470  1.00  0.00           H
ATOM   1225 3HD2 LEU    91      37.320  30.740  37.780  1.00  0.00           H
ATOM   1226  C   LEU    91      38.710  30.660  32.810  1.00  0.00           C
ATOM   1227  O   LEU    91      37.760  30.070  32.260  1.00  0.00           O
ATOM   1228  N   GLN    92      39.990  30.300  32.660  1.00  0.00           N
ATOM   1229  H   GLN    92      40.690  30.740  33.240  1.00  0.00           H
ATOM   1230  CA  GLN    92      40.330  29.060  31.990  1.00  0.00           C
ATOM   1231  HA  GLN    92      39.650  28.900  31.150  1.00  0.00           H
ATOM   1232  CB  GLN    92      41.780  29.140  31.450  1.00  0.00           C
ATOM   1233  HB1 GLN    92      42.100  28.180  31.040  1.00  0.00           H
ATOM   1234  HB2 GLN    92      42.440  29.330  32.300  1.00  0.00           H
ATOM   1235  CG  GLN    92      42.000  30.230  30.300  1.00  0.00           C
ATOM   1236  HG1 GLN    92      41.340  29.960  29.490  1.00  0.00           H
ATOM   1237  HG2 GLN    92      43.060  30.240  30.030  1.00  0.00           H
ATOM   1238  CD  GLN    92      41.710  31.670  30.790  1.00  0.00           C
ATOM   1239  OE1 GLN    92      40.940  32.410  30.180  1.00  0.00           O
ATOM   1240  NE2 GLN    92      42.410  32.130  31.810  1.00  0.00           N
ATOM   1241 1HE2 GLN    92      43.070  31.530  32.290  1.00  0.00           H
ATOM   1242 2HE2 GLN    92      42.490  33.120  31.970  1.00  0.00           H
ATOM   1243  C   GLN    92      40.270  27.850  32.940  1.00  0.00           C
ATOM   1244  O   GLN    92      40.850  27.830  34.050  1.00  0.00           O
ATOM   1245  N   MET    93      39.630  26.800  32.450  1.00  0.00           N
ATOM   1246  H   MET    93      39.110  26.920  31.590  1.00  0.00           H
ATOM   1247  CA  MET    93      39.670  25.430  33.070  1.00  0.00           C
ATOM   1248  HA  MET    93      40.580  25.360  33.670  1.00  0.00           H
ATOM   1249  CB  MET    93      38.550  25.340  34.170  1.00  0.00           C
ATOM   1250  HB1 MET    93      38.650  26.160  34.880  1.00  0.00           H
ATOM   1251  HB2 MET    93      38.690  24.440  34.760  1.00  0.00           H
ATOM   1252  CG  MET    93      37.120  25.390  33.580  1.00  0.00           C
ATOM   1253  HG1 MET    93      36.990  24.770  32.690  1.00  0.00           H
ATOM   1254  HG2 MET    93      36.860  26.400  33.250  1.00  0.00           H
ATOM   1255  SD  MET    93      35.760  25.020  34.750  1.00  0.00           S
ATOM   1256  CE  MET    93      34.410  24.910  33.660  1.00  0.00           C
ATOM   1257  HE1 MET    93      34.300  25.840  33.120  1.00  0.00           H
ATOM   1258  HE2 MET    93      34.650  24.060  33.030  1.00  0.00           H
ATOM   1259  HE3 MET    93      33.460  24.860  34.200  1.00  0.00           H
ATOM   1260  C   MET    93      39.770  24.280  32.060  1.00  0.00           C
ATOM   1261  O   MET    93      39.240  24.340  30.900  1.00  0.00           O
ATOM   1262  N   ASN    94      40.530  23.310  32.480  1.00  0.00           N
ATOM   1263  H   ASN    94      40.990  23.330  33.380  1.00  0.00           H
ATOM   1264  CA  ASN    94      41.120  22.380  31.500  1.00  0.00           C
ATOM   1265  HA  ASN    94      40.690  22.410  30.500  1.00  0.00           H
ATOM   1266  CB  ASN    94      42.620  22.800  31.310  1.00  0.00           C
ATOM   1267  HB1 ASN    94      43.110  22.170  30.560  1.00  0.00           H
ATOM   1268  HB2 ASN    94      43.170  22.550  32.220  1.00  0.00           H
ATOM   1269  CG  ASN    94      42.900  24.240  30.810  1.00  0.00           C
ATOM   1270  OD1 ASN    94      43.430  25.100  31.510  1.00  0.00           O
ATOM   1271  ND2 ASN    94      42.550  24.590  29.630  1.00  0.00           N
ATOM   1272 1HD2 ASN    94      42.260  23.950  28.900  1.00  0.00           H
ATOM   1273 2HD2 ASN    94      42.660  25.580  29.460  1.00  0.00           H
ATOM   1274  C   ASN    94      41.010  20.960  32.030  1.00  0.00           C
ATOM   1275  O   ASN    94      40.620  20.700  33.190  1.00  0.00           O
ATOM   1276  N   SER    95      41.420  19.960  31.170  1.00  0.00           N
ATOM   1277  H   SER    95      41.760  20.260  30.270  1.00  0.00           H
ATOM   1278  CA  SER    95      41.370  18.510  31.410  1.00  0.00           C
ATOM   1279  HA  SER    95      41.340  18.060  30.420  1.00  0.00           H
ATOM   1280  CB  SER    95      42.700  18.140  32.000  1.00  0.00           C
ATOM   1281  HB1 SER    95      42.700  17.120  32.390  1.00  0.00           H
ATOM   1282  HB2 SER    95      42.990  18.770  32.850  1.00  0.00           H
ATOM   1283  OG  SER    95      43.700  18.220  31.030  1.00  0.00           O
ATOM   1284  HG  SER    95      44.330  18.920  31.250  1.00  0.00           H
ATOM   1285  C   SER    95      40.150  17.970  32.200  1.00  0.00           C
ATOM   1286  O   SER    95      40.340  17.250  33.170  1.00  0.00           O
ATOM   1287  N   LEU    96      38.950  18.380  31.780  1.00  0.00           N
ATOM   1288  H   LEU    96      38.840  18.940  30.940  1.00  0.00           H
ATOM   1289  CA  LEU    96      37.910  18.380  32.760  1.00  0.00           C
ATOM   1290  HA  LEU    96      38.300  18.760  33.700  1.00  0.00           H
ATOM   1291  CB  LEU    96      36.850  19.360  32.170  1.00  0.00           C
ATOM   1292  HB1 LEU    96      35.950  19.250  32.770  1.00  0.00           H
ATOM   1293  HB2 LEU    96      36.420  19.020  31.230  1.00  0.00           H
ATOM   1294  CG  LEU    96      37.170  20.910  32.160  1.00  0.00           C
ATOM   1295  HG  LEU    96      38.130  21.170  31.720  1.00  0.00           H
ATOM   1296  CD1 LEU    96      36.070  21.660  31.450  1.00  0.00           C
ATOM   1297 1HD1 LEU    96      35.130  21.380  31.930  1.00  0.00           H
ATOM   1298 2HD1 LEU    96      36.360  22.710  31.400  1.00  0.00           H
ATOM   1299 3HD1 LEU    96      35.990  21.400  30.400  1.00  0.00           H
ATOM   1300  CD2 LEU    96      37.150  21.540  33.580  1.00  0.00           C
ATOM   1301 1HD2 LEU    96      37.280  22.620  33.480  1.00  0.00           H
ATOM   1302 2HD2 LEU    96      36.220  21.460  34.150  1.00  0.00           H
ATOM   1303 3HD2 LEU    96      38.040  21.190  34.110  1.00  0.00           H
ATOM   1304  C   LEU    96      37.330  16.980  33.030  1.00  0.00           C
ATOM   1305  O   LEU    96      37.520  15.990  32.320  1.00  0.00           O
ATOM   1306  N   LYS    97      36.660  16.800  34.120  1.00  0.00           N
ATOM   1307  H   LYS    97      36.310  17.640  34.570  1.00  0.00           H
ATOM   1308  CA  LYS    97      35.930  15.590  34.460  1.00  0.00           C
ATOM   1309  HA  LYS    97      35.690  14.920  33.640  1.00  0.00           H
ATOM   1310  CB  LYS    97      36.670  14.780  35.490  1.00  0.00           C
ATOM   1311  HB1 LYS    97      36.000  14.170  36.090  1.00  0.00           H
ATOM   1312  HB2 LYS    97      37.130  15.490  36.180  1.00  0.00           H
ATOM   1313  CG  LYS    97      37.690  13.880  34.740  1.00  0.00           C
ATOM   1314  HG1 LYS    97      38.300  14.400  34.000  1.00  0.00           H
ATOM   1315  HG2 LYS    97      37.160  13.150  34.120  1.00  0.00           H
ATOM   1316  CD  LYS    97      38.610  13.180  35.810  1.00  0.00           C
ATOM   1317  HD1 LYS    97      38.910  13.880  36.600  1.00  0.00           H
ATOM   1318  HD2 LYS    97      39.420  12.860  35.160  1.00  0.00           H
ATOM   1319  CE  LYS    97      37.950  11.980  36.450  1.00  0.00           C
ATOM   1320  HE1 LYS    97      37.010  12.370  36.830  1.00  0.00           H
ATOM   1321  HE2 LYS    97      38.460  11.460  37.260  1.00  0.00           H
ATOM   1322  NZ  LYS    97      37.580  10.890  35.490  1.00  0.00           N
ATOM   1323  HZ1 LYS    97      37.100  10.150  35.980  1.00  0.00           H
ATOM   1324  HZ2 LYS    97      36.980  11.200  34.740  1.00  0.00           H
ATOM   1325  HZ3 LYS    97      38.460  10.520  35.160  1.00  0.00           H
ATOM   1326  C   LYS    97      34.610  15.960  35.140  1.00  0.00           C
ATOM   1327  O   LYS    97      34.420  17.150  35.510  1.00  0.00           O
ATOM   1328  N   PRO    98      33.670  15.030  35.410  1.00  0.00           N
ATOM   1329  CD  PRO    98      33.600  13.700  34.910  1.00  0.00           C
ATOM   1330  HD1 PRO    98      34.180  12.970  35.480  1.00  0.00           H
ATOM   1331  HD2 PRO    98      33.950  13.570  33.880  1.00  0.00           H
ATOM   1332  CG  PRO    98      32.110  13.280  34.940  1.00  0.00           C
ATOM   1333  HG1 PRO    98      32.030  12.190  34.980  1.00  0.00           H
ATOM   1334  HG2 PRO    98      31.480  13.660  34.130  1.00  0.00           H
ATOM   1335  CB  PRO    98      31.710  13.940  36.250  1.00  0.00           C
ATOM   1336  HB1 PRO    98      32.170  13.380  37.060  1.00  0.00           H
ATOM   1337  HB2 PRO    98      30.640  14.050  36.430  1.00  0.00           H
ATOM   1338  CA  PRO    98      32.400  15.350  36.060  1.00  0.00           C
ATOM   1339  HA  PRO    98      31.700  15.760  35.330  1.00  0.00           H
ATOM   1340  C   PRO    98      32.360  15.990  37.430  1.00  0.00           C
ATOM   1341  O   PRO    98      31.420  16.730  37.730  1.00  0.00           O
ATOM   1342  N   GLU    99      33.400  15.920  38.190  1.00  0.00           N
ATOM   1343  H   GLU    99      34.160  15.390  37.780  1.00  0.00           H
ATOM   1344  CA  GLU    99      33.610  16.660  39.450  1.00  0.00           C
ATOM   1345  HA  GLU    99      32.690  16.510  40.030  1.00  0.00           H
ATOM   1346  CB  GLU    99      34.840  16.080  40.200  1.00  0.00           C
ATOM   1347  HB1 GLU    99      34.510  15.130  40.610  1.00  0.00           H
ATOM   1348  HB2 GLU    99      35.150  16.750  41.010  1.00  0.00           H
ATOM   1349  CG  GLU    99      36.000  15.910  39.220  1.00  0.00           C
ATOM   1350  HG1 GLU    99      36.030  16.830  38.630  1.00  0.00           H
ATOM   1351  HG2 GLU    99      35.920  15.050  38.560  1.00  0.00           H
ATOM   1352  CD  GLU    99      37.300  15.750  40.070  1.00  0.00           C
ATOM   1353  OE1 GLU    99      38.050  16.720  40.250  1.00  0.00           O
ATOM   1354  OE2 GLU    99      37.460  14.640  40.580  1.00  0.00           O
ATOM   1355  C   GLU    99      33.680  18.170  39.260  1.00  0.00           C
ATOM   1356  O   GLU    99      33.400  18.880  40.200  1.00  0.00           O
ATOM   1357  N   ASP   100      33.800  18.680  38.030  1.00  0.00           N
ATOM   1358  H   ASP   100      33.890  18.000  37.290  1.00  0.00           H
ATOM   1359  CA  ASP   100      33.610  20.100  37.630  1.00  0.00           C
ATOM   1360  HA  ASP   100      33.830  20.670  38.540  1.00  0.00           H
ATOM   1361  CB  ASP   100      34.740  20.440  36.610  1.00  0.00           C
ATOM   1362  HB1 ASP   100      34.700  21.480  36.270  1.00  0.00           H
ATOM   1363  HB2 ASP   100      34.470  19.870  35.720  1.00  0.00           H
ATOM   1364  CG  ASP   100      36.140  20.020  37.070  1.00  0.00           C
ATOM   1365  OD1 ASP   100      36.520  20.320  38.200  1.00  0.00           O
ATOM   1366  OD2 ASP   100      36.880  19.500  36.200  1.00  0.00           O
ATOM   1367  C   ASP   100      32.190  20.490  37.120  1.00  0.00           C
ATOM   1368  O   ASP   100      31.940  21.690  36.850  1.00  0.00           O
ATOM   1369  N   THR   101      31.280  19.580  36.950  1.00  0.00           N
ATOM   1370  H   THR   101      31.580  18.610  36.900  1.00  0.00           H
ATOM   1371  CA  THR   101      29.890  19.920  36.580  1.00  0.00           C
ATOM   1372  HA  THR   101      29.870  20.400  35.600  1.00  0.00           H
ATOM   1373  CB  THR   101      28.920  18.760  36.650  1.00  0.00           C
ATOM   1374  HB  THR   101      29.270  18.130  37.470  1.00  0.00           H
ATOM   1375  CG2 THR   101      27.430  18.940  36.630  1.00  0.00           C
ATOM   1376 1HG2 THR   101      27.150  19.540  35.770  1.00  0.00           H
ATOM   1377 2HG2 THR   101      26.930  17.970  36.510  1.00  0.00           H
ATOM   1378 3HG2 THR   101      27.090  19.530  37.480  1.00  0.00           H
ATOM   1379  OG1 THR   101      29.280  18.030  35.460  1.00  0.00           O
ATOM   1380  HG1 THR   101      29.470  17.120  35.710  1.00  0.00           H
ATOM   1381  C   THR   101      29.350  20.740  37.730  1.00  0.00           C
ATOM   1382  O   THR   101      29.130  20.270  38.890  1.00  0.00           O
ATOM   1383  N   ALA   102      28.970  21.980  37.480  1.00  0.00           N
ATOM   1384  H   ALA   102      29.000  22.360  36.550  1.00  0.00           H
ATOM   1385  CA  ALA   102      28.380  22.890  38.480  1.00  0.00           C
ATOM   1386  HA  ALA   102      27.530  22.340  38.870  1.00  0.00           H
ATOM   1387  CB  ALA   102      29.360  23.320  39.620  1.00  0.00           C
ATOM   1388  HB1 ALA   102      30.180  23.770  39.060  1.00  0.00           H
ATOM   1389  HB2 ALA   102      28.990  24.160  40.210  1.00  0.00           H
ATOM   1390  HB3 ALA   102      29.830  22.500  40.160  1.00  0.00           H
ATOM   1391  C   ALA   102      27.760  24.100  37.760  1.00  0.00           C
ATOM   1392  O   ALA   102      28.080  24.410  36.620  1.00  0.00           O
ATOM   1393  N   VAL   103      26.900  24.790  38.540  1.00  0.00           N
ATOM   1394  H   VAL   103      26.760  24.380  39.450  1.00  0.00           H
ATOM   1395  CA  VAL   103      26.630  26.260  38.330  1.00  0.00           C
ATOM   1396  HA  VAL   103      26.400  26.440  37.280  1.00  0.00           H
ATOM   1397  CB  VAL   103      25.440  26.750  39.060  1.00  0.00           C
ATOM   1398  HB  VAL   103      25.800  26.960  40.060  1.00  0.00           H
ATOM   1399  CG1 VAL   103      24.940  28.090  38.520  1.00  0.00           C
ATOM   1400 1HG1 VAL   103      23.960  28.320  38.950  1.00  0.00           H
ATOM   1401 2HG1 VAL   103      25.570  28.910  38.850  1.00  0.00           H
ATOM   1402 3HG1 VAL   103      24.880  28.230  37.440  1.00  0.00           H
ATOM   1403  CG2 VAL   103      24.270  25.750  39.220  1.00  0.00           C
ATOM   1404 1HG2 VAL   103      24.550  24.930  39.870  1.00  0.00           H
ATOM   1405 2HG2 VAL   103      23.410  26.290  39.610  1.00  0.00           H
ATOM   1406 3HG2 VAL   103      24.010  25.450  38.210  1.00  0.00           H
ATOM   1407  C   VAL   103      27.860  27.080  38.770  1.00  0.00           C
ATOM   1408  O   VAL   103      28.420  26.790  39.830  1.00  0.00           O
ATOM   1409  N   TYR   104      28.260  28.050  37.990  1.00  0.00           N
ATOM   1410  H   TYR   104      27.820  28.090  37.080  1.00  0.00           H
ATOM   1411  CA  TYR   104      29.490  28.790  38.230  1.00  0.00           C
ATOM   1412  HA  TYR   104      29.990  28.410  39.130  1.00  0.00           H
ATOM   1413  CB  TYR   104      30.410  28.540  36.970  1.00  0.00           C
ATOM   1414  HB1 TYR   104      31.130  29.360  36.900  1.00  0.00           H
ATOM   1415  HB2 TYR   104      29.830  28.700  36.060  1.00  0.00           H
ATOM   1416  CG  TYR   104      31.320  27.360  37.020  1.00  0.00           C
ATOM   1417  CD1 TYR   104      30.740  26.160  36.720  1.00  0.00           C
ATOM   1418  HD1 TYR   104      29.780  26.120  36.230  1.00  0.00           H
ATOM   1419  CE1 TYR   104      31.510  25.010  36.870  1.00  0.00           C
ATOM   1420  HE1 TYR   104      31.080  24.070  36.570  1.00  0.00           H
ATOM   1421  CZ  TYR   104      32.860  25.070  37.320  1.00  0.00           C
ATOM   1422  OH  TYR   104      33.490  23.860  37.540  1.00  0.00           O
ATOM   1423  HH  TYR   104      32.910  23.110  37.380  1.00  0.00           H
ATOM   1424  CE2 TYR   104      33.490  26.280  37.600  1.00  0.00           C
ATOM   1425  HE2 TYR   104      34.510  26.280  37.950  1.00  0.00           H
ATOM   1426  CD2 TYR   104      32.650  27.470  37.550  1.00  0.00           C
ATOM   1427  HD2 TYR   104      33.000  28.450  37.830  1.00  0.00           H
ATOM   1428  C   TYR   104      29.030  30.240  38.410  1.00  0.00           C
ATOM   1429  O   TYR   104      28.260  30.780  37.570  1.00  0.00           O
ATOM   1430  N   TYR   105      29.540  30.880  39.450  1.00  0.00           N
ATOM   1431  H   TYR   105      30.170  30.400  40.070  1.00  0.00           H
ATOM   1432  CA  TYR   105      29.160  32.230  39.790  1.00  0.00           C
ATOM   1433  HA  TYR   105      28.450  32.670  39.080  1.00  0.00           H
ATOM   1434  CB  TYR   105      28.550  32.260  41.240  1.00  0.00           C
ATOM   1435  HB1 TYR   105      28.190  33.260  41.460  1.00  0.00           H
ATOM   1436  HB2 TYR   105      29.360  32.030  41.940  1.00  0.00           H
ATOM   1437  CG  TYR   105      27.480  31.250  41.450  1.00  0.00           C
ATOM   1438  CD1 TYR   105      27.760  30.000  42.040  1.00  0.00           C
ATOM   1439  HD1 TYR   105      28.790  29.710  42.210  1.00  0.00           H
ATOM   1440  CE1 TYR   105      26.790  29.070  42.250  1.00  0.00           C
ATOM   1441  HE1 TYR   105      26.890  28.100  42.720  1.00  0.00           H
ATOM   1442  CZ  TYR   105      25.460  29.360  41.950  1.00  0.00           C
ATOM   1443  OH  TYR   105      24.470  28.420  42.150  1.00  0.00           O
ATOM   1444  HH  TYR   105      23.590  28.740  41.970  1.00  0.00           H
ATOM   1445  CE2 TYR   105      25.110  30.610  41.390  1.00  0.00           C
ATOM   1446  HE2 TYR   105      24.150  30.920  41.020  1.00  0.00           H
ATOM   1447  CD2 TYR   105      26.150  31.580  41.220  1.00  0.00           C
ATOM   1448  HD2 TYR   105      25.940  32.500  40.700  1.00  0.00           H
ATOM   1449  C   TYR   105      30.280  33.230  39.840  1.00  0.00           C
ATOM   1450  O   TYR   105      31.350  32.970  40.320  1.00  0.00           O
ATOM   1451  N   CYS   106      30.070  34.450  39.380  1.00  0.00           N
ATOM   1452  H   CYS   106      29.190  34.700  38.950  1.00  0.00           H
ATOM   1453  CA  CYS   106      31.030  35.560  39.470  1.00  0.00           C
ATOM   1454  HA  CYS   106      32.050  35.200  39.410  1.00  0.00           H
ATOM   1455  CB  CYS   106      30.930  36.370  38.150  1.00  0.00           C
ATOM   1456  HB1 CYS   106      29.960  36.860  38.090  1.00  0.00           H
ATOM   1457  HB2 CYS   106      30.980  35.640  37.340  1.00  0.00           H
ATOM   1458  SG  CYS   106      32.290  37.530  37.780  1.00  0.00           S
ATOM   1459  C   CYS   106      30.740  36.440  40.710  1.00  0.00           C
ATOM   1460  O   CYS   106      29.580  36.630  41.130  1.00  0.00           O
ATOM   1461  N   ALA   107      31.870  37.000  41.240  1.00  0.00           N
ATOM   1462  H   ALA   107      32.770  36.630  40.980  1.00  0.00           H
ATOM   1463  CA  ALA   107      31.810  37.890  42.400  1.00  0.00           C
ATOM   1464  HA  ALA   107      30.840  38.380  42.420  1.00  0.00           H
ATOM   1465  CB  ALA   107      32.080  37.070  43.680  1.00  0.00           C
ATOM   1466  HB1 ALA   107      33.140  36.820  43.600  1.00  0.00           H
ATOM   1467  HB2 ALA   107      31.740  37.580  44.580  1.00  0.00           H
ATOM   1468  HB3 ALA   107      31.530  36.140  43.660  1.00  0.00           H
ATOM   1469  C   ALA   107      32.810  39.110  42.290  1.00  0.00           C
ATOM   1470  O   ALA   107      33.800  38.890  41.600  1.00  0.00           O
ATOM   1471  N   ALA   108      32.530  40.250  42.900  1.00  0.00           N
ATOM   1472  H   ALA   108      31.670  40.330  43.410  1.00  0.00           H
ATOM   1473  CA  ALA   108      33.350  41.420  42.790  1.00  0.00           C
ATOM   1474  HA  ALA   108      34.370  41.170  42.470  1.00  0.00           H
ATOM   1475  CB  ALA   108      32.790  42.360  41.710  1.00  0.00           C
ATOM   1476  HB1 ALA   108      33.010  42.030  40.690  1.00  0.00           H
ATOM   1477  HB2 ALA   108      31.730  42.600  41.810  1.00  0.00           H
ATOM   1478  HB3 ALA   108      33.260  43.350  41.680  1.00  0.00           H
ATOM   1479  C   ALA   108      33.410  42.360  44.020  1.00  0.00           C
ATOM   1480  O   ALA   108      32.370  42.680  44.620  1.00  0.00           O
ATOM   1481  N   ASP   109      34.600  42.790  44.470  1.00  0.00           N
ATOM   1482  H   ASP   109      35.450  42.610  43.960  1.00  0.00           H
ATOM   1483  CA  ASP   109      34.900  43.490  45.740  1.00  0.00           C
ATOM   1484  HA  ASP   109      34.060  44.090  46.090  1.00  0.00           H
ATOM   1485  CB  ASP   109      35.040  42.380  46.770  1.00  0.00           C
ATOM   1486  HB1 ASP   109      35.940  41.790  46.670  1.00  0.00           H
ATOM   1487  HB2 ASP   109      34.190  41.720  46.610  1.00  0.00           H
ATOM   1488  CG  ASP   109      34.930  43.050  48.100  1.00  0.00           C
ATOM   1489  OD1 ASP   109      33.810  43.330  48.630  1.00  0.00           O
ATOM   1490  OD2 ASP   109      35.980  43.410  48.560  1.00  0.00           O
ATOM   1491  C   ASP   109      36.070  44.520  45.690  1.00  0.00           C
ATOM   1492  O   ASP   109      36.930  44.300  44.870  1.00  0.00           O
ATOM   1493  N   ARG   110      36.200  45.540  46.550  1.00  0.00           N
ATOM   1494  H   ARG   110      35.350  45.790  47.030  1.00  0.00           H
ATOM   1495  CA  ARG   110      37.410  46.390  46.680  1.00  0.00           C
ATOM   1496  HA  ARG   110      37.760  46.640  45.670  1.00  0.00           H
ATOM   1497  CB  ARG   110      36.910  47.620  47.490  1.00  0.00           C
ATOM   1498  HB1 ARG   110      36.540  47.390  48.490  1.00  0.00           H
ATOM   1499  HB2 ARG   110      36.140  48.170  46.940  1.00  0.00           H
ATOM   1500  CG  ARG   110      37.930  48.690  47.720  1.00  0.00           C
ATOM   1501  HG1 ARG   110      38.620  48.280  48.460  1.00  0.00           H
ATOM   1502  HG2 ARG   110      37.410  49.600  48.000  1.00  0.00           H
ATOM   1503  CD  ARG   110      38.670  49.080  46.400  1.00  0.00           C
ATOM   1504  HD1 ARG   110      37.990  49.580  45.710  1.00  0.00           H
ATOM   1505  HD2 ARG   110      38.930  48.190  45.820  1.00  0.00           H
ATOM   1506  NE  ARG   110      39.820  49.960  46.610  1.00  0.00           N
ATOM   1507  HE  ARG   110      39.650  50.930  46.370  1.00  0.00           H
ATOM   1508  CZ  ARG   110      40.950  49.650  47.050  1.00  0.00           C
ATOM   1509  NH1 ARG   110      41.290  48.430  47.350  1.00  0.00           N
ATOM   1510 1HH1 ARG   110      40.710  47.650  47.090  1.00  0.00           H
ATOM   1511 2HH1 ARG   110      42.210  48.260  47.730  1.00  0.00           H
ATOM   1512  NH2 ARG   110      41.870  50.570  47.200  1.00  0.00           N
ATOM   1513 1HH2 ARG   110      41.570  51.510  46.970  1.00  0.00           H
ATOM   1514 2HH2 ARG   110      42.690  50.400  47.760  1.00  0.00           H
ATOM   1515  C   ARG   110      38.560  45.710  47.470  1.00  0.00           C
ATOM   1516  O   ARG   110      39.690  45.920  47.160  1.00  0.00           O
ATOM   1517  N   PHE   111      38.290  44.990  48.530  1.00  0.00           N
ATOM   1518  H   PHE   111      37.310  44.800  48.670  1.00  0.00           H
ATOM   1519  CA  PHE   111      39.220  44.560  49.640  1.00  0.00           C
ATOM   1520  HA  PHE   111      40.230  44.850  49.320  1.00  0.00           H
ATOM   1521  CB  PHE   111      39.060  45.370  51.000  1.00  0.00           C
ATOM   1522  HB1 PHE   111      39.860  45.100  51.680  1.00  0.00           H
ATOM   1523  HB2 PHE   111      38.180  45.210  51.620  1.00  0.00           H
ATOM   1524  CG  PHE   111      39.150  46.890  50.830  1.00  0.00           C
ATOM   1525  CD1 PHE   111      37.990  47.660  50.930  1.00  0.00           C
ATOM   1526  HD1 PHE   111      37.020  47.220  51.130  1.00  0.00           H
ATOM   1527  CE1 PHE   111      38.120  49.040  50.800  1.00  0.00           C
ATOM   1528  HE1 PHE   111      37.190  49.600  50.800  1.00  0.00           H
ATOM   1529  CZ  PHE   111      39.360  49.610  50.620  1.00  0.00           C
ATOM   1530  HZ  PHE   111      39.400  50.690  50.570  1.00  0.00           H
ATOM   1531  CE2 PHE   111      40.540  48.840  50.560  1.00  0.00           C
ATOM   1532  HE2 PHE   111      41.490  49.350  50.470  1.00  0.00           H
ATOM   1533  CD2 PHE   111      40.410  47.470  50.630  1.00  0.00           C
ATOM   1534  HD2 PHE   111      41.290  46.850  50.660  1.00  0.00           H
ATOM   1535  C   PHE   111      39.300  43.060  49.940  1.00  0.00           C
ATOM   1536  O   PHE   111      40.150  42.660  50.760  1.00  0.00           O
ATOM   1537  N   LEU   112      38.460  42.150  49.410  1.00  0.00           N
ATOM   1538  H   LEU   112      37.810  42.530  48.740  1.00  0.00           H
ATOM   1539  CA  LEU   112      38.320  40.730  49.710  1.00  0.00           C
ATOM   1540  HA  LEU   112      38.910  40.490  50.600  1.00  0.00           H
ATOM   1541  CB  LEU   112      36.880  40.380  50.040  1.00  0.00           C
ATOM   1542  HB1 LEU   112      36.770  39.300  50.140  1.00  0.00           H
ATOM   1543  HB2 LEU   112      36.330  40.620  49.130  1.00  0.00           H
ATOM   1544  CG  LEU   112      36.310  40.930  51.300  1.00  0.00           C
ATOM   1545  HG  LEU   112      36.510  42.010  51.320  1.00  0.00           H
ATOM   1546  CD1 LEU   112      34.810  40.540  51.260  1.00  0.00           C
ATOM   1547 1HD1 LEU   112      34.350  40.880  52.190  1.00  0.00           H
ATOM   1548 2HD1 LEU   112      34.310  40.990  50.410  1.00  0.00           H
ATOM   1549 3HD1 LEU   112      34.620  39.480  51.140  1.00  0.00           H
ATOM   1550  CD2 LEU   112      36.860  40.340  52.620  1.00  0.00           C
ATOM   1551 1HD2 LEU   112      37.910  40.570  52.750  1.00  0.00           H
ATOM   1552 2HD2 LEU   112      36.330  40.910  53.390  1.00  0.00           H
ATOM   1553 3HD2 LEU   112      36.760  39.260  52.610  1.00  0.00           H
ATOM   1554  C   LEU   112      38.880  39.820  48.640  1.00  0.00           C
ATOM   1555  O   LEU   112      38.950  40.150  47.470  1.00  0.00           O
ATOM   1556  N   THR   113      39.350  38.610  48.950  1.00  0.00           N
ATOM   1557  H   THR   113      39.370  38.330  49.920  1.00  0.00           H
ATOM   1558  CA  THR   113      40.030  37.660  48.030  1.00  0.00           C
ATOM   1559  HA  THR   113      39.910  37.980  46.990  1.00  0.00           H
ATOM   1560  CB  THR   113      41.520  37.630  48.340  1.00  0.00           C
ATOM   1561  HB  THR   113      41.840  36.790  47.720  1.00  0.00           H
ATOM   1562  CG2 THR   113      42.280  38.910  47.960  1.00  0.00           C
ATOM   1563 1HG2 THR   113      42.130  39.070  46.890  1.00  0.00           H
ATOM   1564 2HG2 THR   113      41.970  39.770  48.550  1.00  0.00           H
ATOM   1565 3HG2 THR   113      43.340  38.710  48.150  1.00  0.00           H
ATOM   1566  OG1 THR   113      41.810  37.300  49.690  1.00  0.00           O
ATOM   1567  HG1 THR   113      42.420  36.560  49.660  1.00  0.00           H
ATOM   1568  C   THR   113      39.460  36.200  48.040  1.00  0.00           C
ATOM   1569  O   THR   113      39.550  35.480  47.010  1.00  0.00           O
ATOM   1570  N   ARG   132      38.750  35.700  49.040  1.00  0.00           N
ATOM   1571  H   ARG   132      38.530  36.300  49.820  1.00  0.00           H
ATOM   1572  CA  ARG   132      38.340  34.300  49.130  1.00  0.00           C
ATOM   1573  HA  ARG   132      38.340  33.870  48.130  1.00  0.00           H
ATOM   1574  CB  ARG   132      39.340  33.470  50.040  1.00  0.00           C
ATOM   1575  HB1 ARG   132      38.830  32.610  50.480  1.00  0.00           H
ATOM   1576  HB2 ARG   132      39.630  33.940  50.980  1.00  0.00           H
ATOM   1577  CG  ARG   132      40.600  33.010  49.280  1.00  0.00           C
ATOM   1578  HG1 ARG   132      41.140  33.870  48.870  1.00  0.00           H
ATOM   1579  HG2 ARG   132      40.240  32.360  48.470  1.00  0.00           H
ATOM   1580  CD  ARG   132      41.560  32.160  50.160  1.00  0.00           C
ATOM   1581  HD1 ARG   132      41.010  31.360  50.650  1.00  0.00           H
ATOM   1582  HD2 ARG   132      41.960  32.860  50.890  1.00  0.00           H
ATOM   1583  NE  ARG   132      42.650  31.710  49.300  1.00  0.00           N
ATOM   1584  HE  ARG   132      43.470  32.300  49.400  1.00  0.00           H
ATOM   1585  CZ  ARG   132      42.840  30.580  48.770  1.00  0.00           C
ATOM   1586  NH1 ARG   132      41.940  29.640  48.650  1.00  0.00           N
ATOM   1587 1HH1 ARG   132      41.110  29.720  49.230  1.00  0.00           H
ATOM   1588 2HH1 ARG   132      42.270  28.740  48.330  1.00  0.00           H
ATOM   1589  NH2 ARG   132      44.020  30.390  48.300  1.00  0.00           N
ATOM   1590 1HH2 ARG   132      44.740  31.050  48.550  1.00  0.00           H
ATOM   1591 2HH2 ARG   132      44.320  29.510  47.910  1.00  0.00           H
ATOM   1592  C   ARG   132      37.050  34.030  49.820  1.00  0.00           C
ATOM   1593  O   ARG   132      36.410  33.090  49.380  1.00  0.00           O
ATOM   1594  N   SER   133      36.710  34.870  50.840  1.00  0.00           N
ATOM   1595  H   SER   133      37.460  35.480  51.120  1.00  0.00           H
ATOM   1596  CA  SER   133      35.490  34.620  51.620  1.00  0.00           C
ATOM   1597  HA  SER   133      35.370  33.550  51.830  1.00  0.00           H
ATOM   1598  CB  SER   133      35.770  35.060  53.080  1.00  0.00           C
ATOM   1599  HB1 SER   133      36.400  34.360  53.630  1.00  0.00           H
ATOM   1600  HB2 SER   133      34.800  35.210  53.560  1.00  0.00           H
ATOM   1601  OG  SER   133      36.460  36.250  53.180  1.00  0.00           O
ATOM   1602  HG  SER   133      36.390  36.560  54.090  1.00  0.00           H
ATOM   1603  C   SER   133      34.200  35.260  51.010  1.00  0.00           C
ATOM   1604  O   SER   133      34.230  36.360  50.370  1.00  0.00           O
ATOM   1605  N   VAL   134      33.030  34.600  51.080  1.00  0.00           N
ATOM   1606  H   VAL   134      32.990  33.730  51.600  1.00  0.00           H
ATOM   1607  CA  VAL   134      31.810  34.900  50.250  1.00  0.00           C
ATOM   1608  HA  VAL   134      31.980  34.700  49.190  1.00  0.00           H
ATOM   1609  CB  VAL   134      30.710  33.870  50.490  1.00  0.00           C
ATOM   1610  HB  VAL   134      29.820  34.150  49.930  1.00  0.00           H
ATOM   1611  CG1 VAL   134      31.000  32.420  50.030  1.00  0.00           C
ATOM   1612 1HG1 VAL   134      31.270  32.440  48.970  1.00  0.00           H
ATOM   1613 2HG1 VAL   134      31.910  32.030  50.490  1.00  0.00           H
ATOM   1614 3HG1 VAL   134      30.150  31.750  50.190  1.00  0.00           H
ATOM   1615  CG2 VAL   134      30.390  33.740  51.970  1.00  0.00           C
ATOM   1616 1HG2 VAL   134      31.020  32.990  52.450  1.00  0.00           H
ATOM   1617 2HG2 VAL   134      30.300  34.680  52.510  1.00  0.00           H
ATOM   1618 3HG2 VAL   134      29.400  33.290  51.950  1.00  0.00           H
ATOM   1619  C   VAL   134      31.210  36.250  50.300  1.00  0.00           C
ATOM   1620  O   VAL   134      30.250  36.610  49.610  1.00  0.00           O
ATOM   1621  N   LYS   135      31.740  37.130  51.140  1.00  0.00           N
ATOM   1622  H   LYS   135      32.620  36.870  51.570  1.00  0.00           H
ATOM   1623  CA  LYS   135      31.310  38.510  51.390  1.00  0.00           C
ATOM   1624  HA  LYS   135      30.230  38.550  51.290  1.00  0.00           H
ATOM   1625  CB  LYS   135      31.650  38.960  52.870  1.00  0.00           C
ATOM   1626  HB1 LYS   135      31.180  39.930  53.000  1.00  0.00           H
ATOM   1627  HB2 LYS   135      32.720  39.140  52.990  1.00  0.00           H
ATOM   1628  CG  LYS   135      31.190  37.960  53.930  1.00  0.00           C
ATOM   1629  HG1 LYS   135      31.780  37.060  53.760  1.00  0.00           H
ATOM   1630  HG2 LYS   135      30.100  37.930  53.890  1.00  0.00           H
ATOM   1631  CD  LYS   135      31.420  38.580  55.340  1.00  0.00           C
ATOM   1632  HD1 LYS   135      30.700  39.360  55.580  1.00  0.00           H
ATOM   1633  HD2 LYS   135      32.460  38.890  55.490  1.00  0.00           H
ATOM   1634  CE  LYS   135      31.240  37.460  56.240  1.00  0.00           C
ATOM   1635  HE1 LYS   135      31.980  36.670  56.080  1.00  0.00           H
ATOM   1636  HE2 LYS   135      30.260  37.040  56.030  1.00  0.00           H
ATOM   1637  NZ  LYS   135      31.210  37.930  57.650  1.00  0.00           N
ATOM   1638  HZ1 LYS   135      32.090  38.260  58.010  1.00  0.00           H
ATOM   1639  HZ2 LYS   135      30.540  38.690  57.730  1.00  0.00           H
ATOM   1640  HZ3 LYS   135      30.900  37.200  58.280  1.00  0.00           H
ATOM   1641  C   LYS   135      31.770  39.530  50.320  1.00  0.00           C
ATOM   1642  O   LYS   135      31.590  40.730  50.480  1.00  0.00           O
ATOM   1643  N   TYR   136      32.240  39.100  49.190  1.00  0.00           N
ATOM   1644  H   TYR   136      32.460  38.110  49.210  1.00  0.00           H
ATOM   1645  CA  TYR   136      32.460  39.870  47.930  1.00  0.00           C
ATOM   1646  HA  TYR   136      33.150  40.680  48.140  1.00  0.00           H
ATOM   1647  CB  TYR   136      32.760  38.960  46.720  1.00  0.00           C
ATOM   1648  HB1 TYR   136      32.460  39.420  45.770  1.00  0.00           H
ATOM   1649  HB2 TYR   136      32.210  38.040  46.890  1.00  0.00           H
ATOM   1650  CG  TYR   136      34.210  38.560  46.500  1.00  0.00           C
ATOM   1651  CD1 TYR   136      34.710  37.300  47.000  1.00  0.00           C
ATOM   1652  HD1 TYR   136      34.130  36.610  47.600  1.00  0.00           H
ATOM   1653  CE1 TYR   136      35.970  36.800  46.680  1.00  0.00           C
ATOM   1654  HE1 TYR   136      36.350  35.850  47.030  1.00  0.00           H
ATOM   1655  CZ  TYR   136      36.720  37.510  45.720  1.00  0.00           C
ATOM   1656  OH  TYR   136      37.960  37.030  45.290  1.00  0.00           O
ATOM   1657  HH  TYR   136      38.200  36.190  45.690  1.00  0.00           H
ATOM   1658  CE2 TYR   136      36.230  38.730  45.160  1.00  0.00           C
ATOM   1659  HE2 TYR   136      36.820  39.310  44.470  1.00  0.00           H
ATOM   1660  CD2 TYR   136      34.980  39.250  45.500  1.00  0.00           C
ATOM   1661  HD2 TYR   136      34.630  40.120  44.970  1.00  0.00           H
ATOM   1662  C   TYR   136      31.150  40.610  47.690  1.00  0.00           C
ATOM   1663  O   TYR   136      30.070  40.040  47.830  1.00  0.00           O
ATOM   1664  N   ASP   137      31.210  41.880  47.190  1.00  0.00           N
ATOM   1665  H   ASP   137      32.100  42.230  46.850  1.00  0.00           H
ATOM   1666  CA  ASP   137      30.080  42.830  47.260  1.00  0.00           C
ATOM   1667  HA  ASP   137      29.530  42.570  48.170  1.00  0.00           H
ATOM   1668  CB  ASP   137      30.590  44.280  47.590  1.00  0.00           C
ATOM   1669  HB1 ASP   137      30.860  44.820  46.690  1.00  0.00           H
ATOM   1670  HB2 ASP   137      31.580  44.300  48.050  1.00  0.00           H
ATOM   1671  CG  ASP   137      29.620  45.140  48.420  1.00  0.00           C
ATOM   1672  OD1 ASP   137      29.600  46.400  48.200  1.00  0.00           O
ATOM   1673  OD2 ASP   137      28.970  44.480  49.250  1.00  0.00           O
ATOM   1674  C   ASP   137      29.120  42.900  46.110  1.00  0.00           C
ATOM   1675  O   ASP   137      27.970  43.300  46.280  1.00  0.00           O
ATOM   1676  N   TYR   138      29.500  42.570  44.860  1.00  0.00           N
ATOM   1677  H   TYR   138      30.450  42.240  44.710  1.00  0.00           H
ATOM   1678  CA  TYR   138      28.670  42.460  43.670  1.00  0.00           C
ATOM   1679  HA  TYR   138      27.630  42.660  43.920  1.00  0.00           H
ATOM   1680  CB  TYR   138      28.910  43.590  42.600  1.00  0.00           C
ATOM   1681  HB1 TYR   138      28.300  43.270  41.750  1.00  0.00           H
ATOM   1682  HB2 TYR   138      29.940  43.640  42.260  1.00  0.00           H
ATOM   1683  CG  TYR   138      28.570  44.970  43.050  1.00  0.00           C
ATOM   1684  CD1 TYR   138      29.460  45.610  43.960  1.00  0.00           C
ATOM   1685  HD1 TYR   138      30.340  45.140  44.370  1.00  0.00           H
ATOM   1686  CE1 TYR   138      29.210  46.950  44.280  1.00  0.00           C
ATOM   1687  HE1 TYR   138      29.890  47.460  44.960  1.00  0.00           H
ATOM   1688  CZ  TYR   138      28.110  47.660  43.770  1.00  0.00           C
ATOM   1689  OH  TYR   138      27.870  49.020  44.020  1.00  0.00           O
ATOM   1690  HH  TYR   138      27.000  49.250  43.710  1.00  0.00           H
ATOM   1691  CE2 TYR   138      27.160  46.980  42.960  1.00  0.00           C
ATOM   1692  HE2 TYR   138      26.330  47.570  42.590  1.00  0.00           H
ATOM   1693  CD2 TYR   138      27.430  45.690  42.590  1.00  0.00           C
ATOM   1694  HD2 TYR   138      26.810  45.150  41.900  1.00  0.00           H
ATOM   1695  C   TYR   138      28.720  41.020  43.030  1.00  0.00           C
ATOM   1696  O   TYR   138      29.840  40.440  42.960  1.00  0.00           O
ATOM   1697  N   TRP   139      27.510  40.510  42.670  1.00  0.00           N
ATOM   1698  H   TRP   139      26.720  41.110  42.910  1.00  0.00           H
ATOM   1699  CA  TRP   139      27.330  39.120  42.160  1.00  0.00           C
ATOM   1700  HA  TRP   139      28.290  38.780  41.780  1.00  0.00           H
ATOM   1701  CB  TRP   139      26.910  38.040  43.190  1.00  0.00           C
ATOM   1702  HB1 TRP   139      26.840  37.160  42.560  1.00  0.00           H
ATOM   1703  HB2 TRP   139      25.890  38.180  43.560  1.00  0.00           H
ATOM   1704  CG  TRP   139      27.790  37.770  44.310  1.00  0.00           C
ATOM   1705  CD1 TRP   139      28.140  38.650  45.300  1.00  0.00           C
ATOM   1706  HD1 TRP   139      27.790  39.660  45.470  1.00  0.00           H
ATOM   1707  NE1 TRP   139      28.970  37.960  46.150  1.00  0.00           N
ATOM   1708  HE1 TRP   139      29.520  38.380  46.890  1.00  0.00           H
ATOM   1709  CE2 TRP   139      29.240  36.680  45.740  1.00  0.00           C
ATOM   1710  CZ2 TRP   139      30.010  35.630  46.250  1.00  0.00           C
ATOM   1711  HZ2 TRP   139      30.320  35.770  47.280  1.00  0.00           H
ATOM   1712  CH2 TRP   139      29.980  34.340  45.680  1.00  0.00           C
ATOM   1713  HH2 TRP   139      30.480  33.520  46.180  1.00  0.00           H
ATOM   1714  CZ3 TRP   139      29.250  34.150  44.470  1.00  0.00           C
ATOM   1715  HZ3 TRP   139      29.170  33.120  44.160  1.00  0.00           H
ATOM   1716  CE3 TRP   139      28.500  35.210  43.930  1.00  0.00           C
ATOM   1717  HE3 TRP   139      27.950  35.060  43.010  1.00  0.00           H
ATOM   1718  CD2 TRP   139      28.500  36.490  44.570  1.00  0.00           C
ATOM   1719  C   TRP   139      26.390  39.280  40.940  1.00  0.00           C
ATOM   1720  O   TRP   139      25.770  40.350  40.710  1.00  0.00           O
ATOM   1721  N   GLY   140      26.340  38.260  40.070  1.00  0.00           N
ATOM   1722  H   GLY   140      26.900  37.450  40.300  1.00  0.00           H
ATOM   1723  CA  GLY   140      25.530  38.140  38.870  1.00  0.00           C
ATOM   1724  HA1 GLY   140      26.120  37.730  38.050  1.00  0.00           H
ATOM   1725  HA2 GLY   140      25.140  39.070  38.460  1.00  0.00           H
ATOM   1726  C   GLY   140      24.300  37.240  39.080  1.00  0.00           C
ATOM   1727  O   GLY   140      23.440  37.460  39.960  1.00  0.00           O
ATOM   1728  N   GLN   141      24.120  36.200  38.200  1.00  0.00           N
ATOM   1729  H   GLN   141      24.890  36.010  37.580  1.00  0.00           H
ATOM   1730  CA  GLN   141      23.120  35.210  38.240  1.00  0.00           C
ATOM   1731  HA  GLN   141      22.570  35.190  39.180  1.00  0.00           H
ATOM   1732  CB  GLN   141      22.110  35.460  37.100  1.00  0.00           C
ATOM   1733  HB1 GLN   141      21.270  34.760  37.160  1.00  0.00           H
ATOM   1734  HB2 GLN   141      22.680  35.370  36.170  1.00  0.00           H
ATOM   1735  CG  GLN   141      21.490  36.880  37.140  1.00  0.00           C
ATOM   1736  HG1 GLN   141      22.080  37.560  36.520  1.00  0.00           H
ATOM   1737  HG2 GLN   141      21.390  37.270  38.150  1.00  0.00           H
ATOM   1738  CD  GLN   141      20.080  36.850  36.480  1.00  0.00           C
ATOM   1739  OE1 GLN   141      20.010  36.510  35.270  1.00  0.00           O
ATOM   1740  NE2 GLN   141      18.990  37.120  37.150  1.00  0.00           N
ATOM   1741 1HE2 GLN   141      19.060  37.490  38.090  1.00  0.00           H
ATOM   1742 2HE2 GLN   141      18.090  36.990  36.700  1.00  0.00           H
ATOM   1743  C   GLN   141      23.600  33.750  38.130  1.00  0.00           C
ATOM   1744  O   GLN   141      22.780  32.800  38.310  1.00  0.00           O
ATOM   1745  N   GLY   142      24.820  33.570  37.650  1.00  0.00           N
ATOM   1746  H   GLY   142      25.350  34.400  37.410  1.00  0.00           H
ATOM   1747  CA  GLY   142      25.620  32.350  37.300  1.00  0.00           C
ATOM   1748  HA1 GLY   142      25.250  31.620  38.020  1.00  0.00           H
ATOM   1749  HA2 GLY   142      26.690  32.500  37.430  1.00  0.00           H
ATOM   1750  C   GLY   142      25.360  31.810  35.920  1.00  0.00           C
ATOM   1751  O   GLY   142      24.530  32.370  35.170  1.00  0.00           O
ATOM   1752  N   THR   143      25.980  30.680  35.540  1.00  0.00           N
ATOM   1753  H   THR   143      26.680  30.340  36.190  1.00  0.00           H
ATOM   1754  CA  THR   143      26.070  30.030  34.250  1.00  0.00           C
ATOM   1755  HA  THR   143      25.130  30.140  33.710  1.00  0.00           H
ATOM   1756  CB  THR   143      27.240  30.670  33.430  1.00  0.00           C
ATOM   1757  HB  THR   143      27.130  31.750  33.360  1.00  0.00           H
ATOM   1758  CG2 THR   143      28.660  30.480  33.860  1.00  0.00           C
ATOM   1759 1HG2 THR   143      29.300  31.000  33.150  1.00  0.00           H
ATOM   1760 2HG2 THR   143      28.870  30.980  34.800  1.00  0.00           H
ATOM   1761 3HG2 THR   143      28.800  29.400  33.890  1.00  0.00           H
ATOM   1762  OG1 THR   143      27.080  30.420  32.070  1.00  0.00           O
ATOM   1763  HG1 THR   143      26.280  30.870  31.800  1.00  0.00           H
ATOM   1764  C   THR   143      26.370  28.550  34.490  1.00  0.00           C
ATOM   1765  O   THR   143      27.210  28.170  35.320  1.00  0.00           O
ATOM   1766  N   GLN   144      25.760  27.600  33.810  1.00  0.00           N
ATOM   1767  H   GLN   144      25.010  27.830  33.180  1.00  0.00           H
ATOM   1768  CA  GLN   144      25.900  26.170  34.080  1.00  0.00           C
ATOM   1769  HA  GLN   144      26.290  26.010  35.090  1.00  0.00           H
ATOM   1770  CB  GLN   144      24.470  25.520  34.100  1.00  0.00           C
ATOM   1771  HB1 GLN   144      24.580  24.440  34.230  1.00  0.00           H
ATOM   1772  HB2 GLN   144      24.070  25.570  33.090  1.00  0.00           H
ATOM   1773  CG  GLN   144      23.490  26.070  35.170  1.00  0.00           C
ATOM   1774  HG1 GLN   144      23.210  27.090  34.910  1.00  0.00           H
ATOM   1775  HG2 GLN   144      24.080  26.290  36.060  1.00  0.00           H
ATOM   1776  CD  GLN   144      22.290  25.180  35.380  1.00  0.00           C
ATOM   1777  OE1 GLN   144      22.140  24.130  34.720  1.00  0.00           O
ATOM   1778  NE2 GLN   144      21.430  25.470  36.360  1.00  0.00           N
ATOM   1779 1HE2 GLN   144      21.540  26.300  36.920  1.00  0.00           H
ATOM   1780 2HE2 GLN   144      20.530  25.020  36.350  1.00  0.00           H
ATOM   1781  C   GLN   144      26.850  25.410  33.160  1.00  0.00           C
ATOM   1782  O   GLN   144      26.710  25.460  31.920  1.00  0.00           O
ATOM   1783  N   VAL   145      27.650  24.520  33.770  1.00  0.00           N
ATOM   1784  H   VAL   145      27.610  24.570  34.780  1.00  0.00           H
ATOM   1785  CA  VAL   145      28.620  23.610  33.200  1.00  0.00           C
ATOM   1786  HA  VAL   145      28.420  23.670  32.130  1.00  0.00           H
ATOM   1787  CB  VAL   145      30.050  24.050  33.660  1.00  0.00           C
ATOM   1788  HB  VAL   145      29.970  24.100  34.740  1.00  0.00           H
ATOM   1789  CG1 VAL   145      31.160  22.970  33.270  1.00  0.00           C
ATOM   1790 1HG1 VAL   145      31.170  22.720  32.200  1.00  0.00           H
ATOM   1791 2HG1 VAL   145      32.150  23.300  33.560  1.00  0.00           H
ATOM   1792 3HG1 VAL   145      30.950  22.060  33.840  1.00  0.00           H
ATOM   1793  CG2 VAL   145      30.430  25.360  33.070  1.00  0.00           C
ATOM   1794 1HG2 VAL   145      30.570  25.430  32.000  1.00  0.00           H
ATOM   1795 2HG2 VAL   145      29.750  26.150  33.400  1.00  0.00           H
ATOM   1796 3HG2 VAL   145      31.390  25.660  33.510  1.00  0.00           H
ATOM   1797  C   VAL   145      28.410  22.140  33.520  1.00  0.00           C
ATOM   1798  O   VAL   145      28.120  21.800  34.640  1.00  0.00           O
ATOM   1799  N   THR   146      28.470  21.290  32.440  1.00  0.00           N
ATOM   1800  H   THR   146      28.530  21.600  31.480  1.00  0.00           H
ATOM   1801  CA  THR   146      28.210  19.860  32.550  1.00  0.00           C
ATOM   1802  HA  THR   146      28.130  19.670  33.620  1.00  0.00           H
ATOM   1803  CB  THR   146      26.890  19.460  31.950  1.00  0.00           C
ATOM   1804  HB  THR   146      27.010  19.560  30.870  1.00  0.00           H
ATOM   1805  CG2 THR   146      26.450  18.050  32.260  1.00  0.00           C
ATOM   1806 1HG2 THR   146      25.620  17.850  31.590  1.00  0.00           H
ATOM   1807 2HG2 THR   146      27.260  17.450  31.850  1.00  0.00           H
ATOM   1808 3HG2 THR   146      26.310  17.810  33.310  1.00  0.00           H
ATOM   1809  OG1 THR   146      25.800  20.370  32.320  1.00  0.00           O
ATOM   1810  HG1 THR   146      25.850  21.210  31.850  1.00  0.00           H
ATOM   1811  C   THR   146      29.300  19.090  31.780  1.00  0.00           C
ATOM   1812  O   THR   146      29.720  19.350  30.650  1.00  0.00           O
ATOM   1813  N   VAL   147      29.890  18.030  32.400  1.00  0.00           N
ATOM   1814  H   VAL   147      29.690  17.960  33.380  1.00  0.00           H
ATOM   1815  CA  VAL   147      30.740  17.010  31.800  1.00  0.00           C
ATOM   1816  HA  VAL   147      30.850  17.380  30.780  1.00  0.00           H
ATOM   1817  CB  VAL   147      32.220  16.950  32.370  1.00  0.00           C
ATOM   1818  HB  VAL   147      32.330  16.380  33.290  1.00  0.00           H
ATOM   1819  CG1 VAL   147      33.140  16.320  31.300  1.00  0.00           C
ATOM   1820 1HG1 VAL   147      34.130  16.620  31.650  1.00  0.00           H
ATOM   1821 2HG1 VAL   147      33.060  15.240  31.170  1.00  0.00           H
ATOM   1822 3HG1 VAL   147      32.820  16.620  30.300  1.00  0.00           H
ATOM   1823  CG2 VAL   147      32.700  18.340  32.760  1.00  0.00           C
ATOM   1824 1HG2 VAL   147      33.730  18.250  33.100  1.00  0.00           H
ATOM   1825 2HG2 VAL   147      32.780  19.040  31.930  1.00  0.00           H
ATOM   1826 3HG2 VAL   147      32.030  18.740  33.510  1.00  0.00           H
ATOM   1827  C   VAL   147      30.150  15.620  31.690  1.00  0.00           C
ATOM   1828  O   VAL   147      29.480  15.100  32.590  1.00  0.00           O
ATOM   1829  N   SER   148      30.550  14.920  30.610  1.00  0.00           N
ATOM   1830  H   SER   148      30.970  15.450  29.860  1.00  0.00           H
ATOM   1831  CA  SER   148      30.100  13.630  30.170  1.00  0.00           C
ATOM   1832  HA  SER   148      29.210  13.230  30.660  1.00  0.00           H
ATOM   1833  CB  SER   148      29.600  13.730  28.690  1.00  0.00           C
ATOM   1834  HB1 SER   148      29.100  12.800  28.410  1.00  0.00           H
ATOM   1835  HB2 SER   148      30.380  13.920  27.940  1.00  0.00           H
ATOM   1836  OG  SER   148      28.660  14.750  28.640  1.00  0.00           O
ATOM   1837  HG  SER   148      29.120  15.570  28.440  1.00  0.00           H
ATOM   1838  C   SER   148      31.310  12.660  30.190  1.00  0.00           C
ATOM   1839  O   SER   148      32.400  13.040  29.760  1.00  0.00           O
ATOM   1840  N   SER   149      31.010  11.350  30.430  1.00  0.00           N
ATOM   1841  H   SER   149      30.040  11.070  30.510  1.00  0.00           H
ATOM   1842  CA  SER   149      32.030  10.270  30.610  1.00  0.00           C
ATOM   1843  HA  SER   149      32.980  10.480  30.110  1.00  0.00           H
ATOM   1844  CB  SER   149      32.280  10.280  32.130  1.00  0.00           C
ATOM   1845  HB1 SER   149      32.940   9.440  32.380  1.00  0.00           H
ATOM   1846  HB2 SER   149      31.340  10.190  32.680  1.00  0.00           H
ATOM   1847  OG  SER   149      32.970  11.470  32.460  1.00  0.00           O
ATOM   1848  HG  SER   149      33.370  11.760  31.640  1.00  0.00           H
ATOM   1849  C   SER   149      31.640   8.870  30.130  1.00  0.00           C
ATOM   1850  OC1 SER   149      30.550   8.500  30.540  1.00  0.00           O
ATOM   1851  OC2 SER   149      32.440   8.120  29.500  1.00  0.00           O
TER
ENDMDL
