# Supplementary material for: Targeting Ras-binding domain of ELMO1 by computational nanobody design
Source: Commun Biol. 2023 Mar 17;6:284. doi: 10.1038/s42003-023-04657-w (PMC10023680; doi:10.1038/s42003-023-04657-w)
Supplement: Supplementary file 4 — Supplementary Data 2 [file 42003_2023_4657_MOESM4_ESM.zip › MD_input_output/Nb01_snapshot/snapshot_010000_CDR3.pdb]

ATOM   1461  N   ALA   107      27.230  29.610  35.450  1.00  0.00           N
ATOM   1462  H   ALA   107      28.180  29.810  35.170  1.00  0.00           H
ATOM   1463  CA  ALA   107      26.300  30.690  35.320  1.00  0.00           C
ATOM   1464  HA  ALA   107      25.300  30.310  35.090  1.00  0.00           H
ATOM   1465  CB  ALA   107      26.450  31.600  36.530  1.00  0.00           C
ATOM   1466  HB1 ALA   107      27.470  31.980  36.600  1.00  0.00           H
ATOM   1467  HB2 ALA   107      25.780  32.440  36.310  1.00  0.00           H
ATOM   1468  HB3 ALA   107      26.080  31.060  37.390  1.00  0.00           H
ATOM   1469  C   ALA   107      26.660  31.420  33.960  1.00  0.00           C
ATOM   1470  O   ALA   107      27.770  31.250  33.490  1.00  0.00           O
ATOM   1471  N   ALA   108      25.710  32.190  33.360  1.00  0.00           N
ATOM   1472  H   ALA   108      24.790  32.210  33.770  1.00  0.00           H
ATOM   1473  CA  ALA   108      25.830  33.170  32.290  1.00  0.00           C
ATOM   1474  HA  ALA   108      26.870  33.410  32.090  1.00  0.00           H
ATOM   1475  CB  ALA   108      25.310  32.400  31.070  1.00  0.00           C
ATOM   1476  HB1 ALA   108      25.350  33.050  30.200  1.00  0.00           H
ATOM   1477  HB2 ALA   108      25.970  31.550  30.880  1.00  0.00           H
ATOM   1478  HB3 ALA   108      24.300  32.030  31.170  1.00  0.00           H
ATOM   1479  C   ALA   108      25.010  34.440  32.530  1.00  0.00           C
ATOM   1480  O   ALA   108      23.910  34.370  33.110  1.00  0.00           O
ATOM   1481  N   ASP   109      25.440  35.540  31.940  1.00  0.00           N
ATOM   1482  H   ASP   109      26.270  35.480  31.370  1.00  0.00           H
ATOM   1483  CA  ASP   109      24.750  36.870  31.970  1.00  0.00           C
ATOM   1484  HA  ASP   109      23.680  36.720  32.140  1.00  0.00           H
ATOM   1485  CB  ASP   109      25.340  37.610  33.170  1.00  0.00           C
ATOM   1486  HB1 ASP   109      26.360  37.840  32.860  1.00  0.00           H
ATOM   1487  HB2 ASP   109      25.360  37.130  34.160  1.00  0.00           H
ATOM   1488  CG  ASP   109      24.620  39.010  33.160  1.00  0.00           C
ATOM   1489  OD1 ASP   109      23.360  39.090  33.350  1.00  0.00           O
ATOM   1490  OD2 ASP   109      25.240  40.030  32.860  1.00  0.00           O
ATOM   1491  C   ASP   109      25.010  37.590  30.620  1.00  0.00           C
ATOM   1492  O   ASP   109      25.770  37.080  29.810  1.00  0.00           O
ATOM   1493  N   ARG   110      24.450  38.810  30.390  1.00  0.00           N
ATOM   1494  H   ARG   110      23.900  39.240  31.110  1.00  0.00           H
ATOM   1495  CA  ARG   110      24.700  39.560  29.220  1.00  0.00           C
ATOM   1496  HA  ARG   110      24.920  38.930  28.360  1.00  0.00           H
ATOM   1497  CB  ARG   110      23.450  40.400  28.860  1.00  0.00           C
ATOM   1498  HB1 ARG   110      23.700  41.140  28.090  1.00  0.00           H
ATOM   1499  HB2 ARG   110      23.050  41.000  29.680  1.00  0.00           H
ATOM   1500  CG  ARG   110      22.150  39.600  28.410  1.00  0.00           C
ATOM   1501  HG1 ARG   110      21.870  39.060  29.320  1.00  0.00           H
ATOM   1502  HG2 ARG   110      22.320  38.870  27.620  1.00  0.00           H
ATOM   1503  CD  ARG   110      20.930  40.400  27.950  1.00  0.00           C
ATOM   1504  HD1 ARG   110      20.760  41.180  28.700  1.00  0.00           H
ATOM   1505  HD2 ARG   110      20.050  39.760  27.940  1.00  0.00           H
ATOM   1506  NE  ARG   110      21.240  40.970  26.610  1.00  0.00           N
ATOM   1507  HE  ARG   110      21.800  40.410  25.970  1.00  0.00           H
ATOM   1508  CZ  ARG   110      20.570  41.960  26.120  1.00  0.00           C
ATOM   1509  NH1 ARG   110      19.860  42.750  26.790  1.00  0.00           N
ATOM   1510 1HH1 ARG   110      19.750  42.600  27.780  1.00  0.00           H
ATOM   1511 2HH1 ARG   110      19.520  43.620  26.400  1.00  0.00           H
ATOM   1512  NH2 ARG   110      20.640  42.240  24.880  1.00  0.00           N
ATOM   1513 1HH2 ARG   110      21.080  41.640  24.190  1.00  0.00           H
ATOM   1514 2HH2 ARG   110      20.100  43.070  24.680  1.00  0.00           H
ATOM   1515  C   ARG   110      25.970  40.410  29.360  1.00  0.00           C
ATOM   1516  O   ARG   110      26.740  40.560  28.350  1.00  0.00           O
ATOM   1517  N   PHE   111      26.130  41.120  30.510  1.00  0.00           N
ATOM   1518  H   PHE   111      25.430  41.040  31.240  1.00  0.00           H
ATOM   1519  CA  PHE   111      27.070  42.240  30.640  1.00  0.00           C
ATOM   1520  HA  PHE   111      27.880  42.040  29.940  1.00  0.00           H
ATOM   1521  CB  PHE   111      26.350  43.580  30.460  1.00  0.00           C
ATOM   1522  HB1 PHE   111      27.080  44.350  30.210  1.00  0.00           H
ATOM   1523  HB2 PHE   111      25.920  43.860  31.410  1.00  0.00           H
ATOM   1524  CG  PHE   111      25.310  43.560  29.330  1.00  0.00           C
ATOM   1525  CD1 PHE   111      23.920  43.910  29.660  1.00  0.00           C
ATOM   1526  HD1 PHE   111      23.610  44.190  30.650  1.00  0.00           H
ATOM   1527  CE1 PHE   111      22.940  44.010  28.570  1.00  0.00           C
ATOM   1528  HE1 PHE   111      21.900  44.240  28.730  1.00  0.00           H
ATOM   1529  CZ  PHE   111      23.350  43.680  27.290  1.00  0.00           C
ATOM   1530  HZ  PHE   111      22.650  43.540  26.480  1.00  0.00           H
ATOM   1531  CE2 PHE   111      24.700  43.310  27.010  1.00  0.00           C
ATOM   1532  HE2 PHE   111      24.980  43.140  25.980  1.00  0.00           H
ATOM   1533  CD2 PHE   111      25.670  43.320  28.000  1.00  0.00           C
ATOM   1534  HD2 PHE   111      26.700  43.220  27.720  1.00  0.00           H
ATOM   1535  C   PHE   111      27.860  42.400  31.950  1.00  0.00           C
ATOM   1536  O   PHE   111      28.650  43.300  32.120  1.00  0.00           O
ATOM   1537  N   LEU   112      27.680  41.440  32.860  1.00  0.00           N
ATOM   1538  H   LEU   112      26.960  40.770  32.660  1.00  0.00           H
ATOM   1539  CA  LEU   112      28.410  41.390  34.120  1.00  0.00           C
ATOM   1540  HA  LEU   112      28.740  42.400  34.360  1.00  0.00           H
ATOM   1541  CB  LEU   112      27.460  40.920  35.240  1.00  0.00           C
ATOM   1542  HB1 LEU   112      28.070  40.940  36.140  1.00  0.00           H
ATOM   1543  HB2 LEU   112      27.120  39.910  35.010  1.00  0.00           H
ATOM   1544  CG  LEU   112      26.180  41.860  35.380  1.00  0.00           C
ATOM   1545  HG  LEU   112      25.750  42.110  34.410  1.00  0.00           H
ATOM   1546  CD1 LEU   112      25.200  41.210  36.330  1.00  0.00           C
ATOM   1547 1HD1 LEU   112      24.270  41.790  36.390  1.00  0.00           H
ATOM   1548 2HD1 LEU   112      24.860  40.220  36.030  1.00  0.00           H
ATOM   1549 3HD1 LEU   112      25.630  41.180  37.330  1.00  0.00           H
ATOM   1550  CD2 LEU   112      26.600  43.230  36.010  1.00  0.00           C
ATOM   1551 1HD2 LEU   112      27.110  43.910  35.320  1.00  0.00           H
ATOM   1552 2HD2 LEU   112      25.640  43.740  36.140  1.00  0.00           H
ATOM   1553 3HD2 LEU   112      27.130  43.100  36.950  1.00  0.00           H
ATOM   1554  C   LEU   112      29.770  40.650  34.050  1.00  0.00           C
ATOM   1555  O   LEU   112      29.720  39.460  33.800  1.00  0.00           O
ATOM   1556  N   THR   113      30.920  41.250  34.240  1.00  0.00           N
ATOM   1557  H   THR   113      30.880  42.220  34.530  1.00  0.00           H
ATOM   1558  CA  THR   113      32.210  40.480  34.260  1.00  0.00           C
ATOM   1559  HA  THR   113      32.330  39.730  33.470  1.00  0.00           H
ATOM   1560  CB  THR   113      33.350  41.450  34.010  1.00  0.00           C
ATOM   1561  HB  THR   113      34.320  40.960  34.100  1.00  0.00           H
ATOM   1562  CG2 THR   113      33.300  42.050  32.610  1.00  0.00           C
ATOM   1563 1HG2 THR   113      32.380  42.630  32.580  1.00  0.00           H
ATOM   1564 2HG2 THR   113      34.120  42.770  32.530  1.00  0.00           H
ATOM   1565 3HG2 THR   113      33.340  41.230  31.890  1.00  0.00           H
ATOM   1566  OG1 THR   113      33.410  42.460  34.910  1.00  0.00           O
ATOM   1567  HG1 THR   113      32.840  43.160  34.580  1.00  0.00           H
ATOM   1568  C   THR   113      32.540  39.710  35.500  1.00  0.00           C
ATOM   1569  O   THR   113      33.340  38.780  35.470  1.00  0.00           O
ATOM   1570  N   ARG   132      31.880  39.990  36.630  1.00  0.00           N
ATOM   1571  H   ARG   132      31.230  40.770  36.610  1.00  0.00           H
ATOM   1572  CA  ARG   132      32.140  39.430  38.020  1.00  0.00           C
ATOM   1573  HA  ARG   132      32.390  38.370  37.930  1.00  0.00           H
ATOM   1574  CB  ARG   132      33.410  40.130  38.630  1.00  0.00           C
ATOM   1575  HB1 ARG   132      34.270  39.760  38.070  1.00  0.00           H
ATOM   1576  HB2 ARG   132      33.570  39.680  39.610  1.00  0.00           H
ATOM   1577  CG  ARG   132      33.380  41.650  38.670  1.00  0.00           C
ATOM   1578  HG1 ARG   132      32.580  42.080  39.280  1.00  0.00           H
ATOM   1579  HG2 ARG   132      33.350  42.000  37.630  1.00  0.00           H
ATOM   1580  CD  ARG   132      34.700  42.150  39.360  1.00  0.00           C
ATOM   1581  HD1 ARG   132      34.860  41.660  40.330  1.00  0.00           H
ATOM   1582  HD2 ARG   132      34.490  43.170  39.670  1.00  0.00           H
ATOM   1583  NE  ARG   132      35.910  42.210  38.510  1.00  0.00           N
ATOM   1584  HE  ARG   132      35.800  42.890  37.760  1.00  0.00           H
ATOM   1585  CZ  ARG   132      37.030  41.550  38.530  1.00  0.00           C
ATOM   1586  NH1 ARG   132      37.300  40.570  39.300  1.00  0.00           N
ATOM   1587 1HH1 ARG   132      36.610  40.300  40.000  1.00  0.00           H
ATOM   1588 2HH1 ARG   132      38.230  40.180  39.190  1.00  0.00           H
ATOM   1589  NH2 ARG   132      38.020  41.930  37.760  1.00  0.00           N
ATOM   1590 1HH2 ARG   132      37.980  42.690  37.090  1.00  0.00           H
ATOM   1591 2HH2 ARG   132      38.950  41.570  37.890  1.00  0.00           H
ATOM   1592  C   ARG   132      31.030  39.490  39.110  1.00  0.00           C
ATOM   1593  O   ARG   132      31.170  38.860  40.180  1.00  0.00           O
ATOM   1594  N   SER   133      29.960  40.210  38.860  1.00  0.00           N
ATOM   1595  H   SER   133      30.030  40.790  38.030  1.00  0.00           H
ATOM   1596  CA  SER   133      28.990  40.440  39.910  1.00  0.00           C
ATOM   1597  HA  SER   133      29.540  40.930  40.710  1.00  0.00           H
ATOM   1598  CB  SER   133      27.850  41.340  39.380  1.00  0.00           C
ATOM   1599  HB1 SER   133      27.270  40.680  38.730  1.00  0.00           H
ATOM   1600  HB2 SER   133      28.220  42.250  38.910  1.00  0.00           H
ATOM   1601  OG  SER   133      26.930  41.780  40.350  1.00  0.00           O
ATOM   1602  HG  SER   133      26.450  42.510  39.950  1.00  0.00           H
ATOM   1603  C   SER   133      28.360  39.140  40.300  1.00  0.00           C
ATOM   1604  O   SER   133      28.090  38.340  39.430  1.00  0.00           O
ATOM   1605  N   VAL   134      27.830  38.950  41.520  1.00  0.00           N
ATOM   1606  H   VAL   134      28.030  39.670  42.200  1.00  0.00           H
ATOM   1607  CA  VAL   134      26.860  37.910  41.810  1.00  0.00           C
ATOM   1608  HA  VAL   134      27.450  37.000  41.710  1.00  0.00           H
ATOM   1609  CB  VAL   134      26.430  38.060  43.350  1.00  0.00           C
ATOM   1610  HB  VAL   134      25.680  37.290  43.520  1.00  0.00           H
ATOM   1611  CG1 VAL   134      27.700  37.860  44.290  1.00  0.00           C
ATOM   1612 1HG1 VAL   134      27.880  36.790  44.420  1.00  0.00           H
ATOM   1613 2HG1 VAL   134      28.620  38.270  43.860  1.00  0.00           H
ATOM   1614 3HG1 VAL   134      27.520  38.120  45.330  1.00  0.00           H
ATOM   1615  CG2 VAL   134      25.780  39.360  43.740  1.00  0.00           C
ATOM   1616 1HG2 VAL   134      25.670  39.400  44.820  1.00  0.00           H
ATOM   1617 2HG2 VAL   134      26.400  40.230  43.530  1.00  0.00           H
ATOM   1618 3HG2 VAL   134      24.830  39.450  43.210  1.00  0.00           H
ATOM   1619  C   VAL   134      25.610  37.880  40.780  1.00  0.00           C
ATOM   1620  O   VAL   134      24.950  36.850  40.780  1.00  0.00           O
ATOM   1621  N   LYS   135      25.200  39.010  40.080  1.00  0.00           N
ATOM   1622  H   LYS   135      25.910  39.690  39.850  1.00  0.00           H
ATOM   1623  CA  LYS   135      23.800  39.170  39.580  1.00  0.00           C
ATOM   1624  HA  LYS   135      23.030  38.690  40.180  1.00  0.00           H
ATOM   1625  CB  LYS   135      23.220  40.560  39.650  1.00  0.00           C
ATOM   1626  HB1 LYS   135      22.170  40.560  39.330  1.00  0.00           H
ATOM   1627  HB2 LYS   135      23.810  41.180  38.980  1.00  0.00           H
ATOM   1628  CG  LYS   135      23.370  41.080  41.100  1.00  0.00           C
ATOM   1629  HG1 LYS   135      24.350  40.850  41.510  1.00  0.00           H
ATOM   1630  HG2 LYS   135      22.630  40.510  41.660  1.00  0.00           H
ATOM   1631  CD  LYS   135      23.110  42.550  41.310  1.00  0.00           C
ATOM   1632  HD1 LYS   135      22.110  42.840  41.000  1.00  0.00           H
ATOM   1633  HD2 LYS   135      23.760  43.230  40.750  1.00  0.00           H
ATOM   1634  CE  LYS   135      23.260  42.750  42.780  1.00  0.00           C
ATOM   1635  HE1 LYS   135      23.360  43.820  42.960  1.00  0.00           H
ATOM   1636  HE2 LYS   135      24.160  42.290  43.180  1.00  0.00           H
ATOM   1637  NZ  LYS   135      22.000  42.340  43.470  1.00  0.00           N
ATOM   1638  HZ1 LYS   135      21.910  42.760  44.390  1.00  0.00           H
ATOM   1639  HZ2 LYS   135      21.240  42.550  42.840  1.00  0.00           H
ATOM   1640  HZ3 LYS   135      21.930  41.370  43.740  1.00  0.00           H
ATOM   1641  C   LYS   135      23.590  38.540  38.150  1.00  0.00           C
ATOM   1642  O   LYS   135      23.130  39.200  37.200  1.00  0.00           O
ATOM   1643  N   TYR   136      23.940  37.310  37.950  1.00  0.00           N
ATOM   1644  H   TYR   136      24.100  36.840  38.830  1.00  0.00           H
ATOM   1645  CA  TYR   136      23.900  36.510  36.690  1.00  0.00           C
ATOM   1646  HA  TYR   136      24.180  37.210  35.900  1.00  0.00           H
ATOM   1647  CB  TYR   136      24.960  35.420  36.640  1.00  0.00           C
ATOM   1648  HB1 TYR   136      24.600  34.600  36.010  1.00  0.00           H
ATOM   1649  HB2 TYR   136      25.080  34.960  37.630  1.00  0.00           H
ATOM   1650  CG  TYR   136      26.340  35.820  36.170  1.00  0.00           C
ATOM   1651  CD1 TYR   136      26.960  37.090  36.510  1.00  0.00           C
ATOM   1652  HD1 TYR   136      26.480  37.880  37.070  1.00  0.00           H
ATOM   1653  CE1 TYR   136      28.150  37.430  35.830  1.00  0.00           C
ATOM   1654  HE1 TYR   136      28.670  38.330  36.100  1.00  0.00           H
ATOM   1655  CZ  TYR   136      28.860  36.510  35.010  1.00  0.00           C
ATOM   1656  OH  TYR   136      30.110  36.770  34.500  1.00  0.00           O
ATOM   1657  HH  TYR   136      30.360  37.690  34.600  1.00  0.00           H
ATOM   1658  CE2 TYR   136      28.200  35.290  34.660  1.00  0.00           C
ATOM   1659  HE2 TYR   136      28.730  34.550  34.080  1.00  0.00           H
ATOM   1660  CD2 TYR   136      27.010  34.950  35.340  1.00  0.00           C
ATOM   1661  HD2 TYR   136      26.620  33.990  35.030  1.00  0.00           H
ATOM   1662  C   TYR   136      22.500  36.050  36.290  1.00  0.00           C
ATOM   1663  O   TYR   136      21.710  35.720  37.130  1.00  0.00           O
ATOM   1664  N   ASP   137      22.180  36.010  34.990  1.00  0.00           N
ATOM   1665  H   ASP   137      22.880  36.240  34.300  1.00  0.00           H
ATOM   1666  CA  ASP   137      20.890  35.690  34.420  1.00  0.00           C
ATOM   1667  HA  ASP   137      20.190  36.280  35.020  1.00  0.00           H
ATOM   1668  CB  ASP   137      20.900  36.250  32.920  1.00  0.00           C
ATOM   1669  HB1 ASP   137      21.770  35.910  32.360  1.00  0.00           H
ATOM   1670  HB2 ASP   137      21.020  37.340  32.940  1.00  0.00           H
ATOM   1671  CG  ASP   137      19.540  36.020  32.140  1.00  0.00           C
ATOM   1672  OD1 ASP   137      18.500  35.750  32.810  1.00  0.00           O
ATOM   1673  OD2 ASP   137      19.460  36.310  30.860  1.00  0.00           O
ATOM   1674  C   ASP   137      20.550  34.180  34.520  1.00  0.00           C
ATOM   1675  O   ASP   137      19.710  33.780  35.340  1.00  0.00           O
ATOM   1676  N   TYR   138      21.380  33.240  33.910  1.00  0.00           N
ATOM   1677  H   TYR   138      22.210  33.590  33.450  1.00  0.00           H
ATOM   1678  CA  TYR   138      21.110  31.810  33.830  1.00  0.00           C
ATOM   1679  HA  TYR   138      20.130  31.610  34.240  1.00  0.00           H
ATOM   1680  CB  TYR   138      21.060  31.400  32.440  1.00  0.00           C
ATOM   1681  HB1 TYR   138      20.900  30.320  32.540  1.00  0.00           H
ATOM   1682  HB2 TYR   138      22.040  31.570  31.990  1.00  0.00           H
ATOM   1683  CG  TYR   138      20.070  32.010  31.470  1.00  0.00           C
ATOM   1684  CD1 TYR   138      20.490  32.500  30.250  1.00  0.00           C
ATOM   1685  HD1 TYR   138      21.550  32.550  30.040  1.00  0.00           H
ATOM   1686  CE1 TYR   138      19.550  32.930  29.260  1.00  0.00           C
ATOM   1687  HE1 TYR   138      19.880  33.390  28.340  1.00  0.00           H
ATOM   1688  CZ  TYR   138      18.180  32.800  29.480  1.00  0.00           C
ATOM   1689  OH  TYR   138      17.250  33.110  28.510  1.00  0.00           O
ATOM   1690  HH  TYR   138      16.380  32.850  28.830  1.00  0.00           H
ATOM   1691  CE2 TYR   138      17.790  32.420  30.790  1.00  0.00           C
ATOM   1692  HE2 TYR   138      16.730  32.310  30.940  1.00  0.00           H
ATOM   1693  CD2 TYR   138      18.690  32.000  31.730  1.00  0.00           C
ATOM   1694  HD2 TYR   138      18.360  31.600  32.680  1.00  0.00           H
ATOM   1695  C   TYR   138      22.100  30.950  34.610  1.00  0.00           C
ATOM   1696  O   TYR   138      23.290  31.330  34.670  1.00  0.00           O
