# Supplementary material for: Targeting Ras-binding domain of ELMO1 by computational nanobody design
Source: Commun Biol. 2023 Mar 17;6:284. doi: 10.1038/s42003-023-04657-w (PMC10023680; doi:10.1038/s42003-023-04657-w)
Supplement: Supplementary file 4 — Supplementary Data 2 [file 42003_2023_4657_MOESM4_ESM.zip › MD_input_output/Nb01_snapshot/snapshot_004000.pdb]

REMARK    GENERATED BY TRJCONV
TITLE     Protein in water t= 400.00000 step= 200000
REMARK    THIS IS A SIMULATION BOX
CRYST1   67.316   67.316   67.316  90.00  90.00  90.00 P 1           1
MODEL        1
ATOM      1  N   VAL     2      19.370  29.220  20.940  1.00  0.00           N
ATOM      2  H1  VAL     2      19.360  30.040  20.360  1.00  0.00           H
ATOM      3  H2  VAL     2      19.730  28.460  20.390  1.00  0.00           H
ATOM      4  H3  VAL     2      18.450  29.030  21.320  1.00  0.00           H
ATOM      5  CA  VAL     2      20.400  29.390  21.940  1.00  0.00           C
ATOM      6  HA  VAL     2      21.340  29.200  21.430  1.00  0.00           H
ATOM      7  CB  VAL     2      20.560  30.850  22.480  1.00  0.00           C
ATOM      8  HB  VAL     2      19.640  31.020  23.030  1.00  0.00           H
ATOM      9  CG1 VAL     2      21.780  31.030  23.450  1.00  0.00           C
ATOM     10 1HG1 VAL     2      21.800  30.370  24.320  1.00  0.00           H
ATOM     11 2HG1 VAL     2      22.740  31.100  22.950  1.00  0.00           H
ATOM     12 3HG1 VAL     2      21.650  31.940  24.040  1.00  0.00           H
ATOM     13  CG2 VAL     2      20.730  31.800  21.360  1.00  0.00           C
ATOM     14 1HG2 VAL     2      21.500  31.420  20.690  1.00  0.00           H
ATOM     15 2HG2 VAL     2      19.820  31.940  20.790  1.00  0.00           H
ATOM     16 3HG2 VAL     2      21.100  32.780  21.660  1.00  0.00           H
ATOM     17  C   VAL     2      20.250  28.390  23.120  1.00  0.00           C
ATOM     18  O   VAL     2      19.170  28.370  23.720  1.00  0.00           O
ATOM     19  N   GLN     3      21.260  27.570  23.300  1.00  0.00           N
ATOM     20  H   GLN     3      22.020  27.690  22.640  1.00  0.00           H
ATOM     21  CA  GLN     3      21.500  26.830  24.500  1.00  0.00           C
ATOM     22  HA  GLN     3      20.930  27.160  25.370  1.00  0.00           H
ATOM     23  CB  GLN     3      21.180  25.360  24.320  1.00  0.00           C
ATOM     24  HB1 GLN     3      21.730  25.080  23.420  1.00  0.00           H
ATOM     25  HB2 GLN     3      20.100  25.340  24.140  1.00  0.00           H
ATOM     26  CG  GLN     3      21.360  24.330  25.470  1.00  0.00           C
ATOM     27  HG1 GLN     3      20.590  24.630  26.190  1.00  0.00           H
ATOM     28  HG2 GLN     3      22.360  24.410  25.890  1.00  0.00           H
ATOM     29  CD  GLN     3      20.890  22.930  25.100  1.00  0.00           C
ATOM     30  OE1 GLN     3      21.670  22.020  25.040  1.00  0.00           O
ATOM     31  NE2 GLN     3      19.640  22.750  24.790  1.00  0.00           N
ATOM     32 1HE2 GLN     3      18.930  23.470  24.760  1.00  0.00           H
ATOM     33 2HE2 GLN     3      19.320  21.840  24.510  1.00  0.00           H
ATOM     34  C   GLN     3      22.980  26.980  24.960  1.00  0.00           C
ATOM     35  O   GLN     3      23.960  26.670  24.200  1.00  0.00           O
ATOM     36  N   LEU     4      23.150  27.540  26.120  1.00  0.00           N
ATOM     37  H   LEU     4      22.350  27.740  26.710  1.00  0.00           H
ATOM     38  CA  LEU     4      24.510  27.760  26.680  1.00  0.00           C
ATOM     39  HA  LEU     4      25.150  28.010  25.840  1.00  0.00           H
ATOM     40  CB  LEU     4      24.590  29.000  27.520  1.00  0.00           C
ATOM     41  HB1 LEU     4      25.540  28.940  28.050  1.00  0.00           H
ATOM     42  HB2 LEU     4      23.760  28.980  28.220  1.00  0.00           H
ATOM     43  CG  LEU     4      24.360  30.220  26.700  1.00  0.00           C
ATOM     44  HG  LEU     4      23.480  30.090  26.070  1.00  0.00           H
ATOM     45  CD1 LEU     4      24.150  31.390  27.650  1.00  0.00           C
ATOM     46 1HD1 LEU     4      23.260  31.140  28.220  1.00  0.00           H
ATOM     47 2HD1 LEU     4      25.000  31.510  28.330  1.00  0.00           H
ATOM     48 3HD1 LEU     4      23.890  32.250  27.030  1.00  0.00           H
ATOM     49  CD2 LEU     4      25.510  30.590  25.730  1.00  0.00           C
ATOM     50 1HD2 LEU     4      25.600  29.880  24.910  1.00  0.00           H
ATOM     51 2HD2 LEU     4      25.380  31.530  25.190  1.00  0.00           H
ATOM     52 3HD2 LEU     4      26.430  30.790  26.280  1.00  0.00           H
ATOM     53  C   LEU     4      24.930  26.450  27.410  1.00  0.00           C
ATOM     54  O   LEU     4      24.240  25.930  28.310  1.00  0.00           O
ATOM     55  N   VAL     5      26.070  25.860  26.960  1.00  0.00           N
ATOM     56  H   VAL     5      26.610  26.350  26.270  1.00  0.00           H
ATOM     57  CA  VAL     5      26.590  24.580  27.520  1.00  0.00           C
ATOM     58  HA  VAL     5      25.940  24.290  28.350  1.00  0.00           H
ATOM     59  CB  VAL     5      26.570  23.480  26.500  1.00  0.00           C
ATOM     60  HB  VAL     5      27.200  23.780  25.660  1.00  0.00           H
ATOM     61  CG1 VAL     5      27.010  22.120  26.940  1.00  0.00           C
ATOM     62 1HG1 VAL     5      26.320  21.820  27.730  1.00  0.00           H
ATOM     63 2HG1 VAL     5      26.930  21.480  26.070  1.00  0.00           H
ATOM     64 3HG1 VAL     5      28.050  22.200  27.270  1.00  0.00           H
ATOM     65  CG2 VAL     5      25.130  23.330  25.940  1.00  0.00           C
ATOM     66 1HG2 VAL     5      25.000  22.470  25.270  1.00  0.00           H
ATOM     67 2HG2 VAL     5      24.460  23.170  26.780  1.00  0.00           H
ATOM     68 3HG2 VAL     5      24.890  24.290  25.480  1.00  0.00           H
ATOM     69  C   VAL     5      27.970  24.680  28.140  1.00  0.00           C
ATOM     70  O   VAL     5      28.950  24.840  27.420  1.00  0.00           O
ATOM     71  N   GLU     6      28.100  24.490  29.460  1.00  0.00           N
ATOM     72  H   GLU     6      27.290  24.390  30.050  1.00  0.00           H
ATOM     73  CA  GLU     6      29.380  24.450  30.200  1.00  0.00           C
ATOM     74  HA  GLU     6      30.080  25.170  29.760  1.00  0.00           H
ATOM     75  CB  GLU     6      29.250  24.690  31.720  1.00  0.00           C
ATOM     76  HB1 GLU     6      30.270  24.860  32.050  1.00  0.00           H
ATOM     77  HB2 GLU     6      28.980  23.750  32.200  1.00  0.00           H
ATOM     78  CG  GLU     6      28.420  25.760  32.290  1.00  0.00           C
ATOM     79  HG1 GLU     6      28.780  26.700  31.880  1.00  0.00           H
ATOM     80  HG2 GLU     6      28.680  25.740  33.340  1.00  0.00           H
ATOM     81  CD  GLU     6      26.950  25.570  32.100  1.00  0.00           C
ATOM     82  OE1 GLU     6      26.470  24.400  32.040  1.00  0.00           O
ATOM     83  OE2 GLU     6      26.210  26.560  32.030  1.00  0.00           O
ATOM     84  C   GLU     6      30.070  23.060  30.030  1.00  0.00           C
ATOM     85  O   GLU     6      29.490  22.010  29.640  1.00  0.00           O
ATOM     86  N   SER     7      31.380  23.050  30.390  1.00  0.00           N
ATOM     87  H   SER     7      31.750  23.950  30.660  1.00  0.00           H
ATOM     88  CA  SER     7      32.200  21.890  30.680  1.00  0.00           C
ATOM     89  HA  SER     7      31.540  21.200  31.210  1.00  0.00           H
ATOM     90  CB  SER     7      32.770  21.360  29.390  1.00  0.00           C
ATOM     91  HB1 SER     7      31.890  21.060  28.820  1.00  0.00           H
ATOM     92  HB2 SER     7      33.560  20.620  29.540  1.00  0.00           H
ATOM     93  OG  SER     7      33.360  22.340  28.480  1.00  0.00           O
ATOM     94  HG  SER     7      32.730  22.970  28.130  1.00  0.00           H
ATOM     95  C   SER     7      33.390  22.340  31.610  1.00  0.00           C
ATOM     96  O   SER     7      33.550  23.560  31.900  1.00  0.00           O
ATOM     97  N   GLY     9      34.270  21.420  32.050  1.00  0.00           N
ATOM     98  H   GLY     9      34.010  20.440  31.970  1.00  0.00           H
ATOM     99  CA  GLY     9      35.420  21.700  32.910  1.00  0.00           C
ATOM    100  HA1 GLY     9      35.920  22.640  32.660  1.00  0.00           H
ATOM    101  HA2 GLY     9      36.230  21.040  32.630  1.00  0.00           H
ATOM    102  C   GLY     9      35.330  21.770  34.450  1.00  0.00           C
ATOM    103  O   GLY     9      36.370  21.920  35.070  1.00  0.00           O
ATOM    104  N   GLY    10      34.150  21.580  34.980  1.00  0.00           N
ATOM    105  H   GLY    10      33.400  21.240  34.400  1.00  0.00           H
ATOM    106  CA  GLY    10      33.900  21.400  36.450  1.00  0.00           C
ATOM    107  HA1 GLY    10      32.850  21.600  36.650  1.00  0.00           H
ATOM    108  HA2 GLY    10      34.590  22.020  37.030  1.00  0.00           H
ATOM    109  C   GLY    10      34.190  19.900  36.900  1.00  0.00           C
ATOM    110  O   GLY    10      34.260  19.030  36.000  1.00  0.00           O
ATOM    111  N   GLY    11      34.370  19.670  38.230  1.00  0.00           N
ATOM    112  H   GLY    11      34.360  20.450  38.880  1.00  0.00           H
ATOM    113  CA  GLY    11      35.200  18.590  38.750  1.00  0.00           C
ATOM    114  HA1 GLY    11      36.140  18.610  38.210  1.00  0.00           H
ATOM    115  HA2 GLY    11      34.700  17.630  38.630  1.00  0.00           H
ATOM    116  C   GLY    11      35.470  18.760  40.250  1.00  0.00           C
ATOM    117  O   GLY    11      34.950  19.670  40.930  1.00  0.00           O
ATOM    118  N   LEU    12      36.160  17.770  40.860  1.00  0.00           N
ATOM    119  H   LEU    12      36.300  16.870  40.440  1.00  0.00           H
ATOM    120  CA  LEU    12      36.570  17.900  42.260  1.00  0.00           C
ATOM    121  HA  LEU    12      35.910  18.570  42.810  1.00  0.00           H
ATOM    122  CB  LEU    12      36.200  16.590  42.950  1.00  0.00           C
ATOM    123  HB1 LEU    12      36.600  15.810  42.310  1.00  0.00           H
ATOM    124  HB2 LEU    12      35.130  16.400  42.960  1.00  0.00           H
ATOM    125  CG  LEU    12      36.710  16.290  44.300  1.00  0.00           C
ATOM    126  HG  LEU    12      37.740  16.620  44.430  1.00  0.00           H
ATOM    127  CD1 LEU    12      35.820  17.020  45.240  1.00  0.00           C
ATOM    128 1HD1 LEU    12      36.100  16.870  46.280  1.00  0.00           H
ATOM    129 2HD1 LEU    12      35.930  18.090  45.050  1.00  0.00           H
ATOM    130 3HD1 LEU    12      34.790  16.690  45.090  1.00  0.00           H
ATOM    131  CD2 LEU    12      36.780  14.770  44.640  1.00  0.00           C
ATOM    132 1HD2 LEU    12      37.130  14.580  45.660  1.00  0.00           H
ATOM    133 2HD2 LEU    12      35.790  14.340  44.550  1.00  0.00           H
ATOM    134 3HD2 LEU    12      37.450  14.300  43.920  1.00  0.00           H
ATOM    135  C   LEU    12      38.110  18.290  42.420  1.00  0.00           C
ATOM    136  O   LEU    12      39.050  17.810  41.680  1.00  0.00           O
ATOM    137  N   VAL    13      38.380  19.130  43.390  1.00  0.00           N
ATOM    138  H   VAL    13      37.610  19.500  43.930  1.00  0.00           H
ATOM    139  CA  VAL    13      39.710  19.730  43.730  1.00  0.00           C
ATOM    140  HA  VAL    13      40.460  18.970  43.460  1.00  0.00           H
ATOM    141  CB  VAL    13      40.020  21.020  42.940  1.00  0.00           C
ATOM    142  HB  VAL    13      40.950  21.420  43.340  1.00  0.00           H
ATOM    143  CG1 VAL    13      40.350  20.700  41.520  1.00  0.00           C
ATOM    144 1HG1 VAL    13      41.110  19.920  41.470  1.00  0.00           H
ATOM    145 2HG1 VAL    13      39.470  20.380  40.970  1.00  0.00           H
ATOM    146 3HG1 VAL    13      40.860  21.550  41.070  1.00  0.00           H
ATOM    147  CG2 VAL    13      38.910  22.010  43.020  1.00  0.00           C
ATOM    148 1HG2 VAL    13      37.940  21.620  42.730  1.00  0.00           H
ATOM    149 2HG2 VAL    13      38.800  22.360  44.040  1.00  0.00           H
ATOM    150 3HG2 VAL    13      39.070  22.800  42.290  1.00  0.00           H
ATOM    151  C   VAL    13      39.890  19.980  45.210  1.00  0.00           C
ATOM    152  O   VAL    13      38.940  19.820  45.990  1.00  0.00           O
ATOM    153  N   GLN    14      41.080  20.330  45.680  1.00  0.00           N
ATOM    154  H   GLN    14      41.890  20.400  45.090  1.00  0.00           H
ATOM    155  CA  GLN    14      41.390  20.530  47.160  1.00  0.00           C
ATOM    156  HA  GLN    14      40.510  20.540  47.820  1.00  0.00           H
ATOM    157  CB  GLN    14      42.390  19.520  47.680  1.00  0.00           C
ATOM    158  HB1 GLN    14      42.680  19.750  48.700  1.00  0.00           H
ATOM    159  HB2 GLN    14      43.330  19.530  47.130  1.00  0.00           H
ATOM    160  CG  GLN    14      41.840  18.110  47.520  1.00  0.00           C
ATOM    161  HG1 GLN    14      41.570  17.930  46.480  1.00  0.00           H
ATOM    162  HG2 GLN    14      40.980  18.090  48.190  1.00  0.00           H
ATOM    163  CD  GLN    14      42.780  17.040  48.030  1.00  0.00           C
ATOM    164  OE1 GLN    14      42.950  16.760  49.220  1.00  0.00           O
ATOM    165  NE2 GLN    14      43.680  16.510  47.200  1.00  0.00           N
ATOM    166 1HE2 GLN    14      43.720  16.950  46.300  1.00  0.00           H
ATOM    167 2HE2 GLN    14      44.380  15.880  47.570  1.00  0.00           H
ATOM    168  C   GLN    14      41.840  21.970  47.300  1.00  0.00           C
ATOM    169  O   GLN    14      42.210  22.590  46.280  1.00  0.00           O
ATOM    170  N   ALA    15      41.870  22.500  48.550  1.00  0.00           N
ATOM    171  H   ALA    15      41.750  21.870  49.330  1.00  0.00           H
ATOM    172  CA  ALA    15      42.320  23.820  48.840  1.00  0.00           C
ATOM    173  HA  ALA    15      41.740  24.480  48.190  1.00  0.00           H
ATOM    174  CB  ALA    15      41.980  24.140  50.300  1.00  0.00           C
ATOM    175  HB1 ALA    15      42.630  23.520  50.920  1.00  0.00           H
ATOM    176  HB2 ALA    15      42.060  25.210  50.480  1.00  0.00           H
ATOM    177  HB3 ALA    15      40.920  23.950  50.420  1.00  0.00           H
ATOM    178  C   ALA    15      43.780  24.060  48.390  1.00  0.00           C
ATOM    179  O   ALA    15      44.600  23.090  48.550  1.00  0.00           O
ATOM    180  N   GLY    16      44.000  25.180  47.740  1.00  0.00           N
ATOM    181  H   GLY    16      43.250  25.790  47.450  1.00  0.00           H
ATOM    182  CA  GLY    16      45.290  25.450  47.090  1.00  0.00           C
ATOM    183  HA1 GLY    16      46.070  24.910  47.640  1.00  0.00           H
ATOM    184  HA2 GLY    16      45.420  26.520  47.270  1.00  0.00           H
ATOM    185  C   GLY    16      45.360  25.180  45.560  1.00  0.00           C
ATOM    186  O   GLY    16      46.060  25.910  44.810  1.00  0.00           O
ATOM    187  N   ASP    17      44.570  24.210  45.090  1.00  0.00           N
ATOM    188  H   ASP    17      44.070  23.600  45.710  1.00  0.00           H
ATOM    189  CA  ASP    17      44.440  23.890  43.670  1.00  0.00           C
ATOM    190  HA  ASP    17      45.450  23.800  43.280  1.00  0.00           H
ATOM    191  CB  ASP    17      43.660  22.550  43.440  1.00  0.00           C
ATOM    192  HB1 ASP    17      43.650  22.320  42.370  1.00  0.00           H
ATOM    193  HB2 ASP    17      42.620  22.780  43.660  1.00  0.00           H
ATOM    194  CG  ASP    17      44.150  21.270  44.110  1.00  0.00           C
ATOM    195  OD1 ASP    17      45.200  21.240  44.800  1.00  0.00           O
ATOM    196  OD2 ASP    17      43.550  20.170  43.980  1.00  0.00           O
ATOM    197  C   ASP    17      43.850  24.960  42.810  1.00  0.00           C
ATOM    198  O   ASP    17      43.410  26.060  43.200  1.00  0.00           O
ATOM    199  N   SER    18      43.950  24.810  41.460  1.00  0.00           N
ATOM    200  H   SER    18      44.220  23.890  41.120  1.00  0.00           H
ATOM    201  CA  SER    18      43.370  25.650  40.430  1.00  0.00           C
ATOM    202  HA  SER    18      42.660  26.360  40.860  1.00  0.00           H
ATOM    203  CB  SER    18      44.400  26.370  39.520  1.00  0.00           C
ATOM    204  HB1 SER    18      43.880  27.100  38.900  1.00  0.00           H
ATOM    205  HB2 SER    18      44.920  25.600  38.940  1.00  0.00           H
ATOM    206  OG  SER    18      45.290  27.050  40.270  1.00  0.00           O
ATOM    207  HG  SER    18      45.830  27.550  39.660  1.00  0.00           H
ATOM    208  C   SER    18      42.520  24.780  39.550  1.00  0.00           C
ATOM    209  O   SER    18      42.840  23.590  39.480  1.00  0.00           O
ATOM    210  N   LEU    19      41.470  25.320  38.900  1.00  0.00           N
ATOM    211  H   LEU    19      41.300  26.300  39.010  1.00  0.00           H
ATOM    212  CA  LEU    19      40.660  24.600  37.960  1.00  0.00           C
ATOM    213  HA  LEU    19      41.340  23.920  37.440  1.00  0.00           H
ATOM    214  CB  LEU    19      39.550  23.800  38.680  1.00  0.00           C
ATOM    215  HB1 LEU    19      38.710  24.470  38.850  1.00  0.00           H
ATOM    216  HB2 LEU    19      39.930  23.480  39.650  1.00  0.00           H
ATOM    217  CG  LEU    19      38.930  22.600  37.980  1.00  0.00           C
ATOM    218  HG  LEU    19      38.550  22.770  36.970  1.00  0.00           H
ATOM    219  CD1 LEU    19      39.990  21.460  37.890  1.00  0.00           C
ATOM    220 1HD1 LEU    19      39.780  20.800  37.050  1.00  0.00           H
ATOM    221 2HD1 LEU    19      40.970  21.850  37.640  1.00  0.00           H
ATOM    222 3HD1 LEU    19      40.000  20.850  38.800  1.00  0.00           H
ATOM    223  CD2 LEU    19      37.800  22.080  38.770  1.00  0.00           C
ATOM    224 1HD2 LEU    19      38.170  21.680  39.720  1.00  0.00           H
ATOM    225 2HD2 LEU    19      36.990  22.790  38.890  1.00  0.00           H
ATOM    226 3HD2 LEU    19      37.480  21.230  38.170  1.00  0.00           H
ATOM    227  C   LEU    19      40.170  25.540  36.850  1.00  0.00           C
ATOM    228  O   LEU    19      39.990  26.720  37.180  1.00  0.00           O
ATOM    229  N   ARG    20      39.880  25.050  35.610  1.00  0.00           N
ATOM    230  H   ARG    20      40.210  24.110  35.450  1.00  0.00           H
ATOM    231  CA  ARG    20      39.400  25.890  34.540  1.00  0.00           C
ATOM    232  HA  ARG    20      39.160  26.890  34.890  1.00  0.00           H
ATOM    233  CB  ARG    20      40.560  26.190  33.560  1.00  0.00           C
ATOM    234  HB1 ARG    20      40.910  25.250  33.130  1.00  0.00           H
ATOM    235  HB2 ARG    20      41.420  26.620  34.070  1.00  0.00           H
ATOM    236  CG  ARG    20      40.110  27.140  32.390  1.00  0.00           C
ATOM    237  HG1 ARG    20      40.060  28.120  32.870  1.00  0.00           H
ATOM    238  HG2 ARG    20      39.200  26.790  31.900  1.00  0.00           H
ATOM    239  CD  ARG    20      41.080  27.250  31.210  1.00  0.00           C
ATOM    240  HD1 ARG    20      40.800  27.950  30.430  1.00  0.00           H
ATOM    241  HD2 ARG    20      40.960  26.320  30.660  1.00  0.00           H
ATOM    242  NE  ARG    20      42.410  27.480  31.660  1.00  0.00           N
ATOM    243  HE  ARG    20      42.590  27.690  32.630  1.00  0.00           H
ATOM    244  CZ  ARG    20      43.420  27.490  30.820  1.00  0.00           C
ATOM    245  NH1 ARG    20      43.350  27.130  29.610  1.00  0.00           N
ATOM    246 1HH1 ARG    20      42.450  27.040  29.160  1.00  0.00           H
ATOM    247 2HH1 ARG    20      44.200  27.250  29.070  1.00  0.00           H
ATOM    248  NH2 ARG    20      44.550  27.800  31.350  1.00  0.00           N
ATOM    249 1HH2 ARG    20      44.680  28.110  32.300  1.00  0.00           H
ATOM    250 2HH2 ARG    20      45.340  27.660  30.750  1.00  0.00           H
ATOM    251  C   ARG    20      38.110  25.310  33.870  1.00  0.00           C
ATOM    252  O   ARG    20      37.990  24.160  33.530  1.00  0.00           O
ATOM    253  N   LEU    21      37.180  26.290  33.740  1.00  0.00           N
ATOM    254  H   LEU    21      37.340  27.250  33.980  1.00  0.00           H
ATOM    255  CA  LEU    21      35.940  25.990  33.000  1.00  0.00           C
ATOM    256  HA  LEU    21      35.760  24.920  32.910  1.00  0.00           H
ATOM    257  CB  LEU    21      34.660  26.650  33.620  1.00  0.00           C
ATOM    258  HB1 LEU    21      33.740  26.320  33.150  1.00  0.00           H
ATOM    259  HB2 LEU    21      34.740  27.730  33.500  1.00  0.00           H
ATOM    260  CG  LEU    21      34.470  26.370  35.100  1.00  0.00           C
ATOM    261  HG  LEU    21      35.340  26.780  35.620  1.00  0.00           H
ATOM    262  CD1 LEU    21      33.200  27.020  35.650  1.00  0.00           C
ATOM    263 1HD1 LEU    21      33.270  28.060  35.320  1.00  0.00           H
ATOM    264 2HD1 LEU    21      32.390  26.410  35.250  1.00  0.00           H
ATOM    265 3HD1 LEU    21      33.230  27.130  36.740  1.00  0.00           H
ATOM    266  CD2 LEU    21      34.520  24.860  35.450  1.00  0.00           C
ATOM    267 1HD2 LEU    21      33.650  24.370  35.000  1.00  0.00           H
ATOM    268 2HD2 LEU    21      35.390  24.390  34.990  1.00  0.00           H
ATOM    269 3HD2 LEU    21      34.620  24.740  36.530  1.00  0.00           H
ATOM    270  C   LEU    21      35.990  26.530  31.590  1.00  0.00           C
ATOM    271  O   LEU    21      36.650  27.540  31.360  1.00  0.00           O
ATOM    272  N   SER    22      35.110  26.020  30.730  1.00  0.00           N
ATOM    273  H   SER    22      34.610  25.250  31.150  1.00  0.00           H
ATOM    274  CA  SER    22      34.840  26.290  29.340  1.00  0.00           C
ATOM    275  HA  SER    22      35.280  27.240  29.040  1.00  0.00           H
ATOM    276  CB  SER    22      35.490  25.140  28.540  1.00  0.00           C
ATOM    277  HB1 SER    22      35.210  25.160  27.480  1.00  0.00           H
ATOM    278  HB2 SER    22      35.080  24.190  28.890  1.00  0.00           H
ATOM    279  OG  SER    22      36.940  25.080  28.570  1.00  0.00           O
ATOM    280  HG  SER    22      37.230  24.760  29.430  1.00  0.00           H
ATOM    281  C   SER    22      33.270  26.380  29.070  1.00  0.00           C
ATOM    282  O   SER    22      32.640  25.440  29.480  1.00  0.00           O
ATOM    283  N   CYS    23      32.700  27.350  28.360  1.00  0.00           N
ATOM    284  H   CYS    23      33.180  28.210  28.140  1.00  0.00           H
ATOM    285  CA  CYS    23      31.370  27.370  27.810  1.00  0.00           C
ATOM    286  HA  CYS    23      30.920  26.440  28.160  1.00  0.00           H
ATOM    287  CB  CYS    23      30.550  28.580  28.410  1.00  0.00           C
ATOM    288  HB1 CYS    23      31.080  29.480  28.090  1.00  0.00           H
ATOM    289  HB2 CYS    23      30.630  28.560  29.500  1.00  0.00           H
ATOM    290  SG  CYS    23      28.800  28.570  28.030  1.00  0.00           S
ATOM    291  C   CYS    23      31.220  27.390  26.270  1.00  0.00           C
ATOM    292  O   CYS    23      32.020  28.040  25.570  1.00  0.00           O
ATOM    293  N   ALA    24      30.170  26.750  25.690  1.00  0.00           N
ATOM    294  H   ALA    24      29.590  26.080  26.160  1.00  0.00           H
ATOM    295  CA  ALA    24      29.730  26.920  24.280  1.00  0.00           C
ATOM    296  HA  ALA    24      30.570  27.280  23.700  1.00  0.00           H
ATOM    297  CB  ALA    24      29.420  25.530  23.790  1.00  0.00           C
ATOM    298  HB1 ALA    24      30.330  24.940  23.870  1.00  0.00           H
ATOM    299  HB2 ALA    24      28.680  25.070  24.450  1.00  0.00           H
ATOM    300  HB3 ALA    24      29.060  25.590  22.760  1.00  0.00           H
ATOM    301  C   ALA    24      28.570  27.910  24.020  1.00  0.00           C
ATOM    302  O   ALA    24      27.510  27.720  24.590  1.00  0.00           O
ATOM    303  N   ALA    25      28.850  28.910  23.240  1.00  0.00           N
ATOM    304  H   ALA    25      29.710  28.990  22.720  1.00  0.00           H
ATOM    305  CA  ALA    25      27.850  30.000  22.980  1.00  0.00           C
ATOM    306  HA  ALA    25      27.400  30.260  23.940  1.00  0.00           H
ATOM    307  CB  ALA    25      28.650  31.180  22.480  1.00  0.00           C
ATOM    308  HB1 ALA    25      27.990  32.050  22.450  1.00  0.00           H
ATOM    309  HB2 ALA    25      29.580  31.430  23.000  1.00  0.00           H
ATOM    310  HB3 ALA    25      28.830  30.970  21.430  1.00  0.00           H
ATOM    311  C   ALA    25      26.780  29.610  21.950  1.00  0.00           C
ATOM    312  O   ALA    25      26.580  30.320  20.940  1.00  0.00           O
ATOM    313  N   SER    26      26.200  28.430  22.160  1.00  0.00           N
ATOM    314  H   SER    26      26.440  27.890  22.980  1.00  0.00           H
ATOM    315  CA  SER    26      25.500  27.790  21.030  1.00  0.00           C
ATOM    316  HA  SER    26      26.230  27.750  20.220  1.00  0.00           H
ATOM    317  CB  SER    26      25.070  26.330  21.250  1.00  0.00           C
ATOM    318  HB1 SER    26      25.340  25.710  20.390  1.00  0.00           H
ATOM    319  HB2 SER    26      24.010  26.270  21.490  1.00  0.00           H
ATOM    320  OG  SER    26      25.610  25.860  22.460  1.00  0.00           O
ATOM    321  HG  SER    26      25.140  26.280  23.190  1.00  0.00           H
ATOM    322  C   SER    26      24.300  28.600  20.560  1.00  0.00           C
ATOM    323  O   SER    26      23.380  28.960  21.370  1.00  0.00           O
ATOM    324  N   GLY    27      24.290  28.930  19.320  1.00  0.00           N
ATOM    325  H   GLY    27      25.080  28.870  18.690  1.00  0.00           H
ATOM    326  CA  GLY    27      23.170  29.650  18.710  1.00  0.00           C
ATOM    327  HA1 GLY    27      22.210  29.270  19.070  1.00  0.00           H
ATOM    328  HA2 GLY    27      23.180  29.380  17.650  1.00  0.00           H
ATOM    329  C   GLY    27      23.220  31.180  18.790  1.00  0.00           C
ATOM    330  O   GLY    27      22.350  31.930  18.290  1.00  0.00           O
ATOM    331  N   LEU    28      24.130  31.720  19.540  1.00  0.00           N
ATOM    332  H   LEU    28      24.790  31.070  19.940  1.00  0.00           H
ATOM    333  CA  LEU    28      24.290  33.090  19.950  1.00  0.00           C
ATOM    334  HA  LEU    28      23.260  33.450  20.040  1.00  0.00           H
ATOM    335  CB  LEU    28      24.870  33.220  21.450  1.00  0.00           C
ATOM    336  HB1 LEU    28      25.950  33.090  21.400  1.00  0.00           H
ATOM    337  HB2 LEU    28      24.460  32.460  22.110  1.00  0.00           H
ATOM    338  CG  LEU    28      24.750  34.630  22.110  1.00  0.00           C
ATOM    339  HG  LEU    28      24.990  35.470  21.440  1.00  0.00           H
ATOM    340  CD1 LEU    28      23.420  34.870  22.850  1.00  0.00           C
ATOM    341 1HD1 LEU    28      23.020  33.960  23.290  1.00  0.00           H
ATOM    342 2HD1 LEU    28      23.440  35.620  23.650  1.00  0.00           H
ATOM    343 3HD1 LEU    28      22.680  35.090  22.070  1.00  0.00           H
ATOM    344  CD2 LEU    28      25.770  34.590  23.200  1.00  0.00           C
ATOM    345 1HD2 LEU    28      25.510  33.910  24.010  1.00  0.00           H
ATOM    346 2HD2 LEU    28      26.760  34.300  22.850  1.00  0.00           H
ATOM    347 3HD2 LEU    28      25.800  35.610  23.580  1.00  0.00           H
ATOM    348  C   LEU    28      24.930  33.890  18.860  1.00  0.00           C
ATOM    349  O   LEU    28      25.830  33.410  18.190  1.00  0.00           O
ATOM    350  N   LEU    29      24.620  35.190  18.780  1.00  0.00           N
ATOM    351  H   LEU    29      23.810  35.530  19.280  1.00  0.00           H
ATOM    352  CA  LEU    29      25.370  36.220  18.040  1.00  0.00           C
ATOM    353  HA  LEU    29      25.720  35.910  17.060  1.00  0.00           H
ATOM    354  CB  LEU    29      24.360  37.320  17.600  1.00  0.00           C
ATOM    355  HB1 LEU    29      24.850  38.100  17.020  1.00  0.00           H
ATOM    356  HB2 LEU    29      24.070  37.830  18.520  1.00  0.00           H
ATOM    357  CG  LEU    29      23.090  36.820  16.900  1.00  0.00           C
ATOM    358  HG  LEU    29      22.900  35.840  17.340  1.00  0.00           H
ATOM    359  CD1 LEU    29      21.930  37.780  17.030  1.00  0.00           C
ATOM    360 1HD1 LEU    29      21.620  37.760  18.070  1.00  0.00           H
ATOM    361 2HD1 LEU    29      22.230  38.800  16.750  1.00  0.00           H
ATOM    362 3HD1 LEU    29      21.040  37.460  16.490  1.00  0.00           H
ATOM    363  CD2 LEU    29      23.380  36.620  15.350  1.00  0.00           C
ATOM    364 1HD2 LEU    29      23.670  37.540  14.830  1.00  0.00           H
ATOM    365 2HD2 LEU    29      24.110  35.840  15.150  1.00  0.00           H
ATOM    366 3HD2 LEU    29      22.400  36.290  14.990  1.00  0.00           H
ATOM    367  C   LEU    29      26.620  36.690  18.810  1.00  0.00           C
ATOM    368  O   LEU    29      26.720  37.710  19.470  1.00  0.00           O
ATOM    369  N   PHE    30      27.580  35.780  18.850  1.00  0.00           N
ATOM    370  H   PHE    30      27.490  34.970  18.260  1.00  0.00           H
ATOM    371  CA  PHE    30      28.760  35.840  19.670  1.00  0.00           C
ATOM    372  HA  PHE    30      28.360  35.870  20.690  1.00  0.00           H
ATOM    373  CB  PHE    30      29.520  34.550  19.470  1.00  0.00           C
ATOM    374  HB1 PHE    30      29.850  34.520  18.430  1.00  0.00           H
ATOM    375  HB2 PHE    30      28.800  33.730  19.530  1.00  0.00           H
ATOM    376  CG  PHE    30      30.800  34.500  20.300  1.00  0.00           C
ATOM    377  CD1 PHE    30      30.790  34.120  21.670  1.00  0.00           C
ATOM    378  HD1 PHE    30      29.810  34.030  22.120  1.00  0.00           H
ATOM    379  CE1 PHE    30      31.990  33.860  22.380  1.00  0.00           C
ATOM    380  HE1 PHE    30      31.910  33.520  23.410  1.00  0.00           H
ATOM    381  CZ  PHE    30      33.240  33.970  21.730  1.00  0.00           C
ATOM    382  HZ  PHE    30      34.150  33.590  22.170  1.00  0.00           H
ATOM    383  CE2 PHE    30      33.230  34.380  20.390  1.00  0.00           C
ATOM    384  HE2 PHE    30      34.220  34.460  19.970  1.00  0.00           H
ATOM    385  CD2 PHE    30      32.060  34.660  19.640  1.00  0.00           C
ATOM    386  HD2 PHE    30      32.060  35.000  18.620  1.00  0.00           H
ATOM    387  C   PHE    30      29.600  37.110  19.530  1.00  0.00           C
ATOM    388  O   PHE    30      30.110  37.570  20.540  1.00  0.00           O
ATOM    389  N   SER    37      29.800  37.640  18.320  1.00  0.00           N
ATOM    390  H   SER    37      29.550  37.140  17.480  1.00  0.00           H
ATOM    391  CA  SER    37      30.500  38.980  18.100  1.00  0.00           C
ATOM    392  HA  SER    37      31.360  39.000  18.760  1.00  0.00           H
ATOM    393  CB  SER    37      31.000  39.060  16.670  1.00  0.00           C
ATOM    394  HB1 SER    37      31.590  39.980  16.650  1.00  0.00           H
ATOM    395  HB2 SER    37      30.140  39.010  16.000  1.00  0.00           H
ATOM    396  OG  SER    37      31.970  38.140  16.320  1.00  0.00           O
ATOM    397  HG  SER    37      31.980  37.950  15.380  1.00  0.00           H
ATOM    398  C   SER    37      29.610  40.200  18.420  1.00  0.00           C
ATOM    399  O   SER    37      30.000  41.320  18.090  1.00  0.00           O
ATOM    400  N   PHE    38      28.440  39.980  19.080  1.00  0.00           N
ATOM    401  H   PHE    38      28.180  39.010  19.220  1.00  0.00           H
ATOM    402  CA  PHE    38      27.370  40.960  19.340  1.00  0.00           C
ATOM    403  HA  PHE    38      27.800  41.970  19.300  1.00  0.00           H
ATOM    404  CB  PHE    38      26.220  40.920  18.300  1.00  0.00           C
ATOM    405  HB1 PHE    38      25.460  41.680  18.490  1.00  0.00           H
ATOM    406  HB2 PHE    38      25.740  39.980  18.570  1.00  0.00           H
ATOM    407  CG  PHE    38      26.650  41.070  16.900  1.00  0.00           C
ATOM    408  CD1 PHE    38      26.790  39.900  16.160  1.00  0.00           C
ATOM    409  HD1 PHE    38      26.640  38.900  16.540  1.00  0.00           H
ATOM    410  CE1 PHE    38      27.160  39.960  14.790  1.00  0.00           C
ATOM    411  HE1 PHE    38      27.410  39.040  14.280  1.00  0.00           H
ATOM    412  CZ  PHE    38      27.240  41.110  14.150  1.00  0.00           C
ATOM    413  HZ  PHE    38      27.570  41.060  13.130  1.00  0.00           H
ATOM    414  CE2 PHE    38      26.960  42.300  14.850  1.00  0.00           C
ATOM    415  HE2 PHE    38      27.130  43.210  14.300  1.00  0.00           H
ATOM    416  CD2 PHE    38      26.810  42.340  16.300  1.00  0.00           C
ATOM    417  HD2 PHE    38      26.850  43.250  16.880  1.00  0.00           H
ATOM    418  C   PHE    38      26.880  40.970  20.810  1.00  0.00           C
ATOM    419  O   PHE    38      26.050  41.780  21.120  1.00  0.00           O
ATOM    420  N   TYR    39      27.250  39.980  21.650  1.00  0.00           N
ATOM    421  H   TYR    39      27.890  39.280  21.290  1.00  0.00           H
ATOM    422  CA  TYR    39      26.740  39.700  22.990  1.00  0.00           C
ATOM    423  HA  TYR    39      26.040  40.500  23.230  1.00  0.00           H
ATOM    424  CB  TYR    39      26.010  38.350  23.060  1.00  0.00           C
ATOM    425  HB1 TYR    39      26.100  37.970  24.080  1.00  0.00           H
ATOM    426  HB2 TYR    39      26.450  37.680  22.330  1.00  0.00           H
ATOM    427  CG  TYR    39      24.520  38.440  22.760  1.00  0.00           C
ATOM    428  CD1 TYR    39      24.040  38.730  21.470  1.00  0.00           C
ATOM    429  HD1 TYR    39      24.710  38.760  20.630  1.00  0.00           H
ATOM    430  CE1 TYR    39      22.670  38.870  21.240  1.00  0.00           C
ATOM    431  HE1 TYR    39      22.320  39.290  20.300  1.00  0.00           H
ATOM    432  CZ  TYR    39      21.750  38.670  22.320  1.00  0.00           C
ATOM    433  OH  TYR    39      20.470  39.010  22.150  1.00  0.00           O
ATOM    434  HH  TYR    39      20.020  38.990  23.000  1.00  0.00           H
ATOM    435  CE2 TYR    39      22.220  38.430  23.640  1.00  0.00           C
ATOM    436  HE2 TYR    39      21.540  38.570  24.470  1.00  0.00           H
ATOM    437  CD2 TYR    39      23.620  38.380  23.870  1.00  0.00           C
ATOM    438  HD2 TYR    39      23.950  38.380  24.900  1.00  0.00           H
ATOM    439  C   TYR    39      27.770  39.890  24.090  1.00  0.00           C
ATOM    440  O   TYR    39      28.990  39.590  23.910  1.00  0.00           O
ATOM    441  N   ILE    40      27.330  40.410  25.240  1.00  0.00           N
ATOM    442  H   ILE    40      26.370  40.700  25.310  1.00  0.00           H
ATOM    443  CA  ILE    40      28.110  40.220  26.520  1.00  0.00           C
ATOM    444  HA  ILE    40      29.160  40.340  26.270  1.00  0.00           H
ATOM    445  CB  ILE    40      27.830  41.300  27.580  1.00  0.00           C
ATOM    446  HB  ILE    40      26.770  41.160  27.790  1.00  0.00           H
ATOM    447  CG2 ILE    40      28.750  41.150  28.810  1.00  0.00           C
ATOM    448 1HG2 ILE    40      28.520  42.000  29.460  1.00  0.00           H
ATOM    449 2HG2 ILE    40      28.550  40.260  29.410  1.00  0.00           H
ATOM    450 3HG2 ILE    40      29.780  41.290  28.490  1.00  0.00           H
ATOM    451  CG1 ILE    40      28.090  42.660  26.800  1.00  0.00           C
ATOM    452 1HG1 ILE    40      27.460  42.710  25.910  1.00  0.00           H
ATOM    453 2HG1 ILE    40      29.130  42.570  26.480  1.00  0.00           H
ATOM    454  CD  ILE    40      27.860  43.930  27.670  1.00  0.00           C
ATOM    455  HD1 ILE    40      28.040  44.760  26.980  1.00  0.00           H
ATOM    456  HD2 ILE    40      26.840  44.000  28.040  1.00  0.00           H
ATOM    457  HD3 ILE    40      28.420  44.020  28.600  1.00  0.00           H
ATOM    458  C   ILE    40      27.870  38.790  26.990  1.00  0.00           C
ATOM    459  O   ILE    40      26.730  38.230  26.800  1.00  0.00           O
ATOM    460  N   MET    41      28.840  38.200  27.590  1.00  0.00           N
ATOM    461  H   MET    41      29.690  38.710  27.780  1.00  0.00           H
ATOM    462  CA  MET    41      28.740  36.870  28.300  1.00  0.00           C
ATOM    463  HA  MET    41      27.720  36.500  28.400  1.00  0.00           H
ATOM    464  CB  MET    41      29.430  35.840  27.350  1.00  0.00           C
ATOM    465  HB1 MET    41      29.530  34.860  27.830  1.00  0.00           H
ATOM    466  HB2 MET    41      30.470  36.130  27.170  1.00  0.00           H
ATOM    467  CG  MET    41      28.670  35.590  26.050  1.00  0.00           C
ATOM    468  HG1 MET    41      28.420  36.490  25.480  1.00  0.00           H
ATOM    469  HG2 MET    41      27.670  35.220  26.300  1.00  0.00           H
ATOM    470  SD  MET    41      29.100  34.250  24.850  1.00  0.00           S
ATOM    471  CE  MET    41      28.680  32.720  25.820  1.00  0.00           C
ATOM    472  HE1 MET    41      27.650  32.820  26.160  1.00  0.00           H
ATOM    473  HE2 MET    41      28.980  31.770  25.380  1.00  0.00           H
ATOM    474  HE3 MET    41      29.250  32.790  26.750  1.00  0.00           H
ATOM    475  C   MET    41      29.480  36.760  29.620  1.00  0.00           C
ATOM    476  O   MET    41      30.400  37.600  29.850  1.00  0.00           O
ATOM    477  N   GLY    42      29.080  35.770  30.450  1.00  0.00           N
ATOM    478  H   GLY    42      28.300  35.180  30.210  1.00  0.00           H
ATOM    479  CA  GLY    42      29.720  35.610  31.730  1.00  0.00           C
ATOM    480  HA1 GLY    42      29.640  36.540  32.290  1.00  0.00           H
ATOM    481  HA2 GLY    42      30.800  35.470  31.600  1.00  0.00           H
ATOM    482  C   GLY    42      29.270  34.430  32.590  1.00  0.00           C
ATOM    483  O   GLY    42      28.560  33.540  32.180  1.00  0.00           O
ATOM    484  N   TRP    43      29.800  34.480  33.800  1.00  0.00           N
ATOM    485  H   TRP    43      30.310  35.310  34.060  1.00  0.00           H
ATOM    486  CA  TRP    43      29.700  33.480  34.700  1.00  0.00           C
ATOM    487  HA  TRP    43      28.900  32.780  34.450  1.00  0.00           H
ATOM    488  CB  TRP    43      30.920  32.650  34.980  1.00  0.00           C
ATOM    489  HB1 TRP    43      30.690  31.840  35.670  1.00  0.00           H
ATOM    490  HB2 TRP    43      31.670  33.380  35.290  1.00  0.00           H
ATOM    491  CG  TRP    43      31.520  31.950  33.780  1.00  0.00           C
ATOM    492  CD1 TRP    43      32.400  32.420  32.870  1.00  0.00           C
ATOM    493  HD1 TRP    43      32.710  33.460  32.830  1.00  0.00           H
ATOM    494  NE1 TRP    43      32.840  31.450  32.000  1.00  0.00           N
ATOM    495  HE1 TRP    43      33.560  31.610  31.320  1.00  0.00           H
ATOM    496  CE2 TRP    43      32.280  30.220  32.340  1.00  0.00           C
ATOM    497  CZ2 TRP    43      32.410  28.900  31.810  1.00  0.00           C
ATOM    498  HZ2 TRP    43      33.150  28.760  31.020  1.00  0.00           H
ATOM    499  CH2 TRP    43      31.590  27.880  32.300  1.00  0.00           C
ATOM    500  HH2 TRP    43      31.740  26.860  31.970  1.00  0.00           H
ATOM    501  CZ3 TRP    43      30.800  28.120  33.410  1.00  0.00           C
ATOM    502  HZ3 TRP    43      30.110  27.340  33.690  1.00  0.00           H
ATOM    503  CE3 TRP    43      30.630  29.420  33.910  1.00  0.00           C
ATOM    504  HE3 TRP    43      29.860  29.520  34.660  1.00  0.00           H
ATOM    505  CD2 TRP    43      31.370  30.520  33.450  1.00  0.00           C
ATOM    506  C   TRP    43      29.160  34.000  36.050  1.00  0.00           C
ATOM    507  O   TRP    43      29.620  35.010  36.560  1.00  0.00           O
ATOM    508  N   PHE    44      28.190  33.240  36.610  1.00  0.00           N
ATOM    509  H   PHE    44      27.780  32.510  36.040  1.00  0.00           H
ATOM    510  CA  PHE    44      27.620  33.330  38.000  1.00  0.00           C
ATOM    511  HA  PHE    44      28.100  34.160  38.520  1.00  0.00           H
ATOM    512  CB  PHE    44      26.140  33.630  38.020  1.00  0.00           C
ATOM    513  HB1 PHE    44      25.780  33.580  39.050  1.00  0.00           H
ATOM    514  HB2 PHE    44      25.700  32.810  37.440  1.00  0.00           H
ATOM    515  CG  PHE    44      25.710  35.020  37.400  1.00  0.00           C
ATOM    516  CD1 PHE    44      25.690  35.170  35.970  1.00  0.00           C
ATOM    517  HD1 PHE    44      25.810  34.300  35.330  1.00  0.00           H
ATOM    518  CE1 PHE    44      25.270  36.390  35.380  1.00  0.00           C
ATOM    519  HE1 PHE    44      25.000  36.420  34.330  1.00  0.00           H
ATOM    520  CZ  PHE    44      25.040  37.510  36.180  1.00  0.00           C
ATOM    521  HZ  PHE    44      24.700  38.470  35.820  1.00  0.00           H
ATOM    522  CE2 PHE    44      25.020  37.350  37.590  1.00  0.00           C
ATOM    523  HE2 PHE    44      24.680  38.140  38.250  1.00  0.00           H
ATOM    524  CD2 PHE    44      25.370  36.130  38.200  1.00  0.00           C
ATOM    525  HD2 PHE    44      25.500  36.060  39.270  1.00  0.00           H
ATOM    526  C   PHE    44      28.020  32.030  38.740  1.00  0.00           C
ATOM    527  O   PHE    44      28.370  30.980  38.130  1.00  0.00           O
ATOM    528  N   ARG    45      27.830  31.990  40.060  1.00  0.00           N
ATOM    529  H   ARG    45      27.680  32.900  40.470  1.00  0.00           H
ATOM    530  CA  ARG    45      28.010  30.770  40.900  1.00  0.00           C
ATOM    531  HA  ARG    45      27.800  29.990  40.180  1.00  0.00           H
ATOM    532  CB  ARG    45      29.500  30.630  41.410  1.00  0.00           C
ATOM    533  HB1 ARG    45      30.140  30.990  40.610  1.00  0.00           H
ATOM    534  HB2 ARG    45      29.790  29.580  41.530  1.00  0.00           H
ATOM    535  CG  ARG    45      29.880  31.460  42.670  1.00  0.00           C
ATOM    536  HG1 ARG    45      29.250  31.230  43.530  1.00  0.00           H
ATOM    537  HG2 ARG    45      29.630  32.520  42.580  1.00  0.00           H
ATOM    538  CD  ARG    45      31.320  31.200  42.990  1.00  0.00           C
ATOM    539  HD1 ARG    45      31.990  31.700  42.290  1.00  0.00           H
ATOM    540  HD2 ARG    45      31.390  30.120  42.960  1.00  0.00           H
ATOM    541  NE  ARG    45      31.680  31.650  44.340  1.00  0.00           N
ATOM    542  HE  ARG    45      30.970  31.960  44.990  1.00  0.00           H
ATOM    543  CZ  ARG    45      32.830  31.550  44.940  1.00  0.00           C
ATOM    544  NH1 ARG    45      33.910  31.140  44.450  1.00  0.00           N
ATOM    545 1HH1 ARG    45      33.820  30.630  43.580  1.00  0.00           H
ATOM    546 2HH1 ARG    45      34.760  31.340  44.950  1.00  0.00           H
ATOM    547  NH2 ARG    45      32.990  32.090  46.120  1.00  0.00           N
ATOM    548 1HH2 ARG    45      32.240  32.490  46.660  1.00  0.00           H
ATOM    549 2HH2 ARG    45      33.850  31.890  46.620  1.00  0.00           H
ATOM    550  C   ARG    45      26.920  30.770  42.070  1.00  0.00           C
ATOM    551  O   ARG    45      26.590  31.840  42.610  1.00  0.00           O
ATOM    552  N   GLN    46      26.480  29.640  42.460  1.00  0.00           N
ATOM    553  H   GLN    46      26.950  28.890  41.970  1.00  0.00           H
ATOM    554  CA  GLN    46      25.530  29.330  43.540  1.00  0.00           C
ATOM    555  HA  GLN    46      25.500  30.180  44.220  1.00  0.00           H
ATOM    556  CB  GLN    46      24.170  29.000  42.950  1.00  0.00           C
ATOM    557  HB1 GLN    46      24.210  28.020  42.480  1.00  0.00           H
ATOM    558  HB2 GLN    46      24.050  29.750  42.160  1.00  0.00           H
ATOM    559  CG  GLN    46      22.920  29.190  43.860  1.00  0.00           C
ATOM    560  HG1 GLN    46      22.220  29.900  43.430  1.00  0.00           H
ATOM    561  HG2 GLN    46      23.250  29.670  44.790  1.00  0.00           H
ATOM    562  CD  GLN    46      22.290  27.780  44.070  1.00  0.00           C
ATOM    563  OE1 GLN    46      21.690  27.300  43.140  1.00  0.00           O
ATOM    564  NE2 GLN    46      22.360  27.200  45.280  1.00  0.00           N
ATOM    565 1HE2 GLN    46      22.700  27.770  46.040  1.00  0.00           H
ATOM    566 2HE2 GLN    46      21.840  26.340  45.400  1.00  0.00           H
ATOM    567  C   GLN    46      26.000  28.180  44.390  1.00  0.00           C
ATOM    568  O   GLN    46      26.390  27.140  43.850  1.00  0.00           O
ATOM    569  N   ALA    47      25.730  28.230  45.700  1.00  0.00           N
ATOM    570  H   ALA    47      25.060  28.890  46.070  1.00  0.00           H
ATOM    571  CA  ALA    47      26.240  27.220  46.650  1.00  0.00           C
ATOM    572  HA  ALA    47      26.480  26.320  46.090  1.00  0.00           H
ATOM    573  CB  ALA    47      27.490  27.680  47.410  1.00  0.00           C
ATOM    574  HB1 ALA    47      27.640  27.030  48.270  1.00  0.00           H
ATOM    575  HB2 ALA    47      28.340  27.700  46.720  1.00  0.00           H
ATOM    576  HB3 ALA    47      27.230  28.670  47.770  1.00  0.00           H
ATOM    577  C   ALA    47      25.030  26.810  47.550  1.00  0.00           C
ATOM    578  O   ALA    47      24.080  27.560  47.670  1.00  0.00           O
ATOM    579  N   PRO    48      25.010  25.610  48.180  1.00  0.00           N
ATOM    580  CD  PRO    48      26.060  24.610  48.080  1.00  0.00           C
ATOM    581  HD1 PRO    48      27.040  25.010  47.820  1.00  0.00           H
ATOM    582  HD2 PRO    48      25.820  23.860  47.330  1.00  0.00           H
ATOM    583  CG  PRO    48      25.990  23.890  49.420  1.00  0.00           C
ATOM    584  HG1 PRO    48      26.360  24.570  50.190  1.00  0.00           H
ATOM    585  HG2 PRO    48      26.430  22.900  49.440  1.00  0.00           H
ATOM    586  CB  PRO    48      24.510  23.830  49.640  1.00  0.00           C
ATOM    587  HB1 PRO    48      24.200  23.690  50.670  1.00  0.00           H
ATOM    588  HB2 PRO    48      24.070  23.070  49.010  1.00  0.00           H
ATOM    589  CA  PRO    48      24.010  25.260  49.180  1.00  0.00           C
ATOM    590  HA  PRO    48      23.050  25.160  48.680  1.00  0.00           H
ATOM    591  C   PRO    48      23.870  26.200  50.390  1.00  0.00           C
ATOM    592  O   PRO    48      24.870  26.450  51.130  1.00  0.00           O
ATOM    593  N   GLY    49      22.730  26.850  50.420  1.00  0.00           N
ATOM    594  H   GLY    49      22.010  26.550  49.770  1.00  0.00           H
ATOM    595  CA  GLY    49      22.420  28.030  51.260  1.00  0.00           C
ATOM    596  HA1 GLY    49      22.850  28.020  52.260  1.00  0.00           H
ATOM    597  HA2 GLY    49      21.350  28.130  51.430  1.00  0.00           H
ATOM    598  C   GLY    49      22.890  29.370  50.630  1.00  0.00           C
ATOM    599  O   GLY    49      22.880  30.320  51.400  1.00  0.00           O
ATOM    600  N   ARG    50      23.270  29.580  49.350  1.00  0.00           N
ATOM    601  H   ARG    50      23.180  28.770  48.750  1.00  0.00           H
ATOM    602  CA  ARG    50      23.700  30.870  48.760  1.00  0.00           C
ATOM    603  HA  ARG    50      23.500  31.690  49.460  1.00  0.00           H
ATOM    604  CB  ARG    50      25.250  30.960  48.460  1.00  0.00           C
ATOM    605  HB1 ARG    50      25.410  31.870  47.890  1.00  0.00           H
ATOM    606  HB2 ARG    50      25.640  30.220  47.760  1.00  0.00           H
ATOM    607  CG  ARG    50      26.040  30.920  49.800  1.00  0.00           C
ATOM    608  HG1 ARG    50      26.060  29.940  50.270  1.00  0.00           H
ATOM    609  HG2 ARG    50      25.720  31.680  50.500  1.00  0.00           H
ATOM    610  CD  ARG    50      27.490  31.270  49.590  1.00  0.00           C
ATOM    611  HD1 ARG    50      27.880  30.670  48.760  1.00  0.00           H
ATOM    612  HD2 ARG    50      28.140  31.000  50.420  1.00  0.00           H
ATOM    613  NE  ARG    50      27.710  32.680  49.210  1.00  0.00           N
ATOM    614  HE  ARG    50      27.370  33.070  48.340  1.00  0.00           H
ATOM    615  CZ  ARG    50      28.220  33.620  49.970  1.00  0.00           C
ATOM    616  NH1 ARG    50      28.470  33.420  51.210  1.00  0.00           N
ATOM    617 1HH1 ARG    50      28.030  32.690  51.750  1.00  0.00           H
ATOM    618 2HH1 ARG    50      29.070  34.090  51.660  1.00  0.00           H
ATOM    619  NH2 ARG    50      28.320  34.860  49.540  1.00  0.00           N
ATOM    620 1HH2 ARG    50      28.150  35.230  48.620  1.00  0.00           H
ATOM    621 2HH2 ARG    50      28.610  35.540  50.240  1.00  0.00           H
ATOM    622  C   ARG    50      22.790  31.220  47.610  1.00  0.00           C
ATOM    623  O   ARG    50      22.050  30.340  47.120  1.00  0.00           O
ATOM    624  N   GLU    51      22.960  32.380  47.040  1.00  0.00           N
ATOM    625  H   GLU    51      23.710  32.910  47.480  1.00  0.00           H
ATOM    626  CA  GLU    51      22.260  32.790  45.780  1.00  0.00           C
ATOM    627  HA  GLU    51      21.430  32.100  45.640  1.00  0.00           H
ATOM    628  CB  GLU    51      21.760  34.210  45.840  1.00  0.00           C
ATOM    629  HB1 GLU    51      21.140  34.280  44.950  1.00  0.00           H
ATOM    630  HB2 GLU    51      22.620  34.860  45.710  1.00  0.00           H
ATOM    631  CG  GLU    51      20.980  34.490  47.060  1.00  0.00           C
ATOM    632  HG1 GLU    51      21.580  34.270  47.950  1.00  0.00           H
ATOM    633  HG2 GLU    51      20.100  33.860  47.120  1.00  0.00           H
ATOM    634  CD  GLU    51      20.460  35.940  47.240  1.00  0.00           C
ATOM    635  OE1 GLU    51      19.420  36.290  46.610  1.00  0.00           O
ATOM    636  OE2 GLU    51      21.210  36.690  47.940  1.00  0.00           O
ATOM    637  C   GLU    51      23.200  32.570  44.550  1.00  0.00           C
ATOM    638  O   GLU    51      24.420  32.250  44.630  1.00  0.00           O
ATOM    639  N   ARG    52      22.630  32.740  43.360  1.00  0.00           N
ATOM    640  H   ARG    52      21.660  33.020  43.340  1.00  0.00           H
ATOM    641  CA  ARG    52      23.370  32.840  42.060  1.00  0.00           C
ATOM    642  HA  ARG    52      24.130  32.060  42.020  1.00  0.00           H
ATOM    643  CB  ARG    52      22.330  32.570  41.000  1.00  0.00           C
ATOM    644  HB1 ARG    52      21.590  33.360  40.950  1.00  0.00           H
ATOM    645  HB2 ARG    52      21.940  31.580  41.240  1.00  0.00           H
ATOM    646  CG  ARG    52      23.000  32.250  39.710  1.00  0.00           C
ATOM    647  HG1 ARG    52      23.680  31.420  39.870  1.00  0.00           H
ATOM    648  HG2 ARG    52      23.580  33.090  39.310  1.00  0.00           H
ATOM    649  CD  ARG    52      21.970  31.810  38.680  1.00  0.00           C
ATOM    650  HD1 ARG    52      21.440  30.970  39.120  1.00  0.00           H
ATOM    651  HD2 ARG    52      22.340  31.470  37.710  1.00  0.00           H
ATOM    652  NE  ARG    52      20.940  32.820  38.480  1.00  0.00           N
ATOM    653  HE  ARG    52      21.100  33.690  38.960  1.00  0.00           H
ATOM    654  CZ  ARG    52      19.940  32.770  37.650  1.00  0.00           C
ATOM    655  NH1 ARG    52      19.810  31.770  36.780  1.00  0.00           N
ATOM    656 1HH1 ARG    52      20.560  31.110  36.660  1.00  0.00           H
ATOM    657 2HH1 ARG    52      19.070  31.910  36.110  1.00  0.00           H
ATOM    658  NH2 ARG    52      19.100  33.810  37.760  1.00  0.00           N
ATOM    659 1HH2 ARG    52      19.200  34.570  38.410  1.00  0.00           H
ATOM    660 2HH2 ARG    52      18.350  33.880  37.090  1.00  0.00           H
ATOM    661  C   ARG    52      24.110  34.210  41.960  1.00  0.00           C
ATOM    662  O   ARG    52      23.650  35.160  41.310  1.00  0.00           O
ATOM    663  N   GLU    53      25.300  34.230  42.480  1.00  0.00           N
ATOM    664  H   GLU    53      25.530  33.430  43.060  1.00  0.00           H
ATOM    665  CA  GLU    53      26.250  35.450  42.610  1.00  0.00           C
ATOM    666  HA  GLU    53      25.720  36.400  42.630  1.00  0.00           H
ATOM    667  CB  GLU    53      27.130  35.370  43.820  1.00  0.00           C
ATOM    668  HB1 GLU    53      28.020  35.990  43.790  1.00  0.00           H
ATOM    669  HB2 GLU    53      27.510  34.350  43.710  1.00  0.00           H
ATOM    670  CG  GLU    53      26.350  35.680  45.120  1.00  0.00           C
ATOM    671  HG1 GLU    53      25.390  35.160  45.080  1.00  0.00           H
ATOM    672  HG2 GLU    53      26.090  36.740  45.100  1.00  0.00           H
ATOM    673  CD  GLU    53      27.080  35.330  46.370  1.00  0.00           C
ATOM    674  OE1 GLU    53      26.940  34.180  46.930  1.00  0.00           O
ATOM    675  OE2 GLU    53      27.790  36.200  47.000  1.00  0.00           O
ATOM    676  C   GLU    53      27.170  35.540  41.420  1.00  0.00           C
ATOM    677  O   GLU    53      27.480  34.530  40.800  1.00  0.00           O
ATOM    678  N   PHE    54      27.560  36.770  41.020  1.00  0.00           N
ATOM    679  H   PHE    54      27.260  37.560  41.580  1.00  0.00           H
ATOM    680  CA  PHE    54      28.440  37.150  39.900  1.00  0.00           C
ATOM    681  HA  PHE    54      28.040  36.550  39.090  1.00  0.00           H
ATOM    682  CB  PHE    54      28.200  38.570  39.510  1.00  0.00           C
ATOM    683  HB1 PHE    54      28.470  39.210  40.350  1.00  0.00           H
ATOM    684  HB2 PHE    54      27.130  38.700  39.380  1.00  0.00           H
ATOM    685  CG  PHE    54      28.970  39.160  38.320  1.00  0.00           C
ATOM    686  CD1 PHE    54      28.810  38.650  37.040  1.00  0.00           C
ATOM    687  HD1 PHE    54      28.200  37.770  36.880  1.00  0.00           H
ATOM    688  CE1 PHE    54      29.560  39.190  35.980  1.00  0.00           C
ATOM    689  HE1 PHE    54      29.430  38.740  35.010  1.00  0.00           H
ATOM    690  CZ  PHE    54      30.460  40.200  36.130  1.00  0.00           C
ATOM    691  HZ  PHE    54      30.990  40.540  35.260  1.00  0.00           H
ATOM    692  CE2 PHE    54      30.660  40.680  37.420  1.00  0.00           C
ATOM    693  HE2 PHE    54      31.310  41.530  37.580  1.00  0.00           H
ATOM    694  CD2 PHE    54      29.970  40.180  38.510  1.00  0.00           C
ATOM    695  HD2 PHE    54      30.120  40.650  39.470  1.00  0.00           H
ATOM    696  C   PHE    54      29.870  36.800  40.180  1.00  0.00           C
ATOM    697  O   PHE    54      30.410  36.940  41.300  1.00  0.00           O
ATOM    698  N   VAL    55      30.580  36.470  39.100  1.00  0.00           N
ATOM    699  H   VAL    55      30.210  36.460  38.160  1.00  0.00           H
ATOM    700  CA  VAL    55      32.080  36.090  39.180  1.00  0.00           C
ATOM    701  HA  VAL    55      32.430  36.390  40.160  1.00  0.00           H
ATOM    702  CB  VAL    55      32.230  34.610  39.040  1.00  0.00           C
ATOM    703  HB  VAL    55      32.170  34.370  37.970  1.00  0.00           H
ATOM    704  CG1 VAL    55      33.680  34.070  39.380  1.00  0.00           C
ATOM    705 1HG1 VAL    55      34.440  34.520  38.730  1.00  0.00           H
ATOM    706 2HG1 VAL    55      33.880  34.280  40.430  1.00  0.00           H
ATOM    707 3HG1 VAL    55      33.750  32.990  39.270  1.00  0.00           H
ATOM    708  CG2 VAL    55      31.310  33.710  39.740  1.00  0.00           C
ATOM    709 1HG2 VAL    55      31.520  32.680  39.440  1.00  0.00           H
ATOM    710 2HG2 VAL    55      31.320  33.930  40.800  1.00  0.00           H
ATOM    711 3HG2 VAL    55      30.280  33.900  39.450  1.00  0.00           H
ATOM    712  C   VAL    55      32.870  36.790  38.140  1.00  0.00           C
ATOM    713  O   VAL    55      33.780  37.560  38.460  1.00  0.00           O
ATOM    714  N   ALA    56      32.500  36.730  36.880  1.00  0.00           N
ATOM    715  H   ALA    56      31.790  36.060  36.630  1.00  0.00           H
ATOM    716  CA  ALA    56      33.180  37.370  35.750  1.00  0.00           C
ATOM    717  HA  ALA    56      33.670  38.310  35.990  1.00  0.00           H
ATOM    718  CB  ALA    56      34.270  36.340  35.400  1.00  0.00           C
ATOM    719  HB1 ALA    56      35.090  36.170  36.100  1.00  0.00           H
ATOM    720  HB2 ALA    56      33.740  35.410  35.170  1.00  0.00           H
ATOM    721  HB3 ALA    56      34.730  36.650  34.460  1.00  0.00           H
ATOM    722  C   ALA    56      32.320  37.560  34.500  1.00  0.00           C
ATOM    723  O   ALA    56      31.500  36.720  34.180  1.00  0.00           O
ATOM    724  N   SER    57      32.480  38.650  33.720  1.00  0.00           N
ATOM    725  H   SER    57      33.190  39.350  33.930  1.00  0.00           H
ATOM    726  CA  SER    57      31.880  38.760  32.330  1.00  0.00           C
ATOM    727  HA  SER    57      31.700  37.720  32.070  1.00  0.00           H
ATOM    728  CB  SER    57      30.610  39.590  32.320  1.00  0.00           C
ATOM    729  HB1 SER    57      29.970  39.280  33.150  1.00  0.00           H
ATOM    730  HB2 SER    57      30.060  39.340  31.420  1.00  0.00           H
ATOM    731  OG  SER    57      30.910  40.980  32.510  1.00  0.00           O
ATOM    732  HG  SER    57      30.370  41.240  33.250  1.00  0.00           H
ATOM    733  C   SER    57      32.860  39.450  31.260  1.00  0.00           C
ATOM    734  O   SER    57      33.960  39.870  31.670  1.00  0.00           O
ATOM    735  N   ILE    58      32.500  39.520  29.950  1.00  0.00           N
ATOM    736  H   ILE    58      31.570  39.160  29.740  1.00  0.00           H
ATOM    737  CA  ILE    58      33.450  39.830  28.870  1.00  0.00           C
ATOM    738  HA  ILE    58      33.970  40.700  29.290  1.00  0.00           H
ATOM    739  CB  ILE    58      34.400  38.620  28.540  1.00  0.00           C
ATOM    740  HB  ILE    58      34.890  38.390  29.490  1.00  0.00           H
ATOM    741  CG2 ILE    58      33.640  37.410  27.950  1.00  0.00           C
ATOM    742 1HG2 ILE    58      33.260  37.500  26.940  1.00  0.00           H
ATOM    743 2HG2 ILE    58      34.250  36.510  27.910  1.00  0.00           H
ATOM    744 3HG2 ILE    58      32.750  37.290  28.570  1.00  0.00           H
ATOM    745  CG1 ILE    58      35.490  39.070  27.610  1.00  0.00           C
ATOM    746 1HG1 ILE    58      35.750  40.110  27.830  1.00  0.00           H
ATOM    747 2HG1 ILE    58      35.030  39.130  26.630  1.00  0.00           H
ATOM    748  CD  ILE    58      36.700  38.190  27.440  1.00  0.00           C
ATOM    749  HD1 ILE    58      37.270  38.050  28.360  1.00  0.00           H
ATOM    750  HD2 ILE    58      36.330  37.290  26.940  1.00  0.00           H
ATOM    751  HD3 ILE    58      37.370  38.640  26.710  1.00  0.00           H
ATOM    752  C   ILE    58      32.660  40.400  27.690  1.00  0.00           C
ATOM    753  O   ILE    58      31.650  39.890  27.270  1.00  0.00           O
ATOM    754  N   LYS    59      33.110  41.550  27.140  1.00  0.00           N
ATOM    755  H   LYS    59      33.860  42.000  27.640  1.00  0.00           H
ATOM    756  CA  LYS    59      32.510  42.260  25.970  1.00  0.00           C
ATOM    757  HA  LYS    59      31.470  42.120  25.700  1.00  0.00           H
ATOM    758  CB  LYS    59      32.500  43.770  26.240  1.00  0.00           C
ATOM    759  HB1 LYS    59      32.070  44.280  25.370  1.00  0.00           H
ATOM    760  HB2 LYS    59      33.560  43.980  26.370  1.00  0.00           H
ATOM    761  CG  LYS    59      31.740  44.030  27.590  1.00  0.00           C
ATOM    762  HG1 LYS    59      32.320  43.700  28.460  1.00  0.00           H
ATOM    763  HG2 LYS    59      30.850  43.410  27.550  1.00  0.00           H
ATOM    764  CD  LYS    59      31.320  45.540  27.770  1.00  0.00           C
ATOM    765  HD1 LYS    59      30.750  45.560  28.700  1.00  0.00           H
ATOM    766  HD2 LYS    59      30.660  45.840  26.950  1.00  0.00           H
ATOM    767  CE  LYS    59      32.460  46.570  27.930  1.00  0.00           C
ATOM    768  HE1 LYS    59      33.120  46.500  27.060  1.00  0.00           H
ATOM    769  HE2 LYS    59      33.160  46.310  28.730  1.00  0.00           H
ATOM    770  NZ  LYS    59      32.010  47.950  27.970  1.00  0.00           N
ATOM    771  HZ1 LYS    59      31.270  48.170  27.320  1.00  0.00           H
ATOM    772  HZ2 LYS    59      31.520  48.230  28.820  1.00  0.00           H
ATOM    773  HZ3 LYS    59      32.790  48.580  27.880  1.00  0.00           H
ATOM    774  C   LYS    59      33.260  41.860  24.690  1.00  0.00           C
ATOM    775  O   LYS    59      34.270  41.160  24.690  1.00  0.00           O
ATOM    776  N   TRP    60      32.690  42.290  23.580  1.00  0.00           N
ATOM    777  H   TRP    60      31.810  42.780  23.680  1.00  0.00           H
ATOM    778  CA  TRP    60      32.930  41.660  22.250  1.00  0.00           C
ATOM    779  HA  TRP    60      32.870  40.580  22.410  1.00  0.00           H
ATOM    780  CB  TRP    60      31.930  42.000  21.180  1.00  0.00           C
ATOM    781  HB1 TRP    60      30.920  41.940  21.600  1.00  0.00           H
ATOM    782  HB2 TRP    60      31.900  41.240  20.400  1.00  0.00           H
ATOM    783  CG  TRP    60      31.990  43.340  20.540  1.00  0.00           C
ATOM    784  CD1 TRP    60      31.440  44.500  20.990  1.00  0.00           C
ATOM    785  HD1 TRP    60      30.750  44.620  21.820  1.00  0.00           H
ATOM    786  NE1 TRP    60      31.760  45.510  20.100  1.00  0.00           N
ATOM    787  HE1 TRP    60      31.330  46.420  20.140  1.00  0.00           H
ATOM    788  CE2 TRP    60      32.600  45.100  19.050  1.00  0.00           C
ATOM    789  CZ2 TRP    60      33.310  45.740  17.980  1.00  0.00           C
ATOM    790  HZ2 TRP    60      33.400  46.800  17.810  1.00  0.00           H
ATOM    791  CH2 TRP    60      34.060  44.900  17.060  1.00  0.00           C
ATOM    792  HH2 TRP    60      34.510  45.220  16.130  1.00  0.00           H
ATOM    793  CZ3 TRP    60      34.160  43.510  17.310  1.00  0.00           C
ATOM    794  HZ3 TRP    60      34.740  42.960  16.580  1.00  0.00           H
ATOM    795  CE3 TRP    60      33.520  42.910  18.400  1.00  0.00           C
ATOM    796  HE3 TRP    60      33.520  41.840  18.550  1.00  0.00           H
ATOM    797  CD2 TRP    60      32.730  43.680  19.330  1.00  0.00           C
ATOM    798  C   TRP    60      34.350  41.760  21.640  1.00  0.00           C
ATOM    799  O   TRP    60      34.780  40.810  20.980  1.00  0.00           O
ATOM    800  N   ALA    61      35.030  42.850  21.990  1.00  0.00           N
ATOM    801  H   ALA    61      34.650  43.520  22.640  1.00  0.00           H
ATOM    802  CA  ALA    61      36.390  43.000  21.530  1.00  0.00           C
ATOM    803  HA  ALA    61      36.630  42.240  20.780  1.00  0.00           H
ATOM    804  CB  ALA    61      36.520  44.330  20.910  1.00  0.00           C
ATOM    805  HB1 ALA    61      36.620  45.110  21.660  1.00  0.00           H
ATOM    806  HB2 ALA    61      37.480  44.210  20.390  1.00  0.00           H
ATOM    807  HB3 ALA    61      35.720  44.430  20.180  1.00  0.00           H
ATOM    808  C   ALA    61      37.390  42.670  22.640  1.00  0.00           C
ATOM    809  O   ALA    61      38.580  42.930  22.520  1.00  0.00           O
ATOM    810  N   GLY    65      37.000  42.080  23.700  1.00  0.00           N
ATOM    811  H   GLY    65      36.010  41.880  23.790  1.00  0.00           H
ATOM    812  CA  GLY    65      37.850  41.420  24.710  1.00  0.00           C
ATOM    813  HA1 GLY    65      38.840  41.300  24.250  1.00  0.00           H
ATOM    814  HA2 GLY    65      37.450  40.480  25.080  1.00  0.00           H
ATOM    815  C   GLY    65      38.120  42.220  25.950  1.00  0.00           C
ATOM    816  O   GLY    65      38.940  41.730  26.750  1.00  0.00           O
ATOM    817  N   ASP    66      37.460  43.360  26.230  1.00  0.00           N
ATOM    818  H   ASP    66      36.800  43.770  25.600  1.00  0.00           H
ATOM    819  CA  ASP    66      37.490  43.980  27.620  1.00  0.00           C
ATOM    820  HA  ASP    66      38.490  43.940  28.040  1.00  0.00           H
ATOM    821  CB  ASP    66      36.940  45.380  27.590  1.00  0.00           C
ATOM    822  HB1 ASP    66      36.930  45.750  28.610  1.00  0.00           H
ATOM    823  HB2 ASP    66      35.920  45.330  27.210  1.00  0.00           H
ATOM    824  CG  ASP    66      37.700  46.200  26.550  1.00  0.00           C
ATOM    825  OD1 ASP    66      38.680  46.900  26.920  1.00  0.00           O
ATOM    826  OD2 ASP    66      37.400  46.120  25.350  1.00  0.00           O
ATOM    827  C   ASP    66      36.660  43.090  28.590  1.00  0.00           C
ATOM    828  O   ASP    66      35.510  42.780  28.300  1.00  0.00           O
ATOM    829  N   ARG    67      37.250  43.000  29.840  1.00  0.00           N
ATOM    830  H   ARG    67      38.020  43.630  30.010  1.00  0.00           H
ATOM    831  CA  ARG    67      36.900  41.960  30.900  1.00  0.00           C
ATOM    832  HA  ARG    67      36.100  41.300  30.570  1.00  0.00           H
ATOM    833  CB  ARG    67      38.100  41.000  31.180  1.00  0.00           C
ATOM    834  HB1 ARG    67      37.990  40.330  32.030  1.00  0.00           H
ATOM    835  HB2 ARG    67      39.000  41.620  31.270  1.00  0.00           H
ATOM    836  CG  ARG    67      38.280  40.150  29.940  1.00  0.00           C
ATOM    837  HG1 ARG    67      38.410  40.720  29.020  1.00  0.00           H
ATOM    838  HG2 ARG    67      37.400  39.510  29.910  1.00  0.00           H
ATOM    839  CD  ARG    67      39.550  39.280  30.170  1.00  0.00           C
ATOM    840  HD1 ARG    67      39.520  38.630  29.290  1.00  0.00           H
ATOM    841  HD2 ARG    67      39.550  38.690  31.090  1.00  0.00           H
ATOM    842  NE  ARG    67      40.790  40.040  30.150  1.00  0.00           N
ATOM    843  HE  ARG    67      40.700  41.050  30.110  1.00  0.00           H
ATOM    844  CZ  ARG    67      41.970  39.440  30.310  1.00  0.00           C
ATOM    845  NH1 ARG    67      42.080  38.140  30.590  1.00  0.00           N
ATOM    846 1HH1 ARG    67      41.250  37.560  30.600  1.00  0.00           H
ATOM    847 2HH1 ARG    67      42.930  37.600  30.610  1.00  0.00           H
ATOM    848  NH2 ARG    67      43.050  40.160  30.180  1.00  0.00           N
ATOM    849 1HH2 ARG    67      42.930  41.070  29.740  1.00  0.00           H
ATOM    850 2HH2 ARG    67      43.970  39.920  30.500  1.00  0.00           H
ATOM    851  C   ARG    67      36.410  42.660  32.150  1.00  0.00           C
ATOM    852  O   ARG    67      37.020  43.690  32.350  1.00  0.00           O
ATOM    853  N   THR    68      35.420  42.100  32.880  1.00  0.00           N
ATOM    854  H   THR    68      34.940  41.320  32.450  1.00  0.00           H
ATOM    855  CA  THR    68      34.760  42.770  34.010  1.00  0.00           C
ATOM    856  HA  THR    68      35.430  43.530  34.430  1.00  0.00           H
ATOM    857  CB  THR    68      33.430  43.480  33.640  1.00  0.00           C
ATOM    858  HB  THR    68      32.980  42.830  32.890  1.00  0.00           H
ATOM    859  CG2 THR    68      32.410  43.740  34.730  1.00  0.00           C
ATOM    860 1HG2 THR    68      31.880  44.630  34.380  1.00  0.00           H
ATOM    861 2HG2 THR    68      31.620  43.000  34.850  1.00  0.00           H
ATOM    862 3HG2 THR    68      32.950  43.940  35.660  1.00  0.00           H
ATOM    863  OG1 THR    68      33.660  44.710  32.980  1.00  0.00           O
ATOM    864  HG1 THR    68      33.920  44.530  32.070  1.00  0.00           H
ATOM    865  C   THR    68      34.550  41.620  35.040  1.00  0.00           C
ATOM    866  O   THR    68      34.320  40.490  34.720  1.00  0.00           O
ATOM    867  N   TYR    69      34.690  41.930  36.330  1.00  0.00           N
ATOM    868  H   TYR    69      34.770  42.910  36.540  1.00  0.00           H
ATOM    869  CA  TYR    69      34.870  41.070  37.520  1.00  0.00           C
ATOM    870  HA  TYR    69      34.550  40.070  37.210  1.00  0.00           H
ATOM    871  CB  TYR    69      36.390  41.100  37.900  1.00  0.00           C
ATOM    872  HB1 TYR    69      36.500  40.510  38.810  1.00  0.00           H
ATOM    873  HB2 TYR    69      36.670  42.150  37.870  1.00  0.00           H
ATOM    874  CG  TYR    69      37.260  40.410  36.850  1.00  0.00           C
ATOM    875  CD1 TYR    69      37.960  41.110  35.910  1.00  0.00           C
ATOM    876  HD1 TYR    69      37.870  42.180  36.070  1.00  0.00           H
ATOM    877  CE1 TYR    69      38.770  40.480  34.920  1.00  0.00           C
ATOM    878  HE1 TYR    69      39.370  41.110  34.270  1.00  0.00           H
ATOM    879  CZ  TYR    69      38.740  39.050  34.780  1.00  0.00           C
ATOM    880  OH  TYR    69      39.410  38.230  33.930  1.00  0.00           O
ATOM    881  HH  TYR    69      40.120  38.710  33.500  1.00  0.00           H
ATOM    882  CE2 TYR    69      37.980  38.370  35.750  1.00  0.00           C
ATOM    883  HE2 TYR    69      37.970  37.290  35.700  1.00  0.00           H
ATOM    884  CD2 TYR    69      37.240  39.010  36.760  1.00  0.00           C
ATOM    885  HD2 TYR    69      36.650  38.340  37.360  1.00  0.00           H
ATOM    886  C   TYR    69      34.010  41.370  38.710  1.00  0.00           C
ATOM    887  O   TYR    69      33.670  42.490  39.040  1.00  0.00           O
ATOM    888  N   GLY    70      33.780  40.250  39.420  1.00  0.00           N
ATOM    889  H   GLY    70      34.220  39.370  39.190  1.00  0.00           H
ATOM    890  CA  GLY    70      33.170  40.220  40.740  1.00  0.00           C
ATOM    891  HA1 GLY    70      33.010  39.160  40.980  1.00  0.00           H
ATOM    892  HA2 GLY    70      32.170  40.660  40.760  1.00  0.00           H
ATOM    893  C   GLY    70      34.070  40.830  41.860  1.00  0.00           C
ATOM    894  O   GLY    70      35.040  41.430  41.460  1.00  0.00           O
ATOM    895  N   THR    71      33.730  40.830  43.150  1.00  0.00           N
ATOM    896  H   THR    71      32.860  40.330  43.320  1.00  0.00           H
ATOM    897  CA  THR    71      34.340  41.580  44.230  1.00  0.00           C
ATOM    898  HA  THR    71      35.270  42.030  43.880  1.00  0.00           H
ATOM    899  CB  THR    71      33.420  42.790  44.630  1.00  0.00           C
ATOM    900  HB  THR    71      33.830  43.330  45.490  1.00  0.00           H
ATOM    901  CG2 THR    71      33.090  43.750  43.510  1.00  0.00           C
ATOM    902 1HG2 THR    71      33.990  44.130  43.020  1.00  0.00           H
ATOM    903 2HG2 THR    71      32.620  43.210  42.700  1.00  0.00           H
ATOM    904 3HG2 THR    71      32.490  44.510  44.010  1.00  0.00           H
ATOM    905  OG1 THR    71      32.180  42.210  44.970  1.00  0.00           O
ATOM    906  HG1 THR    71      31.910  42.640  45.780  1.00  0.00           H
ATOM    907  C   THR    71      34.630  40.780  45.500  1.00  0.00           C
ATOM    908  O   THR    71      34.150  39.620  45.700  1.00  0.00           O
ATOM    909  N   ASP    72      35.490  41.380  46.390  1.00  0.00           N
ATOM    910  H   ASP    72      35.940  42.260  46.190  1.00  0.00           H
ATOM    911  CA  ASP    72      36.010  40.930  47.660  1.00  0.00           C
ATOM    912  HA  ASP    72      36.670  41.740  47.960  1.00  0.00           H
ATOM    913  CB  ASP    72      34.870  40.790  48.680  1.00  0.00           C
ATOM    914  HB1 ASP    72      35.300  40.700  49.680  1.00  0.00           H
ATOM    915  HB2 ASP    72      34.290  39.890  48.500  1.00  0.00           H
ATOM    916  CG  ASP    72      33.950  41.930  48.630  1.00  0.00           C
ATOM    917  OD1 ASP    72      34.290  42.990  49.210  1.00  0.00           O
ATOM    918  OD2 ASP    72      32.880  41.860  48.040  1.00  0.00           O
ATOM    919  C   ASP    72      36.980  39.720  47.670  1.00  0.00           C
ATOM    920  O   ASP    72      38.010  39.870  48.290  1.00  0.00           O
ATOM    921  N   SER    73      36.660  38.620  46.950  1.00  0.00           N
ATOM    922  H   SER    73      35.720  38.710  46.580  1.00  0.00           H
ATOM    923  CA  SER    73      37.290  37.300  47.030  1.00  0.00           C
ATOM    924  HA  SER    73      38.170  37.280  47.690  1.00  0.00           H
ATOM    925  CB  SER    73      36.290  36.300  47.700  1.00  0.00           C
ATOM    926  HB1 SER    73      36.090  36.700  48.700  1.00  0.00           H
ATOM    927  HB2 SER    73      36.740  35.310  47.720  1.00  0.00           H
ATOM    928  OG  SER    73      35.150  36.210  46.900  1.00  0.00           O
ATOM    929  HG  SER    73      34.400  35.920  47.430  1.00  0.00           H
ATOM    930  C   SER    73      37.740  36.800  45.690  1.00  0.00           C
ATOM    931  O   SER    73      38.030  35.610  45.580  1.00  0.00           O
ATOM    932  N   VAL    74      37.680  37.590  44.600  1.00  0.00           N
ATOM    933  H   VAL    74      37.810  38.580  44.790  1.00  0.00           H
ATOM    934  CA  VAL    74      37.380  37.170  43.200  1.00  0.00           C
ATOM    935  HA  VAL    74      37.440  36.090  43.140  1.00  0.00           H
ATOM    936  CB  VAL    74      36.040  37.600  42.610  1.00  0.00           C
ATOM    937  HB  VAL    74      35.980  38.650  42.880  1.00  0.00           H
ATOM    938  CG1 VAL    74      35.820  37.500  41.100  1.00  0.00           C
ATOM    939 1HG1 VAL    74      34.850  37.950  40.910  1.00  0.00           H
ATOM    940 2HG1 VAL    74      36.560  38.030  40.510  1.00  0.00           H
ATOM    941 3HG1 VAL    74      35.630  36.490  40.750  1.00  0.00           H
ATOM    942  CG2 VAL    74      34.970  36.910  43.440  1.00  0.00           C
ATOM    943 1HG2 VAL    74      35.190  37.090  44.490  1.00  0.00           H
ATOM    944 2HG2 VAL    74      33.940  37.160  43.190  1.00  0.00           H
ATOM    945 3HG2 VAL    74      35.000  35.850  43.210  1.00  0.00           H
ATOM    946  C   VAL    74      38.530  37.670  42.330  1.00  0.00           C
ATOM    947  O   VAL    74      39.110  36.850  41.580  1.00  0.00           O
ATOM    948  N   LYS    75      38.970  38.940  42.390  1.00  0.00           N
ATOM    949  H   LYS    75      38.550  39.490  43.130  1.00  0.00           H
ATOM    950  CA  LYS    75      39.870  39.550  41.450  1.00  0.00           C
ATOM    951  HA  LYS    75      39.440  39.340  40.470  1.00  0.00           H
ATOM    952  CB  LYS    75      39.960  41.040  41.690  1.00  0.00           C
ATOM    953  HB1 LYS    75      40.800  41.450  41.130  1.00  0.00           H
ATOM    954  HB2 LYS    75      40.160  41.250  42.750  1.00  0.00           H
ATOM    955  CG  LYS    75      38.660  41.780  41.280  1.00  0.00           C
ATOM    956  HG1 LYS    75      37.810  41.600  41.930  1.00  0.00           H
ATOM    957  HG2 LYS    75      38.400  41.500  40.260  1.00  0.00           H
ATOM    958  CD  LYS    75      38.760  43.330  41.230  1.00  0.00           C
ATOM    959  HD1 LYS    75      39.730  43.590  40.790  1.00  0.00           H
ATOM    960  HD2 LYS    75      38.730  43.680  42.260  1.00  0.00           H
ATOM    961  CE  LYS    75      37.610  43.960  40.590  1.00  0.00           C
ATOM    962  HE1 LYS    75      37.520  43.590  39.570  1.00  0.00           H
ATOM    963  HE2 LYS    75      37.960  44.990  40.530  1.00  0.00           H
ATOM    964  NZ  LYS    75      36.320  43.940  41.260  1.00  0.00           N
ATOM    965  HZ1 LYS    75      35.740  43.120  41.150  1.00  0.00           H
ATOM    966  HZ2 LYS    75      36.380  44.130  42.250  1.00  0.00           H
ATOM    967  HZ3 LYS    75      35.710  44.590  40.790  1.00  0.00           H
ATOM    968  C   LYS    75      41.230  39.010  41.450  1.00  0.00           C
ATOM    969  O   LYS    75      41.920  39.100  40.430  1.00  0.00           O
ATOM    970  N   GLY    76      41.710  38.440  42.560  1.00  0.00           N
ATOM    971  H   GLY    76      41.100  38.420  43.360  1.00  0.00           H
ATOM    972  CA  GLY    76      43.000  37.750  42.620  1.00  0.00           C
ATOM    973  HA1 GLY    76      43.530  37.850  43.560  1.00  0.00           H
ATOM    974  HA2 GLY    76      43.700  38.220  41.920  1.00  0.00           H
ATOM    975  C   GLY    76      42.890  36.240  42.320  1.00  0.00           C
ATOM    976  O   GLY    76      43.940  35.530  42.270  1.00  0.00           O
ATOM    977  N   ARG    77      41.690  35.730  42.000  1.00  0.00           N
ATOM    978  H   ARG    77      40.870  36.320  41.990  1.00  0.00           H
ATOM    979  CA  ARG    77      41.520  34.300  41.800  1.00  0.00           C
ATOM    980  HA  ARG    77      42.450  33.750  41.740  1.00  0.00           H
ATOM    981  CB  ARG    77      40.860  33.770  43.070  1.00  0.00           C
ATOM    982  HB1 ARG    77      40.510  32.740  43.000  1.00  0.00           H
ATOM    983  HB2 ARG    77      40.060  34.440  43.380  1.00  0.00           H
ATOM    984  CG  ARG    77      41.830  33.910  44.250  1.00  0.00           C
ATOM    985  HG1 ARG    77      41.950  34.960  44.510  1.00  0.00           H
ATOM    986  HG2 ARG    77      42.790  33.490  43.970  1.00  0.00           H
ATOM    987  CD  ARG    77      41.420  33.050  45.440  1.00  0.00           C
ATOM    988  HD1 ARG    77      42.130  33.240  46.240  1.00  0.00           H
ATOM    989  HD2 ARG    77      41.450  31.990  45.200  1.00  0.00           H
ATOM    990  NE  ARG    77      40.040  33.390  45.830  1.00  0.00           N
ATOM    991  HE  ARG    77      39.700  34.340  45.830  1.00  0.00           H
ATOM    992  CZ  ARG    77      39.200  32.380  46.180  1.00  0.00           C
ATOM    993  NH1 ARG    77      39.500  31.160  46.410  1.00  0.00           N
ATOM    994 1HH1 ARG    77      40.440  30.760  46.400  1.00  0.00           H
ATOM    995 2HH1 ARG    77      38.720  30.640  46.780  1.00  0.00           H
ATOM    996  NH2 ARG    77      37.970  32.660  46.430  1.00  0.00           N
ATOM    997 1HH2 ARG    77      37.720  33.630  46.290  1.00  0.00           H
ATOM    998 2HH2 ARG    77      37.240  31.970  46.410  1.00  0.00           H
ATOM    999  C   ARG    77      40.700  33.870  40.630  1.00  0.00           C
ATOM   1000  O   ARG    77      40.720  32.700  40.250  1.00  0.00           O
ATOM   1001  N   PHE    78      39.870  34.770  40.010  1.00  0.00           N
ATOM   1002  H   PHE    78      39.820  35.730  40.320  1.00  0.00           H
ATOM   1003  CA  PHE    78      39.020  34.400  38.830  1.00  0.00           C
ATOM   1004  HA  PHE    78      39.190  33.350  38.610  1.00  0.00           H
ATOM   1005  CB  PHE    78      37.520  34.540  39.260  1.00  0.00           C
ATOM   1006  HB1 PHE    78      36.840  34.350  38.430  1.00  0.00           H
ATOM   1007  HB2 PHE    78      37.210  35.520  39.630  1.00  0.00           H
ATOM   1008  CG  PHE    78      37.050  33.460  40.240  1.00  0.00           C
ATOM   1009  CD1 PHE    78      37.150  33.580  41.630  1.00  0.00           C
ATOM   1010  HD1 PHE    78      37.600  34.430  42.130  1.00  0.00           H
ATOM   1011  CE1 PHE    78      36.650  32.550  42.440  1.00  0.00           C
ATOM   1012  HE1 PHE    78      36.670  32.700  43.510  1.00  0.00           H
ATOM   1013  CZ  PHE    78      36.150  31.280  41.970  1.00  0.00           C
ATOM   1014  HZ  PHE    78      35.990  30.380  42.550  1.00  0.00           H
ATOM   1015  CE2 PHE    78      36.230  31.120  40.560  1.00  0.00           C
ATOM   1016  HE2 PHE    78      36.040  30.130  40.170  1.00  0.00           H
ATOM   1017  CD2 PHE    78      36.600  32.200  39.690  1.00  0.00           C
ATOM   1018  HD2 PHE    78      36.580  32.010  38.620  1.00  0.00           H
ATOM   1019  C   PHE    78      39.390  35.270  37.630  1.00  0.00           C
ATOM   1020  O   PHE    78      39.490  36.490  37.760  1.00  0.00           O
ATOM   1021  N   ALA    79      39.860  34.630  36.540  1.00  0.00           N
ATOM   1022  H   ALA    79      40.030  33.640  36.440  1.00  0.00           H
ATOM   1023  CA  ALA    79      40.230  35.310  35.280  1.00  0.00           C
ATOM   1024  HA  ALA    79      39.890  36.330  35.400  1.00  0.00           H
ATOM   1025  CB  ALA    79      41.720  35.050  35.180  1.00  0.00           C
ATOM   1026  HB1 ALA    79      42.040  34.030  35.410  1.00  0.00           H
ATOM   1027  HB2 ALA    79      41.980  35.280  34.150  1.00  0.00           H
ATOM   1028  HB3 ALA    79      42.220  35.720  35.870  1.00  0.00           H
ATOM   1029  C   ALA    79      39.310  34.730  34.190  1.00  0.00           C
ATOM   1030  O   ALA    79      38.910  33.580  34.430  1.00  0.00           O
ATOM   1031  N   ILE    80      38.950  35.560  33.130  1.00  0.00           N
ATOM   1032  H   ILE    80      39.380  36.460  33.020  1.00  0.00           H
ATOM   1033  CA  ILE    80      38.010  35.140  32.070  1.00  0.00           C
ATOM   1034  HA  ILE    80      37.820  34.060  32.120  1.00  0.00           H
ATOM   1035  CB  ILE    80      36.600  35.840  32.290  1.00  0.00           C
ATOM   1036  HB  ILE    80      36.370  35.730  33.360  1.00  0.00           H
ATOM   1037  CG2 ILE    80      36.610  37.310  31.950  1.00  0.00           C
ATOM   1038 1HG2 ILE    80      35.630  37.750  32.120  1.00  0.00           H
ATOM   1039 2HG2 ILE    80      37.460  37.860  32.360  1.00  0.00           H
ATOM   1040 3HG2 ILE    80      36.800  37.370  30.880  1.00  0.00           H
ATOM   1041  CG1 ILE    80      35.480  35.040  31.490  1.00  0.00           C
ATOM   1042 1HG1 ILE    80      35.260  34.030  31.820  1.00  0.00           H
ATOM   1043 2HG1 ILE    80      35.830  35.020  30.450  1.00  0.00           H
ATOM   1044  CD  ILE    80      34.120  35.790  31.520  1.00  0.00           C
ATOM   1045  HD1 ILE    80      33.820  36.250  32.460  1.00  0.00           H
ATOM   1046  HD2 ILE    80      34.150  36.540  30.730  1.00  0.00           H
ATOM   1047  HD3 ILE    80      33.290  35.110  31.310  1.00  0.00           H
ATOM   1048  C   ILE    80      38.700  35.480  30.760  1.00  0.00           C
ATOM   1049  O   ILE    80      39.520  36.360  30.590  1.00  0.00           O
ATOM   1050  N   SER    81      38.340  34.760  29.690  1.00  0.00           N
ATOM   1051  H   SER    81      37.710  33.970  29.790  1.00  0.00           H
ATOM   1052  CA  SER    81      38.880  34.960  28.320  1.00  0.00           C
ATOM   1053  HA  SER    81      39.000  36.020  28.080  1.00  0.00           H
ATOM   1054  CB  SER    81      40.250  34.290  28.060  1.00  0.00           C
ATOM   1055  HB1 SER    81      41.040  34.680  28.700  1.00  0.00           H
ATOM   1056  HB2 SER    81      40.570  34.470  27.040  1.00  0.00           H
ATOM   1057  OG  SER    81      40.060  32.880  28.200  1.00  0.00           O
ATOM   1058  HG  SER    81      40.770  32.480  27.690  1.00  0.00           H
ATOM   1059  C   SER    81      37.800  34.470  27.310  1.00  0.00           C
ATOM   1060  O   SER    81      36.910  33.690  27.690  1.00  0.00           O
ATOM   1061  N   ARG    82      37.820  34.920  26.040  1.00  0.00           N
ATOM   1062  H   ARG    82      38.600  35.540  25.870  1.00  0.00           H
ATOM   1063  CA  ARG    82      36.980  34.540  24.930  1.00  0.00           C
ATOM   1064  HA  ARG    82      36.510  33.590  25.190  1.00  0.00           H
ATOM   1065  CB  ARG    82      35.870  35.560  24.550  1.00  0.00           C
ATOM   1066  HB1 ARG    82      35.170  35.800  25.350  1.00  0.00           H
ATOM   1067  HB2 ARG    82      35.220  34.950  23.920  1.00  0.00           H
ATOM   1068  CG  ARG    82      36.290  36.870  23.870  1.00  0.00           C
ATOM   1069  HG1 ARG    82      36.650  36.600  22.870  1.00  0.00           H
ATOM   1070  HG2 ARG    82      37.030  37.420  24.450  1.00  0.00           H
ATOM   1071  CD  ARG    82      35.120  37.790  23.510  1.00  0.00           C
ATOM   1072  HD1 ARG    82      35.500  38.810  23.400  1.00  0.00           H
ATOM   1073  HD2 ARG    82      34.380  37.910  24.300  1.00  0.00           H
ATOM   1074  NE  ARG    82      34.620  37.460  22.150  1.00  0.00           N
ATOM   1075  HE  ARG    82      35.310  37.290  21.440  1.00  0.00           H
ATOM   1076  CZ  ARG    82      33.350  37.560  21.650  1.00  0.00           C
ATOM   1077  NH1 ARG    82      32.330  37.940  22.390  1.00  0.00           N
ATOM   1078 1HH1 ARG    82      32.350  37.800  23.390  1.00  0.00           H
ATOM   1079 2HH1 ARG    82      31.450  38.000  21.910  1.00  0.00           H
ATOM   1080  NH2 ARG    82      33.100  37.430  20.410  1.00  0.00           N
ATOM   1081 1HH2 ARG    82      33.830  37.040  19.830  1.00  0.00           H
ATOM   1082 2HH2 ARG    82      32.140  37.610  20.140  1.00  0.00           H
ATOM   1083  C   ARG    82      37.860  34.310  23.640  1.00  0.00           C
ATOM   1084  O   ARG    82      38.920  34.940  23.540  1.00  0.00           O
ATOM   1085  N   ASP    83      37.440  33.520  22.650  1.00  0.00           N
ATOM   1086  H   ASP    83      36.570  33.020  22.800  1.00  0.00           H
ATOM   1087  CA  ASP    83      38.110  33.180  21.370  1.00  0.00           C
ATOM   1088  HA  ASP    83      38.840  33.970  21.230  1.00  0.00           H
ATOM   1089  CB  ASP    83      38.800  31.840  21.640  1.00  0.00           C
ATOM   1090  HB1 ASP    83      38.070  31.060  21.840  1.00  0.00           H
ATOM   1091  HB2 ASP    83      39.350  31.960  22.580  1.00  0.00           H
ATOM   1092  CG  ASP    83      39.810  31.270  20.630  1.00  0.00           C
ATOM   1093  OD1 ASP    83      39.600  31.430  19.410  1.00  0.00           O
ATOM   1094  OD2 ASP    83      40.860  30.720  21.020  1.00  0.00           O
ATOM   1095  C   ASP    83      37.120  33.090  20.110  1.00  0.00           C
ATOM   1096  O   ASP    83      36.230  32.250  20.130  1.00  0.00           O
ATOM   1097  N   ASN    84      37.290  33.910  19.080  1.00  0.00           N
ATOM   1098  H   ASN    84      38.020  34.600  19.190  1.00  0.00           H
ATOM   1099  CA  ASN    84      36.220  34.040  17.930  1.00  0.00           C
ATOM   1100  HA  ASN    84      35.220  33.920  18.330  1.00  0.00           H
ATOM   1101  CB  ASN    84      36.520  35.420  17.290  1.00  0.00           C
ATOM   1102  HB1 ASN    84      35.930  35.650  16.400  1.00  0.00           H
ATOM   1103  HB2 ASN    84      37.510  35.340  16.850  1.00  0.00           H
ATOM   1104  CG  ASN    84      36.400  36.720  18.090  1.00  0.00           C
ATOM   1105  OD1 ASN    84      35.610  36.800  19.000  1.00  0.00           O
ATOM   1106  ND2 ASN    84      37.160  37.730  17.740  1.00  0.00           N
ATOM   1107 1HD2 ASN    84      37.840  37.700  16.990  1.00  0.00           H
ATOM   1108 2HD2 ASN    84      37.030  38.590  18.250  1.00  0.00           H
ATOM   1109  C   ASN    84      36.380  32.910  16.930  1.00  0.00           C
ATOM   1110  O   ASN    84      35.370  32.580  16.310  1.00  0.00           O
ATOM   1111  N   ALA    85      37.540  32.290  16.660  1.00  0.00           N
ATOM   1112  H   ALA    85      38.360  32.710  17.070  1.00  0.00           H
ATOM   1113  CA  ALA    85      37.680  31.110  15.810  1.00  0.00           C
ATOM   1114  HA  ALA    85      37.340  31.430  14.820  1.00  0.00           H
ATOM   1115  CB  ALA    85      39.160  30.870  15.600  1.00  0.00           C
ATOM   1116  HB1 ALA    85      39.480  31.660  14.920  1.00  0.00           H
ATOM   1117  HB2 ALA    85      39.680  30.950  16.550  1.00  0.00           H
ATOM   1118  HB3 ALA    85      39.390  29.910  15.140  1.00  0.00           H
ATOM   1119  C   ALA    85      36.850  29.920  16.350  1.00  0.00           C
ATOM   1120  O   ALA    85      36.630  28.980  15.670  1.00  0.00           O
ATOM   1121  N   LYS    86      36.540  29.990  17.660  1.00  0.00           N
ATOM   1122  H   LYS    86      36.920  30.840  18.050  1.00  0.00           H
ATOM   1123  CA  LYS    86      36.070  28.840  18.530  1.00  0.00           C
ATOM   1124  HA  LYS    86      35.840  27.990  17.900  1.00  0.00           H
ATOM   1125  CB  LYS    86      37.110  28.530  19.610  1.00  0.00           C
ATOM   1126  HB1 LYS    86      36.750  27.750  20.270  1.00  0.00           H
ATOM   1127  HB2 LYS    86      37.390  29.430  20.160  1.00  0.00           H
ATOM   1128  CG  LYS    86      38.250  27.880  18.810  1.00  0.00           C
ATOM   1129  HG1 LYS    86      38.720  28.600  18.140  1.00  0.00           H
ATOM   1130  HG2 LYS    86      37.760  27.050  18.290  1.00  0.00           H
ATOM   1131  CD  LYS    86      39.340  27.420  19.820  1.00  0.00           C
ATOM   1132  HD1 LYS    86      38.870  26.880  20.640  1.00  0.00           H
ATOM   1133  HD2 LYS    86      39.670  28.360  20.270  1.00  0.00           H
ATOM   1134  CE  LYS    86      40.340  26.560  19.160  1.00  0.00           C
ATOM   1135  HE1 LYS    86      40.930  27.070  18.400  1.00  0.00           H
ATOM   1136  HE2 LYS    86      39.790  25.750  18.690  1.00  0.00           H
ATOM   1137  NZ  LYS    86      41.280  25.980  20.120  1.00  0.00           N
ATOM   1138  HZ1 LYS    86      40.970  25.680  21.040  1.00  0.00           H
ATOM   1139  HZ2 LYS    86      41.800  25.230  19.680  1.00  0.00           H
ATOM   1140  HZ3 LYS    86      42.000  26.650  20.360  1.00  0.00           H
ATOM   1141  C   LYS    86      34.710  29.140  19.140  1.00  0.00           C
ATOM   1142  O   LYS    86      34.010  28.210  19.330  1.00  0.00           O
ATOM   1143  N   ASN    87      34.320  30.420  19.240  1.00  0.00           N
ATOM   1144  H   ASN    87      34.960  31.190  19.120  1.00  0.00           H
ATOM   1145  CA  ASN    87      33.030  30.870  19.780  1.00  0.00           C
ATOM   1146  HA  ASN    87      33.080  31.950  19.690  1.00  0.00           H
ATOM   1147  CB  ASN    87      31.910  30.490  18.860  1.00  0.00           C
ATOM   1148  HB1 ASN    87      31.020  30.980  19.250  1.00  0.00           H
ATOM   1149  HB2 ASN    87      31.830  29.400  18.870  1.00  0.00           H
ATOM   1150  CG  ASN    87      32.020  31.070  17.500  1.00  0.00           C
ATOM   1151  OD1 ASN    87      31.560  32.140  17.310  1.00  0.00           O
ATOM   1152  ND2 ASN    87      32.520  30.380  16.550  1.00  0.00           N
ATOM   1153 1HD2 ASN    87      32.720  29.390  16.630  1.00  0.00           H
ATOM   1154 2HD2 ASN    87      32.730  30.790  15.650  1.00  0.00           H
ATOM   1155  C   ASN    87      32.690  30.370  21.230  1.00  0.00           C
ATOM   1156  O   ASN    87      31.600  29.910  21.570  1.00  0.00           O
ATOM   1157  N   THR    88      33.760  30.360  22.000  1.00  0.00           N
ATOM   1158  H   THR    88      34.660  30.570  21.580  1.00  0.00           H
ATOM   1159  CA  THR    88      33.860  29.900  23.370  1.00  0.00           C
ATOM   1160  HA  THR    88      32.910  29.650  23.840  1.00  0.00           H
ATOM   1161  CB  THR    88      34.660  28.610  23.390  1.00  0.00           C
ATOM   1162  HB  THR    88      35.030  28.340  24.370  1.00  0.00           H
ATOM   1163  CG2 THR    88      34.030  27.380  22.940  1.00  0.00           C
ATOM   1164 1HG2 THR    88      33.450  27.670  22.070  1.00  0.00           H
ATOM   1165 2HG2 THR    88      34.810  26.730  22.530  1.00  0.00           H
ATOM   1166 3HG2 THR    88      33.430  26.990  23.760  1.00  0.00           H
ATOM   1167  OG1 THR    88      35.800  28.870  22.620  1.00  0.00           O
ATOM   1168  HG1 THR    88      36.520  28.400  23.040  1.00  0.00           H
ATOM   1169  C   THR    88      34.510  30.810  24.310  1.00  0.00           C
ATOM   1170  O   THR    88      35.200  31.740  23.840  1.00  0.00           O
ATOM   1171  N   MET    89      34.290  30.550  25.600  1.00  0.00           N
ATOM   1172  H   MET    89      33.770  29.710  25.800  1.00  0.00           H
ATOM   1173  CA  MET    89      34.630  31.420  26.700  1.00  0.00           C
ATOM   1174  HA  MET    89      35.450  32.110  26.500  1.00  0.00           H
ATOM   1175  CB  MET    89      33.560  32.430  27.000  1.00  0.00           C
ATOM   1176  HB1 MET    89      32.570  31.990  26.870  1.00  0.00           H
ATOM   1177  HB2 MET    89      33.650  33.120  26.160  1.00  0.00           H
ATOM   1178  CG  MET    89      33.600  33.150  28.360  1.00  0.00           C
ATOM   1179  HG1 MET    89      34.480  33.810  28.320  1.00  0.00           H
ATOM   1180  HG2 MET    89      33.740  32.480  29.210  1.00  0.00           H
ATOM   1181  SD  MET    89      32.130  34.150  28.690  1.00  0.00           S
ATOM   1182  CE  MET    89      31.040  32.870  29.140  1.00  0.00           C
ATOM   1183  HE1 MET    89      30.140  33.220  29.650  1.00  0.00           H
ATOM   1184  HE2 MET    89      30.800  32.340  28.220  1.00  0.00           H
ATOM   1185  HE3 MET    89      31.510  32.160  29.830  1.00  0.00           H
ATOM   1186  C   MET    89      34.960  30.560  27.900  1.00  0.00           C
ATOM   1187  O   MET    89      34.300  29.590  28.310  1.00  0.00           O
ATOM   1188  N   TYR    90      36.050  30.930  28.540  1.00  0.00           N
ATOM   1189  H   TYR    90      36.500  31.800  28.300  1.00  0.00           H
ATOM   1190  CA  TYR    90      36.700  30.210  29.560  1.00  0.00           C
ATOM   1191  HA  TYR    90      36.230  29.230  29.690  1.00  0.00           H
ATOM   1192  CB  TYR    90      38.060  29.930  29.050  1.00  0.00           C
ATOM   1193  HB1 TYR    90      38.620  29.290  29.740  1.00  0.00           H
ATOM   1194  HB2 TYR    90      38.610  30.870  29.100  1.00  0.00           H
ATOM   1195  CG  TYR    90      38.140  29.370  27.660  1.00  0.00           C
ATOM   1196  CD1 TYR    90      38.590  30.150  26.620  1.00  0.00           C
ATOM   1197  HD1 TYR    90      38.960  31.150  26.820  1.00  0.00           H
ATOM   1198  CE1 TYR    90      38.570  29.670  25.280  1.00  0.00           C
ATOM   1199  HE1 TYR    90      38.920  30.240  24.430  1.00  0.00           H
ATOM   1200  CZ  TYR    90      38.220  28.330  24.960  1.00  0.00           C
ATOM   1201  OH  TYR    90      38.430  27.780  23.700  1.00  0.00           O
ATOM   1202  HH  TYR    90      38.240  26.840  23.740  1.00  0.00           H
ATOM   1203  CE2 TYR    90      37.700  27.590  26.080  1.00  0.00           C
ATOM   1204  HE2 TYR    90      37.340  26.580  25.990  1.00  0.00           H
ATOM   1205  CD2 TYR    90      37.600  28.070  27.400  1.00  0.00           C
ATOM   1206  HD2 TYR    90      37.330  27.430  28.230  1.00  0.00           H
ATOM   1207  C   TYR    90      36.680  30.940  30.940  1.00  0.00           C
ATOM   1208  O   TYR    90      36.820  32.190  30.940  1.00  0.00           O
ATOM   1209  N   LEU    91      36.680  30.310  32.070  1.00  0.00           N
ATOM   1210  H   LEU    91      36.780  29.300  32.030  1.00  0.00           H
ATOM   1211  CA  LEU    91      36.970  30.870  33.380  1.00  0.00           C
ATOM   1212  HA  LEU    91      37.210  31.930  33.300  1.00  0.00           H
ATOM   1213  CB  LEU    91      35.680  30.740  34.230  1.00  0.00           C
ATOM   1214  HB1 LEU    91      35.430  29.690  34.420  1.00  0.00           H
ATOM   1215  HB2 LEU    91      34.860  31.070  33.590  1.00  0.00           H
ATOM   1216  CG  LEU    91      35.700  31.620  35.530  1.00  0.00           C
ATOM   1217  HG  LEU    91      36.620  31.580  36.130  1.00  0.00           H
ATOM   1218  CD1 LEU    91      35.410  33.140  35.190  1.00  0.00           C
ATOM   1219 1HD1 LEU    91      34.630  33.190  34.430  1.00  0.00           H
ATOM   1220 2HD1 LEU    91      35.210  33.740  36.070  1.00  0.00           H
ATOM   1221 3HD1 LEU    91      36.350  33.430  34.730  1.00  0.00           H
ATOM   1222  CD2 LEU    91      34.610  31.110  36.330  1.00  0.00           C
ATOM   1223 1HD2 LEU    91      34.710  31.540  37.330  1.00  0.00           H
ATOM   1224 2HD2 LEU    91      33.650  31.460  35.950  1.00  0.00           H
ATOM   1225 3HD2 LEU    91      34.670  30.030  36.450  1.00  0.00           H
ATOM   1226  C   LEU    91      38.150  30.160  34.050  1.00  0.00           C
ATOM   1227  O   LEU    91      38.030  29.020  34.510  1.00  0.00           O
ATOM   1228  N   GLN    92      39.290  30.790  34.190  1.00  0.00           N
ATOM   1229  H   GLN    92      39.420  31.780  34.060  1.00  0.00           H
ATOM   1230  CA  GLN    92      40.310  30.290  35.040  1.00  0.00           C
ATOM   1231  HA  GLN    92      40.290  29.210  34.930  1.00  0.00           H
ATOM   1232  CB  GLN    92      41.640  30.830  34.580  1.00  0.00           C
ATOM   1233  HB1 GLN    92      41.680  31.910  34.690  1.00  0.00           H
ATOM   1234  HB2 GLN    92      41.850  30.610  33.530  1.00  0.00           H
ATOM   1235  CG  GLN    92      42.780  30.240  35.500  1.00  0.00           C
ATOM   1236  HG1 GLN    92      42.600  30.410  36.560  1.00  0.00           H
ATOM   1237  HG2 GLN    92      43.680  30.820  35.280  1.00  0.00           H
ATOM   1238  CD  GLN    92      43.260  28.840  35.210  1.00  0.00           C
ATOM   1239  OE1 GLN    92      43.630  28.390  34.120  1.00  0.00           O
ATOM   1240  NE2 GLN    92      43.390  28.000  36.230  1.00  0.00           N
ATOM   1241 1HE2 GLN    92      43.380  28.290  37.200  1.00  0.00           H
ATOM   1242 2HE2 GLN    92      43.920  27.170  36.060  1.00  0.00           H
ATOM   1243  C   GLN    92      40.080  30.630  36.500  1.00  0.00           C
ATOM   1244  O   GLN    92      39.910  31.760  36.870  1.00  0.00           O
ATOM   1245  N   MET    93      40.250  29.630  37.410  1.00  0.00           N
ATOM   1246  H   MET    93      40.500  28.690  37.150  1.00  0.00           H
ATOM   1247  CA  MET    93      39.930  29.740  38.830  1.00  0.00           C
ATOM   1248  HA  MET    93      39.720  30.740  39.220  1.00  0.00           H
ATOM   1249  CB  MET    93      38.610  28.880  39.100  1.00  0.00           C
ATOM   1250  HB1 MET    93      38.300  29.190  40.100  1.00  0.00           H
ATOM   1251  HB2 MET    93      38.860  27.820  39.190  1.00  0.00           H
ATOM   1252  CG  MET    93      37.460  29.100  38.090  1.00  0.00           C
ATOM   1253  HG1 MET    93      37.790  28.950  37.060  1.00  0.00           H
ATOM   1254  HG2 MET    93      37.150  30.140  38.180  1.00  0.00           H
ATOM   1255  SD  MET    93      35.960  28.070  38.270  1.00  0.00           S
ATOM   1256  CE  MET    93      36.560  26.440  38.020  1.00  0.00           C
ATOM   1257  HE1 MET    93      36.880  26.230  37.000  1.00  0.00           H
ATOM   1258  HE2 MET    93      37.240  26.190  38.830  1.00  0.00           H
ATOM   1259  HE3 MET    93      35.660  25.840  38.190  1.00  0.00           H
ATOM   1260  C   MET    93      41.100  29.170  39.610  1.00  0.00           C
ATOM   1261  O   MET    93      41.450  28.000  39.420  1.00  0.00           O
ATOM   1262  N   ASN    94      41.690  29.880  40.550  1.00  0.00           N
ATOM   1263  H   ASN    94      41.350  30.830  40.560  1.00  0.00           H
ATOM   1264  CA  ASN    94      42.880  29.620  41.260  1.00  0.00           C
ATOM   1265  HA  ASN    94      43.280  28.660  40.920  1.00  0.00           H
ATOM   1266  CB  ASN    94      43.990  30.660  40.770  1.00  0.00           C
ATOM   1267  HB1 ASN    94      44.960  30.390  41.190  1.00  0.00           H
ATOM   1268  HB2 ASN    94      43.800  31.600  41.290  1.00  0.00           H
ATOM   1269  CG  ASN    94      44.110  30.790  39.310  1.00  0.00           C
ATOM   1270  OD1 ASN    94      43.810  29.890  38.540  1.00  0.00           O
ATOM   1271  ND2 ASN    94      44.750  31.880  38.880  1.00  0.00           N
ATOM   1272 1HD2 ASN    94      45.040  32.680  39.430  1.00  0.00           H
ATOM   1273 2HD2 ASN    94      44.910  31.910  37.880  1.00  0.00           H
ATOM   1274  C   ASN    94      42.780  29.680  42.780  1.00  0.00           C
ATOM   1275  O   ASN    94      42.000  30.410  43.310  1.00  0.00           O
ATOM   1276  N   SER    95      43.760  29.030  43.350  1.00  0.00           N
ATOM   1277  H   SER    95      44.330  28.370  42.850  1.00  0.00           H
ATOM   1278  CA  SER    95      44.060  29.090  44.780  1.00  0.00           C
ATOM   1279  HA  SER    95      44.770  28.290  44.980  1.00  0.00           H
ATOM   1280  CB  SER    95      44.890  30.390  45.070  1.00  0.00           C
ATOM   1281  HB1 SER    95      45.440  30.100  45.970  1.00  0.00           H
ATOM   1282  HB2 SER    95      44.230  31.220  45.290  1.00  0.00           H
ATOM   1283  OG  SER    95      45.970  30.590  44.140  1.00  0.00           O
ATOM   1284  HG  SER    95      46.580  29.850  44.150  1.00  0.00           H
ATOM   1285  C   SER    95      42.840  28.810  45.700  1.00  0.00           C
ATOM   1286  O   SER    95      42.590  29.430  46.710  1.00  0.00           O
ATOM   1287  N   LEU    96      41.970  27.870  45.320  1.00  0.00           N
ATOM   1288  H   LEU    96      42.190  27.470  44.410  1.00  0.00           H
ATOM   1289  CA  LEU    96      40.580  27.690  45.850  1.00  0.00           C
ATOM   1290  HA  LEU    96      40.030  28.630  45.790  1.00  0.00           H
ATOM   1291  CB  LEU    96      39.920  26.650  44.960  1.00  0.00           C
ATOM   1292  HB1 LEU    96      38.920  26.520  45.380  1.00  0.00           H
ATOM   1293  HB2 LEU    96      40.460  25.710  45.080  1.00  0.00           H
ATOM   1294  CG  LEU    96      39.700  26.970  43.430  1.00  0.00           C
ATOM   1295  HG  LEU    96      40.700  27.110  43.030  1.00  0.00           H
ATOM   1296  CD1 LEU    96      39.050  25.860  42.630  1.00  0.00           C
ATOM   1297 1HD1 LEU    96      38.940  26.190  41.590  1.00  0.00           H
ATOM   1298 2HD1 LEU    96      39.690  24.970  42.670  1.00  0.00           H
ATOM   1299 3HD1 LEU    96      38.100  25.620  43.100  1.00  0.00           H
ATOM   1300  CD2 LEU    96      38.930  28.220  43.110  1.00  0.00           C
ATOM   1301 1HD2 LEU    96      37.890  28.240  43.430  1.00  0.00           H
ATOM   1302 2HD2 LEU    96      39.430  29.090  43.540  1.00  0.00           H
ATOM   1303 3HD2 LEU    96      39.040  28.530  42.070  1.00  0.00           H
ATOM   1304  C   LEU    96      40.670  27.330  47.320  1.00  0.00           C
ATOM   1305  O   LEU    96      41.670  26.750  47.770  1.00  0.00           O
ATOM   1306  N   LYS    97      39.550  27.530  48.020  1.00  0.00           N
ATOM   1307  H   LYS    97      38.810  28.050  47.570  1.00  0.00           H
ATOM   1308  CA  LYS    97      39.330  27.140  49.500  1.00  0.00           C
ATOM   1309  HA  LYS    97      39.980  26.310  49.770  1.00  0.00           H
ATOM   1310  CB  LYS    97      39.480  28.480  50.360  1.00  0.00           C
ATOM   1311  HB1 LYS    97      39.170  28.260  51.370  1.00  0.00           H
ATOM   1312  HB2 LYS    97      38.760  29.180  49.930  1.00  0.00           H
ATOM   1313  CG  LYS    97      40.920  29.010  50.360  1.00  0.00           C
ATOM   1314  HG1 LYS    97      41.160  29.310  49.340  1.00  0.00           H
ATOM   1315  HG2 LYS    97      41.590  28.240  50.760  1.00  0.00           H
ATOM   1316  CD  LYS    97      41.060  30.240  51.310  1.00  0.00           C
ATOM   1317  HD1 LYS    97      40.740  29.950  52.310  1.00  0.00           H
ATOM   1318  HD2 LYS    97      40.380  30.950  50.840  1.00  0.00           H
ATOM   1319  CE  LYS    97      42.580  30.530  51.290  1.00  0.00           C
ATOM   1320  HE1 LYS    97      42.890  30.730  50.270  1.00  0.00           H
ATOM   1321  HE2 LYS    97      43.120  29.660  51.670  1.00  0.00           H
ATOM   1322  NZ  LYS    97      42.800  31.740  51.980  1.00  0.00           N
ATOM   1323  HZ1 LYS    97      42.800  31.560  52.970  1.00  0.00           H
ATOM   1324  HZ2 LYS    97      43.750  32.040  51.840  1.00  0.00           H
ATOM   1325  HZ3 LYS    97      42.190  32.520  51.750  1.00  0.00           H
ATOM   1326  C   LYS    97      37.900  26.580  49.600  1.00  0.00           C
ATOM   1327  O   LYS    97      37.110  26.620  48.610  1.00  0.00           O
ATOM   1328  N   PRO    98      37.560  25.880  50.750  1.00  0.00           N
ATOM   1329  CD  PRO    98      38.410  25.540  51.880  1.00  0.00           C
ATOM   1330  HD1 PRO    98      38.550  26.320  52.620  1.00  0.00           H
ATOM   1331  HD2 PRO    98      39.410  25.240  51.570  1.00  0.00           H
ATOM   1332  CG  PRO    98      37.750  24.350  52.540  1.00  0.00           C
ATOM   1333  HG1 PRO    98      37.890  24.190  53.610  1.00  0.00           H
ATOM   1334  HG2 PRO    98      38.050  23.490  51.940  1.00  0.00           H
ATOM   1335  CB  PRO    98      36.250  24.570  52.220  1.00  0.00           C
ATOM   1336  HB1 PRO    98      35.830  25.260  52.960  1.00  0.00           H
ATOM   1337  HB2 PRO    98      35.700  23.630  52.170  1.00  0.00           H
ATOM   1338  CA  PRO    98      36.270  25.120  50.840  1.00  0.00           C
ATOM   1339  HA  PRO    98      36.340  24.260  50.180  1.00  0.00           H
ATOM   1340  C   PRO    98      35.070  26.010  50.500  1.00  0.00           C
ATOM   1341  O   PRO    98      34.100  25.480  49.950  1.00  0.00           O
ATOM   1342  N   GLU    99      35.050  27.340  50.810  1.00  0.00           N
ATOM   1343  H   GLU    99      35.880  27.790  51.180  1.00  0.00           H
ATOM   1344  CA  GLU    99      33.900  28.200  50.530  1.00  0.00           C
ATOM   1345  HA  GLU    99      33.080  27.510  50.720  1.00  0.00           H
ATOM   1346  CB  GLU    99      33.850  29.440  51.390  1.00  0.00           C
ATOM   1347  HB1 GLU    99      34.300  30.250  50.810  1.00  0.00           H
ATOM   1348  HB2 GLU    99      34.400  29.350  52.330  1.00  0.00           H
ATOM   1349  CG  GLU    99      32.410  29.880  51.810  1.00  0.00           C
ATOM   1350  HG1 GLU    99      32.010  29.040  52.390  1.00  0.00           H
ATOM   1351  HG2 GLU    99      31.760  29.900  50.940  1.00  0.00           H
ATOM   1352  CD  GLU    99      32.360  31.180  52.560  1.00  0.00           C
ATOM   1353  OE1 GLU    99      33.080  32.150  52.310  1.00  0.00           O
ATOM   1354  OE2 GLU    99      31.550  31.180  53.510  1.00  0.00           O
ATOM   1355  C   GLU    99      33.630  28.520  49.030  1.00  0.00           C
ATOM   1356  O   GLU    99      32.510  28.880  48.650  1.00  0.00           O
ATOM   1357  N   ASP   100      34.610  28.130  48.150  1.00  0.00           N
ATOM   1358  H   ASP   100      35.450  27.730  48.560  1.00  0.00           H
ATOM   1359  CA  ASP   100      34.490  28.120  46.690  1.00  0.00           C
ATOM   1360  HA  ASP   100      33.840  28.940  46.390  1.00  0.00           H
ATOM   1361  CB  ASP   100      35.800  28.320  46.060  1.00  0.00           C
ATOM   1362  HB1 ASP   100      35.540  28.440  45.010  1.00  0.00           H
ATOM   1363  HB2 ASP   100      36.430  27.450  46.260  1.00  0.00           H
ATOM   1364  CG  ASP   100      36.480  29.570  46.460  1.00  0.00           C
ATOM   1365  OD1 ASP   100      36.030  30.740  46.260  1.00  0.00           O
ATOM   1366  OD2 ASP   100      37.560  29.400  47.130  1.00  0.00           O
ATOM   1367  C   ASP   100      33.810  26.820  46.240  1.00  0.00           C
ATOM   1368  O   ASP   100      33.820  26.400  45.090  1.00  0.00           O
ATOM   1369  N   THR   101      33.150  26.050  47.140  1.00  0.00           N
ATOM   1370  H   THR   101      33.080  26.330  48.110  1.00  0.00           H
ATOM   1371  CA  THR   101      32.330  24.900  46.740  1.00  0.00           C
ATOM   1372  HA  THR   101      32.890  24.380  45.960  1.00  0.00           H
ATOM   1373  CB  THR   101      32.220  23.870  47.820  1.00  0.00           C
ATOM   1374  HB  THR   101      31.890  24.370  48.720  1.00  0.00           H
ATOM   1375  CG2 THR   101      31.130  22.780  47.590  1.00  0.00           C
ATOM   1376 1HG2 THR   101      31.200  22.010  48.360  1.00  0.00           H
ATOM   1377 2HG2 THR   101      30.170  23.290  47.700  1.00  0.00           H
ATOM   1378 3HG2 THR   101      31.190  22.300  46.610  1.00  0.00           H
ATOM   1379  OG1 THR   101      33.420  23.170  48.210  1.00  0.00           O
ATOM   1380  HG1 THR   101      34.020  23.820  48.590  1.00  0.00           H
ATOM   1381  C   THR   101      30.990  25.390  46.130  1.00  0.00           C
ATOM   1382  O   THR   101      30.130  25.860  46.910  1.00  0.00           O
ATOM   1383  N   ALA   102      30.750  25.370  44.800  1.00  0.00           N
ATOM   1384  H   ALA   102      31.530  25.130  44.200  1.00  0.00           H
ATOM   1385  CA  ALA   102      29.640  25.950  44.090  1.00  0.00           C
ATOM   1386  HA  ALA   102      28.810  25.690  44.740  1.00  0.00           H
ATOM   1387  CB  ALA   102      29.800  27.450  43.980  1.00  0.00           C
ATOM   1388  HB1 ALA   102      29.800  27.850  44.990  1.00  0.00           H
ATOM   1389  HB2 ALA   102      30.700  27.650  43.400  1.00  0.00           H
ATOM   1390  HB3 ALA   102      28.890  27.800  43.480  1.00  0.00           H
ATOM   1391  C   ALA   102      29.380  25.280  42.720  1.00  0.00           C
ATOM   1392  O   ALA   102      30.310  24.740  42.110  1.00  0.00           O
ATOM   1393  N   VAL   103      28.170  25.400  42.250  1.00  0.00           N
ATOM   1394  H   VAL   103      27.500  25.920  42.800  1.00  0.00           H
ATOM   1395  CA  VAL   103      27.780  25.160  40.870  1.00  0.00           C
ATOM   1396  HA  VAL   103      28.510  24.430  40.520  1.00  0.00           H
ATOM   1397  CB  VAL   103      26.300  24.630  40.740  1.00  0.00           C
ATOM   1398  HB  VAL   103      25.580  25.360  41.100  1.00  0.00           H
ATOM   1399  CG1 VAL   103      25.950  24.380  39.230  1.00  0.00           C
ATOM   1400 1HG1 VAL   103      24.930  24.010  39.150  1.00  0.00           H
ATOM   1401 2HG1 VAL   103      26.030  25.340  38.720  1.00  0.00           H
ATOM   1402 3HG1 VAL   103      26.610  23.700  38.680  1.00  0.00           H
ATOM   1403  CG2 VAL   103      26.280  23.250  41.410  1.00  0.00           C
ATOM   1404 1HG2 VAL   103      26.520  23.390  42.470  1.00  0.00           H
ATOM   1405 2HG2 VAL   103      25.320  22.760  41.240  1.00  0.00           H
ATOM   1406 3HG2 VAL   103      27.100  22.610  41.070  1.00  0.00           H
ATOM   1407  C   VAL   103      28.050  26.490  40.180  1.00  0.00           C
ATOM   1408  O   VAL   103      27.420  27.430  40.590  1.00  0.00           O
ATOM   1409  N   TYR   104      28.900  26.540  39.160  1.00  0.00           N
ATOM   1410  H   TYR   104      29.230  25.640  38.830  1.00  0.00           H
ATOM   1411  CA  TYR   104      29.130  27.690  38.200  1.00  0.00           C
ATOM   1412  HA  TYR   104      28.950  28.620  38.750  1.00  0.00           H
ATOM   1413  CB  TYR   104      30.590  27.750  37.790  1.00  0.00           C
ATOM   1414  HB1 TYR   104      30.750  28.450  36.970  1.00  0.00           H
ATOM   1415  HB2 TYR   104      30.910  26.800  37.370  1.00  0.00           H
ATOM   1416  CG  TYR   104      31.490  28.060  38.960  1.00  0.00           C
ATOM   1417  CD1 TYR   104      31.720  27.150  40.050  1.00  0.00           C
ATOM   1418  HD1 TYR   104      31.290  26.170  39.950  1.00  0.00           H
ATOM   1419  CE1 TYR   104      32.550  27.500  41.160  1.00  0.00           C
ATOM   1420  HE1 TYR   104      32.720  26.830  41.990  1.00  0.00           H
ATOM   1421  CZ  TYR   104      33.130  28.780  41.220  1.00  0.00           C
ATOM   1422  OH  TYR   104      33.740  29.190  42.320  1.00  0.00           O
ATOM   1423  HH  TYR   104      34.200  28.420  42.670  1.00  0.00           H
ATOM   1424  CE2 TYR   104      32.860  29.690  40.200  1.00  0.00           C
ATOM   1425  HE2 TYR   104      33.290  30.670  40.330  1.00  0.00           H
ATOM   1426  CD2 TYR   104      32.010  29.330  39.090  1.00  0.00           C
ATOM   1427  HD2 TYR   104      31.850  30.150  38.400  1.00  0.00           H
ATOM   1428  C   TYR   104      28.120  27.600  37.030  1.00  0.00           C
ATOM   1429  O   TYR   104      28.020  26.550  36.470  1.00  0.00           O
ATOM   1430  N   TYR   105      27.510  28.680  36.660  1.00  0.00           N
ATOM   1431  H   TYR   105      27.920  29.520  37.040  1.00  0.00           H
ATOM   1432  CA  TYR   105      26.660  28.680  35.500  1.00  0.00           C
ATOM   1433  HA  TYR   105      26.610  27.680  35.070  1.00  0.00           H
ATOM   1434  CB  TYR   105      25.150  29.020  35.780  1.00  0.00           C
ATOM   1435  HB1 TYR   105      24.500  28.870  34.910  1.00  0.00           H
ATOM   1436  HB2 TYR   105      25.150  30.110  35.890  1.00  0.00           H
ATOM   1437  CG  TYR   105      24.600  28.250  36.960  1.00  0.00           C
ATOM   1438  CD1 TYR   105      24.810  28.650  38.270  1.00  0.00           C
ATOM   1439  HD1 TYR   105      25.410  29.500  38.550  1.00  0.00           H
ATOM   1440  CE1 TYR   105      24.220  27.890  39.280  1.00  0.00           C
ATOM   1441  HE1 TYR   105      24.500  28.060  40.310  1.00  0.00           H
ATOM   1442  CZ  TYR   105      23.360  26.790  39.070  1.00  0.00           C
ATOM   1443  OH  TYR   105      22.730  26.110  40.070  1.00  0.00           O
ATOM   1444  HH  TYR   105      22.340  25.310  39.710  1.00  0.00           H
ATOM   1445  CE2 TYR   105      23.020  26.570  37.740  1.00  0.00           C
ATOM   1446  HE2 TYR   105      22.300  25.790  37.520  1.00  0.00           H
ATOM   1447  CD2 TYR   105      23.700  27.170  36.660  1.00  0.00           C
ATOM   1448  HD2 TYR   105      23.570  26.880  35.620  1.00  0.00           H
ATOM   1449  C   TYR   105      27.160  29.670  34.440  1.00  0.00           C
ATOM   1450  O   TYR   105      27.630  30.810  34.680  1.00  0.00           O
ATOM   1451  N   CYS   106      27.110  29.230  33.200  1.00  0.00           N
ATOM   1452  H   CYS   106      26.660  28.330  33.160  1.00  0.00           H
ATOM   1453  CA  CYS   106      27.250  30.020  32.030  1.00  0.00           C
ATOM   1454  HA  CYS   106      27.990  30.790  32.250  1.00  0.00           H
ATOM   1455  CB  CYS   106      27.850  29.130  30.870  1.00  0.00           C
ATOM   1456  HB1 CYS   106      27.200  28.260  30.810  1.00  0.00           H
ATOM   1457  HB2 CYS   106      28.820  28.800  31.240  1.00  0.00           H
ATOM   1458  SG  CYS   106      28.080  30.030  29.250  1.00  0.00           S
ATOM   1459  C   CYS   106      26.030  30.860  31.680  1.00  0.00           C
ATOM   1460  O   CYS   106      24.870  30.410  31.860  1.00  0.00           O
ATOM   1461  N   ALA   107      26.310  31.990  31.110  1.00  0.00           N
ATOM   1462  H   ALA   107      27.210  32.440  31.070  1.00  0.00           H
ATOM   1463  CA  ALA   107      25.300  32.950  30.800  1.00  0.00           C
ATOM   1464  HA  ALA   107      24.350  32.500  30.480  1.00  0.00           H
ATOM   1465  CB  ALA   107      25.120  33.680  32.150  1.00  0.00           C
ATOM   1466  HB1 ALA   107      24.290  34.380  32.070  1.00  0.00           H
ATOM   1467  HB2 ALA   107      24.810  32.940  32.880  1.00  0.00           H
ATOM   1468  HB3 ALA   107      26.040  34.150  32.490  1.00  0.00           H
ATOM   1469  C   ALA   107      25.650  34.020  29.750  1.00  0.00           C
ATOM   1470  O   ALA   107      26.860  34.240  29.510  1.00  0.00           O
ATOM   1471  N   ALA   108      24.690  34.680  29.090  1.00  0.00           N
ATOM   1472  H   ALA   108      23.740  34.490  29.370  1.00  0.00           H
ATOM   1473  CA  ALA   108      24.780  35.820  28.100  1.00  0.00           C
ATOM   1474  HA  ALA   108      25.700  36.350  28.360  1.00  0.00           H
ATOM   1475  CB  ALA   108      24.860  35.170  26.710  1.00  0.00           C
ATOM   1476  HB1 ALA   108      25.640  34.420  26.670  1.00  0.00           H
ATOM   1477  HB2 ALA   108      23.980  34.570  26.480  1.00  0.00           H
ATOM   1478  HB3 ALA   108      25.150  35.900  25.950  1.00  0.00           H
ATOM   1479  C   ALA   108      23.640  36.860  28.160  1.00  0.00           C
ATOM   1480  O   ALA   108      22.550  36.420  28.460  1.00  0.00           O
ATOM   1481  N   ASP   109      23.890  38.160  27.740  1.00  0.00           N
ATOM   1482  H   ASP   109      24.790  38.370  27.330  1.00  0.00           H
ATOM   1483  CA  ASP   109      22.960  39.360  27.640  1.00  0.00           C
ATOM   1484  HA  ASP   109      22.070  38.810  27.320  1.00  0.00           H
ATOM   1485  CB  ASP   109      22.830  39.930  29.050  1.00  0.00           C
ATOM   1486  HB1 ASP   109      23.810  40.250  29.400  1.00  0.00           H
ATOM   1487  HB2 ASP   109      22.270  39.220  29.670  1.00  0.00           H
ATOM   1488  CG  ASP   109      21.840  41.080  29.040  1.00  0.00           C
ATOM   1489  OD1 ASP   109      20.630  40.850  29.140  1.00  0.00           O
ATOM   1490  OD2 ASP   109      22.290  42.220  28.850  1.00  0.00           O
ATOM   1491  C   ASP   109      23.460  40.350  26.590  1.00  0.00           C
ATOM   1492  O   ASP   109      24.650  40.310  26.220  1.00  0.00           O
ATOM   1493  N   ARG   110      22.630  41.260  26.080  1.00  0.00           N
ATOM   1494  H   ARG   110      21.660  41.130  26.290  1.00  0.00           H
ATOM   1495  CA  ARG   110      23.080  42.270  25.130  1.00  0.00           C
ATOM   1496  HA  ARG   110      23.670  41.800  24.350  1.00  0.00           H
ATOM   1497  CB  ARG   110      21.860  43.000  24.450  1.00  0.00           C
ATOM   1498  HB1 ARG   110      22.310  43.720  23.770  1.00  0.00           H
ATOM   1499  HB2 ARG   110      21.290  43.610  25.150  1.00  0.00           H
ATOM   1500  CG  ARG   110      20.960  42.100  23.660  1.00  0.00           C
ATOM   1501  HG1 ARG   110      20.360  41.410  24.250  1.00  0.00           H
ATOM   1502  HG2 ARG   110      21.550  41.370  23.110  1.00  0.00           H
ATOM   1503  CD  ARG   110      20.090  42.950  22.680  1.00  0.00           C
ATOM   1504  HD1 ARG   110      19.530  43.730  23.210  1.00  0.00           H
ATOM   1505  HD2 ARG   110      19.330  42.310  22.240  1.00  0.00           H
ATOM   1506  NE  ARG   110      20.910  43.450  21.610  1.00  0.00           N
ATOM   1507  HE  ARG   110      21.840  43.070  21.680  1.00  0.00           H
ATOM   1508  CZ  ARG   110      20.580  44.050  20.450  1.00  0.00           C
ATOM   1509  NH1 ARG   110      19.340  44.330  20.160  1.00  0.00           N
ATOM   1510 1HH1 ARG   110      18.570  44.150  20.790  1.00  0.00           H
ATOM   1511 2HH1 ARG   110      19.190  45.050  19.460  1.00  0.00           H
ATOM   1512  NH2 ARG   110      21.570  44.280  19.640  1.00  0.00           N
ATOM   1513 1HH2 ARG   110      22.400  43.720  19.790  1.00  0.00           H
ATOM   1514 2HH2 ARG   110      21.390  44.570  18.690  1.00  0.00           H
ATOM   1515  C   ARG   110      23.980  43.410  25.740  1.00  0.00           C
ATOM   1516  O   ARG   110      24.920  43.790  25.050  1.00  0.00           O
ATOM   1517  N   PHE   111      23.760  43.840  27.000  1.00  0.00           N
ATOM   1518  H   PHE   111      22.950  43.470  27.470  1.00  0.00           H
ATOM   1519  CA  PHE   111      24.310  45.130  27.470  1.00  0.00           C
ATOM   1520  HA  PHE   111      25.310  45.260  27.060  1.00  0.00           H
ATOM   1521  CB  PHE   111      23.310  46.340  27.210  1.00  0.00           C
ATOM   1522  HB1 PHE   111      23.880  47.240  27.440  1.00  0.00           H
ATOM   1523  HB2 PHE   111      22.540  46.340  27.970  1.00  0.00           H
ATOM   1524  CG  PHE   111      22.740  46.370  25.770  1.00  0.00           C
ATOM   1525  CD1 PHE   111      21.330  46.170  25.490  1.00  0.00           C
ATOM   1526  HD1 PHE   111      20.650  45.900  26.290  1.00  0.00           H
ATOM   1527  CE1 PHE   111      20.850  46.300  24.160  1.00  0.00           C
ATOM   1528  HE1 PHE   111      19.780  46.260  24.020  1.00  0.00           H
ATOM   1529  CZ  PHE   111      21.810  46.580  23.170  1.00  0.00           C
ATOM   1530  HZ  PHE   111      21.440  46.680  22.160  1.00  0.00           H
ATOM   1531  CE2 PHE   111      23.150  46.840  23.430  1.00  0.00           C
ATOM   1532  HE2 PHE   111      23.790  47.270  22.680  1.00  0.00           H
ATOM   1533  CD2 PHE   111      23.610  46.800  24.770  1.00  0.00           C
ATOM   1534  HD2 PHE   111      24.640  47.050  24.960  1.00  0.00           H
ATOM   1535  C   PHE   111      24.570  45.110  29.060  1.00  0.00           C
ATOM   1536  O   PHE   111      25.360  45.970  29.540  1.00  0.00           O
ATOM   1537  N   LEU   112      23.970  44.200  29.850  1.00  0.00           N
ATOM   1538  H   LEU   112      23.430  43.460  29.440  1.00  0.00           H
ATOM   1539  CA  LEU   112      24.480  44.080  31.180  1.00  0.00           C
ATOM   1540  HA  LEU   112      24.300  45.030  31.680  1.00  0.00           H
ATOM   1541  CB  LEU   112      23.640  43.110  31.990  1.00  0.00           C
ATOM   1542  HB1 LEU   112      23.900  43.240  33.040  1.00  0.00           H
ATOM   1543  HB2 LEU   112      23.880  42.110  31.630  1.00  0.00           H
ATOM   1544  CG  LEU   112      22.090  43.240  31.850  1.00  0.00           C
ATOM   1545  HG  LEU   112      21.850  42.890  30.850  1.00  0.00           H
ATOM   1546  CD1 LEU   112      21.400  42.240  32.760  1.00  0.00           C
ATOM   1547 1HD1 LEU   112      21.560  41.230  32.380  1.00  0.00           H
ATOM   1548 2HD1 LEU   112      21.710  42.290  33.800  1.00  0.00           H
ATOM   1549 3HD1 LEU   112      20.350  42.500  32.700  1.00  0.00           H
ATOM   1550  CD2 LEU   112      21.440  44.610  32.140  1.00  0.00           C
ATOM   1551 1HD2 LEU   112      21.960  44.910  33.050  1.00  0.00           H
ATOM   1552 2HD2 LEU   112      21.780  45.360  31.430  1.00  0.00           H
ATOM   1553 3HD2 LEU   112      20.360  44.580  32.230  1.00  0.00           H
ATOM   1554  C   LEU   112      25.900  43.490  31.370  1.00  0.00           C
ATOM   1555  O   LEU   112      26.270  42.510  30.740  1.00  0.00           O
ATOM   1556  N   THR   113      26.630  44.090  32.300  1.00  0.00           N
ATOM   1557  H   THR   113      26.330  44.940  32.760  1.00  0.00           H
ATOM   1558  CA  THR   113      28.080  43.630  32.560  1.00  0.00           C
ATOM   1559  HA  THR   113      28.440  42.980  31.760  1.00  0.00           H
ATOM   1560  CB  THR   113      28.990  44.850  32.630  1.00  0.00           C
ATOM   1561  HB  THR   113      29.900  44.510  33.120  1.00  0.00           H
ATOM   1562  CG2 THR   113      29.170  45.350  31.220  1.00  0.00           C
ATOM   1563 1HG2 THR   113      28.180  45.440  30.780  1.00  0.00           H
ATOM   1564 2HG2 THR   113      29.780  46.240  31.360  1.00  0.00           H
ATOM   1565 3HG2 THR   113      29.760  44.650  30.620  1.00  0.00           H
ATOM   1566  OG1 THR   113      28.350  45.840  33.410  1.00  0.00           O
ATOM   1567  HG1 THR   113      28.960  45.960  34.140  1.00  0.00           H
ATOM   1568  C   THR   113      28.140  42.850  33.900  1.00  0.00           C
ATOM   1569  O   THR   113      29.080  42.040  34.030  1.00  0.00           O
ATOM   1570  N   ARG   132      27.250  42.980  34.860  1.00  0.00           N
ATOM   1571  H   ARG   132      26.520  43.670  34.790  1.00  0.00           H
ATOM   1572  CA  ARG   132      27.310  42.310  36.170  1.00  0.00           C
ATOM   1573  HA  ARG   132      27.780  41.330  36.050  1.00  0.00           H
ATOM   1574  CB  ARG   132      28.240  43.110  37.090  1.00  0.00           C
ATOM   1575  HB1 ARG   132      29.190  43.340  36.610  1.00  0.00           H
ATOM   1576  HB2 ARG   132      28.450  42.440  37.930  1.00  0.00           H
ATOM   1577  CG  ARG   132      27.590  44.380  37.710  1.00  0.00           C
ATOM   1578  HG1 ARG   132      26.570  44.270  38.060  1.00  0.00           H
ATOM   1579  HG2 ARG   132      27.550  45.240  37.030  1.00  0.00           H
ATOM   1580  CD  ARG   132      28.350  44.810  38.940  1.00  0.00           C
ATOM   1581  HD1 ARG   132      28.580  43.940  39.550  1.00  0.00           H
ATOM   1582  HD2 ARG   132      27.700  45.510  39.490  1.00  0.00           H
ATOM   1583  NE  ARG   132      29.660  45.450  38.690  1.00  0.00           N
ATOM   1584  HE  ARG   132      29.700  46.450  38.530  1.00  0.00           H
ATOM   1585  CZ  ARG   132      30.900  44.930  38.670  1.00  0.00           C
ATOM   1586  NH1 ARG   132      31.200  43.800  39.210  1.00  0.00           N
ATOM   1587 1HH1 ARG   132      30.630  43.510  40.000  1.00  0.00           H
ATOM   1588 2HH1 ARG   132      32.160  43.480  39.190  1.00  0.00           H
ATOM   1589  NH2 ARG   132      31.850  45.620  38.220  1.00  0.00           N
ATOM   1590 1HH2 ARG   132      31.660  46.530  37.840  1.00  0.00           H
ATOM   1591 2HH2 ARG   132      32.820  45.380  38.360  1.00  0.00           H
ATOM   1592  C   ARG   132      25.920  42.050  36.830  1.00  0.00           C
ATOM   1593  O   ARG   132      25.870  41.400  37.860  1.00  0.00           O
ATOM   1594  N   SER   133      24.910  42.670  36.250  1.00  0.00           N
ATOM   1595  H   SER   133      25.150  43.290  35.480  1.00  0.00           H
ATOM   1596  CA  SER   133      23.570  42.680  36.760  1.00  0.00           C
ATOM   1597  HA  SER   133      23.580  42.980  37.810  1.00  0.00           H
ATOM   1598  CB  SER   133      22.730  43.800  36.110  1.00  0.00           C
ATOM   1599  HB1 SER   133      22.530  43.720  35.050  1.00  0.00           H
ATOM   1600  HB2 SER   133      23.230  44.770  36.210  1.00  0.00           H
ATOM   1601  OG  SER   133      21.450  43.830  36.660  1.00  0.00           O
ATOM   1602  HG  SER   133      21.030  44.630  36.330  1.00  0.00           H
ATOM   1603  C   SER   133      22.850  41.350  36.600  1.00  0.00           C
ATOM   1604  O   SER   133      22.970  40.690  35.590  1.00  0.00           O
ATOM   1605  N   VAL   134      22.070  40.950  37.620  1.00  0.00           N
ATOM   1606  H   VAL   134      21.950  41.520  38.440  1.00  0.00           H
ATOM   1607  CA  VAL   134      21.320  39.650  37.760  1.00  0.00           C
ATOM   1608  HA  VAL   134      21.980  38.920  37.300  1.00  0.00           H
ATOM   1609  CB  VAL   134      21.150  39.240  39.260  1.00  0.00           C
ATOM   1610  HB  VAL   134      20.680  38.260  39.320  1.00  0.00           H
ATOM   1611  CG1 VAL   134      22.470  39.060  39.980  1.00  0.00           C
ATOM   1612 1HG1 VAL   134      22.850  38.160  39.480  1.00  0.00           H
ATOM   1613 2HG1 VAL   134      23.070  39.970  39.890  1.00  0.00           H
ATOM   1614 3HG1 VAL   134      22.400  38.850  41.040  1.00  0.00           H
ATOM   1615  CG2 VAL   134      20.290  40.290  40.000  1.00  0.00           C
ATOM   1616 1HG2 VAL   134      19.350  40.500  39.500  1.00  0.00           H
ATOM   1617 2HG2 VAL   134      19.950  39.860  40.950  1.00  0.00           H
ATOM   1618 3HG2 VAL   134      20.830  41.200  40.270  1.00  0.00           H
ATOM   1619  C   VAL   134      20.150  39.520  36.930  1.00  0.00           C
ATOM   1620  O   VAL   134      19.260  38.790  37.270  1.00  0.00           O
ATOM   1621  N   LYS   135      20.180  40.100  35.730  1.00  0.00           N
ATOM   1622  H   LYS   135      21.000  40.630  35.470  1.00  0.00           H
ATOM   1623  CA  LYS   135      19.010  40.160  34.850  1.00  0.00           C
ATOM   1624  HA  LYS   135      18.280  39.400  35.100  1.00  0.00           H
ATOM   1625  CB  LYS   135      18.320  41.590  34.940  1.00  0.00           C
ATOM   1626  HB1 LYS   135      18.640  42.320  34.200  1.00  0.00           H
ATOM   1627  HB2 LYS   135      18.530  42.050  35.910  1.00  0.00           H
ATOM   1628  CG  LYS   135      16.740  41.490  34.940  1.00  0.00           C
ATOM   1629  HG1 LYS   135      16.450  41.040  35.890  1.00  0.00           H
ATOM   1630  HG2 LYS   135      16.470  40.970  34.020  1.00  0.00           H
ATOM   1631  CD  LYS   135      16.000  42.860  34.690  1.00  0.00           C
ATOM   1632  HD1 LYS   135      16.160  43.130  33.650  1.00  0.00           H
ATOM   1633  HD2 LYS   135      16.490  43.610  35.310  1.00  0.00           H
ATOM   1634  CE  LYS   135      14.530  42.790  34.940  1.00  0.00           C
ATOM   1635  HE1 LYS   135      14.410  42.510  35.990  1.00  0.00           H
ATOM   1636  HE2 LYS   135      14.110  42.000  34.320  1.00  0.00           H
ATOM   1637  NZ  LYS   135      13.970  44.140  34.720  1.00  0.00           N
ATOM   1638  HZ1 LYS   135      14.010  44.460  33.760  1.00  0.00           H
ATOM   1639  HZ2 LYS   135      13.040  44.110  35.100  1.00  0.00           H
ATOM   1640  HZ3 LYS   135      14.500  44.740  35.330  1.00  0.00           H
ATOM   1641  C   LYS   135      19.370  39.660  33.460  1.00  0.00           C
ATOM   1642  O   LYS   135      18.790  40.090  32.490  1.00  0.00           O
ATOM   1643  N   TYR   136      20.380  38.800  33.330  1.00  0.00           N
ATOM   1644  H   TYR   136      20.780  38.430  34.180  1.00  0.00           H
ATOM   1645  CA  TYR   136      20.830  38.240  32.010  1.00  0.00           C
ATOM   1646  HA  TYR   136      20.960  39.130  31.390  1.00  0.00           H
ATOM   1647  CB  TYR   136      22.100  37.400  32.140  1.00  0.00           C
ATOM   1648  HB1 TYR   136      22.050  36.680  31.330  1.00  0.00           H
ATOM   1649  HB2 TYR   136      22.170  36.900  33.110  1.00  0.00           H
ATOM   1650  CG  TYR   136      23.450  38.100  32.020  1.00  0.00           C
ATOM   1651  CD1 TYR   136      23.750  39.240  32.770  1.00  0.00           C
ATOM   1652  HD1 TYR   136      23.040  39.550  33.520  1.00  0.00           H
ATOM   1653  CE1 TYR   136      24.940  39.980  32.580  1.00  0.00           C
ATOM   1654  HE1 TYR   136      25.050  40.900  33.130  1.00  0.00           H
ATOM   1655  CZ  TYR   136      25.850  39.490  31.720  1.00  0.00           C
ATOM   1656  OH  TYR   136      27.070  40.080  31.630  1.00  0.00           O
ATOM   1657  HH  TYR   136      26.930  41.030  31.640  1.00  0.00           H
ATOM   1658  CE2 TYR   136      25.710  38.190  31.130  1.00  0.00           C
ATOM   1659  HE2 TYR   136      26.510  37.790  30.520  1.00  0.00           H
ATOM   1660  CD2 TYR   136      24.470  37.560  31.240  1.00  0.00           C
ATOM   1661  HD2 TYR   136      24.450  36.550  30.870  1.00  0.00           H
ATOM   1662  C   TYR   136      19.640  37.410  31.390  1.00  0.00           C
ATOM   1663  O   TYR   136      18.880  36.750  32.130  1.00  0.00           O
ATOM   1664  N   ASP   137      19.610  37.440  30.050  1.00  0.00           N
ATOM   1665  H   ASP   137      20.350  37.940  29.590  1.00  0.00           H
ATOM   1666  CA  ASP   137      18.660  36.740  29.140  1.00  0.00           C
ATOM   1667  HA  ASP   137      17.610  36.810  29.440  1.00  0.00           H
ATOM   1668  CB  ASP   137      18.630  37.370  27.780  1.00  0.00           C
ATOM   1669  HB1 ASP   137      19.360  36.850  27.160  1.00  0.00           H
ATOM   1670  HB2 ASP   137      18.920  38.410  27.860  1.00  0.00           H
ATOM   1671  CG  ASP   137      17.330  37.430  26.960  1.00  0.00           C
ATOM   1672  OD1 ASP   137      16.210  37.750  27.460  1.00  0.00           O
ATOM   1673  OD2 ASP   137      17.360  37.160  25.730  1.00  0.00           O
ATOM   1674  C   ASP   137      18.940  35.240  28.960  1.00  0.00           C
ATOM   1675  O   ASP   137      18.010  34.480  29.260  1.00  0.00           O
ATOM   1676  N   TYR   138      20.110  34.740  28.460  1.00  0.00           N
ATOM   1677  H   TYR   138      20.880  35.380  28.350  1.00  0.00           H
ATOM   1678  CA  TYR   138      20.430  33.330  28.220  1.00  0.00           C
ATOM   1679  HA  TYR   138      19.500  32.770  28.210  1.00  0.00           H
ATOM   1680  CB  TYR   138      21.060  33.150  26.840  1.00  0.00           C
ATOM   1681  HB1 TYR   138      21.410  32.140  26.640  1.00  0.00           H
ATOM   1682  HB2 TYR   138      22.000  33.690  26.880  1.00  0.00           H
ATOM   1683  CG  TYR   138      20.180  33.580  25.670  1.00  0.00           C
ATOM   1684  CD1 TYR   138      20.470  34.720  24.920  1.00  0.00           C
ATOM   1685  HD1 TYR   138      21.320  35.350  25.130  1.00  0.00           H
ATOM   1686  CE1 TYR   138      19.670  35.180  23.880  1.00  0.00           C
ATOM   1687  HE1 TYR   138      19.900  36.090  23.340  1.00  0.00           H
ATOM   1688  CZ  TYR   138      18.600  34.340  23.520  1.00  0.00           C
ATOM   1689  OH  TYR   138      17.920  34.590  22.370  1.00  0.00           O
ATOM   1690  HH  TYR   138      17.220  34.010  22.050  1.00  0.00           H
ATOM   1691  CE2 TYR   138      18.290  33.130  24.200  1.00  0.00           C
ATOM   1692  HE2 TYR   138      17.500  32.490  23.840  1.00  0.00           H
ATOM   1693  CD2 TYR   138      19.120  32.750  25.300  1.00  0.00           C
ATOM   1694  HD2 TYR   138      19.100  31.780  25.780  1.00  0.00           H
ATOM   1695  C   TYR   138      21.320  32.750  29.340  1.00  0.00           C
ATOM   1696  O   TYR   138      22.270  33.480  29.710  1.00  0.00           O
ATOM   1697  N   TRP   139      21.010  31.550  29.850  1.00  0.00           N
ATOM   1698  H   TRP   139      20.170  31.140  29.460  1.00  0.00           H
ATOM   1699  CA  TRP   139      21.700  30.780  30.890  1.00  0.00           C
ATOM   1700  HA  TRP   139      22.770  30.930  31.040  1.00  0.00           H
ATOM   1701  CB  TRP   139      20.840  31.040  32.150  1.00  0.00           C
ATOM   1702  HB1 TRP   139      21.050  30.310  32.940  1.00  0.00           H
ATOM   1703  HB2 TRP   139      19.800  30.890  31.860  1.00  0.00           H
ATOM   1704  CG  TRP   139      20.760  32.400  32.760  1.00  0.00           C
ATOM   1705  CD1 TRP   139      19.950  33.380  32.270  1.00  0.00           C
ATOM   1706  HD1 TRP   139      19.310  33.290  31.390  1.00  0.00           H
ATOM   1707  NE1 TRP   139      20.070  34.510  33.120  1.00  0.00           N
ATOM   1708  HE1 TRP   139      19.500  35.330  32.970  1.00  0.00           H
ATOM   1709  CE2 TRP   139      21.020  34.310  34.130  1.00  0.00           C
ATOM   1710  CZ2 TRP   139      21.460  35.080  35.250  1.00  0.00           C
ATOM   1711  HZ2 TRP   139      21.070  36.070  35.420  1.00  0.00           H
ATOM   1712  CH2 TRP   139      22.450  34.490  36.110  1.00  0.00           C
ATOM   1713  HH2 TRP   139      22.810  35.070  36.950  1.00  0.00           H
ATOM   1714  CZ3 TRP   139      22.940  33.200  35.840  1.00  0.00           C
ATOM   1715  HZ3 TRP   139      23.740  32.790  36.440  1.00  0.00           H
ATOM   1716  CE3 TRP   139      22.460  32.460  34.750  1.00  0.00           C
ATOM   1717  HE3 TRP   139      22.740  31.420  34.630  1.00  0.00           H
ATOM   1718  CD2 TRP   139      21.490  33.000  33.900  1.00  0.00           C
ATOM   1719  C   TRP   139      21.680  29.250  30.680  1.00  0.00           C
ATOM   1720  O   TRP   139      20.620  28.670  30.300  1.00  0.00           O
ATOM   1721  N   GLY   140      22.790  28.580  31.030  1.00  0.00           N
ATOM   1722  H   GLY   140      23.570  29.080  31.420  1.00  0.00           H
ATOM   1723  CA  GLY   140      22.880  27.160  30.950  1.00  0.00           C
ATOM   1724  HA1 GLY   140      23.870  26.840  30.610  1.00  0.00           H
ATOM   1725  HA2 GLY   140      22.130  26.740  30.270  1.00  0.00           H
ATOM   1726  C   GLY   140      22.630  26.460  32.290  1.00  0.00           C
ATOM   1727  O   GLY   140      22.480  27.120  33.330  1.00  0.00           O
ATOM   1728  N   GLN   141      22.510  25.150  32.130  1.00  0.00           N
ATOM   1729  H   GLN   141      22.680  24.890  31.170  1.00  0.00           H
ATOM   1730  CA  GLN   141      22.200  24.110  33.200  1.00  0.00           C
ATOM   1731  HA  GLN   141      21.220  24.270  33.630  1.00  0.00           H
ATOM   1732  CB  GLN   141      22.260  22.730  32.610  1.00  0.00           C
ATOM   1733  HB1 GLN   141      23.290  22.490  32.350  1.00  0.00           H
ATOM   1734  HB2 GLN   141      21.520  22.630  31.820  1.00  0.00           H
ATOM   1735  CG  GLN   141      21.850  21.650  33.590  1.00  0.00           C
ATOM   1736  HG1 GLN   141      20.910  21.850  34.110  1.00  0.00           H
ATOM   1737  HG2 GLN   141      22.640  21.550  34.340  1.00  0.00           H
ATOM   1738  CD  GLN   141      21.780  20.270  32.990  1.00  0.00           C
ATOM   1739  OE1 GLN   141      21.770  20.110  31.770  1.00  0.00           O
ATOM   1740  NE2 GLN   141      21.890  19.250  33.760  1.00  0.00           N
ATOM   1741 1HE2 GLN   141      21.930  19.470  34.750  1.00  0.00           H
ATOM   1742 2HE2 GLN   141      21.660  18.320  33.470  1.00  0.00           H
ATOM   1743  C   GLN   141      23.230  24.180  34.360  1.00  0.00           C
ATOM   1744  O   GLN   141      22.990  23.690  35.460  1.00  0.00           O
ATOM   1745  N   GLY   142      24.390  24.720  34.120  1.00  0.00           N
ATOM   1746  H   GLY   142      24.610  24.990  33.170  1.00  0.00           H
ATOM   1747  CA  GLY   142      25.530  24.840  35.050  1.00  0.00           C
ATOM   1748  HA1 GLY   142      25.230  25.060  36.070  1.00  0.00           H
ATOM   1749  HA2 GLY   142      26.160  25.660  34.700  1.00  0.00           H
ATOM   1750  C   GLY   142      26.470  23.610  35.230  1.00  0.00           C
ATOM   1751  O   GLY   142      26.200  22.590  34.640  1.00  0.00           O
ATOM   1752  N   THR   143      27.500  23.740  36.080  1.00  0.00           N
ATOM   1753  H   THR   143      27.840  24.610  36.480  1.00  0.00           H
ATOM   1754  CA  THR   143      28.430  22.640  36.270  1.00  0.00           C
ATOM   1755  HA  THR   143      27.810  21.740  36.310  1.00  0.00           H
ATOM   1756  CB  THR   143      29.520  22.410  35.180  1.00  0.00           C
ATOM   1757  HB  THR   143      29.160  22.190  34.180  1.00  0.00           H
ATOM   1758  CG2 THR   143      30.530  23.560  35.100  1.00  0.00           C
ATOM   1759 1HG2 THR   143      30.040  24.510  34.900  1.00  0.00           H
ATOM   1760 2HG2 THR   143      31.160  23.610  35.990  1.00  0.00           H
ATOM   1761 3HG2 THR   143      31.160  23.350  34.230  1.00  0.00           H
ATOM   1762  OG1 THR   143      30.300  21.290  35.570  1.00  0.00           O
ATOM   1763  HG1 THR   143      30.910  21.050  34.860  1.00  0.00           H
ATOM   1764  C   THR   143      29.060  22.860  37.630  1.00  0.00           C
ATOM   1765  O   THR   143      29.380  23.970  38.060  1.00  0.00           O
ATOM   1766  N   GLN   144      29.260  21.730  38.310  1.00  0.00           N
ATOM   1767  H   GLN   144      29.140  20.830  37.860  1.00  0.00           H
ATOM   1768  CA  GLN   144      29.630  21.730  39.780  1.00  0.00           C
ATOM   1769  HA  GLN   144      29.190  22.620  40.240  1.00  0.00           H
ATOM   1770  CB  GLN   144      29.110  20.450  40.350  1.00  0.00           C
ATOM   1771  HB1 GLN   144      29.690  19.610  39.990  1.00  0.00           H
ATOM   1772  HB2 GLN   144      28.070  20.330  40.040  1.00  0.00           H
ATOM   1773  CG  GLN   144      29.060  20.350  41.860  1.00  0.00           C
ATOM   1774  HG1 GLN   144      28.500  21.220  42.220  1.00  0.00           H
ATOM   1775  HG2 GLN   144      30.080  20.430  42.230  1.00  0.00           H
ATOM   1776  CD  GLN   144      28.300  19.190  42.400  1.00  0.00           C
ATOM   1777  OE1 GLN   144      28.050  18.160  41.790  1.00  0.00           O
ATOM   1778  NE2 GLN   144      27.810  19.250  43.630  1.00  0.00           N
ATOM   1779 1HE2 GLN   144      27.830  20.100  44.170  1.00  0.00           H
ATOM   1780 2HE2 GLN   144      27.100  18.560  43.850  1.00  0.00           H
ATOM   1781  C   GLN   144      31.180  21.770  40.000  1.00  0.00           C
ATOM   1782  O   GLN   144      31.980  21.180  39.240  1.00  0.00           O
ATOM   1783  N   VAL   145      31.600  22.330  41.150  1.00  0.00           N
ATOM   1784  H   VAL   145      31.000  22.870  41.770  1.00  0.00           H
ATOM   1785  CA  VAL   145      33.000  22.220  41.690  1.00  0.00           C
ATOM   1786  HA  VAL   145      33.440  21.330  41.240  1.00  0.00           H
ATOM   1787  CB  VAL   145      33.870  23.450  41.400  1.00  0.00           C
ATOM   1788  HB  VAL   145      33.470  24.200  42.080  1.00  0.00           H
ATOM   1789  CG1 VAL   145      35.420  23.300  41.670  1.00  0.00           C
ATOM   1790 1HG1 VAL   145      36.040  24.150  41.380  1.00  0.00           H
ATOM   1791 2HG1 VAL   145      35.620  23.170  42.730  1.00  0.00           H
ATOM   1792 3HG1 VAL   145      35.910  22.480  41.130  1.00  0.00           H
ATOM   1793  CG2 VAL   145      33.730  23.920  39.950  1.00  0.00           C
ATOM   1794 1HG2 VAL   145      34.100  24.940  39.840  1.00  0.00           H
ATOM   1795 2HG2 VAL   145      34.360  23.260  39.350  1.00  0.00           H
ATOM   1796 3HG2 VAL   145      32.710  23.990  39.580  1.00  0.00           H
ATOM   1797  C   VAL   145      32.810  22.050  43.230  1.00  0.00           C
ATOM   1798  O   VAL   145      31.860  22.540  43.810  1.00  0.00           O
ATOM   1799  N   THR   146      33.620  21.200  43.800  1.00  0.00           N
ATOM   1800  H   THR   146      34.370  20.860  43.210  1.00  0.00           H
ATOM   1801  CA  THR   146      33.780  20.910  45.210  1.00  0.00           C
ATOM   1802  HA  THR   146      33.180  21.650  45.750  1.00  0.00           H
ATOM   1803  CB  THR   146      33.170  19.500  45.480  1.00  0.00           C
ATOM   1804  HB  THR   146      33.740  18.700  45.010  1.00  0.00           H
ATOM   1805  CG2 THR   146      33.080  19.100  46.990  1.00  0.00           C
ATOM   1806 1HG2 THR   146      32.550  19.910  47.500  1.00  0.00           H
ATOM   1807 2HG2 THR   146      32.400  18.250  47.030  1.00  0.00           H
ATOM   1808 3HG2 THR   146      34.050  18.980  47.460  1.00  0.00           H
ATOM   1809  OG1 THR   146      31.790  19.460  45.050  1.00  0.00           O
ATOM   1810  HG1 THR   146      31.890  19.370  44.100  1.00  0.00           H
ATOM   1811  C   THR   146      35.210  21.030  45.640  1.00  0.00           C
ATOM   1812  O   THR   146      36.130  20.570  44.890  1.00  0.00           O
ATOM   1813  N   VAL   147      35.410  21.650  46.760  1.00  0.00           N
ATOM   1814  H   VAL   147      34.570  21.900  47.270  1.00  0.00           H
ATOM   1815  CA  VAL   147      36.750  22.070  47.290  1.00  0.00           C
ATOM   1816  HA  VAL   147      37.500  21.460  46.780  1.00  0.00           H
ATOM   1817  CB  VAL   147      36.970  23.550  46.960  1.00  0.00           C
ATOM   1818  HB  VAL   147      36.430  24.180  47.670  1.00  0.00           H
ATOM   1819  CG1 VAL   147      38.470  23.870  47.220  1.00  0.00           C
ATOM   1820 1HG1 VAL   147      39.050  23.490  46.390  1.00  0.00           H
ATOM   1821 2HG1 VAL   147      38.680  24.930  47.390  1.00  0.00           H
ATOM   1822 3HG1 VAL   147      38.860  23.380  48.100  1.00  0.00           H
ATOM   1823  CG2 VAL   147      36.630  24.030  45.620  1.00  0.00           C
ATOM   1824 1HG2 VAL   147      36.810  25.100  45.550  1.00  0.00           H
ATOM   1825 2HG2 VAL   147      37.190  23.500  44.850  1.00  0.00           H
ATOM   1826 3HG2 VAL   147      35.570  23.870  45.430  1.00  0.00           H
ATOM   1827  C   VAL   147      36.830  21.760  48.810  1.00  0.00           C
ATOM   1828  O   VAL   147      35.930  22.130  49.500  1.00  0.00           O
ATOM   1829  N   SER   148      37.790  21.010  49.270  1.00  0.00           N
ATOM   1830  H   SER   148      38.570  20.830  48.650  1.00  0.00           H
ATOM   1831  CA  SER   148      37.820  20.190  50.490  1.00  0.00           C
ATOM   1832  HA  SER   148      36.960  20.420  51.120  1.00  0.00           H
ATOM   1833  CB  SER   148      37.710  18.740  50.130  1.00  0.00           C
ATOM   1834  HB1 SER   148      37.660  18.260  51.110  1.00  0.00           H
ATOM   1835  HB2 SER   148      38.610  18.470  49.580  1.00  0.00           H
ATOM   1836  OG  SER   148      36.570  18.360  49.440  1.00  0.00           O
ATOM   1837  HG  SER   148      36.790  17.580  48.930  1.00  0.00           H
ATOM   1838  C   SER   148      39.100  20.410  51.310  1.00  0.00           C
ATOM   1839  O   SER   148      40.040  21.030  50.780  1.00  0.00           O
ATOM   1840  N   SER   149      38.980  20.040  52.580  1.00  0.00           N
ATOM   1841  H   SER   149      38.130  19.520  52.760  1.00  0.00           H
ATOM   1842  CA  SER   149      40.030  20.030  53.660  1.00  0.00           C
ATOM   1843  HA  SER   149      40.940  19.590  53.230  1.00  0.00           H
ATOM   1844  CB  SER   149      40.240  21.500  54.270  1.00  0.00           C
ATOM   1845  HB1 SER   149      40.890  21.430  55.140  1.00  0.00           H
ATOM   1846  HB2 SER   149      39.300  21.980  54.530  1.00  0.00           H
ATOM   1847  OG  SER   149      40.810  22.280  53.240  1.00  0.00           O
ATOM   1848  HG  SER   149      40.480  21.940  52.400  1.00  0.00           H
ATOM   1849  C   SER   149      39.660  19.100  54.820  1.00  0.00           C
ATOM   1850  OC1 SER   149      38.470  19.020  55.200  1.00  0.00           O
ATOM   1851  OC2 SER   149      40.610  18.440  55.360  1.00  0.00           O
TER
ENDMDL
