# Supplementary material for: Targeting Ras-binding domain of ELMO1 by computational nanobody design
Source: Commun Biol. 2023 Mar 17;6:284. doi: 10.1038/s42003-023-04657-w (PMC10023680; doi:10.1038/s42003-023-04657-w)
Supplement: Supplementary file 4 — Supplementary Data 2 [file 42003_2023_4657_MOESM4_ESM.zip › MD_input_output/Nb01_snapshot/snapshot_067000.pdb]

REMARK    GENERATED BY TRJCONV
TITLE     Protein in water t= 6700.00000 step= 3350000
REMARK    THIS IS A SIMULATION BOX
CRYST1   67.492   67.492   67.492  90.00  90.00  90.00 P 1           1
MODEL        1
ATOM      1  N   VAL     2      26.530  55.080  28.250  1.00  0.00           N
ATOM      2  H1  VAL     2      25.850  55.060  29.000  1.00  0.00           H
ATOM      3  H2  VAL     2      26.780  56.040  28.060  1.00  0.00           H
ATOM      4  H3  VAL     2      26.020  54.840  27.410  1.00  0.00           H
ATOM      5  CA  VAL     2      27.680  54.190  28.510  1.00  0.00           C
ATOM      6  HA  VAL     2      28.150  54.040  27.540  1.00  0.00           H
ATOM      7  CB  VAL     2      28.720  54.960  29.360  1.00  0.00           C
ATOM      8  HB  VAL     2      28.330  55.390  30.290  1.00  0.00           H
ATOM      9  CG1 VAL     2      30.010  54.160  29.640  1.00  0.00           C
ATOM     10 1HG1 VAL     2      30.870  54.760  29.930  1.00  0.00           H
ATOM     11 2HG1 VAL     2      29.830  53.350  30.350  1.00  0.00           H
ATOM     12 3HG1 VAL     2      30.410  53.590  28.810  1.00  0.00           H
ATOM     13  CG2 VAL     2      29.340  56.090  28.500  1.00  0.00           C
ATOM     14 1HG2 VAL     2      30.010  56.660  29.140  1.00  0.00           H
ATOM     15 2HG2 VAL     2      29.890  55.790  27.610  1.00  0.00           H
ATOM     16 3HG2 VAL     2      28.570  56.840  28.280  1.00  0.00           H
ATOM     17  C   VAL     2      27.320  52.830  29.090  1.00  0.00           C
ATOM     18  O   VAL     2      27.390  52.610  30.280  1.00  0.00           O
ATOM     19  N   GLN     3      26.820  51.900  28.310  1.00  0.00           N
ATOM     20  H   GLN     3      26.630  52.080  27.330  1.00  0.00           H
ATOM     21  CA  GLN     3      26.720  50.500  28.730  1.00  0.00           C
ATOM     22  HA  GLN     3      26.740  50.430  29.820  1.00  0.00           H
ATOM     23  CB  GLN     3      25.350  49.900  28.450  1.00  0.00           C
ATOM     24  HB1 GLN     3      25.330  48.870  28.810  1.00  0.00           H
ATOM     25  HB2 GLN     3      25.270  49.930  27.360  1.00  0.00           H
ATOM     26  CG  GLN     3      24.160  50.790  29.010  1.00  0.00           C
ATOM     27  HG1 GLN     3      24.170  51.820  28.660  1.00  0.00           H
ATOM     28  HG2 GLN     3      24.370  50.900  30.070  1.00  0.00           H
ATOM     29  CD  GLN     3      22.790  50.140  28.780  1.00  0.00           C
ATOM     30  OE1 GLN     3      22.260  50.250  27.700  1.00  0.00           O
ATOM     31  NE2 GLN     3      22.190  49.470  29.710  1.00  0.00           N
ATOM     32 1HE2 GLN     3      22.580  49.410  30.640  1.00  0.00           H
ATOM     33 2HE2 GLN     3      21.260  49.150  29.500  1.00  0.00           H
ATOM     34  C   GLN     3      27.860  49.620  28.200  1.00  0.00           C
ATOM     35  O   GLN     3      28.010  49.520  27.010  1.00  0.00           O
ATOM     36  N   LEU     4      28.550  48.910  29.120  1.00  0.00           N
ATOM     37  H   LEU     4      28.210  48.980  30.070  1.00  0.00           H
ATOM     38  CA  LEU     4      29.710  47.980  28.830  1.00  0.00           C
ATOM     39  HA  LEU     4      30.480  48.470  28.230  1.00  0.00           H
ATOM     40  CB  LEU     4      30.270  47.620  30.260  1.00  0.00           C
ATOM     41  HB1 LEU     4      31.110  46.960  30.060  1.00  0.00           H
ATOM     42  HB2 LEU     4      29.640  47.010  30.900  1.00  0.00           H
ATOM     43  CG  LEU     4      30.580  48.810  31.130  1.00  0.00           C
ATOM     44  HG  LEU     4      29.660  49.250  31.510  1.00  0.00           H
ATOM     45  CD1 LEU     4      31.310  48.300  32.350  1.00  0.00           C
ATOM     46 1HD1 LEU     4      32.340  48.090  32.070  1.00  0.00           H
ATOM     47 2HD1 LEU     4      31.300  49.100  33.090  1.00  0.00           H
ATOM     48 3HD1 LEU     4      30.880  47.410  32.820  1.00  0.00           H
ATOM     49  CD2 LEU     4      31.390  49.960  30.580  1.00  0.00           C
ATOM     50 1HD2 LEU     4      32.330  49.550  30.220  1.00  0.00           H
ATOM     51 2HD2 LEU     4      30.800  50.420  29.790  1.00  0.00           H
ATOM     52 3HD2 LEU     4      31.560  50.700  31.370  1.00  0.00           H
ATOM     53  C   LEU     4      29.270  46.660  28.160  1.00  0.00           C
ATOM     54  O   LEU     4      28.090  46.330  28.270  1.00  0.00           O
ATOM     55  N   VAL     5      30.110  45.870  27.420  1.00  0.00           N
ATOM     56  H   VAL     5      31.070  46.150  27.530  1.00  0.00           H
ATOM     57  CA  VAL     5      29.790  44.520  26.850  1.00  0.00           C
ATOM     58  HA  VAL     5      28.780  44.280  27.180  1.00  0.00           H
ATOM     59  CB  VAL     5      29.710  44.640  25.320  1.00  0.00           C
ATOM     60  HB  VAL     5      30.610  45.160  24.980  1.00  0.00           H
ATOM     61  CG1 VAL     5      29.450  43.300  24.570  1.00  0.00           C
ATOM     62 1HG1 VAL     5      30.300  42.640  24.760  1.00  0.00           H
ATOM     63 2HG1 VAL     5      28.560  42.780  24.940  1.00  0.00           H
ATOM     64 3HG1 VAL     5      29.320  43.510  23.510  1.00  0.00           H
ATOM     65  CG2 VAL     5      28.620  45.590  24.850  1.00  0.00           C
ATOM     66 1HG2 VAL     5      28.820  45.830  23.810  1.00  0.00           H
ATOM     67 2HG2 VAL     5      27.580  45.260  24.890  1.00  0.00           H
ATOM     68 3HG2 VAL     5      28.710  46.520  25.400  1.00  0.00           H
ATOM     69  C   VAL     5      30.760  43.410  27.290  1.00  0.00           C
ATOM     70  O   VAL     5      31.930  43.540  26.900  1.00  0.00           O
ATOM     71  N   GLU     6      30.350  42.380  27.910  1.00  0.00           N
ATOM     72  H   GLU     6      29.460  42.400  28.380  1.00  0.00           H
ATOM     73  CA  GLU     6      31.160  41.190  28.300  1.00  0.00           C
ATOM     74  HA  GLU     6      32.210  41.460  28.440  1.00  0.00           H
ATOM     75  CB  GLU     6      30.720  40.540  29.620  1.00  0.00           C
ATOM     76  HB1 GLU     6      31.510  39.830  29.850  1.00  0.00           H
ATOM     77  HB2 GLU     6      29.770  40.020  29.470  1.00  0.00           H
ATOM     78  CG  GLU     6      30.690  41.530  30.790  1.00  0.00           C
ATOM     79  HG1 GLU     6      31.430  42.310  30.610  1.00  0.00           H
ATOM     80  HG2 GLU     6      31.010  41.020  31.700  1.00  0.00           H
ATOM     81  CD  GLU     6      29.380  42.260  31.010  1.00  0.00           C
ATOM     82  OE1 GLU     6      28.580  42.340  30.070  1.00  0.00           O
ATOM     83  OE2 GLU     6      29.140  42.790  32.130  1.00  0.00           O
ATOM     84  C   GLU     6      31.150  40.110  27.200  1.00  0.00           C
ATOM     85  O   GLU     6      30.100  39.780  26.640  1.00  0.00           O
ATOM     86  N   SER     7      32.300  39.530  27.000  1.00  0.00           N
ATOM     87  H   SER     7      33.040  39.900  27.580  1.00  0.00           H
ATOM     88  CA  SER     7      32.660  38.390  26.120  1.00  0.00           C
ATOM     89  HA  SER     7      31.850  37.670  26.040  1.00  0.00           H
ATOM     90  CB  SER     7      33.000  38.760  24.730  1.00  0.00           C
ATOM     91  HB1 SER     7      32.100  39.060  24.200  1.00  0.00           H
ATOM     92  HB2 SER     7      33.330  37.850  24.220  1.00  0.00           H
ATOM     93  OG  SER     7      34.060  39.720  24.690  1.00  0.00           O
ATOM     94  HG  SER     7      33.680  40.580  24.510  1.00  0.00           H
ATOM     95  C   SER     7      33.840  37.560  26.710  1.00  0.00           C
ATOM     96  O   SER     7      34.580  38.000  27.620  1.00  0.00           O
ATOM     97  N   GLY     9      33.990  36.380  26.100  1.00  0.00           N
ATOM     98  H   GLY     9      33.370  36.020  25.380  1.00  0.00           H
ATOM     99  CA  GLY     9      35.140  35.510  26.320  1.00  0.00           C
ATOM    100  HA1 GLY     9      36.030  36.140  26.410  1.00  0.00           H
ATOM    101  HA2 GLY     9      35.180  34.880  25.420  1.00  0.00           H
ATOM    102  C   GLY     9      35.050  34.450  27.480  1.00  0.00           C
ATOM    103  O   GLY     9      36.070  33.830  27.920  1.00  0.00           O
ATOM    104  N   GLY    10      33.960  34.230  28.120  1.00  0.00           N
ATOM    105  H   GLY    10      33.130  34.690  27.770  1.00  0.00           H
ATOM    106  CA  GLY    10      33.700  33.070  28.980  1.00  0.00           C
ATOM    107  HA1 GLY    10      32.850  33.280  29.630  1.00  0.00           H
ATOM    108  HA2 GLY    10      34.540  32.880  29.650  1.00  0.00           H
ATOM    109  C   GLY    10      33.440  31.820  28.190  1.00  0.00           C
ATOM    110  O   GLY    10      33.260  31.790  26.980  1.00  0.00           O
ATOM    111  N   GLY    11      33.420  30.660  28.880  1.00  0.00           N
ATOM    112  H   GLY    11      33.510  30.710  29.890  1.00  0.00           H
ATOM    113  CA  GLY    11      32.910  29.360  28.340  1.00  0.00           C
ATOM    114  HA1 GLY    11      33.370  29.170  27.360  1.00  0.00           H
ATOM    115  HA2 GLY    11      31.860  29.570  28.150  1.00  0.00           H
ATOM    116  C   GLY    11      33.020  28.160  29.250  1.00  0.00           C
ATOM    117  O   GLY    11      32.920  28.350  30.450  1.00  0.00           O
ATOM    118  N   LEU    12      33.290  27.060  28.630  1.00  0.00           N
ATOM    119  H   LEU    12      33.550  27.140  27.650  1.00  0.00           H
ATOM    120  CA  LEU    12      33.320  25.710  29.190  1.00  0.00           C
ATOM    121  HA  LEU    12      33.000  25.870  30.220  1.00  0.00           H
ATOM    122  CB  LEU    12      32.230  24.890  28.470  1.00  0.00           C
ATOM    123  HB1 LEU    12      32.300  24.990  27.390  1.00  0.00           H
ATOM    124  HB2 LEU    12      31.270  25.310  28.800  1.00  0.00           H
ATOM    125  CG  LEU    12      32.320  23.350  28.800  1.00  0.00           C
ATOM    126  HG  LEU    12      33.270  23.080  28.330  1.00  0.00           H
ATOM    127  CD1 LEU    12      32.300  23.040  30.280  1.00  0.00           C
ATOM    128 1HD1 LEU    12      32.340  21.960  30.420  1.00  0.00           H
ATOM    129 2HD1 LEU    12      33.140  23.450  30.840  1.00  0.00           H
ATOM    130 3HD1 LEU    12      31.340  23.420  30.620  1.00  0.00           H
ATOM    131  CD2 LEU    12      31.290  22.520  28.090  1.00  0.00           C
ATOM    132 1HD2 LEU    12      31.670  21.500  28.060  1.00  0.00           H
ATOM    133 2HD2 LEU    12      30.360  22.600  28.660  1.00  0.00           H
ATOM    134 3HD2 LEU    12      31.160  22.850  27.060  1.00  0.00           H
ATOM    135  C   LEU    12      34.760  25.110  29.030  1.00  0.00           C
ATOM    136  O   LEU    12      35.320  25.210  27.900  1.00  0.00           O
ATOM    137  N   VAL    13      35.370  24.700  30.160  1.00  0.00           N
ATOM    138  H   VAL    13      34.860  24.730  31.030  1.00  0.00           H
ATOM    139  CA  VAL    13      36.770  24.210  30.160  1.00  0.00           C
ATOM    140  HA  VAL    13      37.000  23.850  29.160  1.00  0.00           H
ATOM    141  CB  VAL    13      37.880  25.240  30.560  1.00  0.00           C
ATOM    142  HB  VAL    13      38.870  24.780  30.450  1.00  0.00           H
ATOM    143  CG1 VAL    13      37.810  26.580  29.770  1.00  0.00           C
ATOM    144 1HG1 VAL    13      38.190  26.510  28.750  1.00  0.00           H
ATOM    145 2HG1 VAL    13      36.820  27.030  29.770  1.00  0.00           H
ATOM    146 3HG1 VAL    13      38.490  27.300  30.210  1.00  0.00           H
ATOM    147  CG2 VAL    13      37.740  25.660  32.030  1.00  0.00           C
ATOM    148 1HG2 VAL    13      37.820  24.830  32.740  1.00  0.00           H
ATOM    149 2HG2 VAL    13      38.600  26.290  32.250  1.00  0.00           H
ATOM    150 3HG2 VAL    13      36.810  26.220  32.120  1.00  0.00           H
ATOM    151  C   VAL    13      37.030  23.040  31.110  1.00  0.00           C
ATOM    152  O   VAL    13      36.210  22.670  31.910  1.00  0.00           O
ATOM    153  N   GLN    14      38.090  22.290  30.890  1.00  0.00           N
ATOM    154  H   GLN    14      38.680  22.560  30.120  1.00  0.00           H
ATOM    155  CA  GLN    14      38.550  21.180  31.720  1.00  0.00           C
ATOM    156  HA  GLN    14      37.720  20.610  32.150  1.00  0.00           H
ATOM    157  CB  GLN    14      39.450  20.260  30.850  1.00  0.00           C
ATOM    158  HB1 GLN    14      40.040  19.660  31.530  1.00  0.00           H
ATOM    159  HB2 GLN    14      40.180  20.790  30.230  1.00  0.00           H
ATOM    160  CG  GLN    14      38.580  19.500  29.860  1.00  0.00           C
ATOM    161  HG1 GLN    14      38.250  20.240  29.130  1.00  0.00           H
ATOM    162  HG2 GLN    14      37.730  19.000  30.320  1.00  0.00           H
ATOM    163  CD  GLN    14      39.320  18.410  29.140  1.00  0.00           C
ATOM    164  OE1 GLN    14      40.530  18.320  29.150  1.00  0.00           O
ATOM    165  NE2 GLN    14      38.630  17.410  28.660  1.00  0.00           N
ATOM    166 1HE2 GLN    14      37.640  17.320  28.800  1.00  0.00           H
ATOM    167 2HE2 GLN    14      39.080  16.680  28.120  1.00  0.00           H
ATOM    168  C   GLN    14      39.350  21.660  32.920  1.00  0.00           C
ATOM    169  O   GLN    14      39.910  22.740  32.880  1.00  0.00           O
ATOM    170  N   ALA    15      39.380  20.810  33.980  1.00  0.00           N
ATOM    171  H   ALA    15      39.020  19.870  33.870  1.00  0.00           H
ATOM    172  CA  ALA    15      40.050  21.040  35.280  1.00  0.00           C
ATOM    173  HA  ALA    15      39.550  21.780  35.910  1.00  0.00           H
ATOM    174  CB  ALA    15      39.980  19.690  36.040  1.00  0.00           C
ATOM    175  HB1 ALA    15      40.800  19.710  36.760  1.00  0.00           H
ATOM    176  HB2 ALA    15      38.960  19.520  36.380  1.00  0.00           H
ATOM    177  HB3 ALA    15      40.040  18.880  35.320  1.00  0.00           H
ATOM    178  C   ALA    15      41.480  21.510  35.040  1.00  0.00           C
ATOM    179  O   ALA    15      42.220  20.760  34.400  1.00  0.00           O
ATOM    180  N   GLY    16      41.860  22.640  35.640  1.00  0.00           N
ATOM    181  H   GLY    16      41.160  23.240  36.050  1.00  0.00           H
ATOM    182  CA  GLY    16      43.250  23.220  35.610  1.00  0.00           C
ATOM    183  HA1 GLY    16      43.920  22.380  35.780  1.00  0.00           H
ATOM    184  HA2 GLY    16      43.340  23.920  36.450  1.00  0.00           H
ATOM    185  C   GLY    16      43.690  23.930  34.330  1.00  0.00           C
ATOM    186  O   GLY    16      44.890  24.240  34.290  1.00  0.00           O
ATOM    187  N   ASP    17      42.790  24.240  33.410  1.00  0.00           N
ATOM    188  H   ASP    17      41.840  24.020  33.660  1.00  0.00           H
ATOM    189  CA  ASP    17      43.090  25.090  32.260  1.00  0.00           C
ATOM    190  HA  ASP    17      44.050  24.940  31.760  1.00  0.00           H
ATOM    191  CB  ASP    17      42.130  24.570  31.150  1.00  0.00           C
ATOM    192  HB1 ASP    17      41.130  24.840  31.460  1.00  0.00           H
ATOM    193  HB2 ASP    17      42.230  23.490  31.080  1.00  0.00           H
ATOM    194  CG  ASP    17      42.280  25.120  29.730  1.00  0.00           C
ATOM    195  OD1 ASP    17      43.320  25.700  29.360  1.00  0.00           O
ATOM    196  OD2 ASP    17      41.310  24.910  28.970  1.00  0.00           O
ATOM    197  C   ASP    17      42.920  26.600  32.540  1.00  0.00           C
ATOM    198  O   ASP    17      42.720  26.970  33.700  1.00  0.00           O
ATOM    199  N   SER    18      42.960  27.450  31.470  1.00  0.00           N
ATOM    200  H   SER    18      43.080  26.980  30.580  1.00  0.00           H
ATOM    201  CA  SER    18      42.970  28.900  31.550  1.00  0.00           C
ATOM    202  HA  SER    18      42.730  29.230  32.560  1.00  0.00           H
ATOM    203  CB  SER    18      44.410  29.360  31.270  1.00  0.00           C
ATOM    204  HB1 SER    18      44.590  30.410  31.080  1.00  0.00           H
ATOM    205  HB2 SER    18      44.700  29.020  30.280  1.00  0.00           H
ATOM    206  OG  SER    18      45.350  28.930  32.310  1.00  0.00           O
ATOM    207  HG  SER    18      46.220  28.960  31.920  1.00  0.00           H
ATOM    208  C   SER    18      41.950  29.610  30.600  1.00  0.00           C
ATOM    209  O   SER    18      41.460  29.010  29.640  1.00  0.00           O
ATOM    210  N   LEU    19      41.600  30.830  30.910  1.00  0.00           N
ATOM    211  H   LEU    19      42.140  31.260  31.640  1.00  0.00           H
ATOM    212  CA  LEU    19      40.710  31.670  30.080  1.00  0.00           C
ATOM    213  HA  LEU    19      40.720  31.390  29.020  1.00  0.00           H
ATOM    214  CB  LEU    19      39.200  31.650  30.540  1.00  0.00           C
ATOM    215  HB1 LEU    19      38.720  32.400  29.920  1.00  0.00           H
ATOM    216  HB2 LEU    19      39.170  31.960  31.580  1.00  0.00           H
ATOM    217  CG  LEU    19      38.470  30.300  30.290  1.00  0.00           C
ATOM    218  HG  LEU    19      39.170  29.560  30.690  1.00  0.00           H
ATOM    219  CD1 LEU    19      37.130  30.160  31.090  1.00  0.00           C
ATOM    220 1HD1 LEU    19      37.250  30.640  32.060  1.00  0.00           H
ATOM    221 2HD1 LEU    19      36.440  30.810  30.550  1.00  0.00           H
ATOM    222 3HD1 LEU    19      36.910  29.100  31.180  1.00  0.00           H
ATOM    223  CD2 LEU    19      38.080  29.910  28.880  1.00  0.00           C
ATOM    224 1HD2 LEU    19      37.560  30.690  28.320  1.00  0.00           H
ATOM    225 2HD2 LEU    19      38.930  29.550  28.290  1.00  0.00           H
ATOM    226 3HD2 LEU    19      37.430  29.040  28.860  1.00  0.00           H
ATOM    227  C   LEU    19      41.100  33.150  30.130  1.00  0.00           C
ATOM    228  O   LEU    19      41.210  33.620  31.280  1.00  0.00           O
ATOM    229  N   ARG    20      41.190  33.840  28.980  1.00  0.00           N
ATOM    230  H   ARG    20      41.450  33.300  28.170  1.00  0.00           H
ATOM    231  CA  ARG    20      41.160  35.260  28.880  1.00  0.00           C
ATOM    232  HA  ARG    20      41.320  35.670  29.870  1.00  0.00           H
ATOM    233  CB  ARG    20      42.260  35.800  27.900  1.00  0.00           C
ATOM    234  HB1 ARG    20      42.110  35.390  26.900  1.00  0.00           H
ATOM    235  HB2 ARG    20      43.280  35.550  28.200  1.00  0.00           H
ATOM    236  CG  ARG    20      42.210  37.320  27.810  1.00  0.00           C
ATOM    237  HG1 ARG    20      42.170  37.660  28.850  1.00  0.00           H
ATOM    238  HG2 ARG    20      41.290  37.720  27.400  1.00  0.00           H
ATOM    239  CD  ARG    20      43.380  38.000  27.180  1.00  0.00           C
ATOM    240  HD1 ARG    20      44.290  37.490  27.480  1.00  0.00           H
ATOM    241  HD2 ARG    20      43.390  39.040  27.490  1.00  0.00           H
ATOM    242  NE  ARG    20      43.300  37.910  25.690  1.00  0.00           N
ATOM    243  HE  ARG    20      42.560  37.380  25.250  1.00  0.00           H
ATOM    244  CZ  ARG    20      43.860  38.690  24.780  1.00  0.00           C
ATOM    245  NH1 ARG    20      44.820  39.470  25.040  1.00  0.00           N
ATOM    246 1HH1 ARG    20      45.150  39.540  25.990  1.00  0.00           H
ATOM    247 2HH1 ARG    20      45.260  39.920  24.250  1.00  0.00           H
ATOM    248  NH2 ARG    20      43.360  38.760  23.560  1.00  0.00           N
ATOM    249 1HH2 ARG    20      42.610  38.100  23.400  1.00  0.00           H
ATOM    250 2HH2 ARG    20      43.820  39.350  22.880  1.00  0.00           H
ATOM    251  C   ARG    20      39.730  35.830  28.630  1.00  0.00           C
ATOM    252  O   ARG    20      39.210  35.730  27.510  1.00  0.00           O
ATOM    253  N   LEU    21      39.100  36.470  29.590  1.00  0.00           N
ATOM    254  H   LEU    21      39.570  36.590  30.480  1.00  0.00           H
ATOM    255  CA  LEU    21      37.890  37.250  29.320  1.00  0.00           C
ATOM    256  HA  LEU    21      37.280  36.680  28.620  1.00  0.00           H
ATOM    257  CB  LEU    21      37.160  37.450  30.680  1.00  0.00           C
ATOM    258  HB1 LEU    21      36.330  38.110  30.410  1.00  0.00           H
ATOM    259  HB2 LEU    21      37.850  37.970  31.330  1.00  0.00           H
ATOM    260  CG  LEU    21      36.580  36.180  31.400  1.00  0.00           C
ATOM    261  HG  LEU    21      35.800  35.890  30.690  1.00  0.00           H
ATOM    262  CD1 LEU    21      37.440  34.980  31.800  1.00  0.00           C
ATOM    263 1HD1 LEU    21      38.340  35.330  32.310  1.00  0.00           H
ATOM    264 2HD1 LEU    21      37.010  34.350  32.590  1.00  0.00           H
ATOM    265 3HD1 LEU    21      37.740  34.340  30.970  1.00  0.00           H
ATOM    266  CD2 LEU    21      35.790  36.530  32.690  1.00  0.00           C
ATOM    267 1HD2 LEU    21      35.200  37.430  32.540  1.00  0.00           H
ATOM    268 2HD2 LEU    21      35.190  35.680  33.030  1.00  0.00           H
ATOM    269 3HD2 LEU    21      36.480  36.780  33.490  1.00  0.00           H
ATOM    270  C   LEU    21      38.190  38.660  28.760  1.00  0.00           C
ATOM    271  O   LEU    21      39.230  39.260  29.010  1.00  0.00           O
ATOM    272  N   SER    22      37.160  39.240  28.160  1.00  0.00           N
ATOM    273  H   SER    22      36.260  38.780  28.080  1.00  0.00           H
ATOM    274  CA  SER    22      37.270  40.600  27.620  1.00  0.00           C
ATOM    275  HA  SER    22      38.140  41.120  28.020  1.00  0.00           H
ATOM    276  CB  SER    22      37.230  40.550  26.070  1.00  0.00           C
ATOM    277  HB1 SER    22      37.110  41.570  25.710  1.00  0.00           H
ATOM    278  HB2 SER    22      36.320  40.000  25.840  1.00  0.00           H
ATOM    279  OG  SER    22      38.390  40.010  25.490  1.00  0.00           O
ATOM    280  HG  SER    22      38.410  39.090  25.780  1.00  0.00           H
ATOM    281  C   SER    22      36.000  41.350  28.050  1.00  0.00           C
ATOM    282  O   SER    22      34.870  40.800  28.200  1.00  0.00           O
ATOM    283  N   CYS    23      36.130  42.660  28.250  1.00  0.00           N
ATOM    284  H   CYS    23      37.070  42.990  28.400  1.00  0.00           H
ATOM    285  CA  CYS    23      35.050  43.570  28.380  1.00  0.00           C
ATOM    286  HA  CYS    23      34.080  43.190  28.080  1.00  0.00           H
ATOM    287  CB  CYS    23      35.030  43.930  29.900  1.00  0.00           C
ATOM    288  HB1 CYS    23      36.050  44.200  30.170  1.00  0.00           H
ATOM    289  HB2 CYS    23      34.650  43.080  30.470  1.00  0.00           H
ATOM    290  SG  CYS    23      33.890  45.280  30.510  1.00  0.00           S
ATOM    291  C   CYS    23      35.360  44.820  27.500  1.00  0.00           C
ATOM    292  O   CYS    23      36.430  45.430  27.640  1.00  0.00           O
ATOM    293  N   ALA    24      34.340  45.240  26.780  1.00  0.00           N
ATOM    294  H   ALA    24      33.460  44.740  26.840  1.00  0.00           H
ATOM    295  CA  ALA    24      34.340  46.520  26.110  1.00  0.00           C
ATOM    296  HA  ALA    24      35.270  46.620  25.550  1.00  0.00           H
ATOM    297  CB  ALA    24      33.200  46.550  25.060  1.00  0.00           C
ATOM    298  HB1 ALA    24      32.340  47.020  25.550  1.00  0.00           H
ATOM    299  HB2 ALA    24      33.510  47.320  24.360  1.00  0.00           H
ATOM    300  HB3 ALA    24      33.130  45.620  24.510  1.00  0.00           H
ATOM    301  C   ALA    24      34.240  47.720  27.100  1.00  0.00           C
ATOM    302  O   ALA    24      33.470  47.580  28.060  1.00  0.00           O
ATOM    303  N   ALA    25      34.910  48.780  26.790  1.00  0.00           N
ATOM    304  H   ALA    25      35.410  48.870  25.920  1.00  0.00           H
ATOM    305  CA  ALA    25      34.620  49.950  27.620  1.00  0.00           C
ATOM    306  HA  ALA    25      34.170  49.660  28.560  1.00  0.00           H
ATOM    307  CB  ALA    25      35.910  50.750  27.840  1.00  0.00           C
ATOM    308  HB1 ALA    25      36.270  51.210  26.920  1.00  0.00           H
ATOM    309  HB2 ALA    25      35.640  51.590  28.490  1.00  0.00           H
ATOM    310  HB3 ALA    25      36.600  50.130  28.410  1.00  0.00           H
ATOM    311  C   ALA    25      33.510  50.750  26.920  1.00  0.00           C
ATOM    312  O   ALA    25      33.060  51.750  27.480  1.00  0.00           O
ATOM    313  N   SER    26      33.010  50.370  25.730  1.00  0.00           N
ATOM    314  H   SER    26      33.350  49.500  25.340  1.00  0.00           H
ATOM    315  CA  SER    26      31.870  51.010  25.050  1.00  0.00           C
ATOM    316  HA  SER    26      31.850  50.800  23.980  1.00  0.00           H
ATOM    317  CB  SER    26      30.500  50.590  25.630  1.00  0.00           C
ATOM    318  HB1 SER    26      29.800  51.220  25.070  1.00  0.00           H
ATOM    319  HB2 SER    26      30.440  50.750  26.710  1.00  0.00           H
ATOM    320  OG  SER    26      30.200  49.260  25.320  1.00  0.00           O
ATOM    321  HG  SER    26      29.490  48.930  25.870  1.00  0.00           H
ATOM    322  C   SER    26      31.940  52.510  25.050  1.00  0.00           C
ATOM    323  O   SER    26      30.990  53.190  25.490  1.00  0.00           O
ATOM    324  N   GLY    27      32.990  53.100  24.460  1.00  0.00           N
ATOM    325  H   GLY    27      33.610  52.490  23.960  1.00  0.00           H
ATOM    326  CA  GLY    27      33.260  54.560  24.260  1.00  0.00           C
ATOM    327  HA1 GLY    27      32.330  54.900  23.800  1.00  0.00           H
ATOM    328  HA2 GLY    27      34.090  54.720  23.580  1.00  0.00           H
ATOM    329  C   GLY    27      33.520  55.280  25.590  1.00  0.00           C
ATOM    330  O   GLY    27      33.670  56.490  25.550  1.00  0.00           O
ATOM    331  N   LEU    28      33.570  54.670  26.780  1.00  0.00           N
ATOM    332  H   LEU    28      33.250  53.720  26.860  1.00  0.00           H
ATOM    333  CA  LEU    28      33.920  55.390  28.020  1.00  0.00           C
ATOM    334  HA  LEU    28      33.290  56.270  28.180  1.00  0.00           H
ATOM    335  CB  LEU    28      33.680  54.400  29.180  1.00  0.00           C
ATOM    336  HB1 LEU    28      34.350  53.540  29.060  1.00  0.00           H
ATOM    337  HB2 LEU    28      32.650  54.040  29.160  1.00  0.00           H
ATOM    338  CG  LEU    28      33.970  54.950  30.600  1.00  0.00           C
ATOM    339  HG  LEU    28      35.030  55.200  30.660  1.00  0.00           H
ATOM    340  CD1 LEU    28      33.120  56.180  30.970  1.00  0.00           C
ATOM    341 1HD1 LEU    28      32.070  55.940  31.100  1.00  0.00           H
ATOM    342 2HD1 LEU    28      33.410  56.560  31.950  1.00  0.00           H
ATOM    343 3HD1 LEU    28      33.220  56.930  30.190  1.00  0.00           H
ATOM    344  CD2 LEU    28      33.590  53.890  31.650  1.00  0.00           C
ATOM    345 1HD2 LEU    28      33.730  54.390  32.610  1.00  0.00           H
ATOM    346 2HD2 LEU    28      32.540  53.670  31.490  1.00  0.00           H
ATOM    347 3HD2 LEU    28      34.170  52.970  31.630  1.00  0.00           H
ATOM    348  C   LEU    28      35.410  55.860  27.910  1.00  0.00           C
ATOM    349  O   LEU    28      36.220  55.220  27.150  1.00  0.00           O
ATOM    350  N   LEU    29      35.690  56.910  28.660  1.00  0.00           N
ATOM    351  H   LEU    29      34.950  57.280  29.230  1.00  0.00           H
ATOM    352  CA  LEU    29      36.980  57.640  28.670  1.00  0.00           C
ATOM    353  HA  LEU    29      37.280  57.710  27.620  1.00  0.00           H
ATOM    354  CB  LEU    29      36.800  59.060  29.170  1.00  0.00           C
ATOM    355  HB1 LEU    29      36.470  59.030  30.200  1.00  0.00           H
ATOM    356  HB2 LEU    29      35.950  59.490  28.650  1.00  0.00           H
ATOM    357  CG  LEU    29      38.040  59.990  29.260  1.00  0.00           C
ATOM    358  HG  LEU    29      38.820  59.460  29.810  1.00  0.00           H
ATOM    359  CD1 LEU    29      38.650  60.310  27.880  1.00  0.00           C
ATOM    360 1HD1 LEU    29      39.390  61.110  27.960  1.00  0.00           H
ATOM    361 2HD1 LEU    29      39.220  59.490  27.450  1.00  0.00           H
ATOM    362 3HD1 LEU    29      37.880  60.730  27.250  1.00  0.00           H
ATOM    363  CD2 LEU    29      37.720  61.270  29.990  1.00  0.00           C
ATOM    364 1HD2 LEU    29      38.380  62.070  29.650  1.00  0.00           H
ATOM    365 2HD2 LEU    29      36.740  61.580  29.640  1.00  0.00           H
ATOM    366 3HD2 LEU    29      37.720  61.060  31.060  1.00  0.00           H
ATOM    367  C   LEU    29      38.020  56.770  29.480  1.00  0.00           C
ATOM    368  O   LEU    29      38.410  56.960  30.630  1.00  0.00           O
ATOM    369  N   PHE    30      38.550  55.790  28.750  1.00  0.00           N
ATOM    370  H   PHE    30      37.970  55.660  27.920  1.00  0.00           H
ATOM    371  CA  PHE    30      39.440  54.700  29.150  1.00  0.00           C
ATOM    372  HA  PHE    30      38.940  54.060  29.870  1.00  0.00           H
ATOM    373  CB  PHE    30      39.880  53.920  27.870  1.00  0.00           C
ATOM    374  HB1 PHE    30      40.650  54.520  27.380  1.00  0.00           H
ATOM    375  HB2 PHE    30      38.960  53.820  27.300  1.00  0.00           H
ATOM    376  CG  PHE    30      40.350  52.480  28.020  1.00  0.00           C
ATOM    377  CD1 PHE    30      39.420  51.530  28.600  1.00  0.00           C
ATOM    378  HD1 PHE    30      38.420  51.830  28.860  1.00  0.00           H
ATOM    379  CE1 PHE    30      39.840  50.190  28.880  1.00  0.00           C
ATOM    380  HE1 PHE    30      39.150  49.480  29.320  1.00  0.00           H
ATOM    381  CZ  PHE    30      41.120  49.770  28.460  1.00  0.00           C
ATOM    382  HZ  PHE    30      41.470  48.780  28.690  1.00  0.00           H
ATOM    383  CE2 PHE    30      42.030  50.720  27.920  1.00  0.00           C
ATOM    384  HE2 PHE    30      43.060  50.430  27.740  1.00  0.00           H
ATOM    385  CD2 PHE    30      41.640  52.060  27.750  1.00  0.00           C
ATOM    386  HD2 PHE    30      42.360  52.830  27.510  1.00  0.00           H
ATOM    387  C   PHE    30      40.720  55.130  29.910  1.00  0.00           C
ATOM    388  O   PHE    30      41.240  54.530  30.840  1.00  0.00           O
ATOM    389  N   SER    37      41.270  56.290  29.510  1.00  0.00           N
ATOM    390  H   SER    37      40.860  56.800  28.740  1.00  0.00           H
ATOM    391  CA  SER    37      42.350  57.040  30.100  1.00  0.00           C
ATOM    392  HA  SER    37      43.230  56.400  30.140  1.00  0.00           H
ATOM    393  CB  SER    37      42.670  58.260  29.270  1.00  0.00           C
ATOM    394  HB1 SER    37      43.070  57.990  28.300  1.00  0.00           H
ATOM    395  HB2 SER    37      43.470  58.830  29.750  1.00  0.00           H
ATOM    396  OG  SER    37      41.510  59.030  29.090  1.00  0.00           O
ATOM    397  HG  SER    37      41.590  59.770  28.480  1.00  0.00           H
ATOM    398  C   SER    37      42.130  57.520  31.580  1.00  0.00           C
ATOM    399  O   SER    37      43.150  57.970  32.170  1.00  0.00           O
ATOM    400  N   PHE    38      40.920  57.540  32.070  1.00  0.00           N
ATOM    401  H   PHE    38      40.140  57.260  31.490  1.00  0.00           H
ATOM    402  CA  PHE    38      40.490  58.430  33.200  1.00  0.00           C
ATOM    403  HA  PHE    38      41.330  58.550  33.890  1.00  0.00           H
ATOM    404  CB  PHE    38      39.960  59.680  32.480  1.00  0.00           C
ATOM    405  HB1 PHE    38      39.080  59.430  31.890  1.00  0.00           H
ATOM    406  HB2 PHE    38      40.650  60.070  31.730  1.00  0.00           H
ATOM    407  CG  PHE    38      39.460  60.840  33.320  1.00  0.00           C
ATOM    408  CD1 PHE    38      38.140  60.810  33.890  1.00  0.00           C
ATOM    409  HD1 PHE    38      37.440  59.990  33.820  1.00  0.00           H
ATOM    410  CE1 PHE    38      37.650  61.990  34.510  1.00  0.00           C
ATOM    411  HE1 PHE    38      36.680  62.000  34.990  1.00  0.00           H
ATOM    412  CZ  PHE    38      38.470  63.150  34.630  1.00  0.00           C
ATOM    413  HZ  PHE    38      38.060  63.950  35.220  1.00  0.00           H
ATOM    414  CE2 PHE    38      39.760  63.110  34.120  1.00  0.00           C
ATOM    415  HE2 PHE    38      40.360  64.000  34.250  1.00  0.00           H
ATOM    416  CD2 PHE    38      40.240  62.000  33.440  1.00  0.00           C
ATOM    417  HD2 PHE    38      41.190  62.060  32.920  1.00  0.00           H
ATOM    418  C   PHE    38      39.410  57.750  34.050  1.00  0.00           C
ATOM    419  O   PHE    38      39.080  58.180  35.160  1.00  0.00           O
ATOM    420  N   TYR    39      39.130  56.430  33.760  1.00  0.00           N
ATOM    421  H   TYR    39      39.620  56.090  32.950  1.00  0.00           H
ATOM    422  CA  TYR    39      38.310  55.500  34.540  1.00  0.00           C
ATOM    423  HA  TYR    39      38.020  56.070  35.430  1.00  0.00           H
ATOM    424  CB  TYR    39      36.950  55.270  33.760  1.00  0.00           C
ATOM    425  HB1 TYR    39      36.560  54.280  34.020  1.00  0.00           H
ATOM    426  HB2 TYR    39      37.180  55.050  32.710  1.00  0.00           H
ATOM    427  CG  TYR    39      35.870  56.350  33.990  1.00  0.00           C
ATOM    428  CD1 TYR    39      35.960  57.610  33.350  1.00  0.00           C
ATOM    429  HD1 TYR    39      36.720  57.800  32.600  1.00  0.00           H
ATOM    430  CE1 TYR    39      34.960  58.570  33.690  1.00  0.00           C
ATOM    431  HE1 TYR    39      34.920  59.510  33.180  1.00  0.00           H
ATOM    432  CZ  TYR    39      33.920  58.300  34.610  1.00  0.00           C
ATOM    433  OH  TYR    39      33.010  59.270  34.880  1.00  0.00           O
ATOM    434  HH  TYR    39      32.290  59.020  35.460  1.00  0.00           H
ATOM    435  CE2 TYR    39      33.850  57.050  35.190  1.00  0.00           C
ATOM    436  HE2 TYR    39      32.990  56.730  35.770  1.00  0.00           H
ATOM    437  CD2 TYR    39      34.820  56.090  34.940  1.00  0.00           C
ATOM    438  HD2 TYR    39      34.690  55.060  35.240  1.00  0.00           H
ATOM    439  C   TYR    39      38.940  54.220  35.110  1.00  0.00           C
ATOM    440  O   TYR    39      39.890  53.600  34.610  1.00  0.00           O
ATOM    441  N   ILE    40      38.450  53.770  36.220  1.00  0.00           N
ATOM    442  H   ILE    40      37.770  54.330  36.700  1.00  0.00           H
ATOM    443  CA  ILE    40      38.710  52.450  36.870  1.00  0.00           C
ATOM    444  HA  ILE    40      39.740  52.120  36.700  1.00  0.00           H
ATOM    445  CB  ILE    40      38.620  52.560  38.420  1.00  0.00           C
ATOM    446  HB  ILE    40      37.700  53.050  38.710  1.00  0.00           H
ATOM    447  CG2 ILE    40      38.850  51.280  39.160  1.00  0.00           C
ATOM    448 1HG2 ILE    40      39.720  50.680  38.860  1.00  0.00           H
ATOM    449 2HG2 ILE    40      38.840  51.420  40.240  1.00  0.00           H
ATOM    450 3HG2 ILE    40      37.970  50.640  39.030  1.00  0.00           H
ATOM    451  CG1 ILE    40      39.700  53.660  38.860  1.00  0.00           C
ATOM    452 1HG1 ILE    40      39.660  54.560  38.240  1.00  0.00           H
ATOM    453 2HG1 ILE    40      40.690  53.220  38.820  1.00  0.00           H
ATOM    454  CD  ILE    40      39.560  54.110  40.310  1.00  0.00           C
ATOM    455  HD1 ILE    40      38.520  54.350  40.520  1.00  0.00           H
ATOM    456  HD2 ILE    40      39.890  53.360  41.030  1.00  0.00           H
ATOM    457  HD3 ILE    40      40.120  55.020  40.540  1.00  0.00           H
ATOM    458  C   ILE    40      37.740  51.430  36.410  1.00  0.00           C
ATOM    459  O   ILE    40      36.610  51.820  36.120  1.00  0.00           O
ATOM    460  N   MET    41      38.210  50.210  36.150  1.00  0.00           N
ATOM    461  H   MET    41      39.160  49.930  36.370  1.00  0.00           H
ATOM    462  CA  MET    41      37.310  49.160  35.600  1.00  0.00           C
ATOM    463  HA  MET    41      36.240  49.380  35.630  1.00  0.00           H
ATOM    464  CB  MET    41      37.510  49.080  34.100  1.00  0.00           C
ATOM    465  HB1 MET    41      36.780  48.370  33.710  1.00  0.00           H
ATOM    466  HB2 MET    41      38.510  48.670  33.960  1.00  0.00           H
ATOM    467  CG  MET    41      37.460  50.420  33.340  1.00  0.00           C
ATOM    468  HG1 MET    41      38.370  50.880  33.740  1.00  0.00           H
ATOM    469  HG2 MET    41      36.580  50.940  33.710  1.00  0.00           H
ATOM    470  SD  MET    41      37.490  50.390  31.490  1.00  0.00           S
ATOM    471  CE  MET    41      36.080  49.270  31.180  1.00  0.00           C
ATOM    472  HE1 MET    41      35.100  49.730  31.340  1.00  0.00           H
ATOM    473  HE2 MET    41      35.930  49.050  30.130  1.00  0.00           H
ATOM    474  HE3 MET    41      36.250  48.300  31.660  1.00  0.00           H
ATOM    475  C   MET    41      37.410  47.880  36.450  1.00  0.00           C
ATOM    476  O   MET    41      38.610  47.510  36.770  1.00  0.00           O
ATOM    477  N   GLY    42      36.350  47.110  36.740  1.00  0.00           N
ATOM    478  H   GLY    42      35.480  47.400  36.320  1.00  0.00           H
ATOM    479  CA  GLY    42      36.410  45.890  37.550  1.00  0.00           C
ATOM    480  HA1 GLY    42      36.340  46.140  38.610  1.00  0.00           H
ATOM    481  HA2 GLY    42      37.380  45.440  37.340  1.00  0.00           H
ATOM    482  C   GLY    42      35.480  44.820  37.170  1.00  0.00           C
ATOM    483  O   GLY    42      34.500  44.970  36.410  1.00  0.00           O
ATOM    484  N   TRP    43      35.730  43.590  37.710  1.00  0.00           N
ATOM    485  H   TRP    43      36.630  43.400  38.120  1.00  0.00           H
ATOM    486  CA  TRP    43      34.890  42.440  37.550  1.00  0.00           C
ATOM    487  HA  TRP    43      34.060  42.680  36.890  1.00  0.00           H
ATOM    488  CB  TRP    43      35.720  41.250  37.020  1.00  0.00           C
ATOM    489  HB1 TRP    43      35.120  40.350  37.150  1.00  0.00           H
ATOM    490  HB2 TRP    43      36.610  41.070  37.610  1.00  0.00           H
ATOM    491  CG  TRP    43      36.050  41.250  35.530  1.00  0.00           C
ATOM    492  CD1 TRP    43      37.230  41.640  34.980  1.00  0.00           C
ATOM    493  HD1 TRP    43      38.000  42.180  35.510  1.00  0.00           H
ATOM    494  NE1 TRP    43      37.190  41.470  33.600  1.00  0.00           N
ATOM    495  HE1 TRP    43      37.910  41.680  32.930  1.00  0.00           H
ATOM    496  CE2 TRP    43      36.020  40.870  33.190  1.00  0.00           C
ATOM    497  CZ2 TRP    43      35.540  40.390  31.950  1.00  0.00           C
ATOM    498  HZ2 TRP    43      36.070  40.500  31.010  1.00  0.00           H
ATOM    499  CH2 TRP    43      34.320  39.760  31.880  1.00  0.00           C
ATOM    500  HH2 TRP    43      33.830  39.480  30.950  1.00  0.00           H
ATOM    501  CZ3 TRP    43      33.530  39.650  33.000  1.00  0.00           C
ATOM    502  HZ3 TRP    43      32.590  39.130  32.940  1.00  0.00           H
ATOM    503  CE3 TRP    43      33.940  40.290  34.210  1.00  0.00           C
ATOM    504  HE3 TRP    43      33.440  40.210  35.160  1.00  0.00           H
ATOM    505  CD2 TRP    43      35.240  40.790  34.390  1.00  0.00           C
ATOM    506  C   TRP    43      34.340  42.040  38.910  1.00  0.00           C
ATOM    507  O   TRP    43      35.020  42.060  39.960  1.00  0.00           O
ATOM    508  N   PHE    44      33.130  41.540  38.960  1.00  0.00           N
ATOM    509  H   PHE    44      32.610  41.450  38.100  1.00  0.00           H
ATOM    510  CA  PHE    44      32.580  40.850  40.060  1.00  0.00           C
ATOM    511  HA  PHE    44      33.240  40.700  40.920  1.00  0.00           H
ATOM    512  CB  PHE    44      31.360  41.680  40.430  1.00  0.00           C
ATOM    513  HB1 PHE    44      30.700  41.090  41.060  1.00  0.00           H
ATOM    514  HB2 PHE    44      30.690  41.800  39.580  1.00  0.00           H
ATOM    515  CG  PHE    44      31.450  43.000  41.070  1.00  0.00           C
ATOM    516  CD1 PHE    44      31.690  44.200  40.400  1.00  0.00           C
ATOM    517  HD1 PHE    44      31.770  44.170  39.330  1.00  0.00           H
ATOM    518  CE1 PHE    44      31.930  45.380  41.090  1.00  0.00           C
ATOM    519  HE1 PHE    44      32.280  46.250  40.550  1.00  0.00           H
ATOM    520  CZ  PHE    44      32.020  45.340  42.510  1.00  0.00           C
ATOM    521  HZ  PHE    44      32.180  46.180  43.170  1.00  0.00           H
ATOM    522  CE2 PHE    44      31.800  44.200  43.150  1.00  0.00           C
ATOM    523  HE2 PHE    44      32.000  44.240  44.210  1.00  0.00           H
ATOM    524  CD2 PHE    44      31.550  42.990  42.510  1.00  0.00           C
ATOM    525  HD2 PHE    44      31.450  42.060  43.040  1.00  0.00           H
ATOM    526  C   PHE    44      32.050  39.480  39.550  1.00  0.00           C
ATOM    527  O   PHE    44      31.970  39.290  38.300  1.00  0.00           O
ATOM    528  N   ARG    45      31.790  38.530  40.450  1.00  0.00           N
ATOM    529  H   ARG    45      31.880  38.760  41.430  1.00  0.00           H
ATOM    530  CA  ARG    45      31.230  37.200  40.150  1.00  0.00           C
ATOM    531  HA  ARG    45      30.770  37.170  39.160  1.00  0.00           H
ATOM    532  CB  ARG    45      32.240  36.050  39.950  1.00  0.00           C
ATOM    533  HB1 ARG    45      32.950  36.380  39.190  1.00  0.00           H
ATOM    534  HB2 ARG    45      31.790  35.110  39.650  1.00  0.00           H
ATOM    535  CG  ARG    45      32.930  35.660  41.180  1.00  0.00           C
ATOM    536  HG1 ARG    45      32.230  35.340  41.960  1.00  0.00           H
ATOM    537  HG2 ARG    45      33.540  36.480  41.540  1.00  0.00           H
ATOM    538  CD  ARG    45      33.820  34.460  40.860  1.00  0.00           C
ATOM    539  HD1 ARG    45      34.430  34.680  39.980  1.00  0.00           H
ATOM    540  HD2 ARG    45      33.250  33.540  40.710  1.00  0.00           H
ATOM    541  NE  ARG    45      34.810  34.270  42.020  1.00  0.00           N
ATOM    542  HE  ARG    45      34.590  34.590  42.950  1.00  0.00           H
ATOM    543  CZ  ARG    45      35.940  33.610  42.110  1.00  0.00           C
ATOM    544  NH1 ARG    45      36.470  33.030  41.090  1.00  0.00           N
ATOM    545 1HH1 ARG    45      35.940  32.860  40.250  1.00  0.00           H
ATOM    546 2HH1 ARG    45      37.360  32.590  41.270  1.00  0.00           H
ATOM    547  NH2 ARG    45      36.490  33.710  43.270  1.00  0.00           N
ATOM    548 1HH2 ARG    45      35.940  34.240  43.930  1.00  0.00           H
ATOM    549 2HH2 ARG    45      37.360  33.210  43.380  1.00  0.00           H
ATOM    550  C   ARG    45      30.100  36.810  41.110  1.00  0.00           C
ATOM    551  O   ARG    45      30.130  37.200  42.340  1.00  0.00           O
ATOM    552  N   GLN    46      29.180  36.020  40.620  1.00  0.00           N
ATOM    553  H   GLN    46      29.120  35.930  39.620  1.00  0.00           H
ATOM    554  CA  GLN    46      28.190  35.390  41.530  1.00  0.00           C
ATOM    555  HA  GLN    46      28.770  35.200  42.420  1.00  0.00           H
ATOM    556  CB  GLN    46      26.910  36.270  41.810  1.00  0.00           C
ATOM    557  HB1 GLN    46      26.270  36.270  40.930  1.00  0.00           H
ATOM    558  HB2 GLN    46      27.170  37.320  41.970  1.00  0.00           H
ATOM    559  CG  GLN    46      26.020  35.800  43.000  1.00  0.00           C
ATOM    560  HG1 GLN    46      26.770  35.550  43.740  1.00  0.00           H
ATOM    561  HG2 GLN    46      25.450  34.950  42.630  1.00  0.00           H
ATOM    562  CD  GLN    46      24.920  36.820  43.440  1.00  0.00           C
ATOM    563  OE1 GLN    46      24.730  37.810  42.730  1.00  0.00           O
ATOM    564  NE2 GLN    46      24.290  36.640  44.550  1.00  0.00           N
ATOM    565 1HE2 GLN    46      24.530  35.880  45.160  1.00  0.00           H
ATOM    566 2HE2 GLN    46      23.460  37.200  44.730  1.00  0.00           H
ATOM    567  C   GLN    46      27.820  34.000  40.970  1.00  0.00           C
ATOM    568  O   GLN    46      27.640  33.890  39.740  1.00  0.00           O
ATOM    569  N   ALA    47      27.520  33.010  41.830  1.00  0.00           N
ATOM    570  H   ALA    47      27.410  33.310  42.790  1.00  0.00           H
ATOM    571  CA  ALA    47      26.850  31.740  41.520  1.00  0.00           C
ATOM    572  HA  ALA    47      26.790  31.690  40.440  1.00  0.00           H
ATOM    573  CB  ALA    47      27.830  30.610  41.910  1.00  0.00           C
ATOM    574  HB1 ALA    47      28.220  30.770  42.910  1.00  0.00           H
ATOM    575  HB2 ALA    47      27.440  29.590  41.860  1.00  0.00           H
ATOM    576  HB3 ALA    47      28.640  30.750  41.190  1.00  0.00           H
ATOM    577  C   ALA    47      25.430  31.590  42.210  1.00  0.00           C
ATOM    578  O   ALA    47      25.100  32.330  43.160  1.00  0.00           O
ATOM    579  N   PRO    48      24.520  30.900  41.500  1.00  0.00           N
ATOM    580  CD  PRO    48      24.670  30.260  40.190  1.00  0.00           C
ATOM    581  HD1 PRO    48      25.170  29.310  40.360  1.00  0.00           H
ATOM    582  HD2 PRO    48      25.160  30.910  39.460  1.00  0.00           H
ATOM    583  CG  PRO    48      23.250  30.030  39.620  1.00  0.00           C
ATOM    584  HG1 PRO    48      23.140  29.140  39.000  1.00  0.00           H
ATOM    585  HG2 PRO    48      22.840  30.930  39.170  1.00  0.00           H
ATOM    586  CB  PRO    48      22.570  29.660  40.970  1.00  0.00           C
ATOM    587  HB1 PRO    48      22.770  28.650  41.330  1.00  0.00           H
ATOM    588  HB2 PRO    48      21.500  29.820  40.860  1.00  0.00           H
ATOM    589  CA  PRO    48      23.150  30.690  41.970  1.00  0.00           C
ATOM    590  HA  PRO    48      22.580  31.610  41.870  1.00  0.00           H
ATOM    591  C   PRO    48      23.170  30.070  43.390  1.00  0.00           C
ATOM    592  O   PRO    48      23.820  29.070  43.610  1.00  0.00           O
ATOM    593  N   GLY    49      22.520  30.630  44.430  1.00  0.00           N
ATOM    594  H   GLY    49      22.060  31.500  44.200  1.00  0.00           H
ATOM    595  CA  GLY    49      22.440  30.200  45.790  1.00  0.00           C
ATOM    596  HA1 GLY    49      22.480  29.110  45.810  1.00  0.00           H
ATOM    597  HA2 GLY    49      21.600  30.630  46.330  1.00  0.00           H
ATOM    598  C   GLY    49      23.650  30.640  46.510  1.00  0.00           C
ATOM    599  O   GLY    49      23.820  30.100  47.640  1.00  0.00           O
ATOM    600  N   ARG    50      24.460  31.650  46.040  1.00  0.00           N
ATOM    601  H   ARG    50      24.250  31.970  45.110  1.00  0.00           H
ATOM    602  CA  ARG    50      25.590  32.200  46.810  1.00  0.00           C
ATOM    603  HA  ARG    50      25.470  31.820  47.820  1.00  0.00           H
ATOM    604  CB  ARG    50      26.950  31.730  46.230  1.00  0.00           C
ATOM    605  HB1 ARG    50      27.840  32.110  46.750  1.00  0.00           H
ATOM    606  HB2 ARG    50      27.060  32.000  45.180  1.00  0.00           H
ATOM    607  CG  ARG    50      27.110  30.200  46.150  1.00  0.00           C
ATOM    608  HG1 ARG    50      26.490  29.850  45.320  1.00  0.00           H
ATOM    609  HG2 ARG    50      26.680  29.730  47.030  1.00  0.00           H
ATOM    610  CD  ARG    50      28.560  29.660  45.820  1.00  0.00           C
ATOM    611  HD1 ARG    50      29.300  29.760  46.620  1.00  0.00           H
ATOM    612  HD2 ARG    50      28.960  30.190  44.950  1.00  0.00           H
ATOM    613  NE  ARG    50      28.550  28.210  45.510  1.00  0.00           N
ATOM    614  HE  ARG    50      28.190  27.530  46.170  1.00  0.00           H
ATOM    615  CZ  ARG    50      29.030  27.610  44.470  1.00  0.00           C
ATOM    616  NH1 ARG    50      29.650  28.230  43.520  1.00  0.00           N
ATOM    617 1HH1 ARG    50      29.930  29.190  43.690  1.00  0.00           H
ATOM    618 2HH1 ARG    50      29.930  27.760  42.670  1.00  0.00           H
ATOM    619  NH2 ARG    50      29.010  26.340  44.360  1.00  0.00           N
ATOM    620 1HH2 ARG    50      28.760  25.720  45.110  1.00  0.00           H
ATOM    621 2HH2 ARG    50      29.710  26.050  43.690  1.00  0.00           H
ATOM    622  C   ARG    50      25.470  33.730  46.850  1.00  0.00           C
ATOM    623  O   ARG    50      24.910  34.310  45.950  1.00  0.00           O
ATOM    624  N   GLU    51      26.160  34.310  47.820  1.00  0.00           N
ATOM    625  H   GLU    51      26.590  33.670  48.470  1.00  0.00           H
ATOM    626  CA  GLU    51      26.490  35.790  47.830  1.00  0.00           C
ATOM    627  HA  GLU    51      25.620  36.330  47.450  1.00  0.00           H
ATOM    628  CB  GLU    51      26.910  36.230  49.250  1.00  0.00           C
ATOM    629  HB1 GLU    51      27.220  37.270  49.140  1.00  0.00           H
ATOM    630  HB2 GLU    51      27.780  35.670  49.590  1.00  0.00           H
ATOM    631  CG  GLU    51      25.900  36.150  50.500  1.00  0.00           C
ATOM    632  HG1 GLU    51      25.540  35.160  50.760  1.00  0.00           H
ATOM    633  HG2 GLU    51      25.000  36.720  50.240  1.00  0.00           H
ATOM    634  CD  GLU    51      26.540  36.800  51.730  1.00  0.00           C
ATOM    635  OE1 GLU    51      26.200  37.990  51.990  1.00  0.00           O
ATOM    636  OE2 GLU    51      27.290  36.110  52.450  1.00  0.00           O
ATOM    637  C   GLU    51      27.560  36.190  46.850  1.00  0.00           C
ATOM    638  O   GLU    51      28.590  35.540  46.650  1.00  0.00           O
ATOM    639  N   ARG    52      27.360  37.390  46.210  1.00  0.00           N
ATOM    640  H   ARG    52      26.500  37.840  46.500  1.00  0.00           H
ATOM    641  CA  ARG    52      28.200  38.100  45.230  1.00  0.00           C
ATOM    642  HA  ARG    52      28.460  37.470  44.370  1.00  0.00           H
ATOM    643  CB  ARG    52      27.430  39.220  44.600  1.00  0.00           C
ATOM    644  HB1 ARG    52      27.420  40.000  45.370  1.00  0.00           H
ATOM    645  HB2 ARG    52      26.440  38.800  44.400  1.00  0.00           H
ATOM    646  CG  ARG    52      28.000  39.970  43.450  1.00  0.00           C
ATOM    647  HG1 ARG    52      28.370  39.190  42.780  1.00  0.00           H
ATOM    648  HG2 ARG    52      28.810  40.560  43.880  1.00  0.00           H
ATOM    649  CD  ARG    52      27.040  40.780  42.700  1.00  0.00           C
ATOM    650  HD1 ARG    52      26.260  40.110  42.320  1.00  0.00           H
ATOM    651  HD2 ARG    52      27.520  41.200  41.820  1.00  0.00           H
ATOM    652  NE  ARG    52      26.470  41.850  43.570  1.00  0.00           N
ATOM    653  HE  ARG    52      26.400  41.570  44.540  1.00  0.00           H
ATOM    654  CZ  ARG    52      25.730  42.860  43.120  1.00  0.00           C
ATOM    655  NH1 ARG    52      25.620  43.200  41.880  1.00  0.00           N
ATOM    656 1HH1 ARG    52      25.880  42.530  41.170  1.00  0.00           H
ATOM    657 2HH1 ARG    52      24.990  43.950  41.650  1.00  0.00           H
ATOM    658  NH2 ARG    52      25.210  43.590  44.070  1.00  0.00           N
ATOM    659 1HH2 ARG    52      25.500  43.550  45.030  1.00  0.00           H
ATOM    660 2HH2 ARG    52      24.720  44.410  43.770  1.00  0.00           H
ATOM    661  C   ARG    52      29.600  38.500  45.820  1.00  0.00           C
ATOM    662  O   ARG    52      29.780  38.860  46.980  1.00  0.00           O
ATOM    663  N   GLU    53      30.590  38.490  44.960  1.00  0.00           N
ATOM    664  H   GLU    53      30.510  38.260  43.980  1.00  0.00           H
ATOM    665  CA  GLU    53      31.880  39.100  45.310  1.00  0.00           C
ATOM    666  HA  GLU    53      31.740  39.770  46.160  1.00  0.00           H
ATOM    667  CB  GLU    53      32.760  37.910  45.840  1.00  0.00           C
ATOM    668  HB1 GLU    53      32.410  37.610  46.830  1.00  0.00           H
ATOM    669  HB2 GLU    53      33.650  38.390  46.220  1.00  0.00           H
ATOM    670  CG  GLU    53      33.170  36.820  44.840  1.00  0.00           C
ATOM    671  HG1 GLU    53      33.560  37.300  43.950  1.00  0.00           H
ATOM    672  HG2 GLU    53      32.320  36.260  44.450  1.00  0.00           H
ATOM    673  CD  GLU    53      34.180  35.720  45.310  1.00  0.00           C
ATOM    674  OE1 GLU    53      34.220  34.630  44.670  1.00  0.00           O
ATOM    675  OE2 GLU    53      34.970  36.010  46.250  1.00  0.00           O
ATOM    676  C   GLU    53      32.650  39.760  44.190  1.00  0.00           C
ATOM    677  O   GLU    53      32.550  39.440  42.980  1.00  0.00           O
ATOM    678  N   PHE    54      33.530  40.750  44.570  1.00  0.00           N
ATOM    679  H   PHE    54      33.500  41.020  45.540  1.00  0.00           H
ATOM    680  CA  PHE    54      34.480  41.430  43.730  1.00  0.00           C
ATOM    681  HA  PHE    54      34.010  41.700  42.780  1.00  0.00           H
ATOM    682  CB  PHE    54      34.880  42.680  44.430  1.00  0.00           C
ATOM    683  HB1 PHE    54      34.920  42.540  45.510  1.00  0.00           H
ATOM    684  HB2 PHE    54      34.080  43.400  44.270  1.00  0.00           H
ATOM    685  CG  PHE    54      36.180  43.240  43.950  1.00  0.00           C
ATOM    686  CD1 PHE    54      36.240  43.920  42.770  1.00  0.00           C
ATOM    687  HD1 PHE    54      35.380  44.140  42.150  1.00  0.00           H
ATOM    688  CE1 PHE    54      37.460  44.310  42.270  1.00  0.00           C
ATOM    689  HE1 PHE    54      37.530  44.780  41.300  1.00  0.00           H
ATOM    690  CZ  PHE    54      38.620  44.010  43.030  1.00  0.00           C
ATOM    691  HZ  PHE    54      39.520  44.470  42.650  1.00  0.00           H
ATOM    692  CE2 PHE    54      38.590  43.350  44.260  1.00  0.00           C
ATOM    693  HE2 PHE    54      39.500  43.140  44.780  1.00  0.00           H
ATOM    694  CD2 PHE    54      37.350  42.990  44.740  1.00  0.00           C
ATOM    695  HD2 PHE    54      37.300  42.380  45.630  1.00  0.00           H
ATOM    696  C   PHE    54      35.700  40.510  43.400  1.00  0.00           C
ATOM    697  O   PHE    54      36.180  39.900  44.320  1.00  0.00           O
ATOM    698  N   VAL    55      36.140  40.450  42.170  1.00  0.00           N
ATOM    699  H   VAL    55      35.710  41.060  41.490  1.00  0.00           H
ATOM    700  CA  VAL    55      37.310  39.570  41.790  1.00  0.00           C
ATOM    701  HA  VAL    55      37.550  38.950  42.660  1.00  0.00           H
ATOM    702  CB  VAL    55      37.030  38.760  40.500  1.00  0.00           C
ATOM    703  HB  VAL    55      36.640  39.420  39.720  1.00  0.00           H
ATOM    704  CG1 VAL    55      38.190  37.860  39.930  1.00  0.00           C
ATOM    705 1HG1 VAL    55      38.980  38.440  39.450  1.00  0.00           H
ATOM    706 2HG1 VAL    55      38.700  37.270  40.690  1.00  0.00           H
ATOM    707 3HG1 VAL    55      37.810  37.200  39.150  1.00  0.00           H
ATOM    708  CG2 VAL    55      35.930  37.830  40.890  1.00  0.00           C
ATOM    709 1HG2 VAL    55      35.070  38.450  41.160  1.00  0.00           H
ATOM    710 2HG2 VAL    55      35.780  37.170  40.040  1.00  0.00           H
ATOM    711 3HG2 VAL    55      36.310  37.280  41.750  1.00  0.00           H
ATOM    712  C   VAL    55      38.540  40.410  41.480  1.00  0.00           C
ATOM    713  O   VAL    55      39.610  40.170  42.010  1.00  0.00           O
ATOM    714  N   ALA    56      38.450  41.390  40.540  1.00  0.00           N
ATOM    715  H   ALA    56      37.570  41.830  40.330  1.00  0.00           H
ATOM    716  CA  ALA    56      39.690  42.130  40.160  1.00  0.00           C
ATOM    717  HA  ALA    56      40.380  42.300  40.990  1.00  0.00           H
ATOM    718  CB  ALA    56      40.430  41.380  39.050  1.00  0.00           C
ATOM    719  HB1 ALA    56      39.860  41.110  38.160  1.00  0.00           H
ATOM    720  HB2 ALA    56      41.220  42.080  38.760  1.00  0.00           H
ATOM    721  HB3 ALA    56      40.900  40.530  39.550  1.00  0.00           H
ATOM    722  C   ALA    56      39.350  43.570  39.700  1.00  0.00           C
ATOM    723  O   ALA    56      38.280  43.730  39.100  1.00  0.00           O
ATOM    724  N   SER    57      40.230  44.520  39.890  1.00  0.00           N
ATOM    725  H   SER    57      40.980  44.420  40.560  1.00  0.00           H
ATOM    726  CA  SER    57      40.030  45.900  39.350  1.00  0.00           C
ATOM    727  HA  SER    57      39.670  45.720  38.340  1.00  0.00           H
ATOM    728  CB  SER    57      39.050  46.730  40.200  1.00  0.00           C
ATOM    729  HB1 SER    57      38.060  46.280  40.200  1.00  0.00           H
ATOM    730  HB2 SER    57      39.010  47.680  39.660  1.00  0.00           H
ATOM    731  OG  SER    57      39.500  46.930  41.460  1.00  0.00           O
ATOM    732  HG  SER    57      38.780  47.240  42.010  1.00  0.00           H
ATOM    733  C   SER    57      41.340  46.600  39.160  1.00  0.00           C
ATOM    734  O   SER    57      42.360  46.290  39.770  1.00  0.00           O
ATOM    735  N   ILE    58      41.330  47.540  38.230  1.00  0.00           N
ATOM    736  H   ILE    58      40.470  47.520  37.690  1.00  0.00           H
ATOM    737  CA  ILE    58      42.480  48.120  37.540  1.00  0.00           C
ATOM    738  HA  ILE    58      43.340  47.850  38.160  1.00  0.00           H
ATOM    739  CB  ILE    58      42.750  47.430  36.200  1.00  0.00           C
ATOM    740  HB  ILE    58      42.800  46.380  36.500  1.00  0.00           H
ATOM    741  CG2 ILE    58      41.630  47.640  35.120  1.00  0.00           C
ATOM    742 1HG2 ILE    58      41.530  48.660  34.740  1.00  0.00           H
ATOM    743 2HG2 ILE    58      41.990  47.070  34.270  1.00  0.00           H
ATOM    744 3HG2 ILE    58      40.660  47.310  35.470  1.00  0.00           H
ATOM    745  CG1 ILE    58      44.140  47.840  35.680  1.00  0.00           C
ATOM    746 1HG1 ILE    58      44.890  47.800  36.480  1.00  0.00           H
ATOM    747 2HG1 ILE    58      44.070  48.830  35.250  1.00  0.00           H
ATOM    748  CD  ILE    58      44.660  46.890  34.600  1.00  0.00           C
ATOM    749  HD1 ILE    58      44.220  47.060  33.620  1.00  0.00           H
ATOM    750  HD2 ILE    58      45.670  47.290  34.580  1.00  0.00           H
ATOM    751  HD3 ILE    58      44.610  45.830  34.860  1.00  0.00           H
ATOM    752  C   ILE    58      42.330  49.650  37.490  1.00  0.00           C
ATOM    753  O   ILE    58      41.390  50.120  36.850  1.00  0.00           O
ATOM    754  N   LYS    59      43.340  50.440  38.000  1.00  0.00           N
ATOM    755  H   LYS    59      44.180  49.910  38.170  1.00  0.00           H
ATOM    756  CA  LYS    59      43.380  51.910  37.940  1.00  0.00           C
ATOM    757  HA  LYS    59      42.410  52.380  37.810  1.00  0.00           H
ATOM    758  CB  LYS    59      44.050  52.500  39.170  1.00  0.00           C
ATOM    759  HB1 LYS    59      44.170  53.580  39.130  1.00  0.00           H
ATOM    760  HB2 LYS    59      45.030  52.030  39.280  1.00  0.00           H
ATOM    761  CG  LYS    59      43.290  52.160  40.480  1.00  0.00           C
ATOM    762  HG1 LYS    59      43.080  51.090  40.520  1.00  0.00           H
ATOM    763  HG2 LYS    59      42.330  52.670  40.420  1.00  0.00           H
ATOM    764  CD  LYS    59      44.040  52.540  41.730  1.00  0.00           C
ATOM    765  HD1 LYS    59      44.480  53.500  41.490  1.00  0.00           H
ATOM    766  HD2 LYS    59      44.810  51.790  41.910  1.00  0.00           H
ATOM    767  CE  LYS    59      43.120  52.750  42.880  1.00  0.00           C
ATOM    768  HE1 LYS    59      42.650  51.840  43.250  1.00  0.00           H
ATOM    769  HE2 LYS    59      42.280  53.340  42.510  1.00  0.00           H
ATOM    770  NZ  LYS    59      43.870  53.470  44.000  1.00  0.00           N
ATOM    771  HZ1 LYS    59      44.500  52.820  44.450  1.00  0.00           H
ATOM    772  HZ2 LYS    59      44.400  54.270  43.690  1.00  0.00           H
ATOM    773  HZ3 LYS    59      43.250  53.890  44.680  1.00  0.00           H
ATOM    774  C   LYS    59      44.250  52.170  36.650  1.00  0.00           C
ATOM    775  O   LYS    59      45.070  51.340  36.260  1.00  0.00           O
ATOM    776  N   TRP    60      43.960  53.260  35.930  1.00  0.00           N
ATOM    777  H   TRP    60      43.300  53.910  36.340  1.00  0.00           H
ATOM    778  CA  TRP    60      44.400  53.510  34.630  1.00  0.00           C
ATOM    779  HA  TRP    60      44.200  52.640  34.010  1.00  0.00           H
ATOM    780  CB  TRP    60      43.520  54.710  34.020  1.00  0.00           C
ATOM    781  HB1 TRP    60      42.550  54.340  33.690  1.00  0.00           H
ATOM    782  HB2 TRP    60      43.970  55.070  33.090  1.00  0.00           H
ATOM    783  CG  TRP    60      43.360  55.890  34.960  1.00  0.00           C
ATOM    784  CD1 TRP    60      42.170  56.130  35.590  1.00  0.00           C
ATOM    785  HD1 TRP    60      41.340  55.460  35.460  1.00  0.00           H
ATOM    786  NE1 TRP    60      42.270  57.240  36.350  1.00  0.00           N
ATOM    787  HE1 TRP    60      41.510  57.670  36.850  1.00  0.00           H
ATOM    788  CE2 TRP    60      43.470  57.880  36.160  1.00  0.00           C
ATOM    789  CZ2 TRP    60      43.980  59.140  36.550  1.00  0.00           C
ATOM    790  HZ2 TRP    60      43.380  59.730  37.230  1.00  0.00           H
ATOM    791  CH2 TRP    60      45.200  59.590  36.000  1.00  0.00           C
ATOM    792  HH2 TRP    60      45.650  60.510  36.360  1.00  0.00           H
ATOM    793  CZ3 TRP    60      45.970  58.750  35.170  1.00  0.00           C
ATOM    794  HZ3 TRP    60      46.920  58.990  34.710  1.00  0.00           H
ATOM    795  CE3 TRP    60      45.500  57.490  34.790  1.00  0.00           C
ATOM    796  HE3 TRP    60      46.130  56.880  34.150  1.00  0.00           H
ATOM    797  CD2 TRP    60      44.200  57.050  35.230  1.00  0.00           C
ATOM    798  C   TRP    60      45.940  53.740  34.420  1.00  0.00           C
ATOM    799  O   TRP    60      46.480  53.210  33.470  1.00  0.00           O
ATOM    800  N   ALA    61      46.620  54.310  35.420  1.00  0.00           N
ATOM    801  H   ALA    61      46.180  54.740  36.220  1.00  0.00           H
ATOM    802  CA  ALA    61      48.040  54.500  35.320  1.00  0.00           C
ATOM    803  HA  ALA    61      48.110  54.760  34.260  1.00  0.00           H
ATOM    804  CB  ALA    61      48.550  55.680  36.150  1.00  0.00           C
ATOM    805  HB1 ALA    61      47.960  56.580  36.000  1.00  0.00           H
ATOM    806  HB2 ALA    61      48.630  55.380  37.190  1.00  0.00           H
ATOM    807  HB3 ALA    61      49.500  56.040  35.760  1.00  0.00           H
ATOM    808  C   ALA    61      48.860  53.180  35.500  1.00  0.00           C
ATOM    809  O   ALA    61      50.020  53.150  35.090  1.00  0.00           O
ATOM    810  N   GLY    65      48.280  52.130  36.070  1.00  0.00           N
ATOM    811  H   GLY    65      47.300  52.180  36.300  1.00  0.00           H
ATOM    812  CA  GLY    65      48.970  50.840  36.340  1.00  0.00           C
ATOM    813  HA1 GLY    65      50.020  51.080  36.510  1.00  0.00           H
ATOM    814  HA2 GLY    65      48.910  50.270  35.410  1.00  0.00           H
ATOM    815  C   GLY    65      48.570  49.890  37.390  1.00  0.00           C
ATOM    816  O   GLY    65      48.770  48.690  37.250  1.00  0.00           O
ATOM    817  N   ASP    66      48.070  50.420  38.520  1.00  0.00           N
ATOM    818  H   ASP    66      47.800  51.390  38.550  1.00  0.00           H
ATOM    819  CA  ASP    66      47.900  49.680  39.740  1.00  0.00           C
ATOM    820  HA  ASP    66      48.790  49.070  39.930  1.00  0.00           H
ATOM    821  CB  ASP    66      47.740  50.610  40.980  1.00  0.00           C
ATOM    822  HB1 ASP    66      46.690  50.880  41.100  1.00  0.00           H
ATOM    823  HB2 ASP    66      48.310  51.510  40.750  1.00  0.00           H
ATOM    824  CG  ASP    66      48.340  50.050  42.270  1.00  0.00           C
ATOM    825  OD1 ASP    66      48.210  50.710  43.320  1.00  0.00           O
ATOM    826  OD2 ASP    66      48.980  48.990  42.250  1.00  0.00           O
ATOM    827  C   ASP    66      46.660  48.800  39.740  1.00  0.00           C
ATOM    828  O   ASP    66      45.610  49.130  39.240  1.00  0.00           O
ATOM    829  N   ARG    67      46.760  47.790  40.620  1.00  0.00           N
ATOM    830  H   ARG    67      47.530  47.850  41.280  1.00  0.00           H
ATOM    831  CA  ARG    67      45.750  46.720  40.740  1.00  0.00           C
ATOM    832  HA  ARG    67      44.970  46.970  40.030  1.00  0.00           H
ATOM    833  CB  ARG    67      46.400  45.470  40.280  1.00  0.00           C
ATOM    834  HB1 ARG    67      45.880  44.660  40.800  1.00  0.00           H
ATOM    835  HB2 ARG    67      47.410  45.280  40.620  1.00  0.00           H
ATOM    836  CG  ARG    67      46.370  45.300  38.820  1.00  0.00           C
ATOM    837  HG1 ARG    67      45.400  45.620  38.430  1.00  0.00           H
ATOM    838  HG2 ARG    67      46.520  44.230  38.660  1.00  0.00           H
ATOM    839  CD  ARG    67      47.350  46.090  37.970  1.00  0.00           C
ATOM    840  HD1 ARG    67      48.330  46.210  38.440  1.00  0.00           H
ATOM    841  HD2 ARG    67      46.910  47.050  37.720  1.00  0.00           H
ATOM    842  NE  ARG    67      47.430  45.380  36.700  1.00  0.00           N
ATOM    843  HE  ARG    67      47.060  44.440  36.740  1.00  0.00           H
ATOM    844  CZ  ARG    67      47.950  45.710  35.550  1.00  0.00           C
ATOM    845  NH1 ARG    67      48.560  46.830  35.310  1.00  0.00           N
ATOM    846 1HH1 ARG    67      48.400  47.570  35.980  1.00  0.00           H
ATOM    847 2HH1 ARG    67      48.930  47.050  34.400  1.00  0.00           H
ATOM    848  NH2 ARG    67      48.030  44.840  34.600  1.00  0.00           N
ATOM    849 1HH2 ARG    67      47.430  44.030  34.610  1.00  0.00           H
ATOM    850 2HH2 ARG    67      48.560  45.050  33.770  1.00  0.00           H
ATOM    851  C   ARG    67      45.110  46.590  42.110  1.00  0.00           C
ATOM    852  O   ARG    67      45.710  46.980  43.140  1.00  0.00           O
ATOM    853  N   THR    68      43.980  45.920  42.180  1.00  0.00           N
ATOM    854  H   THR    68      43.570  45.610  41.310  1.00  0.00           H
ATOM    855  CA  THR    68      43.310  45.340  43.350  1.00  0.00           C
ATOM    856  HA  THR    68      44.080  45.170  44.110  1.00  0.00           H
ATOM    857  CB  THR    68      42.340  46.400  43.870  1.00  0.00           C
ATOM    858  HB  THR    68      41.790  46.880  43.060  1.00  0.00           H
ATOM    859  CG2 THR    68      41.320  45.890  44.800  1.00  0.00           C
ATOM    860 1HG2 THR    68      40.740  46.700  45.240  1.00  0.00           H
ATOM    861 2HG2 THR    68      40.660  45.170  44.310  1.00  0.00           H
ATOM    862 3HG2 THR    68      41.890  45.470  45.620  1.00  0.00           H
ATOM    863  OG1 THR    68      43.020  47.350  44.630  1.00  0.00           O
ATOM    864  HG1 THR    68      43.460  47.970  44.050  1.00  0.00           H
ATOM    865  C   THR    68      42.650  44.010  43.020  1.00  0.00           C
ATOM    866  O   THR    68      42.150  43.820  41.930  1.00  0.00           O
ATOM    867  N   TYR    69      42.570  43.030  43.940  1.00  0.00           N
ATOM    868  H   TYR    69      42.920  43.340  44.830  1.00  0.00           H
ATOM    869  CA  TYR    69      42.240  41.640  43.700  1.00  0.00           C
ATOM    870  HA  TYR    69      41.690  41.640  42.760  1.00  0.00           H
ATOM    871  CB  TYR    69      43.500  40.810  43.410  1.00  0.00           C
ATOM    872  HB1 TYR    69      43.200  39.780  43.550  1.00  0.00           H
ATOM    873  HB2 TYR    69      44.160  41.050  44.240  1.00  0.00           H
ATOM    874  CG  TYR    69      44.310  40.970  42.140  1.00  0.00           C
ATOM    875  CD1 TYR    69      45.680  41.150  42.180  1.00  0.00           C
ATOM    876  HD1 TYR    69      46.190  41.220  43.130  1.00  0.00           H
ATOM    877  CE1 TYR    69      46.390  41.410  41.000  1.00  0.00           C
ATOM    878  HE1 TYR    69      47.450  41.640  41.050  1.00  0.00           H
ATOM    879  CZ  TYR    69      45.810  41.250  39.740  1.00  0.00           C
ATOM    880  OH  TYR    69      46.540  41.410  38.650  1.00  0.00           O
ATOM    881  HH  TYR    69      47.440  41.710  38.780  1.00  0.00           H
ATOM    882  CE2 TYR    69      44.410  41.020  39.710  1.00  0.00           C
ATOM    883  HE2 TYR    69      43.970  40.900  38.730  1.00  0.00           H
ATOM    884  CD2 TYR    69      43.660  40.760  40.900  1.00  0.00           C
ATOM    885  HD2 TYR    69      42.600  40.600  40.940  1.00  0.00           H
ATOM    886  C   TYR    69      41.460  41.060  44.890  1.00  0.00           C
ATOM    887  O   TYR    69      41.630  41.530  46.080  1.00  0.00           O
ATOM    888  N   GLY    70      40.470  40.160  44.600  1.00  0.00           N
ATOM    889  H   GLY    70      40.290  40.150  43.600  1.00  0.00           H
ATOM    890  CA  GLY    70      39.640  39.420  45.550  1.00  0.00           C
ATOM    891  HA1 GLY    70      39.090  38.710  44.930  1.00  0.00           H
ATOM    892  HA2 GLY    70      38.990  40.060  46.150  1.00  0.00           H
ATOM    893  C   GLY    70      40.340  38.510  46.600  1.00  0.00           C
ATOM    894  O   GLY    70      41.110  38.950  47.480  1.00  0.00           O
ATOM    895  N   THR    71      40.110  37.160  46.540  1.00  0.00           N
ATOM    896  H   THR    71      39.400  36.900  45.880  1.00  0.00           H
ATOM    897  CA  THR    71      40.600  36.130  47.470  1.00  0.00           C
ATOM    898  HA  THR    71      40.580  36.470  48.510  1.00  0.00           H
ATOM    899  CB  THR    71      39.650  34.860  47.470  1.00  0.00           C
ATOM    900  HB  THR    71      40.090  34.100  48.110  1.00  0.00           H
ATOM    901  CG2 THR    71      38.280  35.180  48.010  1.00  0.00           C
ATOM    902 1HG2 THR    71      37.610  34.450  47.560  1.00  0.00           H
ATOM    903 2HG2 THR    71      38.270  35.320  49.100  1.00  0.00           H
ATOM    904 3HG2 THR    71      37.940  36.110  47.560  1.00  0.00           H
ATOM    905  OG1 THR    71      39.550  34.330  46.180  1.00  0.00           O
ATOM    906  HG1 THR    71      38.940  33.580  46.170  1.00  0.00           H
ATOM    907  C   THR    71      42.100  35.720  47.180  1.00  0.00           C
ATOM    908  O   THR    71      42.480  35.850  46.050  1.00  0.00           O
ATOM    909  N   ASP    72      42.820  35.130  48.160  1.00  0.00           N
ATOM    910  H   ASP    72      42.320  34.910  49.010  1.00  0.00           H
ATOM    911  CA  ASP    72      44.100  34.470  47.870  1.00  0.00           C
ATOM    912  HA  ASP    72      44.790  35.240  47.560  1.00  0.00           H
ATOM    913  CB  ASP    72      44.620  33.850  49.180  1.00  0.00           C
ATOM    914  HB1 ASP    72      44.070  32.910  49.230  1.00  0.00           H
ATOM    915  HB2 ASP    72      44.370  34.460  50.040  1.00  0.00           H
ATOM    916  CG  ASP    72      46.140  33.600  49.080  1.00  0.00           C
ATOM    917  OD1 ASP    72      46.880  34.270  48.300  1.00  0.00           O
ATOM    918  OD2 ASP    72      46.590  32.670  49.800  1.00  0.00           O
ATOM    919  C   ASP    72      44.040  33.410  46.780  1.00  0.00           C
ATOM    920  O   ASP    72      45.010  33.320  46.060  1.00  0.00           O
ATOM    921  N   SER    73      42.850  32.840  46.560  1.00  0.00           N
ATOM    922  H   SER    73      42.120  33.030  47.230  1.00  0.00           H
ATOM    923  CA  SER    73      42.520  31.940  45.420  1.00  0.00           C
ATOM    924  HA  SER    73      43.200  31.080  45.390  1.00  0.00           H
ATOM    925  CB  SER    73      41.030  31.370  45.670  1.00  0.00           C
ATOM    926  HB1 SER    73      40.360  32.210  45.550  1.00  0.00           H
ATOM    927  HB2 SER    73      41.030  30.960  46.680  1.00  0.00           H
ATOM    928  OG  SER    73      40.810  30.360  44.710  1.00  0.00           O
ATOM    929  HG  SER    73      39.980  29.920  44.900  1.00  0.00           H
ATOM    930  C   SER    73      42.340  32.700  44.110  1.00  0.00           C
ATOM    931  O   SER    73      42.420  32.120  43.030  1.00  0.00           O
ATOM    932  N   VAL    74      42.200  34.020  44.160  1.00  0.00           N
ATOM    933  H   VAL    74      41.980  34.440  45.050  1.00  0.00           H
ATOM    934  CA  VAL    74      42.150  34.940  43.010  1.00  0.00           C
ATOM    935  HA  VAL    74      41.920  34.390  42.100  1.00  0.00           H
ATOM    936  CB  VAL    74      40.970  35.910  43.120  1.00  0.00           C
ATOM    937  HB  VAL    74      40.930  36.230  44.160  1.00  0.00           H
ATOM    938  CG1 VAL    74      41.070  37.080  42.110  1.00  0.00           C
ATOM    939 1HG1 VAL    74      40.980  36.770  41.070  1.00  0.00           H
ATOM    940 2HG1 VAL    74      40.230  37.760  42.230  1.00  0.00           H
ATOM    941 3HG1 VAL    74      41.980  37.630  42.360  1.00  0.00           H
ATOM    942  CG2 VAL    74      39.650  35.110  42.900  1.00  0.00           C
ATOM    943 1HG2 VAL    74      39.600  34.210  43.520  1.00  0.00           H
ATOM    944 2HG2 VAL    74      38.800  35.770  43.070  1.00  0.00           H
ATOM    945 3HG2 VAL    74      39.690  34.870  41.840  1.00  0.00           H
ATOM    946  C   VAL    74      43.520  35.540  42.750  1.00  0.00           C
ATOM    947  O   VAL    74      44.100  35.400  41.650  1.00  0.00           O
ATOM    948  N   LYS    75      44.110  36.080  43.780  1.00  0.00           N
ATOM    949  H   LYS    75      43.580  36.150  44.630  1.00  0.00           H
ATOM    950  CA  LYS    75      45.490  36.680  43.860  1.00  0.00           C
ATOM    951  HA  LYS    75      45.570  37.590  43.260  1.00  0.00           H
ATOM    952  CB  LYS    75      45.850  37.130  45.260  1.00  0.00           C
ATOM    953  HB1 LYS    75      46.920  37.310  45.360  1.00  0.00           H
ATOM    954  HB2 LYS    75      45.520  36.340  45.920  1.00  0.00           H
ATOM    955  CG  LYS    75      45.110  38.390  45.680  1.00  0.00           C
ATOM    956  HG1 LYS    75      44.030  38.310  45.550  1.00  0.00           H
ATOM    957  HG2 LYS    75      45.470  39.180  45.020  1.00  0.00           H
ATOM    958  CD  LYS    75      45.380  38.830  47.130  1.00  0.00           C
ATOM    959  HD1 LYS    75      46.430  39.090  47.300  1.00  0.00           H
ATOM    960  HD2 LYS    75      44.990  38.020  47.740  1.00  0.00           H
ATOM    961  CE  LYS    75      44.580  40.080  47.530  1.00  0.00           C
ATOM    962  HE1 LYS    75      43.540  39.810  47.340  1.00  0.00           H
ATOM    963  HE2 LYS    75      44.670  40.870  46.790  1.00  0.00           H
ATOM    964  NZ  LYS    75      44.800  40.490  48.910  1.00  0.00           N
ATOM    965  HZ1 LYS    75      44.020  41.080  49.130  1.00  0.00           H
ATOM    966  HZ2 LYS    75      44.770  39.680  49.510  1.00  0.00           H
ATOM    967  HZ3 LYS    75      45.580  41.120  49.050  1.00  0.00           H
ATOM    968  C   LYS    75      46.630  35.730  43.450  1.00  0.00           C
ATOM    969  O   LYS    75      47.610  36.120  42.840  1.00  0.00           O
ATOM    970  N   GLY    76      46.420  34.440  43.670  1.00  0.00           N
ATOM    971  H   GLY    76      45.630  34.220  44.260  1.00  0.00           H
ATOM    972  CA  GLY    76      47.350  33.370  43.290  1.00  0.00           C
ATOM    973  HA1 GLY    76      47.190  32.630  44.080  1.00  0.00           H
ATOM    974  HA2 GLY    76      48.360  33.660  43.570  1.00  0.00           H
ATOM    975  C   GLY    76      47.270  32.570  41.970  1.00  0.00           C
ATOM    976  O   GLY    76      48.010  31.610  41.750  1.00  0.00           O
ATOM    977  N   ARG    77      46.310  32.960  41.150  1.00  0.00           N
ATOM    978  H   ARG    77      45.660  33.650  41.500  1.00  0.00           H
ATOM    979  CA  ARG    77      45.950  32.360  39.840  1.00  0.00           C
ATOM    980  HA  ARG    77      46.820  31.900  39.380  1.00  0.00           H
ATOM    981  CB  ARG    77      44.820  31.240  40.000  1.00  0.00           C
ATOM    982  HB1 ARG    77      44.410  30.860  39.060  1.00  0.00           H
ATOM    983  HB2 ARG    77      43.870  31.660  40.350  1.00  0.00           H
ATOM    984  CG  ARG    77      45.080  30.110  40.970  1.00  0.00           C
ATOM    985  HG1 ARG    77      45.370  30.510  41.940  1.00  0.00           H
ATOM    986  HG2 ARG    77      45.990  29.580  40.670  1.00  0.00           H
ATOM    987  CD  ARG    77      43.980  29.080  41.000  1.00  0.00           C
ATOM    988  HD1 ARG    77      44.220  28.230  41.630  1.00  0.00           H
ATOM    989  HD2 ARG    77      43.690  28.780  39.990  1.00  0.00           H
ATOM    990  NE  ARG    77      42.680  29.700  41.590  1.00  0.00           N
ATOM    991  HE  ARG    77      42.830  30.400  42.290  1.00  0.00           H
ATOM    992  CZ  ARG    77      41.450  29.590  41.110  1.00  0.00           C
ATOM    993  NH1 ARG    77      41.200  28.760  40.130  1.00  0.00           N
ATOM    994 1HH1 ARG    77      41.990  28.210  39.820  1.00  0.00           H
ATOM    995 2HH1 ARG    77      40.350  28.710  39.590  1.00  0.00           H
ATOM    996  NH2 ARG    77      40.520  30.410  41.460  1.00  0.00           N
ATOM    997 1HH2 ARG    77      40.660  30.950  42.300  1.00  0.00           H
ATOM    998 2HH2 ARG    77      39.620  30.390  41.020  1.00  0.00           H
ATOM    999  C   ARG    77      45.480  33.390  38.740  1.00  0.00           C
ATOM   1000  O   ARG    77      45.610  33.060  37.520  1.00  0.00           O
ATOM   1001  N   PHE    78      44.820  34.470  39.070  1.00  0.00           N
ATOM   1002  H   PHE    78      44.750  34.640  40.070  1.00  0.00           H
ATOM   1003  CA  PHE    78      44.200  35.460  38.140  1.00  0.00           C
ATOM   1004  HA  PHE    78      44.130  35.040  37.140  1.00  0.00           H
ATOM   1005  CB  PHE    78      42.740  35.800  38.520  1.00  0.00           C
ATOM   1006  HB1 PHE    78      42.510  36.540  37.750  1.00  0.00           H
ATOM   1007  HB2 PHE    78      42.760  36.350  39.470  1.00  0.00           H
ATOM   1008  CG  PHE    78      41.730  34.640  38.620  1.00  0.00           C
ATOM   1009  CD1 PHE    78      42.140  33.270  38.510  1.00  0.00           C
ATOM   1010  HD1 PHE    78      43.110  32.950  38.160  1.00  0.00           H
ATOM   1011  CE1 PHE    78      41.160  32.230  38.600  1.00  0.00           C
ATOM   1012  HE1 PHE    78      41.430  31.190  38.490  1.00  0.00           H
ATOM   1013  CZ  PHE    78      39.870  32.560  39.020  1.00  0.00           C
ATOM   1014  HZ  PHE    78      39.160  31.750  39.040  1.00  0.00           H
ATOM   1015  CE2 PHE    78      39.510  33.910  39.240  1.00  0.00           C
ATOM   1016  HE2 PHE    78      38.530  34.210  39.600  1.00  0.00           H
ATOM   1017  CD2 PHE    78      40.410  34.930  39.110  1.00  0.00           C
ATOM   1018  HD2 PHE    78      40.030  35.910  39.360  1.00  0.00           H
ATOM   1019  C   PHE    78      44.920  36.850  38.010  1.00  0.00           C
ATOM   1020  O   PHE    78      45.350  37.250  39.050  1.00  0.00           O
ATOM   1021  N   ALA    79      45.090  37.520  36.900  1.00  0.00           N
ATOM   1022  H   ALA    79      44.740  37.040  36.080  1.00  0.00           H
ATOM   1023  CA  ALA    79      45.600  38.890  36.750  1.00  0.00           C
ATOM   1024  HA  ALA    79      45.530  39.410  37.710  1.00  0.00           H
ATOM   1025  CB  ALA    79      47.110  38.850  36.530  1.00  0.00           C
ATOM   1026  HB1 ALA    79      47.610  39.820  36.590  1.00  0.00           H
ATOM   1027  HB2 ALA    79      47.560  38.190  37.270  1.00  0.00           H
ATOM   1028  HB3 ALA    79      47.410  38.510  35.540  1.00  0.00           H
ATOM   1029  C   ALA    79      44.990  39.740  35.600  1.00  0.00           C
ATOM   1030  O   ALA    79      44.760  39.290  34.470  1.00  0.00           O
ATOM   1031  N   ILE    80      44.840  41.070  35.870  1.00  0.00           N
ATOM   1032  H   ILE    80      45.420  41.420  36.620  1.00  0.00           H
ATOM   1033  CA  ILE    80      44.010  41.990  35.040  1.00  0.00           C
ATOM   1034  HA  ILE    80      43.330  41.500  34.340  1.00  0.00           H
ATOM   1035  CB  ILE    80      43.050  42.770  35.990  1.00  0.00           C
ATOM   1036  HB  ILE    80      42.460  42.010  36.500  1.00  0.00           H
ATOM   1037  CG2 ILE    80      43.760  43.550  37.090  1.00  0.00           C
ATOM   1038 1HG2 ILE    80      44.300  42.830  37.720  1.00  0.00           H
ATOM   1039 2HG2 ILE    80      44.480  44.210  36.620  1.00  0.00           H
ATOM   1040 3HG2 ILE    80      43.050  44.130  37.690  1.00  0.00           H
ATOM   1041  CG1 ILE    80      41.980  43.510  35.260  1.00  0.00           C
ATOM   1042 1HG1 ILE    80      41.410  42.750  34.710  1.00  0.00           H
ATOM   1043 2HG1 ILE    80      42.510  44.190  34.590  1.00  0.00           H
ATOM   1044  CD  ILE    80      40.900  44.200  36.180  1.00  0.00           C
ATOM   1045  HD1 ILE    80      40.470  43.440  36.830  1.00  0.00           H
ATOM   1046  HD2 ILE    80      41.380  44.910  36.850  1.00  0.00           H
ATOM   1047  HD3 ILE    80      40.130  44.670  35.570  1.00  0.00           H
ATOM   1048  C   ILE    80      44.870  42.940  34.180  1.00  0.00           C
ATOM   1049  O   ILE    80      45.970  43.230  34.610  1.00  0.00           O
ATOM   1050  N   SER    81      44.400  43.380  33.000  1.00  0.00           N
ATOM   1051  H   SER    81      43.450  43.160  32.760  1.00  0.00           H
ATOM   1052  CA  SER    81      45.080  44.180  31.980  1.00  0.00           C
ATOM   1053  HA  SER    81      45.880  44.710  32.510  1.00  0.00           H
ATOM   1054  CB  SER    81      45.740  43.290  30.990  1.00  0.00           C
ATOM   1055  HB1 SER    81      46.200  43.910  30.230  1.00  0.00           H
ATOM   1056  HB2 SER    81      45.020  42.580  30.580  1.00  0.00           H
ATOM   1057  OG  SER    81      46.780  42.560  31.680  1.00  0.00           O
ATOM   1058  HG  SER    81      47.540  42.790  31.140  1.00  0.00           H
ATOM   1059  C   SER    81      44.100  45.140  31.250  1.00  0.00           C
ATOM   1060  O   SER    81      42.870  45.000  31.230  1.00  0.00           O
ATOM   1061  N   ARG    82      44.670  46.210  30.610  1.00  0.00           N
ATOM   1062  H   ARG    82      45.660  46.350  30.740  1.00  0.00           H
ATOM   1063  CA  ARG    82      44.080  47.210  29.670  1.00  0.00           C
ATOM   1064  HA  ARG    82      43.060  46.950  29.380  1.00  0.00           H
ATOM   1065  CB  ARG    82      44.100  48.550  30.400  1.00  0.00           C
ATOM   1066  HB1 ARG    82      43.770  49.270  29.650  1.00  0.00           H
ATOM   1067  HB2 ARG    82      45.150  48.670  30.660  1.00  0.00           H
ATOM   1068  CG  ARG    82      43.160  48.770  31.580  1.00  0.00           C
ATOM   1069  HG1 ARG    82      43.070  47.810  32.070  1.00  0.00           H
ATOM   1070  HG2 ARG    82      42.130  48.970  31.290  1.00  0.00           H
ATOM   1071  CD  ARG    82      43.770  49.890  32.480  1.00  0.00           C
ATOM   1072  HD1 ARG    82      44.640  49.490  33.000  1.00  0.00           H
ATOM   1073  HD2 ARG    82      43.000  50.130  33.220  1.00  0.00           H
ATOM   1074  NE  ARG    82      44.060  51.110  31.690  1.00  0.00           N
ATOM   1075  HE  ARG    82      45.000  51.320  31.410  1.00  0.00           H
ATOM   1076  CZ  ARG    82      43.210  52.000  31.350  1.00  0.00           C
ATOM   1077  NH1 ARG    82      41.930  51.990  31.640  1.00  0.00           N
ATOM   1078 1HH1 ARG    82      41.460  51.320  32.230  1.00  0.00           H
ATOM   1079 2HH1 ARG    82      41.400  52.750  31.230  1.00  0.00           H
ATOM   1080  NH2 ARG    82      43.620  53.040  30.640  1.00  0.00           N
ATOM   1081 1HH2 ARG    82      44.590  53.320  30.700  1.00  0.00           H
ATOM   1082 2HH2 ARG    82      42.880  53.640  30.300  1.00  0.00           H
ATOM   1083  C   ARG    82      44.950  47.280  28.390  1.00  0.00           C
ATOM   1084  O   ARG    82      46.160  47.030  28.480  1.00  0.00           O
ATOM   1085  N   ASP    83      44.450  47.850  27.280  1.00  0.00           N
ATOM   1086  H   ASP    83      43.450  47.910  27.250  1.00  0.00           H
ATOM   1087  CA  ASP    83      45.110  48.110  26.000  1.00  0.00           C
ATOM   1088  HA  ASP    83      46.170  48.290  26.180  1.00  0.00           H
ATOM   1089  CB  ASP    83      45.020  46.890  25.090  1.00  0.00           C
ATOM   1090  HB1 ASP    83      43.960  46.610  25.020  1.00  0.00           H
ATOM   1091  HB2 ASP    83      45.500  46.060  25.600  1.00  0.00           H
ATOM   1092  CG  ASP    83      45.630  47.000  23.740  1.00  0.00           C
ATOM   1093  OD1 ASP    83      46.010  45.930  23.150  1.00  0.00           O
ATOM   1094  OD2 ASP    83      45.760  48.110  23.180  1.00  0.00           O
ATOM   1095  C   ASP    83      44.480  49.400  25.460  1.00  0.00           C
ATOM   1096  O   ASP    83      43.270  49.490  25.230  1.00  0.00           O
ATOM   1097  N   ASN    84      45.280  50.490  25.150  1.00  0.00           N
ATOM   1098  H   ASN    84      46.270  50.330  25.040  1.00  0.00           H
ATOM   1099  CA  ASN    84      44.780  51.850  24.970  1.00  0.00           C
ATOM   1100  HA  ASN    84      43.830  51.930  25.500  1.00  0.00           H
ATOM   1101  CB  ASN    84      45.690  52.910  25.610  1.00  0.00           C
ATOM   1102  HB1 ASN    84      45.330  53.920  25.450  1.00  0.00           H
ATOM   1103  HB2 ASN    84      46.710  52.820  25.240  1.00  0.00           H
ATOM   1104  CG  ASN    84      45.770  52.610  27.090  1.00  0.00           C
ATOM   1105  OD1 ASN    84      44.940  53.070  27.900  1.00  0.00           O
ATOM   1106  ND2 ASN    84      46.740  52.000  27.670  1.00  0.00           N
ATOM   1107 1HD2 ASN    84      47.510  51.670  27.120  1.00  0.00           H
ATOM   1108 2HD2 ASN    84      46.730  51.850  28.670  1.00  0.00           H
ATOM   1109  C   ASN    84      44.480  52.170  23.460  1.00  0.00           C
ATOM   1110  O   ASN    84      43.670  53.040  23.160  1.00  0.00           O
ATOM   1111  N   ALA    85      45.010  51.410  22.540  1.00  0.00           N
ATOM   1112  H   ALA    85      45.820  50.860  22.770  1.00  0.00           H
ATOM   1113  CA  ALA    85      44.600  51.440  21.130  1.00  0.00           C
ATOM   1114  HA  ALA    85      44.400  52.470  20.820  1.00  0.00           H
ATOM   1115  CB  ALA    85      45.710  50.930  20.270  1.00  0.00           C
ATOM   1116  HB1 ALA    85      46.700  51.280  20.590  1.00  0.00           H
ATOM   1117  HB2 ALA    85      45.600  49.850  20.180  1.00  0.00           H
ATOM   1118  HB3 ALA    85      45.530  51.380  19.290  1.00  0.00           H
ATOM   1119  C   ALA    85      43.300  50.690  20.910  1.00  0.00           C
ATOM   1120  O   ALA    85      42.420  50.950  20.090  1.00  0.00           O
ATOM   1121  N   LYS    86      43.170  49.600  21.690  1.00  0.00           N
ATOM   1122  H   LYS    86      43.890  49.400  22.380  1.00  0.00           H
ATOM   1123  CA  LYS    86      42.000  48.730  21.630  1.00  0.00           C
ATOM   1124  HA  LYS    86      41.540  48.800  20.640  1.00  0.00           H
ATOM   1125  CB  LYS    86      42.460  47.320  22.040  1.00  0.00           C
ATOM   1126  HB1 LYS    86      41.630  46.670  22.320  1.00  0.00           H
ATOM   1127  HB2 LYS    86      43.150  47.450  22.880  1.00  0.00           H
ATOM   1128  CG  LYS    86      43.250  46.660  20.830  1.00  0.00           C
ATOM   1129  HG1 LYS    86      44.070  47.290  20.480  1.00  0.00           H
ATOM   1130  HG2 LYS    86      42.490  46.550  20.050  1.00  0.00           H
ATOM   1131  CD  LYS    86      43.790  45.230  21.230  1.00  0.00           C
ATOM   1132  HD1 LYS    86      44.080  45.230  22.280  1.00  0.00           H
ATOM   1133  HD2 LYS    86      44.690  45.110  20.630  1.00  0.00           H
ATOM   1134  CE  LYS    86      42.680  44.240  20.870  1.00  0.00           C
ATOM   1135  HE1 LYS    86      42.310  44.460  19.870  1.00  0.00           H
ATOM   1136  HE2 LYS    86      41.770  44.400  21.450  1.00  0.00           H
ATOM   1137  NZ  LYS    86      43.080  42.880  21.020  1.00  0.00           N
ATOM   1138  HZ1 LYS    86      43.790  42.670  20.330  1.00  0.00           H
ATOM   1139  HZ2 LYS    86      43.560  42.750  21.900  1.00  0.00           H
ATOM   1140  HZ3 LYS    86      42.290  42.260  20.940  1.00  0.00           H
ATOM   1141  C   LYS    86      40.870  49.140  22.590  1.00  0.00           C
ATOM   1142  O   LYS    86      39.800  48.570  22.600  1.00  0.00           O
ATOM   1143  N   ASN    87      41.090  50.050  23.480  1.00  0.00           N
ATOM   1144  H   ASN    87      41.990  50.500  23.430  1.00  0.00           H
ATOM   1145  CA  ASN    87      40.070  50.530  24.560  1.00  0.00           C
ATOM   1146  HA  ASN    87      40.720  50.900  25.350  1.00  0.00           H
ATOM   1147  CB  ASN    87      39.230  51.660  23.970  1.00  0.00           C
ATOM   1148  HB1 ASN    87      38.490  52.000  24.690  1.00  0.00           H
ATOM   1149  HB2 ASN    87      38.600  51.300  23.160  1.00  0.00           H
ATOM   1150  CG  ASN    87      40.010  52.880  23.490  1.00  0.00           C
ATOM   1151  OD1 ASN    87      40.500  53.600  24.370  1.00  0.00           O
ATOM   1152  ND2 ASN    87      40.050  53.210  22.180  1.00  0.00           N
ATOM   1153 1HD2 ASN    87      39.680  52.610  21.460  1.00  0.00           H
ATOM   1154 2HD2 ASN    87      40.610  54.010  21.910  1.00  0.00           H
ATOM   1155  C   ASN    87      39.230  49.340  25.260  1.00  0.00           C
ATOM   1156  O   ASN    87      38.020  49.570  25.450  1.00  0.00           O
ATOM   1157  N   THR    88      39.900  48.210  25.620  1.00  0.00           N
ATOM   1158  H   THR    88      40.910  48.240  25.710  1.00  0.00           H
ATOM   1159  CA  THR    88      39.310  47.050  26.120  1.00  0.00           C
ATOM   1160  HA  THR    88      38.280  47.220  26.430  1.00  0.00           H
ATOM   1161  CB  THR    88      39.260  45.960  25.080  1.00  0.00           C
ATOM   1162  HB  THR    88      40.270  45.730  24.760  1.00  0.00           H
ATOM   1163  CG2 THR    88      38.720  44.530  25.370  1.00  0.00           C
ATOM   1164 1HG2 THR    88      38.700  43.940  24.460  1.00  0.00           H
ATOM   1165 2HG2 THR    88      39.370  44.030  26.090  1.00  0.00           H
ATOM   1166 3HG2 THR    88      37.700  44.500  25.760  1.00  0.00           H
ATOM   1167  OG1 THR    88      38.510  46.390  23.950  1.00  0.00           O
ATOM   1168  HG1 THR    88      38.860  47.220  23.630  1.00  0.00           H
ATOM   1169  C   THR    88      40.030  46.600  27.390  1.00  0.00           C
ATOM   1170  O   THR    88      41.290  46.630  27.440  1.00  0.00           O
ATOM   1171  N   MET    89      39.270  46.180  28.420  1.00  0.00           N
ATOM   1172  H   MET    89      38.270  46.210  28.270  1.00  0.00           H
ATOM   1173  CA  MET    89      39.760  45.560  29.660  1.00  0.00           C
ATOM   1174  HA  MET    89      40.790  45.900  29.710  1.00  0.00           H
ATOM   1175  CB  MET    89      38.920  46.050  30.850  1.00  0.00           C
ATOM   1176  HB1 MET    89      37.970  45.520  30.870  1.00  0.00           H
ATOM   1177  HB2 MET    89      38.710  47.120  30.880  1.00  0.00           H
ATOM   1178  CG  MET    89      39.560  45.720  32.240  1.00  0.00           C
ATOM   1179  HG1 MET    89      39.580  46.570  32.910  1.00  0.00           H
ATOM   1180  HG2 MET    89      40.590  45.420  32.040  1.00  0.00           H
ATOM   1181  SD  MET    89      38.700  44.410  33.160  1.00  0.00           S
ATOM   1182  CE  MET    89      37.310  45.340  33.970  1.00  0.00           C
ATOM   1183  HE1 MET    89      37.870  45.750  34.810  1.00  0.00           H
ATOM   1184  HE2 MET    89      37.050  46.170  33.310  1.00  0.00           H
ATOM   1185  HE3 MET    89      36.530  44.680  34.360  1.00  0.00           H
ATOM   1186  C   MET    89      39.740  44.020  29.560  1.00  0.00           C
ATOM   1187  O   MET    89      38.620  43.490  29.330  1.00  0.00           O
ATOM   1188  N   TYR    90      40.860  43.440  29.910  1.00  0.00           N
ATOM   1189  H   TYR    90      41.650  43.950  30.280  1.00  0.00           H
ATOM   1190  CA  TYR    90      41.050  41.980  29.950  1.00  0.00           C
ATOM   1191  HA  TYR    90      40.090  41.630  29.560  1.00  0.00           H
ATOM   1192  CB  TYR    90      42.120  41.530  28.970  1.00  0.00           C
ATOM   1193  HB1 TYR    90      42.180  40.440  28.900  1.00  0.00           H
ATOM   1194  HB2 TYR    90      43.060  41.930  29.350  1.00  0.00           H
ATOM   1195  CG  TYR    90      41.980  42.040  27.550  1.00  0.00           C
ATOM   1196  CD1 TYR    90      42.790  43.150  27.170  1.00  0.00           C
ATOM   1197  HD1 TYR    90      43.440  43.680  27.850  1.00  0.00           H
ATOM   1198  CE1 TYR    90      42.510  43.680  25.920  1.00  0.00           C
ATOM   1199  HE1 TYR    90      43.020  44.590  25.630  1.00  0.00           H
ATOM   1200  CZ  TYR    90      41.630  43.100  25.000  1.00  0.00           C
ATOM   1201  OH  TYR    90      41.580  43.660  23.750  1.00  0.00           O
ATOM   1202  HH  TYR    90      41.070  43.060  23.200  1.00  0.00           H
ATOM   1203  CE2 TYR    90      40.960  41.890  25.350  1.00  0.00           C
ATOM   1204  HE2 TYR    90      40.290  41.440  24.630  1.00  0.00           H
ATOM   1205  CD2 TYR    90      41.110  41.390  26.660  1.00  0.00           C
ATOM   1206  HD2 TYR    90      40.490  40.550  26.950  1.00  0.00           H
ATOM   1207  C   TYR    90      41.230  41.350  31.370  1.00  0.00           C
ATOM   1208  O   TYR    90      41.850  41.960  32.260  1.00  0.00           O
ATOM   1209  N   LEU    91      40.860  40.100  31.590  1.00  0.00           N
ATOM   1210  H   LEU    91      40.330  39.660  30.850  1.00  0.00           H
ATOM   1211  CA  LEU    91      41.280  39.320  32.800  1.00  0.00           C
ATOM   1212  HA  LEU    91      42.030  39.830  33.410  1.00  0.00           H
ATOM   1213  CB  LEU    91      40.030  39.130  33.660  1.00  0.00           C
ATOM   1214  HB1 LEU    91      39.230  38.830  32.990  1.00  0.00           H
ATOM   1215  HB2 LEU    91      39.960  40.110  34.120  1.00  0.00           H
ATOM   1216  CG  LEU    91      40.120  38.090  34.820  1.00  0.00           C
ATOM   1217  HG  LEU    91      40.340  37.140  34.340  1.00  0.00           H
ATOM   1218  CD1 LEU    91      41.180  38.380  35.830  1.00  0.00           C
ATOM   1219 1HD1 LEU    91      42.200  38.190  35.490  1.00  0.00           H
ATOM   1220 2HD1 LEU    91      41.070  39.370  36.280  1.00  0.00           H
ATOM   1221 3HD1 LEU    91      41.080  37.620  36.600  1.00  0.00           H
ATOM   1222  CD2 LEU    91      38.720  38.090  35.460  1.00  0.00           C
ATOM   1223 1HD2 LEU    91      37.950  37.870  34.720  1.00  0.00           H
ATOM   1224 2HD2 LEU    91      38.650  37.410  36.310  1.00  0.00           H
ATOM   1225 3HD2 LEU    91      38.480  39.090  35.810  1.00  0.00           H
ATOM   1226  C   LEU    91      41.720  37.910  32.390  1.00  0.00           C
ATOM   1227  O   LEU    91      40.910  37.140  31.850  1.00  0.00           O
ATOM   1228  N   GLN    92      43.020  37.680  32.560  1.00  0.00           N
ATOM   1229  H   GLN    92      43.580  38.470  32.840  1.00  0.00           H
ATOM   1230  CA  GLN    92      43.600  36.400  32.420  1.00  0.00           C
ATOM   1231  HA  GLN    92      43.210  35.820  31.590  1.00  0.00           H
ATOM   1232  CB  GLN    92      45.150  36.630  32.330  1.00  0.00           C
ATOM   1233  HB1 GLN    92      45.640  35.660  32.420  1.00  0.00           H
ATOM   1234  HB2 GLN    92      45.440  37.200  33.210  1.00  0.00           H
ATOM   1235  CG  GLN    92      45.670  37.270  31.020  1.00  0.00           C
ATOM   1236  HG1 GLN    92      45.080  36.900  30.190  1.00  0.00           H
ATOM   1237  HG2 GLN    92      46.730  37.020  30.920  1.00  0.00           H
ATOM   1238  CD  GLN    92      45.420  38.790  30.890  1.00  0.00           C
ATOM   1239  OE1 GLN    92      44.790  39.280  29.990  1.00  0.00           O
ATOM   1240  NE2 GLN    92      45.850  39.670  31.770  1.00  0.00           N
ATOM   1241 1HE2 GLN    92      46.160  39.390  32.690  1.00  0.00           H
ATOM   1242 2HE2 GLN    92      45.540  40.630  31.680  1.00  0.00           H
ATOM   1243  C   GLN    92      43.370  35.560  33.640  1.00  0.00           C
ATOM   1244  O   GLN    92      43.690  36.020  34.730  1.00  0.00           O
ATOM   1245  N   MET    93      42.770  34.400  33.470  1.00  0.00           N
ATOM   1246  H   MET    93      42.430  34.080  32.570  1.00  0.00           H
ATOM   1247  CA  MET    93      42.570  33.480  34.530  1.00  0.00           C
ATOM   1248  HA  MET    93      43.220  33.770  35.350  1.00  0.00           H
ATOM   1249  CB  MET    93      41.170  33.540  35.030  1.00  0.00           C
ATOM   1250  HB1 MET    93      41.010  34.570  35.350  1.00  0.00           H
ATOM   1251  HB2 MET    93      41.000  33.030  35.980  1.00  0.00           H
ATOM   1252  CG  MET    93      40.050  33.120  34.110  1.00  0.00           C
ATOM   1253  HG1 MET    93      40.210  32.140  33.670  1.00  0.00           H
ATOM   1254  HG2 MET    93      39.960  33.830  33.280  1.00  0.00           H
ATOM   1255  SD  MET    93      38.390  33.130  34.940  1.00  0.00           S
ATOM   1256  CE  MET    93      38.150  34.830  35.590  1.00  0.00           C
ATOM   1257  HE1 MET    93      38.110  35.590  34.810  1.00  0.00           H
ATOM   1258  HE2 MET    93      37.210  34.840  36.140  1.00  0.00           H
ATOM   1259  HE3 MET    93      38.940  35.050  36.320  1.00  0.00           H
ATOM   1260  C   MET    93      43.040  32.060  34.270  1.00  0.00           C
ATOM   1261  O   MET    93      43.090  31.600  33.140  1.00  0.00           O
ATOM   1262  N   ASN    94      43.530  31.420  35.310  1.00  0.00           N
ATOM   1263  H   ASN    94      43.430  31.960  36.150  1.00  0.00           H
ATOM   1264  CA  ASN    94      44.440  30.310  35.340  1.00  0.00           C
ATOM   1265  HA  ASN    94      44.350  29.790  34.390  1.00  0.00           H
ATOM   1266  CB  ASN    94      45.890  30.740  35.380  1.00  0.00           C
ATOM   1267  HB1 ASN    94      46.630  29.960  35.230  1.00  0.00           H
ATOM   1268  HB2 ASN    94      46.120  31.090  36.390  1.00  0.00           H
ATOM   1269  CG  ASN    94      46.290  31.810  34.340  1.00  0.00           C
ATOM   1270  OD1 ASN    94      46.510  31.570  33.170  1.00  0.00           O
ATOM   1271  ND2 ASN    94      46.360  32.990  34.810  1.00  0.00           N
ATOM   1272 1HD2 ASN    94      46.330  33.210  35.800  1.00  0.00           H
ATOM   1273 2HD2 ASN    94      46.560  33.700  34.120  1.00  0.00           H
ATOM   1274  C   ASN    94      44.100  29.220  36.380  1.00  0.00           C
ATOM   1275  O   ASN    94      43.530  29.470  37.440  1.00  0.00           O
ATOM   1276  N   SER    95      44.590  28.000  36.040  1.00  0.00           N
ATOM   1277  H   SER    95      45.040  27.980  35.140  1.00  0.00           H
ATOM   1278  CA  SER    95      44.380  26.840  36.910  1.00  0.00           C
ATOM   1279  HA  SER    95      44.610  25.990  36.270  1.00  0.00           H
ATOM   1280  CB  SER    95      45.320  26.850  38.140  1.00  0.00           C
ATOM   1281  HB1 SER    95      45.290  25.920  38.710  1.00  0.00           H
ATOM   1282  HB2 SER    95      45.180  27.670  38.850  1.00  0.00           H
ATOM   1283  OG  SER    95      46.720  26.930  37.800  1.00  0.00           O
ATOM   1284  HG  SER    95      47.030  26.140  37.360  1.00  0.00           H
ATOM   1285  C   SER    95      42.910  26.550  37.300  1.00  0.00           C
ATOM   1286  O   SER    95      42.740  26.330  38.450  1.00  0.00           O
ATOM   1287  N   LEU    96      41.900  26.740  36.470  1.00  0.00           N
ATOM   1288  H   LEU    96      42.070  26.880  35.490  1.00  0.00           H
ATOM   1289  CA  LEU    96      40.530  26.940  36.890  1.00  0.00           C
ATOM   1290  HA  LEU    96      40.620  27.770  37.590  1.00  0.00           H
ATOM   1291  CB  LEU    96      39.640  27.410  35.720  1.00  0.00           C
ATOM   1292  HB1 LEU    96      38.670  27.460  36.210  1.00  0.00           H
ATOM   1293  HB2 LEU    96      39.740  26.670  34.930  1.00  0.00           H
ATOM   1294  CG  LEU    96      39.990  28.830  35.080  1.00  0.00           C
ATOM   1295  HG  LEU    96      41.040  28.690  34.840  1.00  0.00           H
ATOM   1296  CD1 LEU    96      39.400  29.080  33.700  1.00  0.00           C
ATOM   1297 1HD1 LEU    96      39.800  29.980  33.210  1.00  0.00           H
ATOM   1298 2HD1 LEU    96      39.600  28.260  33.010  1.00  0.00           H
ATOM   1299 3HD1 LEU    96      38.330  29.230  33.620  1.00  0.00           H
ATOM   1300  CD2 LEU    96      39.850  30.000  36.090  1.00  0.00           C
ATOM   1301 1HD2 LEU    96      40.370  30.800  35.560  1.00  0.00           H
ATOM   1302 2HD2 LEU    96      38.820  30.280  36.300  1.00  0.00           H
ATOM   1303 3HD2 LEU    96      40.420  29.800  37.000  1.00  0.00           H
ATOM   1304  C   LEU    96      40.000  25.720  37.640  1.00  0.00           C
ATOM   1305  O   LEU    96      40.200  24.580  37.240  1.00  0.00           O
ATOM   1306  N   LYS    97      39.270  26.050  38.690  1.00  0.00           N
ATOM   1307  H   LYS    97      39.120  27.040  38.820  1.00  0.00           H
ATOM   1308  CA  LYS    97      38.600  25.140  39.590  1.00  0.00           C
ATOM   1309  HA  LYS    97      38.760  24.100  39.320  1.00  0.00           H
ATOM   1310  CB  LYS    97      39.190  25.460  40.950  1.00  0.00           C
ATOM   1311  HB1 LYS    97      38.490  25.110  41.710  1.00  0.00           H
ATOM   1312  HB2 LYS    97      39.120  26.530  41.120  1.00  0.00           H
ATOM   1313  CG  LYS    97      40.670  25.190  41.250  1.00  0.00           C
ATOM   1314  HG1 LYS    97      41.200  25.670  40.440  1.00  0.00           H
ATOM   1315  HG2 LYS    97      40.940  24.130  41.210  1.00  0.00           H
ATOM   1316  CD  LYS    97      41.180  25.890  42.520  1.00  0.00           C
ATOM   1317  HD1 LYS    97      40.700  25.470  43.400  1.00  0.00           H
ATOM   1318  HD2 LYS    97      41.030  26.970  42.420  1.00  0.00           H
ATOM   1319  CE  LYS    97      42.680  25.590  42.600  1.00  0.00           C
ATOM   1320  HE1 LYS    97      43.240  26.030  41.780  1.00  0.00           H
ATOM   1321  HE2 LYS    97      42.730  24.500  42.600  1.00  0.00           H
ATOM   1322  NZ  LYS    97      43.340  25.960  43.790  1.00  0.00           N
ATOM   1323  HZ1 LYS    97      43.080  26.900  44.070  1.00  0.00           H
ATOM   1324  HZ2 LYS    97      43.110  25.290  44.510  1.00  0.00           H
ATOM   1325  HZ3 LYS    97      44.340  25.840  43.820  1.00  0.00           H
ATOM   1326  C   LYS    97      37.050  25.380  39.580  1.00  0.00           C
ATOM   1327  O   LYS    97      36.620  26.460  39.410  1.00  0.00           O
ATOM   1328  N   PRO    98      36.230  24.400  39.920  1.00  0.00           N
ATOM   1329  CD  PRO    98      36.600  22.980  40.040  1.00  0.00           C
ATOM   1330  HD1 PRO    98      36.870  22.790  41.080  1.00  0.00           H
ATOM   1331  HD2 PRO    98      37.290  22.620  39.290  1.00  0.00           H
ATOM   1332  CG  PRO    98      35.300  22.320  39.750  1.00  0.00           C
ATOM   1333  HG1 PRO    98      35.180  21.370  40.270  1.00  0.00           H
ATOM   1334  HG2 PRO    98      35.100  22.310  38.680  1.00  0.00           H
ATOM   1335  CB  PRO    98      34.220  23.170  40.280  1.00  0.00           C
ATOM   1336  HB1 PRO    98      34.010  22.880  41.310  1.00  0.00           H
ATOM   1337  HB2 PRO    98      33.280  23.080  39.740  1.00  0.00           H
ATOM   1338  CA  PRO    98      34.810  24.530  40.090  1.00  0.00           C
ATOM   1339  HA  PRO    98      34.440  24.850  39.110  1.00  0.00           H
ATOM   1340  C   PRO    98      34.370  25.600  41.110  1.00  0.00           C
ATOM   1341  O   PRO    98      33.290  26.150  41.000  1.00  0.00           O
ATOM   1342  N   GLU    99      35.180  26.050  42.030  1.00  0.00           N
ATOM   1343  H   GLU    99      36.140  25.740  42.070  1.00  0.00           H
ATOM   1344  CA  GLU    99      34.870  27.300  42.800  1.00  0.00           C
ATOM   1345  HA  GLU    99      33.870  27.160  43.220  1.00  0.00           H
ATOM   1346  CB  GLU    99      35.840  27.380  44.020  1.00  0.00           C
ATOM   1347  HB1 GLU    99      35.700  26.460  44.590  1.00  0.00           H
ATOM   1348  HB2 GLU    99      35.430  28.140  44.690  1.00  0.00           H
ATOM   1349  CG  GLU    99      37.230  27.600  43.650  1.00  0.00           C
ATOM   1350  HG1 GLU    99      37.330  28.420  42.940  1.00  0.00           H
ATOM   1351  HG2 GLU    99      37.610  26.760  43.080  1.00  0.00           H
ATOM   1352  CD  GLU    99      38.110  27.970  44.860  1.00  0.00           C
ATOM   1353  OE1 GLU    99      38.480  29.130  45.090  1.00  0.00           O
ATOM   1354  OE2 GLU    99      38.490  27.050  45.610  1.00  0.00           O
ATOM   1355  C   GLU    99      34.780  28.640  42.040  1.00  0.00           C
ATOM   1356  O   GLU    99      34.420  29.580  42.640  1.00  0.00           O
ATOM   1357  N   ASP   100      35.280  28.570  40.810  1.00  0.00           N
ATOM   1358  H   ASP   100      35.600  27.650  40.540  1.00  0.00           H
ATOM   1359  CA  ASP   100      35.210  29.640  39.810  1.00  0.00           C
ATOM   1360  HA  ASP   100      35.060  30.600  40.300  1.00  0.00           H
ATOM   1361  CB  ASP   100      36.460  29.550  39.010  1.00  0.00           C
ATOM   1362  HB1 ASP   100      36.400  30.360  38.290  1.00  0.00           H
ATOM   1363  HB2 ASP   100      36.540  28.740  38.280  1.00  0.00           H
ATOM   1364  CG  ASP   100      37.750  29.590  39.840  1.00  0.00           C
ATOM   1365  OD1 ASP   100      37.810  30.310  40.870  1.00  0.00           O
ATOM   1366  OD2 ASP   100      38.730  28.950  39.410  1.00  0.00           O
ATOM   1367  C   ASP   100      33.940  29.490  39.000  1.00  0.00           C
ATOM   1368  O   ASP   100      33.700  30.460  38.300  1.00  0.00           O
ATOM   1369  N   THR   101      33.160  28.390  39.010  1.00  0.00           N
ATOM   1370  H   THR   101      33.440  27.640  39.620  1.00  0.00           H
ATOM   1371  CA  THR   101      31.990  28.270  38.250  1.00  0.00           C
ATOM   1372  HA  THR   101      32.190  28.550  37.210  1.00  0.00           H
ATOM   1373  CB  THR   101      31.560  26.800  38.280  1.00  0.00           C
ATOM   1374  HB  THR   101      31.640  26.340  39.270  1.00  0.00           H
ATOM   1375  CG2 THR   101      30.130  26.440  37.930  1.00  0.00           C
ATOM   1376 1HG2 THR   101      30.090  25.360  37.760  1.00  0.00           H
ATOM   1377 2HG2 THR   101      29.540  26.860  38.740  1.00  0.00           H
ATOM   1378 3HG2 THR   101      29.870  26.820  36.940  1.00  0.00           H
ATOM   1379  OG1 THR   101      32.370  26.070  37.440  1.00  0.00           O
ATOM   1380  HG1 THR   101      32.220  25.150  37.670  1.00  0.00           H
ATOM   1381  C   THR   101      30.940  29.290  38.720  1.00  0.00           C
ATOM   1382  O   THR   101      30.500  29.210  39.890  1.00  0.00           O
ATOM   1383  N   ALA   102      30.580  30.290  37.900  1.00  0.00           N
ATOM   1384  H   ALA   102      30.850  30.170  36.930  1.00  0.00           H
ATOM   1385  CA  ALA   102      29.840  31.560  38.290  1.00  0.00           C
ATOM   1386  HA  ALA   102      28.980  31.370  38.930  1.00  0.00           H
ATOM   1387  CB  ALA   102      30.750  32.470  39.070  1.00  0.00           C
ATOM   1388  HB1 ALA   102      30.910  32.110  40.080  1.00  0.00           H
ATOM   1389  HB2 ALA   102      31.730  32.670  38.640  1.00  0.00           H
ATOM   1390  HB3 ALA   102      30.250  33.440  39.140  1.00  0.00           H
ATOM   1391  C   ALA   102      29.420  32.330  36.970  1.00  0.00           C
ATOM   1392  O   ALA   102      30.010  32.140  35.860  1.00  0.00           O
ATOM   1393  N   VAL   103      28.560  33.320  37.120  1.00  0.00           N
ATOM   1394  H   VAL   103      28.030  33.390  37.980  1.00  0.00           H
ATOM   1395  CA  VAL   103      28.290  34.460  36.180  1.00  0.00           C
ATOM   1396  HA  VAL   103      28.440  34.170  35.140  1.00  0.00           H
ATOM   1397  CB  VAL   103      26.800  34.890  36.210  1.00  0.00           C
ATOM   1398  HB  VAL   103      26.460  35.250  37.190  1.00  0.00           H
ATOM   1399  CG1 VAL   103      26.660  35.940  35.110  1.00  0.00           C
ATOM   1400 1HG1 VAL   103      25.610  36.250  35.100  1.00  0.00           H
ATOM   1401 2HG1 VAL   103      27.310  36.810  35.190  1.00  0.00           H
ATOM   1402 3HG1 VAL   103      26.810  35.510  34.120  1.00  0.00           H
ATOM   1403  CG2 VAL   103      25.950  33.640  35.940  1.00  0.00           C
ATOM   1404 1HG2 VAL   103      26.480  33.000  35.240  1.00  0.00           H
ATOM   1405 2HG2 VAL   103      25.630  33.140  36.860  1.00  0.00           H
ATOM   1406 3HG2 VAL   103      24.980  33.950  35.570  1.00  0.00           H
ATOM   1407  C   VAL   103      29.180  35.620  36.530  1.00  0.00           C
ATOM   1408  O   VAL   103      29.130  36.010  37.750  1.00  0.00           O
ATOM   1409  N   TYR   104      30.090  36.080  35.660  1.00  0.00           N
ATOM   1410  H   TYR   104      29.990  35.580  34.800  1.00  0.00           H
ATOM   1411  CA  TYR   104      31.000  37.220  35.770  1.00  0.00           C
ATOM   1412  HA  TYR   104      31.200  37.430  36.820  1.00  0.00           H
ATOM   1413  CB  TYR   104      32.400  36.830  35.180  1.00  0.00           C
ATOM   1414  HB1 TYR   104      32.980  37.750  35.160  1.00  0.00           H
ATOM   1415  HB2 TYR   104      32.320  36.560  34.130  1.00  0.00           H
ATOM   1416  CG  TYR   104      33.170  35.750  35.970  1.00  0.00           C
ATOM   1417  CD1 TYR   104      32.840  34.420  35.820  1.00  0.00           C
ATOM   1418  HD1 TYR   104      32.020  34.190  35.160  1.00  0.00           H
ATOM   1419  CE1 TYR   104      33.400  33.400  36.540  1.00  0.00           C
ATOM   1420  HE1 TYR   104      33.080  32.380  36.390  1.00  0.00           H
ATOM   1421  CZ  TYR   104      34.500  33.750  37.390  1.00  0.00           C
ATOM   1422  OH  TYR   104      34.990  32.800  38.230  1.00  0.00           O
ATOM   1423  HH  TYR   104      34.510  31.980  38.160  1.00  0.00           H
ATOM   1424  CE2 TYR   104      34.930  35.100  37.490  1.00  0.00           C
ATOM   1425  HE2 TYR   104      35.760  35.410  38.110  1.00  0.00           H
ATOM   1426  CD2 TYR   104      34.230  36.060  36.830  1.00  0.00           C
ATOM   1427  HD2 TYR   104      34.590  37.060  37.000  1.00  0.00           H
ATOM   1428  C   TYR   104      30.450  38.500  35.260  1.00  0.00           C
ATOM   1429  O   TYR   104      30.090  38.530  34.110  1.00  0.00           O
ATOM   1430  N   TYR   105      30.410  39.510  36.030  1.00  0.00           N
ATOM   1431  H   TYR   105      30.850  39.540  36.940  1.00  0.00           H
ATOM   1432  CA  TYR   105      29.890  40.840  35.660  1.00  0.00           C
ATOM   1433  HA  TYR   105      29.330  40.820  34.720  1.00  0.00           H
ATOM   1434  CB  TYR   105      28.880  41.220  36.730  1.00  0.00           C
ATOM   1435  HB1 TYR   105      28.460  42.220  36.650  1.00  0.00           H
ATOM   1436  HB2 TYR   105      29.230  41.060  37.750  1.00  0.00           H
ATOM   1437  CG  TYR   105      27.650  40.320  36.760  1.00  0.00           C
ATOM   1438  CD1 TYR   105      27.460  39.270  37.660  1.00  0.00           C
ATOM   1439  HD1 TYR   105      28.260  39.110  38.370  1.00  0.00           H
ATOM   1440  CE1 TYR   105      26.300  38.510  37.650  1.00  0.00           C
ATOM   1441  HE1 TYR   105      26.330  37.720  38.390  1.00  0.00           H
ATOM   1442  CZ  TYR   105      25.270  38.680  36.750  1.00  0.00           C
ATOM   1443  OH  TYR   105      24.100  38.060  36.750  1.00  0.00           O
ATOM   1444  HH  TYR   105      23.540  38.370  36.040  1.00  0.00           H
ATOM   1445  CE2 TYR   105      25.490  39.650  35.710  1.00  0.00           C
ATOM   1446  HE2 TYR   105      24.730  39.750  34.940  1.00  0.00           H
ATOM   1447  CD2 TYR   105      26.600  40.530  35.780  1.00  0.00           C
ATOM   1448  HD2 TYR   105      26.730  41.320  35.050  1.00  0.00           H
ATOM   1449  C   TYR   105      30.940  41.960  35.550  1.00  0.00           C
ATOM   1450  O   TYR   105      31.700  42.040  36.450  1.00  0.00           O
ATOM   1451  N   CYS   106      30.980  42.740  34.430  1.00  0.00           N
ATOM   1452  H   CYS   106      30.310  42.640  33.680  1.00  0.00           H
ATOM   1453  CA  CYS   106      32.000  43.850  34.350  1.00  0.00           C
ATOM   1454  HA  CYS   106      32.830  43.610  35.010  1.00  0.00           H
ATOM   1455  CB  CYS   106      32.430  43.850  32.850  1.00  0.00           C
ATOM   1456  HB1 CYS   106      31.640  44.200  32.180  1.00  0.00           H
ATOM   1457  HB2 CYS   106      32.730  42.860  32.520  1.00  0.00           H
ATOM   1458  SG  CYS   106      33.810  44.980  32.550  1.00  0.00           S
ATOM   1459  C   CYS   106      31.430  45.280  34.680  1.00  0.00           C
ATOM   1460  O   CYS   106      30.240  45.570  34.430  1.00  0.00           O
ATOM   1461  N   ALA   107      32.310  46.100  35.260  1.00  0.00           N
ATOM   1462  H   ALA   107      33.280  45.840  35.370  1.00  0.00           H
ATOM   1463  CA  ALA   107      31.880  47.360  35.760  1.00  0.00           C
ATOM   1464  HA  ALA   107      31.080  47.780  35.140  1.00  0.00           H
ATOM   1465  CB  ALA   107      31.490  47.060  37.200  1.00  0.00           C
ATOM   1466  HB1 ALA   107      30.650  46.360  37.130  1.00  0.00           H
ATOM   1467  HB2 ALA   107      32.310  46.710  37.830  1.00  0.00           H
ATOM   1468  HB3 ALA   107      31.240  47.960  37.760  1.00  0.00           H
ATOM   1469  C   ALA   107      32.960  48.450  35.630  1.00  0.00           C
ATOM   1470  O   ALA   107      34.160  48.160  35.380  1.00  0.00           O
ATOM   1471  N   ALA   108      32.550  49.720  35.760  1.00  0.00           N
ATOM   1472  H   ALA   108      31.640  49.950  36.140  1.00  0.00           H
ATOM   1473  CA  ALA   108      33.520  50.840  35.790  1.00  0.00           C
ATOM   1474  HA  ALA   108      34.410  50.500  36.310  1.00  0.00           H
ATOM   1475  CB  ALA   108      33.900  51.250  34.370  1.00  0.00           C
ATOM   1476  HB1 ALA   108      34.560  52.120  34.380  1.00  0.00           H
ATOM   1477  HB2 ALA   108      34.320  50.410  33.810  1.00  0.00           H
ATOM   1478  HB3 ALA   108      33.000  51.530  33.820  1.00  0.00           H
ATOM   1479  C   ALA   108      33.060  52.000  36.690  1.00  0.00           C
ATOM   1480  O   ALA   108      31.860  52.170  36.900  1.00  0.00           O
ATOM   1481  N   ASP   109      34.040  52.850  37.060  1.00  0.00           N
ATOM   1482  H   ASP   109      34.970  52.780  36.670  1.00  0.00           H
ATOM   1483  CA  ASP   109      33.840  54.020  38.020  1.00  0.00           C
ATOM   1484  HA  ASP   109      32.890  54.470  37.740  1.00  0.00           H
ATOM   1485  CB  ASP   109      33.680  53.490  39.420  1.00  0.00           C
ATOM   1486  HB1 ASP   109      34.580  52.970  39.730  1.00  0.00           H
ATOM   1487  HB2 ASP   109      32.870  52.780  39.300  1.00  0.00           H
ATOM   1488  CG  ASP   109      33.220  54.580  40.480  1.00  0.00           C
ATOM   1489  OD1 ASP   109      32.040  54.990  40.390  1.00  0.00           O
ATOM   1490  OD2 ASP   109      34.100  55.150  41.150  1.00  0.00           O
ATOM   1491  C   ASP   109      35.040  55.050  37.900  1.00  0.00           C
ATOM   1492  O   ASP   109      35.990  54.720  37.160  1.00  0.00           O
ATOM   1493  N   ARG   110      35.020  56.180  38.580  1.00  0.00           N
ATOM   1494  H   ARG   110      34.290  56.380  39.260  1.00  0.00           H
ATOM   1495  CA  ARG   110      36.160  57.180  38.560  1.00  0.00           C
ATOM   1496  HA  ARG   110      36.690  57.060  37.610  1.00  0.00           H
ATOM   1497  CB  ARG   110      35.550  58.600  38.630  1.00  0.00           C
ATOM   1498  HB1 ARG   110      34.920  58.610  39.520  1.00  0.00           H
ATOM   1499  HB2 ARG   110      34.930  58.850  37.770  1.00  0.00           H
ATOM   1500  CG  ARG   110      36.590  59.700  38.670  1.00  0.00           C
ATOM   1501  HG1 ARG   110      37.220  59.630  39.560  1.00  0.00           H
ATOM   1502  HG2 ARG   110      36.010  60.620  38.720  1.00  0.00           H
ATOM   1503  CD  ARG   110      37.570  59.680  37.510  1.00  0.00           C
ATOM   1504  HD1 ARG   110      37.060  59.500  36.560  1.00  0.00           H
ATOM   1505  HD2 ARG   110      38.260  58.860  37.700  1.00  0.00           H
ATOM   1506  NE  ARG   110      38.310  60.920  37.510  1.00  0.00           N
ATOM   1507  HE  ARG   110      37.850  61.690  37.970  1.00  0.00           H
ATOM   1508  CZ  ARG   110      39.480  61.230  37.160  1.00  0.00           C
ATOM   1509  NH1 ARG   110      40.250  60.380  36.500  1.00  0.00           N
ATOM   1510 1HH1 ARG   110      39.690  59.610  36.170  1.00  0.00           H
ATOM   1511 2HH1 ARG   110      41.120  60.820  36.270  1.00  0.00           H
ATOM   1512  NH2 ARG   110      40.020  62.380  37.430  1.00  0.00           N
ATOM   1513 1HH2 ARG   110      39.680  63.050  38.100  1.00  0.00           H
ATOM   1514 2HH2 ARG   110      40.940  62.530  37.040  1.00  0.00           H
ATOM   1515  C   ARG   110      37.180  56.870  39.730  1.00  0.00           C
ATOM   1516  O   ARG   110      38.400  57.030  39.560  1.00  0.00           O
ATOM   1517  N   PHE   111      36.700  56.440  40.930  1.00  0.00           N
ATOM   1518  H   PHE   111      35.700  56.340  41.000  1.00  0.00           H
ATOM   1519  CA  PHE   111      37.520  56.200  42.120  1.00  0.00           C
ATOM   1520  HA  PHE   111      38.550  56.360  41.800  1.00  0.00           H
ATOM   1521  CB  PHE   111      37.200  57.300  43.130  1.00  0.00           C
ATOM   1522  HB1 PHE   111      37.700  57.180  44.090  1.00  0.00           H
ATOM   1523  HB2 PHE   111      36.130  57.080  43.210  1.00  0.00           H
ATOM   1524  CG  PHE   111      37.450  58.720  42.690  1.00  0.00           C
ATOM   1525  CD1 PHE   111      36.310  59.530  42.610  1.00  0.00           C
ATOM   1526  HD1 PHE   111      35.290  59.160  42.670  1.00  0.00           H
ATOM   1527  CE1 PHE   111      36.460  60.860  42.230  1.00  0.00           C
ATOM   1528  HE1 PHE   111      35.600  61.510  42.150  1.00  0.00           H
ATOM   1529  CZ  PHE   111      37.740  61.350  42.020  1.00  0.00           C
ATOM   1530  HZ  PHE   111      37.780  62.390  41.730  1.00  0.00           H
ATOM   1531  CE2 PHE   111      38.890  60.570  42.130  1.00  0.00           C
ATOM   1532  HE2 PHE   111      39.880  60.950  41.920  1.00  0.00           H
ATOM   1533  CD2 PHE   111      38.760  59.240  42.420  1.00  0.00           C
ATOM   1534  HD2 PHE   111      39.610  58.610  42.630  1.00  0.00           H
ATOM   1535  C   PHE   111      37.430  54.850  42.790  1.00  0.00           C
ATOM   1536  O   PHE   111      38.350  54.350  43.490  1.00  0.00           O
ATOM   1537  N   LEU   112      36.260  54.190  42.640  1.00  0.00           N
ATOM   1538  H   LEU   112      35.580  54.780  42.190  1.00  0.00           H
ATOM   1539  CA  LEU   112      35.930  52.980  43.390  1.00  0.00           C
ATOM   1540  HA  LEU   112      36.160  53.170  44.440  1.00  0.00           H
ATOM   1541  CB  LEU   112      34.400  52.660  43.360  1.00  0.00           C
ATOM   1542  HB1 LEU   112      34.310  51.660  43.800  1.00  0.00           H
ATOM   1543  HB2 LEU   112      33.980  52.500  42.370  1.00  0.00           H
ATOM   1544  CG  LEU   112      33.440  53.570  44.050  1.00  0.00           C
ATOM   1545  HG  LEU   112      33.640  54.580  43.690  1.00  0.00           H
ATOM   1546  CD1 LEU   112      32.020  53.040  43.680  1.00  0.00           C
ATOM   1547 1HD1 LEU   112      31.920  52.010  44.030  1.00  0.00           H
ATOM   1548 2HD1 LEU   112      31.320  53.710  44.180  1.00  0.00           H
ATOM   1549 3HD1 LEU   112      31.850  53.010  42.610  1.00  0.00           H
ATOM   1550  CD2 LEU   112      33.730  53.560  45.510  1.00  0.00           C
ATOM   1551 1HD2 LEU   112      33.820  52.600  46.030  1.00  0.00           H
ATOM   1552 2HD2 LEU   112      34.620  54.160  45.680  1.00  0.00           H
ATOM   1553 3HD2 LEU   112      32.960  54.180  45.970  1.00  0.00           H
ATOM   1554  C   LEU   112      36.760  51.820  43.000  1.00  0.00           C
ATOM   1555  O   LEU   112      37.360  51.830  41.930  1.00  0.00           O
ATOM   1556  N   THR   113      37.080  51.000  44.000  1.00  0.00           N
ATOM   1557  H   THR   113      36.800  51.290  44.930  1.00  0.00           H
ATOM   1558  CA  THR   113      37.990  49.880  43.910  1.00  0.00           C
ATOM   1559  HA  THR   113      38.360  49.810  42.890  1.00  0.00           H
ATOM   1560  CB  THR   113      39.180  50.020  44.850  1.00  0.00           C
ATOM   1561  HB  THR   113      39.790  49.120  44.840  1.00  0.00           H
ATOM   1562  CG2 THR   113      40.080  51.170  44.360  1.00  0.00           C
ATOM   1563 1HG2 THR   113      40.210  51.180  43.280  1.00  0.00           H
ATOM   1564 2HG2 THR   113      39.580  52.120  44.510  1.00  0.00           H
ATOM   1565 3HG2 THR   113      41.060  50.930  44.790  1.00  0.00           H
ATOM   1566  OG1 THR   113      38.780  50.180  46.220  1.00  0.00           O
ATOM   1567  HG1 THR   113      39.610  50.240  46.690  1.00  0.00           H
ATOM   1568  C   THR   113      37.400  48.510  44.250  1.00  0.00           C
ATOM   1569  O   THR   113      37.710  47.540  43.600  1.00  0.00           O
ATOM   1570  N   ARG   132      36.590  48.390  45.330  1.00  0.00           N
ATOM   1571  H   ARG   132      36.400  49.210  45.880  1.00  0.00           H
ATOM   1572  CA  ARG   132      36.130  47.090  45.880  1.00  0.00           C
ATOM   1573  HA  ARG   132      36.320  46.260  45.200  1.00  0.00           H
ATOM   1574  CB  ARG   132      36.910  46.730  47.170  1.00  0.00           C
ATOM   1575  HB1 ARG   132      36.460  45.870  47.660  1.00  0.00           H
ATOM   1576  HB2 ARG   132      36.800  47.510  47.920  1.00  0.00           H
ATOM   1577  CG  ARG   132      38.410  46.420  47.040  1.00  0.00           C
ATOM   1578  HG1 ARG   132      39.020  47.200  46.590  1.00  0.00           H
ATOM   1579  HG2 ARG   132      38.480  45.510  46.450  1.00  0.00           H
ATOM   1580  CD  ARG   132      38.960  46.220  48.470  1.00  0.00           C
ATOM   1581  HD1 ARG   132      38.330  45.490  48.990  1.00  0.00           H
ATOM   1582  HD2 ARG   132      38.860  47.100  49.110  1.00  0.00           H
ATOM   1583  NE  ARG   132      40.360  45.740  48.330  1.00  0.00           N
ATOM   1584  HE  ARG   132      41.070  46.450  48.260  1.00  0.00           H
ATOM   1585  CZ  ARG   132      40.790  44.440  48.440  1.00  0.00           C
ATOM   1586  NH1 ARG   132      39.930  43.470  48.440  1.00  0.00           N
ATOM   1587 1HH1 ARG   132      38.950  43.580  48.220  1.00  0.00           H
ATOM   1588 2HH1 ARG   132      40.300  42.520  48.410  1.00  0.00           H
ATOM   1589  NH2 ARG   132      42.030  44.060  48.610  1.00  0.00           N
ATOM   1590 1HH2 ARG   132      42.780  44.730  48.690  1.00  0.00           H
ATOM   1591 2HH2 ARG   132      42.210  43.090  48.390  1.00  0.00           H
ATOM   1592  C   ARG   132      34.630  47.020  46.100  1.00  0.00           C
ATOM   1593  O   ARG   132      34.110  45.940  45.930  1.00  0.00           O
ATOM   1594  N   SER   133      33.970  48.120  46.380  1.00  0.00           N
ATOM   1595  H   SER   133      34.470  48.990  46.470  1.00  0.00           H
ATOM   1596  CA  SER   133      32.560  48.070  46.850  1.00  0.00           C
ATOM   1597  HA  SER   133      32.340  47.080  47.270  1.00  0.00           H
ATOM   1598  CB  SER   133      32.320  49.140  47.850  1.00  0.00           C
ATOM   1599  HB1 SER   133      33.040  49.020  48.660  1.00  0.00           H
ATOM   1600  HB2 SER   133      31.350  48.990  48.300  1.00  0.00           H
ATOM   1601  OG  SER   133      32.550  50.440  47.240  1.00  0.00           O
ATOM   1602  HG  SER   133      32.630  51.080  47.950  1.00  0.00           H
ATOM   1603  C   SER   133      31.600  48.070  45.630  1.00  0.00           C
ATOM   1604  O   SER   133      32.000  48.550  44.600  1.00  0.00           O
ATOM   1605  N   VAL   134      30.410  47.540  45.760  1.00  0.00           N
ATOM   1606  H   VAL   134      30.160  47.170  46.670  1.00  0.00           H
ATOM   1607  CA  VAL   134      29.420  47.260  44.720  1.00  0.00           C
ATOM   1608  HA  VAL   134      29.880  46.880  43.810  1.00  0.00           H
ATOM   1609  CB  VAL   134      28.270  46.260  45.080  1.00  0.00           C
ATOM   1610  HB  VAL   134      27.610  46.140  44.220  1.00  0.00           H
ATOM   1611  CG1 VAL   134      28.800  44.810  45.380  1.00  0.00           C
ATOM   1612 1HG1 VAL   134      29.050  44.370  44.410  1.00  0.00           H
ATOM   1613 2HG1 VAL   134      29.630  44.830  46.090  1.00  0.00           H
ATOM   1614 3HG1 VAL   134      27.970  44.320  45.910  1.00  0.00           H
ATOM   1615  CG2 VAL   134      27.380  46.710  46.270  1.00  0.00           C
ATOM   1616 1HG2 VAL   134      26.660  45.920  46.460  1.00  0.00           H
ATOM   1617 2HG2 VAL   134      28.000  46.840  47.150  1.00  0.00           H
ATOM   1618 3HG2 VAL   134      26.930  47.680  46.080  1.00  0.00           H
ATOM   1619  C   VAL   134      28.810  48.550  44.110  1.00  0.00           C
ATOM   1620  O   VAL   134      27.720  48.480  43.540  1.00  0.00           O
ATOM   1621  N   LYS   135      29.430  49.690  44.270  1.00  0.00           N
ATOM   1622  H   LYS   135      30.370  49.640  44.610  1.00  0.00           H
ATOM   1623  CA  LYS   135      28.890  51.020  44.050  1.00  0.00           C
ATOM   1624  HA  LYS   135      27.830  50.740  44.000  1.00  0.00           H
ATOM   1625  CB  LYS   135      29.100  51.970  45.290  1.00  0.00           C
ATOM   1626  HB1 LYS   135      29.010  53.030  45.050  1.00  0.00           H
ATOM   1627  HB2 LYS   135      30.140  51.870  45.610  1.00  0.00           H
ATOM   1628  CG  LYS   135      28.210  51.680  46.510  1.00  0.00           C
ATOM   1629  HG1 LYS   135      28.600  50.750  46.940  1.00  0.00           H
ATOM   1630  HG2 LYS   135      27.170  51.600  46.200  1.00  0.00           H
ATOM   1631  CD  LYS   135      28.350  52.740  47.560  1.00  0.00           C
ATOM   1632  HD1 LYS   135      27.930  53.650  47.140  1.00  0.00           H
ATOM   1633  HD2 LYS   135      29.400  52.990  47.700  1.00  0.00           H
ATOM   1634  CE  LYS   135      27.780  52.340  48.940  1.00  0.00           C
ATOM   1635  HE1 LYS   135      27.830  53.210  49.600  1.00  0.00           H
ATOM   1636  HE2 LYS   135      28.450  51.590  49.360  1.00  0.00           H
ATOM   1637  NZ  LYS   135      26.380  51.980  48.930  1.00  0.00           N
ATOM   1638  HZ1 LYS   135      26.090  51.850  49.890  1.00  0.00           H
ATOM   1639  HZ2 LYS   135      25.850  52.740  48.530  1.00  0.00           H
ATOM   1640  HZ3 LYS   135      26.120  51.170  48.390  1.00  0.00           H
ATOM   1641  C   LYS   135      29.280  51.520  42.660  1.00  0.00           C
ATOM   1642  O   LYS   135      28.950  52.710  42.360  1.00  0.00           O
ATOM   1643  N   TYR   136      29.950  50.740  41.830  1.00  0.00           N
ATOM   1644  H   TYR   136      30.070  49.750  41.980  1.00  0.00           H
ATOM   1645  CA  TYR   136      30.440  51.250  40.550  1.00  0.00           C
ATOM   1646  HA  TYR   136      31.180  52.010  40.810  1.00  0.00           H
ATOM   1647  CB  TYR   136      31.180  50.080  39.820  1.00  0.00           C
ATOM   1648  HB1 TYR   136      31.240  50.290  38.750  1.00  0.00           H
ATOM   1649  HB2 TYR   136      30.580  49.180  39.700  1.00  0.00           H
ATOM   1650  CG  TYR   136      32.630  49.750  40.270  1.00  0.00           C
ATOM   1651  CD1 TYR   136      33.010  49.350  41.580  1.00  0.00           C
ATOM   1652  HD1 TYR   136      32.250  49.490  42.340  1.00  0.00           H
ATOM   1653  CE1 TYR   136      34.200  48.720  41.840  1.00  0.00           C
ATOM   1654  HE1 TYR   136      34.320  48.260  42.810  1.00  0.00           H
ATOM   1655  CZ  TYR   136      35.190  48.620  40.840  1.00  0.00           C
ATOM   1656  OH  TYR   136      36.320  47.980  41.150  1.00  0.00           O
ATOM   1657  HH  TYR   136      36.400  47.850  42.100  1.00  0.00           H
ATOM   1658  CE2 TYR   136      34.950  49.180  39.510  1.00  0.00           C
ATOM   1659  HE2 TYR   136      35.640  49.010  38.690  1.00  0.00           H
ATOM   1660  CD2 TYR   136      33.600  49.630  39.290  1.00  0.00           C
ATOM   1661  HD2 TYR   136      33.290  49.840  38.280  1.00  0.00           H
ATOM   1662  C   TYR   136      29.360  51.880  39.720  1.00  0.00           C
ATOM   1663  O   TYR   136      28.210  51.520  39.870  1.00  0.00           O
ATOM   1664  N   ASP   137      29.750  52.820  38.860  1.00  0.00           N
ATOM   1665  H   ASP   137      30.740  52.960  38.720  1.00  0.00           H
ATOM   1666  CA  ASP   137      28.830  53.600  38.050  1.00  0.00           C
ATOM   1667  HA  ASP   137      28.020  53.900  38.710  1.00  0.00           H
ATOM   1668  CB  ASP   137      29.420  54.910  37.540  1.00  0.00           C
ATOM   1669  HB1 ASP   137      30.260  54.710  36.880  1.00  0.00           H
ATOM   1670  HB2 ASP   137      29.730  55.460  38.430  1.00  0.00           H
ATOM   1671  CG  ASP   137      28.390  55.850  36.850  1.00  0.00           C
ATOM   1672  OD1 ASP   137      27.150  55.750  37.110  1.00  0.00           O
ATOM   1673  OD2 ASP   137      28.780  56.920  36.390  1.00  0.00           O
ATOM   1674  C   ASP   137      28.170  52.770  36.870  1.00  0.00           C
ATOM   1675  O   ASP   137      26.960  52.580  36.840  1.00  0.00           O
ATOM   1676  N   TYR   138      29.060  52.320  36.000  1.00  0.00           N
ATOM   1677  H   TYR   138      29.970  52.750  36.070  1.00  0.00           H
ATOM   1678  CA  TYR   138      28.740  51.730  34.770  1.00  0.00           C
ATOM   1679  HA  TYR   138      27.700  51.890  34.520  1.00  0.00           H
ATOM   1680  CB  TYR   138      29.550  52.290  33.600  1.00  0.00           C
ATOM   1681  HB1 TYR   138      29.030  51.900  32.730  1.00  0.00           H
ATOM   1682  HB2 TYR   138      30.560  51.880  33.580  1.00  0.00           H
ATOM   1683  CG  TYR   138      29.560  53.790  33.570  1.00  0.00           C
ATOM   1684  CD1 TYR   138      30.750  54.460  33.750  1.00  0.00           C
ATOM   1685  HD1 TYR   138      31.660  53.910  33.990  1.00  0.00           H
ATOM   1686  CE1 TYR   138      30.890  55.820  33.450  1.00  0.00           C
ATOM   1687  HE1 TYR   138      31.860  56.280  33.570  1.00  0.00           H
ATOM   1688  CZ  TYR   138      29.730  56.530  33.070  1.00  0.00           C
ATOM   1689  OH  TYR   138      29.760  57.870  32.780  1.00  0.00           O
ATOM   1690  HH  TYR   138      28.930  58.270  32.510  1.00  0.00           H
ATOM   1691  CE2 TYR   138      28.420  55.850  33.160  1.00  0.00           C
ATOM   1692  HE2 TYR   138      27.550  56.440  32.940  1.00  0.00           H
ATOM   1693  CD2 TYR   138      28.350  54.470  33.330  1.00  0.00           C
ATOM   1694  HD2 TYR   138      27.390  53.990  33.280  1.00  0.00           H
ATOM   1695  C   TYR   138      28.810  50.190  34.850  1.00  0.00           C
ATOM   1696  O   TYR   138      29.620  49.650  35.590  1.00  0.00           O
ATOM   1697  N   TRP   139      27.990  49.460  34.040  1.00  0.00           N
ATOM   1698  H   TRP   139      27.400  50.070  33.500  1.00  0.00           H
ATOM   1699  CA  TRP   139      27.820  47.980  34.050  1.00  0.00           C
ATOM   1700  HA  TRP   139      28.760  47.530  34.370  1.00  0.00           H
ATOM   1701  CB  TRP   139      26.620  47.630  34.990  1.00  0.00           C
ATOM   1702  HB1 TRP   139      26.480  46.550  35.040  1.00  0.00           H
ATOM   1703  HB2 TRP   139      25.720  48.140  34.640  1.00  0.00           H
ATOM   1704  CG  TRP   139      26.920  48.100  36.420  1.00  0.00           C
ATOM   1705  CD1 TRP   139      26.560  49.330  36.810  1.00  0.00           C
ATOM   1706  HD1 TRP   139      26.110  50.110  36.200  1.00  0.00           H
ATOM   1707  NE1 TRP   139      27.110  49.480  38.040  1.00  0.00           N
ATOM   1708  HE1 TRP   139      27.120  50.350  38.550  1.00  0.00           H
ATOM   1709  CE2 TRP   139      27.640  48.370  38.650  1.00  0.00           C
ATOM   1710  CZ2 TRP   139      28.220  48.080  39.900  1.00  0.00           C
ATOM   1711  HZ2 TRP   139      28.290  48.890  40.610  1.00  0.00           H
ATOM   1712  CH2 TRP   139      28.670  46.780  40.170  1.00  0.00           C
ATOM   1713  HH2 TRP   139      29.110  46.360  41.060  1.00  0.00           H
ATOM   1714  CZ3 TRP   139      28.560  45.790  39.160  1.00  0.00           C
ATOM   1715  HZ3 TRP   139      28.900  44.780  39.330  1.00  0.00           H
ATOM   1716  CE3 TRP   139      28.020  46.160  37.840  1.00  0.00           C
ATOM   1717  HE3 TRP   139      28.060  45.400  37.070  1.00  0.00           H
ATOM   1718  CD2 TRP   139      27.520  47.430  37.580  1.00  0.00           C
ATOM   1719  C   TRP   139      27.530  47.450  32.640  1.00  0.00           C
ATOM   1720  O   TRP   139      27.050  48.200  31.820  1.00  0.00           O
ATOM   1721  N   GLY   140      27.610  46.110  32.460  1.00  0.00           N
ATOM   1722  H   GLY   140      27.970  45.490  33.170  1.00  0.00           H
ATOM   1723  CA  GLY   140      27.120  45.330  31.290  1.00  0.00           C
ATOM   1724  HA1 GLY   140      27.940  44.900  30.720  1.00  0.00           H
ATOM   1725  HA2 GLY   140      26.630  46.040  30.630  1.00  0.00           H
ATOM   1726  C   GLY   140      26.090  44.270  31.690  1.00  0.00           C
ATOM   1727  O   GLY   140      25.300  44.610  32.560  1.00  0.00           O
ATOM   1728  N   GLN   141      25.990  43.090  30.990  1.00  0.00           N
ATOM   1729  H   GLN   141      26.640  42.760  30.280  1.00  0.00           H
ATOM   1730  CA  GLN   141      25.000  42.010  31.290  1.00  0.00           C
ATOM   1731  HA  GLN   141      24.320  42.380  32.050  1.00  0.00           H
ATOM   1732  CB  GLN   141      24.290  41.720  30.000  1.00  0.00           C
ATOM   1733  HB1 GLN   141      23.720  40.800  30.000  1.00  0.00           H
ATOM   1734  HB2 GLN   141      25.010  41.560  29.190  1.00  0.00           H
ATOM   1735  CG  GLN   141      23.380  42.900  29.560  1.00  0.00           C
ATOM   1736  HG1 GLN   141      24.120  43.680  29.400  1.00  0.00           H
ATOM   1737  HG2 GLN   141      22.680  43.270  30.310  1.00  0.00           H
ATOM   1738  CD  GLN   141      22.670  42.710  28.230  1.00  0.00           C
ATOM   1739  OE1 GLN   141      22.340  41.650  27.690  1.00  0.00           O
ATOM   1740  NE2 GLN   141      22.310  43.790  27.670  1.00  0.00           N
ATOM   1741 1HE2 GLN   141      22.720  44.670  27.930  1.00  0.00           H
ATOM   1742 2HE2 GLN   141      21.820  43.640  26.800  1.00  0.00           H
ATOM   1743  C   GLN   141      25.680  40.750  31.880  1.00  0.00           C
ATOM   1744  O   GLN   141      25.020  39.790  32.240  1.00  0.00           O
ATOM   1745  N   GLY   142      26.980  40.750  32.010  1.00  0.00           N
ATOM   1746  H   GLY   142      27.440  41.620  31.790  1.00  0.00           H
ATOM   1747  CA  GLY   142      27.800  39.570  32.410  1.00  0.00           C
ATOM   1748  HA1 GLY   142      27.420  39.130  33.340  1.00  0.00           H
ATOM   1749  HA2 GLY   142      28.770  39.970  32.700  1.00  0.00           H
ATOM   1750  C   GLY   142      27.980  38.390  31.400  1.00  0.00           C
ATOM   1751  O   GLY   142      27.380  38.430  30.340  1.00  0.00           O
ATOM   1752  N   THR   143      28.810  37.430  31.670  1.00  0.00           N
ATOM   1753  H   THR   143      29.410  37.560  32.470  1.00  0.00           H
ATOM   1754  CA  THR   143      29.280  36.280  30.880  1.00  0.00           C
ATOM   1755  HA  THR   143      28.510  36.020  30.160  1.00  0.00           H
ATOM   1756  CB  THR   143      30.580  36.630  30.080  1.00  0.00           C
ATOM   1757  HB  THR   143      30.580  37.720  29.960  1.00  0.00           H
ATOM   1758  CG2 THR   143      31.970  36.250  30.770  1.00  0.00           C
ATOM   1759 1HG2 THR   143      32.840  36.560  30.190  1.00  0.00           H
ATOM   1760 2HG2 THR   143      32.020  36.600  31.800  1.00  0.00           H
ATOM   1761 3HG2 THR   143      31.980  35.160  30.790  1.00  0.00           H
ATOM   1762  OG1 THR   143      30.490  35.970  28.840  1.00  0.00           O
ATOM   1763  HG1 THR   143      29.950  36.450  28.220  1.00  0.00           H
ATOM   1764  C   THR   143      29.560  35.090  31.770  1.00  0.00           C
ATOM   1765  O   THR   143      29.930  35.250  32.890  1.00  0.00           O
ATOM   1766  N   GLN   144      29.500  33.910  31.220  1.00  0.00           N
ATOM   1767  H   GLN   144      29.220  33.900  30.250  1.00  0.00           H
ATOM   1768  CA  GLN   144      29.360  32.680  32.040  1.00  0.00           C
ATOM   1769  HA  GLN   144      29.460  33.020  33.070  1.00  0.00           H
ATOM   1770  CB  GLN   144      28.000  31.980  31.950  1.00  0.00           C
ATOM   1771  HB1 GLN   144      28.050  31.200  32.710  1.00  0.00           H
ATOM   1772  HB2 GLN   144      27.970  31.500  30.970  1.00  0.00           H
ATOM   1773  CG  GLN   144      26.740  32.840  32.090  1.00  0.00           C
ATOM   1774  HG1 GLN   144      26.890  33.490  32.950  1.00  0.00           H
ATOM   1775  HG2 GLN   144      25.860  32.220  32.260  1.00  0.00           H
ATOM   1776  CD  GLN   144      26.410  33.750  30.930  1.00  0.00           C
ATOM   1777  OE1 GLN   144      26.930  33.760  29.820  1.00  0.00           O
ATOM   1778  NE2 GLN   144      25.580  34.730  31.190  1.00  0.00           N
ATOM   1779 1HE2 GLN   144      25.190  34.850  32.120  1.00  0.00           H
ATOM   1780 2HE2 GLN   144      25.360  35.390  30.450  1.00  0.00           H
ATOM   1781  C   GLN   144      30.500  31.650  31.780  1.00  0.00           C
ATOM   1782  O   GLN   144      30.940  31.550  30.640  1.00  0.00           O
ATOM   1783  N   VAL   145      30.910  30.940  32.870  1.00  0.00           N
ATOM   1784  H   VAL   145      30.360  31.110  33.690  1.00  0.00           H
ATOM   1785  CA  VAL   145      32.190  30.210  33.010  1.00  0.00           C
ATOM   1786  HA  VAL   145      32.530  30.080  31.990  1.00  0.00           H
ATOM   1787  CB  VAL   145      33.220  31.150  33.690  1.00  0.00           C
ATOM   1788  HB  VAL   145      32.810  31.480  34.650  1.00  0.00           H
ATOM   1789  CG1 VAL   145      34.550  30.500  34.050  1.00  0.00           C
ATOM   1790 1HG1 VAL   145      35.220  31.210  34.530  1.00  0.00           H
ATOM   1791 2HG1 VAL   145      34.440  29.660  34.740  1.00  0.00           H
ATOM   1792 3HG1 VAL   145      35.020  30.140  33.130  1.00  0.00           H
ATOM   1793  CG2 VAL   145      33.570  32.410  32.780  1.00  0.00           C
ATOM   1794 1HG2 VAL   145      33.840  31.950  31.830  1.00  0.00           H
ATOM   1795 2HG2 VAL   145      32.710  33.070  32.620  1.00  0.00           H
ATOM   1796 3HG2 VAL   145      34.380  33.020  33.180  1.00  0.00           H
ATOM   1797  C   VAL   145      32.020  28.950  33.900  1.00  0.00           C
ATOM   1798  O   VAL   145      31.410  28.980  34.980  1.00  0.00           O
ATOM   1799  N   THR   146      32.380  27.790  33.350  1.00  0.00           N
ATOM   1800  H   THR   146      32.820  27.820  32.440  1.00  0.00           H
ATOM   1801  CA  THR   146      32.200  26.460  33.970  1.00  0.00           C
ATOM   1802  HA  THR   146      31.920  26.670  35.010  1.00  0.00           H
ATOM   1803  CB  THR   146      31.020  25.820  33.300  1.00  0.00           C
ATOM   1804  HB  THR   146      31.430  25.590  32.310  1.00  0.00           H
ATOM   1805  CG2 THR   146      30.580  24.570  34.060  1.00  0.00           C
ATOM   1806 1HG2 THR   146      31.280  23.780  33.790  1.00  0.00           H
ATOM   1807 2HG2 THR   146      30.520  24.770  35.130  1.00  0.00           H
ATOM   1808 3HG2 THR   146      29.580  24.290  33.740  1.00  0.00           H
ATOM   1809  OG1 THR   146      29.950  26.670  33.140  1.00  0.00           O
ATOM   1810  HG1 THR   146      29.160  26.140  33.280  1.00  0.00           H
ATOM   1811  C   THR   146      33.520  25.580  33.800  1.00  0.00           C
ATOM   1812  O   THR   146      34.200  25.640  32.710  1.00  0.00           O
ATOM   1813  N   VAL   147      33.850  24.760  34.850  1.00  0.00           N
ATOM   1814  H   VAL   147      33.190  24.780  35.610  1.00  0.00           H
ATOM   1815  CA  VAL   147      34.950  23.800  34.890  1.00  0.00           C
ATOM   1816  HA  VAL   147      35.440  23.860  33.910  1.00  0.00           H
ATOM   1817  CB  VAL   147      35.960  24.110  35.980  1.00  0.00           C
ATOM   1818  HB  VAL   147      35.510  23.970  36.970  1.00  0.00           H
ATOM   1819  CG1 VAL   147      37.270  23.390  35.790  1.00  0.00           C
ATOM   1820 1HG1 VAL   147      37.990  24.080  36.230  1.00  0.00           H
ATOM   1821 2HG1 VAL   147      37.300  22.470  36.380  1.00  0.00           H
ATOM   1822 3HG1 VAL   147      37.500  23.260  34.740  1.00  0.00           H
ATOM   1823  CG2 VAL   147      36.280  25.680  35.810  1.00  0.00           C
ATOM   1824 1HG2 VAL   147      37.110  26.000  36.440  1.00  0.00           H
ATOM   1825 2HG2 VAL   147      36.560  25.850  34.780  1.00  0.00           H
ATOM   1826 3HG2 VAL   147      35.430  26.320  36.050  1.00  0.00           H
ATOM   1827  C   VAL   147      34.550  22.350  35.060  1.00  0.00           C
ATOM   1828  O   VAL   147      33.960  21.950  36.040  1.00  0.00           O
ATOM   1829  N   SER   148      34.810  21.560  33.980  1.00  0.00           N
ATOM   1830  H   SER   148      35.290  22.040  33.230  1.00  0.00           H
ATOM   1831  CA  SER   148      34.380  20.180  33.880  1.00  0.00           C
ATOM   1832  HA  SER   148      33.290  20.100  33.880  1.00  0.00           H
ATOM   1833  CB  SER   148      34.760  19.660  32.460  1.00  0.00           C
ATOM   1834  HB1 SER   148      34.470  18.630  32.220  1.00  0.00           H
ATOM   1835  HB2 SER   148      35.840  19.650  32.330  1.00  0.00           H
ATOM   1836  OG  SER   148      34.160  20.540  31.400  1.00  0.00           O
ATOM   1837  HG  SER   148      34.780  21.270  31.360  1.00  0.00           H
ATOM   1838  C   SER   148      34.980  19.240  34.840  1.00  0.00           C
ATOM   1839  O   SER   148      36.180  19.170  34.910  1.00  0.00           O
ATOM   1840  N   SER   149      34.200  18.520  35.600  1.00  0.00           N
ATOM   1841  H   SER   149      33.210  18.690  35.610  1.00  0.00           H
ATOM   1842  CA  SER   149      34.640  17.470  36.620  1.00  0.00           C
ATOM   1843  HA  SER   149      35.480  16.860  36.290  1.00  0.00           H
ATOM   1844  CB  SER   149      35.000  18.190  37.970  1.00  0.00           C
ATOM   1845  HB1 SER   149      35.210  17.450  38.740  1.00  0.00           H
ATOM   1846  HB2 SER   149      34.150  18.820  38.250  1.00  0.00           H
ATOM   1847  OG  SER   149      36.210  18.830  37.670  1.00  0.00           O
ATOM   1848  HG  SER   149      36.170  19.080  36.750  1.00  0.00           H
ATOM   1849  C   SER   149      33.500  16.450  36.810  1.00  0.00           C
ATOM   1850  OC1 SER   149      33.760  15.380  37.400  1.00  0.00           O
ATOM   1851  OC2 SER   149      32.350  16.580  36.310  1.00  0.00           O
TER
ENDMDL
