# Supplementary material for: Targeting Ras-binding domain of ELMO1 by computational nanobody design
Source: Commun Biol. 2023 Mar 17;6:284. doi: 10.1038/s42003-023-04657-w (PMC10023680; doi:10.1038/s42003-023-04657-w)
Supplement: Supplementary file 4 — Supplementary Data 2 [file 42003_2023_4657_MOESM4_ESM.zip › MD_input_output/Nb01_snapshot/snapshot_081000_CDR2.pdb]

ATOM    724  N   SER    57      41.620  30.610  42.000  1.00  0.00           N
ATOM    725  H   SER    57      42.510  30.210  42.270  1.00  0.00           H
ATOM    726  CA  SER    57      41.550  32.090  41.740  1.00  0.00           C
ATOM    727  HA  SER    57      40.780  32.310  40.990  1.00  0.00           H
ATOM    728  CB  SER    57      41.070  32.810  43.030  1.00  0.00           C
ATOM    729  HB1 SER    57      40.070  32.440  43.220  1.00  0.00           H
ATOM    730  HB2 SER    57      41.100  33.880  42.810  1.00  0.00           H
ATOM    731  OG  SER    57      41.840  32.510  44.220  1.00  0.00           O
ATOM    732  HG  SER    57      41.190  32.540  44.930  1.00  0.00           H
ATOM    733  C   SER    57      42.790  32.740  41.230  1.00  0.00           C
ATOM    734  O   SER    57      43.900  32.120  41.170  1.00  0.00           O
ATOM    735  N   ILE    58      42.710  33.950  40.670  1.00  0.00           N
ATOM    736  H   ILE    58      41.820  34.380  40.500  1.00  0.00           H
ATOM    737  CA  ILE    58      43.860  34.620  40.060  1.00  0.00           C
ATOM    738  HA  ILE    58      44.730  34.320  40.650  1.00  0.00           H
ATOM    739  CB  ILE    58      44.090  34.150  38.640  1.00  0.00           C
ATOM    740  HB  ILE    58      44.180  33.070  38.520  1.00  0.00           H
ATOM    741  CG2 ILE    58      42.810  34.420  37.820  1.00  0.00           C
ATOM    742 1HG2 ILE    58      42.750  33.650  37.050  1.00  0.00           H
ATOM    743 2HG2 ILE    58      41.910  34.240  38.400  1.00  0.00           H
ATOM    744 3HG2 ILE    58      42.630  35.450  37.530  1.00  0.00           H
ATOM    745  CG1 ILE    58      45.280  34.710  38.000  1.00  0.00           C
ATOM    746 1HG1 ILE    58      46.180  34.410  38.540  1.00  0.00           H
ATOM    747 2HG1 ILE    58      45.210  35.790  37.940  1.00  0.00           H
ATOM    748  CD  ILE    58      45.660  34.360  36.560  1.00  0.00           C
ATOM    749  HD1 ILE    58      46.680  34.610  36.280  1.00  0.00           H
ATOM    750  HD2 ILE    58      45.540  33.290  36.380  1.00  0.00           H
ATOM    751  HD3 ILE    58      44.990  34.970  35.950  1.00  0.00           H
ATOM    752  C   ILE    58      43.780  36.110  40.200  1.00  0.00           C
ATOM    753  O   ILE    58      42.770  36.740  39.910  1.00  0.00           O
ATOM    754  N   LYS    59      44.860  36.800  40.570  1.00  0.00           N
ATOM    755  H   LYS    59      45.640  36.190  40.800  1.00  0.00           H
ATOM    756  CA  LYS    59      44.980  38.250  40.680  1.00  0.00           C
ATOM    757  HA  LYS    59      44.010  38.570  41.050  1.00  0.00           H
ATOM    758  CB  LYS    59      46.030  38.650  41.750  1.00  0.00           C
ATOM    759  HB1 LYS    59      45.860  39.700  41.980  1.00  0.00           H
ATOM    760  HB2 LYS    59      47.000  38.530  41.270  1.00  0.00           H
ATOM    761  CG  LYS    59      45.870  37.900  43.140  1.00  0.00           C
ATOM    762  HG1 LYS    59      46.020  36.830  43.010  1.00  0.00           H
ATOM    763  HG2 LYS    59      44.900  38.020  43.610  1.00  0.00           H
ATOM    764  CD  LYS    59      46.930  38.410  44.120  1.00  0.00           C
ATOM    765  HD1 LYS    59      46.770  39.490  44.130  1.00  0.00           H
ATOM    766  HD2 LYS    59      47.950  38.120  43.890  1.00  0.00           H
ATOM    767  CE  LYS    59      46.700  37.910  45.470  1.00  0.00           C
ATOM    768  HE1 LYS    59      45.620  37.970  45.610  1.00  0.00           H
ATOM    769  HE2 LYS    59      47.210  38.580  46.170  1.00  0.00           H
ATOM    770  NZ  LYS    59      47.190  36.520  45.520  1.00  0.00           N
ATOM    771  HZ1 LYS    59      46.670  35.830  45.010  1.00  0.00           H
ATOM    772  HZ2 LYS    59      48.130  36.380  45.190  1.00  0.00           H
ATOM    773  HZ3 LYS    59      47.260  36.190  46.470  1.00  0.00           H
ATOM    774  C   LYS    59      45.290  38.890  39.350  1.00  0.00           C
ATOM    775  O   LYS    59      45.740  38.240  38.390  1.00  0.00           O
ATOM    776  N   TRP    60      45.020  40.200  39.240  1.00  0.00           N
ATOM    777  H   TRP    60      44.670  40.670  40.060  1.00  0.00           H
ATOM    778  CA  TRP    60      45.220  40.980  38.040  1.00  0.00           C
ATOM    779  HA  TRP    60      44.540  40.510  37.330  1.00  0.00           H
ATOM    780  CB  TRP    60      44.650  42.410  38.200  1.00  0.00           C
ATOM    781  HB1 TRP    60      43.570  42.390  38.320  1.00  0.00           H
ATOM    782  HB2 TRP    60      44.880  42.920  37.260  1.00  0.00           H
ATOM    783  CG  TRP    60      45.150  43.170  39.410  1.00  0.00           C
ATOM    784  CD1 TRP    60      44.500  43.380  40.570  1.00  0.00           C
ATOM    785  HD1 TRP    60      43.590  42.930  40.940  1.00  0.00           H
ATOM    786  NE1 TRP    60      45.220  44.200  41.410  1.00  0.00           N
ATOM    787  HE1 TRP    60      44.870  44.440  42.320  1.00  0.00           H
ATOM    788  CE2 TRP    60      46.310  44.770  40.770  1.00  0.00           C
ATOM    789  CZ2 TRP    60      47.290  45.700  41.080  1.00  0.00           C
ATOM    790  HZ2 TRP    60      47.360  46.110  42.070  1.00  0.00           H
ATOM    791  CH2 TRP    60      48.350  46.040  40.200  1.00  0.00           C
ATOM    792  HH2 TRP    60      49.060  46.850  40.310  1.00  0.00           H
ATOM    793  CZ3 TRP    60      48.400  45.330  38.980  1.00  0.00           C
ATOM    794  HZ3 TRP    60      49.190  45.530  38.280  1.00  0.00           H
ATOM    795  CE3 TRP    60      47.450  44.320  38.620  1.00  0.00           C
ATOM    796  HE3 TRP    60      47.490  43.900  37.630  1.00  0.00           H
ATOM    797  CD2 TRP    60      46.370  44.050  39.490  1.00  0.00           C
ATOM    798  C   TRP    60      46.680  40.960  37.450  1.00  0.00           C
ATOM    799  O   TRP    60      46.830  41.100  36.240  1.00  0.00           O
ATOM    800  N   ALA    61      47.710  40.670  38.290  1.00  0.00           N
ATOM    801  H   ALA    61      47.450  40.460  39.240  1.00  0.00           H
ATOM    802  CA  ALA    61      49.090  40.540  37.800  1.00  0.00           C
ATOM    803  HA  ALA    61      49.240  41.190  36.930  1.00  0.00           H
ATOM    804  CB  ALA    61      50.000  40.990  38.880  1.00  0.00           C
ATOM    805  HB1 ALA    61      50.930  41.240  38.370  1.00  0.00           H
ATOM    806  HB2 ALA    61      49.640  41.850  39.450  1.00  0.00           H
ATOM    807  HB3 ALA    61      50.160  40.270  39.690  1.00  0.00           H
ATOM    808  C   ALA    61      49.410  39.210  37.230  1.00  0.00           C
ATOM    809  O   ALA    61      50.520  39.070  36.720  1.00  0.00           O
ATOM    810  N   GLY    65      48.480  38.200  37.300  1.00  0.00           N
ATOM    811  H   GLY    65      47.550  38.390  37.640  1.00  0.00           H
ATOM    812  CA  GLY    65      48.630  36.810  36.790  1.00  0.00           C
ATOM    813  HA1 GLY    65      49.520  36.730  36.170  1.00  0.00           H
ATOM    814  HA2 GLY    65      47.770  36.460  36.220  1.00  0.00           H
ATOM    815  C   GLY    65      48.770  35.760  37.950  1.00  0.00           C
ATOM    816  O   GLY    65      48.880  34.570  37.630  1.00  0.00           O
ATOM    817  N   ASP    66      48.780  36.120  39.250  1.00  0.00           N
ATOM    818  H   ASP    66      48.600  37.100  39.400  1.00  0.00           H
ATOM    819  CA  ASP    66      49.190  35.280  40.410  1.00  0.00           C
ATOM    820  HA  ASP    66      50.040  34.640  40.170  1.00  0.00           H
ATOM    821  CB  ASP    66      49.480  36.200  41.580  1.00  0.00           C
ATOM    822  HB1 ASP    66      48.570  36.760  41.810  1.00  0.00           H
ATOM    823  HB2 ASP    66      50.220  36.960  41.330  1.00  0.00           H
ATOM    824  CG  ASP    66      49.800  35.380  42.860  1.00  0.00           C
ATOM    825  OD1 ASP    66      49.560  35.890  43.980  1.00  0.00           O
ATOM    826  OD2 ASP    66      50.180  34.150  42.880  1.00  0.00           O
ATOM    827  C   ASP    66      48.050  34.300  40.800  1.00  0.00           C
ATOM    828  O   ASP    66      46.960  34.760  41.260  1.00  0.00           O
ATOM    829  N   ARG    67      48.310  33.000  40.720  1.00  0.00           N
ATOM    830  H   ARG    67      49.210  32.680  40.400  1.00  0.00           H
ATOM    831  CA  ARG    67      47.290  31.880  40.850  1.00  0.00           C
ATOM    832  HA  ARG    67      46.310  32.340  40.720  1.00  0.00           H
ATOM    833  CB  ARG    67      47.570  30.850  39.730  1.00  0.00           C
ATOM    834  HB1 ARG    67      46.860  30.030  39.710  1.00  0.00           H
ATOM    835  HB2 ARG    67      48.560  30.420  39.890  1.00  0.00           H
ATOM    836  CG  ARG    67      47.480  31.580  38.370  1.00  0.00           C
ATOM    837  HG1 ARG    67      48.400  32.140  38.190  1.00  0.00           H
ATOM    838  HG2 ARG    67      46.620  32.240  38.280  1.00  0.00           H
ATOM    839  CD  ARG    67      47.360  30.720  37.120  1.00  0.00           C
ATOM    840  HD1 ARG    67      47.090  31.360  36.280  1.00  0.00           H
ATOM    841  HD2 ARG    67      46.510  30.050  37.270  1.00  0.00           H
ATOM    842  NE  ARG    67      48.560  29.860  36.880  1.00  0.00           N
ATOM    843  HE  ARG    67      49.420  29.910  37.410  1.00  0.00           H
ATOM    844  CZ  ARG    67      48.510  28.990  35.920  1.00  0.00           C
ATOM    845  NH1 ARG    67      47.400  28.920  35.160  1.00  0.00           N
ATOM    846 1HH1 ARG    67      46.620  29.510  35.410  1.00  0.00           H
ATOM    847 2HH1 ARG    67      47.400  28.260  34.390  1.00  0.00           H
ATOM    848  NH2 ARG    67      49.560  28.260  35.530  1.00  0.00           N
ATOM    849 1HH2 ARG    67      50.310  28.240  36.210  1.00  0.00           H
ATOM    850 2HH2 ARG    67      49.450  27.750  34.670  1.00  0.00           H
ATOM    851  C   ARG    67      47.170  31.180  42.200  1.00  0.00           C
ATOM    852  O   ARG    67      48.030  31.120  43.050  1.00  0.00           O
ATOM    853  N   THR    68      45.970  30.690  42.520  1.00  0.00           N
ATOM    854  H   THR    68      45.290  30.830  41.790  1.00  0.00           H
ATOM    855  CA  THR    68      45.680  30.070  43.810  1.00  0.00           C
ATOM    856  HA  THR    68      46.650  29.740  44.180  1.00  0.00           H
ATOM    857  CB  THR    68      45.040  31.090  44.770  1.00  0.00           C
ATOM    858  HB  THR    68      44.260  31.720  44.340  1.00  0.00           H
ATOM    859  CG2 THR    68      44.520  30.510  46.060  1.00  0.00           C
ATOM    860 1HG2 THR    68      44.190  31.410  46.570  1.00  0.00           H
ATOM    861 2HG2 THR    68      43.730  29.820  45.750  1.00  0.00           H
ATOM    862 3HG2 THR    68      45.260  29.890  46.570  1.00  0.00           H
ATOM    863  OG1 THR    68      46.090  31.990  45.140  1.00  0.00           O
ATOM    864  HG1 THR    68      46.230  31.920  46.090  1.00  0.00           H
ATOM    865  C   THR    68      44.700  28.890  43.630  1.00  0.00           C
ATOM    866  O   THR    68      43.770  29.020  42.790  1.00  0.00           O
ATOM    867  N   TYR    69      44.720  27.850  44.470  1.00  0.00           N
ATOM    868  H   TYR    69      45.230  27.850  45.340  1.00  0.00           H
ATOM    869  CA  TYR    69      43.880  26.670  44.360  1.00  0.00           C
ATOM    870  HA  TYR    69      43.050  26.820  43.670  1.00  0.00           H
ATOM    871  CB  TYR    69      44.690  25.590  43.750  1.00  0.00           C
ATOM    872  HB1 TYR    69      44.080  24.690  43.840  1.00  0.00           H
ATOM    873  HB2 TYR    69      45.490  25.390  44.470  1.00  0.00           H
ATOM    874  CG  TYR    69      45.170  25.890  42.320  1.00  0.00           C
ATOM    875  CD1 TYR    69      46.450  26.440  42.140  1.00  0.00           C
ATOM    876  HD1 TYR    69      47.120  26.590  42.980  1.00  0.00           H
ATOM    877  CE1 TYR    69      46.820  26.970  40.860  1.00  0.00           C
ATOM    878  HE1 TYR    69      47.760  27.460  40.660  1.00  0.00           H
ATOM    879  CZ  TYR    69      45.980  26.680  39.770  1.00  0.00           C
ATOM    880  OH  TYR    69      46.440  27.100  38.570  1.00  0.00           O
ATOM    881  HH  TYR    69      47.370  27.340  38.650  1.00  0.00           H
ATOM    882  CE2 TYR    69      44.740  26.090  40.030  1.00  0.00           C
ATOM    883  HE2 TYR    69      44.040  25.890  39.230  1.00  0.00           H
ATOM    884  CD2 TYR    69      44.250  25.740  41.280  1.00  0.00           C
ATOM    885  HD2 TYR    69      43.280  25.350  41.520  1.00  0.00           H
ATOM    886  C   TYR    69      43.280  26.240  45.770  1.00  0.00           C
ATOM    887  O   TYR    69      43.770  26.620  46.820  1.00  0.00           O
