# Supplementary material for: Targeting Ras-binding domain of ELMO1 by computational nanobody design
Source: Commun Biol. 2023 Mar 17;6:284. doi: 10.1038/s42003-023-04657-w (PMC10023680; doi:10.1038/s42003-023-04657-w)
Supplement: Supplementary file 4 — Supplementary Data 2 [file 42003_2023_4657_MOESM4_ESM.zip › MD_input_output/Nb01_snapshot/snapshot_060000_CDR3.pdb]

ATOM   1461  N   ALA   107      33.250  37.580  34.150  1.00  0.00           N
ATOM   1462  H   ALA   107      34.010  37.040  34.550  1.00  0.00           H
ATOM   1463  CA  ALA   107      33.200  39.000  34.410  1.00  0.00           C
ATOM   1464  HA  ALA   107      32.430  39.530  33.850  1.00  0.00           H
ATOM   1465  CB  ALA   107      32.920  39.160  35.910  1.00  0.00           C
ATOM   1466  HB1 ALA   107      32.190  38.390  36.130  1.00  0.00           H
ATOM   1467  HB2 ALA   107      33.850  39.110  36.480  1.00  0.00           H
ATOM   1468  HB3 ALA   107      32.440  40.130  36.030  1.00  0.00           H
ATOM   1469  C   ALA   107      34.510  39.690  34.080  1.00  0.00           C
ATOM   1470  O   ALA   107      35.530  39.030  34.020  1.00  0.00           O
ATOM   1471  N   ALA   108      34.480  41.020  33.810  1.00  0.00           N
ATOM   1472  H   ALA   108      33.570  41.440  33.660  1.00  0.00           H
ATOM   1473  CA  ALA   108      35.700  41.820  33.570  1.00  0.00           C
ATOM   1474  HA  ALA   108      36.520  41.310  34.080  1.00  0.00           H
ATOM   1475  CB  ALA   108      35.930  41.800  32.040  1.00  0.00           C
ATOM   1476  HB1 ALA   108      36.980  41.980  31.810  1.00  0.00           H
ATOM   1477  HB2 ALA   108      35.770  40.760  31.730  1.00  0.00           H
ATOM   1478  HB3 ALA   108      35.250  42.470  31.510  1.00  0.00           H
ATOM   1479  C   ALA   108      35.620  43.280  34.180  1.00  0.00           C
ATOM   1480  O   ALA   108      34.530  43.850  34.240  1.00  0.00           O
ATOM   1481  N   ASP   109      36.770  43.890  34.520  1.00  0.00           N
ATOM   1482  H   ASP   109      37.580  43.300  34.530  1.00  0.00           H
ATOM   1483  CA  ASP   109      36.790  45.240  35.050  1.00  0.00           C
ATOM   1484  HA  ASP   109      35.920  45.820  34.750  1.00  0.00           H
ATOM   1485  CB  ASP   109      36.710  45.070  36.560  1.00  0.00           C
ATOM   1486  HB1 ASP   109      37.580  44.590  37.000  1.00  0.00           H
ATOM   1487  HB2 ASP   109      35.910  44.410  36.870  1.00  0.00           H
ATOM   1488  CG  ASP   109      36.350  46.460  37.130  1.00  0.00           C
ATOM   1489  OD1 ASP   109      35.190  46.860  37.110  1.00  0.00           O
ATOM   1490  OD2 ASP   109      37.280  47.230  37.450  1.00  0.00           O
ATOM   1491  C   ASP   109      38.100  45.960  34.620  1.00  0.00           C
ATOM   1492  O   ASP   109      39.110  45.280  34.340  1.00  0.00           O
ATOM   1493  N   ARG   110      38.170  47.330  34.550  1.00  0.00           N
ATOM   1494  H   ARG   110      37.360  47.890  34.790  1.00  0.00           H
ATOM   1495  CA  ARG   110      39.390  48.100  34.220  1.00  0.00           C
ATOM   1496  HA  ARG   110      39.840  47.630  33.350  1.00  0.00           H
ATOM   1497  CB  ARG   110      39.060  49.560  33.920  1.00  0.00           C
ATOM   1498  HB1 ARG   110      38.580  49.970  34.820  1.00  0.00           H
ATOM   1499  HB2 ARG   110      38.250  49.590  33.200  1.00  0.00           H
ATOM   1500  CG  ARG   110      40.220  50.450  33.510  1.00  0.00           C
ATOM   1501  HG1 ARG   110      41.030  50.300  34.220  1.00  0.00           H
ATOM   1502  HG2 ARG   110      39.970  51.510  33.600  1.00  0.00           H
ATOM   1503  CD  ARG   110      40.630  50.070  32.020  1.00  0.00           C
ATOM   1504  HD1 ARG   110      39.890  50.390  31.280  1.00  0.00           H
ATOM   1505  HD2 ARG   110      40.820  49.000  31.950  1.00  0.00           H
ATOM   1506  NE  ARG   110      41.830  50.800  31.690  1.00  0.00           N
ATOM   1507  HE  ARG   110      41.700  51.680  31.200  1.00  0.00           H
ATOM   1508  CZ  ARG   110      43.030  50.460  32.010  1.00  0.00           C
ATOM   1509  NH1 ARG   110      43.440  49.350  32.570  1.00  0.00           N
ATOM   1510 1HH1 ARG   110      42.790  48.600  32.790  1.00  0.00           H
ATOM   1511 2HH1 ARG   110      44.410  49.270  32.840  1.00  0.00           H
ATOM   1512  NH2 ARG   110      44.060  51.230  31.750  1.00  0.00           N
ATOM   1513 1HH2 ARG   110      43.770  52.130  31.410  1.00  0.00           H
ATOM   1514 2HH2 ARG   110      44.940  50.990  32.190  1.00  0.00           H
ATOM   1515  C   ARG   110      40.430  47.950  35.310  1.00  0.00           C
ATOM   1516  O   ARG   110      41.600  48.020  34.990  1.00  0.00           O
ATOM   1517  N   PHE   111      40.010  47.940  36.560  1.00  0.00           N
ATOM   1518  H   PHE   111      39.020  47.890  36.790  1.00  0.00           H
ATOM   1519  CA  PHE   111      40.940  47.770  37.650  1.00  0.00           C
ATOM   1520  HA  PHE   111      41.880  47.380  37.280  1.00  0.00           H
ATOM   1521  CB  PHE   111      41.320  49.140  38.190  1.00  0.00           C
ATOM   1522  HB1 PHE   111      42.020  49.040  39.020  1.00  0.00           H
ATOM   1523  HB2 PHE   111      40.420  49.500  38.700  1.00  0.00           H
ATOM   1524  CG  PHE   111      41.800  50.290  37.350  1.00  0.00           C
ATOM   1525  CD1 PHE   111      40.960  51.410  37.050  1.00  0.00           C
ATOM   1526  HD1 PHE   111      40.030  51.530  37.590  1.00  0.00           H
ATOM   1527  CE1 PHE   111      41.370  52.500  36.290  1.00  0.00           C
ATOM   1528  HE1 PHE   111      40.760  53.340  36.020  1.00  0.00           H
ATOM   1529  CZ  PHE   111      42.680  52.430  35.710  1.00  0.00           C
ATOM   1530  HZ  PHE   111      42.990  53.230  35.060  1.00  0.00           H
ATOM   1531  CE2 PHE   111      43.530  51.390  35.940  1.00  0.00           C
ATOM   1532  HE2 PHE   111      44.510  51.400  35.500  1.00  0.00           H
ATOM   1533  CD2 PHE   111      43.090  50.330  36.790  1.00  0.00           C
ATOM   1534  HD2 PHE   111      43.760  49.510  36.980  1.00  0.00           H
ATOM   1535  C   PHE   111      40.620  46.780  38.800  1.00  0.00           C
ATOM   1536  O   PHE   111      41.510  46.600  39.650  1.00  0.00           O
ATOM   1537  N   LEU   112      39.540  46.100  38.840  1.00  0.00           N
ATOM   1538  H   LEU   112      38.710  46.520  38.450  1.00  0.00           H
ATOM   1539  CA  LEU   112      39.230  45.160  40.010  1.00  0.00           C
ATOM   1540  HA  LEU   112      39.830  45.600  40.810  1.00  0.00           H
ATOM   1541  CB  LEU   112      37.650  45.240  40.410  1.00  0.00           C
ATOM   1542  HB1 LEU   112      37.450  44.480  41.160  1.00  0.00           H
ATOM   1543  HB2 LEU   112      37.170  44.960  39.470  1.00  0.00           H
ATOM   1544  CG  LEU   112      37.050  46.500  41.040  1.00  0.00           C
ATOM   1545  HG  LEU   112      37.180  47.350  40.360  1.00  0.00           H
ATOM   1546  CD1 LEU   112      35.540  46.290  41.230  1.00  0.00           C
ATOM   1547 1HD1 LEU   112      35.090  47.260  41.450  1.00  0.00           H
ATOM   1548 2HD1 LEU   112      35.000  46.070  40.310  1.00  0.00           H
ATOM   1549 3HD1 LEU   112      35.340  45.560  42.020  1.00  0.00           H
ATOM   1550  CD2 LEU   112      37.700  47.020  42.270  1.00  0.00           C
ATOM   1551 1HD2 LEU   112      37.870  46.150  42.910  1.00  0.00           H
ATOM   1552 2HD2 LEU   112      38.650  47.440  41.930  1.00  0.00           H
ATOM   1553 3HD2 LEU   112      37.080  47.780  42.740  1.00  0.00           H
ATOM   1554  C   LEU   112      39.720  43.720  39.980  1.00  0.00           C
ATOM   1555  O   LEU   112      39.620  43.120  38.930  1.00  0.00           O
ATOM   1556  N   THR   113      40.190  43.210  41.090  1.00  0.00           N
ATOM   1557  H   THR   113      40.280  43.820  41.890  1.00  0.00           H
ATOM   1558  CA  THR   113      40.830  41.850  41.170  1.00  0.00           C
ATOM   1559  HA  THR   113      41.070  41.560  40.150  1.00  0.00           H
ATOM   1560  CB  THR   113      42.120  41.910  41.840  1.00  0.00           C
ATOM   1561  HB  THR   113      42.640  40.950  41.780  1.00  0.00           H
ATOM   1562  CG2 THR   113      43.110  42.900  41.210  1.00  0.00           C
ATOM   1563 1HG2 THR   113      43.320  42.660  40.170  1.00  0.00           H
ATOM   1564 2HG2 THR   113      42.760  43.930  41.220  1.00  0.00           H
ATOM   1565 3HG2 THR   113      44.070  42.990  41.720  1.00  0.00           H
ATOM   1566  OG1 THR   113      41.970  42.290  43.170  1.00  0.00           O
ATOM   1567  HG1 THR   113      42.710  42.880  43.340  1.00  0.00           H
ATOM   1568  C   THR   113      39.960  40.630  41.640  1.00  0.00           C
ATOM   1569  O   THR   113      39.920  39.650  40.880  1.00  0.00           O
ATOM   1570  N   ARG   132      39.260  40.750  42.770  1.00  0.00           N
ATOM   1571  H   ARG   132      39.470  41.580  43.320  1.00  0.00           H
ATOM   1572  CA  ARG   132      38.360  39.700  43.370  1.00  0.00           C
ATOM   1573  HA  ARG   132      38.400  38.780  42.790  1.00  0.00           H
ATOM   1574  CB  ARG   132      38.980  39.390  44.720  1.00  0.00           C
ATOM   1575  HB1 ARG   132      38.500  38.500  45.110  1.00  0.00           H
ATOM   1576  HB2 ARG   132      38.840  40.230  45.410  1.00  0.00           H
ATOM   1577  CG  ARG   132      40.470  38.960  44.780  1.00  0.00           C
ATOM   1578  HG1 ARG   132      41.140  39.760  44.440  1.00  0.00           H
ATOM   1579  HG2 ARG   132      40.550  38.100  44.130  1.00  0.00           H
ATOM   1580  CD  ARG   132      40.980  38.560  46.230  1.00  0.00           C
ATOM   1581  HD1 ARG   132      40.180  38.000  46.710  1.00  0.00           H
ATOM   1582  HD2 ARG   132      41.280  39.430  46.820  1.00  0.00           H
ATOM   1583  NE  ARG   132      42.180  37.690  46.160  1.00  0.00           N
ATOM   1584  HE  ARG   132      42.360  37.170  45.310  1.00  0.00           H
ATOM   1585  CZ  ARG   132      42.920  37.280  47.180  1.00  0.00           C
ATOM   1586  NH1 ARG   132      42.830  37.680  48.490  1.00  0.00           N
ATOM   1587 1HH1 ARG   132      42.080  38.310  48.740  1.00  0.00           H
ATOM   1588 2HH1 ARG   132      43.420  37.290  49.210  1.00  0.00           H
ATOM   1589  NH2 ARG   132      43.780  36.380  46.910  1.00  0.00           N
ATOM   1590 1HH2 ARG   132      43.860  36.130  45.930  1.00  0.00           H
ATOM   1591 2HH2 ARG   132      44.180  35.820  47.650  1.00  0.00           H
ATOM   1592  C   ARG   132      36.920  40.130  43.580  1.00  0.00           C
ATOM   1593  O   ARG   132      36.000  39.350  43.820  1.00  0.00           O
ATOM   1594  N   SER   133      36.660  41.460  43.650  1.00  0.00           N
ATOM   1595  H   SER   133      37.540  41.960  43.590  1.00  0.00           H
ATOM   1596  CA  SER   133      35.530  42.070  44.290  1.00  0.00           C
ATOM   1597  HA  SER   133      35.330  41.550  45.220  1.00  0.00           H
ATOM   1598  CB  SER   133      35.790  43.500  44.680  1.00  0.00           C
ATOM   1599  HB1 SER   133      36.110  43.970  43.750  1.00  0.00           H
ATOM   1600  HB2 SER   133      36.590  43.520  45.410  1.00  0.00           H
ATOM   1601  OG  SER   133      34.590  44.030  45.150  1.00  0.00           O
ATOM   1602  HG  SER   133      34.720  44.930  45.450  1.00  0.00           H
ATOM   1603  C   SER   133      34.350  42.070  43.360  1.00  0.00           C
ATOM   1604  O   SER   133      34.520  42.440  42.180  1.00  0.00           O
ATOM   1605  N   VAL   134      33.090  41.740  43.830  1.00  0.00           N
ATOM   1606  H   VAL   134      32.910  41.610  44.810  1.00  0.00           H
ATOM   1607  CA  VAL   134      31.880  41.600  42.980  1.00  0.00           C
ATOM   1608  HA  VAL   134      32.060  40.890  42.160  1.00  0.00           H
ATOM   1609  CB  VAL   134      30.620  41.130  43.700  1.00  0.00           C
ATOM   1610  HB  VAL   134      29.950  40.900  42.880  1.00  0.00           H
ATOM   1611  CG1 VAL   134      30.920  39.860  44.490  1.00  0.00           C
ATOM   1612 1HG1 VAL   134      30.040  39.240  44.620  1.00  0.00           H
ATOM   1613 2HG1 VAL   134      31.640  39.270  43.930  1.00  0.00           H
ATOM   1614 3HG1 VAL   134      31.310  40.060  45.490  1.00  0.00           H
ATOM   1615  CG2 VAL   134      29.960  42.090  44.620  1.00  0.00           C
ATOM   1616 1HG2 VAL   134      30.550  42.370  45.490  1.00  0.00           H
ATOM   1617 2HG2 VAL   134      29.590  42.970  44.100  1.00  0.00           H
ATOM   1618 3HG2 VAL   134      29.090  41.600  45.050  1.00  0.00           H
ATOM   1619  C   VAL   134      31.560  42.920  42.120  1.00  0.00           C
ATOM   1620  O   VAL   134      30.850  42.770  41.100  1.00  0.00           O
ATOM   1621  N   LYS   135      32.030  44.120  42.430  1.00  0.00           N
ATOM   1622  H   LYS   135      32.390  44.160  43.380  1.00  0.00           H
ATOM   1623  CA  LYS   135      31.680  45.390  41.730  1.00  0.00           C
ATOM   1624  HA  LYS   135      30.610  45.300  41.540  1.00  0.00           H
ATOM   1625  CB  LYS   135      31.990  46.580  42.630  1.00  0.00           C
ATOM   1626  HB1 LYS   135      31.740  47.460  42.040  1.00  0.00           H
ATOM   1627  HB2 LYS   135      33.070  46.600  42.640  1.00  0.00           H
ATOM   1628  CG  LYS   135      31.500  46.530  44.090  1.00  0.00           C
ATOM   1629  HG1 LYS   135      31.840  47.450  44.570  1.00  0.00           H
ATOM   1630  HG2 LYS   135      32.040  45.720  44.560  1.00  0.00           H
ATOM   1631  CD  LYS   135      30.030  46.310  44.290  1.00  0.00           C
ATOM   1632  HD1 LYS   135      29.750  45.510  43.610  1.00  0.00           H
ATOM   1633  HD2 LYS   135      29.540  47.250  44.060  1.00  0.00           H
ATOM   1634  CE  LYS   135      29.590  45.880  45.750  1.00  0.00           C
ATOM   1635  HE1 LYS   135      29.970  46.670  46.390  1.00  0.00           H
ATOM   1636  HE2 LYS   135      29.980  44.900  46.050  1.00  0.00           H
ATOM   1637  NZ  LYS   135      28.120  45.830  45.730  1.00  0.00           N
ATOM   1638  HZ1 LYS   135      27.790  45.220  44.990  1.00  0.00           H
ATOM   1639  HZ2 LYS   135      27.700  45.620  46.630  1.00  0.00           H
ATOM   1640  HZ3 LYS   135      27.770  46.720  45.420  1.00  0.00           H
ATOM   1641  C   LYS   135      32.220  45.610  40.310  1.00  0.00           C
ATOM   1642  O   LYS   135      32.080  46.700  39.800  1.00  0.00           O
ATOM   1643  N   TYR   136      32.770  44.570  39.650  1.00  0.00           N
ATOM   1644  H   TYR   136      32.940  43.740  40.200  1.00  0.00           H
ATOM   1645  CA  TYR   136      33.110  44.450  38.250  1.00  0.00           C
ATOM   1646  HA  TYR   136      34.010  45.020  38.020  1.00  0.00           H
ATOM   1647  CB  TYR   136      33.330  42.950  37.940  1.00  0.00           C
ATOM   1648  HB1 TYR   136      33.010  42.770  36.920  1.00  0.00           H
ATOM   1649  HB2 TYR   136      32.680  42.330  38.560  1.00  0.00           H
ATOM   1650  CG  TYR   136      34.750  42.410  38.060  1.00  0.00           C
ATOM   1651  CD1 TYR   136      35.500  42.580  39.260  1.00  0.00           C
ATOM   1652  HD1 TYR   136      35.210  43.260  40.040  1.00  0.00           H
ATOM   1653  CE1 TYR   136      36.670  41.770  39.350  1.00  0.00           C
ATOM   1654  HE1 TYR   136      37.320  41.920  40.200  1.00  0.00           H
ATOM   1655  CZ  TYR   136      37.130  40.850  38.460  1.00  0.00           C
ATOM   1656  OH  TYR   136      38.250  40.130  38.670  1.00  0.00           O
ATOM   1657  HH  TYR   136      38.740  40.570  39.360  1.00  0.00           H
ATOM   1658  CE2 TYR   136      36.400  40.740  37.270  1.00  0.00           C
ATOM   1659  HE2 TYR   136      36.710  40.120  36.450  1.00  0.00           H
ATOM   1660  CD2 TYR   136      35.260  41.590  37.060  1.00  0.00           C
ATOM   1661  HD2 TYR   136      34.650  41.490  36.180  1.00  0.00           H
ATOM   1662  C   TYR   136      31.980  45.040  37.370  1.00  0.00           C
ATOM   1663  O   TYR   136      30.790  44.780  37.650  1.00  0.00           O
ATOM   1664  N   ASP   137      32.350  45.620  36.210  1.00  0.00           N
ATOM   1665  H   ASP   137      33.340  45.540  36.000  1.00  0.00           H
ATOM   1666  CA  ASP   137      31.490  46.520  35.420  1.00  0.00           C
ATOM   1667  HA  ASP   137      30.510  46.590  35.900  1.00  0.00           H
ATOM   1668  CB  ASP   137      32.130  47.940  35.340  1.00  0.00           C
ATOM   1669  HB1 ASP   137      33.050  47.870  34.760  1.00  0.00           H
ATOM   1670  HB2 ASP   137      32.500  48.290  36.300  1.00  0.00           H
ATOM   1671  CG  ASP   137      31.280  48.950  34.620  1.00  0.00           C
ATOM   1672  OD1 ASP   137      31.730  49.540  33.580  1.00  0.00           O
ATOM   1673  OD2 ASP   137      30.230  49.310  35.090  1.00  0.00           O
ATOM   1674  C   ASP   137      31.010  45.940  34.060  1.00  0.00           C
ATOM   1675  O   ASP   137      30.070  46.500  33.440  1.00  0.00           O
ATOM   1676  N   TYR   138      31.490  44.790  33.580  1.00  0.00           N
ATOM   1677  H   TYR   138      32.320  44.420  34.030  1.00  0.00           H
ATOM   1678  CA  TYR   138      30.990  43.930  32.380  1.00  0.00           C
ATOM   1679  HA  TYR   138      29.980  44.270  32.180  1.00  0.00           H
ATOM   1680  CB  TYR   138      31.970  44.080  31.130  1.00  0.00           C
ATOM   1681  HB1 TYR   138      31.680  43.490  30.260  1.00  0.00           H
ATOM   1682  HB2 TYR   138      33.000  43.750  31.290  1.00  0.00           H
ATOM   1683  CG  TYR   138      31.980  45.490  30.510  1.00  0.00           C
ATOM   1684  CD1 TYR   138      32.610  46.580  31.100  1.00  0.00           C
ATOM   1685  HD1 TYR   138      32.870  46.510  32.150  1.00  0.00           H
ATOM   1686  CE1 TYR   138      32.600  47.830  30.390  1.00  0.00           C
ATOM   1687  HE1 TYR   138      33.070  48.720  30.800  1.00  0.00           H
ATOM   1688  CZ  TYR   138      31.870  47.970  29.200  1.00  0.00           C
ATOM   1689  OH  TYR   138      31.830  49.200  28.570  1.00  0.00           O
ATOM   1690  HH  TYR   138      31.220  49.180  27.820  1.00  0.00           H
ATOM   1691  CE2 TYR   138      31.210  46.870  28.590  1.00  0.00           C
ATOM   1692  HE2 TYR   138      30.680  47.000  27.660  1.00  0.00           H
ATOM   1693  CD2 TYR   138      31.320  45.590  29.230  1.00  0.00           C
ATOM   1694  HD2 TYR   138      30.930  44.700  28.760  1.00  0.00           H
ATOM   1695  C   TYR   138      30.860  42.480  32.880  1.00  0.00           C
ATOM   1696  O   TYR   138      31.730  41.890  33.500  1.00  0.00           O
