# Supplementary material for: Targeting Ras-binding domain of ELMO1 by computational nanobody design
Source: Commun Biol. 2023 Mar 17;6:284. doi: 10.1038/s42003-023-04657-w (PMC10023680; doi:10.1038/s42003-023-04657-w)
Supplement: Supplementary file 4 — Supplementary Data 2 [file 42003_2023_4657_MOESM4_ESM.zip › MD_input_output/Nb01_snapshot/snapshot_022000_CDR2.pdb]

ATOM    724  N   SER    57      30.000  37.870  35.050  1.00  0.00           N
ATOM    725  H   SER    57      30.650  38.450  35.560  1.00  0.00           H
ATOM    726  CA  SER    57      29.450  38.580  33.830  1.00  0.00           C
ATOM    727  HA  SER    57      29.120  37.790  33.150  1.00  0.00           H
ATOM    728  CB  SER    57      28.170  39.330  34.080  1.00  0.00           C
ATOM    729  HB1 SER    57      27.410  38.730  34.590  1.00  0.00           H
ATOM    730  HB2 SER    57      27.750  39.440  33.080  1.00  0.00           H
ATOM    731  OG  SER    57      28.410  40.670  34.650  1.00  0.00           O
ATOM    732  HG  SER    57      27.990  40.610  35.510  1.00  0.00           H
ATOM    733  C   SER    57      30.510  39.460  33.110  1.00  0.00           C
ATOM    734  O   SER    57      31.390  40.050  33.690  1.00  0.00           O
ATOM    735  N   ILE    58      30.370  39.590  31.830  1.00  0.00           N
ATOM    736  H   ILE    58      29.600  39.040  31.480  1.00  0.00           H
ATOM    737  CA  ILE    58      31.190  40.470  30.900  1.00  0.00           C
ATOM    738  HA  ILE    58      31.730  41.090  31.610  1.00  0.00           H
ATOM    739  CB  ILE    58      32.160  39.510  30.180  1.00  0.00           C
ATOM    740  HB  ILE    58      32.840  39.080  30.920  1.00  0.00           H
ATOM    741  CG2 ILE    58      31.400  38.490  29.300  1.00  0.00           C
ATOM    742 1HG2 ILE    58      30.860  37.840  29.990  1.00  0.00           H
ATOM    743 2HG2 ILE    58      30.820  38.930  28.490  1.00  0.00           H
ATOM    744 3HG2 ILE    58      32.020  37.700  28.860  1.00  0.00           H
ATOM    745  CG1 ILE    58      33.040  40.340  29.290  1.00  0.00           C
ATOM    746 1HG1 ILE    58      33.360  41.200  29.870  1.00  0.00           H
ATOM    747 2HG1 ILE    58      32.500  40.740  28.430  1.00  0.00           H
ATOM    748  CD  ILE    58      34.310  39.660  28.770  1.00  0.00           C
ATOM    749  HD1 ILE    58      34.120  39.120  27.840  1.00  0.00           H
ATOM    750  HD2 ILE    58      35.050  40.460  28.690  1.00  0.00           H
ATOM    751  HD3 ILE    58      34.650  38.900  29.480  1.00  0.00           H
ATOM    752  C   ILE    58      30.220  41.350  30.000  1.00  0.00           C
ATOM    753  O   ILE    58      29.390  40.860  29.200  1.00  0.00           O
ATOM    754  N   LYS    59      30.340  42.700  30.120  1.00  0.00           N
ATOM    755  H   LYS    59      30.950  43.060  30.850  1.00  0.00           H
ATOM    756  CA  LYS    59      29.820  43.600  29.140  1.00  0.00           C
ATOM    757  HA  LYS    59      28.800  43.260  28.960  1.00  0.00           H
ATOM    758  CB  LYS    59      29.730  45.070  29.630  1.00  0.00           C
ATOM    759  HB1 LYS    59      29.340  45.710  28.840  1.00  0.00           H
ATOM    760  HB2 LYS    59      30.780  45.340  29.790  1.00  0.00           H
ATOM    761  CG  LYS    59      28.850  45.180  30.830  1.00  0.00           C
ATOM    762  HG1 LYS    59      29.260  44.670  31.710  1.00  0.00           H
ATOM    763  HG2 LYS    59      27.850  44.940  30.480  1.00  0.00           H
ATOM    764  CD  LYS    59      28.710  46.590  31.390  1.00  0.00           C
ATOM    765  HD1 LYS    59      28.070  46.500  32.270  1.00  0.00           H
ATOM    766  HD2 LYS    59      28.160  47.210  30.680  1.00  0.00           H
ATOM    767  CE  LYS    59      30.020  47.410  31.680  1.00  0.00           C
ATOM    768  HE1 LYS    59      30.710  47.380  30.840  1.00  0.00           H
ATOM    769  HE2 LYS    59      30.570  46.930  32.480  1.00  0.00           H
ATOM    770  NZ  LYS    59      29.760  48.800  32.170  1.00  0.00           N
ATOM    771  HZ1 LYS    59      29.180  48.840  33.000  1.00  0.00           H
ATOM    772  HZ2 LYS    59      30.650  49.210  32.380  1.00  0.00           H
ATOM    773  HZ3 LYS    59      29.320  49.360  31.440  1.00  0.00           H
ATOM    774  C   LYS    59      30.560  43.520  27.820  1.00  0.00           C
ATOM    775  O   LYS    59      31.740  43.170  27.630  1.00  0.00           O
ATOM    776  N   TRP    60      29.850  44.030  26.840  1.00  0.00           N
ATOM    777  H   TRP    60      28.940  44.430  27.030  1.00  0.00           H
ATOM    778  CA  TRP    60      30.160  43.860  25.410  1.00  0.00           C
ATOM    779  HA  TRP    60      30.280  42.790  25.240  1.00  0.00           H
ATOM    780  CB  TRP    60      28.870  44.220  24.630  1.00  0.00           C
ATOM    781  HB1 TRP    60      28.210  43.370  24.820  1.00  0.00           H
ATOM    782  HB2 TRP    60      29.060  44.180  23.560  1.00  0.00           H
ATOM    783  CG  TRP    60      28.230  45.520  25.060  1.00  0.00           C
ATOM    784  CD1 TRP    60      27.370  45.720  26.100  1.00  0.00           C
ATOM    785  HD1 TRP    60      26.940  45.050  26.830  1.00  0.00           H
ATOM    786  NE1 TRP    60      26.980  47.060  26.070  1.00  0.00           N
ATOM    787  HE1 TRP    60      26.350  47.530  26.700  1.00  0.00           H
ATOM    788  CE2 TRP    60      27.540  47.680  25.010  1.00  0.00           C
ATOM    789  CZ2 TRP    60      27.330  49.000  24.500  1.00  0.00           C
ATOM    790  HZ2 TRP    60      26.650  49.660  25.030  1.00  0.00           H
ATOM    791  CH2 TRP    60      28.020  49.440  23.320  1.00  0.00           C
ATOM    792  HH2 TRP    60      27.770  50.380  22.850  1.00  0.00           H
ATOM    793  CZ3 TRP    60      28.960  48.580  22.730  1.00  0.00           C
ATOM    794  HZ3 TRP    60      29.470  48.970  21.860  1.00  0.00           H
ATOM    795  CE3 TRP    60      29.160  47.250  23.260  1.00  0.00           C
ATOM    796  HE3 TRP    60      29.850  46.610  22.730  1.00  0.00           H
ATOM    797  CD2 TRP    60      28.370  46.810  24.360  1.00  0.00           C
ATOM    798  C   TRP    60      31.460  44.550  24.930  1.00  0.00           C
ATOM    799  O   TRP    60      32.250  43.960  24.200  1.00  0.00           O
ATOM    800  N   ALA    61      31.740  45.760  25.490  1.00  0.00           N
ATOM    801  H   ALA    61      31.120  46.220  26.140  1.00  0.00           H
ATOM    802  CA  ALA    61      33.010  46.420  25.140  1.00  0.00           C
ATOM    803  HA  ALA    61      33.390  46.090  24.160  1.00  0.00           H
ATOM    804  CB  ALA    61      32.720  47.960  25.030  1.00  0.00           C
ATOM    805  HB1 ALA    61      32.500  48.320  26.040  1.00  0.00           H
ATOM    806  HB2 ALA    61      33.610  48.430  24.600  1.00  0.00           H
ATOM    807  HB3 ALA    61      31.790  48.040  24.470  1.00  0.00           H
ATOM    808  C   ALA    61      34.100  46.190  26.190  1.00  0.00           C
ATOM    809  O   ALA    61      35.120  46.880  26.210  1.00  0.00           O
ATOM    810  N   GLY    65      33.900  45.160  27.050  1.00  0.00           N
ATOM    811  H   GLY    65      32.940  44.950  27.270  1.00  0.00           H
ATOM    812  CA  GLY    65      34.910  44.340  27.720  1.00  0.00           C
ATOM    813  HA1 GLY    65      35.930  44.580  27.400  1.00  0.00           H
ATOM    814  HA2 GLY    65      34.680  43.350  27.330  1.00  0.00           H
ATOM    815  C   GLY    65      35.000  44.220  29.210  1.00  0.00           C
ATOM    816  O   GLY    65      35.930  43.520  29.710  1.00  0.00           O
ATOM    817  N   ASP    66      34.200  44.940  29.930  1.00  0.00           N
ATOM    818  H   ASP    66      33.330  45.320  29.570  1.00  0.00           H
ATOM    819  CA  ASP    66      34.230  45.030  31.440  1.00  0.00           C
ATOM    820  HA  ASP    66      35.220  44.810  31.830  1.00  0.00           H
ATOM    821  CB  ASP    66      33.910  46.480  31.880  1.00  0.00           C
ATOM    822  HB1 ASP    66      33.920  46.430  32.970  1.00  0.00           H
ATOM    823  HB2 ASP    66      32.890  46.740  31.610  1.00  0.00           H
ATOM    824  CG  ASP    66      34.980  47.510  31.350  1.00  0.00           C
ATOM    825  OD1 ASP    66      36.180  47.210  31.420  1.00  0.00           O
ATOM    826  OD2 ASP    66      34.580  48.640  30.980  1.00  0.00           O
ATOM    827  C   ASP    66      33.400  43.970  32.300  1.00  0.00           C
ATOM    828  O   ASP    66      32.370  43.510  31.830  1.00  0.00           O
ATOM    829  N   ARG    67      33.940  43.620  33.470  1.00  0.00           N
ATOM    830  H   ARG    67      34.800  44.070  33.750  1.00  0.00           H
ATOM    831  CA  ARG    67      33.590  42.430  34.270  1.00  0.00           C
ATOM    832  HA  ARG    67      32.750  41.910  33.820  1.00  0.00           H
ATOM    833  CB  ARG    67      34.760  41.440  34.470  1.00  0.00           C
ATOM    834  HB1 ARG    67      34.530  40.840  35.350  1.00  0.00           H
ATOM    835  HB2 ARG    67      35.580  42.050  34.840  1.00  0.00           H
ATOM    836  CG  ARG    67      35.260  40.480  33.340  1.00  0.00           C
ATOM    837  HG1 ARG    67      34.410  39.990  32.860  1.00  0.00           H
ATOM    838  HG2 ARG    67      35.680  39.610  33.850  1.00  0.00           H
ATOM    839  CD  ARG    67      36.230  41.070  32.290  1.00  0.00           C
ATOM    840  HD1 ARG    67      36.920  41.700  32.850  1.00  0.00           H
ATOM    841  HD2 ARG    67      35.680  41.730  31.630  1.00  0.00           H
ATOM    842  NE  ARG    67      36.990  40.080  31.590  1.00  0.00           N
ATOM    843  HE  ARG    67      37.090  39.160  32.000  1.00  0.00           H
ATOM    844  CZ  ARG    67      37.450  40.160  30.310  1.00  0.00           C
ATOM    845  NH1 ARG    67      37.630  41.320  29.730  1.00  0.00           N
ATOM    846 1HH1 ARG    67      37.080  42.110  30.020  1.00  0.00           H
ATOM    847 2HH1 ARG    67      37.790  41.280  28.730  1.00  0.00           H
ATOM    848  NH2 ARG    67      37.850  39.080  29.640  1.00  0.00           N
ATOM    849 1HH2 ARG    67      37.640  38.170  30.040  1.00  0.00           H
ATOM    850 2HH2 ARG    67      38.410  39.170  28.800  1.00  0.00           H
ATOM    851  C   ARG    67      33.080  42.760  35.670  1.00  0.00           C
ATOM    852  O   ARG    67      33.540  43.680  36.280  1.00  0.00           O
ATOM    853  N   THR    68      32.190  41.940  36.200  1.00  0.00           N
ATOM    854  H   THR    68      31.930  41.190  35.570  1.00  0.00           H
ATOM    855  CA  THR    68      31.650  41.980  37.540  1.00  0.00           C
ATOM    856  HA  THR    68      32.190  42.660  38.190  1.00  0.00           H
ATOM    857  CB  THR    68      30.200  42.360  37.500  1.00  0.00           C
ATOM    858  HB  THR    68      29.770  41.570  36.890  1.00  0.00           H
ATOM    859  CG2 THR    68      29.480  42.420  38.880  1.00  0.00           C
ATOM    860 1HG2 THR    68      29.330  41.430  39.300  1.00  0.00           H
ATOM    861 2HG2 THR    68      30.010  43.080  39.570  1.00  0.00           H
ATOM    862 3HG2 THR    68      28.450  42.750  38.770  1.00  0.00           H
ATOM    863  OG1 THR    68      29.820  43.680  37.000  1.00  0.00           O
ATOM    864  HG1 THR    68      29.680  43.630  36.050  1.00  0.00           H
ATOM    865  C   THR    68      31.660  40.510  37.970  1.00  0.00           C
ATOM    866  O   THR    68      31.580  39.550  37.190  1.00  0.00           O
ATOM    867  N   TYR    69      31.890  40.270  39.230  1.00  0.00           N
ATOM    868  H   TYR    69      31.980  41.100  39.810  1.00  0.00           H
ATOM    869  CA  TYR    69      32.090  38.920  39.810  1.00  0.00           C
ATOM    870  HA  TYR    69      31.660  38.220  39.100  1.00  0.00           H
ATOM    871  CB  TYR    69      33.590  38.700  40.070  1.00  0.00           C
ATOM    872  HB1 TYR    69      33.750  37.900  40.790  1.00  0.00           H
ATOM    873  HB2 TYR    69      34.070  39.550  40.560  1.00  0.00           H
ATOM    874  CG  TYR    69      34.420  38.340  38.780  1.00  0.00           C
ATOM    875  CD1 TYR    69      35.090  39.350  38.100  1.00  0.00           C
ATOM    876  HD1 TYR    69      34.960  40.400  38.290  1.00  0.00           H
ATOM    877  CE1 TYR    69      35.930  39.060  37.040  1.00  0.00           C
ATOM    878  HE1 TYR    69      36.520  39.800  36.520  1.00  0.00           H
ATOM    879  CZ  TYR    69      36.040  37.750  36.630  1.00  0.00           C
ATOM    880  OH  TYR    69      36.870  37.460  35.660  1.00  0.00           O
ATOM    881  HH  TYR    69      37.300  38.290  35.460  1.00  0.00           H
ATOM    882  CE2 TYR    69      35.400  36.700  37.300  1.00  0.00           C
ATOM    883  HE2 TYR    69      35.560  35.690  36.950  1.00  0.00           H
ATOM    884  CD2 TYR    69      34.650  37.000  38.450  1.00  0.00           C
ATOM    885  HD2 TYR    69      34.050  36.260  38.950  1.00  0.00           H
ATOM    886  C   TYR    69      31.420  38.710  41.180  1.00  0.00           C
ATOM    887  O   TYR    69      31.210  39.700  41.850  1.00  0.00           O
