# Supplementary material for: Targeting Ras-binding domain of ELMO1 by computational nanobody design
Source: Commun Biol. 2023 Mar 17;6:284. doi: 10.1038/s42003-023-04657-w (PMC10023680; doi:10.1038/s42003-023-04657-w)
Supplement: Supplementary file 4 — Supplementary Data 2 [file 42003_2023_4657_MOESM4_ESM.zip › MD_input_output/Nb01_snapshot/snapshot_016000.pdb]

REMARK    GENERATED BY TRJCONV
TITLE     Protein in water t= 1600.00000 step= 800000
REMARK    THIS IS A SIMULATION BOX
CRYST1   67.526   67.526   67.526  90.00  90.00  90.00 P 1           1
MODEL        1
ATOM      1  N   VAL     2      16.000  26.130  23.670  1.00  0.00           N
ATOM      2  H1  VAL     2      15.710  25.420  24.330  1.00  0.00           H
ATOM      3  H2  VAL     2      15.640  26.970  24.090  1.00  0.00           H
ATOM      4  H3  VAL     2      15.610  26.000  22.740  1.00  0.00           H
ATOM      5  CA  VAL     2      17.510  26.040  23.650  1.00  0.00           C
ATOM      6  HA  VAL     2      17.800  25.220  23.000  1.00  0.00           H
ATOM      7  CB  VAL     2      18.360  27.360  23.350  1.00  0.00           C
ATOM      8  HB  VAL     2      18.240  28.070  24.170  1.00  0.00           H
ATOM      9  CG1 VAL     2      19.810  26.920  23.120  1.00  0.00           C
ATOM     10 1HG1 VAL     2      19.810  26.480  22.120  1.00  0.00           H
ATOM     11 2HG1 VAL     2      20.510  27.740  23.320  1.00  0.00           H
ATOM     12 3HG1 VAL     2      20.170  26.220  23.880  1.00  0.00           H
ATOM     13  CG2 VAL     2      17.840  28.030  22.060  1.00  0.00           C
ATOM     14 1HG2 VAL     2      17.860  27.420  21.160  1.00  0.00           H
ATOM     15 2HG2 VAL     2      16.870  28.500  22.200  1.00  0.00           H
ATOM     16 3HG2 VAL     2      18.500  28.830  21.740  1.00  0.00           H
ATOM     17  C   VAL     2      17.780  25.470  25.030  1.00  0.00           C
ATOM     18  O   VAL     2      17.520  26.180  25.970  1.00  0.00           O
ATOM     19  N   GLN     3      18.270  24.200  25.090  1.00  0.00           N
ATOM     20  H   GLN     3      18.510  23.800  24.190  1.00  0.00           H
ATOM     21  CA  GLN     3      18.970  23.610  26.270  1.00  0.00           C
ATOM     22  HA  GLN     3      19.030  24.360  27.060  1.00  0.00           H
ATOM     23  CB  GLN     3      18.110  22.470  26.800  1.00  0.00           C
ATOM     24  HB1 GLN     3      17.960  21.780  25.960  1.00  0.00           H
ATOM     25  HB2 GLN     3      17.180  22.760  27.290  1.00  0.00           H
ATOM     26  CG  GLN     3      18.930  21.690  27.860  1.00  0.00           C
ATOM     27  HG1 GLN     3      19.480  22.360  28.530  1.00  0.00           H
ATOM     28  HG2 GLN     3      19.700  21.110  27.350  1.00  0.00           H
ATOM     29  CD  GLN     3      18.190  20.650  28.600  1.00  0.00           C
ATOM     30  OE1 GLN     3      18.270  19.470  28.240  1.00  0.00           O
ATOM     31  NE2 GLN     3      17.340  21.020  29.600  1.00  0.00           N
ATOM     32 1HE2 GLN     3      17.330  21.920  30.060  1.00  0.00           H
ATOM     33 2HE2 GLN     3      16.770  20.260  29.970  1.00  0.00           H
ATOM     34  C   GLN     3      20.430  23.180  25.840  1.00  0.00           C
ATOM     35  O   GLN     3      20.630  22.880  24.690  1.00  0.00           O
ATOM     36  N   LEU     4      21.430  23.150  26.720  1.00  0.00           N
ATOM     37  H   LEU     4      21.250  23.390  27.680  1.00  0.00           H
ATOM     38  CA  LEU     4      22.850  23.070  26.370  1.00  0.00           C
ATOM     39  HA  LEU     4      22.920  23.100  25.290  1.00  0.00           H
ATOM     40  CB  LEU     4      23.610  24.340  26.930  1.00  0.00           C
ATOM     41  HB1 LEU     4      24.620  24.410  26.530  1.00  0.00           H
ATOM     42  HB2 LEU     4      23.700  24.270  28.010  1.00  0.00           H
ATOM     43  CG  LEU     4      22.990  25.620  26.430  1.00  0.00           C
ATOM     44  HG  LEU     4      22.040  25.780  26.940  1.00  0.00           H
ATOM     45  CD1 LEU     4      23.700  26.860  26.990  1.00  0.00           C
ATOM     46 1HD1 LEU     4      24.680  27.030  26.540  1.00  0.00           H
ATOM     47 2HD1 LEU     4      22.980  27.680  26.900  1.00  0.00           H
ATOM     48 3HD1 LEU     4      23.930  26.650  28.030  1.00  0.00           H
ATOM     49  CD2 LEU     4      22.830  25.720  24.870  1.00  0.00           C
ATOM     50 1HD2 LEU     4      22.620  26.770  24.660  1.00  0.00           H
ATOM     51 2HD2 LEU     4      23.750  25.370  24.410  1.00  0.00           H
ATOM     52 3HD2 LEU     4      22.000  25.140  24.490  1.00  0.00           H
ATOM     53  C   LEU     4      23.440  21.710  26.860  1.00  0.00           C
ATOM     54  O   LEU     4      22.870  20.970  27.700  1.00  0.00           O
ATOM     55  N   VAL     5      24.550  21.300  26.240  1.00  0.00           N
ATOM     56  H   VAL     5      24.970  21.830  25.490  1.00  0.00           H
ATOM     57  CA  VAL     5      25.300  20.200  26.740  1.00  0.00           C
ATOM     58  HA  VAL     5      24.860  19.780  27.640  1.00  0.00           H
ATOM     59  CB  VAL     5      25.470  18.960  25.830  1.00  0.00           C
ATOM     60  HB  VAL     5      26.380  18.460  26.140  1.00  0.00           H
ATOM     61  CG1 VAL     5      24.240  17.980  26.000  1.00  0.00           C
ATOM     62 1HG1 VAL     5      24.340  17.540  26.990  1.00  0.00           H
ATOM     63 2HG1 VAL     5      23.300  18.530  25.920  1.00  0.00           H
ATOM     64 3HG1 VAL     5      24.300  17.260  25.190  1.00  0.00           H
ATOM     65  CG2 VAL     5      25.680  19.220  24.350  1.00  0.00           C
ATOM     66 1HG2 VAL     5      25.870  18.270  23.860  1.00  0.00           H
ATOM     67 2HG2 VAL     5      24.800  19.680  23.890  1.00  0.00           H
ATOM     68 3HG2 VAL     5      26.460  19.970  24.260  1.00  0.00           H
ATOM     69  C   VAL     5      26.670  20.600  27.240  1.00  0.00           C
ATOM     70  O   VAL     5      27.490  21.050  26.460  1.00  0.00           O
ATOM     71  N   GLU     6      26.950  20.370  28.510  1.00  0.00           N
ATOM     72  H   GLU     6      26.140  20.200  29.090  1.00  0.00           H
ATOM     73  CA  GLU     6      28.260  20.410  29.090  1.00  0.00           C
ATOM     74  HA  GLU     6      28.790  21.280  28.710  1.00  0.00           H
ATOM     75  CB  GLU     6      27.990  20.680  30.610  1.00  0.00           C
ATOM     76  HB1 GLU     6      28.960  20.760  31.110  1.00  0.00           H
ATOM     77  HB2 GLU     6      27.610  19.780  31.100  1.00  0.00           H
ATOM     78  CG  GLU     6      27.250  21.960  30.900  1.00  0.00           C
ATOM     79  HG1 GLU     6      27.450  22.640  30.070  1.00  0.00           H
ATOM     80  HG2 GLU     6      27.630  22.320  31.850  1.00  0.00           H
ATOM     81  CD  GLU     6      25.730  21.880  31.130  1.00  0.00           C
ATOM     82  OE1 GLU     6      25.090  20.890  30.800  1.00  0.00           O
ATOM     83  OE2 GLU     6      25.180  22.810  31.760  1.00  0.00           O
ATOM     84  C   GLU     6      29.110  19.160  28.760  1.00  0.00           C
ATOM     85  O   GLU     6      28.620  18.120  28.440  1.00  0.00           O
ATOM     86  N   SER     7      30.420  19.350  28.750  1.00  0.00           N
ATOM     87  H   SER     7      30.790  20.290  28.780  1.00  0.00           H
ATOM     88  CA  SER     7      31.510  18.300  28.670  1.00  0.00           C
ATOM     89  HA  SER     7      31.040  17.400  29.070  1.00  0.00           H
ATOM     90  CB  SER     7      31.950  18.140  27.230  1.00  0.00           C
ATOM     91  HB1 SER     7      32.820  17.490  27.120  1.00  0.00           H
ATOM     92  HB2 SER     7      32.290  19.120  26.900  1.00  0.00           H
ATOM     93  OG  SER     7      30.950  17.720  26.300  1.00  0.00           O
ATOM     94  HG  SER     7      30.510  16.910  26.570  1.00  0.00           H
ATOM     95  C   SER     7      32.670  18.700  29.590  1.00  0.00           C
ATOM     96  O   SER     7      32.840  19.910  29.850  1.00  0.00           O
ATOM     97  N   GLY     9      33.540  17.740  29.930  1.00  0.00           N
ATOM     98  H   GLY     9      33.410  16.810  29.540  1.00  0.00           H
ATOM     99  CA  GLY     9      34.780  17.990  30.640  1.00  0.00           C
ATOM    100  HA1 GLY     9      35.120  18.970  30.320  1.00  0.00           H
ATOM    101  HA2 GLY     9      35.500  17.230  30.360  1.00  0.00           H
ATOM    102  C   GLY     9      34.690  17.960  32.200  1.00  0.00           C
ATOM    103  O   GLY     9      35.670  18.220  32.870  1.00  0.00           O
ATOM    104  N   GLY    10      33.620  17.500  32.780  1.00  0.00           N
ATOM    105  H   GLY    10      32.790  17.390  32.230  1.00  0.00           H
ATOM    106  CA  GLY    10      33.630  17.140  34.250  1.00  0.00           C
ATOM    107  HA1 GLY    10      32.660  16.940  34.690  1.00  0.00           H
ATOM    108  HA2 GLY    10      34.130  17.910  34.840  1.00  0.00           H
ATOM    109  C   GLY    10      34.420  15.830  34.520  1.00  0.00           C
ATOM    110  O   GLY    10      35.000  15.220  33.650  1.00  0.00           O
ATOM    111  N   GLY    11      34.330  15.410  35.790  1.00  0.00           N
ATOM    112  H   GLY    11      33.910  16.050  36.450  1.00  0.00           H
ATOM    113  CA  GLY    11      34.960  14.140  36.360  1.00  0.00           C
ATOM    114  HA1 GLY    11      35.450  13.490  35.640  1.00  0.00           H
ATOM    115  HA2 GLY    11      34.230  13.540  36.900  1.00  0.00           H
ATOM    116  C   GLY    11      35.990  14.470  37.460  1.00  0.00           C
ATOM    117  O   GLY    11      36.130  15.660  37.770  1.00  0.00           O
ATOM    118  N   LEU    12      36.660  13.420  37.960  1.00  0.00           N
ATOM    119  H   LEU    12      36.590  12.500  37.540  1.00  0.00           H
ATOM    120  CA  LEU    12      37.570  13.530  39.140  1.00  0.00           C
ATOM    121  HA  LEU    12      37.210  14.420  39.650  1.00  0.00           H
ATOM    122  CB  LEU    12      37.730  12.270  39.960  1.00  0.00           C
ATOM    123  HB1 LEU    12      37.890  11.460  39.250  1.00  0.00           H
ATOM    124  HB2 LEU    12      36.750  12.130  40.400  1.00  0.00           H
ATOM    125  CG  LEU    12      38.750  12.160  41.070  1.00  0.00           C
ATOM    126  HG  LEU    12      39.710  12.430  40.620  1.00  0.00           H
ATOM    127  CD1 LEU    12      38.560  13.040  42.300  1.00  0.00           C
ATOM    128 1HD1 LEU    12      37.590  12.910  42.780  1.00  0.00           H
ATOM    129 2HD1 LEU    12      39.350  12.840  43.010  1.00  0.00           H
ATOM    130 3HD1 LEU    12      38.700  14.080  42.010  1.00  0.00           H
ATOM    131  CD2 LEU    12      38.850  10.730  41.520  1.00  0.00           C
ATOM    132 1HD2 LEU    12      39.280  10.180  40.680  1.00  0.00           H
ATOM    133 2HD2 LEU    12      39.580  10.660  42.320  1.00  0.00           H
ATOM    134 3HD2 LEU    12      37.900  10.240  41.740  1.00  0.00           H
ATOM    135  C   LEU    12      38.940  14.000  38.630  1.00  0.00           C
ATOM    136  O   LEU    12      39.460  13.500  37.640  1.00  0.00           O
ATOM    137  N   VAL    13      39.610  14.950  39.320  1.00  0.00           N
ATOM    138  H   VAL    13      39.030  15.450  39.970  1.00  0.00           H
ATOM    139  CA  VAL    13      41.070  15.340  39.180  1.00  0.00           C
ATOM    140  HA  VAL    13      41.530  14.560  38.580  1.00  0.00           H
ATOM    141  CB  VAL    13      41.190  16.670  38.420  1.00  0.00           C
ATOM    142  HB  VAL    13      42.240  16.850  38.170  1.00  0.00           H
ATOM    143  CG1 VAL    13      40.520  16.600  37.030  1.00  0.00           C
ATOM    144 1HG1 VAL    13      39.430  16.560  37.100  1.00  0.00           H
ATOM    145 2HG1 VAL    13      40.810  17.500  36.490  1.00  0.00           H
ATOM    146 3HG1 VAL    13      40.930  15.740  36.520  1.00  0.00           H
ATOM    147  CG2 VAL    13      40.750  17.890  39.200  1.00  0.00           C
ATOM    148 1HG2 VAL    13      39.730  17.790  39.580  1.00  0.00           H
ATOM    149 2HG2 VAL    13      41.390  18.060  40.060  1.00  0.00           H
ATOM    150 3HG2 VAL    13      40.740  18.820  38.620  1.00  0.00           H
ATOM    151  C   VAL    13      41.810  15.400  40.610  1.00  0.00           C
ATOM    152  O   VAL    13      41.200  15.190  41.650  1.00  0.00           O
ATOM    153  N   GLN    14      43.150  15.620  40.600  1.00  0.00           N
ATOM    154  H   GLN    14      43.520  15.910  39.710  1.00  0.00           H
ATOM    155  CA  GLN    14      43.970  15.960  41.830  1.00  0.00           C
ATOM    156  HA  GLN    14      43.330  15.540  42.600  1.00  0.00           H
ATOM    157  CB  GLN    14      45.310  15.160  41.910  1.00  0.00           C
ATOM    158  HB1 GLN    14      45.790  15.560  42.810  1.00  0.00           H
ATOM    159  HB2 GLN    14      45.980  15.390  41.080  1.00  0.00           H
ATOM    160  CG  GLN    14      45.130  13.650  42.110  1.00  0.00           C
ATOM    161  HG1 GLN    14      46.070  13.160  41.860  1.00  0.00           H
ATOM    162  HG2 GLN    14      44.450  13.190  41.400  1.00  0.00           H
ATOM    163  CD  GLN    14      44.640  13.250  43.490  1.00  0.00           C
ATOM    164  OE1 GLN    14      44.170  14.040  44.290  1.00  0.00           O
ATOM    165  NE2 GLN    14      44.770  11.950  43.790  1.00  0.00           N
ATOM    166 1HE2 GLN    14      44.890  11.250  43.070  1.00  0.00           H
ATOM    167 2HE2 GLN    14      44.310  11.540  44.590  1.00  0.00           H
ATOM    168  C   GLN    14      44.060  17.490  42.070  1.00  0.00           C
ATOM    169  O   GLN    14      43.960  18.240  41.080  1.00  0.00           O
ATOM    170  N   ALA    15      44.360  17.920  43.280  1.00  0.00           N
ATOM    171  H   ALA    15      44.490  17.190  43.970  1.00  0.00           H
ATOM    172  CA  ALA    15      44.770  19.320  43.480  1.00  0.00           C
ATOM    173  HA  ALA    15      43.980  19.950  43.080  1.00  0.00           H
ATOM    174  CB  ALA    15      44.980  19.580  44.980  1.00  0.00           C
ATOM    175  HB1 ALA    15      44.880  20.660  45.080  1.00  0.00           H
ATOM    176  HB2 ALA    15      44.090  19.290  45.540  1.00  0.00           H
ATOM    177  HB3 ALA    15      45.820  19.000  45.350  1.00  0.00           H
ATOM    178  C   ALA    15      46.040  19.710  42.640  1.00  0.00           C
ATOM    179  O   ALA    15      47.080  19.010  42.640  1.00  0.00           O
ATOM    180  N   GLY    16      46.010  20.830  41.860  1.00  0.00           N
ATOM    181  H   GLY    16      45.130  21.320  41.820  1.00  0.00           H
ATOM    182  CA  GLY    16      47.050  21.240  40.940  1.00  0.00           C
ATOM    183  HA1 GLY    16      48.040  21.130  41.370  1.00  0.00           H
ATOM    184  HA2 GLY    16      46.800  22.280  40.740  1.00  0.00           H
ATOM    185  C   GLY    16      47.030  20.610  39.600  1.00  0.00           C
ATOM    186  O   GLY    16      47.800  21.020  38.750  1.00  0.00           O
ATOM    187  N   ASP    17      46.030  19.840  39.250  1.00  0.00           N
ATOM    188  H   ASP    17      45.290  19.600  39.890  1.00  0.00           H
ATOM    189  CA  ASP    17      45.710  19.460  37.860  1.00  0.00           C
ATOM    190  HA  ASP    17      46.600  19.230  37.280  1.00  0.00           H
ATOM    191  CB  ASP    17      44.850  18.200  37.910  1.00  0.00           C
ATOM    192  HB1 ASP    17      44.250  18.060  37.010  1.00  0.00           H
ATOM    193  HB2 ASP    17      44.090  18.290  38.690  1.00  0.00           H
ATOM    194  CG  ASP    17      45.690  16.950  38.340  1.00  0.00           C
ATOM    195  OD1 ASP    17      46.920  17.010  38.480  1.00  0.00           O
ATOM    196  OD2 ASP    17      45.010  15.880  38.370  1.00  0.00           O
ATOM    197  C   ASP    17      45.020  20.630  37.090  1.00  0.00           C
ATOM    198  O   ASP    17      44.500  21.590  37.760  1.00  0.00           O
ATOM    199  N   SER    18      45.040  20.540  35.730  1.00  0.00           N
ATOM    200  H   SER    18      45.610  19.820  35.310  1.00  0.00           H
ATOM    201  CA  SER    18      44.490  21.520  34.890  1.00  0.00           C
ATOM    202  HA  SER    18      44.080  22.330  35.500  1.00  0.00           H
ATOM    203  CB  SER    18      45.610  22.020  33.960  1.00  0.00           C
ATOM    204  HB1 SER    18      45.270  22.690  33.170  1.00  0.00           H
ATOM    205  HB2 SER    18      46.070  21.160  33.480  1.00  0.00           H
ATOM    206  OG  SER    18      46.650  22.650  34.610  1.00  0.00           O
ATOM    207  HG  SER    18      47.260  22.850  33.890  1.00  0.00           H
ATOM    208  C   SER    18      43.380  20.910  34.020  1.00  0.00           C
ATOM    209  O   SER    18      43.640  19.850  33.490  1.00  0.00           O
ATOM    210  N   LEU    19      42.240  21.600  33.870  1.00  0.00           N
ATOM    211  H   LEU    19      42.080  22.520  34.260  1.00  0.00           H
ATOM    212  CA  LEU    19      41.000  20.910  33.440  1.00  0.00           C
ATOM    213  HA  LEU    19      41.280  20.020  32.880  1.00  0.00           H
ATOM    214  CB  LEU    19      40.100  20.380  34.650  1.00  0.00           C
ATOM    215  HB1 LEU    19      39.730  21.210  35.260  1.00  0.00           H
ATOM    216  HB2 LEU    19      40.770  19.830  35.310  1.00  0.00           H
ATOM    217  CG  LEU    19      38.790  19.650  34.280  1.00  0.00           C
ATOM    218  HG  LEU    19      38.350  20.350  33.580  1.00  0.00           H
ATOM    219  CD1 LEU    19      39.170  18.280  33.670  1.00  0.00           C
ATOM    220 1HD1 LEU    19      39.950  17.740  34.210  1.00  0.00           H
ATOM    221 2HD1 LEU    19      38.300  17.620  33.690  1.00  0.00           H
ATOM    222 3HD1 LEU    19      39.430  18.450  32.620  1.00  0.00           H
ATOM    223  CD2 LEU    19      37.800  19.510  35.470  1.00  0.00           C
ATOM    224 1HD2 LEU    19      37.640  20.460  35.990  1.00  0.00           H
ATOM    225 2HD2 LEU    19      36.840  19.310  35.000  1.00  0.00           H
ATOM    226 3HD2 LEU    19      38.040  18.700  36.150  1.00  0.00           H
ATOM    227  C   LEU    19      40.240  21.900  32.550  1.00  0.00           C
ATOM    228  O   LEU    19      39.920  22.980  32.990  1.00  0.00           O
ATOM    229  N   ARG    20      39.920  21.480  31.290  1.00  0.00           N
ATOM    230  H   ARG    20      40.400  20.670  30.900  1.00  0.00           H
ATOM    231  CA  ARG    20      39.140  22.250  30.360  1.00  0.00           C
ATOM    232  HA  ARG    20      38.970  23.260  30.730  1.00  0.00           H
ATOM    233  CB  ARG    20      39.910  22.270  29.080  1.00  0.00           C
ATOM    234  HB1 ARG    20      39.850  21.330  28.540  1.00  0.00           H
ATOM    235  HB2 ARG    20      40.990  22.400  29.220  1.00  0.00           H
ATOM    236  CG  ARG    20      39.350  23.360  28.170  1.00  0.00           C
ATOM    237  HG1 ARG    20      39.230  24.310  28.700  1.00  0.00           H
ATOM    238  HG2 ARG    20      38.370  23.020  27.830  1.00  0.00           H
ATOM    239  CD  ARG    20      40.160  23.510  26.870  1.00  0.00           C
ATOM    240  HD1 ARG    20      39.570  24.110  26.170  1.00  0.00           H
ATOM    241  HD2 ARG    20      40.330  22.550  26.370  1.00  0.00           H
ATOM    242  NE  ARG    20      41.480  24.150  27.040  1.00  0.00           N
ATOM    243  HE  ARG    20      41.830  24.030  27.980  1.00  0.00           H
ATOM    244  CZ  ARG    20      42.090  25.040  26.240  1.00  0.00           C
ATOM    245  NH1 ARG    20      41.600  25.390  25.060  1.00  0.00           N
ATOM    246 1HH1 ARG    20      40.760  24.970  24.690  1.00  0.00           H
ATOM    247 2HH1 ARG    20      42.080  26.170  24.630  1.00  0.00           H
ATOM    248  NH2 ARG    20      43.170  25.530  26.720  1.00  0.00           N
ATOM    249 1HH2 ARG    20      43.440  25.200  27.630  1.00  0.00           H
ATOM    250 2HH2 ARG    20      43.750  26.120  26.140  1.00  0.00           H
ATOM    251  C   ARG    20      37.740  21.670  30.250  1.00  0.00           C
ATOM    252  O   ARG    20      37.500  20.600  29.620  1.00  0.00           O
ATOM    253  N   LEU    21      36.820  22.470  30.730  1.00  0.00           N
ATOM    254  H   LEU    21      37.180  23.390  30.940  1.00  0.00           H
ATOM    255  CA  LEU    21      35.410  22.250  30.470  1.00  0.00           C
ATOM    256  HA  LEU    21      35.120  21.210  30.590  1.00  0.00           H
ATOM    257  CB  LEU    21      34.650  22.960  31.580  1.00  0.00           C
ATOM    258  HB1 LEU    21      33.600  22.740  31.370  1.00  0.00           H
ATOM    259  HB2 LEU    21      34.720  24.030  31.350  1.00  0.00           H
ATOM    260  CG  LEU    21      34.960  22.710  33.060  1.00  0.00           C
ATOM    261  HG  LEU    21      36.010  22.910  33.300  1.00  0.00           H
ATOM    262  CD1 LEU    21      34.060  23.590  33.950  1.00  0.00           C
ATOM    263 1HD1 LEU    21      33.040  23.270  33.740  1.00  0.00           H
ATOM    264 2HD1 LEU    21      34.190  23.350  35.000  1.00  0.00           H
ATOM    265 3HD1 LEU    21      34.080  24.640  33.640  1.00  0.00           H
ATOM    266  CD2 LEU    21      34.740  21.260  33.370  1.00  0.00           C
ATOM    267 1HD2 LEU    21      34.640  21.090  34.440  1.00  0.00           H
ATOM    268 2HD2 LEU    21      33.810  20.830  33.000  1.00  0.00           H
ATOM    269 3HD2 LEU    21      35.550  20.720  32.890  1.00  0.00           H
ATOM    270  C   LEU    21      34.990  22.740  29.040  1.00  0.00           C
ATOM    271  O   LEU    21      35.670  23.610  28.510  1.00  0.00           O
ATOM    272  N   SER    22      33.880  22.220  28.500  1.00  0.00           N
ATOM    273  H   SER    22      33.380  21.490  28.970  1.00  0.00           H
ATOM    274  CA  SER    22      33.350  22.680  27.170  1.00  0.00           C
ATOM    275  HA  SER    22      33.620  23.730  27.070  1.00  0.00           H
ATOM    276  CB  SER    22      33.970  22.010  25.990  1.00  0.00           C
ATOM    277  HB1 SER    22      35.050  22.140  25.890  1.00  0.00           H
ATOM    278  HB2 SER    22      33.530  22.360  25.060  1.00  0.00           H
ATOM    279  OG  SER    22      33.700  20.620  26.040  1.00  0.00           O
ATOM    280  HG  SER    22      34.470  20.110  25.780  1.00  0.00           H
ATOM    281  C   SER    22      31.810  22.580  26.980  1.00  0.00           C
ATOM    282  O   SER    22      31.210  21.790  27.660  1.00  0.00           O
ATOM    283  N   CYS    23      31.230  23.440  26.180  1.00  0.00           N
ATOM    284  H   CYS    23      31.810  24.140  25.740  1.00  0.00           H
ATOM    285  CA  CYS    23      29.810  23.440  25.870  1.00  0.00           C
ATOM    286  HA  CYS    23      29.370  22.520  26.260  1.00  0.00           H
ATOM    287  CB  CYS    23      29.250  24.430  26.770  1.00  0.00           C
ATOM    288  HB1 CYS    23      29.520  25.410  26.380  1.00  0.00           H
ATOM    289  HB2 CYS    23      29.690  24.350  27.760  1.00  0.00           H
ATOM    290  SG  CYS    23      27.470  24.350  26.980  1.00  0.00           S
ATOM    291  C   CYS    23      29.410  23.830  24.420  1.00  0.00           C
ATOM    292  O   CYS    23      29.760  24.890  23.940  1.00  0.00           O
ATOM    293  N   ALA    24      28.560  23.060  23.680  1.00  0.00           N
ATOM    294  H   ALA    24      28.350  22.180  24.140  1.00  0.00           H
ATOM    295  CA  ALA    24      28.110  23.200  22.290  1.00  0.00           C
ATOM    296  HA  ALA    24      28.940  23.660  21.760  1.00  0.00           H
ATOM    297  CB  ALA    24      27.870  21.740  21.630  1.00  0.00           C
ATOM    298  HB1 ALA    24      26.980  21.340  22.110  1.00  0.00           H
ATOM    299  HB2 ALA    24      27.610  21.930  20.590  1.00  0.00           H
ATOM    300  HB3 ALA    24      28.770  21.120  21.720  1.00  0.00           H
ATOM    301  C   ALA    24      26.880  24.130  22.200  1.00  0.00           C
ATOM    302  O   ALA    24      26.010  24.040  23.080  1.00  0.00           O
ATOM    303  N   ALA    25      26.780  25.020  21.150  1.00  0.00           N
ATOM    304  H   ALA    25      27.610  24.960  20.590  1.00  0.00           H
ATOM    305  CA  ALA    25      25.670  25.940  20.840  1.00  0.00           C
ATOM    306  HA  ALA    25      25.660  26.650  21.660  1.00  0.00           H
ATOM    307  CB  ALA    25      25.970  26.580  19.450  1.00  0.00           C
ATOM    308  HB1 ALA    25      26.960  27.030  19.450  1.00  0.00           H
ATOM    309  HB2 ALA    25      25.950  25.880  18.610  1.00  0.00           H
ATOM    310  HB3 ALA    25      25.240  27.330  19.140  1.00  0.00           H
ATOM    311  C   ALA    25      24.280  25.390  20.960  1.00  0.00           C
ATOM    312  O   ALA    25      23.310  26.090  21.270  1.00  0.00           O
ATOM    313  N   SER    26      24.090  24.100  20.650  1.00  0.00           N
ATOM    314  H   SER    26      24.860  23.750  20.110  1.00  0.00           H
ATOM    315  CA  SER    26      22.920  23.270  20.770  1.00  0.00           C
ATOM    316  HA  SER    26      23.150  22.340  20.250  1.00  0.00           H
ATOM    317  CB  SER    26      22.770  22.940  22.270  1.00  0.00           C
ATOM    318  HB1 SER    26      21.920  22.280  22.380  1.00  0.00           H
ATOM    319  HB2 SER    26      22.580  23.870  22.810  1.00  0.00           H
ATOM    320  OG  SER    26      23.870  22.190  22.840  1.00  0.00           O
ATOM    321  HG  SER    26      24.530  22.800  23.180  1.00  0.00           H
ATOM    322  C   SER    26      21.640  23.870  20.010  1.00  0.00           C
ATOM    323  O   SER    26      20.500  23.560  20.410  1.00  0.00           O
ATOM    324  N   GLY    27      21.830  24.670  18.980  1.00  0.00           N
ATOM    325  H   GLY    27      22.780  24.740  18.630  1.00  0.00           H
ATOM    326  CA  GLY    27      20.660  25.350  18.310  1.00  0.00           C
ATOM    327  HA1 GLY    27      19.750  24.800  18.520  1.00  0.00           H
ATOM    328  HA2 GLY    27      20.890  25.200  17.260  1.00  0.00           H
ATOM    329  C   GLY    27      20.490  26.850  18.600  1.00  0.00           C
ATOM    330  O   GLY    27      19.640  27.560  18.020  1.00  0.00           O
ATOM    331  N   LEU    28      21.320  27.410  19.500  1.00  0.00           N
ATOM    332  H   LEU    28      21.920  26.720  19.940  1.00  0.00           H
ATOM    333  CA  LEU    28      21.530  28.850  19.840  1.00  0.00           C
ATOM    334  HA  LEU    28      20.580  29.350  20.040  1.00  0.00           H
ATOM    335  CB  LEU    28      22.500  28.940  21.050  1.00  0.00           C
ATOM    336  HB1 LEU    28      23.390  28.400  20.730  1.00  0.00           H
ATOM    337  HB2 LEU    28      22.090  28.370  21.880  1.00  0.00           H
ATOM    338  CG  LEU    28      22.790  30.350  21.480  1.00  0.00           C
ATOM    339  HG  LEU    28      23.080  30.950  20.610  1.00  0.00           H
ATOM    340  CD1 LEU    28      21.520  30.900  22.170  1.00  0.00           C
ATOM    341 1HD1 LEU    28      20.740  30.990  21.420  1.00  0.00           H
ATOM    342 2HD1 LEU    28      21.320  30.280  23.040  1.00  0.00           H
ATOM    343 3HD1 LEU    28      21.790  31.900  22.530  1.00  0.00           H
ATOM    344  CD2 LEU    28      23.950  30.440  22.500  1.00  0.00           C
ATOM    345 1HD2 LEU    28      24.780  29.820  22.180  1.00  0.00           H
ATOM    346 2HD2 LEU    28      24.400  31.430  22.600  1.00  0.00           H
ATOM    347 3HD2 LEU    28      23.590  30.070  23.460  1.00  0.00           H
ATOM    348  C   LEU    28      22.190  29.510  18.610  1.00  0.00           C
ATOM    349  O   LEU    28      23.090  28.970  17.980  1.00  0.00           O
ATOM    350  N   LEU    29      21.650  30.650  18.240  1.00  0.00           N
ATOM    351  H   LEU    29      20.820  31.000  18.720  1.00  0.00           H
ATOM    352  CA  LEU    29      22.060  31.450  17.150  1.00  0.00           C
ATOM    353  HA  LEU    29      22.220  30.780  16.310  1.00  0.00           H
ATOM    354  CB  LEU    29      21.040  32.470  16.880  1.00  0.00           C
ATOM    355  HB1 LEU    29      20.780  32.960  17.820  1.00  0.00           H
ATOM    356  HB2 LEU    29      20.140  31.990  16.490  1.00  0.00           H
ATOM    357  CG  LEU    29      21.360  33.570  15.900  1.00  0.00           C
ATOM    358  HG  LEU    29      22.150  34.170  16.350  1.00  0.00           H
ATOM    359  CD1 LEU    29      21.810  33.180  14.510  1.00  0.00           C
ATOM    360 1HD1 LEU    29      21.880  34.110  13.950  1.00  0.00           H
ATOM    361 2HD1 LEU    29      22.760  32.650  14.480  1.00  0.00           H
ATOM    362 3HD1 LEU    29      21.110  32.500  14.030  1.00  0.00           H
ATOM    363  CD2 LEU    29      20.160  34.520  15.650  1.00  0.00           C
ATOM    364 1HD2 LEU    29      20.520  35.450  15.220  1.00  0.00           H
ATOM    365 2HD2 LEU    29      19.480  34.080  14.910  1.00  0.00           H
ATOM    366 3HD2 LEU    29      19.580  34.790  16.530  1.00  0.00           H
ATOM    367  C   LEU    29      23.420  32.160  17.560  1.00  0.00           C
ATOM    368  O   LEU    29      23.440  32.950  18.480  1.00  0.00           O
ATOM    369  N   PHE    30      24.520  31.660  16.950  1.00  0.00           N
ATOM    370  H   PHE    30      24.440  31.040  16.160  1.00  0.00           H
ATOM    371  CA  PHE    30      25.840  31.610  17.590  1.00  0.00           C
ATOM    372  HA  PHE    30      25.690  31.400  18.650  1.00  0.00           H
ATOM    373  CB  PHE    30      26.540  30.330  17.110  1.00  0.00           C
ATOM    374  HB1 PHE    30      26.830  30.490  16.070  1.00  0.00           H
ATOM    375  HB2 PHE    30      25.840  29.510  17.200  1.00  0.00           H
ATOM    376  CG  PHE    30      27.760  29.910  17.840  1.00  0.00           C
ATOM    377  CD1 PHE    30      27.650  29.510  19.190  1.00  0.00           C
ATOM    378  HD1 PHE    30      26.690  29.450  19.690  1.00  0.00           H
ATOM    379  CE1 PHE    30      28.760  29.270  20.000  1.00  0.00           C
ATOM    380  HE1 PHE    30      28.680  28.870  21.000  1.00  0.00           H
ATOM    381  CZ  PHE    30      30.010  29.420  19.450  1.00  0.00           C
ATOM    382  HZ  PHE    30      30.890  29.160  20.020  1.00  0.00           H
ATOM    383  CE2 PHE    30      30.140  29.810  18.110  1.00  0.00           C
ATOM    384  HE2 PHE    30      31.100  29.930  17.630  1.00  0.00           H
ATOM    385  CD2 PHE    30      28.990  30.060  17.300  1.00  0.00           C
ATOM    386  HD2 PHE    30      29.110  30.380  16.280  1.00  0.00           H
ATOM    387  C   PHE    30      26.670  32.890  17.340  1.00  0.00           C
ATOM    388  O   PHE    30      27.620  33.140  18.090  1.00  0.00           O
ATOM    389  N   SER    37      26.290  33.720  16.330  1.00  0.00           N
ATOM    390  H   SER    37      25.650  33.280  15.690  1.00  0.00           H
ATOM    391  CA  SER    37      26.960  34.890  15.770  1.00  0.00           C
ATOM    392  HA  SER    37      28.020  34.800  15.970  1.00  0.00           H
ATOM    393  CB  SER    37      26.580  35.040  14.160  1.00  0.00           C
ATOM    394  HB1 SER    37      27.240  34.420  13.560  1.00  0.00           H
ATOM    395  HB2 SER    37      26.890  36.030  13.850  1.00  0.00           H
ATOM    396  OG  SER    37      25.220  34.730  13.910  1.00  0.00           O
ATOM    397  HG  SER    37      25.020  35.300  13.170  1.00  0.00           H
ATOM    398  C   SER    37      26.550  36.140  16.570  1.00  0.00           C
ATOM    399  O   SER    37      27.000  37.260  16.320  1.00  0.00           O
ATOM    400  N   PHE    38      25.680  35.980  17.560  1.00  0.00           N
ATOM    401  H   PHE    38      25.570  35.040  17.910  1.00  0.00           H
ATOM    402  CA  PHE    38      24.920  37.110  18.240  1.00  0.00           C
ATOM    403  HA  PHE    38      25.380  38.050  17.940  1.00  0.00           H
ATOM    404  CB  PHE    38      23.530  37.320  17.640  1.00  0.00           C
ATOM    405  HB1 PHE    38      22.880  37.900  18.290  1.00  0.00           H
ATOM    406  HB2 PHE    38      23.100  36.320  17.620  1.00  0.00           H
ATOM    407  CG  PHE    38      23.620  37.910  16.250  1.00  0.00           C
ATOM    408  CD1 PHE    38      23.330  37.190  15.030  1.00  0.00           C
ATOM    409  HD1 PHE    38      22.870  36.210  15.100  1.00  0.00           H
ATOM    410  CE1 PHE    38      23.430  37.880  13.790  1.00  0.00           C
ATOM    411  HE1 PHE    38      23.210  37.310  12.900  1.00  0.00           H
ATOM    412  CZ  PHE    38      23.740  39.290  13.730  1.00  0.00           C
ATOM    413  HZ  PHE    38      23.630  39.900  12.850  1.00  0.00           H
ATOM    414  CE2 PHE    38      24.080  39.910  14.920  1.00  0.00           C
ATOM    415  HE2 PHE    38      24.190  40.980  14.910  1.00  0.00           H
ATOM    416  CD2 PHE    38      24.080  39.220  16.130  1.00  0.00           C
ATOM    417  HD2 PHE    38      24.300  39.750  17.040  1.00  0.00           H
ATOM    418  C   PHE    38      24.760  37.020  19.770  1.00  0.00           C
ATOM    419  O   PHE    38      24.810  38.080  20.440  1.00  0.00           O
ATOM    420  N   TYR    39      24.550  35.850  20.380  1.00  0.00           N
ATOM    421  H   TYR    39      24.370  35.050  19.790  1.00  0.00           H
ATOM    422  CA  TYR    39      24.320  35.600  21.770  1.00  0.00           C
ATOM    423  HA  TYR    39      23.680  36.390  22.170  1.00  0.00           H
ATOM    424  CB  TYR    39      23.510  34.290  21.860  1.00  0.00           C
ATOM    425  HB1 TYR    39      23.690  33.940  22.880  1.00  0.00           H
ATOM    426  HB2 TYR    39      23.830  33.500  21.180  1.00  0.00           H
ATOM    427  CG  TYR    39      21.980  34.490  21.790  1.00  0.00           C
ATOM    428  CD1 TYR    39      21.260  34.610  20.510  1.00  0.00           C
ATOM    429  HD1 TYR    39      21.760  34.520  19.550  1.00  0.00           H
ATOM    430  CE1 TYR    39      19.950  35.060  20.520  1.00  0.00           C
ATOM    431  HE1 TYR    39      19.460  35.340  19.600  1.00  0.00           H
ATOM    432  CZ  TYR    39      19.170  35.080  21.740  1.00  0.00           C
ATOM    433  OH  TYR    39      17.840  35.280  21.680  1.00  0.00           O
ATOM    434  HH  TYR    39      17.480  35.280  22.570  1.00  0.00           H
ATOM    435  CE2 TYR    39      19.820  34.760  22.950  1.00  0.00           C
ATOM    436  HE2 TYR    39      19.250  34.640  23.860  1.00  0.00           H
ATOM    437  CD2 TYR    39      21.210  34.590  23.010  1.00  0.00           C
ATOM    438  HD2 TYR    39      21.710  34.420  23.950  1.00  0.00           H
ATOM    439  C   TYR    39      25.610  35.680  22.630  1.00  0.00           C
ATOM    440  O   TYR    39      26.720  35.640  22.070  1.00  0.00           O
ATOM    441  N   ILE    40      25.530  35.800  23.950  1.00  0.00           N
ATOM    442  H   ILE    40      24.600  35.740  24.360  1.00  0.00           H
ATOM    443  CA  ILE    40      26.600  35.540  24.890  1.00  0.00           C
ATOM    444  HA  ILE    40      27.560  35.630  24.370  1.00  0.00           H
ATOM    445  CB  ILE    40      26.590  36.610  26.040  1.00  0.00           C
ATOM    446  HB  ILE    40      25.710  36.450  26.670  1.00  0.00           H
ATOM    447  CG2 ILE    40      27.820  36.520  26.910  1.00  0.00           C
ATOM    448 1HG2 ILE    40      28.700  37.060  26.580  1.00  0.00           H
ATOM    449 2HG2 ILE    40      27.520  36.860  27.900  1.00  0.00           H
ATOM    450 3HG2 ILE    40      28.080  35.490  27.130  1.00  0.00           H
ATOM    451  CG1 ILE    40      26.420  38.040  25.510  1.00  0.00           C
ATOM    452 1HG1 ILE    40      25.490  37.990  24.930  1.00  0.00           H
ATOM    453 2HG1 ILE    40      27.070  38.330  24.690  1.00  0.00           H
ATOM    454  CD  ILE    40      26.330  39.140  26.640  1.00  0.00           C
ATOM    455  HD1 ILE    40      26.080  40.130  26.260  1.00  0.00           H
ATOM    456  HD2 ILE    40      25.570  38.830  27.350  1.00  0.00           H
ATOM    457  HD3 ILE    40      27.260  39.140  27.210  1.00  0.00           H
ATOM    458  C   ILE    40      26.410  34.120  25.420  1.00  0.00           C
ATOM    459  O   ILE    40      25.270  33.760  25.690  1.00  0.00           O
ATOM    460  N   MET    41      27.520  33.400  25.610  1.00  0.00           N
ATOM    461  H   MET    41      28.440  33.780  25.470  1.00  0.00           H
ATOM    462  CA  MET    41      27.460  32.070  26.290  1.00  0.00           C
ATOM    463  HA  MET    41      26.440  31.930  26.640  1.00  0.00           H
ATOM    464  CB  MET    41      27.760  30.860  25.410  1.00  0.00           C
ATOM    465  HB1 MET    41      27.630  30.020  26.100  1.00  0.00           H
ATOM    466  HB2 MET    41      28.830  30.930  25.180  1.00  0.00           H
ATOM    467  CG  MET    41      26.910  30.730  24.190  1.00  0.00           C
ATOM    468  HG1 MET    41      27.250  31.360  23.370  1.00  0.00           H
ATOM    469  HG2 MET    41      25.890  30.860  24.550  1.00  0.00           H
ATOM    470  SD  MET    41      27.130  29.150  23.410  1.00  0.00           S
ATOM    471  CE  MET    41      26.080  27.980  24.320  1.00  0.00           C
ATOM    472  HE1 MET    41      26.470  26.980  24.140  1.00  0.00           H
ATOM    473  HE2 MET    41      26.200  28.040  25.400  1.00  0.00           H
ATOM    474  HE3 MET    41      25.060  28.030  23.950  1.00  0.00           H
ATOM    475  C   MET    41      28.350  32.090  27.610  1.00  0.00           C
ATOM    476  O   MET    41      29.210  32.990  27.710  1.00  0.00           O
ATOM    477  N   GLY    42      28.100  31.290  28.640  1.00  0.00           N
ATOM    478  H   GLY    42      27.380  30.590  28.700  1.00  0.00           H
ATOM    479  CA  GLY    42      29.000  31.350  29.820  1.00  0.00           C
ATOM    480  HA1 GLY    42      28.950  32.340  30.270  1.00  0.00           H
ATOM    481  HA2 GLY    42      30.040  31.220  29.510  1.00  0.00           H
ATOM    482  C   GLY    42      28.760  30.150  30.700  1.00  0.00           C
ATOM    483  O   GLY    42      28.270  29.090  30.250  1.00  0.00           O
ATOM    484  N   TRP    43      29.170  30.310  31.960  1.00  0.00           N
ATOM    485  H   TRP    43      29.520  31.200  32.270  1.00  0.00           H
ATOM    486  CA  TRP    43      29.440  29.310  32.950  1.00  0.00           C
ATOM    487  HA  TRP    43      28.660  28.550  32.850  1.00  0.00           H
ATOM    488  CB  TRP    43      30.830  28.710  32.770  1.00  0.00           C
ATOM    489  HB1 TRP    43      30.890  28.160  33.710  1.00  0.00           H
ATOM    490  HB2 TRP    43      31.580  29.500  32.780  1.00  0.00           H
ATOM    491  CG  TRP    43      31.140  27.820  31.670  1.00  0.00           C
ATOM    492  CD1 TRP    43      31.790  28.140  30.540  1.00  0.00           C
ATOM    493  HD1 TRP    43      31.990  29.160  30.250  1.00  0.00           H
ATOM    494  NE1 TRP    43      32.080  27.050  29.710  1.00  0.00           N
ATOM    495  HE1 TRP    43      32.440  27.130  28.770  1.00  0.00           H
ATOM    496  CE2 TRP    43      31.540  25.920  30.380  1.00  0.00           C
ATOM    497  CZ2 TRP    43      31.450  24.540  30.070  1.00  0.00           C
ATOM    498  HZ2 TRP    43      31.760  24.280  29.070  1.00  0.00           H
ATOM    499  CH2 TRP    43      30.750  23.640  30.880  1.00  0.00           C
ATOM    500  HH2 TRP    43      30.650  22.580  30.690  1.00  0.00           H
ATOM    501  CZ3 TRP    43      30.110  24.100  32.040  1.00  0.00           C
ATOM    502  HZ3 TRP    43      29.580  23.390  32.660  1.00  0.00           H
ATOM    503  CE3 TRP    43      30.130  25.460  32.320  1.00  0.00           C
ATOM    504  HE3 TRP    43      29.630  25.660  33.260  1.00  0.00           H
ATOM    505  CD2 TRP    43      30.860  26.410  31.570  1.00  0.00           C
ATOM    506  C   TRP    43      29.260  29.870  34.350  1.00  0.00           C
ATOM    507  O   TRP    43      29.560  31.040  34.640  1.00  0.00           O
ATOM    508  N   PHE    44      28.840  29.010  35.180  1.00  0.00           N
ATOM    509  H   PHE    44      28.750  28.080  34.810  1.00  0.00           H
ATOM    510  CA  PHE    44      28.380  29.140  36.540  1.00  0.00           C
ATOM    511  HA  PHE    44      28.760  30.020  37.050  1.00  0.00           H
ATOM    512  CB  PHE    44      26.870  29.200  36.590  1.00  0.00           C
ATOM    513  HB1 PHE    44      26.580  29.280  37.630  1.00  0.00           H
ATOM    514  HB2 PHE    44      26.440  28.420  35.950  1.00  0.00           H
ATOM    515  CG  PHE    44      26.350  30.560  36.120  1.00  0.00           C
ATOM    516  CD1 PHE    44      25.700  30.500  34.880  1.00  0.00           C
ATOM    517  HD1 PHE    44      25.660  29.570  34.340  1.00  0.00           H
ATOM    518  CE1 PHE    44      25.060  31.650  34.380  1.00  0.00           C
ATOM    519  HE1 PHE    44      24.610  31.640  33.400  1.00  0.00           H
ATOM    520  CZ  PHE    44      25.160  32.870  35.140  1.00  0.00           C
ATOM    521  HZ  PHE    44      24.710  33.770  34.760  1.00  0.00           H
ATOM    522  CE2 PHE    44      25.840  32.920  36.380  1.00  0.00           C
ATOM    523  HE2 PHE    44      25.960  33.890  36.850  1.00  0.00           H
ATOM    524  CD2 PHE    44      26.370  31.740  36.890  1.00  0.00           C
ATOM    525  HD2 PHE    44      26.860  31.780  37.850  1.00  0.00           H
ATOM    526  C   PHE    44      28.760  27.850  37.290  1.00  0.00           C
ATOM    527  O   PHE    44      29.240  26.900  36.700  1.00  0.00           O
ATOM    528  N   ARG    45      28.560  27.800  38.620  1.00  0.00           N
ATOM    529  H   ARG    45      28.240  28.680  39.010  1.00  0.00           H
ATOM    530  CA  ARG    45      28.730  26.590  39.520  1.00  0.00           C
ATOM    531  HA  ARG    45      28.510  25.730  38.880  1.00  0.00           H
ATOM    532  CB  ARG    45      30.220  26.380  39.960  1.00  0.00           C
ATOM    533  HB1 ARG    45      30.780  26.310  39.020  1.00  0.00           H
ATOM    534  HB2 ARG    45      30.330  25.520  40.620  1.00  0.00           H
ATOM    535  CG  ARG    45      30.730  27.690  40.590  1.00  0.00           C
ATOM    536  HG1 ARG    45      30.290  27.860  41.570  1.00  0.00           H
ATOM    537  HG2 ARG    45      30.550  28.510  39.890  1.00  0.00           H
ATOM    538  CD  ARG    45      32.240  27.450  40.790  1.00  0.00           C
ATOM    539  HD1 ARG    45      32.610  27.310  39.770  1.00  0.00           H
ATOM    540  HD2 ARG    45      32.370  26.440  41.180  1.00  0.00           H
ATOM    541  NE  ARG    45      33.000  28.540  41.450  1.00  0.00           N
ATOM    542  HE  ARG    45      32.560  29.450  41.530  1.00  0.00           H
ATOM    543  CZ  ARG    45      34.260  28.440  41.840  1.00  0.00           C
ATOM    544  NH1 ARG    45      35.100  27.530  41.510  1.00  0.00           N
ATOM    545 1HH1 ARG    45      34.840  26.830  40.840  1.00  0.00           H
ATOM    546 2HH1 ARG    45      36.010  27.540  41.950  1.00  0.00           H
ATOM    547  NH2 ARG    45      34.710  29.280  42.720  1.00  0.00           N
ATOM    548 1HH2 ARG    45      33.990  29.880  43.090  1.00  0.00           H
ATOM    549 2HH2 ARG    45      35.630  29.170  43.140  1.00  0.00           H
ATOM    550  C   ARG    45      27.840  26.580  40.800  1.00  0.00           C
ATOM    551  O   ARG    45      27.310  27.670  41.060  1.00  0.00           O
ATOM    552  N   GLN    46      27.570  25.450  41.400  1.00  0.00           N
ATOM    553  H   GLN    46      27.900  24.610  40.950  1.00  0.00           H
ATOM    554  CA  GLN    46      27.090  25.210  42.820  1.00  0.00           C
ATOM    555  HA  GLN    46      27.500  25.990  43.460  1.00  0.00           H
ATOM    556  CB  GLN    46      25.580  25.280  42.620  1.00  0.00           C
ATOM    557  HB1 GLN    46      25.220  24.340  42.200  1.00  0.00           H
ATOM    558  HB2 GLN    46      25.240  26.100  41.990  1.00  0.00           H
ATOM    559  CG  GLN    46      24.790  25.400  43.970  1.00  0.00           C
ATOM    560  HG1 GLN    46      25.120  26.290  44.510  1.00  0.00           H
ATOM    561  HG2 GLN    46      24.960  24.520  44.590  1.00  0.00           H
ATOM    562  CD  GLN    46      23.270  25.450  43.750  1.00  0.00           C
ATOM    563  OE1 GLN    46      22.700  24.780  42.930  1.00  0.00           O
ATOM    564  NE2 GLN    46      22.650  26.090  44.770  1.00  0.00           N
ATOM    565 1HE2 GLN    46      23.110  26.550  45.540  1.00  0.00           H
ATOM    566 2HE2 GLN    46      21.640  25.990  44.840  1.00  0.00           H
ATOM    567  C   GLN    46      27.680  23.870  43.380  1.00  0.00           C
ATOM    568  O   GLN    46      27.310  22.740  43.030  1.00  0.00           O
ATOM    569  N   ALA    47      28.490  24.090  44.400  1.00  0.00           N
ATOM    570  H   ALA    47      28.820  25.030  44.520  1.00  0.00           H
ATOM    571  CA  ALA    47      28.730  23.230  45.530  1.00  0.00           C
ATOM    572  HA  ALA    47      28.770  22.180  45.260  1.00  0.00           H
ATOM    573  CB  ALA    47      30.120  23.660  46.080  1.00  0.00           C
ATOM    574  HB1 ALA    47      30.790  23.730  45.220  1.00  0.00           H
ATOM    575  HB2 ALA    47      30.090  24.670  46.490  1.00  0.00           H
ATOM    576  HB3 ALA    47      30.560  22.870  46.690  1.00  0.00           H
ATOM    577  C   ALA    47      27.580  23.390  46.590  1.00  0.00           C
ATOM    578  O   ALA    47      26.730  24.230  46.460  1.00  0.00           O
ATOM    579  N   PRO    48      27.560  22.550  47.700  1.00  0.00           N
ATOM    580  CD  PRO    48      28.540  21.490  47.960  1.00  0.00           C
ATOM    581  HD1 PRO    48      29.550  21.870  48.110  1.00  0.00           H
ATOM    582  HD2 PRO    48      28.520  20.720  47.190  1.00  0.00           H
ATOM    583  CG  PRO    48      28.150  20.920  49.330  1.00  0.00           C
ATOM    584  HG1 PRO    48      28.590  21.500  50.140  1.00  0.00           H
ATOM    585  HG2 PRO    48      28.300  19.850  49.420  1.00  0.00           H
ATOM    586  CB  PRO    48      26.640  21.310  49.340  1.00  0.00           C
ATOM    587  HB1 PRO    48      26.120  21.290  50.300  1.00  0.00           H
ATOM    588  HB2 PRO    48      26.200  20.600  48.650  1.00  0.00           H
ATOM    589  CA  PRO    48      26.470  22.640  48.700  1.00  0.00           C
ATOM    590  HA  PRO    48      25.470  22.600  48.250  1.00  0.00           H
ATOM    591  C   PRO    48      26.530  23.900  49.580  1.00  0.00           C
ATOM    592  O   PRO    48      27.510  24.640  49.630  1.00  0.00           O
ATOM    593  N   GLY    49      25.450  24.080  50.310  1.00  0.00           N
ATOM    594  H   GLY    49      24.700  23.390  50.320  1.00  0.00           H
ATOM    595  CA  GLY    49      25.270  25.080  51.340  1.00  0.00           C
ATOM    596  HA1 GLY    49      26.150  25.150  51.980  1.00  0.00           H
ATOM    597  HA2 GLY    49      24.460  24.760  52.000  1.00  0.00           H
ATOM    598  C   GLY    49      24.900  26.530  50.930  1.00  0.00           C
ATOM    599  O   GLY    49      24.830  27.430  51.760  1.00  0.00           O
ATOM    600  N   ARG    50      24.990  26.780  49.600  1.00  0.00           N
ATOM    601  H   ARG    50      25.130  26.080  48.890  1.00  0.00           H
ATOM    602  CA  ARG    50      25.130  28.060  48.970  1.00  0.00           C
ATOM    603  HA  ARG    50      24.860  28.860  49.660  1.00  0.00           H
ATOM    604  CB  ARG    50      26.650  28.220  48.500  1.00  0.00           C
ATOM    605  HB1 ARG    50      26.810  29.040  47.800  1.00  0.00           H
ATOM    606  HB2 ARG    50      26.940  27.290  48.000  1.00  0.00           H
ATOM    607  CG  ARG    50      27.660  28.510  49.630  1.00  0.00           C
ATOM    608  HG1 ARG    50      27.510  27.890  50.520  1.00  0.00           H
ATOM    609  HG2 ARG    50      27.580  29.490  50.080  1.00  0.00           H
ATOM    610  CD  ARG    50      29.070  28.220  49.130  1.00  0.00           C
ATOM    611  HD1 ARG    50      29.850  28.650  49.760  1.00  0.00           H
ATOM    612  HD2 ARG    50      29.140  28.530  48.090  1.00  0.00           H
ATOM    613  NE  ARG    50      29.270  26.750  49.140  1.00  0.00           N
ATOM    614  HE  ARG    50      28.600  26.170  49.610  1.00  0.00           H
ATOM    615  CZ  ARG    50      30.320  26.190  48.710  1.00  0.00           C
ATOM    616  NH1 ARG    50      31.190  26.810  47.950  1.00  0.00           N
ATOM    617 1HH1 ARG    50      31.050  27.810  48.020  1.00  0.00           H
ATOM    618 2HH1 ARG    50      32.040  26.430  47.570  1.00  0.00           H
ATOM    619  NH2 ARG    50      30.570  24.980  49.020  1.00  0.00           N
ATOM    620 1HH2 ARG    50      29.910  24.510  49.630  1.00  0.00           H
ATOM    621 2HH2 ARG    50      31.460  24.620  48.690  1.00  0.00           H
ATOM    622  C   ARG    50      24.140  28.310  47.800  1.00  0.00           C
ATOM    623  O   ARG    50      23.750  27.360  47.140  1.00  0.00           O
ATOM    624  N   GLU    51      24.130  29.570  47.380  1.00  0.00           N
ATOM    625  H   GLU    51      24.580  30.230  47.980  1.00  0.00           H
ATOM    626  CA  GLU    51      23.390  30.050  46.220  1.00  0.00           C
ATOM    627  HA  GLU    51      22.560  29.360  46.060  1.00  0.00           H
ATOM    628  CB  GLU    51      22.820  31.420  46.560  1.00  0.00           C
ATOM    629  HB1 GLU    51      23.550  32.080  47.030  1.00  0.00           H
ATOM    630  HB2 GLU    51      22.100  31.250  47.360  1.00  0.00           H
ATOM    631  CG  GLU    51      22.050  32.210  45.410  1.00  0.00           C
ATOM    632  HG1 GLU    51      21.270  31.570  45.010  1.00  0.00           H
ATOM    633  HG2 GLU    51      22.730  32.500  44.600  1.00  0.00           H
ATOM    634  CD  GLU    51      21.260  33.440  45.900  1.00  0.00           C
ATOM    635  OE1 GLU    51      20.260  33.130  46.650  1.00  0.00           O
ATOM    636  OE2 GLU    51      21.760  34.610  45.780  1.00  0.00           O
ATOM    637  C   GLU    51      24.370  30.010  44.990  1.00  0.00           C
ATOM    638  O   GLU    51      25.530  30.350  45.170  1.00  0.00           O
ATOM    639  N   ARG    52      23.870  29.670  43.800  1.00  0.00           N
ATOM    640  H   ARG    52      22.880  29.450  43.800  1.00  0.00           H
ATOM    641  CA  ARG    52      24.620  29.500  42.540  1.00  0.00           C
ATOM    642  HA  ARG    52      25.190  28.570  42.590  1.00  0.00           H
ATOM    643  CB  ARG    52      23.540  29.320  41.390  1.00  0.00           C
ATOM    644  HB1 ARG    52      23.050  30.290  41.290  1.00  0.00           H
ATOM    645  HB2 ARG    52      22.820  28.550  41.650  1.00  0.00           H
ATOM    646  CG  ARG    52      24.190  28.970  40.070  1.00  0.00           C
ATOM    647  HG1 ARG    52      24.790  28.060  40.160  1.00  0.00           H
ATOM    648  HG2 ARG    52      24.700  29.840  39.660  1.00  0.00           H
ATOM    649  CD  ARG    52      23.100  28.560  39.100  1.00  0.00           C
ATOM    650  HD1 ARG    52      22.650  27.620  39.410  1.00  0.00           H
ATOM    651  HD2 ARG    52      23.470  28.340  38.100  1.00  0.00           H
ATOM    652  NE  ARG    52      22.040  29.600  38.920  1.00  0.00           N
ATOM    653  HE  ARG    52      21.960  30.320  39.620  1.00  0.00           H
ATOM    654  CZ  ARG    52      21.000  29.480  38.150  1.00  0.00           C
ATOM    655  NH1 ARG    52      20.770  28.400  37.400  1.00  0.00           N
ATOM    656 1HH1 ARG    52      21.440  27.640  37.420  1.00  0.00           H
ATOM    657 2HH1 ARG    52      19.900  28.250  36.920  1.00  0.00           H
ATOM    658  NH2 ARG    52      20.150  30.480  38.090  1.00  0.00           N
ATOM    659 1HH2 ARG    52      20.230  31.180  38.820  1.00  0.00           H
ATOM    660 2HH2 ARG    52      19.270  30.320  37.620  1.00  0.00           H
ATOM    661  C   ARG    52      25.520  30.660  42.260  1.00  0.00           C
ATOM    662  O   ARG    52      25.070  31.820  42.410  1.00  0.00           O
ATOM    663  N   GLU    53      26.720  30.410  41.750  1.00  0.00           N
ATOM    664  H   GLU    53      26.970  29.450  41.570  1.00  0.00           H
ATOM    665  CA  GLU    53      27.720  31.500  41.510  1.00  0.00           C
ATOM    666  HA  GLU    53      27.160  32.430  41.590  1.00  0.00           H
ATOM    667  CB  GLU    53      28.850  31.480  42.580  1.00  0.00           C
ATOM    668  HB1 GLU    53      29.560  32.200  42.180  1.00  0.00           H
ATOM    669  HB2 GLU    53      29.350  30.510  42.620  1.00  0.00           H
ATOM    670  CG  GLU    53      28.400  31.840  44.020  1.00  0.00           C
ATOM    671  HG1 GLU    53      27.800  31.040  44.460  1.00  0.00           H
ATOM    672  HG2 GLU    53      28.030  32.850  44.150  1.00  0.00           H
ATOM    673  CD  GLU    53      29.630  31.700  44.990  1.00  0.00           C
ATOM    674  OE1 GLU    53      30.290  32.710  45.380  1.00  0.00           O
ATOM    675  OE2 GLU    53      29.830  30.620  45.510  1.00  0.00           O
ATOM    676  C   GLU    53      28.340  31.510  40.130  1.00  0.00           C
ATOM    677  O   GLU    53      28.590  30.560  39.500  1.00  0.00           O
ATOM    678  N   PHE    54      28.510  32.730  39.690  1.00  0.00           N
ATOM    679  H   PHE    54      28.110  33.460  40.280  1.00  0.00           H
ATOM    680  CA  PHE    54      29.080  33.160  38.440  1.00  0.00           C
ATOM    681  HA  PHE    54      28.600  32.670  37.590  1.00  0.00           H
ATOM    682  CB  PHE    54      28.900  34.690  38.290  1.00  0.00           C
ATOM    683  HB1 PHE    54      29.320  35.170  39.170  1.00  0.00           H
ATOM    684  HB2 PHE    54      27.810  34.780  38.270  1.00  0.00           H
ATOM    685  CG  PHE    54      29.490  35.250  36.940  1.00  0.00           C
ATOM    686  CD1 PHE    54      28.780  34.910  35.750  1.00  0.00           C
ATOM    687  HD1 PHE    54      27.840  34.380  35.820  1.00  0.00           H
ATOM    688  CE1 PHE    54      29.350  35.270  34.520  1.00  0.00           C
ATOM    689  HE1 PHE    54      28.740  35.150  33.630  1.00  0.00           H
ATOM    690  CZ  PHE    54      30.580  35.850  34.410  1.00  0.00           C
ATOM    691  HZ  PHE    54      31.000  36.040  33.440  1.00  0.00           H
ATOM    692  CE2 PHE    54      31.340  36.150  35.610  1.00  0.00           C
ATOM    693  HE2 PHE    54      32.290  36.640  35.490  1.00  0.00           H
ATOM    694  CD2 PHE    54      30.820  35.800  36.830  1.00  0.00           C
ATOM    695  HD2 PHE    54      31.440  36.040  37.680  1.00  0.00           H
ATOM    696  C   PHE    54      30.570  32.740  38.270  1.00  0.00           C
ATOM    697  O   PHE    54      31.340  32.800  39.220  1.00  0.00           O
ATOM    698  N   VAL    55      30.980  32.380  37.040  1.00  0.00           N
ATOM    699  H   VAL    55      30.260  32.330  36.330  1.00  0.00           H
ATOM    700  CA  VAL    55      32.330  31.910  36.680  1.00  0.00           C
ATOM    701  HA  VAL    55      32.920  32.230  37.530  1.00  0.00           H
ATOM    702  CB  VAL    55      32.510  30.420  36.580  1.00  0.00           C
ATOM    703  HB  VAL    55      32.130  30.050  35.630  1.00  0.00           H
ATOM    704  CG1 VAL    55      34.050  30.130  36.650  1.00  0.00           C
ATOM    705 1HG1 VAL    55      34.540  30.500  35.740  1.00  0.00           H
ATOM    706 2HG1 VAL    55      34.400  30.540  37.600  1.00  0.00           H
ATOM    707 3HG1 VAL    55      34.140  29.050  36.730  1.00  0.00           H
ATOM    708  CG2 VAL    55      32.020  29.720  37.840  1.00  0.00           C
ATOM    709 1HG2 VAL    55      32.350  30.130  38.800  1.00  0.00           H
ATOM    710 2HG2 VAL    55      30.930  29.730  37.880  1.00  0.00           H
ATOM    711 3HG2 VAL    55      32.390  28.690  37.910  1.00  0.00           H
ATOM    712  C   VAL    55      32.940  32.740  35.510  1.00  0.00           C
ATOM    713  O   VAL    55      33.780  33.550  35.770  1.00  0.00           O
ATOM    714  N   ALA    56      32.480  32.530  34.270  1.00  0.00           N
ATOM    715  H   ALA    56      31.620  32.000  34.250  1.00  0.00           H
ATOM    716  CA  ALA    56      33.080  33.100  33.040  1.00  0.00           C
ATOM    717  HA  ALA    56      33.450  34.080  33.330  1.00  0.00           H
ATOM    718  CB  ALA    56      34.190  32.190  32.590  1.00  0.00           C
ATOM    719  HB1 ALA    56      33.820  31.220  32.250  1.00  0.00           H
ATOM    720  HB2 ALA    56      34.760  32.480  31.710  1.00  0.00           H
ATOM    721  HB3 ALA    56      34.900  32.300  33.410  1.00  0.00           H
ATOM    722  C   ALA    56      31.990  33.160  31.920  1.00  0.00           C
ATOM    723  O   ALA    56      31.220  32.200  31.860  1.00  0.00           O
ATOM    724  N   SER    57      32.090  34.150  31.020  1.00  0.00           N
ATOM    725  H   SER    57      32.730  34.900  31.270  1.00  0.00           H
ATOM    726  CA  SER    57      31.140  34.360  29.900  1.00  0.00           C
ATOM    727  HA  SER    57      30.860  33.390  29.510  1.00  0.00           H
ATOM    728  CB  SER    57      29.840  35.090  30.320  1.00  0.00           C
ATOM    729  HB1 SER    57      29.440  34.650  31.240  1.00  0.00           H
ATOM    730  HB2 SER    57      29.080  34.960  29.550  1.00  0.00           H
ATOM    731  OG  SER    57      30.130  36.390  30.530  1.00  0.00           O
ATOM    732  HG  SER    57      29.910  36.640  31.430  1.00  0.00           H
ATOM    733  C   SER    57      31.930  35.090  28.710  1.00  0.00           C
ATOM    734  O   SER    57      32.990  35.730  28.870  1.00  0.00           O
ATOM    735  N   ILE    58      31.210  35.080  27.550  1.00  0.00           N
ATOM    736  H   ILE    58      30.460  34.400  27.530  1.00  0.00           H
ATOM    737  CA  ILE    58      31.820  35.540  26.260  1.00  0.00           C
ATOM    738  HA  ILE    58      32.340  36.430  26.610  1.00  0.00           H
ATOM    739  CB  ILE    58      32.890  34.470  25.750  1.00  0.00           C
ATOM    740  HB  ILE    58      33.530  34.350  26.630  1.00  0.00           H
ATOM    741  CG2 ILE    58      32.430  33.080  25.320  1.00  0.00           C
ATOM    742 1HG2 ILE    58      33.280  32.440  25.080  1.00  0.00           H
ATOM    743 2HG2 ILE    58      31.930  32.650  26.180  1.00  0.00           H
ATOM    744 3HG2 ILE    58      31.800  33.040  24.430  1.00  0.00           H
ATOM    745  CG1 ILE    58      33.800  35.020  24.630  1.00  0.00           C
ATOM    746 1HG1 ILE    58      33.890  36.080  24.870  1.00  0.00           H
ATOM    747 2HG1 ILE    58      33.330  34.960  23.650  1.00  0.00           H
ATOM    748  CD  ILE    58      35.230  34.410  24.450  1.00  0.00           C
ATOM    749  HD1 ILE    58      35.240  33.550  23.770  1.00  0.00           H
ATOM    750  HD2 ILE    58      35.740  35.270  24.020  1.00  0.00           H
ATOM    751  HD3 ILE    58      35.680  34.220  25.430  1.00  0.00           H
ATOM    752  C   ILE    58      30.770  35.960  25.230  1.00  0.00           C
ATOM    753  O   ILE    58      29.930  35.150  24.910  1.00  0.00           O
ATOM    754  N   LYS    59      31.000  37.150  24.740  1.00  0.00           N
ATOM    755  H   LYS    59      31.860  37.620  24.960  1.00  0.00           H
ATOM    756  CA  LYS    59      30.090  37.900  23.900  1.00  0.00           C
ATOM    757  HA  LYS    59      29.060  37.580  24.070  1.00  0.00           H
ATOM    758  CB  LYS    59      30.360  39.400  24.160  1.00  0.00           C
ATOM    759  HB1 LYS    59      29.830  39.950  23.370  1.00  0.00           H
ATOM    760  HB2 LYS    59      31.420  39.610  24.020  1.00  0.00           H
ATOM    761  CG  LYS    59      29.890  39.910  25.520  1.00  0.00           C
ATOM    762  HG1 LYS    59      30.280  39.210  26.250  1.00  0.00           H
ATOM    763  HG2 LYS    59      28.810  39.990  25.630  1.00  0.00           H
ATOM    764  CD  LYS    59      30.420  41.360  25.820  1.00  0.00           C
ATOM    765  HD1 LYS    59      30.030  42.030  25.050  1.00  0.00           H
ATOM    766  HD2 LYS    59      31.500  41.500  25.750  1.00  0.00           H
ATOM    767  CE  LYS    59      29.990  41.890  27.160  1.00  0.00           C
ATOM    768  HE1 LYS    59      30.560  41.480  27.990  1.00  0.00           H
ATOM    769  HE2 LYS    59      28.950  41.640  27.370  1.00  0.00           H
ATOM    770  NZ  LYS    59      30.150  43.350  27.290  1.00  0.00           N
ATOM    771  HZ1 LYS    59      29.920  43.790  28.180  1.00  0.00           H
ATOM    772  HZ2 LYS    59      31.130  43.580  27.210  1.00  0.00           H
ATOM    773  HZ3 LYS    59      29.780  43.850  26.500  1.00  0.00           H
ATOM    774  C   LYS    59      30.480  37.600  22.430  1.00  0.00           C
ATOM    775  O   LYS    59      31.440  36.880  22.190  1.00  0.00           O
ATOM    776  N   TRP    60      29.710  37.980  21.400  1.00  0.00           N
ATOM    777  H   TRP    60      29.030  38.700  21.590  1.00  0.00           H
ATOM    778  CA  TRP    60      29.770  37.490  19.980  1.00  0.00           C
ATOM    779  HA  TRP    60      29.670  36.400  20.030  1.00  0.00           H
ATOM    780  CB  TRP    60      28.650  37.840  19.050  1.00  0.00           C
ATOM    781  HB1 TRP    60      27.730  37.850  19.640  1.00  0.00           H
ATOM    782  HB2 TRP    60      28.540  37.050  18.300  1.00  0.00           H
ATOM    783  CG  TRP    60      28.550  39.200  18.360  1.00  0.00           C
ATOM    784  CD1 TRP    60      27.770  40.220  18.780  1.00  0.00           C
ATOM    785  HD1 TRP    60      27.130  40.180  19.650  1.00  0.00           H
ATOM    786  NE1 TRP    60      27.920  41.340  17.960  1.00  0.00           N
ATOM    787  HE1 TRP    60      27.520  42.250  18.140  1.00  0.00           H
ATOM    788  CE2 TRP    60      28.660  41.010  16.800  1.00  0.00           C
ATOM    789  CZ2 TRP    60      28.960  41.560  15.590  1.00  0.00           C
ATOM    790  HZ2 TRP    60      28.610  42.570  15.420  1.00  0.00           H
ATOM    791  CH2 TRP    60      29.940  40.950  14.780  1.00  0.00           C
ATOM    792  HH2 TRP    60      30.170  41.520  13.890  1.00  0.00           H
ATOM    793  CZ3 TRP    60      30.430  39.700  15.010  1.00  0.00           C
ATOM    794  HZ3 TRP    60      31.100  39.200  14.320  1.00  0.00           H
ATOM    795  CE3 TRP    60      30.070  39.090  16.200  1.00  0.00           C
ATOM    796  HE3 TRP    60      30.590  38.160  16.390  1.00  0.00           H
ATOM    797  CD2 TRP    60      29.180  39.690  17.100  1.00  0.00           C
ATOM    798  C   TRP    60      31.090  37.760  19.290  1.00  0.00           C
ATOM    799  O   TRP    60      31.780  36.850  18.780  1.00  0.00           O
ATOM    800  N   ALA    61      31.610  39.000  19.340  1.00  0.00           N
ATOM    801  H   ALA    61      31.040  39.700  19.790  1.00  0.00           H
ATOM    802  CA  ALA    61      32.900  39.340  18.820  1.00  0.00           C
ATOM    803  HA  ALA    61      33.040  38.840  17.860  1.00  0.00           H
ATOM    804  CB  ALA    61      33.010  40.860  18.480  1.00  0.00           C
ATOM    805  HB1 ALA    61      33.060  41.460  19.380  1.00  0.00           H
ATOM    806  HB2 ALA    61      33.820  41.030  17.770  1.00  0.00           H
ATOM    807  HB3 ALA    61      32.090  41.080  17.940  1.00  0.00           H
ATOM    808  C   ALA    61      34.130  38.860  19.700  1.00  0.00           C
ATOM    809  O   ALA    61      35.240  39.070  19.250  1.00  0.00           O
ATOM    810  N   GLY    65      33.930  38.460  20.920  1.00  0.00           N
ATOM    811  H   GLY    65      32.950  38.440  21.160  1.00  0.00           H
ATOM    812  CA  GLY    65      34.810  37.590  21.750  1.00  0.00           C
ATOM    813  HA1 GLY    65      35.710  37.530  21.150  1.00  0.00           H
ATOM    814  HA2 GLY    65      34.300  36.620  21.810  1.00  0.00           H
ATOM    815  C   GLY    65      35.140  38.220  23.170  1.00  0.00           C
ATOM    816  O   GLY    65      36.040  37.810  23.840  1.00  0.00           O
ATOM    817  N   ASP    66      34.500  39.320  23.600  1.00  0.00           N
ATOM    818  H   ASP    66      33.670  39.680  23.150  1.00  0.00           H
ATOM    819  CA  ASP    66      34.850  39.970  24.830  1.00  0.00           C
ATOM    820  HA  ASP    66      35.940  39.970  24.860  1.00  0.00           H
ATOM    821  CB  ASP    66      34.420  41.440  24.680  1.00  0.00           C
ATOM    822  HB1 ASP    66      34.820  42.000  25.530  1.00  0.00           H
ATOM    823  HB2 ASP    66      33.330  41.450  24.790  1.00  0.00           H
ATOM    824  CG  ASP    66      34.860  42.120  23.390  1.00  0.00           C
ATOM    825  OD1 ASP    66      34.000  42.780  22.740  1.00  0.00           O
ATOM    826  OD2 ASP    66      36.030  42.030  22.950  1.00  0.00           O
ATOM    827  C   ASP    66      34.200  39.320  26.070  1.00  0.00           C
ATOM    828  O   ASP    66      33.120  38.760  26.000  1.00  0.00           O
ATOM    829  N   ARG    67      34.930  39.500  27.220  1.00  0.00           N
ATOM    830  H   ARG    67      35.790  39.990  27.020  1.00  0.00           H
ATOM    831  CA  ARG    67      34.810  38.560  28.330  1.00  0.00           C
ATOM    832  HA  ARG    67      34.040  37.810  28.150  1.00  0.00           H
ATOM    833  CB  ARG    67      36.170  37.860  28.520  1.00  0.00           C
ATOM    834  HB1 ARG    67      36.030  37.330  29.470  1.00  0.00           H
ATOM    835  HB2 ARG    67      36.960  38.590  28.700  1.00  0.00           H
ATOM    836  CG  ARG    67      36.510  36.840  27.400  1.00  0.00           C
ATOM    837  HG1 ARG    67      36.470  37.350  26.440  1.00  0.00           H
ATOM    838  HG2 ARG    67      35.780  36.040  27.370  1.00  0.00           H
ATOM    839  CD  ARG    67      37.940  36.430  27.590  1.00  0.00           C
ATOM    840  HD1 ARG    67      38.040  36.010  28.590  1.00  0.00           H
ATOM    841  HD2 ARG    67      38.540  37.340  27.540  1.00  0.00           H
ATOM    842  NE  ARG    67      38.510  35.490  26.620  1.00  0.00           N
ATOM    843  HE  ARG    67      38.620  34.550  26.960  1.00  0.00           H
ATOM    844  CZ  ARG    67      38.740  35.670  25.340  1.00  0.00           C
ATOM    845  NH1 ARG    67      38.850  36.820  24.690  1.00  0.00           N
ATOM    846 1HH1 ARG    67      38.880  37.710  25.170  1.00  0.00           H
ATOM    847 2HH1 ARG    67      38.890  36.730  23.690  1.00  0.00           H
ATOM    848  NH2 ARG    67      38.980  34.660  24.550  1.00  0.00           N
ATOM    849 1HH2 ARG    67      39.190  33.740  24.930  1.00  0.00           H
ATOM    850 2HH2 ARG    67      39.120  34.860  23.570  1.00  0.00           H
ATOM    851  C   ARG    67      34.330  39.200  29.570  1.00  0.00           C
ATOM    852  O   ARG    67      34.410  40.380  29.780  1.00  0.00           O
ATOM    853  N   THR    68      33.980  38.310  30.500  1.00  0.00           N
ATOM    854  H   THR    68      34.010  37.320  30.300  1.00  0.00           H
ATOM    855  CA  THR    68      33.580  38.610  31.870  1.00  0.00           C
ATOM    856  HA  THR    68      34.140  39.460  32.250  1.00  0.00           H
ATOM    857  CB  THR    68      32.140  38.950  31.910  1.00  0.00           C
ATOM    858  HB  THR    68      31.630  38.000  31.760  1.00  0.00           H
ATOM    859  CG2 THR    68      31.760  39.610  33.180  1.00  0.00           C
ATOM    860 1HG2 THR    68      32.180  39.260  34.120  1.00  0.00           H
ATOM    861 2HG2 THR    68      31.960  40.680  33.280  1.00  0.00           H
ATOM    862 3HG2 THR    68      30.710  39.390  33.400  1.00  0.00           H
ATOM    863  OG1 THR    68      31.650  39.670  30.880  1.00  0.00           O
ATOM    864  HG1 THR    68      31.450  39.120  30.120  1.00  0.00           H
ATOM    865  C   THR    68      33.870  37.480  32.840  1.00  0.00           C
ATOM    866  O   THR    68      33.430  36.320  32.590  1.00  0.00           O
ATOM    867  N   TYR    69      34.490  37.850  34.020  1.00  0.00           N
ATOM    868  H   TYR    69      34.680  38.800  34.290  1.00  0.00           H
ATOM    869  CA  TYR    69      35.040  36.850  34.990  1.00  0.00           C
ATOM    870  HA  TYR    69      34.700  35.850  34.710  1.00  0.00           H
ATOM    871  CB  TYR    69      36.510  36.820  34.790  1.00  0.00           C
ATOM    872  HB1 TYR    69      36.860  36.220  35.630  1.00  0.00           H
ATOM    873  HB2 TYR    69      36.960  37.810  34.870  1.00  0.00           H
ATOM    874  CG  TYR    69      37.040  36.250  33.530  1.00  0.00           C
ATOM    875  CD1 TYR    69      37.830  37.080  32.730  1.00  0.00           C
ATOM    876  HD1 TYR    69      38.000  38.130  32.900  1.00  0.00           H
ATOM    877  CE1 TYR    69      38.500  36.470  31.580  1.00  0.00           C
ATOM    878  HE1 TYR    69      39.050  37.100  30.890  1.00  0.00           H
ATOM    879  CZ  TYR    69      38.200  35.110  31.250  1.00  0.00           C
ATOM    880  OH  TYR    69      38.860  34.580  30.180  1.00  0.00           O
ATOM    881  HH  TYR    69      39.580  35.160  29.940  1.00  0.00           H
ATOM    882  CE2 TYR    69      37.430  34.340  32.100  1.00  0.00           C
ATOM    883  HE2 TYR    69      37.300  33.280  31.930  1.00  0.00           H
ATOM    884  CD2 TYR    69      36.880  34.860  33.240  1.00  0.00           C
ATOM    885  HD2 TYR    69      36.380  34.160  33.900  1.00  0.00           H
ATOM    886  C   TYR    69      34.590  37.060  36.480  1.00  0.00           C
ATOM    887  O   TYR    69      34.260  38.180  36.780  1.00  0.00           O
ATOM    888  N   GLY    70      34.470  36.060  37.270  1.00  0.00           N
ATOM    889  H   GLY    70      34.800  35.180  36.910  1.00  0.00           H
ATOM    890  CA  GLY    70      34.070  36.110  38.700  1.00  0.00           C
ATOM    891  HA1 GLY    70      33.730  35.090  38.850  1.00  0.00           H
ATOM    892  HA2 GLY    70      33.280  36.800  39.010  1.00  0.00           H
ATOM    893  C   GLY    70      35.150  36.470  39.650  1.00  0.00           C
ATOM    894  O   GLY    70      36.120  37.170  39.350  1.00  0.00           O
ATOM    895  N   THR    71      34.980  36.070  40.940  1.00  0.00           N
ATOM    896  H   THR    71      34.130  35.620  41.240  1.00  0.00           H
ATOM    897  CA  THR    71      35.770  36.700  42.130  1.00  0.00           C
ATOM    898  HA  THR    71      36.500  37.400  41.720  1.00  0.00           H
ATOM    899  CB  THR    71      34.830  37.610  42.900  1.00  0.00           C
ATOM    900  HB  THR    71      35.290  37.740  43.880  1.00  0.00           H
ATOM    901  CG2 THR    71      34.420  38.970  42.250  1.00  0.00           C
ATOM    902 1HG2 THR    71      34.060  38.870  41.230  1.00  0.00           H
ATOM    903 2HG2 THR    71      33.670  39.490  42.840  1.00  0.00           H
ATOM    904 3HG2 THR    71      35.380  39.490  42.260  1.00  0.00           H
ATOM    905  OG1 THR    71      33.590  36.950  43.230  1.00  0.00           O
ATOM    906  HG1 THR    71      33.510  36.970  44.190  1.00  0.00           H
ATOM    907  C   THR    71      36.540  35.760  43.030  1.00  0.00           C
ATOM    908  O   THR    71      36.220  34.560  43.030  1.00  0.00           O
ATOM    909  N   ASP    72      37.490  36.270  43.750  1.00  0.00           N
ATOM    910  H   ASP    72      37.620  37.270  43.740  1.00  0.00           H
ATOM    911  CA  ASP    72      38.410  35.590  44.740  1.00  0.00           C
ATOM    912  HA  ASP    72      38.970  36.370  45.250  1.00  0.00           H
ATOM    913  CB  ASP    72      37.620  34.970  45.900  1.00  0.00           C
ATOM    914  HB1 ASP    72      38.350  34.850  46.700  1.00  0.00           H
ATOM    915  HB2 ASP    72      37.290  33.950  45.700  1.00  0.00           H
ATOM    916  CG  ASP    72      36.420  35.800  46.390  1.00  0.00           C
ATOM    917  OD1 ASP    72      36.570  36.810  47.060  1.00  0.00           O
ATOM    918  OD2 ASP    72      35.250  35.290  46.220  1.00  0.00           O
ATOM    919  C   ASP    72      39.320  34.500  44.120  1.00  0.00           C
ATOM    920  O   ASP    72      40.410  34.360  44.710  1.00  0.00           O
ATOM    921  N   SER    73      38.950  33.690  43.110  1.00  0.00           N
ATOM    922  H   SER    73      37.970  33.780  42.920  1.00  0.00           H
ATOM    923  CA  SER    73      39.600  32.430  42.710  1.00  0.00           C
ATOM    924  HA  SER    73      40.640  32.330  43.010  1.00  0.00           H
ATOM    925  CB  SER    73      38.870  31.310  43.370  1.00  0.00           C
ATOM    926  HB1 SER    73      38.760  31.610  44.410  1.00  0.00           H
ATOM    927  HB2 SER    73      39.440  30.380  43.340  1.00  0.00           H
ATOM    928  OG  SER    73      37.600  31.170  42.810  1.00  0.00           O
ATOM    929  HG  SER    73      37.080  30.750  43.510  1.00  0.00           H
ATOM    930  C   SER    73      39.620  32.290  41.180  1.00  0.00           C
ATOM    931  O   SER    73      39.950  31.250  40.590  1.00  0.00           O
ATOM    932  N   VAL    74      39.150  33.340  40.430  1.00  0.00           N
ATOM    933  H   VAL    74      38.800  34.140  40.940  1.00  0.00           H
ATOM    934  CA  VAL    74      38.740  33.180  39.050  1.00  0.00           C
ATOM    935  HA  VAL    74      38.620  32.120  38.840  1.00  0.00           H
ATOM    936  CB  VAL    74      37.270  33.690  38.870  1.00  0.00           C
ATOM    937  HB  VAL    74      37.210  34.770  39.030  1.00  0.00           H
ATOM    938  CG1 VAL    74      36.830  33.470  37.430  1.00  0.00           C
ATOM    939 1HG1 VAL    74      37.540  33.920  36.720  1.00  0.00           H
ATOM    940 2HG1 VAL    74      36.650  32.410  37.240  1.00  0.00           H
ATOM    941 3HG1 VAL    74      35.830  33.890  37.300  1.00  0.00           H
ATOM    942  CG2 VAL    74      36.220  33.080  39.740  1.00  0.00           C
ATOM    943 1HG2 VAL    74      36.410  33.350  40.780  1.00  0.00           H
ATOM    944 2HG2 VAL    74      35.220  33.430  39.470  1.00  0.00           H
ATOM    945 3HG2 VAL    74      36.260  31.990  39.710  1.00  0.00           H
ATOM    946  C   VAL    74      39.880  33.780  38.180  1.00  0.00           C
ATOM    947  O   VAL    74      40.540  33.080  37.400  1.00  0.00           O
ATOM    948  N   LYS    75      40.020  35.100  38.270  1.00  0.00           N
ATOM    949  H   LYS    75      39.500  35.550  39.010  1.00  0.00           H
ATOM    950  CA  LYS    75      40.670  35.850  37.210  1.00  0.00           C
ATOM    951  HA  LYS    75      40.240  35.680  36.230  1.00  0.00           H
ATOM    952  CB  LYS    75      40.520  37.400  37.630  1.00  0.00           C
ATOM    953  HB1 LYS    75      41.150  37.940  36.920  1.00  0.00           H
ATOM    954  HB2 LYS    75      40.840  37.670  38.640  1.00  0.00           H
ATOM    955  CG  LYS    75      39.060  37.920  37.460  1.00  0.00           C
ATOM    956  HG1 LYS    75      38.290  37.370  38.000  1.00  0.00           H
ATOM    957  HG2 LYS    75      38.760  37.900  36.410  1.00  0.00           H
ATOM    958  CD  LYS    75      38.950  39.390  37.940  1.00  0.00           C
ATOM    959  HD1 LYS    75      39.570  40.190  37.530  1.00  0.00           H
ATOM    960  HD2 LYS    75      39.230  39.490  38.990  1.00  0.00           H
ATOM    961  CE  LYS    75      37.470  39.850  37.810  1.00  0.00           C
ATOM    962  HE1 LYS    75      36.970  39.180  38.500  1.00  0.00           H
ATOM    963  HE2 LYS    75      37.220  39.710  36.760  1.00  0.00           H
ATOM    964  NZ  LYS    75      37.360  41.200  38.340  1.00  0.00           N
ATOM    965  HZ1 LYS    75      37.930  41.780  37.740  1.00  0.00           H
ATOM    966  HZ2 LYS    75      36.400  41.490  38.260  1.00  0.00           H
ATOM    967  HZ3 LYS    75      37.670  41.320  39.290  1.00  0.00           H
ATOM    968  C   LYS    75      42.190  35.530  37.110  1.00  0.00           C
ATOM    969  O   LYS    75      42.680  35.290  36.000  1.00  0.00           O
ATOM    970  N   GLY    76      42.810  35.160  38.230  1.00  0.00           N
ATOM    971  H   GLY    76      42.290  35.190  39.100  1.00  0.00           H
ATOM    972  CA  GLY    76      44.170  34.600  38.370  1.00  0.00           C
ATOM    973  HA1 GLY    76      44.390  34.590  39.440  1.00  0.00           H
ATOM    974  HA2 GLY    76      44.880  35.280  37.890  1.00  0.00           H
ATOM    975  C   GLY    76      44.380  33.250  37.720  1.00  0.00           C
ATOM    976  O   GLY    76      45.460  32.860  37.310  1.00  0.00           O
ATOM    977  N   ARG    77      43.290  32.480  37.450  1.00  0.00           N
ATOM    978  H   ARG    77      42.360  32.810  37.660  1.00  0.00           H
ATOM    979  CA  ARG    77      43.450  31.110  37.040  1.00  0.00           C
ATOM    980  HA  ARG    77      44.500  30.850  36.900  1.00  0.00           H
ATOM    981  CB  ARG    77      42.970  30.120  38.120  1.00  0.00           C
ATOM    982  HB1 ARG    77      43.020  29.100  37.740  1.00  0.00           H
ATOM    983  HB2 ARG    77      41.930  30.380  38.360  1.00  0.00           H
ATOM    984  CG  ARG    77      43.760  30.110  39.460  1.00  0.00           C
ATOM    985  HG1 ARG    77      43.600  31.050  39.980  1.00  0.00           H
ATOM    986  HG2 ARG    77      44.810  29.920  39.250  1.00  0.00           H
ATOM    987  CD  ARG    77      43.300  29.000  40.410  1.00  0.00           C
ATOM    988  HD1 ARG    77      43.980  28.930  41.250  1.00  0.00           H
ATOM    989  HD2 ARG    77      43.430  28.020  39.940  1.00  0.00           H
ATOM    990  NE  ARG    77      41.880  29.180  40.880  1.00  0.00           N
ATOM    991  HE  ARG    77      41.440  30.070  40.700  1.00  0.00           H
ATOM    992  CZ  ARG    77      41.000  28.260  41.290  1.00  0.00           C
ATOM    993  NH1 ARG    77      41.440  27.100  41.510  1.00  0.00           N
ATOM    994 1HH1 ARG    77      42.430  26.920  41.380  1.00  0.00           H
ATOM    995 2HH1 ARG    77      40.850  26.430  41.980  1.00  0.00           H
ATOM    996  NH2 ARG    77      39.750  28.580  41.450  1.00  0.00           N
ATOM    997 1HH2 ARG    77      39.420  29.490  41.160  1.00  0.00           H
ATOM    998 2HH2 ARG    77      39.140  27.840  41.770  1.00  0.00           H
ATOM    999  C   ARG    77      42.650  30.710  35.760  1.00  0.00           C
ATOM   1000  O   ARG    77      43.260  30.080  34.910  1.00  0.00           O
ATOM   1001  N   PHE    78      41.370  30.920  35.820  1.00  0.00           N
ATOM   1002  H   PHE    78      40.970  31.560  36.500  1.00  0.00           H
ATOM   1003  CA  PHE    78      40.370  30.370  34.810  1.00  0.00           C
ATOM   1004  HA  PHE    78      40.690  29.400  34.450  1.00  0.00           H
ATOM   1005  CB  PHE    78      38.920  30.190  35.250  1.00  0.00           C
ATOM   1006  HB1 PHE    78      38.370  29.720  34.440  1.00  0.00           H
ATOM   1007  HB2 PHE    78      38.510  31.190  35.390  1.00  0.00           H
ATOM   1008  CG  PHE    78      38.720  29.390  36.520  1.00  0.00           C
ATOM   1009  CD1 PHE    78      39.660  28.510  37.020  1.00  0.00           C
ATOM   1010  HD1 PHE    78      40.550  28.400  36.420  1.00  0.00           H
ATOM   1011  CE1 PHE    78      39.500  27.760  38.160  1.00  0.00           C
ATOM   1012  HE1 PHE    78      40.200  27.000  38.480  1.00  0.00           H
ATOM   1013  CZ  PHE    78      38.370  28.050  38.960  1.00  0.00           C
ATOM   1014  HZ  PHE    78      38.140  27.620  39.920  1.00  0.00           H
ATOM   1015  CE2 PHE    78      37.420  29.020  38.530  1.00  0.00           C
ATOM   1016  HE2 PHE    78      36.490  29.110  39.080  1.00  0.00           H
ATOM   1017  CD2 PHE    78      37.650  29.710  37.360  1.00  0.00           C
ATOM   1018  HD2 PHE    78      36.850  30.330  36.990  1.00  0.00           H
ATOM   1019  C   PHE    78      40.360  31.310  33.560  1.00  0.00           C
ATOM   1020  O   PHE    78      40.610  32.490  33.700  1.00  0.00           O
ATOM   1021  N   ALA    79      40.020  30.720  32.400  1.00  0.00           N
ATOM   1022  H   ALA    79      39.810  29.740  32.500  1.00  0.00           H
ATOM   1023  CA  ALA    79      40.110  31.460  31.080  1.00  0.00           C
ATOM   1024  HA  ALA    79      39.950  32.530  31.210  1.00  0.00           H
ATOM   1025  CB  ALA    79      41.480  31.360  30.500  1.00  0.00           C
ATOM   1026  HB1 ALA    79      41.630  30.340  30.130  1.00  0.00           H
ATOM   1027  HB2 ALA    79      41.560  32.180  29.790  1.00  0.00           H
ATOM   1028  HB3 ALA    79      42.320  31.440  31.190  1.00  0.00           H
ATOM   1029  C   ALA    79      38.990  30.980  30.200  1.00  0.00           C
ATOM   1030  O   ALA    79      38.860  29.770  30.170  1.00  0.00           O
ATOM   1031  N   ILE    80      38.260  31.750  29.360  1.00  0.00           N
ATOM   1032  H   ILE    80      38.460  32.750  29.340  1.00  0.00           H
ATOM   1033  CA  ILE    80      37.140  31.260  28.480  1.00  0.00           C
ATOM   1034  HA  ILE    80      37.110  30.180  28.560  1.00  0.00           H
ATOM   1035  CB  ILE    80      35.790  31.780  29.000  1.00  0.00           C
ATOM   1036  HB  ILE    80      35.860  31.600  30.070  1.00  0.00           H
ATOM   1037  CG2 ILE    80      35.620  33.260  28.830  1.00  0.00           C
ATOM   1038 1HG2 ILE    80      35.440  33.520  27.790  1.00  0.00           H
ATOM   1039 2HG2 ILE    80      34.770  33.630  29.400  1.00  0.00           H
ATOM   1040 3HG2 ILE    80      36.480  33.830  29.170  1.00  0.00           H
ATOM   1041  CG1 ILE    80      34.650  31.000  28.360  1.00  0.00           C
ATOM   1042 1HG1 ILE    80      34.930  29.950  28.460  1.00  0.00           H
ATOM   1043 2HG1 ILE    80      34.460  31.290  27.320  1.00  0.00           H
ATOM   1044  CD  ILE    80      33.400  31.270  29.050  1.00  0.00           C
ATOM   1045  HD1 ILE    80      33.010  32.250  28.770  1.00  0.00           H
ATOM   1046  HD2 ILE    80      32.710  30.540  28.640  1.00  0.00           H
ATOM   1047  HD3 ILE    80      33.390  31.070  30.130  1.00  0.00           H
ATOM   1048  C   ILE    80      37.470  31.640  27.060  1.00  0.00           C
ATOM   1049  O   ILE    80      38.200  32.610  26.840  1.00  0.00           O
ATOM   1050  N   SER    81      36.880  30.980  26.020  1.00  0.00           N
ATOM   1051  H   SER    81      36.260  30.250  26.350  1.00  0.00           H
ATOM   1052  CA  SER    81      36.930  31.140  24.540  1.00  0.00           C
ATOM   1053  HA  SER    81      36.940  32.180  24.230  1.00  0.00           H
ATOM   1054  CB  SER    81      38.270  30.650  24.040  1.00  0.00           C
ATOM   1055  HB1 SER    81      39.040  31.220  24.570  1.00  0.00           H
ATOM   1056  HB2 SER    81      38.340  31.040  23.020  1.00  0.00           H
ATOM   1057  OG  SER    81      38.540  29.310  24.200  1.00  0.00           O
ATOM   1058  HG  SER    81      39.470  29.140  24.040  1.00  0.00           H
ATOM   1059  C   SER    81      35.770  30.350  23.880  1.00  0.00           C
ATOM   1060  O   SER    81      35.040  29.590  24.510  1.00  0.00           O
ATOM   1061  N   ARG    82      35.660  30.580  22.490  1.00  0.00           N
ATOM   1062  H   ARG    82      36.450  31.070  22.080  1.00  0.00           H
ATOM   1063  CA  ARG    82      34.650  29.940  21.630  1.00  0.00           C
ATOM   1064  HA  ARG    82      34.430  28.930  21.960  1.00  0.00           H
ATOM   1065  CB  ARG    82      33.360  30.760  21.540  1.00  0.00           C
ATOM   1066  HB1 ARG    82      32.830  30.500  22.460  1.00  0.00           H
ATOM   1067  HB2 ARG    82      32.810  30.370  20.690  1.00  0.00           H
ATOM   1068  CG  ARG    82      33.570  32.310  21.390  1.00  0.00           C
ATOM   1069  HG1 ARG    82      34.360  32.580  20.690  1.00  0.00           H
ATOM   1070  HG2 ARG    82      34.030  32.730  22.290  1.00  0.00           H
ATOM   1071  CD  ARG    82      32.330  33.170  21.020  1.00  0.00           C
ATOM   1072  HD1 ARG    82      32.660  34.190  21.200  1.00  0.00           H
ATOM   1073  HD2 ARG    82      31.550  32.870  21.720  1.00  0.00           H
ATOM   1074  NE  ARG    82      31.880  32.970  19.670  1.00  0.00           N
ATOM   1075  HE  ARG    82      32.520  32.650  18.960  1.00  0.00           H
ATOM   1076  CZ  ARG    82      30.650  33.230  19.160  1.00  0.00           C
ATOM   1077  NH1 ARG    82      29.680  33.660  19.850  1.00  0.00           N
ATOM   1078 1HH1 ARG    82      29.650  33.590  20.850  1.00  0.00           H
ATOM   1079 2HH1 ARG    82      28.840  33.800  19.310  1.00  0.00           H
ATOM   1080  NH2 ARG    82      30.480  33.100  17.950  1.00  0.00           N
ATOM   1081 1HH2 ARG    82      31.220  32.900  17.290  1.00  0.00           H
ATOM   1082 2HH2 ARG    82      29.510  33.290  17.720  1.00  0.00           H
ATOM   1083  C   ARG    82      35.210  29.590  20.230  1.00  0.00           C
ATOM   1084  O   ARG    82      36.040  30.250  19.690  1.00  0.00           O
ATOM   1085  N   ASP    83      34.810  28.450  19.600  1.00  0.00           N
ATOM   1086  H   ASP    83      34.070  27.890  19.990  1.00  0.00           H
ATOM   1087  CA  ASP    83      35.210  28.020  18.280  1.00  0.00           C
ATOM   1088  HA  ASP    83      35.970  28.730  17.960  1.00  0.00           H
ATOM   1089  CB  ASP    83      35.730  26.580  18.390  1.00  0.00           C
ATOM   1090  HB1 ASP    83      34.960  25.930  18.800  1.00  0.00           H
ATOM   1091  HB2 ASP    83      36.610  26.620  19.030  1.00  0.00           H
ATOM   1092  CG  ASP    83      36.240  26.100  17.000  1.00  0.00           C
ATOM   1093  OD1 ASP    83      37.160  25.260  17.010  1.00  0.00           O
ATOM   1094  OD2 ASP    83      35.760  26.560  15.930  1.00  0.00           O
ATOM   1095  C   ASP    83      33.900  28.100  17.400  1.00  0.00           C
ATOM   1096  O   ASP    83      32.910  27.340  17.610  1.00  0.00           O
ATOM   1097  N   ASN    84      33.950  28.950  16.370  1.00  0.00           N
ATOM   1098  H   ASN    84      34.830  29.430  16.310  1.00  0.00           H
ATOM   1099  CA  ASN    84      32.960  29.250  15.310  1.00  0.00           C
ATOM   1100  HA  ASN    84      31.990  29.340  15.790  1.00  0.00           H
ATOM   1101  CB  ASN    84      33.330  30.500  14.540  1.00  0.00           C
ATOM   1102  HB1 ASN    84      32.700  30.590  13.660  1.00  0.00           H
ATOM   1103  HB2 ASN    84      34.380  30.480  14.220  1.00  0.00           H
ATOM   1104  CG  ASN    84      33.160  31.720  15.380  1.00  0.00           C
ATOM   1105  OD1 ASN    84      32.150  31.970  16.010  1.00  0.00           O
ATOM   1106  ND2 ASN    84      34.070  32.630  15.340  1.00  0.00           N
ATOM   1107 1HD2 ASN    84      34.830  32.610  14.680  1.00  0.00           H
ATOM   1108 2HD2 ASN    84      33.980  33.510  15.820  1.00  0.00           H
ATOM   1109  C   ASN    84      32.710  28.010  14.310  1.00  0.00           C
ATOM   1110  O   ASN    84      31.540  27.860  13.930  1.00  0.00           O
ATOM   1111  N   ALA    85      33.640  27.100  14.030  1.00  0.00           N
ATOM   1112  H   ALA    85      34.520  27.020  14.520  1.00  0.00           H
ATOM   1113  CA  ALA    85      33.260  25.980  13.170  1.00  0.00           C
ATOM   1114  HA  ALA    85      32.460  26.290  12.510  1.00  0.00           H
ATOM   1115  CB  ALA    85      34.520  25.680  12.320  1.00  0.00           C
ATOM   1116  HB1 ALA    85      34.900  26.610  11.900  1.00  0.00           H
ATOM   1117  HB2 ALA    85      35.340  25.370  12.960  1.00  0.00           H
ATOM   1118  HB3 ALA    85      34.360  24.910  11.570  1.00  0.00           H
ATOM   1119  C   ALA    85      32.790  24.650  13.920  1.00  0.00           C
ATOM   1120  O   ALA    85      32.170  23.770  13.380  1.00  0.00           O
ATOM   1121  N   LYS    86      33.150  24.590  15.230  1.00  0.00           N
ATOM   1122  H   LYS    86      33.630  25.410  15.570  1.00  0.00           H
ATOM   1123  CA  LYS    86      32.540  23.580  16.060  1.00  0.00           C
ATOM   1124  HA  LYS    86      32.110  22.700  15.580  1.00  0.00           H
ATOM   1125  CB  LYS    86      33.600  23.090  17.090  1.00  0.00           C
ATOM   1126  HB1 LYS    86      33.140  22.450  17.840  1.00  0.00           H
ATOM   1127  HB2 LYS    86      33.940  23.940  17.690  1.00  0.00           H
ATOM   1128  CG  LYS    86      34.890  22.500  16.500  1.00  0.00           C
ATOM   1129  HG1 LYS    86      35.380  23.360  16.060  1.00  0.00           H
ATOM   1130  HG2 LYS    86      34.720  21.830  15.660  1.00  0.00           H
ATOM   1131  CD  LYS    86      35.770  21.840  17.520  1.00  0.00           C
ATOM   1132  HD1 LYS    86      35.090  21.090  17.920  1.00  0.00           H
ATOM   1133  HD2 LYS    86      35.800  22.570  18.330  1.00  0.00           H
ATOM   1134  CE  LYS    86      37.040  21.300  16.920  1.00  0.00           C
ATOM   1135  HE1 LYS    86      36.820  20.920  15.920  1.00  0.00           H
ATOM   1136  HE2 LYS    86      37.260  20.440  17.550  1.00  0.00           H
ATOM   1137  NZ  LYS    86      38.090  22.400  16.870  1.00  0.00           N
ATOM   1138  HZ1 LYS    86      38.880  22.270  16.250  1.00  0.00           H
ATOM   1139  HZ2 LYS    86      37.720  23.250  16.460  1.00  0.00           H
ATOM   1140  HZ3 LYS    86      38.460  22.670  17.770  1.00  0.00           H
ATOM   1141  C   LYS    86      31.300  24.150  16.760  1.00  0.00           C
ATOM   1142  O   LYS    86      30.620  23.450  17.500  1.00  0.00           O
ATOM   1143  N   ASN    87      30.990  25.430  16.580  1.00  0.00           N
ATOM   1144  H   ASN    87      31.650  26.060  16.130  1.00  0.00           H
ATOM   1145  CA  ASN    87      30.020  26.190  17.280  1.00  0.00           C
ATOM   1146  HA  ASN    87      30.410  27.210  17.260  1.00  0.00           H
ATOM   1147  CB  ASN    87      28.670  26.150  16.590  1.00  0.00           C
ATOM   1148  HB1 ASN    87      27.940  26.810  17.050  1.00  0.00           H
ATOM   1149  HB2 ASN    87      28.180  25.180  16.640  1.00  0.00           H
ATOM   1150  CG  ASN    87      28.750  26.760  15.210  1.00  0.00           C
ATOM   1151  OD1 ASN    87      28.500  27.940  15.060  1.00  0.00           O
ATOM   1152  ND2 ASN    87      29.010  25.940  14.200  1.00  0.00           N
ATOM   1153 1HD2 ASN    87      29.190  24.970  14.400  1.00  0.00           H
ATOM   1154 2HD2 ASN    87      29.160  26.360  13.300  1.00  0.00           H
ATOM   1155  C   ASN    87      29.930  25.810  18.800  1.00  0.00           C
ATOM   1156  O   ASN    87      28.980  25.150  19.300  1.00  0.00           O
ATOM   1157  N   THR    88      30.960  26.190  19.510  1.00  0.00           N
ATOM   1158  H   THR    88      31.650  26.810  19.110  1.00  0.00           H
ATOM   1159  CA  THR    88      31.380  25.450  20.750  1.00  0.00           C
ATOM   1160  HA  THR    88      30.560  25.040  21.340  1.00  0.00           H
ATOM   1161  CB  THR    88      32.400  24.280  20.320  1.00  0.00           C
ATOM   1162  HB  THR    88      33.060  24.660  19.540  1.00  0.00           H
ATOM   1163  CG2 THR    88      33.200  23.750  21.440  1.00  0.00           C
ATOM   1164 1HG2 THR    88      33.880  23.000  21.020  1.00  0.00           H
ATOM   1165 2HG2 THR    88      33.770  24.580  21.850  1.00  0.00           H
ATOM   1166 3HG2 THR    88      32.530  23.430  22.250  1.00  0.00           H
ATOM   1167  OG1 THR    88      31.730  23.130  19.830  1.00  0.00           O
ATOM   1168  HG1 THR    88      31.240  23.350  19.040  1.00  0.00           H
ATOM   1169  C   THR    88      32.150  26.470  21.650  1.00  0.00           C
ATOM   1170  O   THR    88      32.800  27.380  21.140  1.00  0.00           O
ATOM   1171  N   MET    89      32.040  26.370  22.960  1.00  0.00           N
ATOM   1172  H   MET    89      31.390  25.650  23.230  1.00  0.00           H
ATOM   1173  CA  MET    89      32.790  27.170  24.000  1.00  0.00           C
ATOM   1174  HA  MET    89      33.360  27.910  23.440  1.00  0.00           H
ATOM   1175  CB  MET    89      31.670  27.720  24.890  1.00  0.00           C
ATOM   1176  HB1 MET    89      31.230  26.850  25.380  1.00  0.00           H
ATOM   1177  HB2 MET    89      30.850  28.200  24.360  1.00  0.00           H
ATOM   1178  CG  MET    89      32.250  28.690  25.900  1.00  0.00           C
ATOM   1179  HG1 MET    89      32.930  29.390  25.410  1.00  0.00           H
ATOM   1180  HG2 MET    89      32.690  28.090  26.700  1.00  0.00           H
ATOM   1181  SD  MET    89      31.120  29.680  26.730  1.00  0.00           S
ATOM   1182  CE  MET    89      29.750  28.530  27.100  1.00  0.00           C
ATOM   1183  HE1 MET    89      30.150  27.790  27.790  1.00  0.00           H
ATOM   1184  HE2 MET    89      28.880  28.910  27.630  1.00  0.00           H
ATOM   1185  HE3 MET    89      29.310  28.080  26.210  1.00  0.00           H
ATOM   1186  C   MET    89      33.750  26.220  24.720  1.00  0.00           C
ATOM   1187  O   MET    89      33.390  25.030  25.020  1.00  0.00           O
ATOM   1188  N   TYR    90      34.970  26.740  25.130  1.00  0.00           N
ATOM   1189  H   TYR    90      35.230  27.690  24.880  1.00  0.00           H
ATOM   1190  CA  TYR    90      35.850  26.140  26.100  1.00  0.00           C
ATOM   1191  HA  TYR    90      35.540  25.140  26.380  1.00  0.00           H
ATOM   1192  CB  TYR    90      37.220  25.850  25.510  1.00  0.00           C
ATOM   1193  HB1 TYR    90      37.690  25.290  26.330  1.00  0.00           H
ATOM   1194  HB2 TYR    90      37.770  26.790  25.450  1.00  0.00           H
ATOM   1195  CG  TYR    90      37.130  25.070  24.210  1.00  0.00           C
ATOM   1196  CD1 TYR    90      37.440  25.680  23.000  1.00  0.00           C
ATOM   1197  HD1 TYR    90      37.720  26.720  22.960  1.00  0.00           H
ATOM   1198  CE1 TYR    90      37.360  24.980  21.770  1.00  0.00           C
ATOM   1199  HE1 TYR    90      37.560  25.490  20.840  1.00  0.00           H
ATOM   1200  CZ  TYR    90      37.020  23.590  21.770  1.00  0.00           C
ATOM   1201  OH  TYR    90      36.890  22.870  20.570  1.00  0.00           O
ATOM   1202  HH  TYR    90      36.640  21.950  20.600  1.00  0.00           H
ATOM   1203  CE2 TYR    90      36.660  22.930  23.030  1.00  0.00           C
ATOM   1204  HE2 TYR    90      36.540  21.850  23.050  1.00  0.00           H
ATOM   1205  CD2 TYR    90      36.870  23.670  24.210  1.00  0.00           C
ATOM   1206  HD2 TYR    90      36.800  23.130  25.150  1.00  0.00           H
ATOM   1207  C   TYR    90      35.970  27.070  27.360  1.00  0.00           C
ATOM   1208  O   TYR    90      36.090  28.280  27.160  1.00  0.00           O
ATOM   1209  N   LEU    91      35.990  26.530  28.610  1.00  0.00           N
ATOM   1210  H   LEU    91      35.880  25.530  28.660  1.00  0.00           H
ATOM   1211  CA  LEU    91      36.500  27.110  29.840  1.00  0.00           C
ATOM   1212  HA  LEU    91      36.810  28.130  29.640  1.00  0.00           H
ATOM   1213  CB  LEU    91      35.420  27.140  30.960  1.00  0.00           C
ATOM   1214  HB1 LEU    91      34.990  26.140  31.030  1.00  0.00           H
ATOM   1215  HB2 LEU    91      34.670  27.840  30.590  1.00  0.00           H
ATOM   1216  CG  LEU    91      35.870  27.620  32.380  1.00  0.00           C
ATOM   1217  HG  LEU    91      36.540  26.900  32.830  1.00  0.00           H
ATOM   1218  CD1 LEU    91      36.470  28.980  32.390  1.00  0.00           C
ATOM   1219 1HD1 LEU    91      35.960  29.500  31.570  1.00  0.00           H
ATOM   1220 2HD1 LEU    91      36.490  29.340  33.420  1.00  0.00           H
ATOM   1221 3HD1 LEU    91      37.470  28.800  32.020  1.00  0.00           H
ATOM   1222  CD2 LEU    91      34.620  27.880  33.220  1.00  0.00           C
ATOM   1223 1HD2 LEU    91      34.990  28.020  34.230  1.00  0.00           H
ATOM   1224 2HD2 LEU    91      34.190  28.770  32.770  1.00  0.00           H
ATOM   1225 3HD2 LEU    91      33.920  27.050  33.090  1.00  0.00           H
ATOM   1226  C   LEU    91      37.720  26.240  30.360  1.00  0.00           C
ATOM   1227  O   LEU    91      37.610  25.110  30.850  1.00  0.00           O
ATOM   1228  N   GLN    92      38.900  26.820  30.100  1.00  0.00           N
ATOM   1229  H   GLN    92      38.830  27.730  29.660  1.00  0.00           H
ATOM   1230  CA  GLN    92      40.180  26.310  30.670  1.00  0.00           C
ATOM   1231  HA  GLN    92      40.190  25.230  30.550  1.00  0.00           H
ATOM   1232  CB  GLN    92      41.390  26.930  30.040  1.00  0.00           C
ATOM   1233  HB1 GLN    92      41.370  27.980  30.330  1.00  0.00           H
ATOM   1234  HB2 GLN    92      41.410  26.900  28.950  1.00  0.00           H
ATOM   1235  CG  GLN    92      42.760  26.410  30.590  1.00  0.00           C
ATOM   1236  HG1 GLN    92      42.780  26.810  31.600  1.00  0.00           H
ATOM   1237  HG2 GLN    92      43.540  26.900  30.000  1.00  0.00           H
ATOM   1238  CD  GLN    92      43.090  24.920  30.400  1.00  0.00           C
ATOM   1239  OE1 GLN    92      43.010  24.340  29.390  1.00  0.00           O
ATOM   1240  NE2 GLN    92      43.430  24.230  31.440  1.00  0.00           N
ATOM   1241 1HE2 GLN    92      43.430  24.590  32.380  1.00  0.00           H
ATOM   1242 2HE2 GLN    92      43.600  23.240  31.360  1.00  0.00           H
ATOM   1243  C   GLN    92      40.060  26.720  32.170  1.00  0.00           C
ATOM   1244  O   GLN    92      39.660  27.790  32.610  1.00  0.00           O
ATOM   1245  N   MET    93      40.630  25.850  32.970  1.00  0.00           N
ATOM   1246  H   MET    93      40.940  24.950  32.650  1.00  0.00           H
ATOM   1247  CA  MET    93      40.910  26.040  34.380  1.00  0.00           C
ATOM   1248  HA  MET    93      41.040  27.090  34.650  1.00  0.00           H
ATOM   1249  CB  MET    93      39.780  25.470  35.290  1.00  0.00           C
ATOM   1250  HB1 MET    93      39.880  25.800  36.320  1.00  0.00           H
ATOM   1251  HB2 MET    93      39.810  24.380  35.230  1.00  0.00           H
ATOM   1252  CG  MET    93      38.400  25.920  34.930  1.00  0.00           C
ATOM   1253  HG1 MET    93      38.070  25.460  34.000  1.00  0.00           H
ATOM   1254  HG2 MET    93      38.540  27.000  34.830  1.00  0.00           H
ATOM   1255  SD  MET    93      37.050  25.570  36.010  1.00  0.00           S
ATOM   1256  CE  MET    93      37.130  23.770  36.150  1.00  0.00           C
ATOM   1257  HE1 MET    93      38.070  23.510  36.640  1.00  0.00           H
ATOM   1258  HE2 MET    93      36.220  23.520  36.710  1.00  0.00           H
ATOM   1259  HE3 MET    93      37.070  23.350  35.150  1.00  0.00           H
ATOM   1260  C   MET    93      42.330  25.420  34.730  1.00  0.00           C
ATOM   1261  O   MET    93      42.670  24.290  34.470  1.00  0.00           O
ATOM   1262  N   ASN    94      43.060  26.270  35.410  1.00  0.00           N
ATOM   1263  H   ASN    94      42.590  27.010  35.900  1.00  0.00           H
ATOM   1264  CA  ASN    94      44.350  25.910  36.000  1.00  0.00           C
ATOM   1265  HA  ASN    94      44.550  24.880  35.690  1.00  0.00           H
ATOM   1266  CB  ASN    94      45.380  26.920  35.430  1.00  0.00           C
ATOM   1267  HB1 ASN    94      46.320  26.720  35.930  1.00  0.00           H
ATOM   1268  HB2 ASN    94      45.000  27.900  35.690  1.00  0.00           H
ATOM   1269  CG  ASN    94      45.650  26.940  34.000  1.00  0.00           C
ATOM   1270  OD1 ASN    94      46.550  26.340  33.520  1.00  0.00           O
ATOM   1271  ND2 ASN    94      44.920  27.690  33.160  1.00  0.00           N
ATOM   1272 1HD2 ASN    94      44.140  28.260  33.450  1.00  0.00           H
ATOM   1273 2HD2 ASN    94      45.190  27.660  32.190  1.00  0.00           H
ATOM   1274  C   ASN    94      44.220  25.940  37.550  1.00  0.00           C
ATOM   1275  O   ASN    94      43.240  26.420  38.130  1.00  0.00           O
ATOM   1276  N   SER    95      45.260  25.390  38.120  1.00  0.00           N
ATOM   1277  H   SER    95      45.960  25.050  37.470  1.00  0.00           H
ATOM   1278  CA  SER    95      45.660  25.450  39.600  1.00  0.00           C
ATOM   1279  HA  SER    95      46.380  24.640  39.720  1.00  0.00           H
ATOM   1280  CB  SER    95      46.390  26.830  40.040  1.00  0.00           C
ATOM   1281  HB1 SER    95      46.550  26.990  41.110  1.00  0.00           H
ATOM   1282  HB2 SER    95      45.800  27.670  39.660  1.00  0.00           H
ATOM   1283  OG  SER    95      47.630  26.940  39.300  1.00  0.00           O
ATOM   1284  HG  SER    95      47.920  27.850  39.220  1.00  0.00           H
ATOM   1285  C   SER    95      44.520  25.120  40.600  1.00  0.00           C
ATOM   1286  O   SER    95      44.360  25.840  41.530  1.00  0.00           O
ATOM   1287  N   LEU    96      43.780  24.080  40.290  1.00  0.00           N
ATOM   1288  H   LEU    96      44.030  23.590  39.440  1.00  0.00           H
ATOM   1289  CA  LEU    96      42.560  23.680  41.120  1.00  0.00           C
ATOM   1290  HA  LEU    96      41.900  24.550  41.130  1.00  0.00           H
ATOM   1291  CB  LEU    96      41.840  22.540  40.510  1.00  0.00           C
ATOM   1292  HB1 LEU    96      40.960  22.190  41.060  1.00  0.00           H
ATOM   1293  HB2 LEU    96      42.470  21.660  40.480  1.00  0.00           H
ATOM   1294  CG  LEU    96      41.360  22.860  39.010  1.00  0.00           C
ATOM   1295  HG  LEU    96      42.270  23.210  38.530  1.00  0.00           H
ATOM   1296  CD1 LEU    96      40.890  21.620  38.180  1.00  0.00           C
ATOM   1297 1HD1 LEU    96      40.620  22.000  37.200  1.00  0.00           H
ATOM   1298 2HD1 LEU    96      41.720  20.920  38.110  1.00  0.00           H
ATOM   1299 3HD1 LEU    96      40.090  21.070  38.690  1.00  0.00           H
ATOM   1300  CD2 LEU    96      40.340  23.940  39.000  1.00  0.00           C
ATOM   1301 1HD2 LEU    96      39.410  23.640  39.500  1.00  0.00           H
ATOM   1302 2HD2 LEU    96      40.760  24.850  39.410  1.00  0.00           H
ATOM   1303 3HD2 LEU    96      40.100  24.190  37.970  1.00  0.00           H
ATOM   1304  C   LEU    96      42.950  23.330  42.610  1.00  0.00           C
ATOM   1305  O   LEU    96      43.990  22.730  42.890  1.00  0.00           O
ATOM   1306  N   LYS    97      42.070  23.590  43.540  1.00  0.00           N
ATOM   1307  H   LYS    97      41.300  24.150  43.200  1.00  0.00           H
ATOM   1308  CA  LYS    97      42.130  23.270  45.000  1.00  0.00           C
ATOM   1309  HA  LYS    97      42.840  22.450  45.080  1.00  0.00           H
ATOM   1310  CB  LYS    97      42.460  24.380  46.020  1.00  0.00           C
ATOM   1311  HB1 LYS    97      42.070  24.190  47.030  1.00  0.00           H
ATOM   1312  HB2 LYS    97      41.960  25.320  45.760  1.00  0.00           H
ATOM   1313  CG  LYS    97      43.940  24.620  46.110  1.00  0.00           C
ATOM   1314  HG1 LYS    97      44.370  23.620  46.270  1.00  0.00           H
ATOM   1315  HG2 LYS    97      44.300  25.060  47.040  1.00  0.00           H
ATOM   1316  CD  LYS    97      44.640  25.390  44.980  1.00  0.00           C
ATOM   1317  HD1 LYS    97      44.030  26.240  44.680  1.00  0.00           H
ATOM   1318  HD2 LYS    97      44.720  24.780  44.090  1.00  0.00           H
ATOM   1319  CE  LYS    97      45.990  25.700  45.590  1.00  0.00           C
ATOM   1320  HE1 LYS    97      46.330  24.730  45.950  1.00  0.00           H
ATOM   1321  HE2 LYS    97      45.860  26.190  46.550  1.00  0.00           H
ATOM   1322  NZ  LYS    97      46.840  26.430  44.680  1.00  0.00           N
ATOM   1323  HZ1 LYS    97      46.440  27.110  44.050  1.00  0.00           H
ATOM   1324  HZ2 LYS    97      47.590  26.870  45.190  1.00  0.00           H
ATOM   1325  HZ3 LYS    97      47.280  25.780  44.030  1.00  0.00           H
ATOM   1326  C   LYS    97      40.850  22.410  45.220  1.00  0.00           C
ATOM   1327  O   LYS    97      39.860  22.620  44.480  1.00  0.00           O
ATOM   1328  N   PRO    98      40.730  21.490  46.270  1.00  0.00           N
ATOM   1329  CD  PRO    98      41.770  21.170  47.170  1.00  0.00           C
ATOM   1330  HD1 PRO    98      42.190  22.050  47.670  1.00  0.00           H
ATOM   1331  HD2 PRO    98      42.620  20.720  46.650  1.00  0.00           H
ATOM   1332  CG  PRO    98      41.180  20.300  48.260  1.00  0.00           C
ATOM   1333  HG1 PRO    98      41.650  20.440  49.230  1.00  0.00           H
ATOM   1334  HG2 PRO    98      41.230  19.230  48.070  1.00  0.00           H
ATOM   1335  CB  PRO    98      39.740  20.640  48.220  1.00  0.00           C
ATOM   1336  HB1 PRO    98      39.650  21.530  48.840  1.00  0.00           H
ATOM   1337  HB2 PRO    98      39.090  19.850  48.600  1.00  0.00           H
ATOM   1338  CA  PRO    98      39.470  21.000  46.780  1.00  0.00           C
ATOM   1339  HA  PRO    98      39.310  20.090  46.210  1.00  0.00           H
ATOM   1340  C   PRO    98      38.260  22.040  46.750  1.00  0.00           C
ATOM   1341  O   PRO    98      37.030  21.670  46.540  1.00  0.00           O
ATOM   1342  N   GLU    99      38.490  23.360  46.960  1.00  0.00           N
ATOM   1343  H   GLU    99      39.290  23.580  47.540  1.00  0.00           H
ATOM   1344  CA  GLU    99      37.510  24.460  46.770  1.00  0.00           C
ATOM   1345  HA  GLU    99      36.760  24.490  47.560  1.00  0.00           H
ATOM   1346  CB  GLU    99      38.310  25.840  46.760  1.00  0.00           C
ATOM   1347  HB1 GLU    99      38.950  25.890  45.880  1.00  0.00           H
ATOM   1348  HB2 GLU    99      38.960  25.960  47.630  1.00  0.00           H
ATOM   1349  CG  GLU    99      37.300  26.970  46.790  1.00  0.00           C
ATOM   1350  HG1 GLU    99      36.700  26.880  47.700  1.00  0.00           H
ATOM   1351  HG2 GLU    99      36.660  26.960  45.900  1.00  0.00           H
ATOM   1352  CD  GLU    99      38.000  28.350  46.870  1.00  0.00           C
ATOM   1353  OE1 GLU    99      38.500  28.710  45.810  1.00  0.00           O
ATOM   1354  OE2 GLU    99      38.070  29.010  47.910  1.00  0.00           O
ATOM   1355  C   GLU    99      36.680  24.450  45.460  1.00  0.00           C
ATOM   1356  O   GLU    99      35.500  24.670  45.470  1.00  0.00           O
ATOM   1357  N   ASP   100      37.260  24.110  44.270  1.00  0.00           N
ATOM   1358  H   ASP   100      38.270  24.010  44.280  1.00  0.00           H
ATOM   1359  CA  ASP   100      36.600  23.970  42.930  1.00  0.00           C
ATOM   1360  HA  ASP   100      35.820  24.730  42.830  1.00  0.00           H
ATOM   1361  CB  ASP   100      37.680  24.150  41.860  1.00  0.00           C
ATOM   1362  HB1 ASP   100      37.210  24.380  40.900  1.00  0.00           H
ATOM   1363  HB2 ASP   100      38.280  23.240  41.860  1.00  0.00           H
ATOM   1364  CG  ASP   100      38.560  25.350  42.090  1.00  0.00           C
ATOM   1365  OD1 ASP   100      38.070  26.490  41.960  1.00  0.00           O
ATOM   1366  OD2 ASP   100      39.790  25.180  42.380  1.00  0.00           O
ATOM   1367  C   ASP   100      35.890  22.630  42.790  1.00  0.00           C
ATOM   1368  O   ASP   100      35.400  22.280  41.680  1.00  0.00           O
ATOM   1369  N   THR   101      35.680  21.950  43.880  1.00  0.00           N
ATOM   1370  H   THR   101      35.870  22.350  44.800  1.00  0.00           H
ATOM   1371  CA  THR   101      34.810  20.770  43.940  1.00  0.00           C
ATOM   1372  HA  THR   101      35.010  20.170  43.050  1.00  0.00           H
ATOM   1373  CB  THR   101      35.090  19.840  45.140  1.00  0.00           C
ATOM   1374  HB  THR   101      34.970  20.410  46.060  1.00  0.00           H
ATOM   1375  CG2 THR   101      34.250  18.520  45.220  1.00  0.00           C
ATOM   1376 1HG2 THR   101      34.220  18.050  44.240  1.00  0.00           H
ATOM   1377 2HG2 THR   101      34.620  17.820  45.970  1.00  0.00           H
ATOM   1378 3HG2 THR   101      33.280  18.880  45.580  1.00  0.00           H
ATOM   1379  OG1 THR   101      36.390  19.330  45.040  1.00  0.00           O
ATOM   1380  HG1 THR   101      36.950  20.030  45.390  1.00  0.00           H
ATOM   1381  C   THR   101      33.330  21.170  43.810  1.00  0.00           C
ATOM   1382  O   THR   101      32.610  21.450  44.810  1.00  0.00           O
ATOM   1383  N   ALA   102      32.750  21.290  42.630  1.00  0.00           N
ATOM   1384  H   ALA   102      33.360  21.150  41.840  1.00  0.00           H
ATOM   1385  CA  ALA   102      31.400  21.800  42.430  1.00  0.00           C
ATOM   1386  HA  ALA   102      30.680  21.550  43.210  1.00  0.00           H
ATOM   1387  CB  ALA   102      31.460  23.310  42.180  1.00  0.00           C
ATOM   1388  HB1 ALA   102      30.440  23.690  42.260  1.00  0.00           H
ATOM   1389  HB2 ALA   102      32.050  23.690  43.010  1.00  0.00           H
ATOM   1390  HB3 ALA   102      31.960  23.600  41.260  1.00  0.00           H
ATOM   1391  C   ALA   102      30.780  21.180  41.150  1.00  0.00           C
ATOM   1392  O   ALA   102      31.470  20.690  40.260  1.00  0.00           O
ATOM   1393  N   VAL   103      29.490  21.130  41.080  1.00  0.00           N
ATOM   1394  H   VAL   103      28.910  21.270  41.900  1.00  0.00           H
ATOM   1395  CA  VAL   103      28.750  21.000  39.770  1.00  0.00           C
ATOM   1396  HA  VAL   103      29.210  20.240  39.140  1.00  0.00           H
ATOM   1397  CB  VAL   103      27.260  20.630  39.950  1.00  0.00           C
ATOM   1398  HB  VAL   103      26.690  21.530  40.180  1.00  0.00           H
ATOM   1399  CG1 VAL   103      26.760  20.100  38.550  1.00  0.00           C
ATOM   1400 1HG1 VAL   103      27.360  19.250  38.220  1.00  0.00           H
ATOM   1401 2HG1 VAL   103      25.700  19.840  38.650  1.00  0.00           H
ATOM   1402 3HG1 VAL   103      26.820  20.770  37.690  1.00  0.00           H
ATOM   1403  CG2 VAL   103      26.920  19.630  41.060  1.00  0.00           C
ATOM   1404 1HG2 VAL   103      27.450  18.680  40.950  1.00  0.00           H
ATOM   1405 2HG2 VAL   103      27.340  20.090  41.960  1.00  0.00           H
ATOM   1406 3HG2 VAL   103      25.850  19.420  41.100  1.00  0.00           H
ATOM   1407  C   VAL   103      28.820  22.370  39.000  1.00  0.00           C
ATOM   1408  O   VAL   103      28.420  23.430  39.450  1.00  0.00           O
ATOM   1409  N   TYR   104      29.330  22.400  37.750  1.00  0.00           N
ATOM   1410  H   TYR   104      29.520  21.490  37.360  1.00  0.00           H
ATOM   1411  CA  TYR   104      29.500  23.470  36.740  1.00  0.00           C
ATOM   1412  HA  TYR   104      29.510  24.370  37.350  1.00  0.00           H
ATOM   1413  CB  TYR   104      30.900  23.400  36.090  1.00  0.00           C
ATOM   1414  HB1 TYR   104      30.910  24.080  35.230  1.00  0.00           H
ATOM   1415  HB2 TYR   104      31.170  22.430  35.680  1.00  0.00           H
ATOM   1416  CG  TYR   104      31.960  23.870  37.090  1.00  0.00           C
ATOM   1417  CD1 TYR   104      32.430  23.000  38.090  1.00  0.00           C
ATOM   1418  HD1 TYR   104      32.000  22.020  38.260  1.00  0.00           H
ATOM   1419  CE1 TYR   104      33.370  23.460  38.970  1.00  0.00           C
ATOM   1420  HE1 TYR   104      33.700  22.800  39.770  1.00  0.00           H
ATOM   1421  CZ  TYR   104      33.890  24.730  38.980  1.00  0.00           C
ATOM   1422  OH  TYR   104      34.790  24.980  39.920  1.00  0.00           O
ATOM   1423  HH  TYR   104      34.890  24.210  40.480  1.00  0.00           H
ATOM   1424  CE2 TYR   104      33.410  25.640  38.010  1.00  0.00           C
ATOM   1425  HE2 TYR   104      33.710  26.670  37.940  1.00  0.00           H
ATOM   1426  CD2 TYR   104      32.410  25.220  37.060  1.00  0.00           C
ATOM   1427  HD2 TYR   104      32.080  25.980  36.380  1.00  0.00           H
ATOM   1428  C   TYR   104      28.360  23.480  35.660  1.00  0.00           C
ATOM   1429  O   TYR   104      28.080  22.420  35.110  1.00  0.00           O
ATOM   1430  N   TYR   105      27.820  24.690  35.400  1.00  0.00           N
ATOM   1431  H   TYR   105      28.120  25.510  35.900  1.00  0.00           H
ATOM   1432  CA  TYR   105      26.560  24.820  34.710  1.00  0.00           C
ATOM   1433  HA  TYR   105      26.220  23.870  34.290  1.00  0.00           H
ATOM   1434  CB  TYR   105      25.400  25.340  35.600  1.00  0.00           C
ATOM   1435  HB1 TYR   105      24.540  25.480  34.960  1.00  0.00           H
ATOM   1436  HB2 TYR   105      25.740  26.280  36.030  1.00  0.00           H
ATOM   1437  CG  TYR   105      25.000  24.460  36.700  1.00  0.00           C
ATOM   1438  CD1 TYR   105      25.640  24.470  37.940  1.00  0.00           C
ATOM   1439  HD1 TYR   105      26.400  25.220  38.090  1.00  0.00           H
ATOM   1440  CE1 TYR   105      25.260  23.540  38.910  1.00  0.00           C
ATOM   1441  HE1 TYR   105      25.720  23.460  39.890  1.00  0.00           H
ATOM   1442  CZ  TYR   105      24.290  22.520  38.660  1.00  0.00           C
ATOM   1443  OH  TYR   105      23.800  21.720  39.610  1.00  0.00           O
ATOM   1444  HH  TYR   105      23.040  21.270  39.230  1.00  0.00           H
ATOM   1445  CE2 TYR   105      23.720  22.530  37.350  1.00  0.00           C
ATOM   1446  HE2 TYR   105      22.890  21.860  37.170  1.00  0.00           H
ATOM   1447  CD2 TYR   105      24.010  23.520  36.380  1.00  0.00           C
ATOM   1448  HD2 TYR   105      23.520  23.500  35.410  1.00  0.00           H
ATOM   1449  C   TYR   105      26.770  25.750  33.530  1.00  0.00           C
ATOM   1450  O   TYR   105      27.060  26.900  33.820  1.00  0.00           O
ATOM   1451  N   CYS   106      26.640  25.260  32.280  1.00  0.00           N
ATOM   1452  H   CYS   106      26.380  24.300  32.140  1.00  0.00           H
ATOM   1453  CA  CYS   106      26.660  26.080  31.070  1.00  0.00           C
ATOM   1454  HA  CYS   106      27.450  26.810  31.230  1.00  0.00           H
ATOM   1455  CB  CYS   106      26.970  25.080  29.920  1.00  0.00           C
ATOM   1456  HB1 CYS   106      26.080  24.470  29.810  1.00  0.00           H
ATOM   1457  HB2 CYS   106      27.890  24.550  30.150  1.00  0.00           H
ATOM   1458  SG  CYS   106      27.100  25.850  28.230  1.00  0.00           S
ATOM   1459  C   CYS   106      25.320  26.830  30.830  1.00  0.00           C
ATOM   1460  O   CYS   106      24.240  26.250  30.930  1.00  0.00           O
ATOM   1461  N   ALA   107      25.400  28.000  30.230  1.00  0.00           N
ATOM   1462  H   ALA   107      26.350  28.360  30.170  1.00  0.00           H
ATOM   1463  CA  ALA   107      24.180  28.850  29.960  1.00  0.00           C
ATOM   1464  HA  ALA   107      23.330  28.230  29.690  1.00  0.00           H
ATOM   1465  CB  ALA   107      23.910  29.620  31.220  1.00  0.00           C
ATOM   1466  HB1 ALA   107      23.000  30.220  31.280  1.00  0.00           H
ATOM   1467  HB2 ALA   107      23.950  29.010  32.120  1.00  0.00           H
ATOM   1468  HB3 ALA   107      24.710  30.330  31.450  1.00  0.00           H
ATOM   1469  C   ALA   107      24.330  29.800  28.780  1.00  0.00           C
ATOM   1470  O   ALA   107      25.470  30.010  28.230  1.00  0.00           O
ATOM   1471  N   ALA   108      23.260  30.490  28.340  1.00  0.00           N
ATOM   1472  H   ALA   108      22.360  30.400  28.780  1.00  0.00           H
ATOM   1473  CA  ALA   108      23.330  31.530  27.330  1.00  0.00           C
ATOM   1474  HA  ALA   108      24.360  31.870  27.300  1.00  0.00           H
ATOM   1475  CB  ALA   108      22.960  30.910  25.960  1.00  0.00           C
ATOM   1476  HB1 ALA   108      23.000  31.650  25.150  1.00  0.00           H
ATOM   1477  HB2 ALA   108      23.580  30.090  25.620  1.00  0.00           H
ATOM   1478  HB3 ALA   108      21.940  30.510  25.990  1.00  0.00           H
ATOM   1479  C   ALA   108      22.380  32.700  27.640  1.00  0.00           C
ATOM   1480  O   ALA   108      21.460  32.550  28.410  1.00  0.00           O
ATOM   1481  N   ASP   109      22.640  33.880  27.120  1.00  0.00           N
ATOM   1482  H   ASP   109      23.480  34.090  26.590  1.00  0.00           H
ATOM   1483  CA  ASP   109      21.760  35.100  27.270  1.00  0.00           C
ATOM   1484  HA  ASP   109      20.720  34.790  27.220  1.00  0.00           H
ATOM   1485  CB  ASP   109      22.060  35.700  28.690  1.00  0.00           C
ATOM   1486  HB1 ASP   109      23.100  36.000  28.790  1.00  0.00           H
ATOM   1487  HB2 ASP   109      21.830  34.930  29.420  1.00  0.00           H
ATOM   1488  CG  ASP   109      21.140  36.880  28.920  1.00  0.00           C
ATOM   1489  OD1 ASP   109      19.930  36.700  29.300  1.00  0.00           O
ATOM   1490  OD2 ASP   109      21.540  38.000  28.620  1.00  0.00           O
ATOM   1491  C   ASP   109      21.970  36.130  26.140  1.00  0.00           C
ATOM   1492  O   ASP   109      22.900  35.960  25.340  1.00  0.00           O
ATOM   1493  N   ARG   110      21.150  37.190  26.040  1.00  0.00           N
ATOM   1494  H   ARG   110      20.410  37.320  26.720  1.00  0.00           H
ATOM   1495  CA  ARG   110      21.430  38.290  25.050  1.00  0.00           C
ATOM   1496  HA  ARG   110      21.740  37.860  24.100  1.00  0.00           H
ATOM   1497  CB  ARG   110      20.090  38.990  24.760  1.00  0.00           C
ATOM   1498  HB1 ARG   110      20.370  39.830  24.120  1.00  0.00           H
ATOM   1499  HB2 ARG   110      19.490  39.280  25.630  1.00  0.00           H
ATOM   1500  CG  ARG   110      19.150  38.100  23.890  1.00  0.00           C
ATOM   1501  HG1 ARG   110      18.680  37.440  24.620  1.00  0.00           H
ATOM   1502  HG2 ARG   110      19.720  37.650  23.070  1.00  0.00           H
ATOM   1503  CD  ARG   110      17.940  38.970  23.410  1.00  0.00           C
ATOM   1504  HD1 ARG   110      18.370  39.610  22.640  1.00  0.00           H
ATOM   1505  HD2 ARG   110      17.570  39.560  24.250  1.00  0.00           H
ATOM   1506  NE  ARG   110      16.830  38.080  23.000  1.00  0.00           N
ATOM   1507  HE  ARG   110      16.820  37.170  23.430  1.00  0.00           H
ATOM   1508  CZ  ARG   110      15.950  38.290  22.070  1.00  0.00           C
ATOM   1509  NH1 ARG   110      15.850  39.460  21.540  1.00  0.00           N
ATOM   1510 1HH1 ARG   110      16.310  40.210  22.020  1.00  0.00           H
ATOM   1511 2HH1 ARG   110      15.180  39.530  20.780  1.00  0.00           H
ATOM   1512  NH2 ARG   110      15.080  37.410  21.810  1.00  0.00           N
ATOM   1513 1HH2 ARG   110      15.040  36.640  22.470  1.00  0.00           H
ATOM   1514 2HH2 ARG   110      14.360  37.590  21.140  1.00  0.00           H
ATOM   1515  C   ARG   110      22.530  39.270  25.460  1.00  0.00           C
ATOM   1516  O   ARG   110      23.350  39.550  24.590  1.00  0.00           O
ATOM   1517  N   PHE   111      22.550  39.780  26.740  1.00  0.00           N
ATOM   1518  H   PHE   111      22.090  39.220  27.450  1.00  0.00           H
ATOM   1519  CA  PHE   111      23.300  40.970  27.190  1.00  0.00           C
ATOM   1520  HA  PHE   111      24.090  41.180  26.470  1.00  0.00           H
ATOM   1521  CB  PHE   111      22.340  42.160  27.090  1.00  0.00           C
ATOM   1522  HB1 PHE   111      22.860  43.060  27.410  1.00  0.00           H
ATOM   1523  HB2 PHE   111      21.530  42.060  27.810  1.00  0.00           H
ATOM   1524  CG  PHE   111      21.600  42.430  25.760  1.00  0.00           C
ATOM   1525  CD1 PHE   111      20.180  42.340  25.770  1.00  0.00           C
ATOM   1526  HD1 PHE   111      19.740  41.980  26.690  1.00  0.00           H
ATOM   1527  CE1 PHE   111      19.420  42.690  24.690  1.00  0.00           C
ATOM   1528  HE1 PHE   111      18.340  42.690  24.770  1.00  0.00           H
ATOM   1529  CZ  PHE   111      20.080  43.180  23.570  1.00  0.00           C
ATOM   1530  HZ  PHE   111      19.470  43.360  22.690  1.00  0.00           H
ATOM   1531  CE2 PHE   111      21.490  43.390  23.520  1.00  0.00           C
ATOM   1532  HE2 PHE   111      22.060  43.720  22.660  1.00  0.00           H
ATOM   1533  CD2 PHE   111      22.300  42.960  24.610  1.00  0.00           C
ATOM   1534  HD2 PHE   111      23.380  42.890  24.530  1.00  0.00           H
ATOM   1535  C   PHE   111      23.970  40.910  28.590  1.00  0.00           C
ATOM   1536  O   PHE   111      24.780  41.820  28.950  1.00  0.00           O
ATOM   1537  N   LEU   112      23.570  40.010  29.490  1.00  0.00           N
ATOM   1538  H   LEU   112      22.920  39.360  29.060  1.00  0.00           H
ATOM   1539  CA  LEU   112      24.030  40.020  30.850  1.00  0.00           C
ATOM   1540  HA  LEU   112      23.880  40.980  31.350  1.00  0.00           H
ATOM   1541  CB  LEU   112      23.170  39.020  31.640  1.00  0.00           C
ATOM   1542  HB1 LEU   112      23.550  38.850  32.650  1.00  0.00           H
ATOM   1543  HB2 LEU   112      23.130  38.120  31.030  1.00  0.00           H
ATOM   1544  CG  LEU   112      21.700  39.400  31.790  1.00  0.00           C
ATOM   1545  HG  LEU   112      21.200  39.450  30.830  1.00  0.00           H
ATOM   1546  CD1 LEU   112      20.950  38.270  32.530  1.00  0.00           C
ATOM   1547 1HD1 LEU   112      21.320  38.100  33.540  1.00  0.00           H
ATOM   1548 2HD1 LEU   112      19.910  38.560  32.690  1.00  0.00           H
ATOM   1549 3HD1 LEU   112      21.030  37.300  32.030  1.00  0.00           H
ATOM   1550  CD2 LEU   112      21.600  40.720  32.630  1.00  0.00           C
ATOM   1551 1HD2 LEU   112      21.760  41.590  32.010  1.00  0.00           H
ATOM   1552 2HD2 LEU   112      20.580  40.730  33.020  1.00  0.00           H
ATOM   1553 3HD2 LEU   112      22.350  40.660  33.430  1.00  0.00           H
ATOM   1554  C   LEU   112      25.510  39.630  30.910  1.00  0.00           C
ATOM   1555  O   LEU   112      25.870  38.550  30.490  1.00  0.00           O
ATOM   1556  N   THR   113      26.350  40.400  31.600  1.00  0.00           N
ATOM   1557  H   THR   113      25.980  41.290  31.870  1.00  0.00           H
ATOM   1558  CA  THR   113      27.850  40.040  31.730  1.00  0.00           C
ATOM   1559  HA  THR   113      28.150  39.660  30.760  1.00  0.00           H
ATOM   1560  CB  THR   113      28.630  41.340  31.790  1.00  0.00           C
ATOM   1561  HB  THR   113      29.710  41.220  31.900  1.00  0.00           H
ATOM   1562  CG2 THR   113      28.420  42.310  30.680  1.00  0.00           C
ATOM   1563 1HG2 THR   113      29.140  43.120  30.770  1.00  0.00           H
ATOM   1564 2HG2 THR   113      28.770  41.740  29.820  1.00  0.00           H
ATOM   1565 3HG2 THR   113      27.380  42.630  30.660  1.00  0.00           H
ATOM   1566  OG1 THR   113      28.210  41.930  32.990  1.00  0.00           O
ATOM   1567  HG1 THR   113      28.990  42.420  33.240  1.00  0.00           H
ATOM   1568  C   THR   113      28.140  39.030  32.790  1.00  0.00           C
ATOM   1569  O   THR   113      28.870  38.110  32.480  1.00  0.00           O
ATOM   1570  N   ARG   132      27.630  39.180  34.040  1.00  0.00           N
ATOM   1571  H   ARG   132      26.920  39.890  34.130  1.00  0.00           H
ATOM   1572  CA  ARG   132      27.880  38.320  35.210  1.00  0.00           C
ATOM   1573  HA  ARG   132      28.300  37.390  34.840  1.00  0.00           H
ATOM   1574  CB  ARG   132      28.890  39.080  36.090  1.00  0.00           C
ATOM   1575  HB1 ARG   132      29.790  39.120  35.490  1.00  0.00           H
ATOM   1576  HB2 ARG   132      29.060  38.370  36.900  1.00  0.00           H
ATOM   1577  CG  ARG   132      28.330  40.480  36.570  1.00  0.00           C
ATOM   1578  HG1 ARG   132      27.300  40.300  36.870  1.00  0.00           H
ATOM   1579  HG2 ARG   132      28.350  41.070  35.650  1.00  0.00           H
ATOM   1580  CD  ARG   132      29.210  41.110  37.610  1.00  0.00           C
ATOM   1581  HD1 ARG   132      29.200  40.460  38.490  1.00  0.00           H
ATOM   1582  HD2 ARG   132      28.720  41.960  38.070  1.00  0.00           H
ATOM   1583  NE  ARG   132      30.580  41.500  37.220  1.00  0.00           N
ATOM   1584  HE  ARG   132      30.810  42.480  37.060  1.00  0.00           H
ATOM   1585  CZ  ARG   132      31.630  40.720  37.180  1.00  0.00           C
ATOM   1586  NH1 ARG   132      31.710  39.410  37.350  1.00  0.00           N
ATOM   1587 1HH1 ARG   132      30.990  39.030  37.950  1.00  0.00           H
ATOM   1588 2HH1 ARG   132      32.570  38.880  37.310  1.00  0.00           H
ATOM   1589  NH2 ARG   132      32.800  41.100  36.790  1.00  0.00           N
ATOM   1590 1HH2 ARG   132      33.020  42.080  36.710  1.00  0.00           H
ATOM   1591 2HH2 ARG   132      33.510  40.390  36.680  1.00  0.00           H
ATOM   1592  C   ARG   132      26.610  37.900  36.000  1.00  0.00           C
ATOM   1593  O   ARG   132      26.690  37.270  37.050  1.00  0.00           O
ATOM   1594  N   SER   133      25.420  38.450  35.650  1.00  0.00           N
ATOM   1595  H   SER   133      25.340  39.150  34.920  1.00  0.00           H
ATOM   1596  CA  SER   133      24.200  38.180  36.410  1.00  0.00           C
ATOM   1597  HA  SER   133      24.350  38.380  37.470  1.00  0.00           H
ATOM   1598  CB  SER   133      23.040  39.100  36.000  1.00  0.00           C
ATOM   1599  HB1 SER   133      22.980  39.270  34.920  1.00  0.00           H
ATOM   1600  HB2 SER   133      23.170  40.090  36.440  1.00  0.00           H
ATOM   1601  OG  SER   133      21.800  38.640  36.400  1.00  0.00           O
ATOM   1602  HG  SER   133      21.260  39.430  36.340  1.00  0.00           H
ATOM   1603  C   SER   133      23.730  36.690  36.310  1.00  0.00           C
ATOM   1604  O   SER   133      23.710  36.170  35.230  1.00  0.00           O
ATOM   1605  N   VAL   134      23.220  36.070  37.360  1.00  0.00           N
ATOM   1606  H   VAL   134      23.180  36.520  38.260  1.00  0.00           H
ATOM   1607  CA  VAL   134      22.510  34.760  37.330  1.00  0.00           C
ATOM   1608  HA  VAL   134      23.220  34.090  36.850  1.00  0.00           H
ATOM   1609  CB  VAL   134      22.340  34.220  38.780  1.00  0.00           C
ATOM   1610  HB  VAL   134      21.920  33.210  38.800  1.00  0.00           H
ATOM   1611  CG1 VAL   134      23.730  34.020  39.400  1.00  0.00           C
ATOM   1612 1HG1 VAL   134      24.370  33.440  38.730  1.00  0.00           H
ATOM   1613 2HG1 VAL   134      24.280  34.950  39.570  1.00  0.00           H
ATOM   1614 3HG1 VAL   134      23.740  33.540  40.370  1.00  0.00           H
ATOM   1615  CG2 VAL   134      21.520  35.200  39.640  1.00  0.00           C
ATOM   1616 1HG2 VAL   134      20.650  35.500  39.050  1.00  0.00           H
ATOM   1617 2HG2 VAL   134      21.260  34.680  40.560  1.00  0.00           H
ATOM   1618 3HG2 VAL   134      22.140  35.960  40.100  1.00  0.00           H
ATOM   1619  C   VAL   134      21.210  34.750  36.520  1.00  0.00           C
ATOM   1620  O   VAL   134      20.630  33.650  36.350  1.00  0.00           O
ATOM   1621  N   LYS   135      20.680  35.840  36.030  1.00  0.00           N
ATOM   1622  H   LYS   135      21.170  36.700  36.240  1.00  0.00           H
ATOM   1623  CA  LYS   135      19.360  35.990  35.320  1.00  0.00           C
ATOM   1624  HA  LYS   135      18.790  35.170  35.760  1.00  0.00           H
ATOM   1625  CB  LYS   135      18.670  37.310  35.710  1.00  0.00           C
ATOM   1626  HB1 LYS   135      17.800  37.440  35.060  1.00  0.00           H
ATOM   1627  HB2 LYS   135      19.320  38.130  35.420  1.00  0.00           H
ATOM   1628  CG  LYS   135      18.320  37.490  37.210  1.00  0.00           C
ATOM   1629  HG1 LYS   135      19.250  37.430  37.790  1.00  0.00           H
ATOM   1630  HG2 LYS   135      17.690  36.670  37.560  1.00  0.00           H
ATOM   1631  CD  LYS   135      17.620  38.820  37.460  1.00  0.00           C
ATOM   1632  HD1 LYS   135      16.610  38.900  37.060  1.00  0.00           H
ATOM   1633  HD2 LYS   135      18.160  39.630  36.970  1.00  0.00           H
ATOM   1634  CE  LYS   135      17.670  39.090  38.950  1.00  0.00           C
ATOM   1635  HE1 LYS   135      18.680  38.950  39.330  1.00  0.00           H
ATOM   1636  HE2 LYS   135      17.060  38.320  39.430  1.00  0.00           H
ATOM   1637  NZ  LYS   135      17.360  40.470  39.350  1.00  0.00           N
ATOM   1638  HZ1 LYS   135      17.850  40.660  40.210  1.00  0.00           H
ATOM   1639  HZ2 LYS   135      17.750  41.040  38.620  1.00  0.00           H
ATOM   1640  HZ3 LYS   135      16.360  40.620  39.400  1.00  0.00           H
ATOM   1641  C   LYS   135      19.450  35.550  33.880  1.00  0.00           C
ATOM   1642  O   LYS   135      18.540  35.920  33.070  1.00  0.00           O
ATOM   1643  N   TYR   136      20.410  34.700  33.490  1.00  0.00           N
ATOM   1644  H   TYR   136      21.010  34.430  34.250  1.00  0.00           H
ATOM   1645  CA  TYR   136      20.670  34.130  32.130  1.00  0.00           C
ATOM   1646  HA  TYR   136      20.960  34.950  31.470  1.00  0.00           H
ATOM   1647  CB  TYR   136      21.950  33.210  32.050  1.00  0.00           C
ATOM   1648  HB1 TYR   136      21.860  32.400  31.330  1.00  0.00           H
ATOM   1649  HB2 TYR   136      22.050  32.780  33.050  1.00  0.00           H
ATOM   1650  CG  TYR   136      23.250  33.970  31.740  1.00  0.00           C
ATOM   1651  CD1 TYR   136      23.520  35.210  32.390  1.00  0.00           C
ATOM   1652  HD1 TYR   136      22.820  35.440  33.170  1.00  0.00           H
ATOM   1653  CE1 TYR   136      24.760  35.870  32.160  1.00  0.00           C
ATOM   1654  HE1 TYR   136      25.040  36.730  32.750  1.00  0.00           H
ATOM   1655  CZ  TYR   136      25.630  35.350  31.150  1.00  0.00           C
ATOM   1656  OH  TYR   136      26.780  36.060  30.860  1.00  0.00           O
ATOM   1657  HH  TYR   136      26.770  36.990  31.120  1.00  0.00           H
ATOM   1658  CE2 TYR   136      25.380  34.130  30.550  1.00  0.00           C
ATOM   1659  HE2 TYR   136      26.080  33.690  29.860  1.00  0.00           H
ATOM   1660  CD2 TYR   136      24.160  33.480  30.750  1.00  0.00           C
ATOM   1661  HD2 TYR   136      23.930  32.570  30.220  1.00  0.00           H
ATOM   1662  C   TYR   136      19.380  33.580  31.450  1.00  0.00           C
ATOM   1663  O   TYR   136      18.420  33.100  32.100  1.00  0.00           O
ATOM   1664  N   ASP   137      19.330  33.470  30.090  1.00  0.00           N
ATOM   1665  H   ASP   137      20.150  33.570  29.500  1.00  0.00           H
ATOM   1666  CA  ASP   137      18.110  33.260  29.280  1.00  0.00           C
ATOM   1667  HA  ASP   137      17.320  33.660  29.910  1.00  0.00           H
ATOM   1668  CB  ASP   137      18.120  34.070  27.960  1.00  0.00           C
ATOM   1669  HB1 ASP   137      18.660  33.640  27.120  1.00  0.00           H
ATOM   1670  HB2 ASP   137      18.780  34.910  28.200  1.00  0.00           H
ATOM   1671  CG  ASP   137      16.710  34.500  27.520  1.00  0.00           C
ATOM   1672  OD1 ASP   137      15.740  34.310  28.310  1.00  0.00           O
ATOM   1673  OD2 ASP   137      16.610  35.300  26.530  1.00  0.00           O
ATOM   1674  C   ASP   137      17.880  31.750  29.030  1.00  0.00           C
ATOM   1675  O   ASP   137      16.790  31.260  29.130  1.00  0.00           O
ATOM   1676  N   TYR   138      18.980  30.980  28.820  1.00  0.00           N
ATOM   1677  H   TYR   138      19.790  31.580  28.770  1.00  0.00           H
ATOM   1678  CA  TYR   138      18.940  29.550  28.440  1.00  0.00           C
ATOM   1679  HA  TYR   138      17.960  29.110  28.630  1.00  0.00           H
ATOM   1680  CB  TYR   138      19.160  29.370  26.990  1.00  0.00           C
ATOM   1681  HB1 TYR   138      19.130  28.290  26.800  1.00  0.00           H
ATOM   1682  HB2 TYR   138      20.230  29.530  26.800  1.00  0.00           H
ATOM   1683  CG  TYR   138      18.360  30.140  25.990  1.00  0.00           C
ATOM   1684  CD1 TYR   138      19.070  31.010  25.140  1.00  0.00           C
ATOM   1685  HD1 TYR   138      20.140  31.180  25.120  1.00  0.00           H
ATOM   1686  CE1 TYR   138      18.360  31.730  24.100  1.00  0.00           C
ATOM   1687  HE1 TYR   138      18.800  32.420  23.400  1.00  0.00           H
ATOM   1688  CZ  TYR   138      16.940  31.620  24.070  1.00  0.00           C
ATOM   1689  OH  TYR   138      16.130  32.310  23.190  1.00  0.00           O
ATOM   1690  HH  TYR   138      15.240  31.970  23.310  1.00  0.00           H
ATOM   1691  CE2 TYR   138      16.260  30.740  24.960  1.00  0.00           C
ATOM   1692  HE2 TYR   138      15.200  30.540  24.900  1.00  0.00           H
ATOM   1693  CD2 TYR   138      16.940  30.010  25.860  1.00  0.00           C
ATOM   1694  HD2 TYR   138      16.330  29.300  26.390  1.00  0.00           H
ATOM   1695  C   TYR   138      19.960  28.670  29.230  1.00  0.00           C
ATOM   1696  O   TYR   138      20.970  29.180  29.570  1.00  0.00           O
ATOM   1697  N   TRP   139      19.720  27.370  29.500  1.00  0.00           N
ATOM   1698  H   TRP   139      18.860  26.870  29.330  1.00  0.00           H
ATOM   1699  CA  TRP   139      20.590  26.570  30.400  1.00  0.00           C
ATOM   1700  HA  TRP   139      21.600  26.960  30.490  1.00  0.00           H
ATOM   1701  CB  TRP   139      19.890  26.450  31.720  1.00  0.00           C
ATOM   1702  HB1 TRP   139      20.320  25.830  32.500  1.00  0.00           H
ATOM   1703  HB2 TRP   139      18.870  26.090  31.590  1.00  0.00           H
ATOM   1704  CG  TRP   139      19.750  27.780  32.410  1.00  0.00           C
ATOM   1705  CD1 TRP   139      18.670  28.670  32.310  1.00  0.00           C
ATOM   1706  HD1 TRP   139      17.810  28.500  31.680  1.00  0.00           H
ATOM   1707  NE1 TRP   139      19.000  29.840  33.050  1.00  0.00           N
ATOM   1708  HE1 TRP   139      18.500  30.690  32.840  1.00  0.00           H
ATOM   1709  CE2 TRP   139      20.190  29.740  33.660  1.00  0.00           C
ATOM   1710  CZ2 TRP   139      20.890  30.580  34.540  1.00  0.00           C
ATOM   1711  HZ2 TRP   139      20.490  31.560  34.780  1.00  0.00           H
ATOM   1712  CH2 TRP   139      22.150  30.220  35.120  1.00  0.00           C
ATOM   1713  HH2 TRP   139      22.760  30.940  35.630  1.00  0.00           H
ATOM   1714  CZ3 TRP   139      22.670  28.980  34.640  1.00  0.00           C
ATOM   1715  HZ3 TRP   139      23.640  28.670  35.000  1.00  0.00           H
ATOM   1716  CE3 TRP   139      21.970  28.140  33.770  1.00  0.00           C
ATOM   1717  HE3 TRP   139      22.370  27.160  33.550  1.00  0.00           H
ATOM   1718  CD2 TRP   139      20.670  28.490  33.310  1.00  0.00           C
ATOM   1719  C   TRP   139      20.830  25.210  29.910  1.00  0.00           C
ATOM   1720  O   TRP   139      20.110  24.590  29.130  1.00  0.00           O
ATOM   1721  N   GLY   140      21.940  24.600  30.330  1.00  0.00           N
ATOM   1722  H   GLY   140      22.600  25.220  30.780  1.00  0.00           H
ATOM   1723  CA  GLY   140      22.240  23.150  30.270  1.00  0.00           C
ATOM   1724  HA1 GLY   140      23.290  22.950  30.080  1.00  0.00           H
ATOM   1725  HA2 GLY   140      21.760  22.700  29.400  1.00  0.00           H
ATOM   1726  C   GLY   140      21.800  22.410  31.510  1.00  0.00           C
ATOM   1727  O   GLY   140      20.880  22.810  32.190  1.00  0.00           O
ATOM   1728  N   GLN   141      22.420  21.310  31.830  1.00  0.00           N
ATOM   1729  H   GLN   141      23.310  21.150  31.380  1.00  0.00           H
ATOM   1730  CA  GLN   141      21.970  20.370  32.890  1.00  0.00           C
ATOM   1731  HA  GLN   141      21.170  20.810  33.480  1.00  0.00           H
ATOM   1732  CB  GLN   141      21.290  19.100  32.220  1.00  0.00           C
ATOM   1733  HB1 GLN   141      21.020  18.420  33.020  1.00  0.00           H
ATOM   1734  HB2 GLN   141      21.970  18.640  31.510  1.00  0.00           H
ATOM   1735  CG  GLN   141      20.040  19.550  31.510  1.00  0.00           C
ATOM   1736  HG1 GLN   141      20.180  20.200  30.650  1.00  0.00           H
ATOM   1737  HG2 GLN   141      19.330  20.020  32.190  1.00  0.00           H
ATOM   1738  CD  GLN   141      19.260  18.330  31.160  1.00  0.00           C
ATOM   1739  OE1 GLN   141      18.190  18.080  31.750  1.00  0.00           O
ATOM   1740  NE2 GLN   141      19.620  17.530  30.110  1.00  0.00           N
ATOM   1741 1HE2 GLN   141      20.400  17.760  29.510  1.00  0.00           H
ATOM   1742 2HE2 GLN   141      18.920  16.910  29.720  1.00  0.00           H
ATOM   1743  C   GLN   141      23.040  20.130  33.970  1.00  0.00           C
ATOM   1744  O   GLN   141      22.870  19.440  34.970  1.00  0.00           O
ATOM   1745  N   GLY   142      24.160  20.870  33.820  1.00  0.00           N
ATOM   1746  H   GLY   142      24.070  21.550  33.080  1.00  0.00           H
ATOM   1747  CA  GLY   142      25.300  20.950  34.740  1.00  0.00           C
ATOM   1748  HA1 GLY   142      25.070  21.160  35.780  1.00  0.00           H
ATOM   1749  HA2 GLY   142      25.930  21.790  34.430  1.00  0.00           H
ATOM   1750  C   GLY   142      26.100  19.630  34.580  1.00  0.00           C
ATOM   1751  O   GLY   142      25.620  18.550  34.160  1.00  0.00           O
ATOM   1752  N   THR   143      27.380  19.640  34.890  1.00  0.00           N
ATOM   1753  H   THR   143      27.720  20.560  35.160  1.00  0.00           H
ATOM   1754  CA  THR   143      28.190  18.440  35.140  1.00  0.00           C
ATOM   1755  HA  THR   143      27.550  17.590  35.380  1.00  0.00           H
ATOM   1756  CB  THR   143      28.990  18.180  33.880  1.00  0.00           C
ATOM   1757  HB  THR   143      28.230  18.110  33.100  1.00  0.00           H
ATOM   1758  CG2 THR   143      30.070  19.160  33.520  1.00  0.00           C
ATOM   1759 1HG2 THR   143      29.620  20.150  33.440  1.00  0.00           H
ATOM   1760 2HG2 THR   143      30.890  19.120  34.240  1.00  0.00           H
ATOM   1761 3HG2 THR   143      30.410  18.980  32.500  1.00  0.00           H
ATOM   1762  OG1 THR   143      29.630  16.950  34.040  1.00  0.00           O
ATOM   1763  HG1 THR   143      30.120  16.810  33.230  1.00  0.00           H
ATOM   1764  C   THR   143      29.090  18.580  36.340  1.00  0.00           C
ATOM   1765  O   THR   143      29.710  19.610  36.460  1.00  0.00           O
ATOM   1766  N   GLN   144      29.380  17.520  37.100  1.00  0.00           N
ATOM   1767  H   GLN   144      29.000  16.640  36.780  1.00  0.00           H
ATOM   1768  CA  GLN   144      30.210  17.480  38.340  1.00  0.00           C
ATOM   1769  HA  GLN   144      30.050  18.420  38.860  1.00  0.00           H
ATOM   1770  CB  GLN   144      29.750  16.270  39.150  1.00  0.00           C
ATOM   1771  HB1 GLN   144      30.090  15.360  38.650  1.00  0.00           H
ATOM   1772  HB2 GLN   144      28.670  16.150  39.150  1.00  0.00           H
ATOM   1773  CG  GLN   144      30.310  16.350  40.590  1.00  0.00           C
ATOM   1774  HG1 GLN   144      29.860  17.220  41.050  1.00  0.00           H
ATOM   1775  HG2 GLN   144      31.390  16.510  40.680  1.00  0.00           H
ATOM   1776  CD  GLN   144      29.880  15.140  41.460  1.00  0.00           C
ATOM   1777  OE1 GLN   144      29.050  14.340  41.110  1.00  0.00           O
ATOM   1778  NE2 GLN   144      30.420  15.040  42.630  1.00  0.00           N
ATOM   1779 1HE2 GLN   144      31.130  15.670  42.990  1.00  0.00           H
ATOM   1780 2HE2 GLN   144      30.040  14.360  43.280  1.00  0.00           H
ATOM   1781  C   GLN   144      31.750  17.460  38.080  1.00  0.00           C
ATOM   1782  O   GLN   144      32.290  16.730  37.270  1.00  0.00           O
ATOM   1783  N   VAL   145      32.420  18.300  38.880  1.00  0.00           N
ATOM   1784  H   VAL   145      31.890  18.800  39.580  1.00  0.00           H
ATOM   1785  CA  VAL   145      33.920  18.330  39.010  1.00  0.00           C
ATOM   1786  HA  VAL   145      34.420  17.650  38.320  1.00  0.00           H
ATOM   1787  CB  VAL   145      34.430  19.680  38.680  1.00  0.00           C
ATOM   1788  HB  VAL   145      33.820  20.410  39.210  1.00  0.00           H
ATOM   1789  CG1 VAL   145      35.840  20.020  39.260  1.00  0.00           C
ATOM   1790 1HG1 VAL   145      35.830  21.110  39.210  1.00  0.00           H
ATOM   1791 2HG1 VAL   145      35.810  19.960  40.350  1.00  0.00           H
ATOM   1792 3HG1 VAL   145      36.600  19.510  38.680  1.00  0.00           H
ATOM   1793  CG2 VAL   145      34.420  19.920  37.160  1.00  0.00           C
ATOM   1794 1HG2 VAL   145      34.800  20.900  36.870  1.00  0.00           H
ATOM   1795 2HG2 VAL   145      35.080  19.230  36.630  1.00  0.00           H
ATOM   1796 3HG2 VAL   145      33.430  19.840  36.730  1.00  0.00           H
ATOM   1797  C   VAL   145      34.250  17.970  40.470  1.00  0.00           C
ATOM   1798  O   VAL   145      33.560  18.460  41.420  1.00  0.00           O
ATOM   1799  N   THR   146      35.270  17.190  40.650  1.00  0.00           N
ATOM   1800  H   THR   146      35.650  16.690  39.850  1.00  0.00           H
ATOM   1801  CA  THR   146      35.810  16.810  42.000  1.00  0.00           C
ATOM   1802  HA  THR   146      35.400  17.500  42.750  1.00  0.00           H
ATOM   1803  CB  THR   146      35.300  15.410  42.420  1.00  0.00           C
ATOM   1804  HB  THR   146      35.620  14.680  41.680  1.00  0.00           H
ATOM   1805  CG2 THR   146      35.730  14.900  43.810  1.00  0.00           C
ATOM   1806 1HG2 THR   146      35.330  15.470  44.650  1.00  0.00           H
ATOM   1807 2HG2 THR   146      35.470  13.850  43.860  1.00  0.00           H
ATOM   1808 3HG2 THR   146      36.800  15.070  43.920  1.00  0.00           H
ATOM   1809  OG1 THR   146      33.860  15.370  42.470  1.00  0.00           O
ATOM   1810  HG1 THR   146      33.560  14.480  42.290  1.00  0.00           H
ATOM   1811  C   THR   146      37.370  16.850  42.020  1.00  0.00           C
ATOM   1812  O   THR   146      38.050  16.330  41.150  1.00  0.00           O
ATOM   1813  N   VAL   147      37.850  17.560  43.040  1.00  0.00           N
ATOM   1814  H   VAL   147      37.220  18.080  43.630  1.00  0.00           H
ATOM   1815  CA  VAL   147      39.250  17.860  43.130  1.00  0.00           C
ATOM   1816  HA  VAL   147      39.700  17.310  42.310  1.00  0.00           H
ATOM   1817  CB  VAL   147      39.460  19.390  42.970  1.00  0.00           C
ATOM   1818  HB  VAL   147      39.200  19.930  43.890  1.00  0.00           H
ATOM   1819  CG1 VAL   147      40.960  19.680  42.870  1.00  0.00           C
ATOM   1820 1HG1 VAL   147      41.600  19.340  43.680  1.00  0.00           H
ATOM   1821 2HG1 VAL   147      41.250  19.390  41.860  1.00  0.00           H
ATOM   1822 3HG1 VAL   147      41.070  20.760  42.840  1.00  0.00           H
ATOM   1823  CG2 VAL   147      38.790  20.060  41.780  1.00  0.00           C
ATOM   1824 1HG2 VAL   147      38.990  19.480  40.880  1.00  0.00           H
ATOM   1825 2HG2 VAL   147      37.710  20.090  41.930  1.00  0.00           H
ATOM   1826 3HG2 VAL   147      39.180  21.070  41.680  1.00  0.00           H
ATOM   1827  C   VAL   147      39.910  17.330  44.420  1.00  0.00           C
ATOM   1828  O   VAL   147      39.630  17.820  45.480  1.00  0.00           O
ATOM   1829  N   SER   148      40.680  16.250  44.270  1.00  0.00           N
ATOM   1830  H   SER   148      40.930  15.910  43.350  1.00  0.00           H
ATOM   1831  CA  SER   148      41.150  15.430  45.420  1.00  0.00           C
ATOM   1832  HA  SER   148      40.370  15.520  46.170  1.00  0.00           H
ATOM   1833  CB  SER   148      41.120  13.900  45.180  1.00  0.00           C
ATOM   1834  HB1 SER   148      41.810  13.670  44.360  1.00  0.00           H
ATOM   1835  HB2 SER   148      40.170  13.510  44.820  1.00  0.00           H
ATOM   1836  OG  SER   148      41.610  13.140  46.280  1.00  0.00           O
ATOM   1837  HG  SER   148      42.350  12.600  46.010  1.00  0.00           H
ATOM   1838  C   SER   148      42.510  15.910  45.980  1.00  0.00           C
ATOM   1839  O   SER   148      43.110  16.840  45.500  1.00  0.00           O
ATOM   1840  N   SER   149      42.850  15.430  47.170  1.00  0.00           N
ATOM   1841  H   SER   149      42.290  14.660  47.500  1.00  0.00           H
ATOM   1842  CA  SER   149      44.020  15.840  47.980  1.00  0.00           C
ATOM   1843  HA  SER   149      44.840  16.090  47.300  1.00  0.00           H
ATOM   1844  CB  SER   149      43.810  17.040  48.900  1.00  0.00           C
ATOM   1845  HB1 SER   149      44.660  17.160  49.560  1.00  0.00           H
ATOM   1846  HB2 SER   149      42.820  16.990  49.370  1.00  0.00           H
ATOM   1847  OG  SER   149      43.730  18.150  47.960  1.00  0.00           O
ATOM   1848  HG  SER   149      43.280  17.900  47.150  1.00  0.00           H
ATOM   1849  C   SER   149      44.480  14.790  48.990  1.00  0.00           C
ATOM   1850  OC1 SER   149      45.530  14.140  48.830  1.00  0.00           O
ATOM   1851  OC2 SER   149      43.780  14.600  50.000  1.00  0.00           O
TER
ENDMDL
