# Supplementary material for: Targeting Ras-binding domain of ELMO1 by computational nanobody design
Source: Commun Biol. 2023 Mar 17;6:284. doi: 10.1038/s42003-023-04657-w (PMC10023680; doi:10.1038/s42003-023-04657-w)
Supplement: Supplementary file 4 — Supplementary Data 2 [file 42003_2023_4657_MOESM4_ESM.zip › MD_input_output/Nb01_snapshot/snapshot_075000.pdb]

REMARK    GENERATED BY TRJCONV
TITLE     Protein in water t= 7500.00000 step= 3750000
REMARK    THIS IS A SIMULATION BOX
CRYST1   67.488   67.488   67.488  90.00  90.00  90.00 P 1           1
MODEL        1
ATOM      1  N   VAL     2      21.290  45.000  36.630  1.00  0.00           N
ATOM      2  H1  VAL     2      21.720  45.350  37.470  1.00  0.00           H
ATOM      3  H2  VAL     2      20.760  45.760  36.250  1.00  0.00           H
ATOM      4  H3  VAL     2      20.620  44.250  36.750  1.00  0.00           H
ATOM      5  CA  VAL     2      22.370  44.620  35.730  1.00  0.00           C
ATOM      6  HA  VAL     2      21.970  44.440  34.730  1.00  0.00           H
ATOM      7  CB  VAL     2      23.470  45.700  35.650  1.00  0.00           C
ATOM      8  HB  VAL     2      22.940  46.640  35.590  1.00  0.00           H
ATOM      9  CG1 VAL     2      24.430  45.700  36.880  1.00  0.00           C
ATOM     10 1HG1 VAL     2      23.840  45.420  37.760  1.00  0.00           H
ATOM     11 2HG1 VAL     2      25.160  44.900  36.790  1.00  0.00           H
ATOM     12 3HG1 VAL     2      24.800  46.720  36.980  1.00  0.00           H
ATOM     13  CG2 VAL     2      24.320  45.680  34.400  1.00  0.00           C
ATOM     14 1HG2 VAL     2      24.810  44.730  34.220  1.00  0.00           H
ATOM     15 2HG2 VAL     2      23.740  45.970  33.520  1.00  0.00           H
ATOM     16 3HG2 VAL     2      25.170  46.370  34.430  1.00  0.00           H
ATOM     17  C   VAL     2      22.990  43.370  36.250  1.00  0.00           C
ATOM     18  O   VAL     2      22.990  43.090  37.470  1.00  0.00           O
ATOM     19  N   GLN     3      23.480  42.600  35.300  1.00  0.00           N
ATOM     20  H   GLN     3      23.230  42.960  34.390  1.00  0.00           H
ATOM     21  CA  GLN     3      24.310  41.380  35.550  1.00  0.00           C
ATOM     22  HA  GLN     3      24.860  41.590  36.470  1.00  0.00           H
ATOM     23  CB  GLN     3      23.300  40.180  35.790  1.00  0.00           C
ATOM     24  HB1 GLN     3      22.790  40.490  36.700  1.00  0.00           H
ATOM     25  HB2 GLN     3      23.880  39.260  35.940  1.00  0.00           H
ATOM     26  CG  GLN     3      22.250  39.880  34.600  1.00  0.00           C
ATOM     27  HG1 GLN     3      22.770  39.700  33.660  1.00  0.00           H
ATOM     28  HG2 GLN     3      21.540  40.700  34.550  1.00  0.00           H
ATOM     29  CD  GLN     3      21.380  38.660  34.820  1.00  0.00           C
ATOM     30  OE1 GLN     3      21.100  38.250  35.990  1.00  0.00           O
ATOM     31  NE2 GLN     3      20.870  38.030  33.790  1.00  0.00           N
ATOM     32 1HE2 GLN     3      21.110  38.370  32.870  1.00  0.00           H
ATOM     33 2HE2 GLN     3      20.290  37.220  33.980  1.00  0.00           H
ATOM     34  C   GLN     3      25.420  41.080  34.570  1.00  0.00           C
ATOM     35  O   GLN     3      25.420  41.450  33.380  1.00  0.00           O
ATOM     36  N   LEU     4      26.460  40.450  35.080  1.00  0.00           N
ATOM     37  H   LEU     4      26.380  40.080  36.010  1.00  0.00           H
ATOM     38  CA  LEU     4      27.650  40.040  34.300  1.00  0.00           C
ATOM     39  HA  LEU     4      28.070  40.880  33.750  1.00  0.00           H
ATOM     40  CB  LEU     4      28.770  39.630  35.300  1.00  0.00           C
ATOM     41  HB1 LEU     4      29.690  39.290  34.850  1.00  0.00           H
ATOM     42  HB2 LEU     4      28.350  38.730  35.750  1.00  0.00           H
ATOM     43  CG  LEU     4      29.070  40.700  36.320  1.00  0.00           C
ATOM     44  HG  LEU     4      28.150  41.090  36.760  1.00  0.00           H
ATOM     45  CD1 LEU     4      29.880  40.090  37.430  1.00  0.00           C
ATOM     46 1HD1 LEU     4      29.190  39.460  37.990  1.00  0.00           H
ATOM     47 2HD1 LEU     4      30.620  39.420  36.970  1.00  0.00           H
ATOM     48 3HD1 LEU     4      30.350  40.890  37.990  1.00  0.00           H
ATOM     49  CD2 LEU     4      29.920  41.810  35.750  1.00  0.00           C
ATOM     50 1HD2 LEU     4      30.830  41.390  35.300  1.00  0.00           H
ATOM     51 2HD2 LEU     4      29.290  42.360  35.050  1.00  0.00           H
ATOM     52 3HD2 LEU     4      30.120  42.530  36.540  1.00  0.00           H
ATOM     53  C   LEU     4      27.160  38.910  33.350  1.00  0.00           C
ATOM     54  O   LEU     4      26.300  38.070  33.670  1.00  0.00           O
ATOM     55  N   VAL     5      27.760  38.670  32.200  1.00  0.00           N
ATOM     56  H   VAL     5      28.440  39.370  31.930  1.00  0.00           H
ATOM     57  CA  VAL     5      27.670  37.350  31.510  1.00  0.00           C
ATOM     58  HA  VAL     5      26.860  36.740  31.900  1.00  0.00           H
ATOM     59  CB  VAL     5      27.170  37.510  30.070  1.00  0.00           C
ATOM     60  HB  VAL     5      28.020  37.790  29.440  1.00  0.00           H
ATOM     61  CG1 VAL     5      26.720  36.120  29.530  1.00  0.00           C
ATOM     62 1HG1 VAL     5      25.790  35.830  30.020  1.00  0.00           H
ATOM     63 2HG1 VAL     5      26.550  36.220  28.460  1.00  0.00           H
ATOM     64 3HG1 VAL     5      27.450  35.310  29.530  1.00  0.00           H
ATOM     65  CG2 VAL     5      26.220  38.560  29.680  1.00  0.00           C
ATOM     66 1HG2 VAL     5      26.530  39.570  29.950  1.00  0.00           H
ATOM     67 2HG2 VAL     5      26.060  38.530  28.600  1.00  0.00           H
ATOM     68 3HG2 VAL     5      25.260  38.520  30.180  1.00  0.00           H
ATOM     69  C   VAL     5      28.880  36.460  31.680  1.00  0.00           C
ATOM     70  O   VAL     5      29.960  36.730  31.120  1.00  0.00           O
ATOM     71  N   GLU     6      28.720  35.230  32.170  1.00  0.00           N
ATOM     72  H   GLU     6      27.780  34.990  32.450  1.00  0.00           H
ATOM     73  CA  GLU     6      29.720  34.220  32.290  1.00  0.00           C
ATOM     74  HA  GLU     6      30.730  34.620  32.210  1.00  0.00           H
ATOM     75  CB  GLU     6      29.660  33.400  33.670  1.00  0.00           C
ATOM     76  HB1 GLU     6      30.460  32.650  33.620  1.00  0.00           H
ATOM     77  HB2 GLU     6      28.750  32.800  33.750  1.00  0.00           H
ATOM     78  CG  GLU     6      29.880  34.320  34.860  1.00  0.00           C
ATOM     79  HG1 GLU     6      30.320  35.260  34.550  1.00  0.00           H
ATOM     80  HG2 GLU     6      30.540  33.770  35.540  1.00  0.00           H
ATOM     81  CD  GLU     6      28.580  34.600  35.600  1.00  0.00           C
ATOM     82  OE1 GLU     6      27.470  34.690  35.020  1.00  0.00           O
ATOM     83  OE2 GLU     6      28.630  34.530  36.840  1.00  0.00           O
ATOM     84  C   GLU     6      29.510  33.100  31.260  1.00  0.00           C
ATOM     85  O   GLU     6      28.310  32.740  31.040  1.00  0.00           O
ATOM     86  N   SER     7      30.560  32.560  30.610  1.00  0.00           N
ATOM     87  H   SER     7      31.520  32.840  30.760  1.00  0.00           H
ATOM     88  CA  SER     7      30.370  31.430  29.710  1.00  0.00           C
ATOM     89  HA  SER     7      29.550  30.810  30.060  1.00  0.00           H
ATOM     90  CB  SER     7      30.030  31.910  28.310  1.00  0.00           C
ATOM     91  HB1 SER     7      29.080  32.450  28.260  1.00  0.00           H
ATOM     92  HB2 SER     7      29.960  30.960  27.770  1.00  0.00           H
ATOM     93  OG  SER     7      31.050  32.690  27.820  1.00  0.00           O
ATOM     94  HG  SER     7      31.000  33.590  28.170  1.00  0.00           H
ATOM     95  C   SER     7      31.680  30.660  29.610  1.00  0.00           C
ATOM     96  O   SER     7      32.720  31.000  30.170  1.00  0.00           O
ATOM     97  N   GLY     9      31.680  29.560  28.920  1.00  0.00           N
ATOM     98  H   GLY     9      30.860  29.200  28.470  1.00  0.00           H
ATOM     99  CA  GLY     9      32.910  28.800  28.780  1.00  0.00           C
ATOM    100  HA1 GLY     9      33.830  29.390  28.820  1.00  0.00           H
ATOM    101  HA2 GLY     9      32.840  28.430  27.760  1.00  0.00           H
ATOM    102  C   GLY     9      33.020  27.600  29.650  1.00  0.00           C
ATOM    103  O   GLY     9      34.130  27.170  29.900  1.00  0.00           O
ATOM    104  N   GLY    10      31.870  27.050  30.060  1.00  0.00           N
ATOM    105  H   GLY    10      30.990  27.490  29.840  1.00  0.00           H
ATOM    106  CA  GLY    10      31.830  25.740  30.790  1.00  0.00           C
ATOM    107  HA1 GLY    10      30.860  25.760  31.300  1.00  0.00           H
ATOM    108  HA2 GLY    10      32.620  25.840  31.540  1.00  0.00           H
ATOM    109  C   GLY    10      31.940  24.470  29.970  1.00  0.00           C
ATOM    110  O   GLY    10      32.180  24.620  28.790  1.00  0.00           O
ATOM    111  N   GLY    11      31.770  23.270  30.530  1.00  0.00           N
ATOM    112  H   GLY    11      31.540  23.190  31.510  1.00  0.00           H
ATOM    113  CA  GLY    11      31.540  22.130  29.670  1.00  0.00           C
ATOM    114  HA1 GLY    11      31.960  22.160  28.670  1.00  0.00           H
ATOM    115  HA2 GLY    11      30.490  22.260  29.410  1.00  0.00           H
ATOM    116  C   GLY    11      31.820  20.690  30.270  1.00  0.00           C
ATOM    117  O   GLY    11      32.320  20.590  31.420  1.00  0.00           O
ATOM    118  N   LEU    12      31.370  19.610  29.660  1.00  0.00           N
ATOM    119  H   LEU    12      30.830  19.730  28.820  1.00  0.00           H
ATOM    120  CA  LEU    12      31.530  18.240  29.930  1.00  0.00           C
ATOM    121  HA  LEU    12      31.520  18.070  31.010  1.00  0.00           H
ATOM    122  CB  LEU    12      30.280  17.450  29.400  1.00  0.00           C
ATOM    123  HB1 LEU    12      30.130  17.660  28.340  1.00  0.00           H
ATOM    124  HB2 LEU    12      29.400  17.950  29.810  1.00  0.00           H
ATOM    125  CG  LEU    12      30.310  15.940  29.640  1.00  0.00           C
ATOM    126  HG  LEU    12      31.180  15.480  29.180  1.00  0.00           H
ATOM    127  CD1 LEU    12      30.300  15.530  31.150  1.00  0.00           C
ATOM    128 1HD1 LEU    12      30.220  14.470  31.400  1.00  0.00           H
ATOM    129 2HD1 LEU    12      31.210  15.910  31.610  1.00  0.00           H
ATOM    130 3HD1 LEU    12      29.430  16.010  31.590  1.00  0.00           H
ATOM    131  CD2 LEU    12      28.970  15.420  29.220  1.00  0.00           C
ATOM    132 1HD2 LEU    12      28.780  15.420  28.140  1.00  0.00           H
ATOM    133 2HD2 LEU    12      28.780  14.390  29.540  1.00  0.00           H
ATOM    134 3HD2 LEU    12      28.140  15.940  29.680  1.00  0.00           H
ATOM    135  C   LEU    12      32.850  17.780  29.360  1.00  0.00           C
ATOM    136  O   LEU    12      33.080  17.870  28.130  1.00  0.00           O
ATOM    137  N   VAL    13      33.760  17.360  30.240  1.00  0.00           N
ATOM    138  H   VAL    13      33.550  17.330  31.220  1.00  0.00           H
ATOM    139  CA  VAL    13      35.140  16.900  29.910  1.00  0.00           C
ATOM    140  HA  VAL    13      35.330  16.780  28.850  1.00  0.00           H
ATOM    141  CB  VAL    13      36.220  17.820  30.500  1.00  0.00           C
ATOM    142  HB  VAL    13      37.200  17.410  30.230  1.00  0.00           H
ATOM    143  CG1 VAL    13      36.220  19.180  29.790  1.00  0.00           C
ATOM    144 1HG1 VAL    13      36.310  19.240  28.710  1.00  0.00           H
ATOM    145 2HG1 VAL    13      35.390  19.860  29.990  1.00  0.00           H
ATOM    146 3HG1 VAL    13      37.080  19.760  30.120  1.00  0.00           H
ATOM    147  CG2 VAL    13      36.130  18.120  31.950  1.00  0.00           C
ATOM    148 1HG2 VAL    13      35.130  18.480  32.180  1.00  0.00           H
ATOM    149 2HG2 VAL    13      36.330  17.180  32.480  1.00  0.00           H
ATOM    150 3HG2 VAL    13      36.880  18.860  32.250  1.00  0.00           H
ATOM    151  C   VAL    13      35.430  15.540  30.570  1.00  0.00           C
ATOM    152  O   VAL    13      34.950  15.150  31.630  1.00  0.00           O
ATOM    153  N   GLN    14      36.420  14.810  30.050  1.00  0.00           N
ATOM    154  H   GLN    14      36.960  15.160  29.280  1.00  0.00           H
ATOM    155  CA  GLN    14      37.120  13.770  30.790  1.00  0.00           C
ATOM    156  HA  GLN    14      36.430  13.250  31.460  1.00  0.00           H
ATOM    157  CB  GLN    14      37.560  12.660  29.850  1.00  0.00           C
ATOM    158  HB1 GLN    14      38.270  13.100  29.140  1.00  0.00           H
ATOM    159  HB2 GLN    14      36.740  12.370  29.190  1.00  0.00           H
ATOM    160  CG  GLN    14      38.220  11.460  30.450  1.00  0.00           C
ATOM    161  HG1 GLN    14      37.600  11.060  31.260  1.00  0.00           H
ATOM    162  HG2 GLN    14      39.200  11.780  30.790  1.00  0.00           H
ATOM    163  CD  GLN    14      38.430  10.430  29.350  1.00  0.00           C
ATOM    164  OE1 GLN    14      39.020  10.790  28.330  1.00  0.00           O
ATOM    165  NE2 GLN    14      37.730   9.350  29.240  1.00  0.00           N
ATOM    166 1HE2 GLN    14      37.270   9.100  30.100  1.00  0.00           H
ATOM    167 2HE2 GLN    14      37.870   8.750  28.440  1.00  0.00           H
ATOM    168  C   GLN    14      38.260  14.360  31.600  1.00  0.00           C
ATOM    169  O   GLN    14      39.010  15.250  31.190  1.00  0.00           O
ATOM    170  N   ALA    15      38.530  13.850  32.820  1.00  0.00           N
ATOM    171  H   ALA    15      37.970  13.070  33.120  1.00  0.00           H
ATOM    172  CA  ALA    15      39.680  14.230  33.750  1.00  0.00           C
ATOM    173  HA  ALA    15      39.470  15.200  34.200  1.00  0.00           H
ATOM    174  CB  ALA    15      39.690  13.230  34.910  1.00  0.00           C
ATOM    175  HB1 ALA    15      39.570  12.210  34.550  1.00  0.00           H
ATOM    176  HB2 ALA    15      40.520  13.270  35.610  1.00  0.00           H
ATOM    177  HB3 ALA    15      38.770  13.300  35.490  1.00  0.00           H
ATOM    178  C   ALA    15      41.020  14.340  33.050  1.00  0.00           C
ATOM    179  O   ALA    15      41.290  13.530  32.130  1.00  0.00           O
ATOM    180  N   GLY    16      41.890  15.310  33.510  1.00  0.00           N
ATOM    181  H   GLY    16      41.520  15.880  34.260  1.00  0.00           H
ATOM    182  CA  GLY    16      43.080  15.710  32.810  1.00  0.00           C
ATOM    183  HA1 GLY    16      43.550  14.790  32.440  1.00  0.00           H
ATOM    184  HA2 GLY    16      43.690  16.150  33.600  1.00  0.00           H
ATOM    185  C   GLY    16      42.940  16.740  31.670  1.00  0.00           C
ATOM    186  O   GLY    16      43.910  17.310  31.200  1.00  0.00           O
ATOM    187  N   ASP    17      41.790  17.060  31.080  1.00  0.00           N
ATOM    188  H   ASP    17      40.930  16.630  31.410  1.00  0.00           H
ATOM    189  CA  ASP    17      41.620  18.210  30.170  1.00  0.00           C
ATOM    190  HA  ASP    17      42.390  18.170  29.400  1.00  0.00           H
ATOM    191  CB  ASP    17      40.230  18.140  29.510  1.00  0.00           C
ATOM    192  HB1 ASP    17      39.490  18.360  30.270  1.00  0.00           H
ATOM    193  HB2 ASP    17      40.130  17.120  29.140  1.00  0.00           H
ATOM    194  CG  ASP    17      40.120  19.030  28.200  1.00  0.00           C
ATOM    195  OD1 ASP    17      41.190  19.360  27.600  1.00  0.00           O
ATOM    196  OD2 ASP    17      39.020  19.200  27.660  1.00  0.00           O
ATOM    197  C   ASP    17      41.850  19.620  30.820  1.00  0.00           C
ATOM    198  O   ASP    17      41.990  19.680  32.040  1.00  0.00           O
ATOM    199  N   SER    18      41.770  20.710  30.060  1.00  0.00           N
ATOM    200  H   SER    18      41.730  20.520  29.070  1.00  0.00           H
ATOM    201  CA  SER    18      42.000  22.040  30.430  1.00  0.00           C
ATOM    202  HA  SER    18      42.090  22.170  31.510  1.00  0.00           H
ATOM    203  CB  SER    18      43.350  22.530  29.950  1.00  0.00           C
ATOM    204  HB1 SER    18      43.440  23.620  30.030  1.00  0.00           H
ATOM    205  HB2 SER    18      43.280  22.260  28.900  1.00  0.00           H
ATOM    206  OG  SER    18      44.390  21.860  30.520  1.00  0.00           O
ATOM    207  HG  SER    18      45.250  22.050  30.150  1.00  0.00           H
ATOM    208  C   SER    18      40.950  22.900  29.910  1.00  0.00           C
ATOM    209  O   SER    18      40.550  22.710  28.760  1.00  0.00           O
ATOM    210  N   LEU    19      40.390  23.890  30.590  1.00  0.00           N
ATOM    211  H   LEU    19      40.810  24.100  31.480  1.00  0.00           H
ATOM    212  CA  LEU    19      39.300  24.800  30.220  1.00  0.00           C
ATOM    213  HA  LEU    19      39.120  24.840  29.140  1.00  0.00           H
ATOM    214  CB  LEU    19      37.970  24.310  30.800  1.00  0.00           C
ATOM    215  HB1 LEU    19      37.220  25.040  30.500  1.00  0.00           H
ATOM    216  HB2 LEU    19      37.990  24.370  31.890  1.00  0.00           H
ATOM    217  CG  LEU    19      37.250  23.010  30.470  1.00  0.00           C
ATOM    218  HG  LEU    19      37.880  22.150  30.700  1.00  0.00           H
ATOM    219  CD1 LEU    19      36.040  22.780  31.320  1.00  0.00           C
ATOM    220 1HD1 LEU    19      36.340  22.870  32.370  1.00  0.00           H
ATOM    221 2HD1 LEU    19      35.220  23.470  31.110  1.00  0.00           H
ATOM    222 3HD1 LEU    19      35.610  21.790  31.150  1.00  0.00           H
ATOM    223  CD2 LEU    19      36.600  22.950  29.020  1.00  0.00           C
ATOM    224 1HD2 LEU    19      36.050  22.040  28.800  1.00  0.00           H
ATOM    225 2HD2 LEU    19      35.910  23.790  28.870  1.00  0.00           H
ATOM    226 3HD2 LEU    19      37.330  23.010  28.220  1.00  0.00           H
ATOM    227  C   LEU    19      39.680  26.230  30.550  1.00  0.00           C
ATOM    228  O   LEU    19      40.600  26.550  31.320  1.00  0.00           O
ATOM    229  N   ARG    20      38.930  27.170  29.930  1.00  0.00           N
ATOM    230  H   ARG    20      38.220  26.860  29.280  1.00  0.00           H
ATOM    231  CA  ARG    20      39.080  28.620  30.070  1.00  0.00           C
ATOM    232  HA  ARG    20      39.510  28.920  31.020  1.00  0.00           H
ATOM    233  CB  ARG    20      40.110  29.200  29.090  1.00  0.00           C
ATOM    234  HB1 ARG    20      39.870  28.970  28.050  1.00  0.00           H
ATOM    235  HB2 ARG    20      41.070  28.740  29.300  1.00  0.00           H
ATOM    236  CG  ARG    20      40.330  30.720  29.230  1.00  0.00           C
ATOM    237  HG1 ARG    20      40.620  30.860  30.270  1.00  0.00           H
ATOM    238  HG2 ARG    20      39.420  31.200  28.870  1.00  0.00           H
ATOM    239  CD  ARG    20      41.450  31.240  28.300  1.00  0.00           C
ATOM    240  HD1 ARG    20      42.430  30.750  28.280  1.00  0.00           H
ATOM    241  HD2 ARG    20      41.660  32.270  28.580  1.00  0.00           H
ATOM    242  NE  ARG    20      40.890  31.300  26.910  1.00  0.00           N
ATOM    243  HE  ARG    20      40.730  30.440  26.410  1.00  0.00           H
ATOM    244  CZ  ARG    20      40.750  32.380  26.160  1.00  0.00           C
ATOM    245  NH1 ARG    20      41.240  33.550  26.400  1.00  0.00           N
ATOM    246 1HH1 ARG    20      41.790  33.600  27.240  1.00  0.00           H
ATOM    247 2HH1 ARG    20      41.280  34.320  25.750  1.00  0.00           H
ATOM    248  NH2 ARG    20      40.140  32.250  24.980  1.00  0.00           N
ATOM    249 1HH2 ARG    20      39.910  31.270  24.830  1.00  0.00           H
ATOM    250 2HH2 ARG    20      39.980  33.010  24.330  1.00  0.00           H
ATOM    251  C   ARG    20      37.690  29.230  30.060  1.00  0.00           C
ATOM    252  O   ARG    20      36.950  29.120  29.040  1.00  0.00           O
ATOM    253  N   LEU    21      37.290  29.920  31.120  1.00  0.00           N
ATOM    254  H   LEU    21      37.940  29.970  31.890  1.00  0.00           H
ATOM    255  CA  LEU    21      35.930  30.450  31.380  1.00  0.00           C
ATOM    256  HA  LEU    21      35.180  30.000  30.740  1.00  0.00           H
ATOM    257  CB  LEU    21      35.560  30.110  32.820  1.00  0.00           C
ATOM    258  HB1 LEU    21      34.780  30.790  33.170  1.00  0.00           H
ATOM    259  HB2 LEU    21      36.410  30.270  33.480  1.00  0.00           H
ATOM    260  CG  LEU    21      35.090  28.690  33.060  1.00  0.00           C
ATOM    261  HG  LEU    21      34.190  28.590  32.450  1.00  0.00           H
ATOM    262  CD1 LEU    21      36.100  27.570  32.740  1.00  0.00           C
ATOM    263 1HD1 LEU    21      37.050  27.800  33.210  1.00  0.00           H
ATOM    264 2HD1 LEU    21      35.890  26.550  33.070  1.00  0.00           H
ATOM    265 3HD1 LEU    21      36.270  27.450  31.670  1.00  0.00           H
ATOM    266  CD2 LEU    21      34.780  28.590  34.550  1.00  0.00           C
ATOM    267 1HD2 LEU    21      35.670  28.800  35.140  1.00  0.00           H
ATOM    268 2HD2 LEU    21      34.090  29.340  34.930  1.00  0.00           H
ATOM    269 3HD2 LEU    21      34.510  27.570  34.830  1.00  0.00           H
ATOM    270  C   LEU    21      36.040  31.980  31.210  1.00  0.00           C
ATOM    271  O   LEU    21      37.100  32.550  31.480  1.00  0.00           O
ATOM    272  N   SER    22      35.020  32.640  30.630  1.00  0.00           N
ATOM    273  H   SER    22      34.260  32.080  30.280  1.00  0.00           H
ATOM    274  CA  SER    22      35.050  34.090  30.340  1.00  0.00           C
ATOM    275  HA  SER    22      35.930  34.600  30.740  1.00  0.00           H
ATOM    276  CB  SER    22      35.130  34.460  28.820  1.00  0.00           C
ATOM    277  HB1 SER    22      35.530  33.560  28.350  1.00  0.00           H
ATOM    278  HB2 SER    22      35.820  35.290  28.690  1.00  0.00           H
ATOM    279  OG  SER    22      33.810  34.770  28.310  1.00  0.00           O
ATOM    280  HG  SER    22      34.000  35.480  27.690  1.00  0.00           H
ATOM    281  C   SER    22      33.910  34.840  31.070  1.00  0.00           C
ATOM    282  O   SER    22      32.780  34.410  31.300  1.00  0.00           O
ATOM    283  N   CYS    23      34.130  36.110  31.280  1.00  0.00           N
ATOM    284  H   CYS    23      35.050  36.490  31.110  1.00  0.00           H
ATOM    285  CA  CYS    23      33.240  37.010  31.930  1.00  0.00           C
ATOM    286  HA  CYS    23      32.300  36.470  31.810  1.00  0.00           H
ATOM    287  CB  CYS    23      33.560  37.250  33.420  1.00  0.00           C
ATOM    288  HB1 CYS    23      34.590  37.520  33.640  1.00  0.00           H
ATOM    289  HB2 CYS    23      33.320  36.290  33.880  1.00  0.00           H
ATOM    290  SG  CYS    23      32.520  38.250  34.430  1.00  0.00           S
ATOM    291  C   CYS    23      33.180  38.410  31.290  1.00  0.00           C
ATOM    292  O   CYS    23      34.190  39.040  30.960  1.00  0.00           O
ATOM    293  N   ALA    24      31.960  38.880  31.000  1.00  0.00           N
ATOM    294  H   ALA    24      31.140  38.370  31.300  1.00  0.00           H
ATOM    295  CA  ALA    24      31.550  40.220  30.450  1.00  0.00           C
ATOM    296  HA  ALA    24      32.370  40.690  29.910  1.00  0.00           H
ATOM    297  CB  ALA    24      30.420  40.030  29.370  1.00  0.00           C
ATOM    298  HB1 ALA    24      29.550  39.510  29.760  1.00  0.00           H
ATOM    299  HB2 ALA    24      30.220  41.010  28.930  1.00  0.00           H
ATOM    300  HB3 ALA    24      30.830  39.480  28.520  1.00  0.00           H
ATOM    301  C   ALA    24      31.060  41.210  31.530  1.00  0.00           C
ATOM    302  O   ALA    24      30.280  40.700  32.360  1.00  0.00           O
ATOM    303  N   ALA    25      31.480  42.480  31.500  1.00  0.00           N
ATOM    304  H   ALA    25      32.060  42.800  30.750  1.00  0.00           H
ATOM    305  CA  ALA    25      31.100  43.470  32.540  1.00  0.00           C
ATOM    306  HA  ALA    25      31.080  43.010  33.530  1.00  0.00           H
ATOM    307  CB  ALA    25      32.310  44.410  32.790  1.00  0.00           C
ATOM    308  HB1 ALA    25      32.530  44.880  31.830  1.00  0.00           H
ATOM    309  HB2 ALA    25      32.110  45.220  33.490  1.00  0.00           H
ATOM    310  HB3 ALA    25      33.190  43.880  33.160  1.00  0.00           H
ATOM    311  C   ALA    25      29.870  44.280  32.190  1.00  0.00           C
ATOM    312  O   ALA    25      29.410  45.200  32.870  1.00  0.00           O
ATOM    313  N   SER    26      29.180  43.990  31.030  1.00  0.00           N
ATOM    314  H   SER    26      29.650  43.360  30.400  1.00  0.00           H
ATOM    315  CA  SER    26      27.820  44.410  30.550  1.00  0.00           C
ATOM    316  HA  SER    26      27.750  44.020  29.540  1.00  0.00           H
ATOM    317  CB  SER    26      26.780  43.630  31.380  1.00  0.00           C
ATOM    318  HB1 SER    26      25.780  43.970  31.090  1.00  0.00           H
ATOM    319  HB2 SER    26      26.890  43.790  32.450  1.00  0.00           H
ATOM    320  OG  SER    26      26.940  42.180  31.190  1.00  0.00           O
ATOM    321  HG  SER    26      26.450  41.820  31.930  1.00  0.00           H
ATOM    322  C   SER    26      27.570  45.930  30.420  1.00  0.00           C
ATOM    323  O   SER    26      26.470  46.480  30.690  1.00  0.00           O
ATOM    324  N   GLY    27      28.630  46.720  30.150  1.00  0.00           N
ATOM    325  H   GLY    27      29.500  46.240  29.940  1.00  0.00           H
ATOM    326  CA  GLY    27      28.750  48.170  30.100  1.00  0.00           C
ATOM    327  HA1 GLY    27      27.750  48.540  29.880  1.00  0.00           H
ATOM    328  HA2 GLY    27      29.390  48.440  29.260  1.00  0.00           H
ATOM    329  C   GLY    27      29.380  48.890  31.330  1.00  0.00           C
ATOM    330  O   GLY    27      29.750  50.030  31.290  1.00  0.00           O
ATOM    331  N   LEU    28      29.480  48.210  32.460  1.00  0.00           N
ATOM    332  H   LEU    28      29.190  47.240  32.530  1.00  0.00           H
ATOM    333  CA  LEU    28      30.120  48.700  33.730  1.00  0.00           C
ATOM    334  HA  LEU    28      29.610  49.640  33.930  1.00  0.00           H
ATOM    335  CB  LEU    28      29.890  47.770  34.920  1.00  0.00           C
ATOM    336  HB1 LEU    28      30.280  48.430  35.700  1.00  0.00           H
ATOM    337  HB2 LEU    28      30.420  46.850  34.700  1.00  0.00           H
ATOM    338  CG  LEU    28      28.410  47.370  35.130  1.00  0.00           C
ATOM    339  HG  LEU    28      28.000  46.920  34.220  1.00  0.00           H
ATOM    340  CD1 LEU    28      28.430  46.200  36.160  1.00  0.00           C
ATOM    341 1HD1 LEU    28      29.060  46.410  37.020  1.00  0.00           H
ATOM    342 2HD1 LEU    28      27.370  46.080  36.410  1.00  0.00           H
ATOM    343 3HD1 LEU    28      28.850  45.330  35.680  1.00  0.00           H
ATOM    344  CD2 LEU    28      27.470  48.520  35.500  1.00  0.00           C
ATOM    345 1HD2 LEU    28      27.250  49.120  34.620  1.00  0.00           H
ATOM    346 2HD2 LEU    28      26.570  48.020  35.860  1.00  0.00           H
ATOM    347 3HD2 LEU    28      27.810  49.130  36.340  1.00  0.00           H
ATOM    348  C   LEU    28      31.590  49.090  33.600  1.00  0.00           C
ATOM    349  O   LEU    28      32.160  48.760  32.540  1.00  0.00           O
ATOM    350  N   LEU    29      32.160  49.850  34.610  1.00  0.00           N
ATOM    351  H   LEU    29      31.530  50.060  35.370  1.00  0.00           H
ATOM    352  CA  LEU    29      33.500  50.360  34.540  1.00  0.00           C
ATOM    353  HA  LEU    29      33.550  50.780  33.530  1.00  0.00           H
ATOM    354  CB  LEU    29      33.670  51.480  35.530  1.00  0.00           C
ATOM    355  HB1 LEU    29      33.660  51.050  36.530  1.00  0.00           H
ATOM    356  HB2 LEU    29      32.750  52.070  35.460  1.00  0.00           H
ATOM    357  CG  LEU    29      34.820  52.440  35.330  1.00  0.00           C
ATOM    358  HG  LEU    29      35.700  51.810  35.370  1.00  0.00           H
ATOM    359  CD1 LEU    29      34.770  53.170  33.970  1.00  0.00           C
ATOM    360 1HD1 LEU    29      35.530  53.960  34.010  1.00  0.00           H
ATOM    361 2HD1 LEU    29      35.120  52.430  33.250  1.00  0.00           H
ATOM    362 3HD1 LEU    29      33.770  53.540  33.740  1.00  0.00           H
ATOM    363  CD2 LEU    29      34.940  53.530  36.450  1.00  0.00           C
ATOM    364 1HD2 LEU    29      34.160  54.270  36.290  1.00  0.00           H
ATOM    365 2HD2 LEU    29      34.920  53.030  37.420  1.00  0.00           H
ATOM    366 3HD2 LEU    29      35.950  53.930  36.370  1.00  0.00           H
ATOM    367  C   LEU    29      34.670  49.310  34.620  1.00  0.00           C
ATOM    368  O   LEU    29      35.530  49.450  35.530  1.00  0.00           O
ATOM    369  N   PHE    30      34.660  48.320  33.710  1.00  0.00           N
ATOM    370  H   PHE    30      33.990  48.290  32.950  1.00  0.00           H
ATOM    371  CA  PHE    30      35.680  47.290  33.630  1.00  0.00           C
ATOM    372  HA  PHE    30      35.560  46.490  34.370  1.00  0.00           H
ATOM    373  CB  PHE    30      35.510  46.640  32.250  1.00  0.00           C
ATOM    374  HB1 PHE    30      35.580  47.380  31.460  1.00  0.00           H
ATOM    375  HB2 PHE    30      34.500  46.280  32.060  1.00  0.00           H
ATOM    376  CG  PHE    30      36.530  45.600  31.780  1.00  0.00           C
ATOM    377  CD1 PHE    30      36.380  44.200  32.130  1.00  0.00           C
ATOM    378  HD1 PHE    30      35.570  43.820  32.730  1.00  0.00           H
ATOM    379  CE1 PHE    30      37.390  43.270  31.700  1.00  0.00           C
ATOM    380  HE1 PHE    30      37.360  42.220  31.960  1.00  0.00           H
ATOM    381  CZ  PHE    30      38.410  43.710  30.750  1.00  0.00           C
ATOM    382  HZ  PHE    30      39.170  43.010  30.410  1.00  0.00           H
ATOM    383  CE2 PHE    30      38.560  45.080  30.540  1.00  0.00           C
ATOM    384  HE2 PHE    30      39.400  45.410  29.940  1.00  0.00           H
ATOM    385  CD2 PHE    30      37.690  45.970  31.090  1.00  0.00           C
ATOM    386  HD2 PHE    30      37.730  47.010  30.800  1.00  0.00           H
ATOM    387  C   PHE    30      37.070  47.810  33.770  1.00  0.00           C
ATOM    388  O   PHE    30      37.900  47.250  34.550  1.00  0.00           O
ATOM    389  N   SER    37      37.430  48.980  33.230  1.00  0.00           N
ATOM    390  H   SER    37      36.850  49.460  32.560  1.00  0.00           H
ATOM    391  CA  SER    37      38.870  49.450  33.250  1.00  0.00           C
ATOM    392  HA  SER    37      39.490  48.600  32.990  1.00  0.00           H
ATOM    393  CB  SER    37      39.080  50.510  32.190  1.00  0.00           C
ATOM    394  HB1 SER    37      38.930  49.900  31.300  1.00  0.00           H
ATOM    395  HB2 SER    37      40.110  50.840  32.230  1.00  0.00           H
ATOM    396  OG  SER    37      38.110  51.530  32.170  1.00  0.00           O
ATOM    397  HG  SER    37      38.350  52.280  31.630  1.00  0.00           H
ATOM    398  C   SER    37      39.380  49.970  34.650  1.00  0.00           C
ATOM    399  O   SER    37      40.530  50.290  34.720  1.00  0.00           O
ATOM    400  N   PHE    38      38.500  50.070  35.630  1.00  0.00           N
ATOM    401  H   PHE    38      37.500  49.980  35.490  1.00  0.00           H
ATOM    402  CA  PHE    38      38.920  50.480  37.010  1.00  0.00           C
ATOM    403  HA  PHE    38      39.960  50.280  37.270  1.00  0.00           H
ATOM    404  CB  PHE    38      38.680  52.030  37.290  1.00  0.00           C
ATOM    405  HB1 PHE    38      38.940  52.340  38.300  1.00  0.00           H
ATOM    406  HB2 PHE    38      37.620  52.220  37.110  1.00  0.00           H
ATOM    407  CG  PHE    38      39.470  52.890  36.350  1.00  0.00           C
ATOM    408  CD1 PHE    38      40.830  53.340  36.600  1.00  0.00           C
ATOM    409  HD1 PHE    38      41.200  53.090  37.590  1.00  0.00           H
ATOM    410  CE1 PHE    38      41.600  54.090  35.760  1.00  0.00           C
ATOM    411  HE1 PHE    38      42.600  54.410  35.990  1.00  0.00           H
ATOM    412  CZ  PHE    38      41.040  54.400  34.480  1.00  0.00           C
ATOM    413  HZ  PHE    38      41.640  54.950  33.780  1.00  0.00           H
ATOM    414  CE2 PHE    38      39.740  53.990  34.190  1.00  0.00           C
ATOM    415  HE2 PHE    38      39.420  54.170  33.170  1.00  0.00           H
ATOM    416  CD2 PHE    38      38.950  53.230  35.100  1.00  0.00           C
ATOM    417  HD2 PHE    38      38.030  52.790  34.760  1.00  0.00           H
ATOM    418  C   PHE    38      38.160  49.710  38.190  1.00  0.00           C
ATOM    419  O   PHE    38      37.780  50.300  39.220  1.00  0.00           O
ATOM    420  N   TYR    39      37.870  48.380  37.980  1.00  0.00           N
ATOM    421  H   TYR    39      38.000  48.020  37.050  1.00  0.00           H
ATOM    422  CA  TYR    39      37.160  47.580  38.950  1.00  0.00           C
ATOM    423  HA  TYR    39      36.950  48.130  39.870  1.00  0.00           H
ATOM    424  CB  TYR    39      35.800  47.240  38.370  1.00  0.00           C
ATOM    425  HB1 TYR    39      35.710  46.160  38.540  1.00  0.00           H
ATOM    426  HB2 TYR    39      35.800  47.410  37.300  1.00  0.00           H
ATOM    427  CG  TYR    39      34.550  47.970  38.890  1.00  0.00           C
ATOM    428  CD1 TYR    39      34.530  49.360  38.570  1.00  0.00           C
ATOM    429  HD1 TYR    39      35.210  49.790  37.840  1.00  0.00           H
ATOM    430  CE1 TYR    39      33.430  50.120  39.100  1.00  0.00           C
ATOM    431  HE1 TYR    39      33.330  51.170  38.860  1.00  0.00           H
ATOM    432  CZ  TYR    39      32.540  49.570  40.000  1.00  0.00           C
ATOM    433  OH  TYR    39      31.580  50.390  40.570  1.00  0.00           O
ATOM    434  HH  TYR    39      31.030  49.890  41.180  1.00  0.00           H
ATOM    435  CE2 TYR    39      32.460  48.170  40.130  1.00  0.00           C
ATOM    436  HE2 TYR    39      31.740  47.800  40.840  1.00  0.00           H
ATOM    437  CD2 TYR    39      33.490  47.390  39.620  1.00  0.00           C
ATOM    438  HD2 TYR    39      33.530  46.350  39.930  1.00  0.00           H
ATOM    439  C   TYR    39      37.990  46.370  39.350  1.00  0.00           C
ATOM    440  O   TYR    39      38.800  45.990  38.500  1.00  0.00           O
ATOM    441  N   ILE    40      37.940  45.910  40.590  1.00  0.00           N
ATOM    442  H   ILE    40      37.260  46.270  41.240  1.00  0.00           H
ATOM    443  CA  ILE    40      38.450  44.530  40.910  1.00  0.00           C
ATOM    444  HA  ILE    40      39.310  44.350  40.270  1.00  0.00           H
ATOM    445  CB  ILE    40      38.870  44.360  42.390  1.00  0.00           C
ATOM    446  HB  ILE    40      38.100  44.630  43.100  1.00  0.00           H
ATOM    447  CG2 ILE    40      39.410  42.950  42.590  1.00  0.00           C
ATOM    448 1HG2 ILE    40      39.580  42.720  43.640  1.00  0.00           H
ATOM    449 2HG2 ILE    40      38.650  42.220  42.290  1.00  0.00           H
ATOM    450 3HG2 ILE    40      40.330  42.750  42.040  1.00  0.00           H
ATOM    451  CG1 ILE    40      40.050  45.260  42.660  1.00  0.00           C
ATOM    452 1HG1 ILE    40      39.690  46.250  42.370  1.00  0.00           H
ATOM    453 2HG1 ILE    40      40.880  44.930  42.030  1.00  0.00           H
ATOM    454  CD  ILE    40      40.470  45.250  44.170  1.00  0.00           C
ATOM    455  HD1 ILE    40      41.110  46.110  44.340  1.00  0.00           H
ATOM    456  HD2 ILE    40      39.590  45.260  44.810  1.00  0.00           H
ATOM    457  HD3 ILE    40      41.040  44.340  44.370  1.00  0.00           H
ATOM    458  C   ILE    40      37.380  43.450  40.480  1.00  0.00           C
ATOM    459  O   ILE    40      36.300  43.500  41.030  1.00  0.00           O
ATOM    460  N   MET    41      37.840  42.380  39.780  1.00  0.00           N
ATOM    461  H   MET    41      38.780  42.290  39.440  1.00  0.00           H
ATOM    462  CA  MET    41      36.880  41.370  39.370  1.00  0.00           C
ATOM    463  HA  MET    41      35.950  41.370  39.940  1.00  0.00           H
ATOM    464  CB  MET    41      36.560  41.420  37.850  1.00  0.00           C
ATOM    465  HB1 MET    41      35.740  40.790  37.520  1.00  0.00           H
ATOM    466  HB2 MET    41      37.410  41.150  37.220  1.00  0.00           H
ATOM    467  CG  MET    41      36.170  42.870  37.440  1.00  0.00           C
ATOM    468  HG1 MET    41      37.040  43.520  37.510  1.00  0.00           H
ATOM    469  HG2 MET    41      35.450  43.260  38.170  1.00  0.00           H
ATOM    470  SD  MET    41      35.420  43.120  35.800  1.00  0.00           S
ATOM    471  CE  MET    41      34.250  41.680  35.670  1.00  0.00           C
ATOM    472  HE1 MET    41      33.790  41.470  36.640  1.00  0.00           H
ATOM    473  HE2 MET    41      33.620  41.860  34.800  1.00  0.00           H
ATOM    474  HE3 MET    41      34.820  40.830  35.310  1.00  0.00           H
ATOM    475  C   MET    41      37.460  40.040  39.800  1.00  0.00           C
ATOM    476  O   MET    41      38.600  39.920  40.200  1.00  0.00           O
ATOM    477  N   GLY    42      36.560  39.070  39.880  1.00  0.00           N
ATOM    478  H   GLY    42      35.580  39.150  39.650  1.00  0.00           H
ATOM    479  CA  GLY    42      37.040  37.720  40.130  1.00  0.00           C
ATOM    480  HA1 GLY    42      37.410  37.680  41.150  1.00  0.00           H
ATOM    481  HA2 GLY    42      37.820  37.550  39.390  1.00  0.00           H
ATOM    482  C   GLY    42      35.930  36.650  39.900  1.00  0.00           C
ATOM    483  O   GLY    42      34.830  37.020  39.530  1.00  0.00           O
ATOM    484  N   TRP    43      36.340  35.430  40.320  1.00  0.00           N
ATOM    485  H   TRP    43      37.300  35.280  40.590  1.00  0.00           H
ATOM    486  CA  TRP    43      35.580  34.190  40.250  1.00  0.00           C
ATOM    487  HA  TRP    43      34.570  34.430  39.910  1.00  0.00           H
ATOM    488  CB  TRP    43      36.170  33.250  39.210  1.00  0.00           C
ATOM    489  HB1 TRP    43      35.720  32.270  39.350  1.00  0.00           H
ATOM    490  HB2 TRP    43      37.240  33.260  39.440  1.00  0.00           H
ATOM    491  CG  TRP    43      36.060  33.720  37.770  1.00  0.00           C
ATOM    492  CD1 TRP    43      36.990  34.500  37.210  1.00  0.00           C
ATOM    493  HD1 TRP    43      37.860  34.860  37.730  1.00  0.00           H
ATOM    494  NE1 TRP    43      36.750  34.610  35.880  1.00  0.00           N
ATOM    495  HE1 TRP    43      37.360  35.210  35.350  1.00  0.00           H
ATOM    496  CE2 TRP    43      35.630  33.980  35.430  1.00  0.00           C
ATOM    497  CZ2 TRP    43      34.980  33.910  34.190  1.00  0.00           C
ATOM    498  HZ2 TRP    43      35.360  34.550  33.410  1.00  0.00           H
ATOM    499  CH2 TRP    43      33.760  33.140  34.120  1.00  0.00           C
ATOM    500  HH2 TRP    43      33.170  33.120  33.210  1.00  0.00           H
ATOM    501  CZ3 TRP    43      33.240  32.550  35.260  1.00  0.00           C
ATOM    502  HZ3 TRP    43      32.300  32.030  35.160  1.00  0.00           H
ATOM    503  CE3 TRP    43      33.910  32.640  36.510  1.00  0.00           C
ATOM    504  HE3 TRP    43      33.460  32.210  37.390  1.00  0.00           H
ATOM    505  CD2 TRP    43      35.080  33.410  36.650  1.00  0.00           C
ATOM    506  C   TRP    43      35.420  33.500  41.580  1.00  0.00           C
ATOM    507  O   TRP    43      36.400  33.250  42.280  1.00  0.00           O
ATOM    508  N   PHE    44      34.230  32.930  41.820  1.00  0.00           N
ATOM    509  H   PHE    44      33.530  33.260  41.170  1.00  0.00           H
ATOM    510  CA  PHE    44      33.860  31.980  42.860  1.00  0.00           C
ATOM    511  HA  PHE    44      34.680  31.760  43.550  1.00  0.00           H
ATOM    512  CB  PHE    44      32.640  32.600  43.570  1.00  0.00           C
ATOM    513  HB1 PHE    44      32.110  31.830  44.130  1.00  0.00           H
ATOM    514  HB2 PHE    44      31.940  32.940  42.810  1.00  0.00           H
ATOM    515  CG  PHE    44      32.930  33.790  44.490  1.00  0.00           C
ATOM    516  CD1 PHE    44      33.010  35.120  43.990  1.00  0.00           C
ATOM    517  HD1 PHE    44      32.920  35.430  42.960  1.00  0.00           H
ATOM    518  CE1 PHE    44      33.330  36.200  44.840  1.00  0.00           C
ATOM    519  HE1 PHE    44      33.380  37.200  44.430  1.00  0.00           H
ATOM    520  CZ  PHE    44      33.590  35.890  46.200  1.00  0.00           C
ATOM    521  HZ  PHE    44      33.730  36.650  46.940  1.00  0.00           H
ATOM    522  CE2 PHE    44      33.320  34.600  46.740  1.00  0.00           C
ATOM    523  HE2 PHE    44      33.450  34.390  47.790  1.00  0.00           H
ATOM    524  CD2 PHE    44      33.180  33.530  45.850  1.00  0.00           C
ATOM    525  HD2 PHE    44      33.080  32.570  46.340  1.00  0.00           H
ATOM    526  C   PHE    44      33.570  30.600  42.330  1.00  0.00           C
ATOM    527  O   PHE    44      33.410  30.470  41.110  1.00  0.00           O
ATOM    528  N   ARG    45      33.410  29.600  43.170  1.00  0.00           N
ATOM    529  H   ARG    45      33.630  29.750  44.140  1.00  0.00           H
ATOM    530  CA  ARG    45      32.740  28.330  42.700  1.00  0.00           C
ATOM    531  HA  ARG    45      32.030  28.530  41.900  1.00  0.00           H
ATOM    532  CB  ARG    45      33.760  27.370  42.100  1.00  0.00           C
ATOM    533  HB1 ARG    45      34.330  27.840  41.300  1.00  0.00           H
ATOM    534  HB2 ARG    45      33.260  26.450  41.780  1.00  0.00           H
ATOM    535  CG  ARG    45      34.760  26.770  43.130  1.00  0.00           C
ATOM    536  HG1 ARG    45      34.210  26.200  43.880  1.00  0.00           H
ATOM    537  HG2 ARG    45      35.240  27.570  43.700  1.00  0.00           H
ATOM    538  CD  ARG    45      35.800  25.820  42.460  1.00  0.00           C
ATOM    539  HD1 ARG    45      36.320  26.400  41.710  1.00  0.00           H
ATOM    540  HD2 ARG    45      35.240  24.950  42.120  1.00  0.00           H
ATOM    541  NE  ARG    45      36.860  25.330  43.340  1.00  0.00           N
ATOM    542  HE  ARG    45      37.090  25.800  44.210  1.00  0.00           H
ATOM    543  CZ  ARG    45      37.690  24.420  43.040  1.00  0.00           C
ATOM    544  NH1 ARG    45      37.720  23.680  41.940  1.00  0.00           N
ATOM    545 1HH1 ARG    45      37.030  23.800  41.210  1.00  0.00           H
ATOM    546 2HH1 ARG    45      38.350  22.900  41.830  1.00  0.00           H
ATOM    547  NH2 ARG    45      38.660  24.120  43.880  1.00  0.00           N
ATOM    548 1HH2 ARG    45      38.830  24.780  44.630  1.00  0.00           H
ATOM    549 2HH2 ARG    45      39.380  23.470  43.610  1.00  0.00           H
ATOM    550  C   ARG    45      31.860  27.690  43.660  1.00  0.00           C
ATOM    551  O   ARG    45      32.010  27.800  44.840  1.00  0.00           O
ATOM    552  N   GLN    46      30.850  26.930  43.240  1.00  0.00           N
ATOM    553  H   GLN    46      30.750  26.980  42.240  1.00  0.00           H
ATOM    554  CA  GLN    46      30.090  25.970  44.140  1.00  0.00           C
ATOM    555  HA  GLN    46      30.640  25.930  45.080  1.00  0.00           H
ATOM    556  CB  GLN    46      28.680  26.550  44.450  1.00  0.00           C
ATOM    557  HB1 GLN    46      28.070  26.610  43.550  1.00  0.00           H
ATOM    558  HB2 GLN    46      28.800  27.570  44.800  1.00  0.00           H
ATOM    559  CG  GLN    46      27.930  25.660  45.450  1.00  0.00           C
ATOM    560  HG1 GLN    46      28.480  25.400  46.350  1.00  0.00           H
ATOM    561  HG2 GLN    46      27.790  24.710  44.940  1.00  0.00           H
ATOM    562  CD  GLN    46      26.630  26.390  45.780  1.00  0.00           C
ATOM    563  OE1 GLN    46      26.530  27.540  46.160  1.00  0.00           O
ATOM    564  NE2 GLN    46      25.520  25.700  45.770  1.00  0.00           N
ATOM    565 1HE2 GLN    46      25.520  24.720  45.530  1.00  0.00           H
ATOM    566 2HE2 GLN    46      24.710  26.260  46.010  1.00  0.00           H
ATOM    567  C   GLN    46      30.050  24.570  43.490  1.00  0.00           C
ATOM    568  O   GLN    46      29.320  24.420  42.470  1.00  0.00           O
ATOM    569  N   ALA    47      30.840  23.650  44.070  1.00  0.00           N
ATOM    570  H   ALA    47      31.460  23.960  44.810  1.00  0.00           H
ATOM    571  CA  ALA    47      30.700  22.210  43.700  1.00  0.00           C
ATOM    572  HA  ALA    47      30.550  22.180  42.620  1.00  0.00           H
ATOM    573  CB  ALA    47      32.090  21.610  44.020  1.00  0.00           C
ATOM    574  HB1 ALA    47      32.180  21.570  45.110  1.00  0.00           H
ATOM    575  HB2 ALA    47      32.200  20.590  43.660  1.00  0.00           H
ATOM    576  HB3 ALA    47      32.890  22.240  43.640  1.00  0.00           H
ATOM    577  C   ALA    47      29.440  21.500  44.270  1.00  0.00           C
ATOM    578  O   ALA    47      28.800  22.100  45.100  1.00  0.00           O
ATOM    579  N   PRO    48      29.120  20.230  43.800  1.00  0.00           N
ATOM    580  CD  PRO    48      29.690  19.580  42.640  1.00  0.00           C
ATOM    581  HD1 PRO    48      30.440  18.920  43.090  1.00  0.00           H
ATOM    582  HD2 PRO    48      30.030  20.270  41.870  1.00  0.00           H
ATOM    583  CG  PRO    48      28.560  18.820  42.050  1.00  0.00           C
ATOM    584  HG1 PRO    48      28.770  17.910  41.480  1.00  0.00           H
ATOM    585  HG2 PRO    48      27.930  19.490  41.460  1.00  0.00           H
ATOM    586  CB  PRO    48      27.800  18.370  43.290  1.00  0.00           C
ATOM    587  HB1 PRO    48      28.260  17.500  43.760  1.00  0.00           H
ATOM    588  HB2 PRO    48      26.750  18.150  43.100  1.00  0.00           H
ATOM    589  CA  PRO    48      27.920  19.600  44.250  1.00  0.00           C
ATOM    590  HA  PRO    48      27.190  20.370  44.020  1.00  0.00           H
ATOM    591  C   PRO    48      27.900  19.280  45.760  1.00  0.00           C
ATOM    592  O   PRO    48      28.900  18.940  46.360  1.00  0.00           O
ATOM    593  N   GLY    49      26.640  19.350  46.330  1.00  0.00           N
ATOM    594  H   GLY    49      25.850  19.240  45.690  1.00  0.00           H
ATOM    595  CA  GLY    49      26.490  19.180  47.790  1.00  0.00           C
ATOM    596  HA1 GLY    49      26.920  18.270  48.200  1.00  0.00           H
ATOM    597  HA2 GLY    49      25.430  19.190  48.040  1.00  0.00           H
ATOM    598  C   GLY    49      27.040  20.300  48.630  1.00  0.00           C
ATOM    599  O   GLY    49      26.590  20.520  49.780  1.00  0.00           O
ATOM    600  N   ARG    50      28.170  20.950  48.260  1.00  0.00           N
ATOM    601  H   ARG    50      28.530  20.770  47.330  1.00  0.00           H
ATOM    602  CA  ARG    50      29.020  21.830  49.120  1.00  0.00           C
ATOM    603  HA  ARG    50      28.920  21.520  50.160  1.00  0.00           H
ATOM    604  CB  ARG    50      30.540  21.680  48.730  1.00  0.00           C
ATOM    605  HB1 ARG    50      31.170  22.330  49.340  1.00  0.00           H
ATOM    606  HB2 ARG    50      30.660  22.060  47.710  1.00  0.00           H
ATOM    607  CG  ARG    50      31.090  20.270  48.810  1.00  0.00           C
ATOM    608  HG1 ARG    50      30.560  19.690  48.050  1.00  0.00           H
ATOM    609  HG2 ARG    50      30.890  19.840  49.790  1.00  0.00           H
ATOM    610  CD  ARG    50      32.600  20.270  48.640  1.00  0.00           C
ATOM    611  HD1 ARG    50      32.900  20.900  49.470  1.00  0.00           H
ATOM    612  HD2 ARG    50      32.870  20.710  47.680  1.00  0.00           H
ATOM    613  NE  ARG    50      33.300  18.980  48.900  1.00  0.00           N
ATOM    614  HE  ARG    50      32.700  18.230  49.220  1.00  0.00           H
ATOM    615  CZ  ARG    50      34.630  18.820  48.810  1.00  0.00           C
ATOM    616  NH1 ARG    50      35.510  19.810  48.680  1.00  0.00           N
ATOM    617 1HH1 ARG    50      35.120  20.740  48.600  1.00  0.00           H
ATOM    618 2HH1 ARG    50      36.390  19.560  48.250  1.00  0.00           H
ATOM    619  NH2 ARG    50      35.140  17.640  48.880  1.00  0.00           N
ATOM    620 1HH2 ARG    50      34.480  16.880  48.990  1.00  0.00           H
ATOM    621 2HH2 ARG    50      36.080  17.420  49.140  1.00  0.00           H
ATOM    622  C   ARG    50      28.400  23.170  49.060  1.00  0.00           C
ATOM    623  O   ARG    50      27.350  23.430  48.460  1.00  0.00           O
ATOM    624  N   GLU    51      29.020  24.090  49.820  1.00  0.00           N
ATOM    625  H   GLU    51      29.900  23.820  50.230  1.00  0.00           H
ATOM    626  CA  GLU    51      28.730  25.540  49.920  1.00  0.00           C
ATOM    627  HA  GLU    51      27.660  25.690  49.740  1.00  0.00           H
ATOM    628  CB  GLU    51      29.210  25.970  51.230  1.00  0.00           C
ATOM    629  HB1 GLU    51      29.150  27.060  51.250  1.00  0.00           H
ATOM    630  HB2 GLU    51      30.250  25.650  51.340  1.00  0.00           H
ATOM    631  CG  GLU    51      28.320  25.470  52.390  1.00  0.00           C
ATOM    632  HG1 GLU    51      28.010  24.430  52.340  1.00  0.00           H
ATOM    633  HG2 GLU    51      27.440  26.110  52.380  1.00  0.00           H
ATOM    634  CD  GLU    51      29.080  25.520  53.720  1.00  0.00           C
ATOM    635  OE1 GLU    51      29.030  26.510  54.460  1.00  0.00           O
ATOM    636  OE2 GLU    51      29.650  24.480  54.160  1.00  0.00           O
ATOM    637  C   GLU    51      29.660  26.280  48.930  1.00  0.00           C
ATOM    638  O   GLU    51      30.750  25.810  48.640  1.00  0.00           O
ATOM    639  N   ARG    52      29.260  27.430  48.360  1.00  0.00           N
ATOM    640  H   ARG    52      28.310  27.740  48.510  1.00  0.00           H
ATOM    641  CA  ARG    52      30.150  28.230  47.450  1.00  0.00           C
ATOM    642  HA  ARG    52      30.360  27.670  46.540  1.00  0.00           H
ATOM    643  CB  ARG    52      29.320  29.560  47.110  1.00  0.00           C
ATOM    644  HB1 ARG    52      29.560  30.140  48.000  1.00  0.00           H
ATOM    645  HB2 ARG    52      28.240  29.450  47.180  1.00  0.00           H
ATOM    646  CG  ARG    52      29.790  30.250  45.830  1.00  0.00           C
ATOM    647  HG1 ARG    52      29.600  29.570  45.000  1.00  0.00           H
ATOM    648  HG2 ARG    52      30.880  30.260  45.750  1.00  0.00           H
ATOM    649  CD  ARG    52      29.170  31.580  45.440  1.00  0.00           C
ATOM    650  HD1 ARG    52      28.090  31.460  45.470  1.00  0.00           H
ATOM    651  HD2 ARG    52      29.460  31.900  44.430  1.00  0.00           H
ATOM    652  NE  ARG    52      29.530  32.650  46.380  1.00  0.00           N
ATOM    653  HE  ARG    52      30.210  32.410  47.090  1.00  0.00           H
ATOM    654  CZ  ARG    52      28.610  33.510  46.740  1.00  0.00           C
ATOM    655  NH1 ARG    52      27.580  33.810  46.040  1.00  0.00           N
ATOM    656 1HH1 ARG    52      27.490  33.520  45.080  1.00  0.00           H
ATOM    657 2HH1 ARG    52      26.870  34.410  46.440  1.00  0.00           H
ATOM    658  NH2 ARG    52      28.680  34.120  47.860  1.00  0.00           N
ATOM    659 1HH2 ARG    52      29.420  33.800  48.480  1.00  0.00           H
ATOM    660 2HH2 ARG    52      27.990  34.820  48.080  1.00  0.00           H
ATOM    661  C   ARG    52      31.530  28.550  48.030  1.00  0.00           C
ATOM    662  O   ARG    52      31.750  28.500  49.260  1.00  0.00           O
ATOM    663  N   GLU    53      32.470  29.000  47.240  1.00  0.00           N
ATOM    664  H   GLU    53      32.410  28.910  46.240  1.00  0.00           H
ATOM    665  CA  GLU    53      33.810  29.430  47.830  1.00  0.00           C
ATOM    666  HA  GLU    53      33.660  29.960  48.770  1.00  0.00           H
ATOM    667  CB  GLU    53      34.640  28.190  48.080  1.00  0.00           C
ATOM    668  HB1 GLU    53      34.160  27.790  48.970  1.00  0.00           H
ATOM    669  HB2 GLU    53      35.660  28.500  48.250  1.00  0.00           H
ATOM    670  CG  GLU    53      34.700  27.120  47.000  1.00  0.00           C
ATOM    671  HG1 GLU    53      35.390  27.440  46.210  1.00  0.00           H
ATOM    672  HG2 GLU    53      33.700  26.890  46.650  1.00  0.00           H
ATOM    673  CD  GLU    53      35.320  25.850  47.580  1.00  0.00           C
ATOM    674  OE1 GLU    53      34.590  24.880  47.930  1.00  0.00           O
ATOM    675  OE2 GLU    53      36.530  25.690  47.840  1.00  0.00           O
ATOM    676  C   GLU    53      34.570  30.270  46.830  1.00  0.00           C
ATOM    677  O   GLU    53      34.230  30.340  45.660  1.00  0.00           O
ATOM    678  N   PHE    54      35.590  30.980  47.310  1.00  0.00           N
ATOM    679  H   PHE    54      35.770  31.150  48.290  1.00  0.00           H
ATOM    680  CA  PHE    54      36.390  31.920  46.440  1.00  0.00           C
ATOM    681  HA  PHE    54      35.760  32.500  45.770  1.00  0.00           H
ATOM    682  CB  PHE    54      37.130  32.940  47.320  1.00  0.00           C
ATOM    683  HB1 PHE    54      37.420  32.540  48.300  1.00  0.00           H
ATOM    684  HB2 PHE    54      36.550  33.780  47.720  1.00  0.00           H
ATOM    685  CG  PHE    54      38.320  33.520  46.710  1.00  0.00           C
ATOM    686  CD1 PHE    54      38.160  34.640  45.880  1.00  0.00           C
ATOM    687  HD1 PHE    54      37.180  35.070  45.770  1.00  0.00           H
ATOM    688  CE1 PHE    54      39.280  35.260  45.340  1.00  0.00           C
ATOM    689  HE1 PHE    54      39.170  36.180  44.790  1.00  0.00           H
ATOM    690  CZ  PHE    54      40.460  34.530  45.320  1.00  0.00           C
ATOM    691  HZ  PHE    54      41.350  34.860  44.810  1.00  0.00           H
ATOM    692  CE2 PHE    54      40.660  33.340  46.120  1.00  0.00           C
ATOM    693  HE2 PHE    54      41.610  32.830  46.160  1.00  0.00           H
ATOM    694  CD2 PHE    54      39.590  32.890  46.840  1.00  0.00           C
ATOM    695  HD2 PHE    54      39.800  32.040  47.470  1.00  0.00           H
ATOM    696  C   PHE    54      37.350  31.000  45.560  1.00  0.00           C
ATOM    697  O   PHE    54      37.620  29.810  45.820  1.00  0.00           O
ATOM    698  N   VAL    55      37.720  31.600  44.380  1.00  0.00           N
ATOM    699  H   VAL    55      37.580  32.580  44.220  1.00  0.00           H
ATOM    700  CA  VAL    55      38.710  30.930  43.590  1.00  0.00           C
ATOM    701  HA  VAL    55      39.260  30.110  44.070  1.00  0.00           H
ATOM    702  CB  VAL    55      38.130  30.290  42.270  1.00  0.00           C
ATOM    703  HB  VAL    55      37.840  31.060  41.560  1.00  0.00           H
ATOM    704  CG1 VAL    55      39.100  29.380  41.450  1.00  0.00           C
ATOM    705 1HG1 VAL    55      40.030  29.860  41.140  1.00  0.00           H
ATOM    706 2HG1 VAL    55      39.330  28.430  41.930  1.00  0.00           H
ATOM    707 3HG1 VAL    55      38.620  29.150  40.500  1.00  0.00           H
ATOM    708  CG2 VAL    55      36.970  29.420  42.570  1.00  0.00           C
ATOM    709 1HG2 VAL    55      36.410  29.180  41.660  1.00  0.00           H
ATOM    710 2HG2 VAL    55      37.280  28.480  43.010  1.00  0.00           H
ATOM    711 3HG2 VAL    55      36.270  29.940  43.220  1.00  0.00           H
ATOM    712  C   VAL    55      39.800  31.840  43.200  1.00  0.00           C
ATOM    713  O   VAL    55      40.900  31.680  43.690  1.00  0.00           O
ATOM    714  N   ALA    56      39.540  32.910  42.390  1.00  0.00           N
ATOM    715  H   ALA    56      38.590  33.240  42.270  1.00  0.00           H
ATOM    716  CA  ALA    56      40.600  33.780  41.950  1.00  0.00           C
ATOM    717  HA  ALA    56      41.290  33.850  42.790  1.00  0.00           H
ATOM    718  CB  ALA    56      41.200  33.320  40.630  1.00  0.00           C
ATOM    719  HB1 ALA    56      40.380  33.130  39.940  1.00  0.00           H
ATOM    720  HB2 ALA    56      41.850  34.070  40.170  1.00  0.00           H
ATOM    721  HB3 ALA    56      41.720  32.360  40.710  1.00  0.00           H
ATOM    722  C   ALA    56      40.070  35.210  41.720  1.00  0.00           C
ATOM    723  O   ALA    56      38.920  35.450  41.350  1.00  0.00           O
ATOM    724  N   SER    57      40.910  36.240  41.960  1.00  0.00           N
ATOM    725  H   SER    57      41.810  36.040  42.380  1.00  0.00           H
ATOM    726  CA  SER    57      40.600  37.600  41.760  1.00  0.00           C
ATOM    727  HA  SER    57      39.670  37.780  41.230  1.00  0.00           H
ATOM    728  CB  SER    57      40.160  38.250  43.010  1.00  0.00           C
ATOM    729  HB1 SER    57      39.280  37.840  43.500  1.00  0.00           H
ATOM    730  HB2 SER    57      39.860  39.290  42.850  1.00  0.00           H
ATOM    731  OG  SER    57      41.130  38.080  44.050  1.00  0.00           O
ATOM    732  HG  SER    57      40.650  38.150  44.880  1.00  0.00           H
ATOM    733  C   SER    57      41.730  38.490  41.060  1.00  0.00           C
ATOM    734  O   SER    57      42.890  38.320  41.360  1.00  0.00           O
ATOM    735  N   ILE    58      41.300  39.470  40.270  1.00  0.00           N
ATOM    736  H   ILE    58      40.320  39.650  40.100  1.00  0.00           H
ATOM    737  CA  ILE    58      42.320  40.280  39.510  1.00  0.00           C
ATOM    738  HA  ILE    58      43.310  40.060  39.910  1.00  0.00           H
ATOM    739  CB  ILE    58      42.340  39.910  38.000  1.00  0.00           C
ATOM    740  HB  ILE    58      42.530  38.830  37.960  1.00  0.00           H
ATOM    741  CG2 ILE    58      40.950  40.170  37.340  1.00  0.00           C
ATOM    742 1HG2 ILE    58      40.720  41.230  37.190  1.00  0.00           H
ATOM    743 2HG2 ILE    58      40.970  39.730  36.340  1.00  0.00           H
ATOM    744 3HG2 ILE    58      40.140  39.700  37.890  1.00  0.00           H
ATOM    745  CG1 ILE    58      43.430  40.630  37.230  1.00  0.00           C
ATOM    746 1HG1 ILE    58      44.410  40.530  37.700  1.00  0.00           H
ATOM    747 2HG1 ILE    58      43.210  41.690  37.140  1.00  0.00           H
ATOM    748  CD  ILE    58      43.720  40.090  35.810  1.00  0.00           C
ATOM    749  HD1 ILE    58      44.510  40.730  35.410  1.00  0.00           H
ATOM    750  HD2 ILE    58      43.810  39.000  35.810  1.00  0.00           H
ATOM    751  HD3 ILE    58      42.820  40.220  35.220  1.00  0.00           H
ATOM    752  C   ILE    58      42.110  41.740  39.860  1.00  0.00           C
ATOM    753  O   ILE    58      41.030  42.240  39.710  1.00  0.00           O
ATOM    754  N   LYS    59      43.150  42.410  40.300  1.00  0.00           N
ATOM    755  H   LYS    59      43.950  41.900  40.650  1.00  0.00           H
ATOM    756  CA  LYS    59      43.240  43.860  40.360  1.00  0.00           C
ATOM    757  HA  LYS    59      42.250  44.180  40.680  1.00  0.00           H
ATOM    758  CB  LYS    59      44.280  44.290  41.410  1.00  0.00           C
ATOM    759  HB1 LYS    59      44.380  45.380  41.380  1.00  0.00           H
ATOM    760  HB2 LYS    59      45.240  43.890  41.080  1.00  0.00           H
ATOM    761  CG  LYS    59      43.860  43.850  42.830  1.00  0.00           C
ATOM    762  HG1 LYS    59      43.980  42.770  42.940  1.00  0.00           H
ATOM    763  HG2 LYS    59      42.800  44.060  42.940  1.00  0.00           H
ATOM    764  CD  LYS    59      44.800  44.420  43.970  1.00  0.00           C
ATOM    765  HD1 LYS    59      44.840  45.500  43.790  1.00  0.00           H
ATOM    766  HD2 LYS    59      45.830  44.120  43.800  1.00  0.00           H
ATOM    767  CE  LYS    59      44.220  44.150  45.400  1.00  0.00           C
ATOM    768  HE1 LYS    59      43.890  43.140  45.600  1.00  0.00           H
ATOM    769  HE2 LYS    59      43.350  44.780  45.580  1.00  0.00           H
ATOM    770  NZ  LYS    59      45.370  44.400  46.340  1.00  0.00           N
ATOM    771  HZ1 LYS    59      46.170  43.850  46.040  1.00  0.00           H
ATOM    772  HZ2 LYS    59      45.600  45.380  46.370  1.00  0.00           H
ATOM    773  HZ3 LYS    59      45.110  44.120  47.270  1.00  0.00           H
ATOM    774  C   LYS    59      43.590  44.460  38.980  1.00  0.00           C
ATOM    775  O   LYS    59      44.360  43.890  38.200  1.00  0.00           O
ATOM    776  N   TRP    60      43.130  45.650  38.760  1.00  0.00           N
ATOM    777  H   TRP    60      42.690  46.180  39.490  1.00  0.00           H
ATOM    778  CA  TRP    60      43.260  46.340  37.420  1.00  0.00           C
ATOM    779  HA  TRP    60      43.040  45.540  36.710  1.00  0.00           H
ATOM    780  CB  TRP    60      42.200  47.390  37.220  1.00  0.00           C
ATOM    781  HB1 TRP    60      41.260  46.860  37.330  1.00  0.00           H
ATOM    782  HB2 TRP    60      42.130  47.620  36.160  1.00  0.00           H
ATOM    783  CG  TRP    60      42.250  48.530  38.160  1.00  0.00           C
ATOM    784  CD1 TRP    60      41.430  48.680  39.230  1.00  0.00           C
ATOM    785  HD1 TRP    60      40.830  47.870  39.610  1.00  0.00           H
ATOM    786  NE1 TRP    60      41.570  49.910  39.810  1.00  0.00           N
ATOM    787  HE1 TRP    60      41.230  50.150  40.730  1.00  0.00           H
ATOM    788  CE2 TRP    60      42.500  50.660  39.150  1.00  0.00           C
ATOM    789  CZ2 TRP    60      42.940  51.960  39.280  1.00  0.00           C
ATOM    790  HZ2 TRP    60      42.600  52.580  40.090  1.00  0.00           H
ATOM    791  CH2 TRP    60      43.810  52.450  38.280  1.00  0.00           C
ATOM    792  HH2 TRP    60      44.120  53.490  38.310  1.00  0.00           H
ATOM    793  CZ3 TRP    60      44.190  51.690  37.160  1.00  0.00           C
ATOM    794  HZ3 TRP    60      44.910  52.090  36.450  1.00  0.00           H
ATOM    795  CE3 TRP    60      43.650  50.400  36.980  1.00  0.00           C
ATOM    796  HE3 TRP    60      43.910  49.810  36.110  1.00  0.00           H
ATOM    797  CD2 TRP    60      42.870  49.830  37.990  1.00  0.00           C
ATOM    798  C   TRP    60      44.690  46.800  37.120  1.00  0.00           C
ATOM    799  O   TRP    60      45.080  46.790  35.940  1.00  0.00           O
ATOM    800  N   ALA    61      45.520  47.100  38.060  1.00  0.00           N
ATOM    801  H   ALA    61      45.190  47.060  39.020  1.00  0.00           H
ATOM    802  CA  ALA    61      46.960  47.500  37.890  1.00  0.00           C
ATOM    803  HA  ALA    61      47.010  48.280  37.130  1.00  0.00           H
ATOM    804  CB  ALA    61      47.550  47.990  39.170  1.00  0.00           C
ATOM    805  HB1 ALA    61      46.910  48.750  39.620  1.00  0.00           H
ATOM    806  HB2 ALA    61      47.750  47.220  39.910  1.00  0.00           H
ATOM    807  HB3 ALA    61      48.480  48.490  38.860  1.00  0.00           H
ATOM    808  C   ALA    61      47.820  46.320  37.300  1.00  0.00           C
ATOM    809  O   ALA    61      49.000  46.540  36.870  1.00  0.00           O
ATOM    810  N   GLY    65      47.260  45.080  37.160  1.00  0.00           N
ATOM    811  H   GLY    65      46.270  44.930  37.240  1.00  0.00           H
ATOM    812  CA  GLY    65      47.950  43.890  36.680  1.00  0.00           C
ATOM    813  HA1 GLY    65      48.880  44.170  36.180  1.00  0.00           H
ATOM    814  HA2 GLY    65      47.280  43.390  35.980  1.00  0.00           H
ATOM    815  C   GLY    65      48.380  42.940  37.860  1.00  0.00           C
ATOM    816  O   GLY    65      49.460  42.440  37.790  1.00  0.00           O
ATOM    817  N   ASP    66      47.510  42.680  38.820  1.00  0.00           N
ATOM    818  H   ASP    66      46.540  42.960  38.720  1.00  0.00           H
ATOM    819  CA  ASP    66      47.960  41.980  40.030  1.00  0.00           C
ATOM    820  HA  ASP    66      48.860  41.410  39.830  1.00  0.00           H
ATOM    821  CB  ASP    66      48.280  42.970  41.240  1.00  0.00           C
ATOM    822  HB1 ASP    66      47.360  43.200  41.780  1.00  0.00           H
ATOM    823  HB2 ASP    66      48.740  43.930  40.970  1.00  0.00           H
ATOM    824  CG  ASP    66      49.170  42.290  42.360  1.00  0.00           C
ATOM    825  OD1 ASP    66      49.760  43.070  43.130  1.00  0.00           O
ATOM    826  OD2 ASP    66      49.420  41.100  42.390  1.00  0.00           O
ATOM    827  C   ASP    66      46.930  40.930  40.490  1.00  0.00           C
ATOM    828  O   ASP    66      45.790  41.200  40.830  1.00  0.00           O
ATOM    829  N   ARG    67      47.440  39.650  40.740  1.00  0.00           N
ATOM    830  H   ARG    67      48.420  39.430  40.740  1.00  0.00           H
ATOM    831  CA  ARG    67      46.590  38.470  40.720  1.00  0.00           C
ATOM    832  HA  ARG    67      45.580  38.860  40.590  1.00  0.00           H
ATOM    833  CB  ARG    67      46.870  37.590  39.480  1.00  0.00           C
ATOM    834  HB1 ARG    67      46.340  36.650  39.620  1.00  0.00           H
ATOM    835  HB2 ARG    67      47.890  37.190  39.560  1.00  0.00           H
ATOM    836  CG  ARG    67      46.740  38.200  38.040  1.00  0.00           C
ATOM    837  HG1 ARG    67      47.210  39.180  38.010  1.00  0.00           H
ATOM    838  HG2 ARG    67      45.690  38.310  37.760  1.00  0.00           H
ATOM    839  CD  ARG    67      47.410  37.330  36.970  1.00  0.00           C
ATOM    840  HD1 ARG    67      46.950  36.340  36.930  1.00  0.00           H
ATOM    841  HD2 ARG    67      48.430  37.200  37.330  1.00  0.00           H
ATOM    842  NE  ARG    67      47.560  37.980  35.690  1.00  0.00           N
ATOM    843  HE  ARG    67      47.070  38.850  35.550  1.00  0.00           H
ATOM    844  CZ  ARG    67      48.240  37.450  34.660  1.00  0.00           C
ATOM    845  NH1 ARG    67      48.890  36.310  34.690  1.00  0.00           N
ATOM    846 1HH1 ARG    67      48.960  35.800  35.560  1.00  0.00           H
ATOM    847 2HH1 ARG    67      49.320  36.050  33.820  1.00  0.00           H
ATOM    848  NH2 ARG    67      48.250  38.070  33.480  1.00  0.00           N
ATOM    849 1HH2 ARG    67      47.790  38.970  33.530  1.00  0.00           H
ATOM    850 2HH2 ARG    67      48.760  37.720  32.690  1.00  0.00           H
ATOM    851  C   ARG    67      46.660  37.600  41.970  1.00  0.00           C
ATOM    852  O   ARG    67      47.700  37.510  42.610  1.00  0.00           O
ATOM    853  N   THR    68      45.500  37.040  42.320  1.00  0.00           N
ATOM    854  H   THR    68      44.690  37.140  41.720  1.00  0.00           H
ATOM    855  CA  THR    68      45.340  36.370  43.630  1.00  0.00           C
ATOM    856  HA  THR    68      46.290  36.090  44.090  1.00  0.00           H
ATOM    857  CB  THR    68      44.550  37.300  44.540  1.00  0.00           C
ATOM    858  HB  THR    68      43.660  37.690  44.060  1.00  0.00           H
ATOM    859  CG2 THR    68      43.940  36.620  45.850  1.00  0.00           C
ATOM    860 1HG2 THR    68      43.190  35.860  45.610  1.00  0.00           H
ATOM    861 2HG2 THR    68      44.790  36.240  46.410  1.00  0.00           H
ATOM    862 3HG2 THR    68      43.420  37.380  46.440  1.00  0.00           H
ATOM    863  OG1 THR    68      45.400  38.200  45.080  1.00  0.00           O
ATOM    864  HG1 THR    68      45.760  38.800  44.430  1.00  0.00           H
ATOM    865  C   THR    68      44.540  35.080  43.540  1.00  0.00           C
ATOM    866  O   THR    68      43.450  34.990  42.960  1.00  0.00           O
ATOM    867  N   TYR    69      45.170  34.020  44.080  1.00  0.00           N
ATOM    868  H   TYR    69      46.130  34.190  44.360  1.00  0.00           H
ATOM    869  CA  TYR    69      44.630  32.680  43.940  1.00  0.00           C
ATOM    870  HA  TYR    69      43.720  32.550  43.350  1.00  0.00           H
ATOM    871  CB  TYR    69      45.740  31.930  43.200  1.00  0.00           C
ATOM    872  HB1 TYR    69      45.430  30.890  43.100  1.00  0.00           H
ATOM    873  HB2 TYR    69      46.680  32.020  43.750  1.00  0.00           H
ATOM    874  CG  TYR    69      45.980  32.370  41.790  1.00  0.00           C
ATOM    875  CD1 TYR    69      47.250  32.860  41.410  1.00  0.00           C
ATOM    876  HD1 TYR    69      48.030  32.920  42.150  1.00  0.00           H
ATOM    877  CE1 TYR    69      47.470  33.330  40.130  1.00  0.00           C
ATOM    878  HE1 TYR    69      48.440  33.780  39.950  1.00  0.00           H
ATOM    879  CZ  TYR    69      46.370  33.360  39.220  1.00  0.00           C
ATOM    880  OH  TYR    69      46.720  33.800  37.990  1.00  0.00           O
ATOM    881  HH  TYR    69      47.670  33.940  37.930  1.00  0.00           H
ATOM    882  CE2 TYR    69      45.080  32.780  39.570  1.00  0.00           C
ATOM    883  HE2 TYR    69      44.310  32.570  38.840  1.00  0.00           H
ATOM    884  CD2 TYR    69      44.890  32.360  40.920  1.00  0.00           C
ATOM    885  HD2 TYR    69      43.930  31.990  41.250  1.00  0.00           H
ATOM    886  C   TYR    69      44.210  31.970  45.260  1.00  0.00           C
ATOM    887  O   TYR    69      44.670  32.370  46.340  1.00  0.00           O
ATOM    888  N   GLY    70      43.290  31.050  45.110  1.00  0.00           N
ATOM    889  H   GLY    70      42.920  30.990  44.170  1.00  0.00           H
ATOM    890  CA  GLY    70      42.640  30.250  46.130  1.00  0.00           C
ATOM    891  HA1 GLY    70      41.890  29.780  45.490  1.00  0.00           H
ATOM    892  HA2 GLY    70      42.220  30.830  46.950  1.00  0.00           H
ATOM    893  C   GLY    70      43.480  29.120  46.770  1.00  0.00           C
ATOM    894  O   GLY    70      44.610  29.360  47.140  1.00  0.00           O
ATOM    895  N   THR    71      42.960  27.910  46.930  1.00  0.00           N
ATOM    896  H   THR    71      42.040  27.790  46.540  1.00  0.00           H
ATOM    897  CA  THR    71      43.540  26.800  47.650  1.00  0.00           C
ATOM    898  HA  THR    71      43.760  27.220  48.630  1.00  0.00           H
ATOM    899  CB  THR    71      42.480  25.720  47.850  1.00  0.00           C
ATOM    900  HB  THR    71      42.960  24.840  48.280  1.00  0.00           H
ATOM    901  CG2 THR    71      41.240  26.220  48.550  1.00  0.00           C
ATOM    902 1HG2 THR    71      40.510  26.680  47.880  1.00  0.00           H
ATOM    903 2HG2 THR    71      40.790  25.390  49.090  1.00  0.00           H
ATOM    904 3HG2 THR    71      41.510  26.890  49.370  1.00  0.00           H
ATOM    905  OG1 THR    71      42.100  25.370  46.530  1.00  0.00           O
ATOM    906  HG1 THR    71      41.630  24.540  46.620  1.00  0.00           H
ATOM    907  C   THR    71      44.800  26.300  46.940  1.00  0.00           C
ATOM    908  O   THR    71      45.130  26.660  45.790  1.00  0.00           O
ATOM    909  N   ASP    72      45.490  25.300  47.510  1.00  0.00           N
ATOM    910  H   ASP    72      45.160  24.990  48.420  1.00  0.00           H
ATOM    911  CA  ASP    72      46.660  24.710  46.930  1.00  0.00           C
ATOM    912  HA  ASP    72      47.360  25.520  46.750  1.00  0.00           H
ATOM    913  CB  ASP    72      47.260  23.650  47.890  1.00  0.00           C
ATOM    914  HB1 ASP    72      46.560  22.850  48.110  1.00  0.00           H
ATOM    915  HB2 ASP    72      47.390  24.180  48.840  1.00  0.00           H
ATOM    916  CG  ASP    72      48.470  22.900  47.280  1.00  0.00           C
ATOM    917  OD1 ASP    72      49.560  23.480  47.250  1.00  0.00           O
ATOM    918  OD2 ASP    72      48.320  21.700  46.970  1.00  0.00           O
ATOM    919  C   ASP    72      46.420  24.090  45.570  1.00  0.00           C
ATOM    920  O   ASP    72      47.240  24.160  44.680  1.00  0.00           O
ATOM    921  N   SER    73      45.190  23.610  45.350  1.00  0.00           N
ATOM    922  H   SER    73      44.590  23.630  46.160  1.00  0.00           H
ATOM    923  CA  SER    73      44.660  22.890  44.190  1.00  0.00           C
ATOM    924  HA  SER    73      45.420  22.170  43.880  1.00  0.00           H
ATOM    925  CB  SER    73      43.490  22.060  44.580  1.00  0.00           C
ATOM    926  HB1 SER    73      43.850  21.300  45.270  1.00  0.00           H
ATOM    927  HB2 SER    73      43.140  21.520  43.700  1.00  0.00           H
ATOM    928  OG  SER    73      42.500  22.800  45.190  1.00  0.00           O
ATOM    929  HG  SER    73      41.670  22.770  44.710  1.00  0.00           H
ATOM    930  C   SER    73      44.370  23.980  43.110  1.00  0.00           C
ATOM    931  O   SER    73      44.810  23.810  41.970  1.00  0.00           O
ATOM    932  N   VAL    74      43.830  25.190  43.460  1.00  0.00           N
ATOM    933  H   VAL    74      43.570  25.280  44.430  1.00  0.00           H
ATOM    934  CA  VAL    74      43.730  26.320  42.510  1.00  0.00           C
ATOM    935  HA  VAL    74      43.300  25.870  41.620  1.00  0.00           H
ATOM    936  CB  VAL    74      42.890  27.440  43.220  1.00  0.00           C
ATOM    937  HB  VAL    74      42.970  27.600  44.300  1.00  0.00           H
ATOM    938  CG1 VAL    74      43.090  28.770  42.500  1.00  0.00           C
ATOM    939 1HG1 VAL    74      42.280  29.440  42.800  1.00  0.00           H
ATOM    940 2HG1 VAL    74      44.010  29.280  42.780  1.00  0.00           H
ATOM    941 3HG1 VAL    74      42.990  28.690  41.420  1.00  0.00           H
ATOM    942  CG2 VAL    74      41.480  26.930  43.160  1.00  0.00           C
ATOM    943 1HG2 VAL    74      41.020  26.970  42.160  1.00  0.00           H
ATOM    944 2HG2 VAL    74      41.530  25.920  43.570  1.00  0.00           H
ATOM    945 3HG2 VAL    74      40.900  27.550  43.850  1.00  0.00           H
ATOM    946  C   VAL    74      45.150  26.810  42.060  1.00  0.00           C
ATOM    947  O   VAL    74      45.450  26.880  40.850  1.00  0.00           O
ATOM    948  N   LYS    75      46.040  27.160  43.020  1.00  0.00           N
ATOM    949  H   LYS    75      45.820  27.000  44.000  1.00  0.00           H
ATOM    950  CA  LYS    75      47.480  27.710  42.770  1.00  0.00           C
ATOM    951  HA  LYS    75      47.350  28.680  42.290  1.00  0.00           H
ATOM    952  CB  LYS    75      48.250  27.830  44.110  1.00  0.00           C
ATOM    953  HB1 LYS    75      49.230  28.150  43.760  1.00  0.00           H
ATOM    954  HB2 LYS    75      48.100  26.810  44.470  1.00  0.00           H
ATOM    955  CG  LYS    75      47.750  28.960  44.990  1.00  0.00           C
ATOM    956  HG1 LYS    75      46.740  28.720  45.310  1.00  0.00           H
ATOM    957  HG2 LYS    75      47.900  29.860  44.390  1.00  0.00           H
ATOM    958  CD  LYS    75      48.680  29.260  46.210  1.00  0.00           C
ATOM    959  HD1 LYS    75      49.410  30.010  45.900  1.00  0.00           H
ATOM    960  HD2 LYS    75      49.060  28.300  46.540  1.00  0.00           H
ATOM    961  CE  LYS    75      47.980  29.930  47.380  1.00  0.00           C
ATOM    962  HE1 LYS    75      47.410  30.760  46.970  1.00  0.00           H
ATOM    963  HE2 LYS    75      48.770  30.260  48.060  1.00  0.00           H
ATOM    964  NZ  LYS    75      47.000  29.060  48.150  1.00  0.00           N
ATOM    965  HZ1 LYS    75      47.460  28.340  48.690  1.00  0.00           H
ATOM    966  HZ2 LYS    75      46.490  29.620  48.810  1.00  0.00           H
ATOM    967  HZ3 LYS    75      46.320  28.570  47.590  1.00  0.00           H
ATOM    968  C   LYS    75      48.250  26.780  41.920  1.00  0.00           C
ATOM    969  O   LYS    75      49.070  27.200  41.100  1.00  0.00           O
ATOM    970  N   GLY    76      48.080  25.450  42.020  1.00  0.00           N
ATOM    971  H   GLY    76      47.420  25.110  42.700  1.00  0.00           H
ATOM    972  CA  GLY    76      48.830  24.430  41.250  1.00  0.00           C
ATOM    973  HA1 GLY    76      48.600  23.400  41.510  1.00  0.00           H
ATOM    974  HA2 GLY    76      49.910  24.550  41.370  1.00  0.00           H
ATOM    975  C   GLY    76      48.500  24.590  39.720  1.00  0.00           C
ATOM    976  O   GLY    76      49.500  24.440  39.020  1.00  0.00           O
ATOM    977  N   ARG    77      47.260  24.890  39.280  1.00  0.00           N
ATOM    978  H   ARG    77      46.540  25.070  39.980  1.00  0.00           H
ATOM    979  CA  ARG    77      46.880  24.710  37.860  1.00  0.00           C
ATOM    980  HA  ARG    77      47.820  24.680  37.310  1.00  0.00           H
ATOM    981  CB  ARG    77      46.020  23.390  37.690  1.00  0.00           C
ATOM    982  HB1 ARG    77      46.160  23.100  36.650  1.00  0.00           H
ATOM    983  HB2 ARG    77      44.990  23.650  37.950  1.00  0.00           H
ATOM    984  CG  ARG    77      46.520  22.210  38.600  1.00  0.00           C
ATOM    985  HG1 ARG    77      46.370  22.450  39.650  1.00  0.00           H
ATOM    986  HG2 ARG    77      47.580  22.030  38.440  1.00  0.00           H
ATOM    987  CD  ARG    77      45.590  20.990  38.270  1.00  0.00           C
ATOM    988  HD1 ARG    77      46.260  20.120  38.270  1.00  0.00           H
ATOM    989  HD2 ARG    77      45.170  21.110  37.270  1.00  0.00           H
ATOM    990  NE  ARG    77      44.510  20.850  39.320  1.00  0.00           N
ATOM    991  HE  ARG    77      44.880  20.690  40.240  1.00  0.00           H
ATOM    992  CZ  ARG    77      43.190  20.930  39.140  1.00  0.00           C
ATOM    993  NH1 ARG    77      42.640  21.150  37.980  1.00  0.00           N
ATOM    994 1HH1 ARG    77      43.170  21.450  37.180  1.00  0.00           H
ATOM    995 2HH1 ARG    77      41.630  21.120  37.990  1.00  0.00           H
ATOM    996  NH2 ARG    77      42.460  20.720  40.180  1.00  0.00           N
ATOM    997 1HH2 ARG    77      42.930  20.240  40.940  1.00  0.00           H
ATOM    998 2HH2 ARG    77      41.460  20.720  40.080  1.00  0.00           H
ATOM    999  C   ARG    77      46.020  25.760  37.220  1.00  0.00           C
ATOM   1000  O   ARG    77      45.550  25.640  36.080  1.00  0.00           O
ATOM   1001  N   PHE    78      45.560  26.750  37.990  1.00  0.00           N
ATOM   1002  H   PHE    78      45.820  26.750  38.970  1.00  0.00           H
ATOM   1003  CA  PHE    78      44.720  27.860  37.540  1.00  0.00           C
ATOM   1004  HA  PHE    78      44.130  27.570  36.670  1.00  0.00           H
ATOM   1005  CB  PHE    78      43.640  28.190  38.620  1.00  0.00           C
ATOM   1006  HB1 PHE    78      43.240  29.160  38.330  1.00  0.00           H
ATOM   1007  HB2 PHE    78      44.190  28.440  39.530  1.00  0.00           H
ATOM   1008  CG  PHE    78      42.530  27.150  38.870  1.00  0.00           C
ATOM   1009  CD1 PHE    78      42.750  25.740  38.980  1.00  0.00           C
ATOM   1010  HD1 PHE    78      43.770  25.430  39.100  1.00  0.00           H
ATOM   1011  CE1 PHE    78      41.640  24.900  39.320  1.00  0.00           C
ATOM   1012  HE1 PHE    78      41.820  23.850  39.460  1.00  0.00           H
ATOM   1013  CZ  PHE    78      40.380  25.460  39.510  1.00  0.00           C
ATOM   1014  HZ  PHE    78      39.530  24.850  39.790  1.00  0.00           H
ATOM   1015  CE2 PHE    78      40.130  26.800  39.250  1.00  0.00           C
ATOM   1016  HE2 PHE    78      39.130  27.190  39.390  1.00  0.00           H
ATOM   1017  CD2 PHE    78      41.180  27.620  38.970  1.00  0.00           C
ATOM   1018  HD2 PHE    78      40.940  28.680  38.940  1.00  0.00           H
ATOM   1019  C   PHE    78      45.460  29.190  37.330  1.00  0.00           C
ATOM   1020  O   PHE    78      46.480  29.440  37.960  1.00  0.00           O
ATOM   1021  N   ALA    79      44.880  30.020  36.400  1.00  0.00           N
ATOM   1022  H   ALA    79      44.160  29.690  35.780  1.00  0.00           H
ATOM   1023  CA  ALA    79      45.340  31.450  36.260  1.00  0.00           C
ATOM   1024  HA  ALA    79      45.770  31.810  37.190  1.00  0.00           H
ATOM   1025  CB  ALA    79      46.390  31.490  35.180  1.00  0.00           C
ATOM   1026  HB1 ALA    79      46.440  30.610  34.530  1.00  0.00           H
ATOM   1027  HB2 ALA    79      46.300  32.280  34.430  1.00  0.00           H
ATOM   1028  HB3 ALA    79      47.360  31.650  35.640  1.00  0.00           H
ATOM   1029  C   ALA    79      44.130  32.370  35.920  1.00  0.00           C
ATOM   1030  O   ALA    79      43.050  31.870  35.500  1.00  0.00           O
ATOM   1031  N   ILE    80      44.250  33.690  36.090  1.00  0.00           N
ATOM   1032  H   ILE    80      45.120  34.110  36.390  1.00  0.00           H
ATOM   1033  CA  ILE    80      43.180  34.710  35.760  1.00  0.00           C
ATOM   1034  HA  ILE    80      42.370  34.190  35.260  1.00  0.00           H
ATOM   1035  CB  ILE    80      42.640  35.290  37.080  1.00  0.00           C
ATOM   1036  HB  ILE    80      42.480  34.430  37.730  1.00  0.00           H
ATOM   1037  CG2 ILE    80      43.700  36.060  37.870  1.00  0.00           C
ATOM   1038 1HG2 ILE    80      43.420  36.420  38.860  1.00  0.00           H
ATOM   1039 2HG2 ILE    80      44.540  35.380  38.000  1.00  0.00           H
ATOM   1040 3HG2 ILE    80      43.950  36.920  37.260  1.00  0.00           H
ATOM   1041  CG1 ILE    80      41.340  36.020  36.930  1.00  0.00           C
ATOM   1042 1HG1 ILE    80      40.640  35.410  36.350  1.00  0.00           H
ATOM   1043 2HG1 ILE    80      41.390  36.970  36.410  1.00  0.00           H
ATOM   1044  CD  ILE    80      40.700  36.240  38.310  1.00  0.00           C
ATOM   1045  HD1 ILE    80      40.460  35.370  38.910  1.00  0.00           H
ATOM   1046  HD2 ILE    80      41.420  36.780  38.930  1.00  0.00           H
ATOM   1047  HD3 ILE    80      39.810  36.870  38.290  1.00  0.00           H
ATOM   1048  C   ILE    80      43.720  35.760  34.820  1.00  0.00           C
ATOM   1049  O   ILE    80      44.950  35.900  34.870  1.00  0.00           O
ATOM   1050  N   SER    81      42.960  36.390  33.980  1.00  0.00           N
ATOM   1051  H   SER    81      41.970  36.220  33.860  1.00  0.00           H
ATOM   1052  CA  SER    81      43.580  37.380  33.090  1.00  0.00           C
ATOM   1053  HA  SER    81      44.250  38.020  33.670  1.00  0.00           H
ATOM   1054  CB  SER    81      44.200  36.720  31.870  1.00  0.00           C
ATOM   1055  HB1 SER    81      44.470  37.540  31.200  1.00  0.00           H
ATOM   1056  HB2 SER    81      43.440  36.180  31.310  1.00  0.00           H
ATOM   1057  OG  SER    81      45.340  35.920  32.060  1.00  0.00           O
ATOM   1058  HG  SER    81      45.460  35.810  33.010  1.00  0.00           H
ATOM   1059  C   SER    81      42.560  38.410  32.560  1.00  0.00           C
ATOM   1060  O   SER    81      41.370  38.070  32.520  1.00  0.00           O
ATOM   1061  N   ARG    82      43.010  39.560  32.060  1.00  0.00           N
ATOM   1062  H   ARG    82      43.990  39.810  32.130  1.00  0.00           H
ATOM   1063  CA  ARG    82      42.020  40.600  31.430  1.00  0.00           C
ATOM   1064  HA  ARG    82      41.030  40.150  31.450  1.00  0.00           H
ATOM   1065  CB  ARG    82      42.160  41.870  32.150  1.00  0.00           C
ATOM   1066  HB1 ARG    82      42.010  42.770  31.560  1.00  0.00           H
ATOM   1067  HB2 ARG    82      43.190  41.980  32.490  1.00  0.00           H
ATOM   1068  CG  ARG    82      41.180  41.920  33.380  1.00  0.00           C
ATOM   1069  HG1 ARG    82      41.200  40.970  33.920  1.00  0.00           H
ATOM   1070  HG2 ARG    82      40.140  42.050  33.070  1.00  0.00           H
ATOM   1071  CD  ARG    82      41.660  43.070  34.400  1.00  0.00           C
ATOM   1072  HD1 ARG    82      42.710  42.990  34.650  1.00  0.00           H
ATOM   1073  HD2 ARG    82      41.210  42.980  35.390  1.00  0.00           H
ATOM   1074  NE  ARG    82      41.440  44.390  33.780  1.00  0.00           N
ATOM   1075  HE  ARG    82      42.100  44.720  33.090  1.00  0.00           H
ATOM   1076  CZ  ARG    82      40.290  45.050  33.970  1.00  0.00           C
ATOM   1077  NH1 ARG    82      39.490  44.800  34.940  1.00  0.00           N
ATOM   1078 1HH1 ARG    82      39.850  44.220  35.690  1.00  0.00           H
ATOM   1079 2HH1 ARG    82      38.760  45.470  35.100  1.00  0.00           H
ATOM   1080  NH2 ARG    82      39.970  46.050  33.210  1.00  0.00           N
ATOM   1081 1HH2 ARG    82      40.610  46.440  32.520  1.00  0.00           H
ATOM   1082 2HH2 ARG    82      39.230  46.640  33.560  1.00  0.00           H
ATOM   1083  C   ARG    82      42.460  40.700  29.930  1.00  0.00           C
ATOM   1084  O   ARG    82      43.630  40.650  29.560  1.00  0.00           O
ATOM   1085  N   ASP    83      41.470  40.940  29.090  1.00  0.00           N
ATOM   1086  H   ASP    83      40.590  40.770  29.550  1.00  0.00           H
ATOM   1087  CA  ASP    83      41.560  41.450  27.720  1.00  0.00           C
ATOM   1088  HA  ASP    83      42.610  41.650  27.500  1.00  0.00           H
ATOM   1089  CB  ASP    83      41.050  40.350  26.780  1.00  0.00           C
ATOM   1090  HB1 ASP    83      39.990  40.430  27.000  1.00  0.00           H
ATOM   1091  HB2 ASP    83      41.490  39.380  27.030  1.00  0.00           H
ATOM   1092  CG  ASP    83      41.200  40.730  25.280  1.00  0.00           C
ATOM   1093  OD1 ASP    83      42.180  41.460  25.020  1.00  0.00           O
ATOM   1094  OD2 ASP    83      40.530  40.210  24.380  1.00  0.00           O
ATOM   1095  C   ASP    83      40.790  42.770  27.700  1.00  0.00           C
ATOM   1096  O   ASP    83      39.520  42.870  27.690  1.00  0.00           O
ATOM   1097  N   ASN    84      41.600  43.860  27.470  1.00  0.00           N
ATOM   1098  H   ASN    84      42.530  43.700  27.120  1.00  0.00           H
ATOM   1099  CA  ASN    84      41.170  45.210  27.340  1.00  0.00           C
ATOM   1100  HA  ASN    84      40.520  45.400  28.190  1.00  0.00           H
ATOM   1101  CB  ASN    84      42.370  46.110  27.530  1.00  0.00           C
ATOM   1102  HB1 ASN    84      43.060  45.910  26.720  1.00  0.00           H
ATOM   1103  HB2 ASN    84      42.880  45.850  28.460  1.00  0.00           H
ATOM   1104  CG  ASN    84      42.080  47.560  27.540  1.00  0.00           C
ATOM   1105  OD1 ASN    84      42.480  48.300  26.690  1.00  0.00           O
ATOM   1106  ND2 ASN    84      41.240  48.050  28.470  1.00  0.00           N
ATOM   1107 1HD2 ASN    84      41.050  47.530  29.320  1.00  0.00           H
ATOM   1108 2HD2 ASN    84      40.890  48.990  28.410  1.00  0.00           H
ATOM   1109  C   ASN    84      40.370  45.540  26.010  1.00  0.00           C
ATOM   1110  O   ASN    84      39.250  46.120  26.050  1.00  0.00           O
ATOM   1111  N   ALA    85      40.940  45.070  24.880  1.00  0.00           N
ATOM   1112  H   ALA    85      41.760  44.490  24.960  1.00  0.00           H
ATOM   1113  CA  ALA    85      40.420  45.190  23.540  1.00  0.00           C
ATOM   1114  HA  ALA    85      40.490  46.270  23.410  1.00  0.00           H
ATOM   1115  CB  ALA    85      41.440  44.440  22.670  1.00  0.00           C
ATOM   1116  HB1 ALA    85      41.230  43.380  22.820  1.00  0.00           H
ATOM   1117  HB2 ALA    85      41.240  44.720  21.640  1.00  0.00           H
ATOM   1118  HB3 ALA    85      42.490  44.700  22.830  1.00  0.00           H
ATOM   1119  C   ALA    85      38.960  44.790  23.340  1.00  0.00           C
ATOM   1120  O   ALA    85      38.190  45.420  22.580  1.00  0.00           O
ATOM   1121  N   LYS    86      38.520  43.760  24.050  1.00  0.00           N
ATOM   1122  H   LYS    86      39.200  43.220  24.570  1.00  0.00           H
ATOM   1123  CA  LYS    86      37.190  43.120  24.270  1.00  0.00           C
ATOM   1124  HA  LYS    86      36.540  43.360  23.430  1.00  0.00           H
ATOM   1125  CB  LYS    86      37.480  41.580  24.240  1.00  0.00           C
ATOM   1126  HB1 LYS    86      37.930  41.260  25.180  1.00  0.00           H
ATOM   1127  HB2 LYS    86      38.230  41.430  23.460  1.00  0.00           H
ATOM   1128  CG  LYS    86      36.170  40.710  23.870  1.00  0.00           C
ATOM   1129  HG1 LYS    86      35.830  40.800  22.840  1.00  0.00           H
ATOM   1130  HG2 LYS    86      35.380  41.070  24.540  1.00  0.00           H
ATOM   1131  CD  LYS    86      36.530  39.220  23.970  1.00  0.00           C
ATOM   1132  HD1 LYS    86      35.670  38.560  23.810  1.00  0.00           H
ATOM   1133  HD2 LYS    86      36.830  39.150  25.010  1.00  0.00           H
ATOM   1134  CE  LYS    86      37.700  38.760  23.150  1.00  0.00           C
ATOM   1135  HE1 LYS    86      37.870  37.740  23.510  1.00  0.00           H
ATOM   1136  HE2 LYS    86      38.620  39.320  23.280  1.00  0.00           H
ATOM   1137  NZ  LYS    86      37.390  38.700  21.730  1.00  0.00           N
ATOM   1138  HZ1 LYS    86      37.680  39.550  21.260  1.00  0.00           H
ATOM   1139  HZ2 LYS    86      37.910  37.970  21.260  1.00  0.00           H
ATOM   1140  HZ3 LYS    86      36.420  38.520  21.550  1.00  0.00           H
ATOM   1141  C   LYS    86      36.350  43.610  25.530  1.00  0.00           C
ATOM   1142  O   LYS    86      35.140  43.410  25.550  1.00  0.00           O
ATOM   1143  N   ASN    87      37.060  44.190  26.540  1.00  0.00           N
ATOM   1144  H   ASN    87      38.020  44.440  26.310  1.00  0.00           H
ATOM   1145  CA  ASN    87      36.530  44.370  27.890  1.00  0.00           C
ATOM   1146  HA  ASN    87      37.410  44.730  28.430  1.00  0.00           H
ATOM   1147  CB  ASN    87      35.480  45.560  27.900  1.00  0.00           C
ATOM   1148  HB1 ASN    87      35.160  45.680  28.940  1.00  0.00           H
ATOM   1149  HB2 ASN    87      34.550  45.390  27.370  1.00  0.00           H
ATOM   1150  CG  ASN    87      36.330  46.770  27.420  1.00  0.00           C
ATOM   1151  OD1 ASN    87      37.260  47.210  28.080  1.00  0.00           O
ATOM   1152  ND2 ASN    87      35.980  47.420  26.350  1.00  0.00           N
ATOM   1153 1HD2 ASN    87      35.160  47.230  25.790  1.00  0.00           H
ATOM   1154 2HD2 ASN    87      36.480  48.290  26.210  1.00  0.00           H
ATOM   1155  C   ASN    87      36.090  43.010  28.500  1.00  0.00           C
ATOM   1156  O   ASN    87      35.000  42.950  29.050  1.00  0.00           O
ATOM   1157  N   THR    88      36.840  41.940  28.450  1.00  0.00           N
ATOM   1158  H   THR    88      37.810  42.170  28.260  1.00  0.00           H
ATOM   1159  CA  THR    88      36.540  40.550  28.950  1.00  0.00           C
ATOM   1160  HA  THR    88      35.630  40.590  29.550  1.00  0.00           H
ATOM   1161  CB  THR    88      36.290  39.550  27.800  1.00  0.00           C
ATOM   1162  HB  THR    88      37.140  39.770  27.160  1.00  0.00           H
ATOM   1163  CG2 THR    88      36.460  38.040  28.250  1.00  0.00           C
ATOM   1164 1HG2 THR    88      37.490  37.870  28.550  1.00  0.00           H
ATOM   1165 2HG2 THR    88      35.680  37.870  28.990  1.00  0.00           H
ATOM   1166 3HG2 THR    88      36.210  37.460  27.360  1.00  0.00           H
ATOM   1167  OG1 THR    88      35.080  39.670  27.240  1.00  0.00           O
ATOM   1168  HG1 THR    88      34.600  38.860  27.380  1.00  0.00           H
ATOM   1169  C   THR    88      37.620  40.120  29.930  1.00  0.00           C
ATOM   1170  O   THR    88      38.810  40.440  29.930  1.00  0.00           O
ATOM   1171  N   MET    89      37.100  39.390  30.950  1.00  0.00           N
ATOM   1172  H   MET    89      36.130  39.130  31.000  1.00  0.00           H
ATOM   1173  CA  MET    89      37.930  38.800  31.970  1.00  0.00           C
ATOM   1174  HA  MET    89      38.970  39.110  31.870  1.00  0.00           H
ATOM   1175  CB  MET    89      37.380  39.330  33.300  1.00  0.00           C
ATOM   1176  HB1 MET    89      36.400  38.970  33.600  1.00  0.00           H
ATOM   1177  HB2 MET    89      37.260  40.410  33.160  1.00  0.00           H
ATOM   1178  CG  MET    89      38.380  39.040  34.380  1.00  0.00           C
ATOM   1179  HG1 MET    89      38.470  39.830  35.120  1.00  0.00           H
ATOM   1180  HG2 MET    89      39.360  39.010  33.900  1.00  0.00           H
ATOM   1181  SD  MET    89      38.280  37.490  35.380  1.00  0.00           S
ATOM   1182  CE  MET    89      36.670  37.750  36.220  1.00  0.00           C
ATOM   1183  HE1 MET    89      36.430  38.810  36.180  1.00  0.00           H
ATOM   1184  HE2 MET    89      35.930  37.190  35.650  1.00  0.00           H
ATOM   1185  HE3 MET    89      36.590  37.390  37.240  1.00  0.00           H
ATOM   1186  C   MET    89      37.860  37.260  31.970  1.00  0.00           C
ATOM   1187  O   MET    89      36.820  36.690  31.740  1.00  0.00           O
ATOM   1188  N   TYR    90      39.040  36.530  32.050  1.00  0.00           N
ATOM   1189  H   TYR    90      39.840  37.100  32.270  1.00  0.00           H
ATOM   1190  CA  TYR    90      39.130  35.110  31.850  1.00  0.00           C
ATOM   1191  HA  TYR    90      38.120  34.740  31.670  1.00  0.00           H
ATOM   1192  CB  TYR    90      40.080  34.890  30.680  1.00  0.00           C
ATOM   1193  HB1 TYR    90      40.280  33.840  30.490  1.00  0.00           H
ATOM   1194  HB2 TYR    90      41.020  35.410  30.850  1.00  0.00           H
ATOM   1195  CG  TYR    90      39.500  35.360  29.320  1.00  0.00           C
ATOM   1196  CD1 TYR    90      40.160  36.350  28.610  1.00  0.00           C
ATOM   1197  HD1 TYR    90      41.060  36.800  29.000  1.00  0.00           H
ATOM   1198  CE1 TYR    90      39.730  36.700  27.310  1.00  0.00           C
ATOM   1199  HE1 TYR    90      40.300  37.500  26.860  1.00  0.00           H
ATOM   1200  CZ  TYR    90      38.700  35.990  26.720  1.00  0.00           C
ATOM   1201  OH  TYR    90      38.300  36.400  25.510  1.00  0.00           O
ATOM   1202  HH  TYR    90      37.470  35.990  25.260  1.00  0.00           H
ATOM   1203  CE2 TYR    90      38.030  34.970  27.400  1.00  0.00           C
ATOM   1204  HE2 TYR    90      37.270  34.380  26.910  1.00  0.00           H
ATOM   1205  CD2 TYR    90      38.460  34.630  28.670  1.00  0.00           C
ATOM   1206  HD2 TYR    90      38.090  33.770  29.220  1.00  0.00           H
ATOM   1207  C   TYR    90      39.550  34.240  33.050  1.00  0.00           C
ATOM   1208  O   TYR    90      40.160  34.860  33.910  1.00  0.00           O
ATOM   1209  N   LEU    91      39.270  32.910  33.080  1.00  0.00           N
ATOM   1210  H   LEU    91      38.610  32.620  32.370  1.00  0.00           H
ATOM   1211  CA  LEU    91      39.780  31.990  34.150  1.00  0.00           C
ATOM   1212  HA  LEU    91      40.550  32.580  34.650  1.00  0.00           H
ATOM   1213  CB  LEU    91      38.630  31.880  35.230  1.00  0.00           C
ATOM   1214  HB1 LEU    91      37.780  31.580  34.620  1.00  0.00           H
ATOM   1215  HB2 LEU    91      38.550  32.880  35.660  1.00  0.00           H
ATOM   1216  CG  LEU    91      38.880  30.890  36.380  1.00  0.00           C
ATOM   1217  HG  LEU    91      39.340  30.040  35.890  1.00  0.00           H
ATOM   1218  CD1 LEU    91      39.870  31.540  37.410  1.00  0.00           C
ATOM   1219 1HD1 LEU    91      40.670  32.000  36.820  1.00  0.00           H
ATOM   1220 2HD1 LEU    91      39.370  32.430  37.800  1.00  0.00           H
ATOM   1221 3HD1 LEU    91      40.140  30.810  38.170  1.00  0.00           H
ATOM   1222  CD2 LEU    91      37.590  30.410  37.040  1.00  0.00           C
ATOM   1223 1HD2 LEU    91      37.830  29.890  37.970  1.00  0.00           H
ATOM   1224 2HD2 LEU    91      36.890  31.210  37.280  1.00  0.00           H
ATOM   1225 3HD2 LEU    91      37.140  29.680  36.370  1.00  0.00           H
ATOM   1226  C   LEU    91      40.280  30.650  33.530  1.00  0.00           C
ATOM   1227  O   LEU    91      39.470  29.780  33.330  1.00  0.00           O
ATOM   1228  N   GLN    92      41.610  30.560  33.340  1.00  0.00           N
ATOM   1229  H   GLN    92      42.230  31.280  33.690  1.00  0.00           H
ATOM   1230  CA  GLN    92      42.290  29.350  32.850  1.00  0.00           C
ATOM   1231  HA  GLN    92      41.640  28.860  32.110  1.00  0.00           H
ATOM   1232  CB  GLN    92      43.700  29.590  32.300  1.00  0.00           C
ATOM   1233  HB1 GLN    92      44.180  28.630  32.100  1.00  0.00           H
ATOM   1234  HB2 GLN    92      44.290  29.990  33.120  1.00  0.00           H
ATOM   1235  CG  GLN    92      43.920  30.410  31.030  1.00  0.00           C
ATOM   1236  HG1 GLN    92      43.060  30.160  30.410  1.00  0.00           H
ATOM   1237  HG2 GLN    92      44.770  29.980  30.510  1.00  0.00           H
ATOM   1238  CD  GLN    92      44.050  31.930  31.320  1.00  0.00           C
ATOM   1239  OE1 GLN    92      43.060  32.650  31.250  1.00  0.00           O
ATOM   1240  NE2 GLN    92      45.230  32.400  31.530  1.00  0.00           N
ATOM   1241 1HE2 GLN    92      46.010  31.830  31.790  1.00  0.00           H
ATOM   1242 2HE2 GLN    92      45.270  33.350  31.870  1.00  0.00           H
ATOM   1243  C   GLN    92      42.390  28.330  33.990  1.00  0.00           C
ATOM   1244  O   GLN    92      42.620  28.730  35.140  1.00  0.00           O
ATOM   1245  N   MET    93      42.030  27.100  33.750  1.00  0.00           N
ATOM   1246  H   MET    93      41.690  26.810  32.840  1.00  0.00           H
ATOM   1247  CA  MET    93      41.930  26.060  34.690  1.00  0.00           C
ATOM   1248  HA  MET    93      42.570  26.270  35.540  1.00  0.00           H
ATOM   1249  CB  MET    93      40.480  25.780  35.120  1.00  0.00           C
ATOM   1250  HB1 MET    93      40.560  25.150  36.010  1.00  0.00           H
ATOM   1251  HB2 MET    93      39.950  25.300  34.300  1.00  0.00           H
ATOM   1252  CG  MET    93      39.710  27.060  35.550  1.00  0.00           C
ATOM   1253  HG1 MET    93      39.380  27.590  34.650  1.00  0.00           H
ATOM   1254  HG2 MET    93      40.450  27.640  36.100  1.00  0.00           H
ATOM   1255  SD  MET    93      38.190  26.650  36.560  1.00  0.00           S
ATOM   1256  CE  MET    93      37.230  25.560  35.440  1.00  0.00           C
ATOM   1257  HE1 MET    93      37.800  25.280  34.550  1.00  0.00           H
ATOM   1258  HE2 MET    93      37.060  24.640  36.000  1.00  0.00           H
ATOM   1259  HE3 MET    93      36.290  26.080  35.250  1.00  0.00           H
ATOM   1260  C   MET    93      42.430  24.760  34.000  1.00  0.00           C
ATOM   1261  O   MET    93      41.830  24.220  33.130  1.00  0.00           O
ATOM   1262  N   ASN    94      43.680  24.380  34.360  1.00  0.00           N
ATOM   1263  H   ASN    94      44.270  24.930  34.960  1.00  0.00           H
ATOM   1264  CA  ASN    94      44.240  23.220  33.630  1.00  0.00           C
ATOM   1265  HA  ASN    94      43.680  22.980  32.730  1.00  0.00           H
ATOM   1266  CB  ASN    94      45.700  23.470  33.050  1.00  0.00           C
ATOM   1267  HB1 ASN    94      46.140  22.620  32.530  1.00  0.00           H
ATOM   1268  HB2 ASN    94      46.370  23.630  33.900  1.00  0.00           H
ATOM   1269  CG  ASN    94      45.750  24.690  32.160  1.00  0.00           C
ATOM   1270  OD1 ASN    94      44.810  25.450  31.880  1.00  0.00           O
ATOM   1271  ND2 ASN    94      46.890  24.970  31.540  1.00  0.00           N
ATOM   1272 1HD2 ASN    94      47.760  24.480  31.730  1.00  0.00           H
ATOM   1273 2HD2 ASN    94      46.880  25.780  30.930  1.00  0.00           H
ATOM   1274  C   ASN    94      44.120  21.840  34.410  1.00  0.00           C
ATOM   1275  O   ASN    94      43.890  21.850  35.630  1.00  0.00           O
ATOM   1276  N   SER    95      44.260  20.770  33.650  1.00  0.00           N
ATOM   1277  H   SER    95      44.270  20.900  32.650  1.00  0.00           H
ATOM   1278  CA  SER    95      44.370  19.360  34.040  1.00  0.00           C
ATOM   1279  HA  SER    95      44.210  18.710  33.180  1.00  0.00           H
ATOM   1280  CB  SER    95      45.840  19.070  34.390  1.00  0.00           C
ATOM   1281  HB1 SER    95      45.960  18.000  34.500  1.00  0.00           H
ATOM   1282  HB2 SER    95      46.110  19.430  35.380  1.00  0.00           H
ATOM   1283  OG  SER    95      46.740  19.570  33.430  1.00  0.00           O
ATOM   1284  HG  SER    95      46.880  18.960  32.700  1.00  0.00           H
ATOM   1285  C   SER    95      43.380  18.980  35.130  1.00  0.00           C
ATOM   1286  O   SER    95      43.760  18.480  36.160  1.00  0.00           O
ATOM   1287  N   LEU    96      42.080  19.220  34.820  1.00  0.00           N
ATOM   1288  H   LEU    96      41.840  19.670  33.950  1.00  0.00           H
ATOM   1289  CA  LEU    96      40.910  19.230  35.820  1.00  0.00           C
ATOM   1290  HA  LEU    96      41.000  19.940  36.640  1.00  0.00           H
ATOM   1291  CB  LEU    96      39.670  19.710  35.030  1.00  0.00           C
ATOM   1292  HB1 LEU    96      38.810  19.670  35.700  1.00  0.00           H
ATOM   1293  HB2 LEU    96      39.550  19.030  34.190  1.00  0.00           H
ATOM   1294  CG  LEU    96      39.850  21.150  34.440  1.00  0.00           C
ATOM   1295  HG  LEU    96      40.820  21.170  33.940  1.00  0.00           H
ATOM   1296  CD1 LEU    96      38.580  21.450  33.510  1.00  0.00           C
ATOM   1297 1HD1 LEU    96      37.680  21.430  34.120  1.00  0.00           H
ATOM   1298 2HD1 LEU    96      38.740  22.400  33.010  1.00  0.00           H
ATOM   1299 3HD1 LEU    96      38.470  20.650  32.770  1.00  0.00           H
ATOM   1300  CD2 LEU    96      39.750  22.170  35.540  1.00  0.00           C
ATOM   1301 1HD2 LEU    96      39.760  23.180  35.120  1.00  0.00           H
ATOM   1302 2HD2 LEU    96      38.810  22.050  36.090  1.00  0.00           H
ATOM   1303 3HD2 LEU    96      40.660  22.140  36.130  1.00  0.00           H
ATOM   1304  C   LEU    96      40.610  17.890  36.430  1.00  0.00           C
ATOM   1305  O   LEU    96      40.460  16.890  35.700  1.00  0.00           O
ATOM   1306  N   LYS    97      40.640  17.840  37.770  1.00  0.00           N
ATOM   1307  H   LYS    97      40.750  18.700  38.290  1.00  0.00           H
ATOM   1308  CA  LYS    97      40.230  16.740  38.620  1.00  0.00           C
ATOM   1309  HA  LYS    97      40.410  15.770  38.170  1.00  0.00           H
ATOM   1310  CB  LYS    97      41.100  16.810  39.930  1.00  0.00           C
ATOM   1311  HB1 LYS    97      40.560  17.060  40.840  1.00  0.00           H
ATOM   1312  HB2 LYS    97      41.830  17.600  39.800  1.00  0.00           H
ATOM   1313  CG  LYS    97      41.990  15.600  40.120  1.00  0.00           C
ATOM   1314  HG1 LYS    97      42.500  15.340  39.190  1.00  0.00           H
ATOM   1315  HG2 LYS    97      41.170  14.890  40.260  1.00  0.00           H
ATOM   1316  CD  LYS    97      42.870  15.650  41.320  1.00  0.00           C
ATOM   1317  HD1 LYS    97      42.280  15.760  42.230  1.00  0.00           H
ATOM   1318  HD2 LYS    97      43.400  16.590  41.190  1.00  0.00           H
ATOM   1319  CE  LYS    97      43.980  14.640  41.310  1.00  0.00           C
ATOM   1320  HE1 LYS    97      44.630  14.790  42.170  1.00  0.00           H
ATOM   1321  HE2 LYS    97      44.540  14.770  40.380  1.00  0.00           H
ATOM   1322  NZ  LYS    97      43.460  13.270  41.340  1.00  0.00           N
ATOM   1323  HZ1 LYS    97      42.920  13.100  42.170  1.00  0.00           H
ATOM   1324  HZ2 LYS    97      42.840  13.100  40.550  1.00  0.00           H
ATOM   1325  HZ3 LYS    97      44.180  12.560  41.290  1.00  0.00           H
ATOM   1326  C   LYS    97      38.750  16.740  38.880  1.00  0.00           C
ATOM   1327  O   LYS    97      38.240  17.830  38.930  1.00  0.00           O
ATOM   1328  N   PRO    98      38.050  15.600  39.260  1.00  0.00           N
ATOM   1329  CD  PRO    98      38.480  14.220  38.940  1.00  0.00           C
ATOM   1330  HD1 PRO    98      39.070  13.940  39.810  1.00  0.00           H
ATOM   1331  HD2 PRO    98      39.050  14.100  38.020  1.00  0.00           H
ATOM   1332  CG  PRO    98      37.270  13.260  39.140  1.00  0.00           C
ATOM   1333  HG1 PRO    98      37.480  12.310  39.630  1.00  0.00           H
ATOM   1334  HG2 PRO    98      36.810  13.110  38.170  1.00  0.00           H
ATOM   1335  CB  PRO    98      36.400  14.150  40.070  1.00  0.00           C
ATOM   1336  HB1 PRO    98      36.810  14.140  41.080  1.00  0.00           H
ATOM   1337  HB2 PRO    98      35.370  13.790  40.030  1.00  0.00           H
ATOM   1338  CA  PRO    98      36.650  15.540  39.580  1.00  0.00           C
ATOM   1339  HA  PRO    98      36.030  15.610  38.680  1.00  0.00           H
ATOM   1340  C   PRO    98      36.140  16.700  40.500  1.00  0.00           C
ATOM   1341  O   PRO    98      35.040  17.190  40.330  1.00  0.00           O
ATOM   1342  N   GLU    99      36.940  16.990  41.540  1.00  0.00           N
ATOM   1343  H   GLU    99      37.780  16.460  41.720  1.00  0.00           H
ATOM   1344  CA  GLU    99      36.650  18.220  42.390  1.00  0.00           C
ATOM   1345  HA  GLU    99      35.840  17.880  43.050  1.00  0.00           H
ATOM   1346  CB  GLU    99      37.820  18.410  43.340  1.00  0.00           C
ATOM   1347  HB1 GLU    99      38.090  17.460  43.810  1.00  0.00           H
ATOM   1348  HB2 GLU    99      37.440  19.040  44.140  1.00  0.00           H
ATOM   1349  CG  GLU    99      39.070  19.090  42.690  1.00  0.00           C
ATOM   1350  HG1 GLU    99      38.860  20.160  42.710  1.00  0.00           H
ATOM   1351  HG2 GLU    99      39.300  18.620  41.730  1.00  0.00           H
ATOM   1352  CD  GLU    99      40.340  18.860  43.470  1.00  0.00           C
ATOM   1353  OE1 GLU    99      41.110  19.810  43.820  1.00  0.00           O
ATOM   1354  OE2 GLU    99      40.650  17.670  43.830  1.00  0.00           O
ATOM   1355  C   GLU    99      36.320  19.480  41.660  1.00  0.00           C
ATOM   1356  O   GLU    99      35.470  20.230  42.220  1.00  0.00           O
ATOM   1357  N   ASP   100      36.860  19.690  40.460  1.00  0.00           N
ATOM   1358  H   ASP   100      37.380  18.970  39.970  1.00  0.00           H
ATOM   1359  CA  ASP   100      36.700  20.830  39.650  1.00  0.00           C
ATOM   1360  HA  ASP   100      36.680  21.710  40.290  1.00  0.00           H
ATOM   1361  CB  ASP   100      37.870  21.070  38.630  1.00  0.00           C
ATOM   1362  HB1 ASP   100      37.620  21.960  38.060  1.00  0.00           H
ATOM   1363  HB2 ASP   100      37.910  20.300  37.850  1.00  0.00           H
ATOM   1364  CG  ASP   100      39.230  21.200  39.360  1.00  0.00           C
ATOM   1365  OD1 ASP   100      39.350  22.030  40.270  1.00  0.00           O
ATOM   1366  OD2 ASP   100      40.180  20.480  38.890  1.00  0.00           O
ATOM   1367  C   ASP   100      35.270  20.940  38.960  1.00  0.00           C
ATOM   1368  O   ASP   100      34.860  21.960  38.500  1.00  0.00           O
ATOM   1369  N   THR   101      34.520  19.840  38.900  1.00  0.00           N
ATOM   1370  H   THR   101      34.880  19.010  39.360  1.00  0.00           H
ATOM   1371  CA  THR   101      33.060  19.810  38.580  1.00  0.00           C
ATOM   1372  HA  THR   101      32.790  20.200  37.590  1.00  0.00           H
ATOM   1373  CB  THR   101      32.470  18.430  38.820  1.00  0.00           C
ATOM   1374  HB  THR   101      32.880  18.080  39.760  1.00  0.00           H
ATOM   1375  CG2 THR   101      30.980  18.380  38.780  1.00  0.00           C
ATOM   1376 1HG2 THR   101      30.500  19.150  38.170  1.00  0.00           H
ATOM   1377 2HG2 THR   101      30.700  17.370  38.470  1.00  0.00           H
ATOM   1378 3HG2 THR   101      30.580  18.500  39.780  1.00  0.00           H
ATOM   1379  OG1 THR   101      32.980  17.570  37.770  1.00  0.00           O
ATOM   1380  HG1 THR   101      32.970  16.680  38.120  1.00  0.00           H
ATOM   1381  C   THR   101      32.340  20.720  39.600  1.00  0.00           C
ATOM   1382  O   THR   101      32.340  20.490  40.850  1.00  0.00           O
ATOM   1383  N   ALA   102      31.710  21.770  39.050  1.00  0.00           N
ATOM   1384  H   ALA   102      31.860  21.950  38.060  1.00  0.00           H
ATOM   1385  CA  ALA   102      31.160  22.850  39.790  1.00  0.00           C
ATOM   1386  HA  ALA   102      30.390  22.450  40.450  1.00  0.00           H
ATOM   1387  CB  ALA   102      32.340  23.630  40.560  1.00  0.00           C
ATOM   1388  HB1 ALA   102      32.940  24.010  39.730  1.00  0.00           H
ATOM   1389  HB2 ALA   102      31.900  24.440  41.140  1.00  0.00           H
ATOM   1390  HB3 ALA   102      32.880  22.960  41.220  1.00  0.00           H
ATOM   1391  C   ALA   102      30.480  23.860  38.840  1.00  0.00           C
ATOM   1392  O   ALA   102      30.790  23.910  37.670  1.00  0.00           O
ATOM   1393  N   VAL   103      29.630  24.670  39.430  1.00  0.00           N
ATOM   1394  H   VAL   103      29.570  24.600  40.430  1.00  0.00           H
ATOM   1395  CA  VAL   103      29.170  25.920  38.850  1.00  0.00           C
ATOM   1396  HA  VAL   103      29.060  25.810  37.780  1.00  0.00           H
ATOM   1397  CB  VAL   103      27.750  26.330  39.250  1.00  0.00           C
ATOM   1398  HB  VAL   103      27.460  26.590  40.270  1.00  0.00           H
ATOM   1399  CG1 VAL   103      27.340  27.490  38.380  1.00  0.00           C
ATOM   1400 1HG1 VAL   103      26.420  27.930  38.760  1.00  0.00           H
ATOM   1401 2HG1 VAL   103      28.060  28.310  38.440  1.00  0.00           H
ATOM   1402 3HG1 VAL   103      27.250  27.280  37.310  1.00  0.00           H
ATOM   1403  CG2 VAL   103      26.850  25.180  38.950  1.00  0.00           C
ATOM   1404 1HG2 VAL   103      25.960  25.670  38.570  1.00  0.00           H
ATOM   1405 2HG2 VAL   103      27.160  24.490  38.170  1.00  0.00           H
ATOM   1406 3HG2 VAL   103      26.750  24.610  39.880  1.00  0.00           H
ATOM   1407  C   VAL   103      30.150  27.060  39.160  1.00  0.00           C
ATOM   1408  O   VAL   103      30.330  27.300  40.360  1.00  0.00           O
ATOM   1409  N   TYR   104      30.710  27.790  38.250  1.00  0.00           N
ATOM   1410  H   TYR   104      30.500  27.520  37.300  1.00  0.00           H
ATOM   1411  CA  TYR   104      31.650  28.890  38.480  1.00  0.00           C
ATOM   1412  HA  TYR   104      31.930  28.870  39.530  1.00  0.00           H
ATOM   1413  CB  TYR   104      32.870  28.670  37.600  1.00  0.00           C
ATOM   1414  HB1 TYR   104      33.440  29.600  37.540  1.00  0.00           H
ATOM   1415  HB2 TYR   104      32.470  28.580  36.590  1.00  0.00           H
ATOM   1416  CG  TYR   104      33.750  27.510  38.000  1.00  0.00           C
ATOM   1417  CD1 TYR   104      33.480  26.180  37.540  1.00  0.00           C
ATOM   1418  HD1 TYR   104      32.620  26.040  36.890  1.00  0.00           H
ATOM   1419  CE1 TYR   104      34.410  25.160  37.800  1.00  0.00           C
ATOM   1420  HE1 TYR   104      34.140  24.180  37.440  1.00  0.00           H
ATOM   1421  CZ  TYR   104      35.470  25.370  38.650  1.00  0.00           C
ATOM   1422  OH  TYR   104      36.190  24.280  39.030  1.00  0.00           O
ATOM   1423  HH  TYR   104      35.770  23.450  38.780  1.00  0.00           H
ATOM   1424  CE2 TYR   104      35.820  26.730  39.030  1.00  0.00           C
ATOM   1425  HE2 TYR   104      36.730  26.830  39.600  1.00  0.00           H
ATOM   1426  CD2 TYR   104      34.960  27.790  38.700  1.00  0.00           C
ATOM   1427  HD2 TYR   104      35.210  28.820  38.940  1.00  0.00           H
ATOM   1428  C   TYR   104      30.970  30.260  38.220  1.00  0.00           C
ATOM   1429  O   TYR   104      30.290  30.470  37.220  1.00  0.00           O
ATOM   1430  N   TYR   105      31.240  31.280  39.030  1.00  0.00           N
ATOM   1431  H   TYR   105      32.080  31.160  39.580  1.00  0.00           H
ATOM   1432  CA  TYR   105      30.440  32.530  39.240  1.00  0.00           C
ATOM   1433  HA  TYR   105      29.700  32.680  38.460  1.00  0.00           H
ATOM   1434  CB  TYR   105      29.760  32.530  40.630  1.00  0.00           C
ATOM   1435  HB1 TYR   105      29.290  33.490  40.840  1.00  0.00           H
ATOM   1436  HB2 TYR   105      30.550  32.290  41.340  1.00  0.00           H
ATOM   1437  CG  TYR   105      28.680  31.490  40.760  1.00  0.00           C
ATOM   1438  CD1 TYR   105      28.960  30.320  41.450  1.00  0.00           C
ATOM   1439  HD1 TYR   105      29.990  30.090  41.700  1.00  0.00           H
ATOM   1440  CE1 TYR   105      27.960  29.380  41.830  1.00  0.00           C
ATOM   1441  HE1 TYR   105      28.160  28.550  42.490  1.00  0.00           H
ATOM   1442  CZ  TYR   105      26.670  29.560  41.320  1.00  0.00           C
ATOM   1443  OH  TYR   105      25.740  28.600  41.630  1.00  0.00           O
ATOM   1444  HH  TYR   105      24.880  28.820  41.270  1.00  0.00           H
ATOM   1445  CE2 TYR   105      26.440  30.640  40.450  1.00  0.00           C
ATOM   1446  HE2 TYR   105      25.440  30.820  40.090  1.00  0.00           H
ATOM   1447  CD2 TYR   105      27.370  31.720  40.330  1.00  0.00           C
ATOM   1448  HD2 TYR   105      27.200  32.640  39.790  1.00  0.00           H
ATOM   1449  C   TYR   105      31.390  33.710  39.150  1.00  0.00           C
ATOM   1450  O   TYR   105      32.300  33.720  39.940  1.00  0.00           O
ATOM   1451  N   CYS   106      31.150  34.650  38.270  1.00  0.00           N
ATOM   1452  H   CYS   106      30.380  34.460  37.650  1.00  0.00           H
ATOM   1453  CA  CYS   106      31.870  35.980  38.180  1.00  0.00           C
ATOM   1454  HA  CYS   106      32.900  35.850  38.520  1.00  0.00           H
ATOM   1455  CB  CYS   106      31.930  36.390  36.700  1.00  0.00           C
ATOM   1456  HB1 CYS   106      30.920  36.720  36.430  1.00  0.00           H
ATOM   1457  HB2 CYS   106      32.250  35.480  36.190  1.00  0.00           H
ATOM   1458  SG  CYS   106      33.040  37.810  36.290  1.00  0.00           S
ATOM   1459  C   CYS   106      31.210  37.040  39.080  1.00  0.00           C
ATOM   1460  O   CYS   106      30.020  37.140  39.140  1.00  0.00           O
ATOM   1461  N   ALA   107      32.010  37.940  39.690  1.00  0.00           N
ATOM   1462  H   ALA   107      33.010  37.870  39.620  1.00  0.00           H
ATOM   1463  CA  ALA   107      31.530  39.040  40.480  1.00  0.00           C
ATOM   1464  HA  ALA   107      30.580  39.330  40.020  1.00  0.00           H
ATOM   1465  CB  ALA   107      31.270  38.510  41.910  1.00  0.00           C
ATOM   1466  HB1 ALA   107      30.720  37.570  41.790  1.00  0.00           H
ATOM   1467  HB2 ALA   107      32.270  38.470  42.340  1.00  0.00           H
ATOM   1468  HB3 ALA   107      30.790  39.260  42.550  1.00  0.00           H
ATOM   1469  C   ALA   107      32.470  40.270  40.420  1.00  0.00           C
ATOM   1470  O   ALA   107      33.590  40.130  39.950  1.00  0.00           O
ATOM   1471  N   ALA   108      31.980  41.480  40.610  1.00  0.00           N
ATOM   1472  H   ALA   108      30.990  41.580  40.830  1.00  0.00           H
ATOM   1473  CA  ALA   108      32.730  42.750  40.480  1.00  0.00           C
ATOM   1474  HA  ALA   108      33.790  42.590  40.680  1.00  0.00           H
ATOM   1475  CB  ALA   108      32.680  43.230  39.020  1.00  0.00           C
ATOM   1476  HB1 ALA   108      33.270  42.530  38.430  1.00  0.00           H
ATOM   1477  HB2 ALA   108      31.660  43.180  38.620  1.00  0.00           H
ATOM   1478  HB3 ALA   108      33.270  44.140  38.940  1.00  0.00           H
ATOM   1479  C   ALA   108      32.370  43.910  41.430  1.00  0.00           C
ATOM   1480  O   ALA   108      31.170  44.170  41.780  1.00  0.00           O
ATOM   1481  N   ASP   109      33.420  44.510  41.990  1.00  0.00           N
ATOM   1482  H   ASP   109      34.310  44.310  41.550  1.00  0.00           H
ATOM   1483  CA  ASP   109      33.330  45.680  42.950  1.00  0.00           C
ATOM   1484  HA  ASP   109      32.490  46.310  42.660  1.00  0.00           H
ATOM   1485  CB  ASP   109      33.050  45.210  44.360  1.00  0.00           C
ATOM   1486  HB1 ASP   109      33.970  44.810  44.790  1.00  0.00           H
ATOM   1487  HB2 ASP   109      32.310  44.420  44.330  1.00  0.00           H
ATOM   1488  CG  ASP   109      32.460  46.330  45.270  1.00  0.00           C
ATOM   1489  OD1 ASP   109      32.160  47.460  44.800  1.00  0.00           O
ATOM   1490  OD2 ASP   109      32.330  46.040  46.440  1.00  0.00           O
ATOM   1491  C   ASP   109      34.670  46.490  42.880  1.00  0.00           C
ATOM   1492  O   ASP   109      35.640  46.160  42.190  1.00  0.00           O
ATOM   1493  N   ARG   110      34.760  47.580  43.630  1.00  0.00           N
ATOM   1494  H   ARG   110      33.980  47.880  44.200  1.00  0.00           H
ATOM   1495  CA  ARG   110      35.940  48.480  43.620  1.00  0.00           C
ATOM   1496  HA  ARG   110      36.320  48.550  42.600  1.00  0.00           H
ATOM   1497  CB  ARG   110      35.500  49.960  43.940  1.00  0.00           C
ATOM   1498  HB1 ARG   110      35.170  50.060  44.980  1.00  0.00           H
ATOM   1499  HB2 ARG   110      34.750  50.210  43.200  1.00  0.00           H
ATOM   1500  CG  ARG   110      36.690  50.890  43.740  1.00  0.00           C
ATOM   1501  HG1 ARG   110      37.600  50.590  44.260  1.00  0.00           H
ATOM   1502  HG2 ARG   110      36.390  51.800  44.250  1.00  0.00           H
ATOM   1503  CD  ARG   110      36.930  51.340  42.300  1.00  0.00           C
ATOM   1504  HD1 ARG   110      36.870  50.500  41.610  1.00  0.00           H
ATOM   1505  HD2 ARG   110      37.920  51.800  42.320  1.00  0.00           H
ATOM   1506  NE  ARG   110      35.990  52.380  41.800  1.00  0.00           N
ATOM   1507  HE  ARG   110      35.170  52.490  42.370  1.00  0.00           H
ATOM   1508  CZ  ARG   110      36.060  53.170  40.720  1.00  0.00           C
ATOM   1509  NH1 ARG   110      37.130  53.060  39.960  1.00  0.00           N
ATOM   1510 1HH1 ARG   110      37.530  52.130  40.060  1.00  0.00           H
ATOM   1511 2HH1 ARG   110      37.310  53.580  39.120  1.00  0.00           H
ATOM   1512  NH2 ARG   110      35.150  54.050  40.430  1.00  0.00           N
ATOM   1513 1HH2 ARG   110      34.250  54.040  40.890  1.00  0.00           H
ATOM   1514 2HH2 ARG   110      35.310  54.850  39.830  1.00  0.00           H
ATOM   1515  C   ARG   110      37.160  47.980  44.450  1.00  0.00           C
ATOM   1516  O   ARG   110      38.270  47.960  43.930  1.00  0.00           O
ATOM   1517  N   PHE   111      37.050  47.500  45.700  1.00  0.00           N
ATOM   1518  H   PHE   111      36.120  47.540  46.100  1.00  0.00           H
ATOM   1519  CA  PHE   111      38.180  47.340  46.570  1.00  0.00           C
ATOM   1520  HA  PHE   111      39.120  47.390  46.010  1.00  0.00           H
ATOM   1521  CB  PHE   111      38.220  48.460  47.570  1.00  0.00           C
ATOM   1522  HB1 PHE   111      38.930  48.290  48.380  1.00  0.00           H
ATOM   1523  HB2 PHE   111      37.260  48.490  48.090  1.00  0.00           H
ATOM   1524  CG  PHE   111      38.590  49.790  47.000  1.00  0.00           C
ATOM   1525  CD1 PHE   111      37.720  50.920  47.170  1.00  0.00           C
ATOM   1526  HD1 PHE   111      36.840  50.820  47.790  1.00  0.00           H
ATOM   1527  CE1 PHE   111      38.190  52.240  46.800  1.00  0.00           C
ATOM   1528  HE1 PHE   111      37.520  53.070  46.980  1.00  0.00           H
ATOM   1529  CZ  PHE   111      39.350  52.440  46.060  1.00  0.00           C
ATOM   1530  HZ  PHE   111      39.600  53.440  45.740  1.00  0.00           H
ATOM   1531  CE2 PHE   111      40.130  51.260  45.750  1.00  0.00           C
ATOM   1532  HE2 PHE   111      41.010  51.340  45.130  1.00  0.00           H
ATOM   1533  CD2 PHE   111      39.840  50.040  46.350  1.00  0.00           C
ATOM   1534  HD2 PHE   111      40.520  49.240  46.100  1.00  0.00           H
ATOM   1535  C   PHE   111      38.080  46.010  47.240  1.00  0.00           C
ATOM   1536  O   PHE   111      38.800  45.760  48.190  1.00  0.00           O
ATOM   1537  N   LEU   112      37.070  45.140  46.860  1.00  0.00           N
ATOM   1538  H   LEU   112      36.490  45.410  46.090  1.00  0.00           H
ATOM   1539  CA  LEU   112      36.860  43.840  47.510  1.00  0.00           C
ATOM   1540  HA  LEU   112      37.230  43.880  48.540  1.00  0.00           H
ATOM   1541  CB  LEU   112      35.360  43.400  47.540  1.00  0.00           C
ATOM   1542  HB1 LEU   112      35.300  42.390  47.950  1.00  0.00           H
ATOM   1543  HB2 LEU   112      34.970  43.520  46.530  1.00  0.00           H
ATOM   1544  CG  LEU   112      34.480  44.330  48.460  1.00  0.00           C
ATOM   1545  HG  LEU   112      34.540  45.350  48.090  1.00  0.00           H
ATOM   1546  CD1 LEU   112      33.080  43.750  48.440  1.00  0.00           C
ATOM   1547 1HD1 LEU   112      33.100  42.710  48.770  1.00  0.00           H
ATOM   1548 2HD1 LEU   112      32.340  44.250  49.060  1.00  0.00           H
ATOM   1549 3HD1 LEU   112      32.730  43.840  47.410  1.00  0.00           H
ATOM   1550  CD2 LEU   112      34.920  44.300  49.940  1.00  0.00           C
ATOM   1551 1HD2 LEU   112      34.940  43.290  50.350  1.00  0.00           H
ATOM   1552 2HD2 LEU   112      35.890  44.800  50.080  1.00  0.00           H
ATOM   1553 3HD2 LEU   112      34.210  44.920  50.490  1.00  0.00           H
ATOM   1554  C   LEU   112      37.730  42.740  46.770  1.00  0.00           C
ATOM   1555  O   LEU   112      37.860  42.810  45.580  1.00  0.00           O
ATOM   1556  N   THR   113      38.310  41.840  47.490  1.00  0.00           N
ATOM   1557  H   THR   113      38.050  41.910  48.470  1.00  0.00           H
ATOM   1558  CA  THR   113      39.280  40.810  46.940  1.00  0.00           C
ATOM   1559  HA  THR   113      39.310  40.830  45.850  1.00  0.00           H
ATOM   1560  CB  THR   113      40.720  41.130  47.470  1.00  0.00           C
ATOM   1561  HB  THR   113      41.420  40.310  47.320  1.00  0.00           H
ATOM   1562  CG2 THR   113      41.260  42.520  46.890  1.00  0.00           C
ATOM   1563 1HG2 THR   113      40.520  43.320  46.800  1.00  0.00           H
ATOM   1564 2HG2 THR   113      42.140  42.840  47.440  1.00  0.00           H
ATOM   1565 3HG2 THR   113      41.460  42.270  45.840  1.00  0.00           H
ATOM   1566  OG1 THR   113      40.670  41.260  48.860  1.00  0.00           O
ATOM   1567  HG1 THR   113      41.000  42.110  49.170  1.00  0.00           H
ATOM   1568  C   THR   113      38.990  39.340  47.250  1.00  0.00           C
ATOM   1569  O   THR   113      39.530  38.530  46.480  1.00  0.00           O
ATOM   1570  N   ARG   132      38.230  38.940  48.330  1.00  0.00           N
ATOM   1571  H   ARG   132      37.940  39.690  48.940  1.00  0.00           H
ATOM   1572  CA  ARG   132      37.620  37.640  48.450  1.00  0.00           C
ATOM   1573  HA  ARG   132      37.370  37.310  47.440  1.00  0.00           H
ATOM   1574  CB  ARG   132      38.440  36.510  49.110  1.00  0.00           C
ATOM   1575  HB1 ARG   132      38.000  35.570  48.800  1.00  0.00           H
ATOM   1576  HB2 ARG   132      38.360  36.540  50.200  1.00  0.00           H
ATOM   1577  CG  ARG   132      40.030  36.420  48.800  1.00  0.00           C
ATOM   1578  HG1 ARG   132      40.520  37.310  49.170  1.00  0.00           H
ATOM   1579  HG2 ARG   132      40.180  36.270  47.730  1.00  0.00           H
ATOM   1580  CD  ARG   132      40.710  35.170  49.460  1.00  0.00           C
ATOM   1581  HD1 ARG   132      40.440  34.250  48.950  1.00  0.00           H
ATOM   1582  HD2 ARG   132      40.520  35.030  50.520  1.00  0.00           H
ATOM   1583  NE  ARG   132      42.170  35.320  49.160  1.00  0.00           N
ATOM   1584  HE  ARG   132      42.550  36.250  49.020  1.00  0.00           H
ATOM   1585  CZ  ARG   132      43.130  34.410  49.390  1.00  0.00           C
ATOM   1586  NH1 ARG   132      42.890  33.200  49.630  1.00  0.00           N
ATOM   1587 1HH1 ARG   132      41.960  32.820  49.600  1.00  0.00           H
ATOM   1588 2HH1 ARG   132      43.660  32.580  49.840  1.00  0.00           H
ATOM   1589  NH2 ARG   132      44.300  34.780  49.510  1.00  0.00           N
ATOM   1590 1HH2 ARG   132      44.580  35.740  49.410  1.00  0.00           H
ATOM   1591 2HH2 ARG   132      45.000  34.050  49.430  1.00  0.00           H
ATOM   1592  C   ARG   132      36.280  37.590  49.150  1.00  0.00           C
ATOM   1593  O   ARG   132      35.500  36.590  49.010  1.00  0.00           O
ATOM   1594  N   SER   133      35.850  38.600  49.830  1.00  0.00           N
ATOM   1595  H   SER   133      36.510  39.350  49.890  1.00  0.00           H
ATOM   1596  CA  SER   133      34.530  38.720  50.470  1.00  0.00           C
ATOM   1597  HA  SER   133      34.420  37.870  51.150  1.00  0.00           H
ATOM   1598  CB  SER   133      34.460  40.000  51.310  1.00  0.00           C
ATOM   1599  HB1 SER   133      34.600  40.800  50.580  1.00  0.00           H
ATOM   1600  HB2 SER   133      35.240  39.950  52.070  1.00  0.00           H
ATOM   1601  OG  SER   133      33.300  40.070  52.120  1.00  0.00           O
ATOM   1602  HG  SER   133      33.460  39.800  53.020  1.00  0.00           H
ATOM   1603  C   SER   133      33.360  38.780  49.500  1.00  0.00           C
ATOM   1604  O   SER   133      33.480  39.540  48.530  1.00  0.00           O
ATOM   1605  N   VAL   134      32.270  38.110  49.880  1.00  0.00           N
ATOM   1606  H   VAL   134      32.360  37.520  50.690  1.00  0.00           H
ATOM   1607  CA  VAL   134      31.000  38.040  49.110  1.00  0.00           C
ATOM   1608  HA  VAL   134      31.340  37.840  48.090  1.00  0.00           H
ATOM   1609  CB  VAL   134      30.190  36.860  49.670  1.00  0.00           C
ATOM   1610  HB  VAL   134      29.380  36.710  48.960  1.00  0.00           H
ATOM   1611  CG1 VAL   134      31.070  35.550  49.630  1.00  0.00           C
ATOM   1612 1HG1 VAL   134      30.470  34.720  49.990  1.00  0.00           H
ATOM   1613 2HG1 VAL   134      31.520  35.410  48.640  1.00  0.00           H
ATOM   1614 3HG1 VAL   134      31.900  35.540  50.340  1.00  0.00           H
ATOM   1615  CG2 VAL   134      29.430  37.160  50.990  1.00  0.00           C
ATOM   1616 1HG2 VAL   134      28.880  36.260  51.260  1.00  0.00           H
ATOM   1617 2HG2 VAL   134      30.140  37.520  51.740  1.00  0.00           H
ATOM   1618 3HG2 VAL   134      28.640  37.900  50.890  1.00  0.00           H
ATOM   1619  C   VAL   134      30.180  39.280  48.910  1.00  0.00           C
ATOM   1620  O   VAL   134      29.160  39.290  48.230  1.00  0.00           O
ATOM   1621  N   LYS   135      30.720  40.400  49.280  1.00  0.00           N
ATOM   1622  H   LYS   135      31.610  40.330  49.750  1.00  0.00           H
ATOM   1623  CA  LYS   135      30.090  41.750  49.330  1.00  0.00           C
ATOM   1624  HA  LYS   135      29.010  41.620  49.430  1.00  0.00           H
ATOM   1625  CB  LYS   135      30.550  42.480  50.630  1.00  0.00           C
ATOM   1626  HB1 LYS   135      30.130  43.480  50.560  1.00  0.00           H
ATOM   1627  HB2 LYS   135      31.640  42.490  50.560  1.00  0.00           H
ATOM   1628  CG  LYS   135      30.060  41.760  51.910  1.00  0.00           C
ATOM   1629  HG1 LYS   135      30.500  40.760  51.810  1.00  0.00           H
ATOM   1630  HG2 LYS   135      28.970  41.800  51.860  1.00  0.00           H
ATOM   1631  CD  LYS   135      30.540  42.320  53.260  1.00  0.00           C
ATOM   1632  HD1 LYS   135      30.230  43.360  53.380  1.00  0.00           H
ATOM   1633  HD2 LYS   135      31.630  42.320  53.380  1.00  0.00           H
ATOM   1634  CE  LYS   135      29.960  41.360  54.300  1.00  0.00           C
ATOM   1635  HE1 LYS   135      30.260  40.360  54.000  1.00  0.00           H
ATOM   1636  HE2 LYS   135      28.870  41.340  54.240  1.00  0.00           H
ATOM   1637  NZ  LYS   135      30.460  41.500  55.680  1.00  0.00           N
ATOM   1638  HZ1 LYS   135      31.440  41.350  55.850  1.00  0.00           H
ATOM   1639  HZ2 LYS   135      30.230  42.440  55.970  1.00  0.00           H
ATOM   1640  HZ3 LYS   135      30.040  40.810  56.280  1.00  0.00           H
ATOM   1641  C   LYS   135      30.340  42.450  47.960  1.00  0.00           C
ATOM   1642  O   LYS   135      29.950  43.590  47.790  1.00  0.00           O
ATOM   1643  N   TYR   136      30.850  41.690  46.950  1.00  0.00           N
ATOM   1644  H   TYR   136      31.210  40.780  47.220  1.00  0.00           H
ATOM   1645  CA  TYR   136      30.910  42.120  45.540  1.00  0.00           C
ATOM   1646  HA  TYR   136      31.650  42.900  45.370  1.00  0.00           H
ATOM   1647  CB  TYR   136      31.210  40.900  44.690  1.00  0.00           C
ATOM   1648  HB1 TYR   136      30.920  41.110  43.670  1.00  0.00           H
ATOM   1649  HB2 TYR   136      30.690  40.000  45.020  1.00  0.00           H
ATOM   1650  CG  TYR   136      32.700  40.690  44.750  1.00  0.00           C
ATOM   1651  CD1 TYR   136      33.310  39.730  45.520  1.00  0.00           C
ATOM   1652  HD1 TYR   136      32.750  39.050  46.150  1.00  0.00           H
ATOM   1653  CE1 TYR   136      34.710  39.580  45.610  1.00  0.00           C
ATOM   1654  HE1 TYR   136      35.150  38.870  46.310  1.00  0.00           H
ATOM   1655  CZ  TYR   136      35.530  40.390  44.880  1.00  0.00           C
ATOM   1656  OH  TYR   136      36.860  40.230  44.950  1.00  0.00           O
ATOM   1657  HH  TYR   136      37.270  41.030  44.630  1.00  0.00           H
ATOM   1658  CE2 TYR   136      34.970  41.380  44.050  1.00  0.00           C
ATOM   1659  HE2 TYR   136      35.640  42.080  43.580  1.00  0.00           H
ATOM   1660  CD2 TYR   136      33.520  41.490  44.020  1.00  0.00           C
ATOM   1661  HD2 TYR   136      33.030  42.260  43.450  1.00  0.00           H
ATOM   1662  C   TYR   136      29.550  42.570  44.990  1.00  0.00           C
ATOM   1663  O   TYR   136      28.590  41.850  45.190  1.00  0.00           O
ATOM   1664  N   ASP   137      29.530  43.790  44.400  1.00  0.00           N
ATOM   1665  H   ASP   137      30.410  44.260  44.280  1.00  0.00           H
ATOM   1666  CA  ASP   137      28.340  44.570  44.100  1.00  0.00           C
ATOM   1667  HA  ASP   137      27.750  44.590  45.020  1.00  0.00           H
ATOM   1668  CB  ASP   137      28.790  46.020  43.770  1.00  0.00           C
ATOM   1669  HB1 ASP   137      28.960  46.140  42.700  1.00  0.00           H
ATOM   1670  HB2 ASP   137      29.770  46.240  44.190  1.00  0.00           H
ATOM   1671  CG  ASP   137      27.820  47.090  44.110  1.00  0.00           C
ATOM   1672  OD1 ASP   137      28.140  48.300  43.900  1.00  0.00           O
ATOM   1673  OD2 ASP   137      26.660  46.790  44.520  1.00  0.00           O
ATOM   1674  C   ASP   137      27.570  44.000  42.930  1.00  0.00           C
ATOM   1675  O   ASP   137      26.360  43.790  42.940  1.00  0.00           O
ATOM   1676  N   TYR   138      28.320  43.550  41.930  1.00  0.00           N
ATOM   1677  H   TYR   138      29.310  43.460  42.110  1.00  0.00           H
ATOM   1678  CA  TYR   138      27.730  42.930  40.700  1.00  0.00           C
ATOM   1679  HA  TYR   138      26.650  43.080  40.790  1.00  0.00           H
ATOM   1680  CB  TYR   138      28.070  43.720  39.410  1.00  0.00           C
ATOM   1681  HB1 TYR   138      27.520  43.240  38.590  1.00  0.00           H
ATOM   1682  HB2 TYR   138      29.110  43.550  39.130  1.00  0.00           H
ATOM   1683  CG  TYR   138      27.840  45.200  39.630  1.00  0.00           C
ATOM   1684  CD1 TYR   138      28.950  46.080  39.740  1.00  0.00           C
ATOM   1685  HD1 TYR   138      29.960  45.700  39.720  1.00  0.00           H
ATOM   1686  CE1 TYR   138      28.690  47.450  39.730  1.00  0.00           C
ATOM   1687  HE1 TYR   138      29.530  48.130  39.720  1.00  0.00           H
ATOM   1688  CZ  TYR   138      27.380  47.900  39.880  1.00  0.00           C
ATOM   1689  OH  TYR   138      27.240  49.270  39.950  1.00  0.00           O
ATOM   1690  HH  TYR   138      26.340  49.570  40.090  1.00  0.00           H
ATOM   1691  CE2 TYR   138      26.310  47.000  39.840  1.00  0.00           C
ATOM   1692  HE2 TYR   138      25.300  47.390  39.910  1.00  0.00           H
ATOM   1693  CD2 TYR   138      26.510  45.640  39.750  1.00  0.00           C
ATOM   1694  HD2 TYR   138      25.650  44.980  39.640  1.00  0.00           H
ATOM   1695  C   TYR   138      27.910  41.380  40.540  1.00  0.00           C
ATOM   1696  O   TYR   138      29.010  40.920  40.800  1.00  0.00           O
ATOM   1697  N   TRP   139      26.810  40.710  40.120  1.00  0.00           N
ATOM   1698  H   TRP   139      26.010  41.240  39.790  1.00  0.00           H
ATOM   1699  CA  TRP   139      26.810  39.240  39.930  1.00  0.00           C
ATOM   1700  HA  TRP   139      27.830  38.870  40.010  1.00  0.00           H
ATOM   1701  CB  TRP   139      26.120  38.460  41.080  1.00  0.00           C
ATOM   1702  HB1 TRP   139      25.930  37.450  40.710  1.00  0.00           H
ATOM   1703  HB2 TRP   139      25.200  38.950  41.420  1.00  0.00           H
ATOM   1704  CG  TRP   139      26.960  38.330  42.390  1.00  0.00           C
ATOM   1705  CD1 TRP   139      27.280  39.360  43.180  1.00  0.00           C
ATOM   1706  HD1 TRP   139      26.980  40.380  43.000  1.00  0.00           H
ATOM   1707  NE1 TRP   139      28.200  38.950  44.100  1.00  0.00           N
ATOM   1708  HE1 TRP   139      28.770  39.630  44.570  1.00  0.00           H
ATOM   1709  CE2 TRP   139      28.600  37.650  43.840  1.00  0.00           C
ATOM   1710  CZ2 TRP   139      29.590  36.850  44.420  1.00  0.00           C
ATOM   1711  HZ2 TRP   139      30.310  37.310  45.080  1.00  0.00           H
ATOM   1712  CH2 TRP   139      29.690  35.480  44.100  1.00  0.00           C
ATOM   1713  HH2 TRP   139      30.430  34.890  44.610  1.00  0.00           H
ATOM   1714  CZ3 TRP   139      28.780  34.910  43.180  1.00  0.00           C
ATOM   1715  HZ3 TRP   139      28.800  33.860  42.910  1.00  0.00           H
ATOM   1716  CE3 TRP   139      27.770  35.760  42.570  1.00  0.00           C
ATOM   1717  HE3 TRP   139      27.090  35.350  41.840  1.00  0.00           H
ATOM   1718  CD2 TRP   139      27.710  37.160  42.850  1.00  0.00           C
ATOM   1719  C   TRP   139      26.280  38.880  38.530  1.00  0.00           C
ATOM   1720  O   TRP   139      25.630  39.710  37.890  1.00  0.00           O
ATOM   1721  N   GLY   140      26.430  37.650  37.980  1.00  0.00           N
ATOM   1722  H   GLY   140      26.980  37.040  38.560  1.00  0.00           H
ATOM   1723  CA  GLY   140      25.870  37.100  36.670  1.00  0.00           C
ATOM   1724  HA1 GLY   140      26.630  36.730  35.980  1.00  0.00           H
ATOM   1725  HA2 GLY   140      25.500  37.880  36.010  1.00  0.00           H
ATOM   1726  C   GLY   140      24.920  35.950  36.920  1.00  0.00           C
ATOM   1727  O   GLY   140      23.970  36.140  37.640  1.00  0.00           O
ATOM   1728  N   GLN   141      25.100  34.820  36.350  1.00  0.00           N
ATOM   1729  H   GLN   141      25.940  34.790  35.790  1.00  0.00           H
ATOM   1730  CA  GLN   141      24.280  33.620  36.620  1.00  0.00           C
ATOM   1731  HA  GLN   141      23.730  33.620  37.560  1.00  0.00           H
ATOM   1732  CB  GLN   141      23.360  33.370  35.370  1.00  0.00           C
ATOM   1733  HB1 GLN   141      22.790  32.460  35.570  1.00  0.00           H
ATOM   1734  HB2 GLN   141      23.900  33.160  34.450  1.00  0.00           H
ATOM   1735  CG  GLN   141      22.310  34.540  35.120  1.00  0.00           C
ATOM   1736  HG1 GLN   141      22.750  35.530  35.000  1.00  0.00           H
ATOM   1737  HG2 GLN   141      21.670  34.670  35.990  1.00  0.00           H
ATOM   1738  CD  GLN   141      21.550  34.270  33.780  1.00  0.00           C
ATOM   1739  OE1 GLN   141      20.640  33.490  33.680  1.00  0.00           O
ATOM   1740  NE2 GLN   141      21.940  34.880  32.700  1.00  0.00           N
ATOM   1741 1HE2 GLN   141      22.720  35.520  32.760  1.00  0.00           H
ATOM   1742 2HE2 GLN   141      21.530  34.610  31.820  1.00  0.00           H
ATOM   1743  C   GLN   141      25.110  32.280  36.760  1.00  0.00           C
ATOM   1744  O   GLN   141      24.470  31.270  37.020  1.00  0.00           O
ATOM   1745  N   GLY   142      26.470  32.400  36.570  1.00  0.00           N
ATOM   1746  H   GLY   142      26.820  33.350  36.510  1.00  0.00           H
ATOM   1747  CA  GLY   142      27.530  31.400  36.530  1.00  0.00           C
ATOM   1748  HA1 GLY   142      27.410  30.910  37.500  1.00  0.00           H
ATOM   1749  HA2 GLY   142      28.530  31.840  36.450  1.00  0.00           H
ATOM   1750  C   GLY   142      27.450  30.550  35.210  1.00  0.00           C
ATOM   1751  O   GLY   142      26.470  30.540  34.430  1.00  0.00           O
ATOM   1752  N   THR   143      28.410  29.640  35.020  1.00  0.00           N
ATOM   1753  H   THR   143      29.120  29.530  35.730  1.00  0.00           H
ATOM   1754  CA  THR   143      28.570  28.710  33.890  1.00  0.00           C
ATOM   1755  HA  THR   143      27.660  28.640  33.280  1.00  0.00           H
ATOM   1756  CB  THR   143      29.690  29.240  32.930  1.00  0.00           C
ATOM   1757  HB  THR   143      29.600  30.310  32.780  1.00  0.00           H
ATOM   1758  CG2 THR   143      31.160  29.280  33.470  1.00  0.00           C
ATOM   1759 1HG2 THR   143      31.330  28.280  33.870  1.00  0.00           H
ATOM   1760 2HG2 THR   143      31.900  29.390  32.680  1.00  0.00           H
ATOM   1761 3HG2 THR   143      31.280  30.110  34.170  1.00  0.00           H
ATOM   1762  OG1 THR   143      29.760  28.610  31.670  1.00  0.00           O
ATOM   1763  HG1 THR   143      28.900  28.290  31.390  1.00  0.00           H
ATOM   1764  C   THR   143      28.950  27.380  34.490  1.00  0.00           C
ATOM   1765  O   THR   143      29.520  27.340  35.610  1.00  0.00           O
ATOM   1766  N   GLN   144      28.610  26.280  33.790  1.00  0.00           N
ATOM   1767  H   GLN   144      28.050  26.290  32.950  1.00  0.00           H
ATOM   1768  CA  GLN   144      28.680  24.900  34.370  1.00  0.00           C
ATOM   1769  HA  GLN   144      28.790  24.930  35.450  1.00  0.00           H
ATOM   1770  CB  GLN   144      27.330  24.270  34.210  1.00  0.00           C
ATOM   1771  HB1 GLN   144      27.350  23.230  34.550  1.00  0.00           H
ATOM   1772  HB2 GLN   144      27.140  24.170  33.140  1.00  0.00           H
ATOM   1773  CG  GLN   144      26.140  25.000  34.900  1.00  0.00           C
ATOM   1774  HG1 GLN   144      26.490  25.180  35.920  1.00  0.00           H
ATOM   1775  HG2 GLN   144      25.320  24.280  34.990  1.00  0.00           H
ATOM   1776  CD  GLN   144      25.650  26.200  34.070  1.00  0.00           C
ATOM   1777  OE1 GLN   144      25.620  27.330  34.510  1.00  0.00           O
ATOM   1778  NE2 GLN   144      25.270  26.030  32.830  1.00  0.00           N
ATOM   1779 1HE2 GLN   144      25.340  25.100  32.430  1.00  0.00           H
ATOM   1780 2HE2 GLN   144      25.020  26.820  32.250  1.00  0.00           H
ATOM   1781  C   GLN   144      29.800  24.030  33.880  1.00  0.00           C
ATOM   1782  O   GLN   144      30.190  24.030  32.710  1.00  0.00           O
ATOM   1783  N   VAL   145      30.240  23.180  34.830  1.00  0.00           N
ATOM   1784  H   VAL   145      29.950  23.350  35.780  1.00  0.00           H
ATOM   1785  CA  VAL   145      31.240  22.140  34.490  1.00  0.00           C
ATOM   1786  HA  VAL   145      31.230  22.040  33.400  1.00  0.00           H
ATOM   1787  CB  VAL   145      32.700  22.530  34.970  1.00  0.00           C
ATOM   1788  HB  VAL   145      32.770  22.350  36.050  1.00  0.00           H
ATOM   1789  CG1 VAL   145      33.710  21.570  34.360  1.00  0.00           C
ATOM   1790 1HG1 VAL   145      34.720  21.760  34.740  1.00  0.00           H
ATOM   1791 2HG1 VAL   145      33.480  20.510  34.530  1.00  0.00           H
ATOM   1792 3HG1 VAL   145      33.690  21.620  33.270  1.00  0.00           H
ATOM   1793  CG2 VAL   145      33.190  23.940  34.700  1.00  0.00           C
ATOM   1794 1HG2 VAL   145      34.250  24.050  34.890  1.00  0.00           H
ATOM   1795 2HG2 VAL   145      32.910  24.120  33.660  1.00  0.00           H
ATOM   1796 3HG2 VAL   145      32.550  24.610  35.260  1.00  0.00           H
ATOM   1797  C   VAL   145      30.730  20.720  35.030  1.00  0.00           C
ATOM   1798  O   VAL   145      30.310  20.700  36.180  1.00  0.00           O
ATOM   1799  N   THR   146      31.000  19.600  34.260  1.00  0.00           N
ATOM   1800  H   THR   146      31.430  19.740  33.360  1.00  0.00           H
ATOM   1801  CA  THR   146      31.140  18.260  34.760  1.00  0.00           C
ATOM   1802  HA  THR   146      31.210  18.370  35.840  1.00  0.00           H
ATOM   1803  CB  THR   146      29.910  17.290  34.510  1.00  0.00           C
ATOM   1804  HB  THR   146      29.830  17.100  33.440  1.00  0.00           H
ATOM   1805  CG2 THR   146      30.040  15.950  35.190  1.00  0.00           C
ATOM   1806 1HG2 THR   146      30.630  15.400  34.460  1.00  0.00           H
ATOM   1807 2HG2 THR   146      30.440  16.110  36.190  1.00  0.00           H
ATOM   1808 3HG2 THR   146      29.120  15.370  35.200  1.00  0.00           H
ATOM   1809  OG1 THR   146      28.770  17.950  35.010  1.00  0.00           O
ATOM   1810  HG1 THR   146      28.580  18.770  34.550  1.00  0.00           H
ATOM   1811  C   THR   146      32.410  17.560  34.180  1.00  0.00           C
ATOM   1812  O   THR   146      32.610  17.610  32.980  1.00  0.00           O
ATOM   1813  N   VAL   147      33.160  16.880  35.030  1.00  0.00           N
ATOM   1814  H   VAL   147      32.930  17.000  36.010  1.00  0.00           H
ATOM   1815  CA  VAL   147      34.330  16.010  34.810  1.00  0.00           C
ATOM   1816  HA  VAL   147      34.780  16.170  33.830  1.00  0.00           H
ATOM   1817  CB  VAL   147      35.350  16.350  35.960  1.00  0.00           C
ATOM   1818  HB  VAL   147      34.880  16.160  36.920  1.00  0.00           H
ATOM   1819  CG1 VAL   147      36.660  15.580  35.730  1.00  0.00           C
ATOM   1820 1HG1 VAL   147      37.220  15.850  34.830  1.00  0.00           H
ATOM   1821 2HG1 VAL   147      37.310  15.610  36.610  1.00  0.00           H
ATOM   1822 3HG1 VAL   147      36.440  14.530  35.540  1.00  0.00           H
ATOM   1823  CG2 VAL   147      35.740  17.850  35.850  1.00  0.00           C
ATOM   1824 1HG2 VAL   147      34.910  18.530  36.010  1.00  0.00           H
ATOM   1825 2HG2 VAL   147      36.550  18.060  36.560  1.00  0.00           H
ATOM   1826 3HG2 VAL   147      36.150  18.080  34.870  1.00  0.00           H
ATOM   1827  C   VAL   147      33.830  14.590  34.880  1.00  0.00           C
ATOM   1828  O   VAL   147      32.980  14.260  35.700  1.00  0.00           O
ATOM   1829  N   SER   148      34.490  13.790  34.030  1.00  0.00           N
ATOM   1830  H   SER   148      34.990  14.270  33.300  1.00  0.00           H
ATOM   1831  CA  SER   148      34.150  12.410  33.850  1.00  0.00           C
ATOM   1832  HA  SER   148      33.770  12.090  34.820  1.00  0.00           H
ATOM   1833  CB  SER   148      33.070  12.290  32.710  1.00  0.00           C
ATOM   1834  HB1 SER   148      32.260  12.970  32.930  1.00  0.00           H
ATOM   1835  HB2 SER   148      32.610  11.320  32.480  1.00  0.00           H
ATOM   1836  OG  SER   148      33.680  12.680  31.500  1.00  0.00           O
ATOM   1837  HG  SER   148      34.120  13.530  31.630  1.00  0.00           H
ATOM   1838  C   SER   148      35.400  11.510  33.630  1.00  0.00           C
ATOM   1839  O   SER   148      36.570  11.930  33.830  1.00  0.00           O
ATOM   1840  N   SER   149      35.120  10.210  33.480  1.00  0.00           N
ATOM   1841  H   SER   149      34.150   9.910  33.420  1.00  0.00           H
ATOM   1842  CA  SER   149      36.210   9.230  33.430  1.00  0.00           C
ATOM   1843  HA  SER   149      37.250   9.550  33.280  1.00  0.00           H
ATOM   1844  CB  SER   149      36.300   8.570  34.840  1.00  0.00           C
ATOM   1845  HB1 SER   149      36.720   7.560  34.800  1.00  0.00           H
ATOM   1846  HB2 SER   149      35.260   8.560  35.170  1.00  0.00           H
ATOM   1847  OG  SER   149      37.030   9.400  35.680  1.00  0.00           O
ATOM   1848  HG  SER   149      36.460  10.170  35.660  1.00  0.00           H
ATOM   1849  C   SER   149      35.960   8.120  32.420  1.00  0.00           C
ATOM   1850  OC1 SER   149      34.800   7.660  32.280  1.00  0.00           O
ATOM   1851  OC2 SER   149      36.860   7.810  31.650  1.00  0.00           O
TER
ENDMDL
