# Supplementary material for: Targeting Ras-binding domain of ELMO1 by computational nanobody design
Source: Commun Biol. 2023 Mar 17;6:284. doi: 10.1038/s42003-023-04657-w (PMC10023680; doi:10.1038/s42003-023-04657-w)
Supplement: Supplementary file 4 — Supplementary Data 2 [file 42003_2023_4657_MOESM4_ESM.zip › MD_input_output/Nb01_snapshot/snapshot_052000_CDR2.pdb]

ATOM    724  N   SER    57      40.130  33.200  33.420  1.00  0.00           N
ATOM    725  H   SER    57      41.070  33.340  33.760  1.00  0.00           H
ATOM    726  CA  SER    57      39.430  34.290  32.750  1.00  0.00           C
ATOM    727  HA  SER    57      38.760  33.860  32.010  1.00  0.00           H
ATOM    728  CB  SER    57      38.590  35.000  33.830  1.00  0.00           C
ATOM    729  HB1 SER    57      38.230  34.230  34.510  1.00  0.00           H
ATOM    730  HB2 SER    57      37.790  35.580  33.370  1.00  0.00           H
ATOM    731  OG  SER    57      39.400  35.860  34.630  1.00  0.00           O
ATOM    732  HG  SER    57      39.390  35.480  35.510  1.00  0.00           H
ATOM    733  C   SER    57      40.330  35.280  32.070  1.00  0.00           C
ATOM    734  O   SER    57      41.550  35.340  32.410  1.00  0.00           O
ATOM    735  N   ILE    58      39.780  36.120  31.200  1.00  0.00           N
ATOM    736  H   ILE    58      38.820  35.970  30.920  1.00  0.00           H
ATOM    737  CA  ILE    58      40.500  37.130  30.320  1.00  0.00           C
ATOM    738  HA  ILE    58      41.490  37.280  30.750  1.00  0.00           H
ATOM    739  CB  ILE    58      40.640  36.520  28.890  1.00  0.00           C
ATOM    740  HB  ILE    58      41.220  35.630  29.090  1.00  0.00           H
ATOM    741  CG2 ILE    58      39.300  36.180  28.150  1.00  0.00           C
ATOM    742 1HG2 ILE    58      38.560  36.980  28.150  1.00  0.00           H
ATOM    743 2HG2 ILE    58      39.430  35.990  27.080  1.00  0.00           H
ATOM    744 3HG2 ILE    58      38.920  35.230  28.520  1.00  0.00           H
ATOM    745  CG1 ILE    58      41.510  37.450  28.000  1.00  0.00           C
ATOM    746 1HG1 ILE    58      42.230  37.940  28.650  1.00  0.00           H
ATOM    747 2HG1 ILE    58      40.910  38.210  27.490  1.00  0.00           H
ATOM    748  CD  ILE    58      42.310  36.570  27.040  1.00  0.00           C
ATOM    749  HD1 ILE    58      43.020  35.990  27.630  1.00  0.00           H
ATOM    750  HD2 ILE    58      41.730  36.000  26.310  1.00  0.00           H
ATOM    751  HD3 ILE    58      42.950  37.250  26.470  1.00  0.00           H
ATOM    752  C   ILE    58      39.820  38.480  30.250  1.00  0.00           C
ATOM    753  O   ILE    58      38.630  38.540  29.960  1.00  0.00           O
ATOM    754  N   LYS    59      40.520  39.560  30.590  1.00  0.00           N
ATOM    755  H   LYS    59      41.480  39.460  30.900  1.00  0.00           H
ATOM    756  CA  LYS    59      39.990  40.900  30.490  1.00  0.00           C
ATOM    757  HA  LYS    59      38.960  40.880  30.870  1.00  0.00           H
ATOM    758  CB  LYS    59      40.690  41.830  31.490  1.00  0.00           C
ATOM    759  HB1 LYS    59      40.130  42.750  31.330  1.00  0.00           H
ATOM    760  HB2 LYS    59      41.700  42.070  31.160  1.00  0.00           H
ATOM    761  CG  LYS    59      40.810  41.520  32.990  1.00  0.00           C
ATOM    762  HG1 LYS    59      41.670  40.860  33.090  1.00  0.00           H
ATOM    763  HG2 LYS    59      39.870  41.040  33.220  1.00  0.00           H
ATOM    764  CD  LYS    59      40.950  42.810  33.720  1.00  0.00           C
ATOM    765  HD1 LYS    59      40.070  43.450  33.620  1.00  0.00           H
ATOM    766  HD2 LYS    59      41.800  43.340  33.310  1.00  0.00           H
ATOM    767  CE  LYS    59      41.250  42.680  35.220  1.00  0.00           C
ATOM    768  HE1 LYS    59      41.820  41.770  35.400  1.00  0.00           H
ATOM    769  HE2 LYS    59      40.270  42.490  35.660  1.00  0.00           H
ATOM    770  NZ  LYS    59      41.940  43.850  35.820  1.00  0.00           N
ATOM    771  HZ1 LYS    59      42.020  43.700  36.810  1.00  0.00           H
ATOM    772  HZ2 LYS    59      42.860  43.940  35.410  1.00  0.00           H
ATOM    773  HZ3 LYS    59      41.490  44.700  35.520  1.00  0.00           H
ATOM    774  C   LYS    59      40.070  41.530  29.100  1.00  0.00           C
ATOM    775  O   LYS    59      40.660  40.930  28.180  1.00  0.00           O
ATOM    776  N   TRP    60      39.400  42.660  28.940  1.00  0.00           N
ATOM    777  H   TRP    60      38.890  43.060  29.720  1.00  0.00           H
ATOM    778  CA  TRP    60      39.200  43.230  27.650  1.00  0.00           C
ATOM    779  HA  TRP    60      38.770  42.440  27.030  1.00  0.00           H
ATOM    780  CB  TRP    60      38.260  44.430  27.770  1.00  0.00           C
ATOM    781  HB1 TRP    60      37.320  43.880  27.890  1.00  0.00           H
ATOM    782  HB2 TRP    60      38.300  45.050  26.880  1.00  0.00           H
ATOM    783  CG  TRP    60      38.320  45.290  29.030  1.00  0.00           C
ATOM    784  CD1 TRP    60      37.500  45.080  30.110  1.00  0.00           C
ATOM    785  HD1 TRP    60      36.830  44.260  30.280  1.00  0.00           H
ATOM    786  NE1 TRP    60      37.640  46.040  31.120  1.00  0.00           N
ATOM    787  HE1 TRP    60      37.280  45.970  32.060  1.00  0.00           H
ATOM    788  CE2 TRP    60      38.740  46.740  30.790  1.00  0.00           C
ATOM    789  CZ2 TRP    60      39.450  47.720  31.480  1.00  0.00           C
ATOM    790  HZ2 TRP    60      39.210  47.930  32.510  1.00  0.00           H
ATOM    791  CH2 TRP    60      40.470  48.370  30.870  1.00  0.00           C
ATOM    792  HH2 TRP    60      41.000  49.190  31.340  1.00  0.00           H
ATOM    793  CZ3 TRP    60      40.990  47.970  29.620  1.00  0.00           C
ATOM    794  HZ3 TRP    60      41.890  48.470  29.290  1.00  0.00           H
ATOM    795  CE3 TRP    60      40.220  47.070  28.830  1.00  0.00           C
ATOM    796  HE3 TRP    60      40.500  46.850  27.800  1.00  0.00           H
ATOM    797  CD2 TRP    60      39.090  46.450  29.400  1.00  0.00           C
ATOM    798  C   TRP    60      40.500  43.690  27.030  1.00  0.00           C
ATOM    799  O   TRP    60      40.670  43.760  25.820  1.00  0.00           O
ATOM    800  N   ALA    61      41.520  44.010  27.840  1.00  0.00           N
ATOM    801  H   ALA    61      41.340  44.030  28.840  1.00  0.00           H
ATOM    802  CA  ALA    61      42.840  44.360  27.340  1.00  0.00           C
ATOM    803  HA  ALA    61      42.790  44.920  26.410  1.00  0.00           H
ATOM    804  CB  ALA    61      43.490  45.300  28.360  1.00  0.00           C
ATOM    805  HB1 ALA    61      42.830  46.170  28.370  1.00  0.00           H
ATOM    806  HB2 ALA    61      43.440  44.820  29.330  1.00  0.00           H
ATOM    807  HB3 ALA    61      44.500  45.530  28.020  1.00  0.00           H
ATOM    808  C   ALA    61      43.680  43.190  27.050  1.00  0.00           C
ATOM    809  O   ALA    61      44.930  43.280  27.010  1.00  0.00           O
ATOM    810  N   GLY    65      43.100  41.940  26.890  1.00  0.00           N
ATOM    811  H   GLY    65      42.110  41.910  27.080  1.00  0.00           H
ATOM    812  CA  GLY    65      43.780  40.650  26.670  1.00  0.00           C
ATOM    813  HA1 GLY    65      44.470  40.860  25.870  1.00  0.00           H
ATOM    814  HA2 GLY    65      43.050  39.890  26.370  1.00  0.00           H
ATOM    815  C   GLY    65      44.410  40.060  27.930  1.00  0.00           C
ATOM    816  O   GLY    65      45.110  39.090  27.730  1.00  0.00           O
ATOM    817  N   ASP    66      44.210  40.660  29.140  1.00  0.00           N
ATOM    818  H   ASP    66      43.600  41.470  29.150  1.00  0.00           H
ATOM    819  CA  ASP    66      44.940  40.200  30.360  1.00  0.00           C
ATOM    820  HA  ASP    66      46.000  40.240  30.100  1.00  0.00           H
ATOM    821  CB  ASP    66      44.740  41.310  31.450  1.00  0.00           C
ATOM    822  HB1 ASP    66      43.690  41.530  31.670  1.00  0.00           H
ATOM    823  HB2 ASP    66      45.280  42.150  31.010  1.00  0.00           H
ATOM    824  CG  ASP    66      45.420  40.980  32.750  1.00  0.00           C
ATOM    825  OD1 ASP    66      46.690  41.130  32.820  1.00  0.00           O
ATOM    826  OD2 ASP    66      44.830  40.520  33.720  1.00  0.00           O
ATOM    827  C   ASP    66      44.390  38.850  30.830  1.00  0.00           C
ATOM    828  O   ASP    66      43.270  38.790  31.230  1.00  0.00           O
ATOM    829  N   ARG    67      45.180  37.770  30.850  1.00  0.00           N
ATOM    830  H   ARG    67      46.140  38.000  30.610  1.00  0.00           H
ATOM    831  CA  ARG    67      44.780  36.430  31.360  1.00  0.00           C
ATOM    832  HA  ARG    67      43.750  36.170  31.110  1.00  0.00           H
ATOM    833  CB  ARG    67      45.610  35.310  30.720  1.00  0.00           C
ATOM    834  HB1 ARG    67      45.440  34.370  31.250  1.00  0.00           H
ATOM    835  HB2 ARG    67      46.670  35.510  30.850  1.00  0.00           H
ATOM    836  CG  ARG    67      45.360  35.050  29.250  1.00  0.00           C
ATOM    837  HG1 ARG    67      44.370  35.170  28.810  1.00  0.00           H
ATOM    838  HG2 ARG    67      45.630  34.000  29.210  1.00  0.00           H
ATOM    839  CD  ARG    67      46.360  35.780  28.370  1.00  0.00           C
ATOM    840  HD1 ARG    67      47.390  35.550  28.670  1.00  0.00           H
ATOM    841  HD2 ARG    67      46.120  36.840  28.470  1.00  0.00           H
ATOM    842  NE  ARG    67      46.270  35.460  26.920  1.00  0.00           N
ATOM    843  HE  ARG    67      46.000  34.520  26.690  1.00  0.00           H
ATOM    844  CZ  ARG    67      46.500  36.230  25.890  1.00  0.00           C
ATOM    845  NH1 ARG    67      46.600  37.500  26.080  1.00  0.00           N
ATOM    846 1HH1 ARG    67      46.200  37.930  26.900  1.00  0.00           H
ATOM    847 2HH1 ARG    67      46.880  38.120  25.340  1.00  0.00           H
ATOM    848  NH2 ARG    67      46.400  35.670  24.720  1.00  0.00           N
ATOM    849 1HH2 ARG    67      46.250  34.700  24.520  1.00  0.00           H
ATOM    850 2HH2 ARG    67      46.570  36.370  24.000  1.00  0.00           H
ATOM    851  C   ARG    67      45.020  36.310  32.890  1.00  0.00           C
ATOM    852  O   ARG    67      46.120  36.620  33.410  1.00  0.00           O
ATOM    853  N   THR    68      44.120  35.670  33.720  1.00  0.00           N
ATOM    854  H   THR    68      43.250  35.380  33.290  1.00  0.00           H
ATOM    855  CA  THR    68      44.410  34.960  35.020  1.00  0.00           C
ATOM    856  HA  THR    68      45.480  34.760  35.100  1.00  0.00           H
ATOM    857  CB  THR    68      44.110  35.880  36.280  1.00  0.00           C
ATOM    858  HB  THR    68      44.740  36.770  36.210  1.00  0.00           H
ATOM    859  CG2 THR    68      42.620  36.250  36.390  1.00  0.00           C
ATOM    860 1HG2 THR    68      42.170  36.460  35.420  1.00  0.00           H
ATOM    861 2HG2 THR    68      42.030  35.440  36.840  1.00  0.00           H
ATOM    862 3HG2 THR    68      42.530  37.150  37.000  1.00  0.00           H
ATOM    863  OG1 THR    68      44.520  35.230  37.460  1.00  0.00           O
ATOM    864  HG1 THR    68      44.570  35.970  38.070  1.00  0.00           H
ATOM    865  C   THR    68      43.750  33.590  35.190  1.00  0.00           C
ATOM    866  O   THR    68      42.590  33.440  34.830  1.00  0.00           O
ATOM    867  N   TYR    69      44.430  32.610  35.850  1.00  0.00           N
ATOM    868  H   TYR    69      45.350  32.970  36.090  1.00  0.00           H
ATOM    869  CA  TYR    69      44.230  31.180  36.030  1.00  0.00           C
ATOM    870  HA  TYR    69      43.410  30.770  35.450  1.00  0.00           H
ATOM    871  CB  TYR    69      45.540  30.410  35.690  1.00  0.00           C
ATOM    872  HB1 TYR    69      45.440  29.330  35.850  1.00  0.00           H
ATOM    873  HB2 TYR    69      46.400  30.800  36.230  1.00  0.00           H
ATOM    874  CG  TYR    69      45.940  30.630  34.210  1.00  0.00           C
ATOM    875  CD1 TYR    69      46.860  31.610  33.860  1.00  0.00           C
ATOM    876  HD1 TYR    69      47.390  32.050  34.700  1.00  0.00           H
ATOM    877  CE1 TYR    69      47.170  31.890  32.520  1.00  0.00           C
ATOM    878  HE1 TYR    69      47.910  32.620  32.220  1.00  0.00           H
ATOM    879  CZ  TYR    69      46.320  31.290  31.520  1.00  0.00           C
ATOM    880  OH  TYR    69      46.520  31.580  30.200  1.00  0.00           O
ATOM    881  HH  TYR    69      47.290  32.160  30.190  1.00  0.00           H
ATOM    882  CE2 TYR    69      45.280  30.360  31.890  1.00  0.00           C
ATOM    883  HE2 TYR    69      44.670  29.970  31.090  1.00  0.00           H
ATOM    884  CD2 TYR    69      45.180  29.930  33.210  1.00  0.00           C
ATOM    885  HD2 TYR    69      44.560  29.070  33.420  1.00  0.00           H
ATOM    886  C   TYR    69      44.000  30.730  37.520  1.00  0.00           C
ATOM    887  O   TYR    69      44.090  31.480  38.460  1.00  0.00           O
