# Supplementary material for: Targeting Ras-binding domain of ELMO1 by computational nanobody design
Source: Commun Biol. 2023 Mar 17;6:284. doi: 10.1038/s42003-023-04657-w (PMC10023680; doi:10.1038/s42003-023-04657-w)
Supplement: Supplementary file 4 — Supplementary Data 2 [file 42003_2023_4657_MOESM4_ESM.zip › MD_input_output/Nb01_snapshot/snapshot_008000.pdb]

REMARK    GENERATED BY TRJCONV
TITLE     Protein in water t= 800.00000 step= 400000
REMARK    THIS IS A SIMULATION BOX
CRYST1   67.430   67.430   67.430  90.00  90.00  90.00 P 1           1
MODEL        1
ATOM      1  N   VAL     2      16.840  26.490  30.810  1.00  0.00           N
ATOM      2  H1  VAL     2      16.350  27.200  30.290  1.00  0.00           H
ATOM      3  H2  VAL     2      16.520  25.540  30.670  1.00  0.00           H
ATOM      4  H3  VAL     2      16.700  26.750  31.780  1.00  0.00           H
ATOM      5  CA  VAL     2      18.250  26.550  30.440  1.00  0.00           C
ATOM      6  HA  VAL     2      18.440  26.150  29.450  1.00  0.00           H
ATOM      7  CB  VAL     2      18.730  27.930  30.460  1.00  0.00           C
ATOM      8  HB  VAL     2      18.230  28.420  31.300  1.00  0.00           H
ATOM      9  CG1 VAL     2      20.230  28.160  30.500  1.00  0.00           C
ATOM     10 1HG1 VAL     2      20.570  29.080  30.030  1.00  0.00           H
ATOM     11 2HG1 VAL     2      20.440  28.120  31.560  1.00  0.00           H
ATOM     12 3HG1 VAL     2      20.810  27.430  29.930  1.00  0.00           H
ATOM     13  CG2 VAL     2      18.260  28.650  29.210  1.00  0.00           C
ATOM     14 1HG2 VAL     2      18.870  28.410  28.350  1.00  0.00           H
ATOM     15 2HG2 VAL     2      17.180  28.630  29.070  1.00  0.00           H
ATOM     16 3HG2 VAL     2      18.370  29.710  29.450  1.00  0.00           H
ATOM     17  C   VAL     2      19.010  25.660  31.390  1.00  0.00           C
ATOM     18  O   VAL     2      18.610  25.550  32.550  1.00  0.00           O
ATOM     19  N   GLN     3      20.140  25.070  30.980  1.00  0.00           N
ATOM     20  H   GLN     3      20.330  24.980  30.000  1.00  0.00           H
ATOM     21  CA  GLN     3      21.090  24.420  31.890  1.00  0.00           C
ATOM     22  HA  GLN     3      20.850  24.790  32.890  1.00  0.00           H
ATOM     23  CB  GLN     3      20.830  22.890  31.990  1.00  0.00           C
ATOM     24  HB1 GLN     3      19.760  22.710  32.160  1.00  0.00           H
ATOM     25  HB2 GLN     3      21.340  22.600  32.910  1.00  0.00           H
ATOM     26  CG  GLN     3      21.370  22.080  30.770  1.00  0.00           C
ATOM     27  HG1 GLN     3      22.460  22.170  30.770  1.00  0.00           H
ATOM     28  HG2 GLN     3      20.940  22.460  29.840  1.00  0.00           H
ATOM     29  CD  GLN     3      20.980  20.650  30.680  1.00  0.00           C
ATOM     30  OE1 GLN     3      20.170  20.220  31.440  1.00  0.00           O
ATOM     31  NE2 GLN     3      21.630  19.950  29.840  1.00  0.00           N
ATOM     32 1HE2 GLN     3      22.300  20.320  29.180  1.00  0.00           H
ATOM     33 2HE2 GLN     3      21.300  18.990  29.790  1.00  0.00           H
ATOM     34  C   GLN     3      22.590  24.590  31.580  1.00  0.00           C
ATOM     35  O   GLN     3      23.030  24.760  30.430  1.00  0.00           O
ATOM     36  N   LEU     4      23.390  24.360  32.640  1.00  0.00           N
ATOM     37  H   LEU     4      22.900  24.150  33.490  1.00  0.00           H
ATOM     38  CA  LEU     4      24.840  24.530  32.600  1.00  0.00           C
ATOM     39  HA  LEU     4      25.170  24.570  31.560  1.00  0.00           H
ATOM     40  CB  LEU     4      25.190  25.820  33.400  1.00  0.00           C
ATOM     41  HB1 LEU     4      26.280  25.860  33.470  1.00  0.00           H
ATOM     42  HB2 LEU     4      24.780  25.670  34.400  1.00  0.00           H
ATOM     43  CG  LEU     4      24.740  27.160  32.740  1.00  0.00           C
ATOM     44  HG  LEU     4      23.650  27.230  32.770  1.00  0.00           H
ATOM     45  CD1 LEU     4      25.220  28.340  33.690  1.00  0.00           C
ATOM     46 1HD1 LEU     4      24.930  29.330  33.330  1.00  0.00           H
ATOM     47 2HD1 LEU     4      24.830  28.130  34.680  1.00  0.00           H
ATOM     48 3HD1 LEU     4      26.300  28.410  33.760  1.00  0.00           H
ATOM     49  CD2 LEU     4      25.150  27.360  31.250  1.00  0.00           C
ATOM     50 1HD2 LEU     4      25.110  28.430  31.050  1.00  0.00           H
ATOM     51 2HD2 LEU     4      26.180  27.030  31.250  1.00  0.00           H
ATOM     52 3HD2 LEU     4      24.520  26.800  30.560  1.00  0.00           H
ATOM     53  C   LEU     4      25.480  23.300  33.280  1.00  0.00           C
ATOM     54  O   LEU     4      25.080  22.900  34.390  1.00  0.00           O
ATOM     55  N   VAL     5      26.490  22.690  32.640  1.00  0.00           N
ATOM     56  H   VAL     5      26.670  23.090  31.730  1.00  0.00           H
ATOM     57  CA  VAL     5      26.940  21.310  32.990  1.00  0.00           C
ATOM     58  HA  VAL     5      26.470  21.130  33.960  1.00  0.00           H
ATOM     59  CB  VAL     5      26.560  20.240  31.880  1.00  0.00           C
ATOM     60  HB  VAL     5      27.380  20.260  31.170  1.00  0.00           H
ATOM     61  CG1 VAL     5      26.540  18.820  32.440  1.00  0.00           C
ATOM     62 1HG1 VAL     5      27.480  18.640  32.960  1.00  0.00           H
ATOM     63 2HG1 VAL     5      25.700  18.720  33.130  1.00  0.00           H
ATOM     64 3HG1 VAL     5      26.370  18.140  31.600  1.00  0.00           H
ATOM     65  CG2 VAL     5      25.140  20.550  31.310  1.00  0.00           C
ATOM     66 1HG2 VAL     5      24.710  19.700  30.780  1.00  0.00           H
ATOM     67 2HG2 VAL     5      24.380  20.780  32.060  1.00  0.00           H
ATOM     68 3HG2 VAL     5      25.210  21.450  30.690  1.00  0.00           H
ATOM     69  C   VAL     5      28.440  21.280  33.190  1.00  0.00           C
ATOM     70  O   VAL     5      29.240  21.510  32.240  1.00  0.00           O
ATOM     71  N   GLU     6      28.810  21.080  34.460  1.00  0.00           N
ATOM     72  H   GLU     6      28.060  21.030  35.130  1.00  0.00           H
ATOM     73  CA  GLU     6      30.170  21.140  34.870  1.00  0.00           C
ATOM     74  HA  GLU     6      30.710  21.830  34.210  1.00  0.00           H
ATOM     75  CB  GLU     6      30.390  21.800  36.220  1.00  0.00           C
ATOM     76  HB1 GLU     6      31.430  22.120  36.350  1.00  0.00           H
ATOM     77  HB2 GLU     6      30.190  21.160  37.070  1.00  0.00           H
ATOM     78  CG  GLU     6      29.510  23.090  36.460  1.00  0.00           C
ATOM     79  HG1 GLU     6      29.260  23.700  35.590  1.00  0.00           H
ATOM     80  HG2 GLU     6      30.010  23.750  37.170  1.00  0.00           H
ATOM     81  CD  GLU     6      28.220  22.670  37.180  1.00  0.00           C
ATOM     82  OE1 GLU     6      27.560  21.610  37.070  1.00  0.00           O
ATOM     83  OE2 GLU     6      27.660  23.570  37.800  1.00  0.00           O
ATOM     84  C   GLU     6      30.930  19.810  34.740  1.00  0.00           C
ATOM     85  O   GLU     6      30.380  18.700  34.920  1.00  0.00           O
ATOM     86  N   SER     7      32.190  19.850  34.380  1.00  0.00           N
ATOM     87  H   SER     7      32.660  20.710  34.120  1.00  0.00           H
ATOM     88  CA  SER     7      33.090  18.740  34.510  1.00  0.00           C
ATOM     89  HA  SER     7      32.760  18.120  35.330  1.00  0.00           H
ATOM     90  CB  SER     7      33.080  17.840  33.310  1.00  0.00           C
ATOM     91  HB1 SER     7      32.100  17.380  33.140  1.00  0.00           H
ATOM     92  HB2 SER     7      33.720  16.970  33.480  1.00  0.00           H
ATOM     93  OG  SER     7      33.390  18.550  32.130  1.00  0.00           O
ATOM     94  HG  SER     7      32.630  19.070  31.840  1.00  0.00           H
ATOM     95  C   SER     7      34.530  19.150  34.900  1.00  0.00           C
ATOM     96  O   SER     7      34.970  20.210  34.480  1.00  0.00           O
ATOM     97  N   GLY     9      35.220  18.330  35.600  1.00  0.00           N
ATOM     98  H   GLY     9      34.830  17.430  35.810  1.00  0.00           H
ATOM     99  CA  GLY     9      36.670  18.440  35.780  1.00  0.00           C
ATOM    100  HA1 GLY     9      36.910  19.500  35.890  1.00  0.00           H
ATOM    101  HA2 GLY     9      37.070  18.050  34.840  1.00  0.00           H
ATOM    102  C   GLY     9      37.200  17.820  37.060  1.00  0.00           C
ATOM    103  O   GLY     9      38.310  17.370  37.170  1.00  0.00           O
ATOM    104  N   GLY    10      36.340  17.880  38.100  1.00  0.00           N
ATOM    105  H   GLY    10      35.390  18.190  37.990  1.00  0.00           H
ATOM    106  CA  GLY    10      36.710  17.570  39.450  1.00  0.00           C
ATOM    107  HA1 GLY    10      35.860  17.740  40.100  1.00  0.00           H
ATOM    108  HA2 GLY    10      37.570  18.210  39.630  1.00  0.00           H
ATOM    109  C   GLY    10      37.140  16.120  39.820  1.00  0.00           C
ATOM    110  O   GLY    10      36.550  15.150  39.280  1.00  0.00           O
ATOM    111  N   GLY    11      38.140  16.030  40.750  1.00  0.00           N
ATOM    112  H   GLY    11      38.450  16.950  41.010  1.00  0.00           H
ATOM    113  CA  GLY    11      38.830  14.800  41.230  1.00  0.00           C
ATOM    114  HA1 GLY    11      39.130  14.210  40.360  1.00  0.00           H
ATOM    115  HA2 GLY    11      38.140  14.220  41.840  1.00  0.00           H
ATOM    116  C   GLY    11      40.030  15.050  42.200  1.00  0.00           C
ATOM    117  O   GLY    11      40.200  16.140  42.730  1.00  0.00           O
ATOM    118  N   LEU    12      40.720  13.980  42.550  1.00  0.00           N
ATOM    119  H   LEU    12      40.420  13.080  42.200  1.00  0.00           H
ATOM    120  CA  LEU    12      41.810  13.910  43.530  1.00  0.00           C
ATOM    121  HA  LEU    12      41.650  14.650  44.310  1.00  0.00           H
ATOM    122  CB  LEU    12      41.850  12.480  44.070  1.00  0.00           C
ATOM    123  HB1 LEU    12      42.030  11.860  43.190  1.00  0.00           H
ATOM    124  HB2 LEU    12      40.900  12.190  44.510  1.00  0.00           H
ATOM    125  CG  LEU    12      42.900  12.160  45.100  1.00  0.00           C
ATOM    126  HG  LEU    12      43.870  12.270  44.610  1.00  0.00           H
ATOM    127  CD1 LEU    12      42.930  13.130  46.280  1.00  0.00           C
ATOM    128 1HD1 LEU    12      41.950  13.090  46.770  1.00  0.00           H
ATOM    129 2HD1 LEU    12      43.660  12.870  47.050  1.00  0.00           H
ATOM    130 3HD1 LEU    12      43.110  14.170  46.010  1.00  0.00           H
ATOM    131  CD2 LEU    12      42.830  10.730  45.690  1.00  0.00           C
ATOM    132 1HD2 LEU    12      41.840  10.640  46.140  1.00  0.00           H
ATOM    133 2HD2 LEU    12      42.810   9.980  44.890  1.00  0.00           H
ATOM    134 3HD2 LEU    12      43.520  10.520  46.500  1.00  0.00           H
ATOM    135  C   LEU    12      43.200  14.280  42.890  1.00  0.00           C
ATOM    136  O   LEU    12      43.560  13.680  41.880  1.00  0.00           O
ATOM    137  N   VAL    13      43.850  15.210  43.570  1.00  0.00           N
ATOM    138  H   VAL    13      43.310  15.610  44.330  1.00  0.00           H
ATOM    139  CA  VAL    13      45.100  15.840  43.230  1.00  0.00           C
ATOM    140  HA  VAL    13      45.530  15.310  42.380  1.00  0.00           H
ATOM    141  CB  VAL    13      44.920  17.250  42.620  1.00  0.00           C
ATOM    142  HB  VAL    13      45.900  17.620  42.310  1.00  0.00           H
ATOM    143  CG1 VAL    13      44.080  17.320  41.300  1.00  0.00           C
ATOM    144 1HG1 VAL    13      43.010  17.150  41.440  1.00  0.00           H
ATOM    145 2HG1 VAL    13      44.260  18.250  40.760  1.00  0.00           H
ATOM    146 3HG1 VAL    13      44.320  16.480  40.640  1.00  0.00           H
ATOM    147  CG2 VAL    13      44.280  18.270  43.530  1.00  0.00           C
ATOM    148 1HG2 VAL    13      43.250  18.060  43.840  1.00  0.00           H
ATOM    149 2HG2 VAL    13      45.000  18.490  44.330  1.00  0.00           H
ATOM    150 3HG2 VAL    13      44.160  19.210  43.010  1.00  0.00           H
ATOM    151  C   VAL    13      46.170  15.910  44.430  1.00  0.00           C
ATOM    152  O   VAL    13      45.740  15.730  45.580  1.00  0.00           O
ATOM    153  N   GLN    14      47.430  16.130  44.120  1.00  0.00           N
ATOM    154  H   GLN    14      47.670  16.300  43.160  1.00  0.00           H
ATOM    155  CA  GLN    14      48.390  16.500  45.160  1.00  0.00           C
ATOM    156  HA  GLN    14      48.180  16.040  46.130  1.00  0.00           H
ATOM    157  CB  GLN    14      49.720  15.860  44.870  1.00  0.00           C
ATOM    158  HB1 GLN    14      50.300  16.090  45.770  1.00  0.00           H
ATOM    159  HB2 GLN    14      50.080  16.420  44.010  1.00  0.00           H
ATOM    160  CG  GLN    14      49.660  14.340  44.710  1.00  0.00           C
ATOM    161  HG1 GLN    14      50.690  14.000  44.620  1.00  0.00           H
ATOM    162  HG2 GLN    14      49.080  14.120  43.820  1.00  0.00           H
ATOM    163  CD  GLN    14      49.160  13.700  45.940  1.00  0.00           C
ATOM    164  OE1 GLN    14      49.400  14.100  47.060  1.00  0.00           O
ATOM    165  NE2 GLN    14      48.340  12.710  45.760  1.00  0.00           N
ATOM    166 1HE2 GLN    14      48.230  12.380  44.810  1.00  0.00           H
ATOM    167 2HE2 GLN    14      48.250  12.090  46.550  1.00  0.00           H
ATOM    168  C   GLN    14      48.470  18.020  45.370  1.00  0.00           C
ATOM    169  O   GLN    14      48.150  18.790  44.460  1.00  0.00           O
ATOM    170  N   ALA    15      48.870  18.540  46.520  1.00  0.00           N
ATOM    171  H   ALA    15      49.140  17.840  47.200  1.00  0.00           H
ATOM    172  CA  ALA    15      49.240  19.920  46.840  1.00  0.00           C
ATOM    173  HA  ALA    15      48.310  20.410  46.540  1.00  0.00           H
ATOM    174  CB  ALA    15      49.380  20.110  48.280  1.00  0.00           C
ATOM    175  HB1 ALA    15      49.370  21.200  48.370  1.00  0.00           H
ATOM    176  HB2 ALA    15      48.530  19.790  48.890  1.00  0.00           H
ATOM    177  HB3 ALA    15      50.250  19.620  48.700  1.00  0.00           H
ATOM    178  C   ALA    15      50.420  20.430  45.990  1.00  0.00           C
ATOM    179  O   ALA    15      51.400  19.740  45.830  1.00  0.00           O
ATOM    180  N   GLY    16      50.220  21.610  45.280  1.00  0.00           N
ATOM    181  H   GLY    16      49.390  22.140  45.490  1.00  0.00           H
ATOM    182  CA  GLY    16      51.220  22.060  44.300  1.00  0.00           C
ATOM    183  HA1 GLY    16      52.230  21.760  44.610  1.00  0.00           H
ATOM    184  HA2 GLY    16      51.330  23.150  44.350  1.00  0.00           H
ATOM    185  C   GLY    16      50.920  21.580  42.820  1.00  0.00           C
ATOM    186  O   GLY    16      51.600  22.040  41.910  1.00  0.00           O
ATOM    187  N   ASP    17      49.960  20.680  42.600  1.00  0.00           N
ATOM    188  H   ASP    17      49.440  20.330  43.390  1.00  0.00           H
ATOM    189  CA  ASP    17      49.430  20.390  41.260  1.00  0.00           C
ATOM    190  HA  ASP    17      50.330  20.270  40.660  1.00  0.00           H
ATOM    191  CB  ASP    17      48.700  19.060  41.260  1.00  0.00           C
ATOM    192  HB1 ASP    17      48.250  18.810  40.300  1.00  0.00           H
ATOM    193  HB2 ASP    17      47.780  19.120  41.840  1.00  0.00           H
ATOM    194  CG  ASP    17      49.370  17.800  41.690  1.00  0.00           C
ATOM    195  OD1 ASP    17      50.580  17.790  41.900  1.00  0.00           O
ATOM    196  OD2 ASP    17      48.630  16.810  41.620  1.00  0.00           O
ATOM    197  C   ASP    17      48.580  21.530  40.540  1.00  0.00           C
ATOM    198  O   ASP    17      48.220  22.520  41.160  1.00  0.00           O
ATOM    199  N   SER    18      48.360  21.350  39.250  1.00  0.00           N
ATOM    200  H   SER    18      48.680  20.430  38.950  1.00  0.00           H
ATOM    201  CA  SER    18      47.360  21.960  38.450  1.00  0.00           C
ATOM    202  HA  SER    18      47.120  22.920  38.920  1.00  0.00           H
ATOM    203  CB  SER    18      47.990  22.410  37.100  1.00  0.00           C
ATOM    204  HB1 SER    18      47.340  23.200  36.720  1.00  0.00           H
ATOM    205  HB2 SER    18      47.860  21.510  36.510  1.00  0.00           H
ATOM    206  OG  SER    18      49.360  22.860  37.170  1.00  0.00           O
ATOM    207  HG  SER    18      49.380  23.690  37.660  1.00  0.00           H
ATOM    208  C   SER    18      46.080  21.120  38.250  1.00  0.00           C
ATOM    209  O   SER    18      46.110  19.900  38.230  1.00  0.00           O
ATOM    210  N   LEU    19      44.920  21.770  37.970  1.00  0.00           N
ATOM    211  H   LEU    19      44.980  22.770  37.970  1.00  0.00           H
ATOM    212  CA  LEU    19      43.650  21.150  37.570  1.00  0.00           C
ATOM    213  HA  LEU    19      43.870  20.200  37.080  1.00  0.00           H
ATOM    214  CB  LEU    19      42.830  20.830  38.800  1.00  0.00           C
ATOM    215  HB1 LEU    19      42.560  21.820  39.170  1.00  0.00           H
ATOM    216  HB2 LEU    19      43.490  20.380  39.540  1.00  0.00           H
ATOM    217  CG  LEU    19      41.530  20.040  38.520  1.00  0.00           C
ATOM    218  HG  LEU    19      41.000  20.580  37.740  1.00  0.00           H
ATOM    219  CD1 LEU    19      41.860  18.640  38.020  1.00  0.00           C
ATOM    220 1HD1 LEU    19      42.570  18.170  38.690  1.00  0.00           H
ATOM    221 2HD1 LEU    19      40.980  18.000  38.040  1.00  0.00           H
ATOM    222 3HD1 LEU    19      42.130  18.760  36.970  1.00  0.00           H
ATOM    223  CD2 LEU    19      40.710  19.780  39.860  1.00  0.00           C
ATOM    224 1HD2 LEU    19      41.390  19.340  40.580  1.00  0.00           H
ATOM    225 2HD2 LEU    19      40.310  20.740  40.190  1.00  0.00           H
ATOM    226 3HD2 LEU    19      39.920  19.050  39.670  1.00  0.00           H
ATOM    227  C   LEU    19      42.950  22.080  36.580  1.00  0.00           C
ATOM    228  O   LEU    19      42.970  23.280  36.710  1.00  0.00           O
ATOM    229  N   ARG    20      42.400  21.550  35.520  1.00  0.00           N
ATOM    230  H   ARG    20      42.500  20.550  35.450  1.00  0.00           H
ATOM    231  CA  ARG    20      41.510  22.200  34.490  1.00  0.00           C
ATOM    232  HA  ARG    20      41.640  23.270  34.610  1.00  0.00           H
ATOM    233  CB  ARG    20      41.970  21.800  33.090  1.00  0.00           C
ATOM    234  HB1 ARG    20      41.600  20.780  32.910  1.00  0.00           H
ATOM    235  HB2 ARG    20      43.050  21.900  33.100  1.00  0.00           H
ATOM    236  CG  ARG    20      41.350  22.780  32.040  1.00  0.00           C
ATOM    237  HG1 ARG    20      41.540  23.790  32.430  1.00  0.00           H
ATOM    238  HG2 ARG    20      40.290  22.590  31.870  1.00  0.00           H
ATOM    239  CD  ARG    20      42.030  22.710  30.670  1.00  0.00           C
ATOM    240  HD1 ARG    20      41.390  23.340  30.050  1.00  0.00           H
ATOM    241  HD2 ARG    20      42.050  21.630  30.530  1.00  0.00           H
ATOM    242  NE  ARG    20      43.390  23.250  30.600  1.00  0.00           N
ATOM    243  HE  ARG    20      43.810  23.450  31.500  1.00  0.00           H
ATOM    244  CZ  ARG    20      44.150  23.190  29.490  1.00  0.00           C
ATOM    245  NH1 ARG    20      43.650  22.670  28.410  1.00  0.00           N
ATOM    246 1HH1 ARG    20      42.720  22.280  28.380  1.00  0.00           H
ATOM    247 2HH1 ARG    20      44.240  22.650  27.590  1.00  0.00           H
ATOM    248  NH2 ARG    20      45.360  23.630  29.480  1.00  0.00           N
ATOM    249 1HH2 ARG    20      45.730  23.980  30.350  1.00  0.00           H
ATOM    250 2HH2 ARG    20      45.900  23.650  28.630  1.00  0.00           H
ATOM    251  C   ARG    20      39.980  21.900  34.780  1.00  0.00           C
ATOM    252  O   ARG    20      39.550  20.750  35.000  1.00  0.00           O
ATOM    253  N   LEU    21      39.110  22.900  34.760  1.00  0.00           N
ATOM    254  H   LEU    21      39.500  23.830  34.860  1.00  0.00           H
ATOM    255  CA  LEU    21      37.640  22.810  35.030  1.00  0.00           C
ATOM    256  HA  LEU    21      37.420  21.750  35.170  1.00  0.00           H
ATOM    257  CB  LEU    21      37.210  23.490  36.350  1.00  0.00           C
ATOM    258  HB1 LEU    21      36.120  23.380  36.360  1.00  0.00           H
ATOM    259  HB2 LEU    21      37.520  24.530  36.300  1.00  0.00           H
ATOM    260  CG  LEU    21      37.600  22.860  37.720  1.00  0.00           C
ATOM    261  HG  LEU    21      38.680  22.940  37.850  1.00  0.00           H
ATOM    262  CD1 LEU    21      36.800  23.530  38.890  1.00  0.00           C
ATOM    263 1HD1 LEU    21      36.770  24.580  38.610  1.00  0.00           H
ATOM    264 2HD1 LEU    21      35.810  23.100  38.990  1.00  0.00           H
ATOM    265 3HD1 LEU    21      37.360  23.340  39.800  1.00  0.00           H
ATOM    266  CD2 LEU    21      37.450  21.400  37.880  1.00  0.00           C
ATOM    267 1HD2 LEU    21      36.430  21.100  37.640  1.00  0.00           H
ATOM    268 2HD2 LEU    21      38.140  20.880  37.220  1.00  0.00           H
ATOM    269 3HD2 LEU    21      37.610  21.160  38.940  1.00  0.00           H
ATOM    270  C   LEU    21      36.870  23.440  33.860  1.00  0.00           C
ATOM    271  O   LEU    21      37.340  24.330  33.200  1.00  0.00           O
ATOM    272  N   SER    22      35.780  22.870  33.470  1.00  0.00           N
ATOM    273  H   SER    22      35.410  22.050  33.940  1.00  0.00           H
ATOM    274  CA  SER    22      34.980  23.320  32.220  1.00  0.00           C
ATOM    275  HA  SER    22      35.110  24.370  31.960  1.00  0.00           H
ATOM    276  CB  SER    22      35.440  22.520  31.030  1.00  0.00           C
ATOM    277  HB1 SER    22      36.520  22.410  31.040  1.00  0.00           H
ATOM    278  HB2 SER    22      35.230  23.100  30.130  1.00  0.00           H
ATOM    279  OG  SER    22      34.880  21.260  30.980  1.00  0.00           O
ATOM    280  HG  SER    22      35.530  20.700  31.410  1.00  0.00           H
ATOM    281  C   SER    22      33.420  23.190  32.340  1.00  0.00           C
ATOM    282  O   SER    22      32.910  22.450  33.110  1.00  0.00           O
ATOM    283  N   CYS    23      32.680  24.130  31.670  1.00  0.00           N
ATOM    284  H   CYS    23      33.270  24.780  31.190  1.00  0.00           H
ATOM    285  CA  CYS    23      31.250  24.300  31.770  1.00  0.00           C
ATOM    286  HA  CYS    23      30.750  23.460  32.250  1.00  0.00           H
ATOM    287  CB  CYS    23      30.890  25.580  32.590  1.00  0.00           C
ATOM    288  HB1 CYS    23      31.320  26.450  32.080  1.00  0.00           H
ATOM    289  HB2 CYS    23      31.240  25.420  33.610  1.00  0.00           H
ATOM    290  SG  CYS    23      29.150  25.820  32.870  1.00  0.00           S
ATOM    291  C   CYS    23      30.540  24.420  30.450  1.00  0.00           C
ATOM    292  O   CYS    23      30.840  25.300  29.620  1.00  0.00           O
ATOM    293  N   ALA    24      29.490  23.630  30.260  1.00  0.00           N
ATOM    294  H   ALA    24      29.160  22.960  30.940  1.00  0.00           H
ATOM    295  CA  ALA    24      28.700  23.610  29.020  1.00  0.00           C
ATOM    296  HA  ALA    24      29.350  23.680  28.150  1.00  0.00           H
ATOM    297  CB  ALA    24      28.000  22.290  28.870  1.00  0.00           C
ATOM    298  HB1 ALA    24      28.710  21.460  28.930  1.00  0.00           H
ATOM    299  HB2 ALA    24      27.290  22.080  29.660  1.00  0.00           H
ATOM    300  HB3 ALA    24      27.430  22.200  27.940  1.00  0.00           H
ATOM    301  C   ALA    24      27.620  24.740  29.030  1.00  0.00           C
ATOM    302  O   ALA    24      26.850  24.800  29.950  1.00  0.00           O
ATOM    303  N   ALA    25      27.640  25.640  28.050  1.00  0.00           N
ATOM    304  H   ALA    25      28.440  25.670  27.430  1.00  0.00           H
ATOM    305  CA  ALA    25      26.710  26.830  28.000  1.00  0.00           C
ATOM    306  HA  ALA    25      26.040  26.770  28.860  1.00  0.00           H
ATOM    307  CB  ALA    25      27.480  28.010  28.160  1.00  0.00           C
ATOM    308  HB1 ALA    25      28.060  28.230  27.260  1.00  0.00           H
ATOM    309  HB2 ALA    25      26.870  28.910  28.100  1.00  0.00           H
ATOM    310  HB3 ALA    25      28.270  27.890  28.900  1.00  0.00           H
ATOM    311  C   ALA    25      25.750  26.660  26.790  1.00  0.00           C
ATOM    312  O   ALA    25      25.130  27.660  26.440  1.00  0.00           O
ATOM    313  N   SER    26      25.680  25.540  26.120  1.00  0.00           N
ATOM    314  H   SER    26      26.190  24.740  26.470  1.00  0.00           H
ATOM    315  CA  SER    26      24.870  25.220  24.970  1.00  0.00           C
ATOM    316  HA  SER    26      25.110  25.800  24.080  1.00  0.00           H
ATOM    317  CB  SER    26      25.040  23.750  24.510  1.00  0.00           C
ATOM    318  HB1 SER    26      24.210  23.380  23.910  1.00  0.00           H
ATOM    319  HB2 SER    26      25.140  23.050  25.340  1.00  0.00           H
ATOM    320  OG  SER    26      26.170  23.690  23.680  1.00  0.00           O
ATOM    321  HG  SER    26      27.010  23.690  24.140  1.00  0.00           H
ATOM    322  C   SER    26      23.420  25.400  25.390  1.00  0.00           C
ATOM    323  O   SER    26      22.950  25.130  26.540  1.00  0.00           O
ATOM    324  N   GLY    27      22.760  26.060  24.460  1.00  0.00           N
ATOM    325  H   GLY    27      23.220  26.260  23.580  1.00  0.00           H
ATOM    326  CA  GLY    27      21.400  26.320  24.620  1.00  0.00           C
ATOM    327  HA1 GLY    27      20.970  25.440  25.090  1.00  0.00           H
ATOM    328  HA2 GLY    27      20.950  26.470  23.640  1.00  0.00           H
ATOM    329  C   GLY    27      20.920  27.560  25.400  1.00  0.00           C
ATOM    330  O   GLY    27      19.730  27.860  25.410  1.00  0.00           O
ATOM    331  N   LEU    28      21.800  28.330  26.170  1.00  0.00           N
ATOM    332  H   LEU    28      22.750  27.990  26.090  1.00  0.00           H
ATOM    333  CA  LEU    28      21.640  29.790  26.460  1.00  0.00           C
ATOM    334  HA  LEU    28      20.600  30.020  26.710  1.00  0.00           H
ATOM    335  CB  LEU    28      22.570  30.050  27.680  1.00  0.00           C
ATOM    336  HB1 LEU    28      23.570  29.850  27.310  1.00  0.00           H
ATOM    337  HB2 LEU    28      22.380  29.230  28.380  1.00  0.00           H
ATOM    338  CG  LEU    28      22.650  31.390  28.370  1.00  0.00           C
ATOM    339  HG  LEU    28      23.110  32.160  27.750  1.00  0.00           H
ATOM    340  CD1 LEU    28      21.280  31.890  28.860  1.00  0.00           C
ATOM    341 1HD1 LEU    28      20.670  31.120  29.340  1.00  0.00           H
ATOM    342 2HD1 LEU    28      21.340  32.640  29.640  1.00  0.00           H
ATOM    343 3HD1 LEU    28      20.840  32.440  28.030  1.00  0.00           H
ATOM    344  CD2 LEU    28      23.520  31.200  29.680  1.00  0.00           C
ATOM    345 1HD2 LEU    28      24.280  30.450  29.480  1.00  0.00           H
ATOM    346 2HD2 LEU    28      24.070  32.130  29.810  1.00  0.00           H
ATOM    347 3HD2 LEU    28      22.990  30.850  30.560  1.00  0.00           H
ATOM    348  C   LEU    28      22.040  30.710  25.280  1.00  0.00           C
ATOM    349  O   LEU    28      22.380  30.210  24.180  1.00  0.00           O
ATOM    350  N   LEU    29      21.850  32.000  25.400  1.00  0.00           N
ATOM    351  H   LEU    29      21.530  32.350  26.290  1.00  0.00           H
ATOM    352  CA  LEU    29      22.160  32.930  24.300  1.00  0.00           C
ATOM    353  HA  LEU    29      22.060  32.490  23.300  1.00  0.00           H
ATOM    354  CB  LEU    29      21.350  34.230  24.530  1.00  0.00           C
ATOM    355  HB1 LEU    29      21.880  35.020  24.000  1.00  0.00           H
ATOM    356  HB2 LEU    29      21.340  34.450  25.600  1.00  0.00           H
ATOM    357  CG  LEU    29      19.860  34.200  24.030  1.00  0.00           C
ATOM    358  HG  LEU    29      19.360  33.510  24.720  1.00  0.00           H
ATOM    359  CD1 LEU    29      19.300  35.580  24.320  1.00  0.00           C
ATOM    360 1HD1 LEU    29      19.770  36.440  23.830  1.00  0.00           H
ATOM    361 2HD1 LEU    29      18.270  35.570  23.980  1.00  0.00           H
ATOM    362 3HD1 LEU    29      19.340  35.770  25.390  1.00  0.00           H
ATOM    363  CD2 LEU    29      19.580  33.750  22.590  1.00  0.00           C
ATOM    364 1HD2 LEU    29      19.900  32.710  22.520  1.00  0.00           H
ATOM    365 2HD2 LEU    29      18.520  33.740  22.360  1.00  0.00           H
ATOM    366 3HD2 LEU    29      20.100  34.420  21.900  1.00  0.00           H
ATOM    367  C   LEU    29      23.690  33.310  24.400  1.00  0.00           C
ATOM    368  O   LEU    29      24.140  34.330  24.850  1.00  0.00           O
ATOM    369  N   PHE    30      24.590  32.310  24.120  1.00  0.00           N
ATOM    370  H   PHE    30      24.200  31.480  23.690  1.00  0.00           H
ATOM    371  CA  PHE    30      25.970  32.270  24.550  1.00  0.00           C
ATOM    372  HA  PHE    30      26.030  32.510  25.610  1.00  0.00           H
ATOM    373  CB  PHE    30      26.670  30.950  24.280  1.00  0.00           C
ATOM    374  HB1 PHE    30      26.690  30.760  23.200  1.00  0.00           H
ATOM    375  HB2 PHE    30      26.120  30.150  24.780  1.00  0.00           H
ATOM    376  CG  PHE    30      28.120  30.740  24.920  1.00  0.00           C
ATOM    377  CD1 PHE    30      28.210  30.740  26.330  1.00  0.00           C
ATOM    378  HD1 PHE    30      27.330  30.910  26.930  1.00  0.00           H
ATOM    379  CE1 PHE    30      29.540  30.700  26.890  1.00  0.00           C
ATOM    380  HE1 PHE    30      29.620  30.690  27.960  1.00  0.00           H
ATOM    381  CZ  PHE    30      30.670  30.430  26.100  1.00  0.00           C
ATOM    382  HZ  PHE    30      31.670  30.320  26.480  1.00  0.00           H
ATOM    383  CE2 PHE    30      30.410  30.280  24.700  1.00  0.00           C
ATOM    384  HE2 PHE    30      31.290  30.150  24.090  1.00  0.00           H
ATOM    385  CD2 PHE    30      29.150  30.380  24.120  1.00  0.00           C
ATOM    386  HD2 PHE    30      28.950  30.280  23.070  1.00  0.00           H
ATOM    387  C   PHE    30      26.800  33.360  23.870  1.00  0.00           C
ATOM    388  O   PHE    30      27.680  33.950  24.510  1.00  0.00           O
ATOM    389  N   SER    37      26.300  33.880  22.740  1.00  0.00           N
ATOM    390  H   SER    37      25.470  33.430  22.370  1.00  0.00           H
ATOM    391  CA  SER    37      26.830  35.060  22.040  1.00  0.00           C
ATOM    392  HA  SER    37      27.900  34.910  21.860  1.00  0.00           H
ATOM    393  CB  SER    37      26.020  35.250  20.760  1.00  0.00           C
ATOM    394  HB1 SER    37      26.280  36.230  20.330  1.00  0.00           H
ATOM    395  HB2 SER    37      24.970  35.230  21.030  1.00  0.00           H
ATOM    396  OG  SER    37      26.300  34.150  19.840  1.00  0.00           O
ATOM    397  HG  SER    37      26.200  34.500  18.950  1.00  0.00           H
ATOM    398  C   SER    37      26.750  36.320  22.860  1.00  0.00           C
ATOM    399  O   SER    37      27.340  37.310  22.420  1.00  0.00           O
ATOM    400  N   PHE    38      25.930  36.370  23.900  1.00  0.00           N
ATOM    401  H   PHE    38      25.420  35.520  24.070  1.00  0.00           H
ATOM    402  CA  PHE    38      25.520  37.610  24.600  1.00  0.00           C
ATOM    403  HA  PHE    38      26.170  38.440  24.310  1.00  0.00           H
ATOM    404  CB  PHE    38      24.200  38.220  24.090  1.00  0.00           C
ATOM    405  HB1 PHE    38      24.160  39.210  24.550  1.00  0.00           H
ATOM    406  HB2 PHE    38      23.310  37.650  24.310  1.00  0.00           H
ATOM    407  CG  PHE    38      24.230  38.460  22.590  1.00  0.00           C
ATOM    408  CD1 PHE    38      23.090  38.020  21.830  1.00  0.00           C
ATOM    409  HD1 PHE    38      22.340  37.400  22.300  1.00  0.00           H
ATOM    410  CE1 PHE    38      23.010  38.330  20.450  1.00  0.00           C
ATOM    411  HE1 PHE    38      22.160  38.030  19.860  1.00  0.00           H
ATOM    412  CZ  PHE    38      23.980  39.140  19.880  1.00  0.00           C
ATOM    413  HZ  PHE    38      23.860  39.500  18.870  1.00  0.00           H
ATOM    414  CE2 PHE    38      25.050  39.630  20.690  1.00  0.00           C
ATOM    415  HE2 PHE    38      25.760  40.280  20.200  1.00  0.00           H
ATOM    416  CD2 PHE    38      25.110  39.320  22.020  1.00  0.00           C
ATOM    417  HD2 PHE    38      25.750  39.910  22.660  1.00  0.00           H
ATOM    418  C   PHE    38      25.490  37.590  26.170  1.00  0.00           C
ATOM    419  O   PHE    38      25.100  38.610  26.760  1.00  0.00           O
ATOM    420  N   TYR    39      25.760  36.420  26.820  1.00  0.00           N
ATOM    421  H   TYR    39      26.000  35.730  26.120  1.00  0.00           H
ATOM    422  CA  TYR    39      25.710  36.230  28.310  1.00  0.00           C
ATOM    423  HA  TYR    39      25.040  36.990  28.720  1.00  0.00           H
ATOM    424  CB  TYR    39      25.070  34.850  28.570  1.00  0.00           C
ATOM    425  HB1 TYR    39      25.560  34.360  29.410  1.00  0.00           H
ATOM    426  HB2 TYR    39      25.250  34.190  27.720  1.00  0.00           H
ATOM    427  CG  TYR    39      23.590  34.960  28.900  1.00  0.00           C
ATOM    428  CD1 TYR    39      22.650  35.190  27.840  1.00  0.00           C
ATOM    429  HD1 TYR    39      23.010  35.190  26.820  1.00  0.00           H
ATOM    430  CE1 TYR    39      21.330  35.240  28.160  1.00  0.00           C
ATOM    431  HE1 TYR    39      20.610  35.300  27.360  1.00  0.00           H
ATOM    432  CZ  TYR    39      20.870  35.230  29.470  1.00  0.00           C
ATOM    433  OH  TYR    39      19.590  35.190  29.790  1.00  0.00           O
ATOM    434  HH  TYR    39      19.390  35.360  30.720  1.00  0.00           H
ATOM    435  CE2 TYR    39      21.810  35.070  30.530  1.00  0.00           C
ATOM    436  HE2 TYR    39      21.560  35.170  31.570  1.00  0.00           H
ATOM    437  CD2 TYR    39      23.150  34.890  30.200  1.00  0.00           C
ATOM    438  HD2 TYR    39      23.940  34.790  30.930  1.00  0.00           H
ATOM    439  C   TYR    39      27.120  36.370  28.810  1.00  0.00           C
ATOM    440  O   TYR    39      28.090  36.090  28.160  1.00  0.00           O
ATOM    441  N   ILE    40      27.190  36.730  30.050  1.00  0.00           N
ATOM    442  H   ILE    40      26.350  36.950  30.560  1.00  0.00           H
ATOM    443  CA  ILE    40      28.310  36.620  30.940  1.00  0.00           C
ATOM    444  HA  ILE    40      29.250  36.510  30.400  1.00  0.00           H
ATOM    445  CB  ILE    40      28.460  37.820  31.940  1.00  0.00           C
ATOM    446  HB  ILE    40      27.670  37.870  32.690  1.00  0.00           H
ATOM    447  CG2 ILE    40      29.850  37.790  32.600  1.00  0.00           C
ATOM    448 1HG2 ILE    40      29.960  36.820  33.070  1.00  0.00           H
ATOM    449 2HG2 ILE    40      30.730  37.780  31.950  1.00  0.00           H
ATOM    450 3HG2 ILE    40      29.910  38.620  33.310  1.00  0.00           H
ATOM    451  CG1 ILE    40      28.370  39.160  31.150  1.00  0.00           C
ATOM    452 1HG1 ILE    40      27.490  39.160  30.520  1.00  0.00           H
ATOM    453 2HG1 ILE    40      29.240  39.140  30.490  1.00  0.00           H
ATOM    454  CD  ILE    40      28.340  40.480  31.910  1.00  0.00           C
ATOM    455  HD1 ILE    40      28.160  41.310  31.230  1.00  0.00           H
ATOM    456  HD2 ILE    40      27.550  40.500  32.660  1.00  0.00           H
ATOM    457  HD3 ILE    40      29.340  40.500  32.340  1.00  0.00           H
ATOM    458  C   ILE    40      28.100  35.240  31.610  1.00  0.00           C
ATOM    459  O   ILE    40      26.970  34.800  31.990  1.00  0.00           O
ATOM    460  N   MET    41      29.210  34.620  31.980  1.00  0.00           N
ATOM    461  H   MET    41      30.120  35.030  31.870  1.00  0.00           H
ATOM    462  CA  MET    41      29.220  33.410  32.830  1.00  0.00           C
ATOM    463  HA  MET    41      28.330  33.400  33.460  1.00  0.00           H
ATOM    464  CB  MET    41      29.280  32.150  31.910  1.00  0.00           C
ATOM    465  HB1 MET    41      29.640  31.320  32.520  1.00  0.00           H
ATOM    466  HB2 MET    41      29.970  32.350  31.080  1.00  0.00           H
ATOM    467  CG  MET    41      27.930  31.910  31.390  1.00  0.00           C
ATOM    468  HG1 MET    41      27.440  32.720  30.850  1.00  0.00           H
ATOM    469  HG2 MET    41      27.310  31.720  32.270  1.00  0.00           H
ATOM    470  SD  MET    41      27.790  30.490  30.320  1.00  0.00           S
ATOM    471  CE  MET    41      28.290  29.230  31.550  1.00  0.00           C
ATOM    472  HE1 MET    41      29.340  29.240  31.840  1.00  0.00           H
ATOM    473  HE2 MET    41      27.660  29.200  32.440  1.00  0.00           H
ATOM    474  HE3 MET    41      28.170  28.270  31.040  1.00  0.00           H
ATOM    475  C   MET    41      30.430  33.370  33.770  1.00  0.00           C
ATOM    476  O   MET    41      31.380  34.100  33.410  1.00  0.00           O
ATOM    477  N   GLY    42      30.440  32.460  34.760  1.00  0.00           N
ATOM    478  H   GLY    42      29.630  31.900  34.990  1.00  0.00           H
ATOM    479  CA  GLY    42      31.600  32.230  35.640  1.00  0.00           C
ATOM    480  HA1 GLY    42      31.860  33.210  36.050  1.00  0.00           H
ATOM    481  HA2 GLY    42      32.480  32.070  35.020  1.00  0.00           H
ATOM    482  C   GLY    42      31.440  31.120  36.710  1.00  0.00           C
ATOM    483  O   GLY    42      30.540  30.290  36.650  1.00  0.00           O
ATOM    484  N   TRP    43      32.320  31.020  37.700  1.00  0.00           N
ATOM    485  H   TRP    43      33.060  31.720  37.640  1.00  0.00           H
ATOM    486  CA  TRP    43      32.520  29.990  38.620  1.00  0.00           C
ATOM    487  HA  TRP    43      31.710  29.290  38.440  1.00  0.00           H
ATOM    488  CB  TRP    43      33.880  29.290  38.340  1.00  0.00           C
ATOM    489  HB1 TRP    43      34.050  28.590  39.160  1.00  0.00           H
ATOM    490  HB2 TRP    43      34.690  30.000  38.470  1.00  0.00           H
ATOM    491  CG  TRP    43      34.040  28.460  37.190  1.00  0.00           C
ATOM    492  CD1 TRP    43      34.630  28.860  36.040  1.00  0.00           C
ATOM    493  HD1 TRP    43      35.130  29.810  35.990  1.00  0.00           H
ATOM    494  NE1 TRP    43      34.640  27.840  35.150  1.00  0.00           N
ATOM    495  HE1 TRP    43      35.240  27.810  34.340  1.00  0.00           H
ATOM    496  CE2 TRP    43      34.020  26.740  35.690  1.00  0.00           C
ATOM    497  CZ2 TRP    43      33.820  25.470  35.200  1.00  0.00           C
ATOM    498  HZ2 TRP    43      34.210  25.200  34.230  1.00  0.00           H
ATOM    499  CH2 TRP    43      33.250  24.490  35.990  1.00  0.00           C
ATOM    500  HH2 TRP    43      33.210  23.540  35.490  1.00  0.00           H
ATOM    501  CZ3 TRP    43      32.780  24.790  37.270  1.00  0.00           C
ATOM    502  HZ3 TRP    43      32.410  24.060  37.980  1.00  0.00           H
ATOM    503  CE3 TRP    43      32.990  26.080  37.780  1.00  0.00           C
ATOM    504  HE3 TRP    43      32.670  26.320  38.790  1.00  0.00           H
ATOM    505  CD2 TRP    43      33.600  27.050  37.030  1.00  0.00           C
ATOM    506  C   TRP    43      32.490  30.430  40.090  1.00  0.00           C
ATOM    507  O   TRP    43      33.000  31.570  40.440  1.00  0.00           O
ATOM    508  N   PHE    44      31.990  29.510  40.910  1.00  0.00           N
ATOM    509  H   PHE    44      31.400  28.770  40.550  1.00  0.00           H
ATOM    510  CA  PHE    44      31.850  29.660  42.360  1.00  0.00           C
ATOM    511  HA  PHE    44      32.490  30.470  42.720  1.00  0.00           H
ATOM    512  CB  PHE    44      30.340  29.900  42.670  1.00  0.00           C
ATOM    513  HB1 PHE    44      30.200  29.870  43.750  1.00  0.00           H
ATOM    514  HB2 PHE    44      29.800  29.090  42.200  1.00  0.00           H
ATOM    515  CG  PHE    44      29.900  31.320  42.210  1.00  0.00           C
ATOM    516  CD1 PHE    44      29.430  31.520  40.920  1.00  0.00           C
ATOM    517  HD1 PHE    44      29.460  30.750  40.160  1.00  0.00           H
ATOM    518  CE1 PHE    44      28.920  32.820  40.550  1.00  0.00           C
ATOM    519  HE1 PHE    44      28.490  33.100  39.600  1.00  0.00           H
ATOM    520  CZ  PHE    44      28.900  33.910  41.480  1.00  0.00           C
ATOM    521  HZ  PHE    44      28.350  34.790  41.180  1.00  0.00           H
ATOM    522  CE2 PHE    44      29.330  33.660  42.820  1.00  0.00           C
ATOM    523  HE2 PHE    44      29.360  34.400  43.600  1.00  0.00           H
ATOM    524  CD2 PHE    44      29.850  32.390  43.150  1.00  0.00           C
ATOM    525  HD2 PHE    44      30.380  32.360  44.090  1.00  0.00           H
ATOM    526  C   PHE    44      32.430  28.490  43.070  1.00  0.00           C
ATOM    527  O   PHE    44      32.570  27.510  42.370  1.00  0.00           O
ATOM    528  N   ARG    45      32.850  28.560  44.340  1.00  0.00           N
ATOM    529  H   ARG    45      32.800  29.440  44.820  1.00  0.00           H
ATOM    530  CA  ARG    45      33.160  27.340  45.210  1.00  0.00           C
ATOM    531  HA  ARG    45      32.820  26.450  44.680  1.00  0.00           H
ATOM    532  CB  ARG    45      34.680  27.110  45.300  1.00  0.00           C
ATOM    533  HB1 ARG    45      35.050  27.100  44.270  1.00  0.00           H
ATOM    534  HB2 ARG    45      34.830  26.120  45.730  1.00  0.00           H
ATOM    535  CG  ARG    45      35.550  28.080  46.120  1.00  0.00           C
ATOM    536  HG1 ARG    45      35.470  27.820  47.180  1.00  0.00           H
ATOM    537  HG2 ARG    45      35.210  29.110  46.070  1.00  0.00           H
ATOM    538  CD  ARG    45      37.010  27.840  45.740  1.00  0.00           C
ATOM    539  HD1 ARG    45      37.270  28.230  44.760  1.00  0.00           H
ATOM    540  HD2 ARG    45      37.180  26.760  45.740  1.00  0.00           H
ATOM    541  NE  ARG    45      37.870  28.520  46.650  1.00  0.00           N
ATOM    542  HE  ARG    45      37.450  28.970  47.450  1.00  0.00           H
ATOM    543  CZ  ARG    45      39.200  28.440  46.630  1.00  0.00           C
ATOM    544  NH1 ARG    45      39.890  27.740  45.820  1.00  0.00           N
ATOM    545 1HH1 ARG    45      39.370  27.130  45.200  1.00  0.00           H
ATOM    546 2HH1 ARG    45      40.870  27.630  46.030  1.00  0.00           H
ATOM    547  NH2 ARG    45      39.830  29.110  47.540  1.00  0.00           N
ATOM    548 1HH2 ARG    45      39.360  29.610  48.280  1.00  0.00           H
ATOM    549 2HH2 ARG    45      40.840  29.130  47.600  1.00  0.00           H
ATOM    550  C   ARG    45      32.590  27.450  46.630  1.00  0.00           C
ATOM    551  O   ARG    45      32.390  28.550  47.090  1.00  0.00           O
ATOM    552  N   GLN    46      32.470  26.330  47.310  1.00  0.00           N
ATOM    553  H   GLN    46      32.450  25.450  46.800  1.00  0.00           H
ATOM    554  CA  GLN    46      32.070  26.200  48.770  1.00  0.00           C
ATOM    555  HA  GLN    46      32.620  26.900  49.400  1.00  0.00           H
ATOM    556  CB  GLN    46      30.560  26.430  48.800  1.00  0.00           C
ATOM    557  HB1 GLN    46      30.090  25.560  48.340  1.00  0.00           H
ATOM    558  HB2 GLN    46      30.280  27.320  48.230  1.00  0.00           H
ATOM    559  CG  GLN    46      29.940  26.590  50.110  1.00  0.00           C
ATOM    560  HG1 GLN    46      30.310  27.550  50.480  1.00  0.00           H
ATOM    561  HG2 GLN    46      30.280  25.820  50.810  1.00  0.00           H
ATOM    562  CD  GLN    46      28.420  26.620  50.120  1.00  0.00           C
ATOM    563  OE1 GLN    46      27.710  26.260  49.190  1.00  0.00           O
ATOM    564  NE2 GLN    46      27.860  27.080  51.180  1.00  0.00           N
ATOM    565 1HE2 GLN    46      28.490  27.510  51.850  1.00  0.00           H
ATOM    566 2HE2 GLN    46      26.860  27.200  51.090  1.00  0.00           H
ATOM    567  C   GLN    46      32.450  24.740  49.270  1.00  0.00           C
ATOM    568  O   GLN    46      31.990  23.750  48.710  1.00  0.00           O
ATOM    569  N   ALA    47      33.180  24.650  50.370  1.00  0.00           N
ATOM    570  H   ALA    47      33.550  25.530  50.680  1.00  0.00           H
ATOM    571  CA  ALA    47      33.400  23.460  51.140  1.00  0.00           C
ATOM    572  HA  ALA    47      33.260  22.580  50.500  1.00  0.00           H
ATOM    573  CB  ALA    47      34.830  23.550  51.670  1.00  0.00           C
ATOM    574  HB1 ALA    47      35.140  22.780  52.380  1.00  0.00           H
ATOM    575  HB2 ALA    47      35.500  23.450  50.810  1.00  0.00           H
ATOM    576  HB3 ALA    47      35.010  24.480  52.190  1.00  0.00           H
ATOM    577  C   ALA    47      32.430  23.480  52.350  1.00  0.00           C
ATOM    578  O   ALA    47      31.600  24.410  52.440  1.00  0.00           O
ATOM    579  N   PRO    48      32.340  22.470  53.220  1.00  0.00           N
ATOM    580  CD  PRO    48      32.680  21.080  52.880  1.00  0.00           C
ATOM    581  HD1 PRO    48      33.710  20.790  53.100  1.00  0.00           H
ATOM    582  HD2 PRO    48      32.540  20.960  51.810  1.00  0.00           H
ATOM    583  CG  PRO    48      31.750  20.300  53.700  1.00  0.00           C
ATOM    584  HG1 PRO    48      32.190  19.360  54.030  1.00  0.00           H
ATOM    585  HG2 PRO    48      30.810  20.100  53.180  1.00  0.00           H
ATOM    586  CB  PRO    48      31.580  21.170  54.930  1.00  0.00           C
ATOM    587  HB1 PRO    48      32.460  21.090  55.560  1.00  0.00           H
ATOM    588  HB2 PRO    48      30.620  20.970  55.400  1.00  0.00           H
ATOM    589  CA  PRO    48      31.550  22.560  54.400  1.00  0.00           C
ATOM    590  HA  PRO    48      30.520  22.710  54.080  1.00  0.00           H
ATOM    591  C   PRO    48      31.940  23.680  55.350  1.00  0.00           C
ATOM    592  O   PRO    48      33.070  24.120  55.350  1.00  0.00           O
ATOM    593  N   GLY    49      31.010  24.080  56.230  1.00  0.00           N
ATOM    594  H   GLY    49      30.120  23.620  56.310  1.00  0.00           H
ATOM    595  CA  GLY    49      31.270  25.230  57.090  1.00  0.00           C
ATOM    596  HA1 GLY    49      32.160  25.090  57.690  1.00  0.00           H
ATOM    597  HA2 GLY    49      30.450  25.220  57.810  1.00  0.00           H
ATOM    598  C   GLY    49      31.460  26.650  56.510  1.00  0.00           C
ATOM    599  O   GLY    49      32.030  27.570  57.140  1.00  0.00           O
ATOM    600  N   ARG    50      31.090  26.870  55.290  1.00  0.00           N
ATOM    601  H   ARG    50      30.840  26.030  54.790  1.00  0.00           H
ATOM    602  CA  ARG    50      31.470  28.090  54.570  1.00  0.00           C
ATOM    603  HA  ARG    50      31.620  28.910  55.280  1.00  0.00           H
ATOM    604  CB  ARG    50      32.780  28.100  53.710  1.00  0.00           C
ATOM    605  HB1 ARG    50      32.890  29.110  53.310  1.00  0.00           H
ATOM    606  HB2 ARG    50      32.760  27.430  52.850  1.00  0.00           H
ATOM    607  CG  ARG    50      34.030  27.920  54.590  1.00  0.00           C
ATOM    608  HG1 ARG    50      33.960  26.920  55.040  1.00  0.00           H
ATOM    609  HG2 ARG    50      33.890  28.590  55.440  1.00  0.00           H
ATOM    610  CD  ARG    50      35.360  28.110  53.830  1.00  0.00           C
ATOM    611  HD1 ARG    50      35.470  27.330  53.080  1.00  0.00           H
ATOM    612  HD2 ARG    50      36.060  27.960  54.650  1.00  0.00           H
ATOM    613  NE  ARG    50      35.550  29.440  53.190  1.00  0.00           N
ATOM    614  HE  ARG    50      34.720  30.000  53.090  1.00  0.00           H
ATOM    615  CZ  ARG    50      36.700  30.010  52.950  1.00  0.00           C
ATOM    616  NH1 ARG    50      37.830  29.380  53.080  1.00  0.00           N
ATOM    617 1HH1 ARG    50      37.840  28.380  53.200  1.00  0.00           H
ATOM    618 2HH1 ARG    50      38.670  29.850  52.760  1.00  0.00           H
ATOM    619  NH2 ARG    50      36.770  31.240  52.480  1.00  0.00           N
ATOM    620 1HH2 ARG    50      36.100  31.730  51.900  1.00  0.00           H
ATOM    621 2HH2 ARG    50      37.680  31.660  52.380  1.00  0.00           H
ATOM    622  C   ARG    50      30.330  28.690  53.700  1.00  0.00           C
ATOM    623  O   ARG    50      29.470  27.980  53.170  1.00  0.00           O
ATOM    624  N   GLU    51      30.360  29.950  53.370  1.00  0.00           N
ATOM    625  H   GLU    51      31.090  30.490  53.810  1.00  0.00           H
ATOM    626  CA  GLU    51      29.480  30.600  52.360  1.00  0.00           C
ATOM    627  HA  GLU    51      28.480  30.160  52.330  1.00  0.00           H
ATOM    628  CB  GLU    51      29.400  32.090  52.670  1.00  0.00           C
ATOM    629  HB1 GLU    51      28.790  32.470  51.850  1.00  0.00           H
ATOM    630  HB2 GLU    51      30.400  32.510  52.560  1.00  0.00           H
ATOM    631  CG  GLU    51      28.840  32.450  54.060  1.00  0.00           C
ATOM    632  HG1 GLU    51      28.770  33.510  54.300  1.00  0.00           H
ATOM    633  HG2 GLU    51      29.530  31.970  54.750  1.00  0.00           H
ATOM    634  CD  GLU    51      27.360  31.960  54.230  1.00  0.00           C
ATOM    635  OE1 GLU    51      26.550  32.330  53.330  1.00  0.00           O
ATOM    636  OE2 GLU    51      26.930  31.220  55.150  1.00  0.00           O
ATOM    637  C   GLU    51      29.980  30.250  50.960  1.00  0.00           C
ATOM    638  O   GLU    51      31.150  29.990  50.800  1.00  0.00           O
ATOM    639  N   ARG    52      29.130  30.350  49.930  1.00  0.00           N
ATOM    640  H   ARG    52      28.160  30.420  50.180  1.00  0.00           H
ATOM    641  CA  ARG    52      29.480  30.140  48.550  1.00  0.00           C
ATOM    642  HA  ARG    52      30.230  29.380  48.380  1.00  0.00           H
ATOM    643  CB  ARG    52      28.270  29.720  47.810  1.00  0.00           C
ATOM    644  HB1 ARG    52      27.560  30.540  47.900  1.00  0.00           H
ATOM    645  HB2 ARG    52      27.800  28.850  48.270  1.00  0.00           H
ATOM    646  CG  ARG    52      28.580  29.520  46.320  1.00  0.00           C
ATOM    647  HG1 ARG    52      29.520  28.980  46.190  1.00  0.00           H
ATOM    648  HG2 ARG    52      28.770  30.470  45.820  1.00  0.00           H
ATOM    649  CD  ARG    52      27.320  28.860  45.650  1.00  0.00           C
ATOM    650  HD1 ARG    52      27.000  27.930  46.140  1.00  0.00           H
ATOM    651  HD2 ARG    52      27.540  28.570  44.630  1.00  0.00           H
ATOM    652  NE  ARG    52      26.200  29.810  45.700  1.00  0.00           N
ATOM    653  HE  ARG    52      26.460  30.770  45.870  1.00  0.00           H
ATOM    654  CZ  ARG    52      24.960  29.640  45.290  1.00  0.00           C
ATOM    655  NH1 ARG    52      24.460  28.570  44.820  1.00  0.00           N
ATOM    656 1HH1 ARG    52      24.870  27.650  44.870  1.00  0.00           H
ATOM    657 2HH1 ARG    52      23.500  28.630  44.500  1.00  0.00           H
ATOM    658  NH2 ARG    52      24.130  30.640  45.430  1.00  0.00           N
ATOM    659 1HH2 ARG    52      24.570  31.500  45.730  1.00  0.00           H
ATOM    660 2HH2 ARG    52      23.160  30.570  45.140  1.00  0.00           H
ATOM    661  C   ARG    52      30.130  31.390  47.870  1.00  0.00           C
ATOM    662  O   ARG    52      29.500  32.470  47.610  1.00  0.00           O
ATOM    663  N   GLU    53      31.440  31.250  47.600  1.00  0.00           N
ATOM    664  H   GLU    53      31.890  30.350  47.520  1.00  0.00           H
ATOM    665  CA  GLU    53      32.230  32.420  47.190  1.00  0.00           C
ATOM    666  HA  GLU    53      31.560  33.270  47.340  1.00  0.00           H
ATOM    667  CB  GLU    53      33.470  32.570  48.070  1.00  0.00           C
ATOM    668  HB1 GLU    53      34.060  33.410  47.720  1.00  0.00           H
ATOM    669  HB2 GLU    53      34.030  31.630  48.030  1.00  0.00           H
ATOM    670  CG  GLU    53      33.040  32.880  49.500  1.00  0.00           C
ATOM    671  HG1 GLU    53      32.410  32.060  49.850  1.00  0.00           H
ATOM    672  HG2 GLU    53      32.410  33.760  49.570  1.00  0.00           H
ATOM    673  CD  GLU    53      34.310  33.020  50.380  1.00  0.00           C
ATOM    674  OE1 GLU    53      35.120  32.060  50.460  1.00  0.00           O
ATOM    675  OE2 GLU    53      34.550  34.090  50.970  1.00  0.00           O
ATOM    676  C   GLU    53      32.640  32.390  45.770  1.00  0.00           C
ATOM    677  O   GLU    53      33.080  31.430  45.230  1.00  0.00           O
ATOM    678  N   PHE    54      32.560  33.520  45.070  1.00  0.00           N
ATOM    679  H   PHE    54      32.200  34.340  45.540  1.00  0.00           H
ATOM    680  CA  PHE    54      33.000  33.770  43.690  1.00  0.00           C
ATOM    681  HA  PHE    54      32.290  33.240  43.050  1.00  0.00           H
ATOM    682  CB  PHE    54      32.780  35.270  43.380  1.00  0.00           C
ATOM    683  HB1 PHE    54      33.290  35.830  44.160  1.00  0.00           H
ATOM    684  HB2 PHE    54      31.730  35.550  43.440  1.00  0.00           H
ATOM    685  CG  PHE    54      33.340  35.700  42.030  1.00  0.00           C
ATOM    686  CD1 PHE    54      32.730  35.270  40.830  1.00  0.00           C
ATOM    687  HD1 PHE    54      31.830  34.680  40.810  1.00  0.00           H
ATOM    688  CE1 PHE    54      33.190  35.750  39.570  1.00  0.00           C
ATOM    689  HE1 PHE    54      32.660  35.430  38.690  1.00  0.00           H
ATOM    690  CZ  PHE    54      34.280  36.610  39.570  1.00  0.00           C
ATOM    691  HZ  PHE    54      34.750  36.920  38.640  1.00  0.00           H
ATOM    692  CE2 PHE    54      34.850  37.120  40.720  1.00  0.00           C
ATOM    693  HE2 PHE    54      35.630  37.860  40.690  1.00  0.00           H
ATOM    694  CD2 PHE    54      34.350  36.670  41.940  1.00  0.00           C
ATOM    695  HD2 PHE    54      34.740  37.170  42.800  1.00  0.00           H
ATOM    696  C   PHE    54      34.500  33.390  43.370  1.00  0.00           C
ATOM    697  O   PHE    54      35.390  33.630  44.160  1.00  0.00           O
ATOM    698  N   VAL    55      34.750  32.770  42.240  1.00  0.00           N
ATOM    699  H   VAL    55      33.970  32.640  41.610  1.00  0.00           H
ATOM    700  CA  VAL    55      36.120  32.410  41.790  1.00  0.00           C
ATOM    701  HA  VAL    55      36.940  32.590  42.490  1.00  0.00           H
ATOM    702  CB  VAL    55      36.180  30.870  41.490  1.00  0.00           C
ATOM    703  HB  VAL    55      35.520  30.550  40.680  1.00  0.00           H
ATOM    704  CG1 VAL    55      37.610  30.500  41.190  1.00  0.00           C
ATOM    705 1HG1 VAL    55      37.870  30.900  40.210  1.00  0.00           H
ATOM    706 2HG1 VAL    55      38.350  30.870  41.900  1.00  0.00           H
ATOM    707 3HG1 VAL    55      37.710  29.420  41.070  1.00  0.00           H
ATOM    708  CG2 VAL    55      35.750  30.210  42.790  1.00  0.00           C
ATOM    709 1HG2 VAL    55      34.670  30.250  42.900  1.00  0.00           H
ATOM    710 2HG2 VAL    55      36.140  29.190  42.850  1.00  0.00           H
ATOM    711 3HG2 VAL    55      36.260  30.720  43.620  1.00  0.00           H
ATOM    712  C   VAL    55      36.630  33.200  40.580  1.00  0.00           C
ATOM    713  O   VAL    55      37.660  33.860  40.580  1.00  0.00           O
ATOM    714  N   ALA    56      35.850  33.190  39.540  1.00  0.00           N
ATOM    715  H   ALA    56      34.970  32.710  39.580  1.00  0.00           H
ATOM    716  CA  ALA    56      36.270  33.780  38.220  1.00  0.00           C
ATOM    717  HA  ALA    56      36.690  34.780  38.260  1.00  0.00           H
ATOM    718  CB  ALA    56      37.260  32.770  37.640  1.00  0.00           C
ATOM    719  HB1 ALA    56      38.110  32.770  38.320  1.00  0.00           H
ATOM    720  HB2 ALA    56      36.820  31.790  37.480  1.00  0.00           H
ATOM    721  HB3 ALA    56      37.670  33.150  36.700  1.00  0.00           H
ATOM    722  C   ALA    56      35.140  33.940  37.190  1.00  0.00           C
ATOM    723  O   ALA    56      34.310  33.080  37.170  1.00  0.00           O
ATOM    724  N   SER    57      35.100  35.030  36.340  1.00  0.00           N
ATOM    725  H   SER    57      35.860  35.690  36.320  1.00  0.00           H
ATOM    726  CA  SER    57      34.030  35.260  35.340  1.00  0.00           C
ATOM    727  HA  SER    57      33.420  34.390  35.090  1.00  0.00           H
ATOM    728  CB  SER    57      33.070  36.410  35.770  1.00  0.00           C
ATOM    729  HB1 SER    57      32.430  35.930  36.510  1.00  0.00           H
ATOM    730  HB2 SER    57      32.510  36.780  34.910  1.00  0.00           H
ATOM    731  OG  SER    57      33.640  37.550  36.390  1.00  0.00           O
ATOM    732  HG  SER    57      33.120  37.700  37.180  1.00  0.00           H
ATOM    733  C   SER    57      34.720  35.650  34.040  1.00  0.00           C
ATOM    734  O   SER    57      35.840  36.100  33.980  1.00  0.00           O
ATOM    735  N   ILE    58      33.960  35.530  32.980  1.00  0.00           N
ATOM    736  H   ILE    58      32.990  35.370  33.230  1.00  0.00           H
ATOM    737  CA  ILE    58      34.210  35.910  31.630  1.00  0.00           C
ATOM    738  HA  ILE    58      34.960  36.700  31.680  1.00  0.00           H
ATOM    739  CB  ILE    58      34.960  34.780  30.900  1.00  0.00           C
ATOM    740  HB  ILE    58      35.690  34.420  31.630  1.00  0.00           H
ATOM    741  CG2 ILE    58      33.960  33.590  30.620  1.00  0.00           C
ATOM    742 1HG2 ILE    58      34.390  32.610  30.440  1.00  0.00           H
ATOM    743 2HG2 ILE    58      33.440  33.420  31.560  1.00  0.00           H
ATOM    744 3HG2 ILE    58      33.230  33.860  29.850  1.00  0.00           H
ATOM    745  CG1 ILE    58      35.620  35.270  29.600  1.00  0.00           C
ATOM    746 1HG1 ILE    58      36.090  36.230  29.770  1.00  0.00           H
ATOM    747 2HG1 ILE    58      34.850  35.430  28.850  1.00  0.00           H
ATOM    748  CD  ILE    58      36.670  34.250  29.020  1.00  0.00           C
ATOM    749  HD1 ILE    58      36.110  33.320  28.930  1.00  0.00           H
ATOM    750  HD2 ILE    58      37.120  34.590  28.100  1.00  0.00           H
ATOM    751  HD3 ILE    58      37.510  34.150  29.710  1.00  0.00           H
ATOM    752  C   ILE    58      33.010  36.440  30.800  1.00  0.00           C
ATOM    753  O   ILE    58      31.910  35.940  30.920  1.00  0.00           O
ATOM    754  N   LYS    59      33.230  37.490  30.060  1.00  0.00           N
ATOM    755  H   LYS    59      34.220  37.690  30.020  1.00  0.00           H
ATOM    756  CA  LYS    59      32.270  38.220  29.230  1.00  0.00           C
ATOM    757  HA  LYS    59      31.270  38.030  29.630  1.00  0.00           H
ATOM    758  CB  LYS    59      32.520  39.770  29.420  1.00  0.00           C
ATOM    759  HB1 LYS    59      31.880  40.310  28.720  1.00  0.00           H
ATOM    760  HB2 LYS    59      33.530  39.960  29.060  1.00  0.00           H
ATOM    761  CG  LYS    59      32.310  40.300  30.850  1.00  0.00           C
ATOM    762  HG1 LYS    59      33.320  40.250  31.240  1.00  0.00           H
ATOM    763  HG2 LYS    59      31.650  39.600  31.370  1.00  0.00           H
ATOM    764  CD  LYS    59      31.730  41.720  30.840  1.00  0.00           C
ATOM    765  HD1 LYS    59      31.580  42.070  31.860  1.00  0.00           H
ATOM    766  HD2 LYS    59      30.730  41.650  30.410  1.00  0.00           H
ATOM    767  CE  LYS    59      32.680  42.770  30.170  1.00  0.00           C
ATOM    768  HE1 LYS    59      32.700  42.730  29.080  1.00  0.00           H
ATOM    769  HE2 LYS    59      33.660  42.560  30.590  1.00  0.00           H
ATOM    770  NZ  LYS    59      32.430  44.240  30.420  1.00  0.00           N
ATOM    771  HZ1 LYS    59      32.160  44.330  31.390  1.00  0.00           H
ATOM    772  HZ2 LYS    59      33.270  44.780  30.300  1.00  0.00           H
ATOM    773  HZ3 LYS    59      31.710  44.680  29.850  1.00  0.00           H
ATOM    774  C   LYS    59      32.360  37.770  27.780  1.00  0.00           C
ATOM    775  O   LYS    59      33.370  37.240  27.340  1.00  0.00           O
ATOM    776  N   TRP    60      31.320  38.110  27.070  1.00  0.00           N
ATOM    777  H   TRP    60      30.610  38.620  27.570  1.00  0.00           H
ATOM    778  CA  TRP    60      31.050  37.430  25.780  1.00  0.00           C
ATOM    779  HA  TRP    60      31.340  36.380  25.890  1.00  0.00           H
ATOM    780  CB  TRP    60      29.620  37.480  25.430  1.00  0.00           C
ATOM    781  HB1 TRP    60      29.010  36.860  26.080  1.00  0.00           H
ATOM    782  HB2 TRP    60      29.450  37.170  24.390  1.00  0.00           H
ATOM    783  CG  TRP    60      28.880  38.860  25.610  1.00  0.00           C
ATOM    784  CD1 TRP    60      28.380  39.260  26.780  1.00  0.00           C
ATOM    785  HD1 TRP    60      28.450  38.870  27.780  1.00  0.00           H
ATOM    786  NE1 TRP    60      27.690  40.410  26.560  1.00  0.00           N
ATOM    787  HE1 TRP    60      27.170  40.810  27.330  1.00  0.00           H
ATOM    788  CE2 TRP    60      27.720  40.820  25.250  1.00  0.00           C
ATOM    789  CZ2 TRP    60      27.260  41.960  24.620  1.00  0.00           C
ATOM    790  HZ2 TRP    60      26.600  42.660  25.120  1.00  0.00           H
ATOM    791  CH2 TRP    60      27.690  42.050  23.260  1.00  0.00           C
ATOM    792  HH2 TRP    60      27.330  42.920  22.710  1.00  0.00           H
ATOM    793  CZ3 TRP    60      28.410  41.060  22.550  1.00  0.00           C
ATOM    794  HZ3 TRP    60      28.730  41.210  21.530  1.00  0.00           H
ATOM    795  CE3 TRP    60      28.780  39.950  23.260  1.00  0.00           C
ATOM    796  HE3 TRP    60      29.380  39.170  22.800  1.00  0.00           H
ATOM    797  CD2 TRP    60      28.490  39.820  24.610  1.00  0.00           C
ATOM    798  C   TRP    60      31.930  37.850  24.530  1.00  0.00           C
ATOM    799  O   TRP    60      32.110  37.000  23.660  1.00  0.00           O
ATOM    800  N   ALA    61      32.470  39.080  24.510  1.00  0.00           N
ATOM    801  H   ALA    61      32.390  39.640  25.340  1.00  0.00           H
ATOM    802  CA  ALA    61      33.610  39.340  23.590  1.00  0.00           C
ATOM    803  HA  ALA    61      33.640  38.540  22.860  1.00  0.00           H
ATOM    804  CB  ALA    61      33.320  40.630  22.820  1.00  0.00           C
ATOM    805  HB1 ALA    61      32.350  40.590  22.320  1.00  0.00           H
ATOM    806  HB2 ALA    61      33.270  41.420  23.580  1.00  0.00           H
ATOM    807  HB3 ALA    61      34.050  40.800  22.030  1.00  0.00           H
ATOM    808  C   ALA    61      34.950  39.290  24.300  1.00  0.00           C
ATOM    809  O   ALA    61      35.890  40.000  23.960  1.00  0.00           O
ATOM    810  N   GLY    65      35.100  38.370  25.290  1.00  0.00           N
ATOM    811  H   GLY    65      34.250  37.890  25.560  1.00  0.00           H
ATOM    812  CA  GLY    65      36.330  37.820  25.900  1.00  0.00           C
ATOM    813  HA1 GLY    65      37.120  37.790  25.140  1.00  0.00           H
ATOM    814  HA2 GLY    65      36.090  36.810  26.210  1.00  0.00           H
ATOM    815  C   GLY    65      37.040  38.400  27.090  1.00  0.00           C
ATOM    816  O   GLY    65      38.030  38.030  27.540  1.00  0.00           O
ATOM    817  N   ASP    66      36.350  39.420  27.610  1.00  0.00           N
ATOM    818  H   ASP    66      35.440  39.740  27.300  1.00  0.00           H
ATOM    819  CA  ASP    66      36.780  40.220  28.740  1.00  0.00           C
ATOM    820  HA  ASP    66      37.820  40.440  28.520  1.00  0.00           H
ATOM    821  CB  ASP    66      36.070  41.560  28.750  1.00  0.00           C
ATOM    822  HB1 ASP    66      36.620  42.130  29.490  1.00  0.00           H
ATOM    823  HB2 ASP    66      35.040  41.450  29.100  1.00  0.00           H
ATOM    824  CG  ASP    66      36.200  42.350  27.490  1.00  0.00           C
ATOM    825  OD1 ASP    66      35.160  42.670  26.870  1.00  0.00           O
ATOM    826  OD2 ASP    66      37.290  42.920  27.250  1.00  0.00           O
ATOM    827  C   ASP    66      36.580  39.520  30.100  1.00  0.00           C
ATOM    828  O   ASP    66      35.520  38.880  30.320  1.00  0.00           O
ATOM    829  N   ARG    67      37.580  39.620  30.990  1.00  0.00           N
ATOM    830  H   ARG    67      38.330  40.220  30.670  1.00  0.00           H
ATOM    831  CA  ARG    67      37.900  38.640  32.090  1.00  0.00           C
ATOM    832  HA  ARG    67      37.030  37.990  32.100  1.00  0.00           H
ATOM    833  CB  ARG    67      39.120  37.800  31.780  1.00  0.00           C
ATOM    834  HB1 ARG    67      39.540  37.360  32.680  1.00  0.00           H
ATOM    835  HB2 ARG    67      39.870  38.360  31.200  1.00  0.00           H
ATOM    836  CG  ARG    67      38.670  36.600  30.890  1.00  0.00           C
ATOM    837  HG1 ARG    67      38.090  37.000  30.060  1.00  0.00           H
ATOM    838  HG2 ARG    67      37.870  36.080  31.430  1.00  0.00           H
ATOM    839  CD  ARG    67      39.820  35.690  30.490  1.00  0.00           C
ATOM    840  HD1 ARG    67      39.550  35.030  29.660  1.00  0.00           H
ATOM    841  HD2 ARG    67      40.040  35.110  31.380  1.00  0.00           H
ATOM    842  NE  ARG    67      40.950  36.380  29.910  1.00  0.00           N
ATOM    843  HE  ARG    67      40.860  37.330  29.560  1.00  0.00           H
ATOM    844  CZ  ARG    67      42.080  35.790  29.590  1.00  0.00           C
ATOM    845  NH1 ARG    67      42.370  34.520  29.780  1.00  0.00           N
ATOM    846 1HH1 ARG    67      41.700  33.950  30.290  1.00  0.00           H
ATOM    847 2HH1 ARG    67      43.240  34.240  29.370  1.00  0.00           H
ATOM    848  NH2 ARG    67      42.960  36.570  28.990  1.00  0.00           N
ATOM    849 1HH2 ARG    67      42.790  37.570  28.950  1.00  0.00           H
ATOM    850 2HH2 ARG    67      43.920  36.250  28.970  1.00  0.00           H
ATOM    851  C   ARG    67      37.950  39.310  33.470  1.00  0.00           C
ATOM    852  O   ARG    67      38.670  40.290  33.680  1.00  0.00           O
ATOM    853  N   THR    68      37.380  38.690  34.560  1.00  0.00           N
ATOM    854  H   THR    68      36.880  37.820  34.430  1.00  0.00           H
ATOM    855  CA  THR    68      37.410  39.230  35.930  1.00  0.00           C
ATOM    856  HA  THR    68      38.270  39.890  35.980  1.00  0.00           H
ATOM    857  CB  THR    68      36.110  40.040  36.160  1.00  0.00           C
ATOM    858  HB  THR    68      36.010  39.900  37.240  1.00  0.00           H
ATOM    859  CG2 THR    68      36.330  41.540  35.950  1.00  0.00           C
ATOM    860 1HG2 THR    68      37.030  41.910  36.700  1.00  0.00           H
ATOM    861 2HG2 THR    68      36.660  41.770  34.940  1.00  0.00           H
ATOM    862 3HG2 THR    68      35.420  42.110  36.090  1.00  0.00           H
ATOM    863  OG1 THR    68      35.010  39.540  35.350  1.00  0.00           O
ATOM    864  HG1 THR    68      34.530  38.850  35.820  1.00  0.00           H
ATOM    865  C   THR    68      37.660  38.120  36.970  1.00  0.00           C
ATOM    866  O   THR    68      37.240  36.980  36.740  1.00  0.00           O
ATOM    867  N   TYR    69      38.240  38.420  38.110  1.00  0.00           N
ATOM    868  H   TYR    69      38.450  39.380  38.340  1.00  0.00           H
ATOM    869  CA  TYR    69      38.790  37.440  39.030  1.00  0.00           C
ATOM    870  HA  TYR    69      38.260  36.500  38.900  1.00  0.00           H
ATOM    871  CB  TYR    69      40.390  37.270  38.840  1.00  0.00           C
ATOM    872  HB1 TYR    69      40.830  36.780  39.700  1.00  0.00           H
ATOM    873  HB2 TYR    69      40.830  38.270  38.940  1.00  0.00           H
ATOM    874  CG  TYR    69      40.830  36.670  37.510  1.00  0.00           C
ATOM    875  CD1 TYR    69      41.600  37.470  36.580  1.00  0.00           C
ATOM    876  HD1 TYR    69      41.870  38.480  36.860  1.00  0.00           H
ATOM    877  CE1 TYR    69      41.970  36.840  35.410  1.00  0.00           C
ATOM    878  HE1 TYR    69      42.500  37.360  34.620  1.00  0.00           H
ATOM    879  CZ  TYR    69      41.640  35.490  35.190  1.00  0.00           C
ATOM    880  OH  TYR    69      41.980  34.870  34.050  1.00  0.00           O
ATOM    881  HH  TYR    69      42.690  35.360  33.630  1.00  0.00           H
ATOM    882  CE2 TYR    69      40.630  34.810  36.000  1.00  0.00           C
ATOM    883  HE2 TYR    69      40.290  33.820  35.740  1.00  0.00           H
ATOM    884  CD2 TYR    69      40.360  35.380  37.250  1.00  0.00           C
ATOM    885  HD2 TYR    69      39.710  34.850  37.930  1.00  0.00           H
ATOM    886  C   TYR    69      38.730  37.840  40.520  1.00  0.00           C
ATOM    887  O   TYR    69      38.550  38.980  40.950  1.00  0.00           O
ATOM    888  N   GLY    70      38.770  36.780  41.400  1.00  0.00           N
ATOM    889  H   GLY    70      39.050  35.890  41.020  1.00  0.00           H
ATOM    890  CA  GLY    70      38.670  36.770  42.860  1.00  0.00           C
ATOM    891  HA1 GLY    70      38.440  35.760  43.220  1.00  0.00           H
ATOM    892  HA2 GLY    70      37.830  37.340  43.250  1.00  0.00           H
ATOM    893  C   GLY    70      39.810  37.340  43.710  1.00  0.00           C
ATOM    894  O   GLY    70      40.690  37.980  43.160  1.00  0.00           O
ATOM    895  N   THR    71      39.720  37.320  45.030  1.00  0.00           N
ATOM    896  H   THR    71      38.980  36.760  45.440  1.00  0.00           H
ATOM    897  CA  THR    71      40.580  38.020  45.990  1.00  0.00           C
ATOM    898  HA  THR    71      41.260  38.620  45.400  1.00  0.00           H
ATOM    899  CB  THR    71      39.670  38.810  46.900  1.00  0.00           C
ATOM    900  HB  THR    71      40.300  39.130  47.740  1.00  0.00           H
ATOM    901  CG2 THR    71      39.140  40.050  46.250  1.00  0.00           C
ATOM    902 1HG2 THR    71      38.790  40.690  47.060  1.00  0.00           H
ATOM    903 2HG2 THR    71      39.900  40.580  45.660  1.00  0.00           H
ATOM    904 3HG2 THR    71      38.330  39.780  45.580  1.00  0.00           H
ATOM    905  OG1 THR    71      38.630  37.960  47.360  1.00  0.00           O
ATOM    906  HG1 THR    71      38.460  38.130  48.290  1.00  0.00           H
ATOM    907  C   THR    71      41.490  37.070  46.760  1.00  0.00           C
ATOM    908  O   THR    71      41.060  35.930  47.060  1.00  0.00           O
ATOM    909  N   ASP    72      42.640  37.650  47.260  1.00  0.00           N
ATOM    910  H   ASP    72      42.730  38.620  47.000  1.00  0.00           H
ATOM    911  CA  ASP    72      43.660  37.070  48.100  1.00  0.00           C
ATOM    912  HA  ASP    72      44.410  37.860  48.120  1.00  0.00           H
ATOM    913  CB  ASP    72      43.070  36.930  49.560  1.00  0.00           C
ATOM    914  HB1 ASP    72      43.960  36.850  50.190  1.00  0.00           H
ATOM    915  HB2 ASP    72      42.480  36.020  49.630  1.00  0.00           H
ATOM    916  CG  ASP    72      42.250  38.130  50.110  1.00  0.00           C
ATOM    917  OD1 ASP    72      42.800  39.230  50.180  1.00  0.00           O
ATOM    918  OD2 ASP    72      41.100  37.890  50.530  1.00  0.00           O
ATOM    919  C   ASP    72      44.410  35.810  47.590  1.00  0.00           C
ATOM    920  O   ASP    72      45.610  35.780  47.770  1.00  0.00           O
ATOM    921  N   SER    73      43.800  34.720  47.050  1.00  0.00           N
ATOM    922  H   SER    73      42.800  34.870  47.090  1.00  0.00           H
ATOM    923  CA  SER    73      44.410  33.450  46.590  1.00  0.00           C
ATOM    924  HA  SER    73      45.480  33.620  46.540  1.00  0.00           H
ATOM    925  CB  SER    73      44.250  32.370  47.680  1.00  0.00           C
ATOM    926  HB1 SER    73      44.720  32.730  48.600  1.00  0.00           H
ATOM    927  HB2 SER    73      44.730  31.420  47.430  1.00  0.00           H
ATOM    928  OG  SER    73      42.900  32.060  48.080  1.00  0.00           O
ATOM    929  HG  SER    73      42.810  31.100  48.120  1.00  0.00           H
ATOM    930  C   SER    73      44.070  32.990  45.170  1.00  0.00           C
ATOM    931  O   SER    73      44.270  31.780  44.930  1.00  0.00           O
ATOM    932  N   VAL    74      43.530  33.800  44.270  1.00  0.00           N
ATOM    933  H   VAL    74      43.430  34.780  44.490  1.00  0.00           H
ATOM    934  CA  VAL    74      43.090  33.370  42.950  1.00  0.00           C
ATOM    935  HA  VAL    74      43.210  32.290  42.840  1.00  0.00           H
ATOM    936  CB  VAL    74      41.640  33.890  42.760  1.00  0.00           C
ATOM    937  HB  VAL    74      41.470  34.960  42.900  1.00  0.00           H
ATOM    938  CG1 VAL    74      41.190  33.570  41.270  1.00  0.00           C
ATOM    939 1HG1 VAL    74      41.600  32.620  40.910  1.00  0.00           H
ATOM    940 2HG1 VAL    74      40.100  33.610  41.270  1.00  0.00           H
ATOM    941 3HG1 VAL    74      41.590  34.360  40.640  1.00  0.00           H
ATOM    942  CG2 VAL    74      40.720  33.110  43.710  1.00  0.00           C
ATOM    943 1HG2 VAL    74      39.780  33.650  43.700  1.00  0.00           H
ATOM    944 2HG2 VAL    74      40.710  32.050  43.420  1.00  0.00           H
ATOM    945 3HG2 VAL    74      41.090  33.310  44.710  1.00  0.00           H
ATOM    946  C   VAL    74      43.920  33.960  41.790  1.00  0.00           C
ATOM    947  O   VAL    74      44.230  33.270  40.820  1.00  0.00           O
ATOM    948  N   LYS    75      44.260  35.260  41.860  1.00  0.00           N
ATOM    949  H   LYS    75      44.050  35.750  42.720  1.00  0.00           H
ATOM    950  CA  LYS    75      44.710  36.000  40.710  1.00  0.00           C
ATOM    951  HA  LYS    75      44.110  35.870  39.800  1.00  0.00           H
ATOM    952  CB  LYS    75      44.610  37.470  40.980  1.00  0.00           C
ATOM    953  HB1 LYS    75      45.380  37.980  40.410  1.00  0.00           H
ATOM    954  HB2 LYS    75      44.810  37.730  42.020  1.00  0.00           H
ATOM    955  CG  LYS    75      43.300  38.040  40.580  1.00  0.00           C
ATOM    956  HG1 LYS    75      42.540  37.670  41.280  1.00  0.00           H
ATOM    957  HG2 LYS    75      43.030  37.780  39.560  1.00  0.00           H
ATOM    958  CD  LYS    75      43.230  39.570  40.760  1.00  0.00           C
ATOM    959  HD1 LYS    75      43.900  39.950  39.990  1.00  0.00           H
ATOM    960  HD2 LYS    75      43.660  39.810  41.730  1.00  0.00           H
ATOM    961  CE  LYS    75      41.890  40.350  40.600  1.00  0.00           C
ATOM    962  HE1 LYS    75      41.410  39.870  39.750  1.00  0.00           H
ATOM    963  HE2 LYS    75      42.060  41.420  40.430  1.00  0.00           H
ATOM    964  NZ  LYS    75      41.080  40.240  41.810  1.00  0.00           N
ATOM    965  HZ1 LYS    75      40.670  39.330  41.990  1.00  0.00           H
ATOM    966  HZ2 LYS    75      41.600  40.530  42.630  1.00  0.00           H
ATOM    967  HZ3 LYS    75      40.340  40.930  41.770  1.00  0.00           H
ATOM    968  C   LYS    75      46.040  35.560  40.230  1.00  0.00           C
ATOM    969  O   LYS    75      46.230  35.390  39.040  1.00  0.00           O
ATOM    970  N   GLY    76      46.880  35.080  41.140  1.00  0.00           N
ATOM    971  H   GLY    76      46.760  35.270  42.120  1.00  0.00           H
ATOM    972  CA  GLY    76      48.160  34.490  40.780  1.00  0.00           C
ATOM    973  HA1 GLY    76      48.780  34.420  41.680  1.00  0.00           H
ATOM    974  HA2 GLY    76      48.700  35.140  40.100  1.00  0.00           H
ATOM    975  C   GLY    76      48.070  33.020  40.170  1.00  0.00           C
ATOM    976  O   GLY    76      49.020  32.500  39.520  1.00  0.00           O
ATOM    977  N   ARG    77      47.000  32.380  40.580  1.00  0.00           N
ATOM    978  H   ARG    77      46.250  33.020  40.800  1.00  0.00           H
ATOM    979  CA  ARG    77      46.820  30.910  40.490  1.00  0.00           C
ATOM    980  HA  ARG    77      47.690  30.390  40.090  1.00  0.00           H
ATOM    981  CB  ARG    77      46.610  30.370  41.890  1.00  0.00           C
ATOM    982  HB1 ARG    77      46.270  29.330  41.810  1.00  0.00           H
ATOM    983  HB2 ARG    77      45.790  30.950  42.310  1.00  0.00           H
ATOM    984  CG  ARG    77      47.780  30.500  42.850  1.00  0.00           C
ATOM    985  HG1 ARG    77      47.830  31.510  43.230  1.00  0.00           H
ATOM    986  HG2 ARG    77      48.750  30.320  42.380  1.00  0.00           H
ATOM    987  CD  ARG    77      47.670  29.590  44.150  1.00  0.00           C
ATOM    988  HD1 ARG    77      48.480  29.750  44.860  1.00  0.00           H
ATOM    989  HD2 ARG    77      47.780  28.560  43.780  1.00  0.00           H
ATOM    990  NE  ARG    77      46.310  29.710  44.760  1.00  0.00           N
ATOM    991  HE  ARG    77      45.970  30.640  44.940  1.00  0.00           H
ATOM    992  CZ  ARG    77      45.520  28.760  45.170  1.00  0.00           C
ATOM    993  NH1 ARG    77      45.880  27.520  45.240  1.00  0.00           N
ATOM    994 1HH1 ARG    77      46.810  27.260  44.940  1.00  0.00           H
ATOM    995 2HH1 ARG    77      45.280  26.810  45.630  1.00  0.00           H
ATOM    996  NH2 ARG    77      44.340  28.970  45.600  1.00  0.00           N
ATOM    997 1HH2 ARG    77      43.940  29.900  45.630  1.00  0.00           H
ATOM    998 2HH2 ARG    77      43.850  28.240  46.100  1.00  0.00           H
ATOM    999  C   ARG    77      45.810  30.290  39.540  1.00  0.00           C
ATOM   1000  O   ARG    77      45.930  29.090  39.330  1.00  0.00           O
ATOM   1001  N   PHE    78      44.910  31.060  38.980  1.00  0.00           N
ATOM   1002  H   PHE    78      44.820  32.000  39.320  1.00  0.00           H
ATOM   1003  CA  PHE    78      43.930  30.580  38.010  1.00  0.00           C
ATOM   1004  HA  PHE    78      44.170  29.540  37.820  1.00  0.00           H
ATOM   1005  CB  PHE    78      42.550  30.730  38.660  1.00  0.00           C
ATOM   1006  HB1 PHE    78      41.830  30.510  37.880  1.00  0.00           H
ATOM   1007  HB2 PHE    78      42.420  31.740  39.050  1.00  0.00           H
ATOM   1008  CG  PHE    78      42.220  29.820  39.870  1.00  0.00           C
ATOM   1009  CD1 PHE    78      42.820  30.080  41.160  1.00  0.00           C
ATOM   1010  HD1 PHE    78      43.650  30.750  41.360  1.00  0.00           H
ATOM   1011  CE1 PHE    78      42.280  29.500  42.320  1.00  0.00           C
ATOM   1012  HE1 PHE    78      42.670  29.630  43.320  1.00  0.00           H
ATOM   1013  CZ  PHE    78      41.110  28.780  42.240  1.00  0.00           C
ATOM   1014  HZ  PHE    78      40.580  28.400  43.110  1.00  0.00           H
ATOM   1015  CE2 PHE    78      40.560  28.450  41.010  1.00  0.00           C
ATOM   1016  HE2 PHE    78      39.700  27.790  40.980  1.00  0.00           H
ATOM   1017  CD2 PHE    78      41.080  29.000  39.840  1.00  0.00           C
ATOM   1018  HD2 PHE    78      40.560  28.800  38.910  1.00  0.00           H
ATOM   1019  C   PHE    78      44.010  31.370  36.740  1.00  0.00           C
ATOM   1020  O   PHE    78      44.320  32.530  36.850  1.00  0.00           O
ATOM   1021  N   ALA    79      43.490  30.840  35.580  1.00  0.00           N
ATOM   1022  H   ALA    79      43.290  29.850  35.600  1.00  0.00           H
ATOM   1023  CA  ALA    79      43.090  31.600  34.490  1.00  0.00           C
ATOM   1024  HA  ALA    79      42.920  32.620  34.840  1.00  0.00           H
ATOM   1025  CB  ALA    79      44.210  31.620  33.470  1.00  0.00           C
ATOM   1026  HB1 ALA    79      44.420  30.660  33.000  1.00  0.00           H
ATOM   1027  HB2 ALA    79      43.860  32.360  32.760  1.00  0.00           H
ATOM   1028  HB3 ALA    79      45.160  31.900  33.920  1.00  0.00           H
ATOM   1029  C   ALA    79      41.750  31.180  33.800  1.00  0.00           C
ATOM   1030  O   ALA    79      41.590  29.990  33.520  1.00  0.00           O
ATOM   1031  N   ILE    80      40.840  32.080  33.380  1.00  0.00           N
ATOM   1032  H   ILE    80      41.090  33.050  33.310  1.00  0.00           H
ATOM   1033  CA  ILE    80      39.550  31.630  32.710  1.00  0.00           C
ATOM   1034  HA  ILE    80      39.500  30.540  32.790  1.00  0.00           H
ATOM   1035  CB  ILE    80      38.410  32.250  33.430  1.00  0.00           C
ATOM   1036  HB  ILE    80      38.600  31.970  34.460  1.00  0.00           H
ATOM   1037  CG2 ILE    80      38.280  33.800  33.290  1.00  0.00           C
ATOM   1038 1HG2 ILE    80      37.570  34.250  33.980  1.00  0.00           H
ATOM   1039 2HG2 ILE    80      39.220  34.330  33.470  1.00  0.00           H
ATOM   1040 3HG2 ILE    80      38.010  34.050  32.260  1.00  0.00           H
ATOM   1041  CG1 ILE    80      37.110  31.510  33.210  1.00  0.00           C
ATOM   1042 1HG1 ILE    80      37.230  30.470  33.540  1.00  0.00           H
ATOM   1043 2HG1 ILE    80      36.810  31.460  32.170  1.00  0.00           H
ATOM   1044  CD  ILE    80      35.790  31.900  33.940  1.00  0.00           C
ATOM   1045  HD1 ILE    80      35.020  31.150  33.760  1.00  0.00           H
ATOM   1046  HD2 ILE    80      36.040  31.960  35.000  1.00  0.00           H
ATOM   1047  HD3 ILE    80      35.390  32.860  33.610  1.00  0.00           H
ATOM   1048  C   ILE    80      39.620  31.990  31.220  1.00  0.00           C
ATOM   1049  O   ILE    80      40.280  32.900  30.730  1.00  0.00           O
ATOM   1050  N   SER    81      38.810  31.210  30.450  1.00  0.00           N
ATOM   1051  H   SER    81      38.340  30.410  30.830  1.00  0.00           H
ATOM   1052  CA  SER    81      38.620  31.330  28.960  1.00  0.00           C
ATOM   1053  HA  SER    81      38.580  32.400  28.740  1.00  0.00           H
ATOM   1054  CB  SER    81      39.840  30.720  28.260  1.00  0.00           C
ATOM   1055  HB1 SER    81      40.700  31.240  28.690  1.00  0.00           H
ATOM   1056  HB2 SER    81      39.820  30.890  27.180  1.00  0.00           H
ATOM   1057  OG  SER    81      39.900  29.330  28.450  1.00  0.00           O
ATOM   1058  HG  SER    81      40.370  29.260  29.290  1.00  0.00           H
ATOM   1059  C   SER    81      37.270  30.780  28.430  1.00  0.00           C
ATOM   1060  O   SER    81      36.620  30.030  29.150  1.00  0.00           O
ATOM   1061  N   ARG    82      36.840  31.260  27.250  1.00  0.00           N
ATOM   1062  H   ARG    82      37.460  31.940  26.820  1.00  0.00           H
ATOM   1063  CA  ARG    82      35.720  30.740  26.490  1.00  0.00           C
ATOM   1064  HA  ARG    82      35.300  29.880  27.010  1.00  0.00           H
ATOM   1065  CB  ARG    82      34.550  31.700  26.390  1.00  0.00           C
ATOM   1066  HB1 ARG    82      34.370  31.910  27.440  1.00  0.00           H
ATOM   1067  HB2 ARG    82      33.690  31.220  25.920  1.00  0.00           H
ATOM   1068  CG  ARG    82      34.750  33.030  25.660  1.00  0.00           C
ATOM   1069  HG1 ARG    82      35.070  32.930  24.630  1.00  0.00           H
ATOM   1070  HG2 ARG    82      35.560  33.550  26.180  1.00  0.00           H
ATOM   1071  CD  ARG    82      33.490  33.890  25.880  1.00  0.00           C
ATOM   1072  HD1 ARG    82      33.850  34.920  25.820  1.00  0.00           H
ATOM   1073  HD2 ARG    82      33.090  33.700  26.880  1.00  0.00           H
ATOM   1074  NE  ARG    82      32.510  33.630  24.840  1.00  0.00           N
ATOM   1075  HE  ARG    82      32.860  33.250  23.970  1.00  0.00           H
ATOM   1076  CZ  ARG    82      31.180  33.820  24.880  1.00  0.00           C
ATOM   1077  NH1 ARG    82      30.430  33.990  25.920  1.00  0.00           N
ATOM   1078 1HH1 ARG    82      30.840  34.180  26.830  1.00  0.00           H
ATOM   1079 2HH1 ARG    82      29.440  33.960  25.740  1.00  0.00           H
ATOM   1080  NH2 ARG    82      30.570  33.750  23.760  1.00  0.00           N
ATOM   1081 1HH2 ARG    82      31.180  33.520  22.980  1.00  0.00           H
ATOM   1082 2HH2 ARG    82      29.560  33.740  23.710  1.00  0.00           H
ATOM   1083  C   ARG    82      36.150  30.140  25.160  1.00  0.00           C
ATOM   1084  O   ARG    82      37.190  30.450  24.530  1.00  0.00           O
ATOM   1085  N   ASP    83      35.260  29.340  24.590  1.00  0.00           N
ATOM   1086  H   ASP    83      34.450  29.090  25.140  1.00  0.00           H
ATOM   1087  CA  ASP    83      35.320  28.760  23.180  1.00  0.00           C
ATOM   1088  HA  ASP    83      35.980  29.330  22.520  1.00  0.00           H
ATOM   1089  CB  ASP    83      35.800  27.320  23.300  1.00  0.00           C
ATOM   1090  HB1 ASP    83      35.080  26.860  23.970  1.00  0.00           H
ATOM   1091  HB2 ASP    83      36.710  27.260  23.900  1.00  0.00           H
ATOM   1092  CG  ASP    83      35.960  26.500  22.040  1.00  0.00           C
ATOM   1093  OD1 ASP    83      36.690  25.520  22.080  1.00  0.00           O
ATOM   1094  OD2 ASP    83      35.420  26.760  20.960  1.00  0.00           O
ATOM   1095  C   ASP    83      33.920  28.860  22.610  1.00  0.00           C
ATOM   1096  O   ASP    83      32.960  28.220  23.060  1.00  0.00           O
ATOM   1097  N   ASN    84      33.740  29.680  21.560  1.00  0.00           N
ATOM   1098  H   ASN    84      34.550  30.180  21.220  1.00  0.00           H
ATOM   1099  CA  ASN    84      32.430  29.950  20.900  1.00  0.00           C
ATOM   1100  HA  ASN    84      31.720  29.990  21.730  1.00  0.00           H
ATOM   1101  CB  ASN    84      32.470  31.320  20.130  1.00  0.00           C
ATOM   1102  HB1 ASN    84      31.490  31.480  19.670  1.00  0.00           H
ATOM   1103  HB2 ASN    84      33.190  31.300  19.310  1.00  0.00           H
ATOM   1104  CG  ASN    84      32.860  32.430  21.030  1.00  0.00           C
ATOM   1105  OD1 ASN    84      32.600  32.510  22.210  1.00  0.00           O
ATOM   1106  ND2 ASN    84      33.510  33.410  20.530  1.00  0.00           N
ATOM   1107 1HD2 ASN    84      33.760  33.320  19.560  1.00  0.00           H
ATOM   1108 2HD2 ASN    84      34.010  33.960  21.220  1.00  0.00           H
ATOM   1109  C   ASN    84      32.030  28.780  20.010  1.00  0.00           C
ATOM   1110  O   ASN    84      30.840  28.530  19.770  1.00  0.00           O
ATOM   1111  N   ALA    85      33.010  28.070  19.480  1.00  0.00           N
ATOM   1112  H   ALA    85      33.940  28.300  19.790  1.00  0.00           H
ATOM   1113  CA  ALA    85      32.780  26.910  18.550  1.00  0.00           C
ATOM   1114  HA  ALA    85      31.960  27.180  17.880  1.00  0.00           H
ATOM   1115  CB  ALA    85      33.990  26.560  17.710  1.00  0.00           C
ATOM   1116  HB1 ALA    85      34.840  26.490  18.390  1.00  0.00           H
ATOM   1117  HB2 ALA    85      33.870  25.550  17.310  1.00  0.00           H
ATOM   1118  HB3 ALA    85      34.140  27.320  16.940  1.00  0.00           H
ATOM   1119  C   ALA    85      32.370  25.680  19.370  1.00  0.00           C
ATOM   1120  O   ALA    85      31.390  25.030  18.990  1.00  0.00           O
ATOM   1121  N   LYS    86      32.940  25.510  20.540  1.00  0.00           N
ATOM   1122  H   LYS    86      33.810  26.000  20.690  1.00  0.00           H
ATOM   1123  CA  LYS    86      32.480  24.440  21.470  1.00  0.00           C
ATOM   1124  HA  LYS    86      32.080  23.640  20.850  1.00  0.00           H
ATOM   1125  CB  LYS    86      33.680  23.870  22.310  1.00  0.00           C
ATOM   1126  HB1 LYS    86      33.250  23.200  23.060  1.00  0.00           H
ATOM   1127  HB2 LYS    86      34.060  24.720  22.870  1.00  0.00           H
ATOM   1128  CG  LYS    86      34.800  23.120  21.530  1.00  0.00           C
ATOM   1129  HG1 LYS    86      35.260  23.830  20.830  1.00  0.00           H
ATOM   1130  HG2 LYS    86      34.300  22.330  20.970  1.00  0.00           H
ATOM   1131  CD  LYS    86      35.940  22.570  22.480  1.00  0.00           C
ATOM   1132  HD1 LYS    86      35.310  22.000  23.160  1.00  0.00           H
ATOM   1133  HD2 LYS    86      36.530  23.390  22.880  1.00  0.00           H
ATOM   1134  CE  LYS    86      36.840  21.650  21.660  1.00  0.00           C
ATOM   1135  HE1 LYS    86      36.190  21.010  21.070  1.00  0.00           H
ATOM   1136  HE2 LYS    86      37.510  21.060  22.280  1.00  0.00           H
ATOM   1137  NZ  LYS    86      37.630  22.380  20.610  1.00  0.00           N
ATOM   1138  HZ1 LYS    86      37.140  23.230  20.370  1.00  0.00           H
ATOM   1139  HZ2 LYS    86      38.460  22.730  21.070  1.00  0.00           H
ATOM   1140  HZ3 LYS    86      37.920  21.910  19.770  1.00  0.00           H
ATOM   1141  C   LYS    86      31.240  24.850  22.280  1.00  0.00           C
ATOM   1142  O   LYS    86      30.550  23.940  22.710  1.00  0.00           O
ATOM   1143  N   ASN    87      30.910  26.140  22.470  1.00  0.00           N
ATOM   1144  H   ASN    87      31.480  26.840  22.020  1.00  0.00           H
ATOM   1145  CA  ASN    87      29.880  26.580  23.460  1.00  0.00           C
ATOM   1146  HA  ASN    87      29.870  27.670  23.490  1.00  0.00           H
ATOM   1147  CB  ASN    87      28.480  26.130  22.970  1.00  0.00           C
ATOM   1148  HB1 ASN    87      27.830  26.250  23.830  1.00  0.00           H
ATOM   1149  HB2 ASN    87      28.500  25.060  22.760  1.00  0.00           H
ATOM   1150  CG  ASN    87      27.930  26.830  21.710  1.00  0.00           C
ATOM   1151  OD1 ASN    87      27.370  27.960  21.840  1.00  0.00           O
ATOM   1152  ND2 ASN    87      27.970  26.170  20.580  1.00  0.00           N
ATOM   1153 1HD2 ASN    87      28.420  25.270  20.600  1.00  0.00           H
ATOM   1154 2HD2 ASN    87      27.360  26.580  19.880  1.00  0.00           H
ATOM   1155  C   ASN    87      30.300  26.230  24.910  1.00  0.00           C
ATOM   1156  O   ASN    87      29.470  25.640  25.590  1.00  0.00           O
ATOM   1157  N   THR    88      31.550  26.530  25.240  1.00  0.00           N
ATOM   1158  H   THR    88      32.160  26.880  24.520  1.00  0.00           H
ATOM   1159  CA  THR    88      32.110  26.140  26.470  1.00  0.00           C
ATOM   1160  HA  THR    88      31.350  25.770  27.150  1.00  0.00           H
ATOM   1161  CB  THR    88      32.990  24.950  26.360  1.00  0.00           C
ATOM   1162  HB  THR    88      33.550  24.850  27.290  1.00  0.00           H
ATOM   1163  CG2 THR    88      32.160  23.620  26.200  1.00  0.00           C
ATOM   1164 1HG2 THR    88      32.820  22.880  25.740  1.00  0.00           H
ATOM   1165 2HG2 THR    88      31.750  23.420  27.190  1.00  0.00           H
ATOM   1166 3HG2 THR    88      31.400  23.720  25.430  1.00  0.00           H
ATOM   1167  OG1 THR    88      33.930  25.060  25.320  1.00  0.00           O
ATOM   1168  HG1 THR    88      34.670  24.480  25.550  1.00  0.00           H
ATOM   1169  C   THR    88      33.000  27.280  27.100  1.00  0.00           C
ATOM   1170  O   THR    88      33.520  28.250  26.510  1.00  0.00           O
ATOM   1171  N   MET    89      32.910  27.290  28.400  1.00  0.00           N
ATOM   1172  H   MET    89      32.190  26.710  28.820  1.00  0.00           H
ATOM   1173  CA  MET    89      33.820  28.040  29.310  1.00  0.00           C
ATOM   1174  HA  MET    89      34.350  28.780  28.710  1.00  0.00           H
ATOM   1175  CB  MET    89      32.900  28.760  30.200  1.00  0.00           C
ATOM   1176  HB1 MET    89      32.320  28.020  30.750  1.00  0.00           H
ATOM   1177  HB2 MET    89      32.210  29.400  29.650  1.00  0.00           H
ATOM   1178  CG  MET    89      33.620  29.650  31.250  1.00  0.00           C
ATOM   1179  HG1 MET    89      34.390  30.210  30.730  1.00  0.00           H
ATOM   1180  HG2 MET    89      34.140  29.010  31.960  1.00  0.00           H
ATOM   1181  SD  MET    89      32.490  30.660  32.320  1.00  0.00           S
ATOM   1182  CE  MET    89      31.980  29.410  33.570  1.00  0.00           C
ATOM   1183  HE1 MET    89      32.120  28.370  33.270  1.00  0.00           H
ATOM   1184  HE2 MET    89      32.730  29.510  34.360  1.00  0.00           H
ATOM   1185  HE3 MET    89      31.000  29.660  33.970  1.00  0.00           H
ATOM   1186  C   MET    89      34.820  27.090  30.030  1.00  0.00           C
ATOM   1187  O   MET    89      34.360  26.090  30.570  1.00  0.00           O
ATOM   1188  N   TYR    90      36.100  27.410  30.080  1.00  0.00           N
ATOM   1189  H   TYR    90      36.440  28.260  29.660  1.00  0.00           H
ATOM   1190  CA  TYR    90      37.150  26.640  30.830  1.00  0.00           C
ATOM   1191  HA  TYR    90      36.810  25.740  31.340  1.00  0.00           H
ATOM   1192  CB  TYR    90      38.210  26.190  29.800  1.00  0.00           C
ATOM   1193  HB1 TYR    90      39.060  25.760  30.330  1.00  0.00           H
ATOM   1194  HB2 TYR    90      38.520  27.110  29.300  1.00  0.00           H
ATOM   1195  CG  TYR    90      37.640  25.280  28.770  1.00  0.00           C
ATOM   1196  CD1 TYR    90      37.340  25.860  27.480  1.00  0.00           C
ATOM   1197  HD1 TYR    90      37.630  26.870  27.240  1.00  0.00           H
ATOM   1198  CE1 TYR    90      36.650  25.040  26.530  1.00  0.00           C
ATOM   1199  HE1 TYR    90      36.260  25.420  25.600  1.00  0.00           H
ATOM   1200  CZ  TYR    90      36.240  23.770  26.940  1.00  0.00           C
ATOM   1201  OH  TYR    90      35.560  22.990  26.010  1.00  0.00           O
ATOM   1202  HH  TYR    90      35.300  22.090  26.200  1.00  0.00           H
ATOM   1203  CE2 TYR    90      36.720  23.160  28.050  1.00  0.00           C
ATOM   1204  HE2 TYR    90      36.640  22.090  28.170  1.00  0.00           H
ATOM   1205  CD2 TYR    90      37.460  23.890  28.990  1.00  0.00           C
ATOM   1206  HD2 TYR    90      37.920  23.360  29.810  1.00  0.00           H
ATOM   1207  C   TYR    90      37.910  27.580  31.810  1.00  0.00           C
ATOM   1208  O   TYR    90      37.800  28.770  31.720  1.00  0.00           O
ATOM   1209  N   LEU    91      38.700  26.930  32.660  1.00  0.00           N
ATOM   1210  H   LEU    91      38.510  25.950  32.770  1.00  0.00           H
ATOM   1211  CA  LEU    91      39.470  27.500  33.800  1.00  0.00           C
ATOM   1212  HA  LEU    91      39.730  28.540  33.580  1.00  0.00           H
ATOM   1213  CB  LEU    91      38.540  27.480  35.060  1.00  0.00           C
ATOM   1214  HB1 LEU    91      38.290  26.430  35.190  1.00  0.00           H
ATOM   1215  HB2 LEU    91      37.600  27.970  34.800  1.00  0.00           H
ATOM   1216  CG  LEU    91      39.060  28.010  36.400  1.00  0.00           C
ATOM   1217  HG  LEU    91      40.100  27.720  36.520  1.00  0.00           H
ATOM   1218  CD1 LEU    91      39.080  29.490  36.250  1.00  0.00           C
ATOM   1219 1HD1 LEU    91      38.140  29.840  35.820  1.00  0.00           H
ATOM   1220 2HD1 LEU    91      39.170  30.100  37.140  1.00  0.00           H
ATOM   1221 3HD1 LEU    91      39.850  29.850  35.570  1.00  0.00           H
ATOM   1222  CD2 LEU    91      38.110  27.690  37.510  1.00  0.00           C
ATOM   1223 1HD2 LEU    91      38.530  28.160  38.400  1.00  0.00           H
ATOM   1224 2HD2 LEU    91      37.180  28.230  37.310  1.00  0.00           H
ATOM   1225 3HD2 LEU    91      37.940  26.620  37.630  1.00  0.00           H
ATOM   1226  C   LEU    91      40.760  26.660  34.070  1.00  0.00           C
ATOM   1227  O   LEU    91      40.600  25.480  34.450  1.00  0.00           O
ATOM   1228  N   GLN    92      41.940  27.210  33.910  1.00  0.00           N
ATOM   1229  H   GLN    92      41.940  28.180  33.630  1.00  0.00           H
ATOM   1230  CA  GLN    92      43.200  26.600  34.370  1.00  0.00           C
ATOM   1231  HA  GLN    92      43.170  25.530  34.170  1.00  0.00           H
ATOM   1232  CB  GLN    92      44.400  27.160  33.550  1.00  0.00           C
ATOM   1233  HB1 GLN    92      44.500  28.230  33.680  1.00  0.00           H
ATOM   1234  HB2 GLN    92      44.060  27.000  32.530  1.00  0.00           H
ATOM   1235  CG  GLN    92      45.710  26.310  33.770  1.00  0.00           C
ATOM   1236  HG1 GLN    92      46.100  26.560  34.750  1.00  0.00           H
ATOM   1237  HG2 GLN    92      46.390  26.690  33.010  1.00  0.00           H
ATOM   1238  CD  GLN    92      45.490  24.770  33.570  1.00  0.00           C
ATOM   1239  OE1 GLN    92      45.260  24.280  32.480  1.00  0.00           O
ATOM   1240  NE2 GLN    92      45.550  23.980  34.630  1.00  0.00           N
ATOM   1241 1HE2 GLN    92      45.710  24.330  35.560  1.00  0.00           H
ATOM   1242 2HE2 GLN    92      45.550  23.000  34.400  1.00  0.00           H
ATOM   1243  C   GLN    92      43.340  26.930  35.890  1.00  0.00           C
ATOM   1244  O   GLN    92      43.200  28.080  36.320  1.00  0.00           O
ATOM   1245  N   MET    93      43.710  25.980  36.750  1.00  0.00           N
ATOM   1246  H   MET    93      43.720  25.040  36.400  1.00  0.00           H
ATOM   1247  CA  MET    93      44.040  26.150  38.210  1.00  0.00           C
ATOM   1248  HA  MET    93      44.130  27.210  38.450  1.00  0.00           H
ATOM   1249  CB  MET    93      42.950  25.490  39.110  1.00  0.00           C
ATOM   1250  HB1 MET    93      43.000  25.750  40.170  1.00  0.00           H
ATOM   1251  HB2 MET    93      43.220  24.440  39.150  1.00  0.00           H
ATOM   1252  CG  MET    93      41.550  25.600  38.520  1.00  0.00           C
ATOM   1253  HG1 MET    93      41.300  24.860  37.760  1.00  0.00           H
ATOM   1254  HG2 MET    93      41.400  26.610  38.150  1.00  0.00           H
ATOM   1255  SD  MET    93      40.180  25.390  39.750  1.00  0.00           S
ATOM   1256  CE  MET    93      40.440  23.770  40.530  1.00  0.00           C
ATOM   1257  HE1 MET    93      40.700  23.000  39.820  1.00  0.00           H
ATOM   1258  HE2 MET    93      41.300  23.860  41.200  1.00  0.00           H
ATOM   1259  HE3 MET    93      39.640  23.430  41.190  1.00  0.00           H
ATOM   1260  C   MET    93      45.480  25.580  38.520  1.00  0.00           C
ATOM   1261  O   MET    93      45.910  24.690  37.810  1.00  0.00           O
ATOM   1262  N   ASN    94      46.230  26.230  39.350  1.00  0.00           N
ATOM   1263  H   ASN    94      45.810  27.020  39.830  1.00  0.00           H
ATOM   1264  CA  ASN    94      47.700  26.130  39.530  1.00  0.00           C
ATOM   1265  HA  ASN    94      48.060  25.160  39.200  1.00  0.00           H
ATOM   1266  CB  ASN    94      48.500  27.130  38.780  1.00  0.00           C
ATOM   1267  HB1 ASN    94      49.540  26.790  38.780  1.00  0.00           H
ATOM   1268  HB2 ASN    94      48.420  28.160  39.140  1.00  0.00           H
ATOM   1269  CG  ASN    94      48.190  27.050  37.310  1.00  0.00           C
ATOM   1270  OD1 ASN    94      48.530  26.070  36.640  1.00  0.00           O
ATOM   1271  ND2 ASN    94      47.470  28.000  36.820  1.00  0.00           N
ATOM   1272 1HD2 ASN    94      47.150  28.770  37.380  1.00  0.00           H
ATOM   1273 2HD2 ASN    94      47.350  28.070  35.820  1.00  0.00           H
ATOM   1274  C   ASN    94      48.040  26.280  40.990  1.00  0.00           C
ATOM   1275  O   ASN    94      47.450  27.080  41.750  1.00  0.00           O
ATOM   1276  N   SER    95      49.100  25.590  41.450  1.00  0.00           N
ATOM   1277  H   SER    95      49.570  25.070  40.730  1.00  0.00           H
ATOM   1278  CA  SER    95      49.570  25.520  42.850  1.00  0.00           C
ATOM   1279  HA  SER    95      50.260  24.690  42.990  1.00  0.00           H
ATOM   1280  CB  SER    95      50.490  26.700  43.250  1.00  0.00           C
ATOM   1281  HB1 SER    95      51.110  26.540  44.140  1.00  0.00           H
ATOM   1282  HB2 SER    95      49.960  27.640  43.280  1.00  0.00           H
ATOM   1283  OG  SER    95      51.580  26.890  42.260  1.00  0.00           O
ATOM   1284  HG  SER    95      52.080  26.100  42.050  1.00  0.00           H
ATOM   1285  C   SER    95      48.460  25.300  43.930  1.00  0.00           C
ATOM   1286  O   SER    95      48.270  26.110  44.870  1.00  0.00           O
ATOM   1287  N   LEU    96      47.700  24.140  43.780  1.00  0.00           N
ATOM   1288  H   LEU    96      47.890  23.570  42.960  1.00  0.00           H
ATOM   1289  CA  LEU    96      46.570  23.800  44.690  1.00  0.00           C
ATOM   1290  HA  LEU    96      46.040  24.760  44.680  1.00  0.00           H
ATOM   1291  CB  LEU    96      45.710  22.710  44.050  1.00  0.00           C
ATOM   1292  HB1 LEU    96      44.870  22.370  44.670  1.00  0.00           H
ATOM   1293  HB2 LEU    96      46.200  21.750  43.860  1.00  0.00           H
ATOM   1294  CG  LEU    96      45.000  23.190  42.800  1.00  0.00           C
ATOM   1295  HG  LEU    96      45.730  23.520  42.060  1.00  0.00           H
ATOM   1296  CD1 LEU    96      44.240  21.960  42.270  1.00  0.00           C
ATOM   1297 1HD1 LEU    96      43.300  21.810  42.800  1.00  0.00           H
ATOM   1298 2HD1 LEU    96      43.880  22.280  41.290  1.00  0.00           H
ATOM   1299 3HD1 LEU    96      44.840  21.100  41.970  1.00  0.00           H
ATOM   1300  CD2 LEU    96      43.920  24.320  43.040  1.00  0.00           C
ATOM   1301 1HD2 LEU    96      43.100  23.950  43.650  1.00  0.00           H
ATOM   1302 2HD2 LEU    96      44.300  25.200  43.560  1.00  0.00           H
ATOM   1303 3HD2 LEU    96      43.480  24.540  42.070  1.00  0.00           H
ATOM   1304  C   LEU    96      46.910  23.480  46.190  1.00  0.00           C
ATOM   1305  O   LEU    96      48.070  23.070  46.420  1.00  0.00           O
ATOM   1306  N   LYS    97      45.950  23.590  47.160  1.00  0.00           N
ATOM   1307  H   LYS    97      45.100  24.040  46.870  1.00  0.00           H
ATOM   1308  CA  LYS    97      46.180  23.420  48.640  1.00  0.00           C
ATOM   1309  HA  LYS    97      46.880  22.590  48.760  1.00  0.00           H
ATOM   1310  CB  LYS    97      46.730  24.730  49.310  1.00  0.00           C
ATOM   1311  HB1 LYS    97      46.360  24.750  50.330  1.00  0.00           H
ATOM   1312  HB2 LYS    97      46.140  25.530  48.850  1.00  0.00           H
ATOM   1313  CG  LYS    97      48.280  24.740  49.310  1.00  0.00           C
ATOM   1314  HG1 LYS    97      48.680  24.740  48.300  1.00  0.00           H
ATOM   1315  HG2 LYS    97      48.590  23.860  49.860  1.00  0.00           H
ATOM   1316  CD  LYS    97      48.610  26.000  49.980  1.00  0.00           C
ATOM   1317  HD1 LYS    97      48.140  26.030  50.960  1.00  0.00           H
ATOM   1318  HD2 LYS    97      48.170  26.720  49.290  1.00  0.00           H
ATOM   1319  CE  LYS    97      50.080  26.290  50.150  1.00  0.00           C
ATOM   1320  HE1 LYS    97      50.110  27.340  50.440  1.00  0.00           H
ATOM   1321  HE2 LYS    97      50.470  26.250  49.130  1.00  0.00           H
ATOM   1322  NZ  LYS    97      50.640  25.400  51.200  1.00  0.00           N
ATOM   1323  HZ1 LYS    97      50.490  24.420  51.000  1.00  0.00           H
ATOM   1324  HZ2 LYS    97      51.640  25.440  51.270  1.00  0.00           H
ATOM   1325  HZ3 LYS    97      50.260  25.580  52.120  1.00  0.00           H
ATOM   1326  C   LYS    97      44.910  23.020  49.410  1.00  0.00           C
ATOM   1327  O   LYS    97      43.850  23.350  48.820  1.00  0.00           O
ATOM   1328  N   PRO    98      44.910  22.460  50.630  1.00  0.00           N
ATOM   1329  CD  PRO    98      46.100  22.150  51.360  1.00  0.00           C
ATOM   1330  HD1 PRO    98      46.430  23.080  51.820  1.00  0.00           H
ATOM   1331  HD2 PRO    98      46.920  21.810  50.730  1.00  0.00           H
ATOM   1332  CG  PRO    98      45.760  21.130  52.420  1.00  0.00           C
ATOM   1333  HG1 PRO    98      46.380  21.200  53.310  1.00  0.00           H
ATOM   1334  HG2 PRO    98      45.730  20.150  51.940  1.00  0.00           H
ATOM   1335  CB  PRO    98      44.320  21.580  52.730  1.00  0.00           C
ATOM   1336  HB1 PRO    98      44.430  22.340  53.510  1.00  0.00           H
ATOM   1337  HB2 PRO    98      43.620  20.880  53.200  1.00  0.00           H
ATOM   1338  CA  PRO    98      43.710  22.030  51.380  1.00  0.00           C
ATOM   1339  HA  PRO    98      43.220  21.200  50.880  1.00  0.00           H
ATOM   1340  C   PRO    98      42.560  23.030  51.550  1.00  0.00           C
ATOM   1341  O   PRO    98      41.410  22.660  51.670  1.00  0.00           O
ATOM   1342  N   GLU    99      42.810  24.290  51.450  1.00  0.00           N
ATOM   1343  H   GLU    99      43.750  24.650  51.430  1.00  0.00           H
ATOM   1344  CA  GLU    99      41.780  25.330  51.390  1.00  0.00           C
ATOM   1345  HA  GLU    99      41.040  25.100  52.160  1.00  0.00           H
ATOM   1346  CB  GLU    99      42.370  26.700  51.860  1.00  0.00           C
ATOM   1347  HB1 GLU    99      43.130  26.860  51.090  1.00  0.00           H
ATOM   1348  HB2 GLU    99      42.720  26.560  52.890  1.00  0.00           H
ATOM   1349  CG  GLU    99      41.360  27.830  51.790  1.00  0.00           C
ATOM   1350  HG1 GLU    99      40.390  27.570  52.220  1.00  0.00           H
ATOM   1351  HG2 GLU    99      41.190  27.970  50.720  1.00  0.00           H
ATOM   1352  CD  GLU    99      41.870  29.220  52.330  1.00  0.00           C
ATOM   1353  OE1 GLU    99      41.000  29.960  52.880  1.00  0.00           O
ATOM   1354  OE2 GLU    99      43.040  29.600  52.210  1.00  0.00           O
ATOM   1355  C   GLU    99      41.070  25.390  50.020  1.00  0.00           C
ATOM   1356  O   GLU    99      39.990  25.930  50.040  1.00  0.00           O
ATOM   1357  N   ASP   100      41.610  24.930  48.880  1.00  0.00           N
ATOM   1358  H   ASP   100      42.590  24.700  48.890  1.00  0.00           H
ATOM   1359  CA  ASP   100      40.890  24.770  47.570  1.00  0.00           C
ATOM   1360  HA  ASP   100      40.070  25.490  47.610  1.00  0.00           H
ATOM   1361  CB  ASP   100      41.800  25.020  46.310  1.00  0.00           C
ATOM   1362  HB1 ASP   100      41.140  25.220  45.470  1.00  0.00           H
ATOM   1363  HB2 ASP   100      42.200  24.020  46.100  1.00  0.00           H
ATOM   1364  CG  ASP   100      42.940  26.040  46.450  1.00  0.00           C
ATOM   1365  OD1 ASP   100      42.430  27.170  46.580  1.00  0.00           O
ATOM   1366  OD2 ASP   100      44.090  25.750  46.240  1.00  0.00           O
ATOM   1367  C   ASP   100      40.210  23.320  47.450  1.00  0.00           C
ATOM   1368  O   ASP   100      39.550  23.090  46.400  1.00  0.00           O
ATOM   1369  N   THR   101      40.340  22.510  48.440  1.00  0.00           N
ATOM   1370  H   THR   101      40.860  22.870  49.230  1.00  0.00           H
ATOM   1371  CA  THR   101      39.510  21.280  48.640  1.00  0.00           C
ATOM   1372  HA  THR   101      39.650  20.790  47.670  1.00  0.00           H
ATOM   1373  CB  THR   101      39.920  20.430  49.810  1.00  0.00           C
ATOM   1374  HB  THR   101      39.810  21.030  50.720  1.00  0.00           H
ATOM   1375  CG2 THR   101      39.170  19.080  50.040  1.00  0.00           C
ATOM   1376 1HG2 THR   101      39.640  18.350  50.700  1.00  0.00           H
ATOM   1377 2HG2 THR   101      38.170  19.280  50.430  1.00  0.00           H
ATOM   1378 3HG2 THR   101      39.020  18.620  49.060  1.00  0.00           H
ATOM   1379  OG1 THR   101      41.260  20.140  49.560  1.00  0.00           O
ATOM   1380  HG1 THR   101      41.650  19.700  50.320  1.00  0.00           H
ATOM   1381  C   THR   101      38.020  21.650  48.790  1.00  0.00           C
ATOM   1382  O   THR   101      37.600  21.960  49.930  1.00  0.00           O
ATOM   1383  N   ALA   102      37.300  21.690  47.690  1.00  0.00           N
ATOM   1384  H   ALA   102      37.720  21.390  46.820  1.00  0.00           H
ATOM   1385  CA  ALA   102      35.950  22.410  47.510  1.00  0.00           C
ATOM   1386  HA  ALA   102      35.390  22.270  48.440  1.00  0.00           H
ATOM   1387  CB  ALA   102      36.240  23.900  47.190  1.00  0.00           C
ATOM   1388  HB1 ALA   102      36.850  24.300  48.000  1.00  0.00           H
ATOM   1389  HB2 ALA   102      36.900  23.980  46.330  1.00  0.00           H
ATOM   1390  HB3 ALA   102      35.310  24.470  47.100  1.00  0.00           H
ATOM   1391  C   ALA   102      35.120  21.870  46.340  1.00  0.00           C
ATOM   1392  O   ALA   102      35.630  21.270  45.370  1.00  0.00           O
ATOM   1393  N   VAL   103      33.770  22.110  46.440  1.00  0.00           N
ATOM   1394  H   VAL   103      33.440  22.450  47.330  1.00  0.00           H
ATOM   1395  CA  VAL   103      32.910  21.810  45.290  1.00  0.00           C
ATOM   1396  HA  VAL   103      33.400  21.090  44.640  1.00  0.00           H
ATOM   1397  CB  VAL   103      31.500  21.220  45.600  1.00  0.00           C
ATOM   1398  HB  VAL   103      30.880  22.010  46.020  1.00  0.00           H
ATOM   1399  CG1 VAL   103      30.710  20.670  44.460  1.00  0.00           C
ATOM   1400 1HG1 VAL   103      30.540  21.440  43.700  1.00  0.00           H
ATOM   1401 2HG1 VAL   103      31.280  19.900  43.940  1.00  0.00           H
ATOM   1402 3HG1 VAL   103      29.700  20.420  44.790  1.00  0.00           H
ATOM   1403  CG2 VAL   103      31.420  20.080  46.640  1.00  0.00           C
ATOM   1404 1HG2 VAL   103      30.440  19.720  46.960  1.00  0.00           H
ATOM   1405 2HG2 VAL   103      31.900  19.210  46.180  1.00  0.00           H
ATOM   1406 3HG2 VAL   103      31.950  20.410  47.540  1.00  0.00           H
ATOM   1407  C   VAL   103      32.610  23.120  44.510  1.00  0.00           C
ATOM   1408  O   VAL   103      32.240  24.070  45.190  1.00  0.00           O
ATOM   1409  N   TYR   104      32.860  23.100  43.190  1.00  0.00           N
ATOM   1410  H   TYR   104      33.020  22.180  42.800  1.00  0.00           H
ATOM   1411  CA  TYR   104      32.810  24.330  42.300  1.00  0.00           C
ATOM   1412  HA  TYR   104      32.550  25.160  42.950  1.00  0.00           H
ATOM   1413  CB  TYR   104      34.040  24.570  41.450  1.00  0.00           C
ATOM   1414  HB1 TYR   104      33.910  25.490  40.890  1.00  0.00           H
ATOM   1415  HB2 TYR   104      34.120  23.730  40.770  1.00  0.00           H
ATOM   1416  CG  TYR   104      35.280  24.790  42.270  1.00  0.00           C
ATOM   1417  CD1 TYR   104      36.000  23.730  42.780  1.00  0.00           C
ATOM   1418  HD1 TYR   104      35.580  22.740  42.770  1.00  0.00           H
ATOM   1419  CE1 TYR   104      37.270  24.010  43.260  1.00  0.00           C
ATOM   1420  HE1 TYR   104      37.860  23.170  43.570  1.00  0.00           H
ATOM   1421  CZ  TYR   104      37.780  25.250  43.280  1.00  0.00           C
ATOM   1422  OH  TYR   104      38.950  25.420  43.940  1.00  0.00           O
ATOM   1423  HH  TYR   104      39.370  24.630  44.280  1.00  0.00           H
ATOM   1424  CE2 TYR   104      37.070  26.340  42.700  1.00  0.00           C
ATOM   1425  HE2 TYR   104      37.560  27.290  42.600  1.00  0.00           H
ATOM   1426  CD2 TYR   104      35.820  26.070  42.220  1.00  0.00           C
ATOM   1427  HD2 TYR   104      35.280  26.830  41.680  1.00  0.00           H
ATOM   1428  C   TYR   104      31.660  24.220  41.380  1.00  0.00           C
ATOM   1429  O   TYR   104      31.570  23.260  40.690  1.00  0.00           O
ATOM   1430  N   TYR   105      30.870  25.240  41.260  1.00  0.00           N
ATOM   1431  H   TYR   105      31.320  26.090  41.590  1.00  0.00           H
ATOM   1432  CA  TYR   105      29.660  25.410  40.490  1.00  0.00           C
ATOM   1433  HA  TYR   105      29.420  24.480  39.980  1.00  0.00           H
ATOM   1434  CB  TYR   105      28.440  25.690  41.440  1.00  0.00           C
ATOM   1435  HB1 TYR   105      27.550  25.680  40.820  1.00  0.00           H
ATOM   1436  HB2 TYR   105      28.630  26.720  41.760  1.00  0.00           H
ATOM   1437  CG  TYR   105      28.200  24.900  42.680  1.00  0.00           C
ATOM   1438  CD1 TYR   105      28.840  25.200  43.880  1.00  0.00           C
ATOM   1439  HD1 TYR   105      29.620  25.940  43.910  1.00  0.00           H
ATOM   1440  CE1 TYR   105      28.670  24.330  44.980  1.00  0.00           C
ATOM   1441  HE1 TYR   105      29.240  24.510  45.870  1.00  0.00           H
ATOM   1442  CZ  TYR   105      27.890  23.170  44.920  1.00  0.00           C
ATOM   1443  OH  TYR   105      27.970  22.240  45.890  1.00  0.00           O
ATOM   1444  HH  TYR   105      27.230  21.650  45.750  1.00  0.00           H
ATOM   1445  CE2 TYR   105      27.260  22.890  43.680  1.00  0.00           C
ATOM   1446  HE2 TYR   105      26.450  22.180  43.600  1.00  0.00           H
ATOM   1447  CD2 TYR   105      27.380  23.740  42.600  1.00  0.00           C
ATOM   1448  HD2 TYR   105      26.800  23.550  41.710  1.00  0.00           H
ATOM   1449  C   TYR   105      29.760  26.500  39.430  1.00  0.00           C
ATOM   1450  O   TYR   105      30.330  27.560  39.660  1.00  0.00           O
ATOM   1451  N   CYS   106      29.090  26.290  38.280  1.00  0.00           N
ATOM   1452  H   CYS   106      28.600  25.420  38.120  1.00  0.00           H
ATOM   1453  CA  CYS   106      29.030  27.240  37.160  1.00  0.00           C
ATOM   1454  HA  CYS   106      29.840  27.970  37.240  1.00  0.00           H
ATOM   1455  CB  CYS   106      29.150  26.380  35.870  1.00  0.00           C
ATOM   1456  HB1 CYS   106      28.430  25.560  35.940  1.00  0.00           H
ATOM   1457  HB2 CYS   106      30.090  25.840  35.930  1.00  0.00           H
ATOM   1458  SG  CYS   106      29.220  27.170  34.250  1.00  0.00           S
ATOM   1459  C   CYS   106      27.720  28.080  37.160  1.00  0.00           C
ATOM   1460  O   CYS   106      26.680  27.490  37.390  1.00  0.00           O
ATOM   1461  N   ALA   107      27.770  29.300  36.640  1.00  0.00           N
ATOM   1462  H   ALA   107      28.700  29.560  36.350  1.00  0.00           H
ATOM   1463  CA  ALA   107      26.640  30.280  36.700  1.00  0.00           C
ATOM   1464  HA  ALA   107      25.710  29.710  36.730  1.00  0.00           H
ATOM   1465  CB  ALA   107      26.760  31.050  37.980  1.00  0.00           C
ATOM   1466  HB1 ALA   107      27.500  31.850  37.830  1.00  0.00           H
ATOM   1467  HB2 ALA   107      25.810  31.420  38.350  1.00  0.00           H
ATOM   1468  HB3 ALA   107      27.130  30.420  38.790  1.00  0.00           H
ATOM   1469  C   ALA   107      26.690  31.140  35.460  1.00  0.00           C
ATOM   1470  O   ALA   107      27.720  31.530  34.830  1.00  0.00           O
ATOM   1471  N   ALA   108      25.470  31.520  34.950  1.00  0.00           N
ATOM   1472  H   ALA   108      24.690  31.250  35.540  1.00  0.00           H
ATOM   1473  CA  ALA   108      25.190  32.550  33.910  1.00  0.00           C
ATOM   1474  HA  ALA   108      26.130  33.020  33.640  1.00  0.00           H
ATOM   1475  CB  ALA   108      24.500  32.000  32.650  1.00  0.00           C
ATOM   1476  HB1 ALA   108      24.180  32.800  31.990  1.00  0.00           H
ATOM   1477  HB2 ALA   108      25.270  31.440  32.120  1.00  0.00           H
ATOM   1478  HB3 ALA   108      23.620  31.390  32.860  1.00  0.00           H
ATOM   1479  C   ALA   108      24.420  33.780  34.460  1.00  0.00           C
ATOM   1480  O   ALA   108      23.550  33.690  35.300  1.00  0.00           O
ATOM   1481  N   ASP   109      24.770  35.000  33.930  1.00  0.00           N
ATOM   1482  H   ASP   109      25.540  35.000  33.280  1.00  0.00           H
ATOM   1483  CA  ASP   109      24.070  36.260  34.110  1.00  0.00           C
ATOM   1484  HA  ASP   109      23.010  36.060  34.250  1.00  0.00           H
ATOM   1485  CB  ASP   109      24.640  36.970  35.330  1.00  0.00           C
ATOM   1486  HB1 ASP   109      25.580  37.470  35.090  1.00  0.00           H
ATOM   1487  HB2 ASP   109      24.930  36.240  36.090  1.00  0.00           H
ATOM   1488  CG  ASP   109      23.620  37.970  35.840  1.00  0.00           C
ATOM   1489  OD1 ASP   109      22.510  37.550  36.240  1.00  0.00           O
ATOM   1490  OD2 ASP   109      23.800  39.130  35.430  1.00  0.00           O
ATOM   1491  C   ASP   109      24.120  37.120  32.880  1.00  0.00           C
ATOM   1492  O   ASP   109      25.060  37.050  32.100  1.00  0.00           O
ATOM   1493  N   ARG   110      23.160  38.010  32.600  1.00  0.00           N
ATOM   1494  H   ARG   110      22.370  38.030  33.230  1.00  0.00           H
ATOM   1495  CA  ARG   110      23.340  38.950  31.450  1.00  0.00           C
ATOM   1496  HA  ARG   110      23.810  38.370  30.650  1.00  0.00           H
ATOM   1497  CB  ARG   110      21.900  39.580  31.070  1.00  0.00           C
ATOM   1498  HB1 ARG   110      21.930  40.430  30.390  1.00  0.00           H
ATOM   1499  HB2 ARG   110      21.540  39.890  32.050  1.00  0.00           H
ATOM   1500  CG  ARG   110      20.950  38.520  30.540  1.00  0.00           C
ATOM   1501  HG1 ARG   110      20.940  37.620  31.150  1.00  0.00           H
ATOM   1502  HG2 ARG   110      21.250  38.190  29.550  1.00  0.00           H
ATOM   1503  CD  ARG   110      19.480  39.090  30.440  1.00  0.00           C
ATOM   1504  HD1 ARG   110      19.240  39.530  31.410  1.00  0.00           H
ATOM   1505  HD2 ARG   110      18.880  38.180  30.400  1.00  0.00           H
ATOM   1506  NE  ARG   110      19.250  40.020  29.320  1.00  0.00           N
ATOM   1507  HE  ARG   110      19.960  40.220  28.640  1.00  0.00           H
ATOM   1508  CZ  ARG   110      18.050  40.390  28.970  1.00  0.00           C
ATOM   1509  NH1 ARG   110      17.000  39.960  29.520  1.00  0.00           N
ATOM   1510 1HH1 ARG   110      17.040  39.540  30.440  1.00  0.00           H
ATOM   1511 2HH1 ARG   110      16.090  40.220  29.170  1.00  0.00           H
ATOM   1512  NH2 ARG   110      17.960  41.270  28.070  1.00  0.00           N
ATOM   1513 1HH2 ARG   110      18.720  41.660  27.540  1.00  0.00           H
ATOM   1514 2HH2 ARG   110      17.060  41.670  27.840  1.00  0.00           H
ATOM   1515  C   ARG   110      24.310  40.140  31.790  1.00  0.00           C
ATOM   1516  O   ARG   110      24.800  40.960  30.930  1.00  0.00           O
ATOM   1517  N   PHE   111      24.400  40.490  33.070  1.00  0.00           N
ATOM   1518  H   PHE   111      23.990  39.850  33.730  1.00  0.00           H
ATOM   1519  CA  PHE   111      24.860  41.880  33.490  1.00  0.00           C
ATOM   1520  HA  PHE   111      25.260  42.380  32.610  1.00  0.00           H
ATOM   1521  CB  PHE   111      23.570  42.590  34.030  1.00  0.00           C
ATOM   1522  HB1 PHE   111      23.800  43.630  34.270  1.00  0.00           H
ATOM   1523  HB2 PHE   111      23.240  42.070  34.930  1.00  0.00           H
ATOM   1524  CG  PHE   111      22.380  42.720  33.160  1.00  0.00           C
ATOM   1525  CD1 PHE   111      21.110  42.250  33.560  1.00  0.00           C
ATOM   1526  HD1 PHE   111      20.980  41.820  34.540  1.00  0.00           H
ATOM   1527  CE1 PHE   111      20.020  42.380  32.710  1.00  0.00           C
ATOM   1528  HE1 PHE   111      19.030  42.050  32.950  1.00  0.00           H
ATOM   1529  CZ  PHE   111      20.120  42.990  31.470  1.00  0.00           C
ATOM   1530  HZ  PHE   111      19.200  43.120  30.910  1.00  0.00           H
ATOM   1531  CE2 PHE   111      21.320  43.560  31.040  1.00  0.00           C
ATOM   1532  HE2 PHE   111      21.350  44.030  30.070  1.00  0.00           H
ATOM   1533  CD2 PHE   111      22.480  43.450  31.920  1.00  0.00           C
ATOM   1534  HD2 PHE   111      23.450  43.870  31.710  1.00  0.00           H
ATOM   1535  C   PHE   111      26.040  41.930  34.530  1.00  0.00           C
ATOM   1536  O   PHE   111      26.950  42.820  34.460  1.00  0.00           O
ATOM   1537  N   LEU   112      26.050  41.000  35.460  1.00  0.00           N
ATOM   1538  H   LEU   112      25.290  40.340  35.430  1.00  0.00           H
ATOM   1539  CA  LEU   112      26.900  40.930  36.620  1.00  0.00           C
ATOM   1540  HA  LEU   112      27.200  41.930  36.940  1.00  0.00           H
ATOM   1541  CB  LEU   112      26.130  40.210  37.760  1.00  0.00           C
ATOM   1542  HB1 LEU   112      26.800  39.940  38.580  1.00  0.00           H
ATOM   1543  HB2 LEU   112      25.860  39.210  37.410  1.00  0.00           H
ATOM   1544  CG  LEU   112      24.860  40.970  38.300  1.00  0.00           C
ATOM   1545  HG  LEU   112      24.190  41.160  37.470  1.00  0.00           H
ATOM   1546  CD1 LEU   112      24.160  40.200  39.470  1.00  0.00           C
ATOM   1547 1HD1 LEU   112      23.280  40.710  39.850  1.00  0.00           H
ATOM   1548 2HD1 LEU   112      23.750  39.290  39.040  1.00  0.00           H
ATOM   1549 3HD1 LEU   112      24.880  40.040  40.280  1.00  0.00           H
ATOM   1550  CD2 LEU   112      25.260  42.310  38.900  1.00  0.00           C
ATOM   1551 1HD2 LEU   112      25.870  42.140  39.790  1.00  0.00           H
ATOM   1552 2HD2 LEU   112      25.820  42.990  38.260  1.00  0.00           H
ATOM   1553 3HD2 LEU   112      24.300  42.740  39.170  1.00  0.00           H
ATOM   1554  C   LEU   112      28.240  40.250  36.290  1.00  0.00           C
ATOM   1555  O   LEU   112      28.390  39.570  35.290  1.00  0.00           O
ATOM   1556  N   THR   113      29.230  40.430  37.170  1.00  0.00           N
ATOM   1557  H   THR   113      28.970  40.980  37.980  1.00  0.00           H
ATOM   1558  CA  THR   113      30.530  39.800  36.990  1.00  0.00           C
ATOM   1559  HA  THR   113      30.510  39.080  36.170  1.00  0.00           H
ATOM   1560  CB  THR   113      31.540  40.900  36.630  1.00  0.00           C
ATOM   1561  HB  THR   113      32.500  40.410  36.480  1.00  0.00           H
ATOM   1562  CG2 THR   113      31.210  41.750  35.420  1.00  0.00           C
ATOM   1563 1HG2 THR   113      32.020  42.390  35.060  1.00  0.00           H
ATOM   1564 2HG2 THR   113      30.920  41.210  34.520  1.00  0.00           H
ATOM   1565 3HG2 THR   113      30.360  42.390  35.680  1.00  0.00           H
ATOM   1566  OG1 THR   113      31.590  41.840  37.670  1.00  0.00           O
ATOM   1567  HG1 THR   113      31.930  42.690  37.390  1.00  0.00           H
ATOM   1568  C   THR   113      31.150  39.020  38.180  1.00  0.00           C
ATOM   1569  O   THR   113      31.800  37.970  38.060  1.00  0.00           O
ATOM   1570  N   ARG   132      31.030  39.620  39.410  1.00  0.00           N
ATOM   1571  H   ARG   132      30.550  40.510  39.390  1.00  0.00           H
ATOM   1572  CA  ARG   132      31.600  39.040  40.670  1.00  0.00           C
ATOM   1573  HA  ARG   132      31.790  37.990  40.430  1.00  0.00           H
ATOM   1574  CB  ARG   132      32.900  39.860  41.040  1.00  0.00           C
ATOM   1575  HB1 ARG   132      33.550  39.800  40.160  1.00  0.00           H
ATOM   1576  HB2 ARG   132      33.430  39.400  41.870  1.00  0.00           H
ATOM   1577  CG  ARG   132      32.500  41.310  41.320  1.00  0.00           C
ATOM   1578  HG1 ARG   132      31.910  41.260  42.230  1.00  0.00           H
ATOM   1579  HG2 ARG   132      31.950  41.760  40.490  1.00  0.00           H
ATOM   1580  CD  ARG   132      33.750  42.170  41.670  1.00  0.00           C
ATOM   1581  HD1 ARG   132      34.010  41.670  42.600  1.00  0.00           H
ATOM   1582  HD2 ARG   132      33.320  43.150  41.930  1.00  0.00           H
ATOM   1583  NE  ARG   132      34.790  42.290  40.590  1.00  0.00           N
ATOM   1584  HE  ARG   132      34.500  42.930  39.870  1.00  0.00           H
ATOM   1585  CZ  ARG   132      35.980  41.700  40.430  1.00  0.00           C
ATOM   1586  NH1 ARG   132      36.530  40.950  41.280  1.00  0.00           N
ATOM   1587 1HH1 ARG   132      36.160  40.980  42.220  1.00  0.00           H
ATOM   1588 2HH1 ARG   132      37.410  40.490  41.130  1.00  0.00           H
ATOM   1589  NH2 ARG   132      36.670  42.040  39.350  1.00  0.00           N
ATOM   1590 1HH2 ARG   132      36.270  42.750  38.740  1.00  0.00           H
ATOM   1591 2HH2 ARG   132      37.640  41.760  39.340  1.00  0.00           H
ATOM   1592  C   ARG   132      30.640  38.910  41.910  1.00  0.00           C
ATOM   1593  O   ARG   132      31.100  38.470  42.910  1.00  0.00           O
ATOM   1594  N   SER   133      29.400  39.340  41.790  1.00  0.00           N
ATOM   1595  H   SER   133      29.090  39.620  40.870  1.00  0.00           H
ATOM   1596  CA  SER   133      28.410  39.330  42.850  1.00  0.00           C
ATOM   1597  HA  SER   133      28.860  39.480  43.830  1.00  0.00           H
ATOM   1598  CB  SER   133      27.410  40.410  42.540  1.00  0.00           C
ATOM   1599  HB1 SER   133      27.110  40.320  41.490  1.00  0.00           H
ATOM   1600  HB2 SER   133      27.850  41.400  42.670  1.00  0.00           H
ATOM   1601  OG  SER   133      26.310  40.330  43.310  1.00  0.00           O
ATOM   1602  HG  SER   133      26.390  40.970  44.020  1.00  0.00           H
ATOM   1603  C   SER   133      27.570  38.040  42.780  1.00  0.00           C
ATOM   1604  O   SER   133      27.220  37.500  41.740  1.00  0.00           O
ATOM   1605  N   VAL   134      27.160  37.540  43.960  1.00  0.00           N
ATOM   1606  H   VAL   134      27.500  38.150  44.690  1.00  0.00           H
ATOM   1607  CA  VAL   134      26.400  36.260  44.100  1.00  0.00           C
ATOM   1608  HA  VAL   134      26.980  35.410  43.740  1.00  0.00           H
ATOM   1609  CB  VAL   134      26.070  35.930  45.560  1.00  0.00           C
ATOM   1610  HB  VAL   134      25.340  35.120  45.520  1.00  0.00           H
ATOM   1611  CG1 VAL   134      27.330  35.520  46.350  1.00  0.00           C
ATOM   1612 1HG1 VAL   134      27.970  36.390  46.440  1.00  0.00           H
ATOM   1613 2HG1 VAL   134      26.990  35.090  47.300  1.00  0.00           H
ATOM   1614 3HG1 VAL   134      27.800  34.690  45.830  1.00  0.00           H
ATOM   1615  CG2 VAL   134      25.340  37.120  46.250  1.00  0.00           C
ATOM   1616 1HG2 VAL   134      25.220  36.750  47.270  1.00  0.00           H
ATOM   1617 2HG2 VAL   134      26.020  37.970  46.290  1.00  0.00           H
ATOM   1618 3HG2 VAL   134      24.320  37.350  45.940  1.00  0.00           H
ATOM   1619  C   VAL   134      25.050  36.180  43.350  1.00  0.00           C
ATOM   1620  O   VAL   134      24.650  35.070  43.140  1.00  0.00           O
ATOM   1621  N   LYS   135      24.500  37.280  42.870  1.00  0.00           N
ATOM   1622  H   LYS   135      25.060  38.110  43.030  1.00  0.00           H
ATOM   1623  CA  LYS   135      23.160  37.530  42.340  1.00  0.00           C
ATOM   1624  HA  LYS   135      22.580  36.860  42.970  1.00  0.00           H
ATOM   1625  CB  LYS   135      22.690  38.950  42.540  1.00  0.00           C
ATOM   1626  HB1 LYS   135      21.620  39.030  42.340  1.00  0.00           H
ATOM   1627  HB2 LYS   135      23.310  39.560  41.890  1.00  0.00           H
ATOM   1628  CG  LYS   135      22.860  39.440  43.970  1.00  0.00           C
ATOM   1629  HG1 LYS   135      23.900  39.330  44.260  1.00  0.00           H
ATOM   1630  HG2 LYS   135      22.270  38.780  44.600  1.00  0.00           H
ATOM   1631  CD  LYS   135      22.320  40.820  44.220  1.00  0.00           C
ATOM   1632  HD1 LYS   135      21.260  40.780  43.970  1.00  0.00           H
ATOM   1633  HD2 LYS   135      22.910  41.510  43.610  1.00  0.00           H
ATOM   1634  CE  LYS   135      22.520  41.150  45.690  1.00  0.00           C
ATOM   1635  HE1 LYS   135      23.570  40.970  45.920  1.00  0.00           H
ATOM   1636  HE2 LYS   135      22.040  40.440  46.360  1.00  0.00           H
ATOM   1637  NZ  LYS   135      22.060  42.490  46.110  1.00  0.00           N
ATOM   1638  HZ1 LYS   135      22.490  43.170  45.490  1.00  0.00           H
ATOM   1639  HZ2 LYS   135      21.070  42.620  45.960  1.00  0.00           H
ATOM   1640  HZ3 LYS   135      22.350  42.700  47.050  1.00  0.00           H
ATOM   1641  C   LYS   135      22.910  36.900  40.900  1.00  0.00           C
ATOM   1642  O   LYS   135      22.010  37.330  40.130  1.00  0.00           O
ATOM   1643  N   TYR   136      23.880  36.080  40.400  1.00  0.00           N
ATOM   1644  H   TYR   136      24.640  35.930  41.050  1.00  0.00           H
ATOM   1645  CA  TYR   136      23.840  35.350  39.130  1.00  0.00           C
ATOM   1646  HA  TYR   136      24.030  36.100  38.360  1.00  0.00           H
ATOM   1647  CB  TYR   136      25.080  34.420  39.020  1.00  0.00           C
ATOM   1648  HB1 TYR   136      24.830  33.460  38.560  1.00  0.00           H
ATOM   1649  HB2 TYR   136      25.450  34.220  40.020  1.00  0.00           H
ATOM   1650  CG  TYR   136      26.190  35.020  38.200  1.00  0.00           C
ATOM   1651  CD1 TYR   136      26.770  36.290  38.440  1.00  0.00           C
ATOM   1652  HD1 TYR   136      26.420  36.900  39.260  1.00  0.00           H
ATOM   1653  CE1 TYR   136      27.670  36.810  37.490  1.00  0.00           C
ATOM   1654  HE1 TYR   136      28.070  37.810  37.530  1.00  0.00           H
ATOM   1655  CZ  TYR   136      28.010  36.080  36.350  1.00  0.00           C
ATOM   1656  OH  TYR   136      28.720  36.630  35.310  1.00  0.00           O
ATOM   1657  HH  TYR   136      28.850  37.560  35.510  1.00  0.00           H
ATOM   1658  CE2 TYR   136      27.500  34.780  36.180  1.00  0.00           C
ATOM   1659  HE2 TYR   136      27.590  34.430  35.170  1.00  0.00           H
ATOM   1660  CD2 TYR   136      26.590  34.270  37.130  1.00  0.00           C
ATOM   1661  HD2 TYR   136      26.030  33.400  36.830  1.00  0.00           H
ATOM   1662  C   TYR   136      22.420  34.750  38.960  1.00  0.00           C
ATOM   1663  O   TYR   136      21.720  34.570  39.930  1.00  0.00           O
ATOM   1664  N   ASP   137      22.090  34.420  37.720  1.00  0.00           N
ATOM   1665  H   ASP   137      22.730  34.690  36.990  1.00  0.00           H
ATOM   1666  CA  ASP   137      20.740  34.060  37.270  1.00  0.00           C
ATOM   1667  HA  ASP   137      19.970  34.360  37.970  1.00  0.00           H
ATOM   1668  CB  ASP   137      20.520  34.830  35.950  1.00  0.00           C
ATOM   1669  HB1 ASP   137      21.160  34.480  35.140  1.00  0.00           H
ATOM   1670  HB2 ASP   137      20.810  35.850  36.230  1.00  0.00           H
ATOM   1671  CG  ASP   137      19.120  34.830  35.360  1.00  0.00           C
ATOM   1672  OD1 ASP   137      18.300  34.000  35.680  1.00  0.00           O
ATOM   1673  OD2 ASP   137      18.780  35.900  34.690  1.00  0.00           O
ATOM   1674  C   ASP   137      20.570  32.520  37.180  1.00  0.00           C
ATOM   1675  O   ASP   137      20.000  32.060  38.150  1.00  0.00           O
ATOM   1676  N   TYR   138      21.150  31.860  36.210  1.00  0.00           N
ATOM   1677  H   TYR   138      21.820  32.370  35.650  1.00  0.00           H
ATOM   1678  CA  TYR   138      21.210  30.440  36.090  1.00  0.00           C
ATOM   1679  HA  TYR   138      20.290  30.050  36.540  1.00  0.00           H
ATOM   1680  CB  TYR   138      21.280  29.970  34.620  1.00  0.00           C
ATOM   1681  HB1 TYR   138      21.390  28.890  34.600  1.00  0.00           H
ATOM   1682  HB2 TYR   138      22.200  30.270  34.120  1.00  0.00           H
ATOM   1683  CG  TYR   138      20.110  30.450  33.780  1.00  0.00           C
ATOM   1684  CD1 TYR   138      20.290  31.520  32.860  1.00  0.00           C
ATOM   1685  HD1 TYR   138      21.280  31.960  32.750  1.00  0.00           H
ATOM   1686  CE1 TYR   138      19.160  32.050  32.210  1.00  0.00           C
ATOM   1687  HE1 TYR   138      19.230  32.910  31.560  1.00  0.00           H
ATOM   1688  CZ  TYR   138      17.890  31.470  32.410  1.00  0.00           C
ATOM   1689  OH  TYR   138      16.810  31.910  31.690  1.00  0.00           O
ATOM   1690  HH  TYR   138      16.010  31.380  31.760  1.00  0.00           H
ATOM   1691  CE2 TYR   138      17.760  30.400  33.270  1.00  0.00           C
ATOM   1692  HE2 TYR   138      16.780  29.990  33.490  1.00  0.00           H
ATOM   1693  CD2 TYR   138      18.870  29.920  33.960  1.00  0.00           C
ATOM   1694  HD2 TYR   138      18.810  29.070  34.630  1.00  0.00           H
ATOM   1695  C   TYR   138      22.460  29.890  36.800  1.00  0.00           C
ATOM   1696  O   TYR   138      23.560  30.520  36.810  1.00  0.00           O
ATOM   1697  N   TRP   139      22.280  28.670  37.350  1.00  0.00           N
ATOM   1698  H   TRP   139      21.330  28.310  37.360  1.00  0.00           H
ATOM   1699  CA  TRP   139      23.320  27.940  38.090  1.00  0.00           C
ATOM   1700  HA  TRP   139      24.290  28.420  37.940  1.00  0.00           H
ATOM   1701  CB  TRP   139      22.940  28.000  39.560  1.00  0.00           C
ATOM   1702  HB1 TRP   139      23.670  27.420  40.130  1.00  0.00           H
ATOM   1703  HB2 TRP   139      21.990  27.490  39.730  1.00  0.00           H
ATOM   1704  CG  TRP   139      22.870  29.340  40.230  1.00  0.00           C
ATOM   1705  CD1 TRP   139      21.760  30.080  40.320  1.00  0.00           C
ATOM   1706  HD1 TRP   139      20.790  29.810  39.910  1.00  0.00           H
ATOM   1707  NE1 TRP   139      22.050  31.300  40.910  1.00  0.00           N
ATOM   1708  HE1 TRP   139      21.350  31.950  41.230  1.00  0.00           H
ATOM   1709  CE2 TRP   139      23.360  31.330  41.170  1.00  0.00           C
ATOM   1710  CZ2 TRP   139      24.040  32.340  41.800  1.00  0.00           C
ATOM   1711  HZ2 TRP   139      23.620  33.290  42.100  1.00  0.00           H
ATOM   1712  CH2 TRP   139      25.360  32.130  42.150  1.00  0.00           C
ATOM   1713  HH2 TRP   139      25.990  32.940  42.500  1.00  0.00           H
ATOM   1714  CZ3 TRP   139      26.030  30.910  41.840  1.00  0.00           C
ATOM   1715  HZ3 TRP   139      27.010  30.660  42.230  1.00  0.00           H
ATOM   1716  CE3 TRP   139      25.300  29.870  41.330  1.00  0.00           C
ATOM   1717  HE3 TRP   139      25.860  28.940  41.350  1.00  0.00           H
ATOM   1718  CD2 TRP   139      23.920  30.070  40.920  1.00  0.00           C
ATOM   1719  C   TRP   139      23.430  26.390  37.750  1.00  0.00           C
ATOM   1720  O   TRP   139      22.500  25.840  37.270  1.00  0.00           O
ATOM   1721  N   GLY   140      24.560  25.730  38.070  1.00  0.00           N
ATOM   1722  H   GLY   140      25.440  26.170  38.280  1.00  0.00           H
ATOM   1723  CA  GLY   140      24.710  24.410  37.530  1.00  0.00           C
ATOM   1724  HA1 GLY   140      25.680  24.250  37.070  1.00  0.00           H
ATOM   1725  HA2 GLY   140      23.980  24.160  36.770  1.00  0.00           H
ATOM   1726  C   GLY   140      24.450  23.360  38.690  1.00  0.00           C
ATOM   1727  O   GLY   140      23.570  23.560  39.520  1.00  0.00           O
ATOM   1728  N   GLN   141      25.130  22.220  38.780  1.00  0.00           N
ATOM   1729  H   GLN   141      25.910  22.180  38.130  1.00  0.00           H
ATOM   1730  CA  GLN   141      24.940  21.180  39.830  1.00  0.00           C
ATOM   1731  HA  GLN   141      24.290  21.490  40.650  1.00  0.00           H
ATOM   1732  CB  GLN   141      24.310  19.940  39.180  1.00  0.00           C
ATOM   1733  HB1 GLN   141      24.350  19.120  39.900  1.00  0.00           H
ATOM   1734  HB2 GLN   141      25.020  19.620  38.420  1.00  0.00           H
ATOM   1735  CG  GLN   141      22.810  20.150  38.680  1.00  0.00           C
ATOM   1736  HG1 GLN   141      22.750  20.970  37.970  1.00  0.00           H
ATOM   1737  HG2 GLN   141      22.130  20.270  39.530  1.00  0.00           H
ATOM   1738  CD  GLN   141      22.290  18.900  37.940  1.00  0.00           C
ATOM   1739  OE1 GLN   141      22.970  17.850  37.800  1.00  0.00           O
ATOM   1740  NE2 GLN   141      21.070  18.930  37.460  1.00  0.00           N
ATOM   1741 1HE2 GLN   141      20.530  19.790  37.510  1.00  0.00           H
ATOM   1742 2HE2 GLN   141      20.660  18.060  37.150  1.00  0.00           H
ATOM   1743  C   GLN   141      26.300  20.830  40.540  1.00  0.00           C
ATOM   1744  O   GLN   141      26.280  20.130  41.560  1.00  0.00           O
ATOM   1745  N   GLY   142      27.420  21.430  40.120  1.00  0.00           N
ATOM   1746  H   GLY   142      27.390  21.930  39.240  1.00  0.00           H
ATOM   1747  CA  GLY   142      28.700  21.340  40.820  1.00  0.00           C
ATOM   1748  HA1 GLY   142      28.560  21.390  41.890  1.00  0.00           H
ATOM   1749  HA2 GLY   142      29.310  22.180  40.460  1.00  0.00           H
ATOM   1750  C   GLY   142      29.630  20.130  40.470  1.00  0.00           C
ATOM   1751  O   GLY   142      29.090  19.080  40.190  1.00  0.00           O
ATOM   1752  N   THR   143      30.920  20.320  40.520  1.00  0.00           N
ATOM   1753  H   THR   143      31.240  21.240  40.800  1.00  0.00           H
ATOM   1754  CA  THR   143      31.940  19.310  40.220  1.00  0.00           C
ATOM   1755  HA  THR   143      31.550  18.300  40.140  1.00  0.00           H
ATOM   1756  CB  THR   143      32.610  19.460  38.820  1.00  0.00           C
ATOM   1757  HB  THR   143      31.710  19.320  38.230  1.00  0.00           H
ATOM   1758  CG2 THR   143      33.310  20.800  38.530  1.00  0.00           C
ATOM   1759 1HG2 THR   143      33.550  20.880  37.470  1.00  0.00           H
ATOM   1760 2HG2 THR   143      32.610  21.630  38.600  1.00  0.00           H
ATOM   1761 3HG2 THR   143      34.130  21.050  39.210  1.00  0.00           H
ATOM   1762  OG1 THR   143      33.470  18.410  38.510  1.00  0.00           O
ATOM   1763  HG1 THR   143      33.080  17.620  38.890  1.00  0.00           H
ATOM   1764  C   THR   143      32.940  19.390  41.380  1.00  0.00           C
ATOM   1765  O   THR   143      33.420  20.460  41.770  1.00  0.00           O
ATOM   1766  N   GLN   144      33.310  18.180  41.910  1.00  0.00           N
ATOM   1767  H   GLN   144      32.940  17.330  41.530  1.00  0.00           H
ATOM   1768  CA  GLN   144      34.010  18.150  43.220  1.00  0.00           C
ATOM   1769  HA  GLN   144      33.820  19.100  43.720  1.00  0.00           H
ATOM   1770  CB  GLN   144      33.400  17.160  44.220  1.00  0.00           C
ATOM   1771  HB1 GLN   144      33.540  16.140  43.860  1.00  0.00           H
ATOM   1772  HB2 GLN   144      32.380  17.460  44.460  1.00  0.00           H
ATOM   1773  CG  GLN   144      34.170  17.210  45.620  1.00  0.00           C
ATOM   1774  HG1 GLN   144      34.220  18.220  46.040  1.00  0.00           H
ATOM   1775  HG2 GLN   144      35.200  16.860  45.630  1.00  0.00           H
ATOM   1776  CD  GLN   144      33.420  16.400  46.610  1.00  0.00           C
ATOM   1777  OE1 GLN   144      32.390  15.780  46.260  1.00  0.00           O
ATOM   1778  NE2 GLN   144      33.770  16.310  47.870  1.00  0.00           N
ATOM   1779 1HE2 GLN   144      34.460  16.820  48.400  1.00  0.00           H
ATOM   1780 2HE2 GLN   144      33.260  15.630  48.410  1.00  0.00           H
ATOM   1781  C   GLN   144      35.500  18.000  43.160  1.00  0.00           C
ATOM   1782  O   GLN   144      36.030  17.000  42.610  1.00  0.00           O
ATOM   1783  N   VAL   145      36.180  18.930  43.840  1.00  0.00           N
ATOM   1784  H   VAL   145      35.670  19.520  44.480  1.00  0.00           H
ATOM   1785  CA  VAL   145      37.650  18.960  43.870  1.00  0.00           C
ATOM   1786  HA  VAL   145      38.010  18.110  43.280  1.00  0.00           H
ATOM   1787  CB  VAL   145      38.230  20.250  43.230  1.00  0.00           C
ATOM   1788  HB  VAL   145      37.930  21.110  43.830  1.00  0.00           H
ATOM   1789  CG1 VAL   145      39.760  20.060  43.270  1.00  0.00           C
ATOM   1790 1HG1 VAL   145      40.310  20.820  42.710  1.00  0.00           H
ATOM   1791 2HG1 VAL   145      40.130  20.030  44.300  1.00  0.00           H
ATOM   1792 3HG1 VAL   145      40.030  19.090  42.840  1.00  0.00           H
ATOM   1793  CG2 VAL   145      37.810  20.340  41.790  1.00  0.00           C
ATOM   1794 1HG2 VAL   145      36.800  20.750  41.870  1.00  0.00           H
ATOM   1795 2HG2 VAL   145      38.390  21.040  41.180  1.00  0.00           H
ATOM   1796 3HG2 VAL   145      37.660  19.370  41.310  1.00  0.00           H
ATOM   1797  C   VAL   145      38.270  18.590  45.260  1.00  0.00           C
ATOM   1798  O   VAL   145      37.930  19.130  46.320  1.00  0.00           O
ATOM   1799  N   THR   146      39.230  17.660  45.200  1.00  0.00           N
ATOM   1800  H   THR   146      39.430  17.330  44.260  1.00  0.00           H
ATOM   1801  CA  THR   146      39.960  17.150  46.410  1.00  0.00           C
ATOM   1802  HA  THR   146      39.730  17.840  47.230  1.00  0.00           H
ATOM   1803  CB  THR   146      39.500  15.730  46.690  1.00  0.00           C
ATOM   1804  HB  THR   146      39.410  15.130  45.780  1.00  0.00           H
ATOM   1805  CG2 THR   146      40.320  14.940  47.740  1.00  0.00           C
ATOM   1806 1HG2 THR   146      39.980  15.120  48.750  1.00  0.00           H
ATOM   1807 2HG2 THR   146      40.240  13.890  47.430  1.00  0.00           H
ATOM   1808 3HG2 THR   146      41.370  15.250  47.710  1.00  0.00           H
ATOM   1809  OG1 THR   146      38.190  15.860  47.250  1.00  0.00           O
ATOM   1810  HG1 THR   146      37.630  15.440  46.580  1.00  0.00           H
ATOM   1811  C   THR   146      41.480  17.240  46.290  1.00  0.00           C
ATOM   1812  O   THR   146      42.050  16.540  45.450  1.00  0.00           O
ATOM   1813  N   VAL   147      42.180  17.990  47.180  1.00  0.00           N
ATOM   1814  H   VAL   147      41.620  18.430  47.900  1.00  0.00           H
ATOM   1815  CA  VAL   147      43.620  18.100  47.370  1.00  0.00           C
ATOM   1816  HA  VAL   147      44.120  17.670  46.510  1.00  0.00           H
ATOM   1817  CB  VAL   147      44.000  19.600  47.480  1.00  0.00           C
ATOM   1818  HB  VAL   147      43.720  20.040  48.440  1.00  0.00           H
ATOM   1819  CG1 VAL   147      45.510  19.730  47.410  1.00  0.00           C
ATOM   1820 1HG1 VAL   147      46.010  19.360  48.310  1.00  0.00           H
ATOM   1821 2HG1 VAL   147      45.950  19.250  46.540  1.00  0.00           H
ATOM   1822 3HG1 VAL   147      45.710  20.810  47.450  1.00  0.00           H
ATOM   1823  CG2 VAL   147      43.430  20.500  46.450  1.00  0.00           C
ATOM   1824 1HG2 VAL   147      42.380  20.240  46.360  1.00  0.00           H
ATOM   1825 2HG2 VAL   147      43.560  21.500  46.850  1.00  0.00           H
ATOM   1826 3HG2 VAL   147      43.860  20.240  45.480  1.00  0.00           H
ATOM   1827  C   VAL   147      44.140  17.310  48.570  1.00  0.00           C
ATOM   1828  O   VAL   147      43.510  17.270  49.590  1.00  0.00           O
ATOM   1829  N   SER   148      45.270  16.570  48.390  1.00  0.00           N
ATOM   1830  H   SER   148      45.680  16.570  47.470  1.00  0.00           H
ATOM   1831  CA  SER   148      45.850  15.610  49.380  1.00  0.00           C
ATOM   1832  HA  SER   148      45.120  14.940  49.820  1.00  0.00           H
ATOM   1833  CB  SER   148      46.770  14.740  48.620  1.00  0.00           C
ATOM   1834  HB1 SER   148      47.290  14.050  49.290  1.00  0.00           H
ATOM   1835  HB2 SER   148      47.540  15.310  48.110  1.00  0.00           H
ATOM   1836  OG  SER   148      46.050  13.970  47.720  1.00  0.00           O
ATOM   1837  HG  SER   148      45.960  14.510  46.930  1.00  0.00           H
ATOM   1838  C   SER   148      46.550  16.250  50.590  1.00  0.00           C
ATOM   1839  O   SER   148      46.850  17.460  50.560  1.00  0.00           O
ATOM   1840  N   SER   149      46.700  15.430  51.670  1.00  0.00           N
ATOM   1841  H   SER   149      46.340  14.510  51.470  1.00  0.00           H
ATOM   1842  CA  SER   149      47.360  15.790  52.900  1.00  0.00           C
ATOM   1843  HA  SER   149      48.310  16.290  52.680  1.00  0.00           H
ATOM   1844  CB  SER   149      46.620  16.720  53.870  1.00  0.00           C
ATOM   1845  HB1 SER   149      47.210  16.610  54.780  1.00  0.00           H
ATOM   1846  HB2 SER   149      45.620  16.300  54.020  1.00  0.00           H
ATOM   1847  OG  SER   149      46.670  18.070  53.260  1.00  0.00           O
ATOM   1848  HG  SER   149      46.540  18.040  52.300  1.00  0.00           H
ATOM   1849  C   SER   149      47.750  14.520  53.520  1.00  0.00           C
ATOM   1850  OC1 SER   149      47.100  13.970  54.430  1.00  0.00           O
ATOM   1851  OC2 SER   149      48.810  14.040  53.140  1.00  0.00           O
TER
ENDMDL
