# Supplementary material for: Targeting Ras-binding domain of ELMO1 by computational nanobody design
Source: Commun Biol. 2023 Mar 17;6:284. doi: 10.1038/s42003-023-04657-w (PMC10023680; doi:10.1038/s42003-023-04657-w)
Supplement: Supplementary file 4 — Supplementary Data 2 [file 42003_2023_4657_MOESM4_ESM.zip › MD_input_output/Nb01_snapshot/snapshot_055000_CDR3.pdb]

ATOM   1461  N   ALA   107      30.900  36.620  32.880  1.00  0.00           N
ATOM   1462  H   ALA   107      31.880  36.520  32.680  1.00  0.00           H
ATOM   1463  CA  ALA   107      30.440  37.840  33.530  1.00  0.00           C
ATOM   1464  HA  ALA   107      29.400  37.960  33.210  1.00  0.00           H
ATOM   1465  CB  ALA   107      30.700  37.640  35.050  1.00  0.00           C
ATOM   1466  HB1 ALA   107      31.770  37.620  35.270  1.00  0.00           H
ATOM   1467  HB2 ALA   107      30.200  38.470  35.550  1.00  0.00           H
ATOM   1468  HB3 ALA   107      30.200  36.730  35.390  1.00  0.00           H
ATOM   1469  C   ALA   107      31.220  39.060  32.970  1.00  0.00           C
ATOM   1470  O   ALA   107      32.400  38.880  32.670  1.00  0.00           O
ATOM   1471  N   ALA   108      30.590  40.270  32.990  1.00  0.00           N
ATOM   1472  H   ALA   108      29.650  40.370  33.340  1.00  0.00           H
ATOM   1473  CA  ALA   108      31.320  41.460  32.730  1.00  0.00           C
ATOM   1474  HA  ALA   108      32.380  41.210  32.700  1.00  0.00           H
ATOM   1475  CB  ALA   108      31.030  42.000  31.340  1.00  0.00           C
ATOM   1476  HB1 ALA   108      31.110  41.220  30.580  1.00  0.00           H
ATOM   1477  HB2 ALA   108      30.010  42.360  31.230  1.00  0.00           H
ATOM   1478  HB3 ALA   108      31.800  42.700  31.000  1.00  0.00           H
ATOM   1479  C   ALA   108      31.110  42.510  33.810  1.00  0.00           C
ATOM   1480  O   ALA   108      30.020  42.590  34.400  1.00  0.00           O
ATOM   1481  N   ASP   109      32.060  43.370  34.030  1.00  0.00           N
ATOM   1482  H   ASP   109      32.950  43.400  33.550  1.00  0.00           H
ATOM   1483  CA  ASP   109      31.930  44.590  34.860  1.00  0.00           C
ATOM   1484  HA  ASP   109      30.890  44.900  34.760  1.00  0.00           H
ATOM   1485  CB  ASP   109      32.170  44.270  36.320  1.00  0.00           C
ATOM   1486  HB1 ASP   109      33.230  44.140  36.510  1.00  0.00           H
ATOM   1487  HB2 ASP   109      31.610  43.360  36.530  1.00  0.00           H
ATOM   1488  CG  ASP   109      31.690  45.340  37.320  1.00  0.00           C
ATOM   1489  OD1 ASP   109      30.470  45.360  37.450  1.00  0.00           O
ATOM   1490  OD2 ASP   109      32.520  46.150  37.800  1.00  0.00           O
ATOM   1491  C   ASP   109      32.830  45.760  34.420  1.00  0.00           C
ATOM   1492  O   ASP   109      33.770  45.630  33.580  1.00  0.00           O
ATOM   1493  N   ARG   110      32.610  46.990  34.930  1.00  0.00           N
ATOM   1494  H   ARG   110      31.730  47.180  35.380  1.00  0.00           H
ATOM   1495  CA  ARG   110      33.380  48.180  34.580  1.00  0.00           C
ATOM   1496  HA  ARG   110      33.910  47.980  33.650  1.00  0.00           H
ATOM   1497  CB  ARG   110      32.340  49.320  34.430  1.00  0.00           C
ATOM   1498  HB1 ARG   110      31.690  49.290  35.300  1.00  0.00           H
ATOM   1499  HB2 ARG   110      31.700  49.110  33.580  1.00  0.00           H
ATOM   1500  CG  ARG   110      32.890  50.720  34.110  1.00  0.00           C
ATOM   1501  HG1 ARG   110      33.510  51.030  34.950  1.00  0.00           H
ATOM   1502  HG2 ARG   110      32.060  51.420  34.000  1.00  0.00           H
ATOM   1503  CD  ARG   110      33.840  50.690  32.910  1.00  0.00           C
ATOM   1504  HD1 ARG   110      33.450  50.200  32.020  1.00  0.00           H
ATOM   1505  HD2 ARG   110      34.670  50.050  33.210  1.00  0.00           H
ATOM   1506  NE  ARG   110      34.400  51.960  32.420  1.00  0.00           N
ATOM   1507  HE  ARG   110      33.890  52.410  31.670  1.00  0.00           H
ATOM   1508  CZ  ARG   110      35.420  52.630  32.860  1.00  0.00           C
ATOM   1509  NH1 ARG   110      36.110  52.290  33.930  1.00  0.00           N
ATOM   1510 1HH1 ARG   110      35.690  51.570  34.500  1.00  0.00           H
ATOM   1511 2HH1 ARG   110      36.810  52.920  34.280  1.00  0.00           H
ATOM   1512  NH2 ARG   110      35.700  53.750  32.200  1.00  0.00           N
ATOM   1513 1HH2 ARG   110      35.070  54.130  31.510  1.00  0.00           H
ATOM   1514 2HH2 ARG   110      36.340  54.380  32.660  1.00  0.00           H
ATOM   1515  C   ARG   110      34.550  48.490  35.560  1.00  0.00           C
ATOM   1516  O   ARG   110      35.410  49.290  35.200  1.00  0.00           O
ATOM   1517  N   PHE   111      34.600  47.820  36.750  1.00  0.00           N
ATOM   1518  H   PHE   111      33.780  47.250  36.930  1.00  0.00           H
ATOM   1519  CA  PHE   111      35.560  48.160  37.800  1.00  0.00           C
ATOM   1520  HA  PHE   111      36.470  48.590  37.360  1.00  0.00           H
ATOM   1521  CB  PHE   111      34.940  49.180  38.790  1.00  0.00           C
ATOM   1522  HB1 PHE   111      35.600  49.420  39.620  1.00  0.00           H
ATOM   1523  HB2 PHE   111      34.060  48.720  39.230  1.00  0.00           H
ATOM   1524  CG  PHE   111      34.490  50.470  38.150  1.00  0.00           C
ATOM   1525  CD1 PHE   111      33.150  50.650  37.730  1.00  0.00           C
ATOM   1526  HD1 PHE   111      32.490  49.790  37.750  1.00  0.00           H
ATOM   1527  CE1 PHE   111      32.740  51.920  37.190  1.00  0.00           C
ATOM   1528  HE1 PHE   111      31.710  52.190  37.040  1.00  0.00           H
ATOM   1529  CZ  PHE   111      33.730  52.900  36.980  1.00  0.00           C
ATOM   1530  HZ  PHE   111      33.550  53.830  36.470  1.00  0.00           H
ATOM   1531  CE2 PHE   111      35.060  52.710  37.330  1.00  0.00           C
ATOM   1532  HE2 PHE   111      35.770  53.510  37.200  1.00  0.00           H
ATOM   1533  CD2 PHE   111      35.380  51.500  37.930  1.00  0.00           C
ATOM   1534  HD2 PHE   111      36.440  51.350  38.120  1.00  0.00           H
ATOM   1535  C   PHE   111      35.960  47.010  38.650  1.00  0.00           C
ATOM   1536  O   PHE   111      37.020  46.960  39.220  1.00  0.00           O
ATOM   1537  N   LEU   112      35.080  46.050  38.810  1.00  0.00           N
ATOM   1538  H   LEU   112      34.280  45.970  38.200  1.00  0.00           H
ATOM   1539  CA  LEU   112      35.530  44.850  39.520  1.00  0.00           C
ATOM   1540  HA  LEU   112      36.110  45.200  40.380  1.00  0.00           H
ATOM   1541  CB  LEU   112      34.260  44.130  40.050  1.00  0.00           C
ATOM   1542  HB1 LEU   112      34.490  43.210  40.590  1.00  0.00           H
ATOM   1543  HB2 LEU   112      33.590  43.940  39.210  1.00  0.00           H
ATOM   1544  CG  LEU   112      33.430  45.050  41.020  1.00  0.00           C
ATOM   1545  HG  LEU   112      33.240  46.030  40.580  1.00  0.00           H
ATOM   1546  CD1 LEU   112      32.100  44.340  41.370  1.00  0.00           C
ATOM   1547 1HD1 LEU   112      31.550  44.900  42.120  1.00  0.00           H
ATOM   1548 2HD1 LEU   112      31.540  44.180  40.450  1.00  0.00           H
ATOM   1549 3HD1 LEU   112      32.290  43.340  41.770  1.00  0.00           H
ATOM   1550  CD2 LEU   112      34.270  45.200  42.270  1.00  0.00           C
ATOM   1551 1HD2 LEU   112      33.760  45.680  43.100  1.00  0.00           H
ATOM   1552 2HD2 LEU   112      34.580  44.200  42.580  1.00  0.00           H
ATOM   1553 3HD2 LEU   112      35.130  45.830  42.080  1.00  0.00           H
ATOM   1554  C   LEU   112      36.400  43.930  38.710  1.00  0.00           C
ATOM   1555  O   LEU   112      36.660  44.000  37.500  1.00  0.00           O
ATOM   1556  N   THR   113      36.890  42.900  39.380  1.00  0.00           N
ATOM   1557  H   THR   113      36.790  42.920  40.390  1.00  0.00           H
ATOM   1558  CA  THR   113      37.810  41.860  38.840  1.00  0.00           C
ATOM   1559  HA  THR   113      37.730  41.860  37.760  1.00  0.00           H
ATOM   1560  CB  THR   113      39.230  42.270  39.170  1.00  0.00           C
ATOM   1561  HB  THR   113      39.870  41.480  38.770  1.00  0.00           H
ATOM   1562  CG2 THR   113      39.710  43.530  38.350  1.00  0.00           C
ATOM   1563 1HG2 THR   113      39.380  43.310  37.330  1.00  0.00           H
ATOM   1564 2HG2 THR   113      39.290  44.430  38.800  1.00  0.00           H
ATOM   1565 3HG2 THR   113      40.790  43.460  38.420  1.00  0.00           H
ATOM   1566  OG1 THR   113      39.460  42.440  40.560  1.00  0.00           O
ATOM   1567  HG1 THR   113      40.340  42.810  40.640  1.00  0.00           H
ATOM   1568  C   THR   113      37.560  40.430  39.420  1.00  0.00           C
ATOM   1569  O   THR   113      37.550  39.500  38.650  1.00  0.00           O
ATOM   1570  N   ARG   132      37.350  40.310  40.710  1.00  0.00           N
ATOM   1571  H   ARG   132      37.210  41.100  41.320  1.00  0.00           H
ATOM   1572  CA  ARG   132      37.260  38.980  41.410  1.00  0.00           C
ATOM   1573  HA  ARG   132      37.090  38.240  40.630  1.00  0.00           H
ATOM   1574  CB  ARG   132      38.620  38.740  42.150  1.00  0.00           C
ATOM   1575  HB1 ARG   132      38.440  37.790  42.640  1.00  0.00           H
ATOM   1576  HB2 ARG   132      38.790  39.490  42.930  1.00  0.00           H
ATOM   1577  CG  ARG   132      39.930  38.630  41.340  1.00  0.00           C
ATOM   1578  HG1 ARG   132      40.250  39.600  40.960  1.00  0.00           H
ATOM   1579  HG2 ARG   132      39.690  37.910  40.560  1.00  0.00           H
ATOM   1580  CD  ARG   132      41.080  37.980  42.180  1.00  0.00           C
ATOM   1581  HD1 ARG   132      41.900  37.900  41.460  1.00  0.00           H
ATOM   1582  HD2 ARG   132      40.820  36.960  42.430  1.00  0.00           H
ATOM   1583  NE  ARG   132      41.490  38.800  43.320  1.00  0.00           N
ATOM   1584  HE  ARG   132      40.960  39.650  43.440  1.00  0.00           H
ATOM   1585  CZ  ARG   132      42.280  38.360  44.340  1.00  0.00           C
ATOM   1586  NH1 ARG   132      43.080  37.300  44.240  1.00  0.00           N
ATOM   1587 1HH1 ARG   132      43.010  36.720  43.420  1.00  0.00           H
ATOM   1588 2HH1 ARG   132      43.760  37.120  44.960  1.00  0.00           H
ATOM   1589  NH2 ARG   132      42.330  38.970  45.460  1.00  0.00           N
ATOM   1590 1HH2 ARG   132      41.760  39.790  45.590  1.00  0.00           H
ATOM   1591 2HH2 ARG   132      42.820  38.520  46.210  1.00  0.00           H
ATOM   1592  C   ARG   132      36.100  38.880  42.380  1.00  0.00           C
ATOM   1593  O   ARG   132      35.860  37.790  42.890  1.00  0.00           O
ATOM   1594  N   SER   133      35.580  39.990  42.820  1.00  0.00           N
ATOM   1595  H   SER   133      36.170  40.800  42.700  1.00  0.00           H
ATOM   1596  CA  SER   133      34.270  39.880  43.500  1.00  0.00           C
ATOM   1597  HA  SER   133      34.370  39.190  44.340  1.00  0.00           H
ATOM   1598  CB  SER   133      33.870  41.270  44.040  1.00  0.00           C
ATOM   1599  HB1 SER   133      32.920  41.160  44.560  1.00  0.00           H
ATOM   1600  HB2 SER   133      33.850  41.900  43.150  1.00  0.00           H
ATOM   1601  OG  SER   133      34.870  41.800  44.930  1.00  0.00           O
ATOM   1602  HG  SER   133      34.850  41.170  45.660  1.00  0.00           H
ATOM   1603  C   SER   133      33.150  39.380  42.560  1.00  0.00           C
ATOM   1604  O   SER   133      32.960  39.850  41.430  1.00  0.00           O
ATOM   1605  N   VAL   134      32.160  38.600  43.050  1.00  0.00           N
ATOM   1606  H   VAL   134      32.320  38.330  44.010  1.00  0.00           H
ATOM   1607  CA  VAL   134      30.930  38.220  42.250  1.00  0.00           C
ATOM   1608  HA  VAL   134      31.150  37.790  41.280  1.00  0.00           H
ATOM   1609  CB  VAL   134      30.120  37.130  42.970  1.00  0.00           C
ATOM   1610  HB  VAL   134      29.320  36.710  42.360  1.00  0.00           H
ATOM   1611  CG1 VAL   134      30.960  35.910  43.310  1.00  0.00           C
ATOM   1612 1HG1 VAL   134      31.470  35.470  42.450  1.00  0.00           H
ATOM   1613 2HG1 VAL   134      31.740  36.170  44.020  1.00  0.00           H
ATOM   1614 3HG1 VAL   134      30.310  35.220  43.850  1.00  0.00           H
ATOM   1615  CG2 VAL   134      29.470  37.660  44.230  1.00  0.00           C
ATOM   1616 1HG2 VAL   134      29.050  36.790  44.730  1.00  0.00           H
ATOM   1617 2HG2 VAL   134      30.180  38.160  44.890  1.00  0.00           H
ATOM   1618 3HG2 VAL   134      28.710  38.400  43.980  1.00  0.00           H
ATOM   1619  C   VAL   134      29.900  39.320  41.890  1.00  0.00           C
ATOM   1620  O   VAL   134      28.990  39.020  41.150  1.00  0.00           O
ATOM   1621  N   LYS   135      29.990  40.520  42.420  1.00  0.00           N
ATOM   1622  H   LYS   135      30.910  40.620  42.830  1.00  0.00           H
ATOM   1623  CA  LYS   135      29.130  41.640  42.200  1.00  0.00           C
ATOM   1624  HA  LYS   135      28.120  41.220  42.190  1.00  0.00           H
ATOM   1625  CB  LYS   135      29.280  42.600  43.410  1.00  0.00           C
ATOM   1626  HB1 LYS   135      28.930  43.610  43.210  1.00  0.00           H
ATOM   1627  HB2 LYS   135      30.350  42.700  43.590  1.00  0.00           H
ATOM   1628  CG  LYS   135      28.590  42.060  44.620  1.00  0.00           C
ATOM   1629  HG1 LYS   135      29.070  41.170  45.030  1.00  0.00           H
ATOM   1630  HG2 LYS   135      27.590  41.710  44.350  1.00  0.00           H
ATOM   1631  CD  LYS   135      28.570  43.180  45.690  1.00  0.00           C
ATOM   1632  HD1 LYS   135      28.030  44.040  45.310  1.00  0.00           H
ATOM   1633  HD2 LYS   135      29.630  43.430  45.810  1.00  0.00           H
ATOM   1634  CE  LYS   135      27.900  42.580  46.910  1.00  0.00           C
ATOM   1635  HE1 LYS   135      28.440  41.670  47.190  1.00  0.00           H
ATOM   1636  HE2 LYS   135      26.890  42.210  46.730  1.00  0.00           H
ATOM   1637  NZ  LYS   135      27.730  43.590  47.990  1.00  0.00           N
ATOM   1638  HZ1 LYS   135      27.270  43.380  48.860  1.00  0.00           H
ATOM   1639  HZ2 LYS   135      28.630  43.890  48.360  1.00  0.00           H
ATOM   1640  HZ3 LYS   135      27.350  44.410  47.540  1.00  0.00           H
ATOM   1641  C   LYS   135      29.310  42.300  40.810  1.00  0.00           C
ATOM   1642  O   LYS   135      28.840  43.450  40.610  1.00  0.00           O
ATOM   1643  N   TYR   136      29.860  41.620  39.840  1.00  0.00           N
ATOM   1644  H   TYR   136      30.340  40.760  40.060  1.00  0.00           H
ATOM   1645  CA  TYR   136      29.770  41.900  38.350  1.00  0.00           C
ATOM   1646  HA  TYR   136      30.330  42.790  38.100  1.00  0.00           H
ATOM   1647  CB  TYR   136      30.340  40.710  37.540  1.00  0.00           C
ATOM   1648  HB1 TYR   136      29.860  40.810  36.560  1.00  0.00           H
ATOM   1649  HB2 TYR   136      29.870  39.770  37.850  1.00  0.00           H
ATOM   1650  CG  TYR   136      31.870  40.660  37.440  1.00  0.00           C
ATOM   1651  CD1 TYR   136      32.780  40.650  38.520  1.00  0.00           C
ATOM   1652  HD1 TYR   136      32.410  40.930  39.490  1.00  0.00           H
ATOM   1653  CE1 TYR   136      34.100  40.370  38.330  1.00  0.00           C
ATOM   1654  HE1 TYR   136      34.760  40.310  39.180  1.00  0.00           H
ATOM   1655  CZ  TYR   136      34.640  40.150  37.020  1.00  0.00           C
ATOM   1656  OH  TYR   136      35.930  39.700  36.780  1.00  0.00           O
ATOM   1657  HH  TYR   136      36.380  39.620  37.630  1.00  0.00           H
ATOM   1658  CE2 TYR   136      33.740  40.190  35.910  1.00  0.00           C
ATOM   1659  HE2 TYR   136      34.190  39.910  34.970  1.00  0.00           H
ATOM   1660  CD2 TYR   136      32.390  40.480  36.110  1.00  0.00           C
ATOM   1661  HD2 TYR   136      31.650  40.460  35.320  1.00  0.00           H
ATOM   1662  C   TYR   136      28.320  42.160  37.950  1.00  0.00           C
ATOM   1663  O   TYR   136      27.430  41.470  38.350  1.00  0.00           O
ATOM   1664  N   ASP   137      28.190  43.020  36.970  1.00  0.00           N
ATOM   1665  H   ASP   137      28.960  43.580  36.630  1.00  0.00           H
ATOM   1666  CA  ASP   137      26.810  43.630  36.650  1.00  0.00           C
ATOM   1667  HA  ASP   137      26.120  43.570  37.490  1.00  0.00           H
ATOM   1668  CB  ASP   137      27.010  45.060  36.130  1.00  0.00           C
ATOM   1669  HB1 ASP   137      27.520  44.900  35.180  1.00  0.00           H
ATOM   1670  HB2 ASP   137      27.680  45.660  36.740  1.00  0.00           H
ATOM   1671  CG  ASP   137      25.700  45.860  35.910  1.00  0.00           C
ATOM   1672  OD1 ASP   137      25.780  47.020  35.440  1.00  0.00           O
ATOM   1673  OD2 ASP   137      24.610  45.450  36.280  1.00  0.00           O
ATOM   1674  C   ASP   137      26.130  42.750  35.630  1.00  0.00           C
ATOM   1675  O   ASP   137      25.000  42.350  35.790  1.00  0.00           O
ATOM   1676  N   TYR   138      26.820  42.420  34.530  1.00  0.00           N
ATOM   1677  H   TYR   138      27.800  42.640  34.510  1.00  0.00           H
ATOM   1678  CA  TYR   138      26.220  41.620  33.410  1.00  0.00           C
ATOM   1679  HA  TYR   138      25.140  41.670  33.550  1.00  0.00           H
ATOM   1680  CB  TYR   138      26.620  42.240  32.030  1.00  0.00           C
ATOM   1681  HB1 TYR   138      26.280  41.580  31.230  1.00  0.00           H
ATOM   1682  HB2 TYR   138      27.710  42.280  31.950  1.00  0.00           H
ATOM   1683  CG  TYR   138      26.210  43.650  31.730  1.00  0.00           C
ATOM   1684  CD1 TYR   138      27.130  44.710  31.900  1.00  0.00           C
ATOM   1685  HD1 TYR   138      28.130  44.470  32.210  1.00  0.00           H
ATOM   1686  CE1 TYR   138      26.680  46.020  31.650  1.00  0.00           C
ATOM   1687  HE1 TYR   138      27.360  46.830  31.890  1.00  0.00           H
ATOM   1688  CZ  TYR   138      25.410  46.290  31.080  1.00  0.00           C
ATOM   1689  OH  TYR   138      24.970  47.500  30.650  1.00  0.00           O
ATOM   1690  HH  TYR   138      24.070  47.470  30.310  1.00  0.00           H
ATOM   1691  CE2 TYR   138      24.500  45.200  31.070  1.00  0.00           C
ATOM   1692  HE2 TYR   138      23.540  45.300  30.580  1.00  0.00           H
ATOM   1693  CD2 TYR   138      24.890  43.900  31.400  1.00  0.00           C
ATOM   1694  HD2 TYR   138      24.270  43.040  31.220  1.00  0.00           H
ATOM   1695  C   TYR   138      26.610  40.120  33.360  1.00  0.00           C
ATOM   1696  O   TYR   138      27.840  39.890  33.270  1.00  0.00           O
