# Supplementary material for: Targeting Ras-binding domain of ELMO1 by computational nanobody design
Source: Commun Biol. 2023 Mar 17;6:284. doi: 10.1038/s42003-023-04657-w (PMC10023680; doi:10.1038/s42003-023-04657-w)
Supplement: Supplementary file 4 — Supplementary Data 2 [file 42003_2023_4657_MOESM4_ESM.zip › MD_input_output/Nb01_snapshot/snapshot_049000_CDR2.pdb]

ATOM    724  N   SER    57      38.000  35.940  32.940  1.00  0.00           N
ATOM    725  H   SER    57      38.970  36.090  33.180  1.00  0.00           H
ATOM    726  CA  SER    57      37.380  37.170  32.420  1.00  0.00           C
ATOM    727  HA  SER    57      36.800  36.840  31.560  1.00  0.00           H
ATOM    728  CB  SER    57      36.340  37.820  33.390  1.00  0.00           C
ATOM    729  HB1 SER    57      35.670  37.010  33.700  1.00  0.00           H
ATOM    730  HB2 SER    57      35.830  38.620  32.860  1.00  0.00           H
ATOM    731  OG  SER    57      37.090  38.290  34.490  1.00  0.00           O
ATOM    732  HG  SER    57      36.700  37.780  35.190  1.00  0.00           H
ATOM    733  C   SER    57      38.370  38.200  32.050  1.00  0.00           C
ATOM    734  O   SER    57      39.490  38.110  32.510  1.00  0.00           O
ATOM    735  N   ILE    58      37.970  39.080  31.100  1.00  0.00           N
ATOM    736  H   ILE    58      37.000  39.020  30.810  1.00  0.00           H
ATOM    737  CA  ILE    58      38.760  40.070  30.430  1.00  0.00           C
ATOM    738  HA  ILE    58      39.530  40.310  31.170  1.00  0.00           H
ATOM    739  CB  ILE    58      39.430  39.350  29.200  1.00  0.00           C
ATOM    740  HB  ILE    58      40.020  38.540  29.620  1.00  0.00           H
ATOM    741  CG2 ILE    58      38.470  38.850  28.050  1.00  0.00           C
ATOM    742 1HG2 ILE    58      37.880  39.680  27.670  1.00  0.00           H
ATOM    743 2HG2 ILE    58      39.000  38.440  27.200  1.00  0.00           H
ATOM    744 3HG2 ILE    58      37.860  38.030  28.430  1.00  0.00           H
ATOM    745  CG1 ILE    58      40.310  40.420  28.520  1.00  0.00           C
ATOM    746 1HG1 ILE    58      40.770  41.080  29.250  1.00  0.00           H
ATOM    747 2HG1 ILE    58      39.620  41.010  27.910  1.00  0.00           H
ATOM    748  CD  ILE    58      41.410  39.730  27.600  1.00  0.00           C
ATOM    749  HD1 ILE    58      41.840  38.880  28.130  1.00  0.00           H
ATOM    750  HD2 ILE    58      41.050  39.460  26.610  1.00  0.00           H
ATOM    751  HD3 ILE    58      42.220  40.460  27.500  1.00  0.00           H
ATOM    752  C   ILE    58      38.030  41.410  30.110  1.00  0.00           C
ATOM    753  O   ILE    58      36.900  41.330  29.620  1.00  0.00           O
ATOM    754  N   LYS    59      38.600  42.570  30.460  1.00  0.00           N
ATOM    755  H   LYS    59      39.540  42.610  30.840  1.00  0.00           H
ATOM    756  CA  LYS    59      38.040  43.860  30.180  1.00  0.00           C
ATOM    757  HA  LYS    59      36.980  43.770  30.420  1.00  0.00           H
ATOM    758  CB  LYS    59      38.510  44.960  31.210  1.00  0.00           C
ATOM    759  HB1 LYS    59      37.840  45.790  31.040  1.00  0.00           H
ATOM    760  HB2 LYS    59      39.540  45.170  30.930  1.00  0.00           H
ATOM    761  CG  LYS    59      38.400  44.570  32.690  1.00  0.00           C
ATOM    762  HG1 LYS    59      39.030  43.690  32.860  1.00  0.00           H
ATOM    763  HG2 LYS    59      37.470  44.060  32.950  1.00  0.00           H
ATOM    764  CD  LYS    59      38.720  45.660  33.690  1.00  0.00           C
ATOM    765  HD1 LYS    59      37.920  46.390  33.650  1.00  0.00           H
ATOM    766  HD2 LYS    59      39.630  46.200  33.440  1.00  0.00           H
ATOM    767  CE  LYS    59      38.940  45.060  35.040  1.00  0.00           C
ATOM    768  HE1 LYS    59      39.690  44.270  34.930  1.00  0.00           H
ATOM    769  HE2 LYS    59      37.970  44.630  35.300  1.00  0.00           H
ATOM    770  NZ  LYS    59      39.590  46.030  35.950  1.00  0.00           N
ATOM    771  HZ1 LYS    59      40.560  46.220  35.730  1.00  0.00           H
ATOM    772  HZ2 LYS    59      39.100  46.910  35.910  1.00  0.00           H
ATOM    773  HZ3 LYS    59      39.450  45.670  36.880  1.00  0.00           H
ATOM    774  C   LYS    59      38.220  44.250  28.680  1.00  0.00           C
ATOM    775  O   LYS    59      39.110  43.590  28.060  1.00  0.00           O
ATOM    776  N   TRP    60      37.420  45.160  28.090  1.00  0.00           N
ATOM    777  H   TRP    60      36.790  45.720  28.640  1.00  0.00           H
ATOM    778  CA  TRP    60      37.460  45.380  26.670  1.00  0.00           C
ATOM    779  HA  TRP    60      37.210  44.430  26.200  1.00  0.00           H
ATOM    780  CB  TRP    60      36.470  46.480  26.100  1.00  0.00           C
ATOM    781  HB1 TRP    60      35.410  46.220  26.180  1.00  0.00           H
ATOM    782  HB2 TRP    60      36.670  46.460  25.030  1.00  0.00           H
ATOM    783  CG  TRP    60      36.620  47.880  26.570  1.00  0.00           C
ATOM    784  CD1 TRP    60      35.910  48.420  27.600  1.00  0.00           C
ATOM    785  HD1 TRP    60      35.210  47.800  28.130  1.00  0.00           H
ATOM    786  NE1 TRP    60      36.230  49.750  27.760  1.00  0.00           N
ATOM    787  HE1 TRP    60      35.700  50.370  28.360  1.00  0.00           H
ATOM    788  CE2 TRP    60      37.120  50.200  26.840  1.00  0.00           C
ATOM    789  CZ2 TRP    60      37.590  51.510  26.620  1.00  0.00           C
ATOM    790  HZ2 TRP    60      37.300  52.360  27.220  1.00  0.00           H
ATOM    791  CH2 TRP    60      38.330  51.700  25.430  1.00  0.00           C
ATOM    792  HH2 TRP    60      38.690  52.690  25.170  1.00  0.00           H
ATOM    793  CZ3 TRP    60      38.590  50.630  24.560  1.00  0.00           C
ATOM    794  HZ3 TRP    60      39.130  50.800  23.640  1.00  0.00           H
ATOM    795  CE3 TRP    60      38.100  49.310  24.850  1.00  0.00           C
ATOM    796  HE3 TRP    60      38.130  48.560  24.070  1.00  0.00           H
ATOM    797  CD2 TRP    60      37.330  49.080  25.980  1.00  0.00           C
ATOM    798  C   TRP    60      38.880  45.740  26.220  1.00  0.00           C
ATOM    799  O   TRP    60      39.340  45.210  25.190  1.00  0.00           O
ATOM    800  N   ALA    61      39.700  46.390  26.960  1.00  0.00           N
ATOM    801  H   ALA    61      39.350  46.780  27.820  1.00  0.00           H
ATOM    802  CA  ALA    61      41.140  46.770  26.610  1.00  0.00           C
ATOM    803  HA  ALA    61      41.150  46.740  25.520  1.00  0.00           H
ATOM    804  CB  ALA    61      41.530  48.280  27.080  1.00  0.00           C
ATOM    805  HB1 ALA    61      41.430  48.340  28.160  1.00  0.00           H
ATOM    806  HB2 ALA    61      42.580  48.460  26.870  1.00  0.00           H
ATOM    807  HB3 ALA    61      41.000  49.080  26.560  1.00  0.00           H
ATOM    808  C   ALA    61      42.120  45.620  26.980  1.00  0.00           C
ATOM    809  O   ALA    61      43.300  45.710  26.830  1.00  0.00           O
ATOM    810  N   GLY    65      41.610  44.460  27.450  1.00  0.00           N
ATOM    811  H   GLY    65      40.600  44.460  27.470  1.00  0.00           H
ATOM    812  CA  GLY    65      42.450  43.240  27.630  1.00  0.00           C
ATOM    813  HA1 GLY    65      43.310  43.260  26.960  1.00  0.00           H
ATOM    814  HA2 GLY    65      41.830  42.440  27.230  1.00  0.00           H
ATOM    815  C   GLY    65      42.880  42.990  29.050  1.00  0.00           C
ATOM    816  O   GLY    65      43.950  42.500  29.310  1.00  0.00           O
ATOM    817  N   ASP    66      42.200  43.590  30.030  1.00  0.00           N
ATOM    818  H   ASP    66      41.280  43.970  29.860  1.00  0.00           H
ATOM    819  CA  ASP    66      42.660  43.530  31.480  1.00  0.00           C
ATOM    820  HA  ASP    66      43.730  43.320  31.550  1.00  0.00           H
ATOM    821  CB  ASP    66      42.380  44.890  32.250  1.00  0.00           C
ATOM    822  HB1 ASP    66      41.390  45.300  32.060  1.00  0.00           H
ATOM    823  HB2 ASP    66      42.960  45.720  31.870  1.00  0.00           H
ATOM    824  CG  ASP    66      42.610  44.880  33.770  1.00  0.00           C
ATOM    825  OD1 ASP    66      41.860  45.600  34.490  1.00  0.00           O
ATOM    826  OD2 ASP    66      43.590  44.180  34.130  1.00  0.00           O
ATOM    827  C   ASP    66      42.120  42.230  32.090  1.00  0.00           C
ATOM    828  O   ASP    66      40.870  42.100  32.130  1.00  0.00           O
ATOM    829  N   ARG    67      42.950  41.340  32.540  1.00  0.00           N
ATOM    830  H   ARG    67      43.940  41.490  32.540  1.00  0.00           H
ATOM    831  CA  ARG    67      42.630  39.960  32.830  1.00  0.00           C
ATOM    832  HA  ARG    67      41.720  39.640  32.310  1.00  0.00           H
ATOM    833  CB  ARG    67      43.860  39.150  32.190  1.00  0.00           C
ATOM    834  HB1 ARG    67      43.990  38.300  32.860  1.00  0.00           H
ATOM    835  HB2 ARG    67      44.780  39.740  32.180  1.00  0.00           H
ATOM    836  CG  ARG    67      43.520  38.760  30.730  1.00  0.00           C
ATOM    837  HG1 ARG    67      43.210  39.650  30.190  1.00  0.00           H
ATOM    838  HG2 ARG    67      42.750  37.980  30.710  1.00  0.00           H
ATOM    839  CD  ARG    67      44.740  38.150  30.030  1.00  0.00           C
ATOM    840  HD1 ARG    67      44.910  37.160  30.440  1.00  0.00           H
ATOM    841  HD2 ARG    67      45.550  38.830  30.280  1.00  0.00           H
ATOM    842  NE  ARG    67      44.500  38.010  28.540  1.00  0.00           N
ATOM    843  HE  ARG    67      44.000  37.190  28.240  1.00  0.00           H
ATOM    844  CZ  ARG    67      44.890  38.830  27.620  1.00  0.00           C
ATOM    845  NH1 ARG    67      45.610  39.860  27.900  1.00  0.00           N
ATOM    846 1HH1 ARG    67      45.780  40.080  28.870  1.00  0.00           H
ATOM    847 2HH1 ARG    67      45.940  40.500  27.190  1.00  0.00           H
ATOM    848  NH2 ARG    67      44.570  38.590  26.360  1.00  0.00           N
ATOM    849 1HH2 ARG    67      44.150  37.700  26.130  1.00  0.00           H
ATOM    850 2HH2 ARG    67      45.020  39.190  25.680  1.00  0.00           H
ATOM    851  C   ARG    67      42.350  39.540  34.260  1.00  0.00           C
ATOM    852  O   ARG    67      42.860  40.190  35.130  1.00  0.00           O
ATOM    853  N   THR    68      41.740  38.330  34.420  1.00  0.00           N
ATOM    854  H   THR    68      41.090  38.020  33.710  1.00  0.00           H
ATOM    855  CA  THR    68      41.830  37.530  35.670  1.00  0.00           C
ATOM    856  HA  THR    68      42.890  37.530  35.910  1.00  0.00           H
ATOM    857  CB  THR    68      40.970  38.280  36.750  1.00  0.00           C
ATOM    858  HB  THR    68      41.260  39.330  36.690  1.00  0.00           H
ATOM    859  CG2 THR    68      39.480  38.100  36.810  1.00  0.00           C
ATOM    860 1HG2 THR    68      39.240  37.100  37.170  1.00  0.00           H
ATOM    861 2HG2 THR    68      39.000  38.730  37.560  1.00  0.00           H
ATOM    862 3HG2 THR    68      39.010  38.470  35.890  1.00  0.00           H
ATOM    863  OG1 THR    68      41.390  37.940  38.050  1.00  0.00           O
ATOM    864  HG1 THR    68      42.330  37.770  38.030  1.00  0.00           H
ATOM    865  C   THR    68      41.300  36.100  35.400  1.00  0.00           C
ATOM    866  O   THR    68      40.700  35.810  34.340  1.00  0.00           O
ATOM    867  N   TYR    69      41.650  35.170  36.280  1.00  0.00           N
ATOM    868  H   TYR    69      42.300  35.420  37.000  1.00  0.00           H
ATOM    869  CA  TYR    69      41.350  33.800  36.350  1.00  0.00           C
ATOM    870  HA  TYR    69      40.510  33.640  35.670  1.00  0.00           H
ATOM    871  CB  TYR    69      42.510  33.030  35.730  1.00  0.00           C
ATOM    872  HB1 TYR    69      42.150  32.010  35.620  1.00  0.00           H
ATOM    873  HB2 TYR    69      43.330  33.080  36.440  1.00  0.00           H
ATOM    874  CG  TYR    69      42.960  33.580  34.350  1.00  0.00           C
ATOM    875  CD1 TYR    69      44.180  34.340  34.230  1.00  0.00           C
ATOM    876  HD1 TYR    69      44.680  34.660  35.130  1.00  0.00           H
ATOM    877  CE1 TYR    69      44.590  34.780  32.970  1.00  0.00           C
ATOM    878  HE1 TYR    69      45.440  35.440  32.880  1.00  0.00           H
ATOM    879  CZ  TYR    69      43.880  34.280  31.840  1.00  0.00           C
ATOM    880  OH  TYR    69      44.340  34.550  30.560  1.00  0.00           O
ATOM    881  HH  TYR    69      45.300  34.610  30.640  1.00  0.00           H
ATOM    882  CE2 TYR    69      42.790  33.430  31.960  1.00  0.00           C
ATOM    883  HE2 TYR    69      42.350  32.960  31.100  1.00  0.00           H
ATOM    884  CD2 TYR    69      42.220  33.140  33.280  1.00  0.00           C
ATOM    885  HD2 TYR    69      41.380  32.470  33.440  1.00  0.00           H
ATOM    886  C   TYR    69      40.960  33.160  37.720  1.00  0.00           C
ATOM    887  O   TYR    69      41.170  33.780  38.760  1.00  0.00           O
