# Supplementary material for: Targeting Ras-binding domain of ELMO1 by computational nanobody design
Source: Commun Biol. 2023 Mar 17;6:284. doi: 10.1038/s42003-023-04657-w (PMC10023680; doi:10.1038/s42003-023-04657-w)
Supplement: Supplementary file 4 — Supplementary Data 2 [file 42003_2023_4657_MOESM4_ESM.zip › MD_input_output/Nb01_snapshot/snapshot_054000.pdb]

REMARK    GENERATED BY TRJCONV
TITLE     Protein in water t= 5400.00000 step= 2700000
REMARK    THIS IS A SIMULATION BOX
CRYST1   67.430   67.430   67.430  90.00  90.00  90.00 P 1           1
MODEL        1
ATOM      1  N   VAL     2      22.080  42.840  28.300  1.00  0.00           N
ATOM      2  H1  VAL     2      21.340  42.460  28.870  1.00  0.00           H
ATOM      3  H2  VAL     2      22.870  43.040  28.890  1.00  0.00           H
ATOM      4  H3  VAL     2      21.800  43.730  27.910  1.00  0.00           H
ATOM      5  CA  VAL     2      22.430  41.860  27.220  1.00  0.00           C
ATOM      6  HA  VAL     2      21.500  41.510  26.770  1.00  0.00           H
ATOM      7  CB  VAL     2      23.230  42.550  26.130  1.00  0.00           C
ATOM      8  HB  VAL     2      22.640  43.430  25.880  1.00  0.00           H
ATOM      9  CG1 VAL     2      24.640  43.030  26.440  1.00  0.00           C
ATOM     10 1HG1 VAL     2      24.780  43.490  27.410  1.00  0.00           H
ATOM     11 2HG1 VAL     2      25.360  42.210  26.460  1.00  0.00           H
ATOM     12 3HG1 VAL     2      24.960  43.750  25.690  1.00  0.00           H
ATOM     13  CG2 VAL     2      23.130  41.770  24.850  1.00  0.00           C
ATOM     14 1HG2 VAL     2      23.720  40.880  25.080  1.00  0.00           H
ATOM     15 2HG2 VAL     2      22.080  41.680  24.580  1.00  0.00           H
ATOM     16 3HG2 VAL     2      23.670  42.290  24.060  1.00  0.00           H
ATOM     17  C   VAL     2      23.110  40.690  27.880  1.00  0.00           C
ATOM     18  O   VAL     2      23.360  40.750  29.070  1.00  0.00           O
ATOM     19  N   GLN     3      23.310  39.570  27.160  1.00  0.00           N
ATOM     20  H   GLN     3      23.140  39.620  26.170  1.00  0.00           H
ATOM     21  CA  GLN     3      23.710  38.270  27.700  1.00  0.00           C
ATOM     22  HA  GLN     3      24.100  38.430  28.700  1.00  0.00           H
ATOM     23  CB  GLN     3      22.460  37.360  27.840  1.00  0.00           C
ATOM     24  HB1 GLN     3      21.970  37.260  26.870  1.00  0.00           H
ATOM     25  HB2 GLN     3      21.730  37.840  28.490  1.00  0.00           H
ATOM     26  CG  GLN     3      22.780  35.980  28.380  1.00  0.00           C
ATOM     27  HG1 GLN     3      23.490  36.080  29.210  1.00  0.00           H
ATOM     28  HG2 GLN     3      23.070  35.390  27.510  1.00  0.00           H
ATOM     29  CD  GLN     3      21.510  35.430  29.030  1.00  0.00           C
ATOM     30  OE1 GLN     3      20.720  34.870  28.320  1.00  0.00           O
ATOM     31  NE2 GLN     3      21.340  35.540  30.340  1.00  0.00           N
ATOM     32 1HE2 GLN     3      22.050  36.050  30.840  1.00  0.00           H
ATOM     33 2HE2 GLN     3      20.390  35.350  30.640  1.00  0.00           H
ATOM     34  C   GLN     3      24.760  37.680  26.730  1.00  0.00           C
ATOM     35  O   GLN     3      24.690  37.880  25.520  1.00  0.00           O
ATOM     36  N   LEU     4      25.750  36.970  27.230  1.00  0.00           N
ATOM     37  H   LEU     4      25.670  36.730  28.210  1.00  0.00           H
ATOM     38  CA  LEU     4      26.870  36.430  26.390  1.00  0.00           C
ATOM     39  HA  LEU     4      26.910  36.950  25.430  1.00  0.00           H
ATOM     40  CB  LEU     4      28.270  36.640  27.120  1.00  0.00           C
ATOM     41  HB1 LEU     4      29.040  36.270  26.450  1.00  0.00           H
ATOM     42  HB2 LEU     4      28.310  36.040  28.040  1.00  0.00           H
ATOM     43  CG  LEU     4      28.610  38.110  27.410  1.00  0.00           C
ATOM     44  HG  LEU     4      27.860  38.540  28.070  1.00  0.00           H
ATOM     45  CD1 LEU     4      29.990  38.210  28.150  1.00  0.00           C
ATOM     46 1HD1 LEU     4      30.510  39.160  28.090  1.00  0.00           H
ATOM     47 2HD1 LEU     4      29.830  37.820  29.150  1.00  0.00           H
ATOM     48 3HD1 LEU     4      30.710  37.550  27.660  1.00  0.00           H
ATOM     49  CD2 LEU     4      28.710  38.970  26.190  1.00  0.00           C
ATOM     50 1HD2 LEU     4      29.650  38.720  25.700  1.00  0.00           H
ATOM     51 2HD2 LEU     4      27.900  38.830  25.480  1.00  0.00           H
ATOM     52 3HD2 LEU     4      28.710  40.010  26.500  1.00  0.00           H
ATOM     53  C   LEU     4      26.560  34.990  25.990  1.00  0.00           C
ATOM     54  O   LEU     4      25.610  34.360  26.490  1.00  0.00           O
ATOM     55  N   VAL     5      27.340  34.520  25.020  1.00  0.00           N
ATOM     56  H   VAL     5      28.010  35.180  24.660  1.00  0.00           H
ATOM     57  CA  VAL     5      27.130  33.250  24.290  1.00  0.00           C
ATOM     58  HA  VAL     5      26.340  32.610  24.690  1.00  0.00           H
ATOM     59  CB  VAL     5      26.780  33.560  22.800  1.00  0.00           C
ATOM     60  HB  VAL     5      27.670  34.030  22.380  1.00  0.00           H
ATOM     61  CG1 VAL     5      26.510  32.320  21.970  1.00  0.00           C
ATOM     62 1HG1 VAL     5      26.300  32.560  20.920  1.00  0.00           H
ATOM     63 2HG1 VAL     5      27.360  31.640  21.940  1.00  0.00           H
ATOM     64 3HG1 VAL     5      25.710  31.740  22.420  1.00  0.00           H
ATOM     65  CG2 VAL     5      25.540  34.500  22.610  1.00  0.00           C
ATOM     66 1HG2 VAL     5      25.770  35.440  23.120  1.00  0.00           H
ATOM     67 2HG2 VAL     5      25.460  34.730  21.550  1.00  0.00           H
ATOM     68 3HG2 VAL     5      24.640  34.010  22.970  1.00  0.00           H
ATOM     69  C   VAL     5      28.450  32.340  24.430  1.00  0.00           C
ATOM     70  O   VAL     5      29.550  32.790  24.000  1.00  0.00           O
ATOM     71  N   GLU     6      28.320  31.050  24.830  1.00  0.00           N
ATOM     72  H   GLU     6      27.390  30.720  25.040  1.00  0.00           H
ATOM     73  CA  GLU     6      29.410  30.080  24.980  1.00  0.00           C
ATOM     74  HA  GLU     6      30.300  30.660  24.740  1.00  0.00           H
ATOM     75  CB  GLU     6      29.480  29.550  26.450  1.00  0.00           C
ATOM     76  HB1 GLU     6      30.320  28.840  26.480  1.00  0.00           H
ATOM     77  HB2 GLU     6      28.660  28.880  26.710  1.00  0.00           H
ATOM     78  CG  GLU     6      29.660  30.710  27.550  1.00  0.00           C
ATOM     79  HG1 GLU     6      30.150  31.590  27.120  1.00  0.00           H
ATOM     80  HG2 GLU     6      30.450  30.320  28.190  1.00  0.00           H
ATOM     81  CD  GLU     6      28.410  31.090  28.390  1.00  0.00           C
ATOM     82  OE1 GLU     6      27.300  30.940  27.850  1.00  0.00           O
ATOM     83  OE2 GLU     6      28.610  31.510  29.520  1.00  0.00           O
ATOM     84  C   GLU     6      29.300  28.910  23.930  1.00  0.00           C
ATOM     85  O   GLU     6      28.230  28.480  23.600  1.00  0.00           O
ATOM     86  N   SER     7      30.410  28.370  23.500  1.00  0.00           N
ATOM     87  H   SER     7      31.250  28.920  23.570  1.00  0.00           H
ATOM     88  CA  SER     7      30.510  27.240  22.550  1.00  0.00           C
ATOM     89  HA  SER     7      29.750  26.490  22.750  1.00  0.00           H
ATOM     90  CB  SER     7      30.410  27.760  21.100  1.00  0.00           C
ATOM     91  HB1 SER     7      29.370  27.970  20.860  1.00  0.00           H
ATOM     92  HB2 SER     7      30.760  26.970  20.430  1.00  0.00           H
ATOM     93  OG  SER     7      31.170  28.910  20.890  1.00  0.00           O
ATOM     94  HG  SER     7      30.710  29.640  21.300  1.00  0.00           H
ATOM     95  C   SER     7      31.860  26.420  22.680  1.00  0.00           C
ATOM     96  O   SER     7      32.900  27.010  23.230  1.00  0.00           O
ATOM     97  N   GLY     9      31.870  25.100  22.360  1.00  0.00           N
ATOM     98  H   GLY     9      31.020  24.680  22.020  1.00  0.00           H
ATOM     99  CA  GLY     9      33.090  24.320  22.180  1.00  0.00           C
ATOM    100  HA1 GLY     9      33.990  24.940  22.110  1.00  0.00           H
ATOM    101  HA2 GLY     9      33.170  23.890  21.180  1.00  0.00           H
ATOM    102  C   GLY     9      33.300  23.190  23.190  1.00  0.00           C
ATOM    103  O   GLY     9      34.120  22.280  22.860  1.00  0.00           O
ATOM    104  N   GLY    10      32.490  23.140  24.260  1.00  0.00           N
ATOM    105  H   GLY    10      31.700  23.760  24.320  1.00  0.00           H
ATOM    106  CA  GLY    10      32.620  22.230  25.420  1.00  0.00           C
ATOM    107  HA1 GLY    10      31.860  22.570  26.120  1.00  0.00           H
ATOM    108  HA2 GLY    10      33.640  22.210  25.800  1.00  0.00           H
ATOM    109  C   GLY    10      32.170  20.820  25.000  1.00  0.00           C
ATOM    110  O   GLY    10      31.450  20.720  23.990  1.00  0.00           O
ATOM    111  N   GLY    11      32.620  19.810  25.720  1.00  0.00           N
ATOM    112  H   GLY    11      33.110  20.030  26.570  1.00  0.00           H
ATOM    113  CA  GLY    11      32.350  18.440  25.360  1.00  0.00           C
ATOM    114  HA1 GLY    11      32.840  18.240  24.410  1.00  0.00           H
ATOM    115  HA2 GLY    11      31.290  18.190  25.260  1.00  0.00           H
ATOM    116  C   GLY    11      32.950  17.320  26.290  1.00  0.00           C
ATOM    117  O   GLY    11      33.030  17.510  27.490  1.00  0.00           O
ATOM    118  N   LEU    12      33.240  16.140  25.640  1.00  0.00           N
ATOM    119  H   LEU    12      33.390  16.160  24.640  1.00  0.00           H
ATOM    120  CA  LEU    12      33.580  14.840  26.340  1.00  0.00           C
ATOM    121  HA  LEU    12      33.810  14.920  27.400  1.00  0.00           H
ATOM    122  CB  LEU    12      32.300  13.920  26.190  1.00  0.00           C
ATOM    123  HB1 LEU    12      32.300  13.390  25.240  1.00  0.00           H
ATOM    124  HB2 LEU    12      31.470  14.610  26.350  1.00  0.00           H
ATOM    125  CG  LEU    12      32.160  12.980  27.360  1.00  0.00           C
ATOM    126  HG  LEU    12      32.310  13.590  28.250  1.00  0.00           H
ATOM    127  CD1 LEU    12      30.830  12.240  27.300  1.00  0.00           C
ATOM    128 1HD1 LEU    12      30.770  11.330  27.890  1.00  0.00           H
ATOM    129 2HD1 LEU    12      30.060  12.930  27.660  1.00  0.00           H
ATOM    130 3HD1 LEU    12      30.600  12.040  26.260  1.00  0.00           H
ATOM    131  CD2 LEU    12      33.290  11.890  27.400  1.00  0.00           C
ATOM    132 1HD2 LEU    12      33.150  11.260  28.280  1.00  0.00           H
ATOM    133 2HD2 LEU    12      33.300  11.370  26.450  1.00  0.00           H
ATOM    134 3HD2 LEU    12      34.300  12.280  27.480  1.00  0.00           H
ATOM    135  C   LEU    12      34.860  14.320  25.680  1.00  0.00           C
ATOM    136  O   LEU    12      34.960  14.090  24.440  1.00  0.00           O
ATOM    137  N   VAL    13      35.910  14.020  26.480  1.00  0.00           N
ATOM    138  H   VAL    13      35.760  14.290  27.440  1.00  0.00           H
ATOM    139  CA  VAL    13      37.210  13.490  26.020  1.00  0.00           C
ATOM    140  HA  VAL    13      37.060  12.970  25.080  1.00  0.00           H
ATOM    141  CB  VAL    13      38.240  14.580  25.740  1.00  0.00           C
ATOM    142  HB  VAL    13      39.210  14.210  25.410  1.00  0.00           H
ATOM    143  CG1 VAL    13      37.820  15.560  24.590  1.00  0.00           C
ATOM    144 1HG1 VAL    13      38.680  16.200  24.380  1.00  0.00           H
ATOM    145 2HG1 VAL    13      37.530  14.990  23.710  1.00  0.00           H
ATOM    146 3HG1 VAL    13      36.970  16.170  24.880  1.00  0.00           H
ATOM    147  CG2 VAL    13      38.500  15.460  26.950  1.00  0.00           C
ATOM    148 1HG2 VAL    13      38.740  14.780  27.770  1.00  0.00           H
ATOM    149 2HG2 VAL    13      39.260  16.210  26.720  1.00  0.00           H
ATOM    150 3HG2 VAL    13      37.670  16.140  27.160  1.00  0.00           H
ATOM    151  C   VAL    13      37.730  12.470  27.030  1.00  0.00           C
ATOM    152  O   VAL    13      37.290  12.350  28.130  1.00  0.00           O
ATOM    153  N   GLN    14      38.860  11.830  26.680  1.00  0.00           N
ATOM    154  H   GLN    14      39.260  12.050  25.780  1.00  0.00           H
ATOM    155  CA  GLN    14      39.730  11.080  27.600  1.00  0.00           C
ATOM    156  HA  GLN    14      39.240  10.840  28.540  1.00  0.00           H
ATOM    157  CB  GLN    14      40.370   9.770  26.960  1.00  0.00           C
ATOM    158  HB1 GLN    14      41.270   9.460  27.490  1.00  0.00           H
ATOM    159  HB2 GLN    14      40.650   9.880  25.920  1.00  0.00           H
ATOM    160  CG  GLN    14      39.380   8.590  27.030  1.00  0.00           C
ATOM    161  HG1 GLN    14      38.380   8.880  26.730  1.00  0.00           H
ATOM    162  HG2 GLN    14      39.280   8.320  28.090  1.00  0.00           H
ATOM    163  CD  GLN    14      39.670   7.310  26.210  1.00  0.00           C
ATOM    164  OE1 GLN    14      40.160   7.280  25.080  1.00  0.00           O
ATOM    165  NE2 GLN    14      39.210   6.140  26.660  1.00  0.00           N
ATOM    166 1HE2 GLN    14      38.750   6.170  27.560  1.00  0.00           H
ATOM    167 2HE2 GLN    14      39.220   5.370  26.000  1.00  0.00           H
ATOM    168  C   GLN    14      40.900  11.870  28.090  1.00  0.00           C
ATOM    169  O   GLN    14      41.300  12.850  27.450  1.00  0.00           O
ATOM    170  N   ALA    15      41.370  11.430  29.260  1.00  0.00           N
ATOM    171  H   ALA    15      41.080  10.560  29.680  1.00  0.00           H
ATOM    172  CA  ALA    15      42.330  12.200  29.940  1.00  0.00           C
ATOM    173  HA  ALA    15      41.860  13.180  29.900  1.00  0.00           H
ATOM    174  CB  ALA    15      42.380  11.670  31.420  1.00  0.00           C
ATOM    175  HB1 ALA    15      43.110  10.870  31.520  1.00  0.00           H
ATOM    176  HB2 ALA    15      42.740  12.430  32.110  1.00  0.00           H
ATOM    177  HB3 ALA    15      41.380  11.410  31.780  1.00  0.00           H
ATOM    178  C   ALA    15      43.680  12.310  29.290  1.00  0.00           C
ATOM    179  O   ALA    15      44.010  11.440  28.530  1.00  0.00           O
ATOM    180  N   GLY    16      44.450  13.410  29.530  1.00  0.00           N
ATOM    181  H   GLY    16      44.140  14.190  30.100  1.00  0.00           H
ATOM    182  CA  GLY    16      45.590  13.630  28.700  1.00  0.00           C
ATOM    183  HA1 GLY    16      46.110  12.720  28.380  1.00  0.00           H
ATOM    184  HA2 GLY    16      46.330  14.260  29.200  1.00  0.00           H
ATOM    185  C   GLY    16      45.280  14.440  27.420  1.00  0.00           C
ATOM    186  O   GLY    16      46.250  14.770  26.640  1.00  0.00           O
ATOM    187  N   ASP    17      44.010  14.640  27.020  1.00  0.00           N
ATOM    188  H   ASP    17      43.300  14.280  27.640  1.00  0.00           H
ATOM    189  CA  ASP    17      43.580  15.330  25.810  1.00  0.00           C
ATOM    190  HA  ASP    17      44.440  15.240  25.150  1.00  0.00           H
ATOM    191  CB  ASP    17      42.420  14.590  25.140  1.00  0.00           C
ATOM    192  HB1 ASP    17      41.560  14.700  25.800  1.00  0.00           H
ATOM    193  HB2 ASP    17      42.770  13.570  24.980  1.00  0.00           H
ATOM    194  CG  ASP    17      42.070  15.020  23.730  1.00  0.00           C
ATOM    195  OD1 ASP    17      42.960  15.600  23.080  1.00  0.00           O
ATOM    196  OD2 ASP    17      40.920  14.880  23.290  1.00  0.00           O
ATOM    197  C   ASP    17      43.230  16.840  25.970  1.00  0.00           C
ATOM    198  O   ASP    17      43.100  17.330  27.110  1.00  0.00           O
ATOM    199  N   SER    18      43.060  17.670  24.900  1.00  0.00           N
ATOM    200  H   SER    18      43.240  17.230  24.000  1.00  0.00           H
ATOM    201  CA  SER    18      43.070  19.120  24.930  1.00  0.00           C
ATOM    202  HA  SER    18      43.110  19.490  25.960  1.00  0.00           H
ATOM    203  CB  SER    18      44.350  19.510  24.180  1.00  0.00           C
ATOM    204  HB1 SER    18      44.220  20.550  23.910  1.00  0.00           H
ATOM    205  HB2 SER    18      44.280  18.950  23.250  1.00  0.00           H
ATOM    206  OG  SER    18      45.640  19.070  24.700  1.00  0.00           O
ATOM    207  HG  SER    18      46.310  19.540  24.200  1.00  0.00           H
ATOM    208  C   SER    18      41.810  19.640  24.140  1.00  0.00           C
ATOM    209  O   SER    18      41.310  19.060  23.170  1.00  0.00           O
ATOM    210  N   LEU    19      41.310  20.780  24.610  1.00  0.00           N
ATOM    211  H   LEU    19      41.770  21.290  25.350  1.00  0.00           H
ATOM    212  CA  LEU    19      40.170  21.480  24.000  1.00  0.00           C
ATOM    213  HA  LEU    19      40.030  21.190  22.960  1.00  0.00           H
ATOM    214  CB  LEU    19      38.870  21.220  24.820  1.00  0.00           C
ATOM    215  HB1 LEU    19      38.050  21.840  24.480  1.00  0.00           H
ATOM    216  HB2 LEU    19      39.130  21.590  25.810  1.00  0.00           H
ATOM    217  CG  LEU    19      38.390  19.820  24.870  1.00  0.00           C
ATOM    218  HG  LEU    19      39.230  19.170  25.100  1.00  0.00           H
ATOM    219  CD1 LEU    19      37.270  19.760  25.860  1.00  0.00           C
ATOM    220 1HD1 LEU    19      37.620  19.920  26.880  1.00  0.00           H
ATOM    221 2HD1 LEU    19      36.480  20.430  25.510  1.00  0.00           H
ATOM    222 3HD1 LEU    19      36.810  18.780  25.830  1.00  0.00           H
ATOM    223  CD2 LEU    19      37.880  19.440  23.490  1.00  0.00           C
ATOM    224 1HD2 LEU    19      37.000  19.980  23.150  1.00  0.00           H
ATOM    225 2HD2 LEU    19      38.630  19.590  22.710  1.00  0.00           H
ATOM    226 3HD2 LEU    19      37.560  18.400  23.470  1.00  0.00           H
ATOM    227  C   LEU    19      40.340  23.010  23.930  1.00  0.00           C
ATOM    228  O   LEU    19      41.380  23.520  24.400  1.00  0.00           O
ATOM    229  N   ARG    20      39.430  23.690  23.310  1.00  0.00           N
ATOM    230  H   ARG    20      38.620  23.170  23.000  1.00  0.00           H
ATOM    231  CA  ARG    20      39.300  25.140  23.360  1.00  0.00           C
ATOM    232  HA  ARG    20      39.770  25.450  24.300  1.00  0.00           H
ATOM    233  CB  ARG    20      39.970  25.910  22.210  1.00  0.00           C
ATOM    234  HB1 ARG    20      39.570  25.560  21.260  1.00  0.00           H
ATOM    235  HB2 ARG    20      41.000  25.580  22.350  1.00  0.00           H
ATOM    236  CG  ARG    20      39.930  27.430  22.130  1.00  0.00           C
ATOM    237  HG1 ARG    20      40.660  27.870  22.810  1.00  0.00           H
ATOM    238  HG2 ARG    20      39.050  27.830  22.630  1.00  0.00           H
ATOM    239  CD  ARG    20      39.980  27.950  20.660  1.00  0.00           C
ATOM    240  HD1 ARG    20      40.760  27.470  20.070  1.00  0.00           H
ATOM    241  HD2 ARG    20      40.250  29.000  20.540  1.00  0.00           H
ATOM    242  NE  ARG    20      38.780  27.720  19.890  1.00  0.00           N
ATOM    243  HE  ARG    20      37.980  27.330  20.370  1.00  0.00           H
ATOM    244  CZ  ARG    20      38.560  28.260  18.670  1.00  0.00           C
ATOM    245  NH1 ARG    20      39.240  29.120  18.020  1.00  0.00           N
ATOM    246 1HH1 ARG    20      40.170  29.450  18.260  1.00  0.00           H
ATOM    247 2HH1 ARG    20      38.860  29.440  17.140  1.00  0.00           H
ATOM    248  NH2 ARG    20      37.530  27.830  17.970  1.00  0.00           N
ATOM    249 1HH2 ARG    20      37.030  27.020  18.330  1.00  0.00           H
ATOM    250 2HH2 ARG    20      37.280  28.120  17.040  1.00  0.00           H
ATOM    251  C   ARG    20      37.760  25.540  23.550  1.00  0.00           C
ATOM    252  O   ARG    20      36.920  24.900  22.900  1.00  0.00           O
ATOM    253  N   LEU    21      37.470  26.630  24.270  1.00  0.00           N
ATOM    254  H   LEU    21      38.200  27.040  24.830  1.00  0.00           H
ATOM    255  CA  LEU    21      36.160  27.300  24.400  1.00  0.00           C
ATOM    256  HA  LEU    21      35.400  26.760  23.830  1.00  0.00           H
ATOM    257  CB  LEU    21      35.680  27.320  25.910  1.00  0.00           C
ATOM    258  HB1 LEU    21      34.670  27.710  25.970  1.00  0.00           H
ATOM    259  HB2 LEU    21      36.320  28.050  26.410  1.00  0.00           H
ATOM    260  CG  LEU    21      35.770  25.960  26.680  1.00  0.00           C
ATOM    261  HG  LEU    21      36.780  25.610  26.460  1.00  0.00           H
ATOM    262  CD1 LEU    21      35.680  26.350  28.200  1.00  0.00           C
ATOM    263 1HD1 LEU    21      34.660  26.710  28.310  1.00  0.00           H
ATOM    264 2HD1 LEU    21      35.860  25.470  28.830  1.00  0.00           H
ATOM    265 3HD1 LEU    21      36.510  27.020  28.410  1.00  0.00           H
ATOM    266  CD2 LEU    21      34.810  24.900  26.210  1.00  0.00           C
ATOM    267 1HD2 LEU    21      35.130  24.770  25.170  1.00  0.00           H
ATOM    268 2HD2 LEU    21      34.880  23.960  26.750  1.00  0.00           H
ATOM    269 3HD2 LEU    21      33.780  25.200  26.430  1.00  0.00           H
ATOM    270  C   LEU    21      36.170  28.680  23.670  1.00  0.00           C
ATOM    271  O   LEU    21      36.910  29.570  24.010  1.00  0.00           O
ATOM    272  N   SER    22      35.230  28.880  22.780  1.00  0.00           N
ATOM    273  H   SER    22      34.670  28.050  22.660  1.00  0.00           H
ATOM    274  CA  SER    22      34.800  30.130  22.080  1.00  0.00           C
ATOM    275  HA  SER    22      35.750  30.610  21.860  1.00  0.00           H
ATOM    276  CB  SER    22      34.210  29.740  20.750  1.00  0.00           C
ATOM    277  HB1 SER    22      33.720  30.660  20.430  1.00  0.00           H
ATOM    278  HB2 SER    22      33.560  28.870  20.860  1.00  0.00           H
ATOM    279  OG  SER    22      35.220  29.410  19.880  1.00  0.00           O
ATOM    280  HG  SER    22      35.530  28.560  20.190  1.00  0.00           H
ATOM    281  C   SER    22      33.810  30.940  22.970  1.00  0.00           C
ATOM    282  O   SER    22      32.840  30.330  23.490  1.00  0.00           O
ATOM    283  N   CYS    23      34.020  32.250  23.190  1.00  0.00           N
ATOM    284  H   CYS    23      34.850  32.740  22.870  1.00  0.00           H
ATOM    285  CA  CYS    23      33.000  33.180  23.800  1.00  0.00           C
ATOM    286  HA  CYS    23      32.030  32.700  23.660  1.00  0.00           H
ATOM    287  CB  CYS    23      33.230  33.340  25.310  1.00  0.00           C
ATOM    288  HB1 CYS    23      34.100  33.990  25.410  1.00  0.00           H
ATOM    289  HB2 CYS    23      33.350  32.420  25.880  1.00  0.00           H
ATOM    290  SG  CYS    23      31.920  34.300  26.140  1.00  0.00           S
ATOM    291  C   CYS    23      32.960  34.430  22.960  1.00  0.00           C
ATOM    292  O   CYS    23      33.970  34.960  22.500  1.00  0.00           O
ATOM    293  N   ALA    24      31.730  34.910  22.820  1.00  0.00           N
ATOM    294  H   ALA    24      30.990  34.390  23.260  1.00  0.00           H
ATOM    295  CA  ALA    24      31.410  36.140  22.080  1.00  0.00           C
ATOM    296  HA  ALA    24      32.290  36.510  21.540  1.00  0.00           H
ATOM    297  CB  ALA    24      30.240  35.800  21.160  1.00  0.00           C
ATOM    298  HB1 ALA    24      29.910  36.700  20.640  1.00  0.00           H
ATOM    299  HB2 ALA    24      30.590  35.110  20.390  1.00  0.00           H
ATOM    300  HB3 ALA    24      29.340  35.340  21.580  1.00  0.00           H
ATOM    301  C   ALA    24      31.030  37.290  22.980  1.00  0.00           C
ATOM    302  O   ALA    24      30.440  37.170  24.050  1.00  0.00           O
ATOM    303  N   ALA    25      31.270  38.460  22.520  1.00  0.00           N
ATOM    304  H   ALA    25      31.340  38.410  21.510  1.00  0.00           H
ATOM    305  CA  ALA    25      31.080  39.770  23.290  1.00  0.00           C
ATOM    306  HA  ALA    25      31.310  39.590  24.340  1.00  0.00           H
ATOM    307  CB  ALA    25      32.090  40.770  22.750  1.00  0.00           C
ATOM    308  HB1 ALA    25      31.900  40.900  21.690  1.00  0.00           H
ATOM    309  HB2 ALA    25      31.980  41.710  23.290  1.00  0.00           H
ATOM    310  HB3 ALA    25      33.130  40.450  22.910  1.00  0.00           H
ATOM    311  C   ALA    25      29.660  40.360  23.290  1.00  0.00           C
ATOM    312  O   ALA    25      29.180  41.220  24.150  1.00  0.00           O
ATOM    313  N   SER    26      29.030  40.010  22.150  1.00  0.00           N
ATOM    314  H   SER    26      29.460  39.240  21.660  1.00  0.00           H
ATOM    315  CA  SER    26      27.570  40.240  21.850  1.00  0.00           C
ATOM    316  HA  SER    26      27.470  40.080  20.770  1.00  0.00           H
ATOM    317  CB  SER    26      26.680  39.170  22.560  1.00  0.00           C
ATOM    318  HB1 SER    26      25.640  39.380  22.300  1.00  0.00           H
ATOM    319  HB2 SER    26      26.850  39.270  23.630  1.00  0.00           H
ATOM    320  OG  SER    26      27.000  37.880  22.090  1.00  0.00           O
ATOM    321  HG  SER    26      26.420  37.720  21.340  1.00  0.00           H
ATOM    322  C   SER    26      26.990  41.690  21.990  1.00  0.00           C
ATOM    323  O   SER    26      25.780  41.810  22.220  1.00  0.00           O
ATOM    324  N   GLY    27      27.830  42.660  21.740  1.00  0.00           N
ATOM    325  H   GLY    27      28.780  42.400  21.510  1.00  0.00           H
ATOM    326  CA  GLY    27      27.360  44.040  21.600  1.00  0.00           C
ATOM    327  HA1 GLY    27      26.270  44.060  21.690  1.00  0.00           H
ATOM    328  HA2 GLY    27      27.560  44.440  20.610  1.00  0.00           H
ATOM    329  C   GLY    27      27.860  45.020  22.670  1.00  0.00           C
ATOM    330  O   GLY    27      27.600  46.180  22.520  1.00  0.00           O
ATOM    331  N   LEU    28      28.530  44.440  23.680  1.00  0.00           N
ATOM    332  H   LEU    28      28.550  43.430  23.740  1.00  0.00           H
ATOM    333  CA  LEU    28      29.260  45.320  24.590  1.00  0.00           C
ATOM    334  HA  LEU    28      28.600  45.900  25.230  1.00  0.00           H
ATOM    335  CB  LEU    28      30.060  44.480  25.630  1.00  0.00           C
ATOM    336  HB1 LEU    28      30.980  44.990  25.900  1.00  0.00           H
ATOM    337  HB2 LEU    28      30.330  43.540  25.140  1.00  0.00           H
ATOM    338  CG  LEU    28      29.340  44.200  26.980  1.00  0.00           C
ATOM    339  HG  LEU    28      28.850  45.070  27.410  1.00  0.00           H
ATOM    340  CD1 LEU    28      28.330  43.130  26.790  1.00  0.00           C
ATOM    341 1HD1 LEU    28      28.060  42.770  27.790  1.00  0.00           H
ATOM    342 2HD1 LEU    28      27.380  43.490  26.390  1.00  0.00           H
ATOM    343 3HD1 LEU    28      28.630  42.270  26.200  1.00  0.00           H
ATOM    344  CD2 LEU    28      30.520  43.580  27.780  1.00  0.00           C
ATOM    345 1HD2 LEU    28      30.850  42.660  27.310  1.00  0.00           H
ATOM    346 2HD2 LEU    28      31.330  44.310  27.820  1.00  0.00           H
ATOM    347 3HD2 LEU    28      30.220  43.450  28.820  1.00  0.00           H
ATOM    348  C   LEU    28      30.300  46.190  23.800  1.00  0.00           C
ATOM    349  O   LEU    28      30.730  45.890  22.640  1.00  0.00           O
ATOM    350  N   LEU    29      30.760  47.270  24.440  1.00  0.00           N
ATOM    351  H   LEU    29      30.290  47.420  25.320  1.00  0.00           H
ATOM    352  CA  LEU    29      31.870  48.170  23.970  1.00  0.00           C
ATOM    353  HA  LEU    29      31.650  48.350  22.920  1.00  0.00           H
ATOM    354  CB  LEU    29      31.880  49.500  24.670  1.00  0.00           C
ATOM    355  HB1 LEU    29      32.770  50.030  24.360  1.00  0.00           H
ATOM    356  HB2 LEU    29      31.860  49.180  25.720  1.00  0.00           H
ATOM    357  CG  LEU    29      30.780  50.500  24.300  1.00  0.00           C
ATOM    358  HG  LEU    29      30.830  50.730  23.240  1.00  0.00           H
ATOM    359  CD1 LEU    29      29.370  49.930  24.610  1.00  0.00           C
ATOM    360 1HD1 LEU    29      29.360  49.480  25.600  1.00  0.00           H
ATOM    361 2HD1 LEU    29      28.510  50.600  24.530  1.00  0.00           H
ATOM    362 3HD1 LEU    29      29.310  49.150  23.850  1.00  0.00           H
ATOM    363  CD2 LEU    29      31.120  51.860  24.910  1.00  0.00           C
ATOM    364 1HD2 LEU    29      31.210  51.810  25.990  1.00  0.00           H
ATOM    365 2HD2 LEU    29      32.020  52.150  24.380  1.00  0.00           H
ATOM    366 3HD2 LEU    29      30.360  52.590  24.610  1.00  0.00           H
ATOM    367  C   LEU    29      33.240  47.470  24.120  1.00  0.00           C
ATOM    368  O   LEU    29      33.920  47.680  25.100  1.00  0.00           O
ATOM    369  N   PHE    30      33.500  46.530  23.240  1.00  0.00           N
ATOM    370  H   PHE    30      32.880  46.300  22.470  1.00  0.00           H
ATOM    371  CA  PHE    30      34.600  45.460  23.450  1.00  0.00           C
ATOM    372  HA  PHE    30      34.440  45.090  24.460  1.00  0.00           H
ATOM    373  CB  PHE    30      34.320  44.310  22.440  1.00  0.00           C
ATOM    374  HB1 PHE    30      34.400  44.730  21.440  1.00  0.00           H
ATOM    375  HB2 PHE    30      33.310  43.920  22.570  1.00  0.00           H
ATOM    376  CG  PHE    30      35.290  43.140  22.560  1.00  0.00           C
ATOM    377  CD1 PHE    30      35.210  42.270  23.620  1.00  0.00           C
ATOM    378  HD1 PHE    30      34.530  42.390  24.450  1.00  0.00           H
ATOM    379  CE1 PHE    30      35.920  41.090  23.610  1.00  0.00           C
ATOM    380  HE1 PHE    30      35.760  40.340  24.370  1.00  0.00           H
ATOM    381  CZ  PHE    30      36.830  40.720  22.610  1.00  0.00           C
ATOM    382  HZ  PHE    30      37.390  39.800  22.670  1.00  0.00           H
ATOM    383  CE2 PHE    30      36.970  41.640  21.530  1.00  0.00           C
ATOM    384  HE2 PHE    30      37.770  41.380  20.850  1.00  0.00           H
ATOM    385  CD2 PHE    30      36.230  42.820  21.510  1.00  0.00           C
ATOM    386  HD2 PHE    30      36.140  43.300  20.540  1.00  0.00           H
ATOM    387  C   PHE    30      36.010  45.970  23.550  1.00  0.00           C
ATOM    388  O   PHE    30      36.840  45.230  24.080  1.00  0.00           O
ATOM    389  N   SER    37      36.290  47.220  23.150  1.00  0.00           N
ATOM    390  H   SER    37      35.580  47.700  22.620  1.00  0.00           H
ATOM    391  CA  SER    37      37.550  47.920  23.390  1.00  0.00           C
ATOM    392  HA  SER    37      38.320  47.170  23.220  1.00  0.00           H
ATOM    393  CB  SER    37      37.810  49.020  22.370  1.00  0.00           C
ATOM    394  HB1 SER    37      37.680  48.540  21.410  1.00  0.00           H
ATOM    395  HB2 SER    37      38.770  49.520  22.540  1.00  0.00           H
ATOM    396  OG  SER    37      36.780  49.990  22.600  1.00  0.00           O
ATOM    397  HG  SER    37      37.240  50.820  22.450  1.00  0.00           H
ATOM    398  C   SER    37      37.740  48.520  24.780  1.00  0.00           C
ATOM    399  O   SER    37      38.780  49.130  25.060  1.00  0.00           O
ATOM    400  N   PHE    38      36.760  48.430  25.670  1.00  0.00           N
ATOM    401  H   PHE    38      35.840  48.180  25.340  1.00  0.00           H
ATOM    402  CA  PHE    38      36.850  48.910  27.040  1.00  0.00           C
ATOM    403  HA  PHE    38      37.800  49.370  27.280  1.00  0.00           H
ATOM    404  CB  PHE    38      35.740  49.980  27.180  1.00  0.00           C
ATOM    405  HB1 PHE    38      35.640  50.300  28.220  1.00  0.00           H
ATOM    406  HB2 PHE    38      34.800  49.530  26.850  1.00  0.00           H
ATOM    407  CG  PHE    38      35.900  51.300  26.450  1.00  0.00           C
ATOM    408  CD1 PHE    38      34.730  51.990  26.190  1.00  0.00           C
ATOM    409  HD1 PHE    38      33.790  51.540  26.490  1.00  0.00           H
ATOM    410  CE1 PHE    38      34.740  53.160  25.420  1.00  0.00           C
ATOM    411  HE1 PHE    38      33.780  53.630  25.300  1.00  0.00           H
ATOM    412  CZ  PHE    38      35.960  53.750  24.970  1.00  0.00           C
ATOM    413  HZ  PHE    38      35.940  54.650  24.380  1.00  0.00           H
ATOM    414  CE2 PHE    38      37.150  53.110  25.260  1.00  0.00           C
ATOM    415  HE2 PHE    38      38.130  53.500  25.000  1.00  0.00           H
ATOM    416  CD2 PHE    38      37.140  51.900  26.020  1.00  0.00           C
ATOM    417  HD2 PHE    38      38.080  51.410  26.250  1.00  0.00           H
ATOM    418  C   PHE    38      36.750  47.890  28.120  1.00  0.00           C
ATOM    419  O   PHE    38      36.860  48.210  29.270  1.00  0.00           O
ATOM    420  N   TYR    39      36.530  46.650  27.720  1.00  0.00           N
ATOM    421  H   TYR    39      36.360  46.420  26.750  1.00  0.00           H
ATOM    422  CA  TYR    39      36.050  45.660  28.670  1.00  0.00           C
ATOM    423  HA  TYR    39      35.960  46.140  29.640  1.00  0.00           H
ATOM    424  CB  TYR    39      34.700  45.070  28.280  1.00  0.00           C
ATOM    425  HB1 TYR    39      34.760  44.060  28.700  1.00  0.00           H
ATOM    426  HB2 TYR    39      34.580  45.090  27.190  1.00  0.00           H
ATOM    427  CG  TYR    39      33.600  45.870  28.900  1.00  0.00           C
ATOM    428  CD1 TYR    39      33.290  47.150  28.310  1.00  0.00           C
ATOM    429  HD1 TYR    39      33.850  47.620  27.520  1.00  0.00           H
ATOM    430  CE1 TYR    39      32.190  47.840  28.800  1.00  0.00           C
ATOM    431  HE1 TYR    39      31.960  48.860  28.530  1.00  0.00           H
ATOM    432  CZ  TYR    39      31.370  47.270  29.850  1.00  0.00           C
ATOM    433  OH  TYR    39      30.290  47.910  30.370  1.00  0.00           O
ATOM    434  HH  TYR    39      30.100  47.480  31.210  1.00  0.00           H
ATOM    435  CE2 TYR    39      31.680  46.010  30.400  1.00  0.00           C
ATOM    436  HE2 TYR    39      31.040  45.620  31.170  1.00  0.00           H
ATOM    437  CD2 TYR    39      32.780  45.280  29.830  1.00  0.00           C
ATOM    438  HD2 TYR    39      32.990  44.250  30.080  1.00  0.00           H
ATOM    439  C   TYR    39      37.100  44.570  28.820  1.00  0.00           C
ATOM    440  O   TYR    39      37.670  44.010  27.880  1.00  0.00           O
ATOM    441  N   ILE    40      37.300  44.150  30.050  1.00  0.00           N
ATOM    442  H   ILE    40      36.760  44.670  30.730  1.00  0.00           H
ATOM    443  CA  ILE    40      37.880  42.940  30.580  1.00  0.00           C
ATOM    444  HA  ILE    40      38.810  42.710  30.060  1.00  0.00           H
ATOM    445  CB  ILE    40      38.250  43.140  32.040  1.00  0.00           C
ATOM    446  HB  ILE    40      37.350  43.280  32.640  1.00  0.00           H
ATOM    447  CG2 ILE    40      38.940  41.810  32.390  1.00  0.00           C
ATOM    448 1HG2 ILE    40      38.330  40.940  32.120  1.00  0.00           H
ATOM    449 2HG2 ILE    40      39.850  41.690  31.790  1.00  0.00           H
ATOM    450 3HG2 ILE    40      39.090  41.780  33.470  1.00  0.00           H
ATOM    451  CG1 ILE    40      39.280  44.310  32.230  1.00  0.00           C
ATOM    452 1HG1 ILE    40      40.010  44.450  31.440  1.00  0.00           H
ATOM    453 2HG1 ILE    40      39.830  44.050  33.140  1.00  0.00           H
ATOM    454  CD  ILE    40      38.700  45.690  32.490  1.00  0.00           C
ATOM    455  HD1 ILE    40      37.930  45.560  33.250  1.00  0.00           H
ATOM    456  HD2 ILE    40      39.480  46.350  32.880  1.00  0.00           H
ATOM    457  HD3 ILE    40      38.280  46.130  31.590  1.00  0.00           H
ATOM    458  C   ILE    40      36.870  41.750  30.220  1.00  0.00           C
ATOM    459  O   ILE    40      35.670  41.860  30.390  1.00  0.00           O
ATOM    460  N   MET    41      37.400  40.650  29.730  1.00  0.00           N
ATOM    461  H   MET    41      38.410  40.580  29.720  1.00  0.00           H
ATOM    462  CA  MET    41      36.680  39.430  29.440  1.00  0.00           C
ATOM    463  HA  MET    41      35.660  39.460  29.820  1.00  0.00           H
ATOM    464  CB  MET    41      36.380  39.330  27.880  1.00  0.00           C
ATOM    465  HB1 MET    41      37.230  38.880  27.350  1.00  0.00           H
ATOM    466  HB2 MET    41      36.340  40.350  27.520  1.00  0.00           H
ATOM    467  CG  MET    41      35.050  38.610  27.610  1.00  0.00           C
ATOM    468  HG1 MET    41      34.210  39.230  27.930  1.00  0.00           H
ATOM    469  HG2 MET    41      35.190  37.720  28.230  1.00  0.00           H
ATOM    470  SD  MET    41      34.610  38.210  25.920  1.00  0.00           S
ATOM    471  CE  MET    41      32.970  37.700  26.340  1.00  0.00           C
ATOM    472  HE1 MET    41      32.340  38.570  26.560  1.00  0.00           H
ATOM    473  HE2 MET    41      32.570  37.180  25.470  1.00  0.00           H
ATOM    474  HE3 MET    41      32.990  36.970  27.140  1.00  0.00           H
ATOM    475  C   MET    41      37.390  38.270  30.070  1.00  0.00           C
ATOM    476  O   MET    41      38.620  38.170  29.900  1.00  0.00           O
ATOM    477  N   GLY    42      36.650  37.400  30.770  1.00  0.00           N
ATOM    478  H   GLY    42      35.650  37.580  30.820  1.00  0.00           H
ATOM    479  CA  GLY    42      37.030  36.110  31.460  1.00  0.00           C
ATOM    480  HA1 GLY    42      37.230  36.350  32.500  1.00  0.00           H
ATOM    481  HA2 GLY    42      37.870  35.670  30.930  1.00  0.00           H
ATOM    482  C   GLY    42      36.130  34.880  31.560  1.00  0.00           C
ATOM    483  O   GLY    42      34.990  34.800  31.140  1.00  0.00           O
ATOM    484  N   TRP    43      36.750  33.850  32.140  1.00  0.00           N
ATOM    485  H   TRP    43      37.690  34.000  32.480  1.00  0.00           H
ATOM    486  CA  TRP    43      36.150  32.510  32.340  1.00  0.00           C
ATOM    487  HA  TRP    43      35.110  32.560  32.020  1.00  0.00           H
ATOM    488  CB  TRP    43      36.880  31.510  31.440  1.00  0.00           C
ATOM    489  HB1 TRP    43      36.640  30.530  31.860  1.00  0.00           H
ATOM    490  HB2 TRP    43      37.950  31.660  31.550  1.00  0.00           H
ATOM    491  CG  TRP    43      36.500  31.320  29.980  1.00  0.00           C
ATOM    492  CD1 TRP    43      37.120  31.930  28.950  1.00  0.00           C
ATOM    493  HD1 TRP    43      37.950  32.620  29.030  1.00  0.00           H
ATOM    494  NE1 TRP    43      36.560  31.540  27.720  1.00  0.00           N
ATOM    495  HE1 TRP    43      36.740  32.080  26.880  1.00  0.00           H
ATOM    496  CE2 TRP    43      35.420  30.820  27.960  1.00  0.00           C
ATOM    497  CZ2 TRP    43      34.460  30.340  27.060  1.00  0.00           C
ATOM    498  HZ2 TRP    43      34.600  30.540  26.010  1.00  0.00           H
ATOM    499  CH2 TRP    43      33.420  29.560  27.490  1.00  0.00           C
ATOM    500  HH2 TRP    43      32.730  29.150  26.770  1.00  0.00           H
ATOM    501  CZ3 TRP    43      33.360  29.270  28.910  1.00  0.00           C
ATOM    502  HZ3 TRP    43      32.490  28.740  29.270  1.00  0.00           H
ATOM    503  CE3 TRP    43      34.290  29.730  29.810  1.00  0.00           C
ATOM    504  HE3 TRP    43      34.280  29.360  30.820  1.00  0.00           H
ATOM    505  CD2 TRP    43      35.380  30.590  29.370  1.00  0.00           C
ATOM    506  C   TRP    43      36.260  32.120  33.810  1.00  0.00           C
ATOM    507  O   TRP    43      37.360  32.210  34.430  1.00  0.00           O
ATOM    508  N   PHE    44      35.120  31.720  34.380  1.00  0.00           N
ATOM    509  H   PHE    44      34.280  31.590  33.820  1.00  0.00           H
ATOM    510  CA  PHE    44      35.030  31.140  35.740  1.00  0.00           C
ATOM    511  HA  PHE    44      35.970  31.020  36.270  1.00  0.00           H
ATOM    512  CB  PHE    44      34.090  32.070  36.580  1.00  0.00           C
ATOM    513  HB1 PHE    44      33.680  31.550  37.450  1.00  0.00           H
ATOM    514  HB2 PHE    44      33.270  32.340  35.910  1.00  0.00           H
ATOM    515  CG  PHE    44      34.730  33.360  37.040  1.00  0.00           C
ATOM    516  CD1 PHE    44      34.900  34.400  36.170  1.00  0.00           C
ATOM    517  HD1 PHE    44      34.410  34.370  35.210  1.00  0.00           H
ATOM    518  CE1 PHE    44      35.500  35.560  36.660  1.00  0.00           C
ATOM    519  HE1 PHE    44      35.580  36.430  36.020  1.00  0.00           H
ATOM    520  CZ  PHE    44      35.870  35.730  37.970  1.00  0.00           C
ATOM    521  HZ  PHE    44      36.250  36.690  38.290  1.00  0.00           H
ATOM    522  CE2 PHE    44      35.730  34.660  38.840  1.00  0.00           C
ATOM    523  HE2 PHE    44      36.140  34.630  39.840  1.00  0.00           H
ATOM    524  CD2 PHE    44      35.210  33.430  38.400  1.00  0.00           C
ATOM    525  HD2 PHE    44      34.980  32.640  39.100  1.00  0.00           H
ATOM    526  C   PHE    44      34.270  29.850  35.650  1.00  0.00           C
ATOM    527  O   PHE    44      33.560  29.610  34.700  1.00  0.00           O
ATOM    528  N   ARG    45      34.400  28.880  36.540  1.00  0.00           N
ATOM    529  H   ARG    45      34.960  29.120  37.340  1.00  0.00           H
ATOM    530  CA  ARG    45      33.700  27.600  36.450  1.00  0.00           C
ATOM    531  HA  ARG    45      32.760  27.640  35.900  1.00  0.00           H
ATOM    532  CB  ARG    45      34.670  26.530  35.860  1.00  0.00           C
ATOM    533  HB1 ARG    45      35.020  26.900  34.890  1.00  0.00           H
ATOM    534  HB2 ARG    45      34.110  25.600  35.740  1.00  0.00           H
ATOM    535  CG  ARG    45      35.880  26.240  36.780  1.00  0.00           C
ATOM    536  HG1 ARG    45      35.540  25.740  37.690  1.00  0.00           H
ATOM    537  HG2 ARG    45      36.400  27.160  37.040  1.00  0.00           H
ATOM    538  CD  ARG    45      36.890  25.370  36.060  1.00  0.00           C
ATOM    539  HD1 ARG    45      37.260  25.810  35.140  1.00  0.00           H
ATOM    540  HD2 ARG    45      36.370  24.440  35.830  1.00  0.00           H
ATOM    541  NE  ARG    45      37.920  24.970  37.020  1.00  0.00           N
ATOM    542  HE  ARG    45      37.640  25.060  37.990  1.00  0.00           H
ATOM    543  CZ  ARG    45      39.100  24.430  36.850  1.00  0.00           C
ATOM    544  NH1 ARG    45      39.560  24.220  35.660  1.00  0.00           N
ATOM    545 1HH1 ARG    45      38.980  23.830  34.920  1.00  0.00           H
ATOM    546 2HH1 ARG    45      40.510  23.880  35.590  1.00  0.00           H
ATOM    547  NH2 ARG    45      39.740  24.060  37.960  1.00  0.00           N
ATOM    548 1HH2 ARG    45      39.260  24.120  38.840  1.00  0.00           H
ATOM    549 2HH2 ARG    45      40.570  23.490  37.840  1.00  0.00           H
ATOM    550  C   ARG    45      33.210  27.100  37.730  1.00  0.00           C
ATOM    551  O   ARG    45      33.590  27.560  38.760  1.00  0.00           O
ATOM    552  N   GLN    46      32.340  26.060  37.740  1.00  0.00           N
ATOM    553  H   GLN    46      32.110  25.610  36.860  1.00  0.00           H
ATOM    554  CA  GLN    46      31.830  25.390  38.910  1.00  0.00           C
ATOM    555  HA  GLN    46      32.600  25.410  39.680  1.00  0.00           H
ATOM    556  CB  GLN    46      30.650  26.220  39.480  1.00  0.00           C
ATOM    557  HB1 GLN    46      29.930  26.420  38.690  1.00  0.00           H
ATOM    558  HB2 GLN    46      31.090  27.180  39.760  1.00  0.00           H
ATOM    559  CG  GLN    46      30.090  25.640  40.720  1.00  0.00           C
ATOM    560  HG1 GLN    46      30.900  25.640  41.450  1.00  0.00           H
ATOM    561  HG2 GLN    46      29.760  24.600  40.620  1.00  0.00           H
ATOM    562  CD  GLN    46      28.990  26.440  41.390  1.00  0.00           C
ATOM    563  OE1 GLN    46      28.490  27.350  40.810  1.00  0.00           O
ATOM    564  NE2 GLN    46      28.480  25.940  42.470  1.00  0.00           N
ATOM    565 1HE2 GLN    46      28.890  25.170  42.980  1.00  0.00           H
ATOM    566 2HE2 GLN    46      27.770  26.550  42.860  1.00  0.00           H
ATOM    567  C   GLN    46      31.450  23.930  38.640  1.00  0.00           C
ATOM    568  O   GLN    46      30.750  23.680  37.690  1.00  0.00           O
ATOM    569  N   ALA    47      31.990  22.990  39.390  1.00  0.00           N
ATOM    570  H   ALA    47      32.690  23.190  40.100  1.00  0.00           H
ATOM    571  CA  ALA    47      31.760  21.530  39.320  1.00  0.00           C
ATOM    572  HA  ALA    47      31.460  21.350  38.290  1.00  0.00           H
ATOM    573  CB  ALA    47      33.160  20.880  39.620  1.00  0.00           C
ATOM    574  HB1 ALA    47      32.880  19.820  39.680  1.00  0.00           H
ATOM    575  HB2 ALA    47      33.890  21.110  38.840  1.00  0.00           H
ATOM    576  HB3 ALA    47      33.560  21.260  40.560  1.00  0.00           H
ATOM    577  C   ALA    47      30.620  21.130  40.180  1.00  0.00           C
ATOM    578  O   ALA    47      30.140  21.860  41.020  1.00  0.00           O
ATOM    579  N   PRO    48      29.990  19.960  40.000  1.00  0.00           N
ATOM    580  CD  PRO    48      30.340  18.980  38.980  1.00  0.00           C
ATOM    581  HD1 PRO    48      31.390  18.690  39.050  1.00  0.00           H
ATOM    582  HD2 PRO    48      30.110  19.350  37.980  1.00  0.00           H
ATOM    583  CG  PRO    48      29.570  17.740  39.250  1.00  0.00           C
ATOM    584  HG1 PRO    48      29.990  17.150  40.060  1.00  0.00           H
ATOM    585  HG2 PRO    48      29.420  17.190  38.310  1.00  0.00           H
ATOM    586  CB  PRO    48      28.260  18.310  39.810  1.00  0.00           C
ATOM    587  HB1 PRO    48      27.750  17.580  40.450  1.00  0.00           H
ATOM    588  HB2 PRO    48      27.580  18.590  39.000  1.00  0.00           H
ATOM    589  CA  PRO    48      28.720  19.600  40.570  1.00  0.00           C
ATOM    590  HA  PRO    48      27.940  20.350  40.450  1.00  0.00           H
ATOM    591  C   PRO    48      28.880  19.270  42.050  1.00  0.00           C
ATOM    592  O   PRO    48      29.750  18.430  42.340  1.00  0.00           O
ATOM    593  N   GLY    49      28.120  19.930  42.960  1.00  0.00           N
ATOM    594  H   GLY    49      27.460  20.600  42.610  1.00  0.00           H
ATOM    595  CA  GLY    49      28.380  19.830  44.430  1.00  0.00           C
ATOM    596  HA1 GLY    49      28.310  18.780  44.700  1.00  0.00           H
ATOM    597  HA2 GLY    49      27.600  20.400  44.930  1.00  0.00           H
ATOM    598  C   GLY    49      29.830  20.300  44.680  1.00  0.00           C
ATOM    599  O   GLY    49      30.450  19.670  45.510  1.00  0.00           O
ATOM    600  N   ARG    50      30.310  21.310  43.960  1.00  0.00           N
ATOM    601  H   ARG    50      29.630  21.770  43.380  1.00  0.00           H
ATOM    602  CA  ARG    50      31.510  22.070  44.270  1.00  0.00           C
ATOM    603  HA  ARG    50      31.670  21.980  45.350  1.00  0.00           H
ATOM    604  CB  ARG    50      32.700  21.570  43.480  1.00  0.00           C
ATOM    605  HB1 ARG    50      33.560  22.230  43.560  1.00  0.00           H
ATOM    606  HB2 ARG    50      32.500  21.550  42.400  1.00  0.00           H
ATOM    607  CG  ARG    50      33.140  20.130  43.770  1.00  0.00           C
ATOM    608  HG1 ARG    50      32.440  19.430  43.310  1.00  0.00           H
ATOM    609  HG2 ARG    50      33.240  20.050  44.860  1.00  0.00           H
ATOM    610  CD  ARG    50      34.480  19.870  43.140  1.00  0.00           C
ATOM    611  HD1 ARG    50      35.260  20.480  43.590  1.00  0.00           H
ATOM    612  HD2 ARG    50      34.290  20.020  42.070  1.00  0.00           H
ATOM    613  NE  ARG    50      34.970  18.440  43.160  1.00  0.00           N
ATOM    614  HE  ARG    50      34.800  17.990  44.050  1.00  0.00           H
ATOM    615  CZ  ARG    50      35.170  17.600  42.170  1.00  0.00           C
ATOM    616  NH1 ARG    50      35.430  17.880  40.900  1.00  0.00           N
ATOM    617 1HH1 ARG    50      35.690  18.810  40.600  1.00  0.00           H
ATOM    618 2HH1 ARG    50      35.620  17.110  40.280  1.00  0.00           H
ATOM    619  NH2 ARG    50      35.360  16.400  42.540  1.00  0.00           N
ATOM    620 1HH2 ARG    50      35.210  16.320  43.530  1.00  0.00           H
ATOM    621 2HH2 ARG    50      35.270  15.550  42.000  1.00  0.00           H
ATOM    622  C   ARG    50      31.270  23.560  44.150  1.00  0.00           C
ATOM    623  O   ARG    50      30.380  23.980  43.430  1.00  0.00           O
ATOM    624  N   GLU    51      32.100  24.320  44.860  1.00  0.00           N
ATOM    625  H   GLU    51      32.780  23.870  45.460  1.00  0.00           H
ATOM    626  CA  GLU    51      32.160  25.820  44.890  1.00  0.00           C
ATOM    627  HA  GLU    51      31.120  26.100  44.770  1.00  0.00           H
ATOM    628  CB  GLU    51      32.660  26.320  46.250  1.00  0.00           C
ATOM    629  HB1 GLU    51      32.770  27.400  46.200  1.00  0.00           H
ATOM    630  HB2 GLU    51      33.650  25.880  46.390  1.00  0.00           H
ATOM    631  CG  GLU    51      31.820  25.820  47.440  1.00  0.00           C
ATOM    632  HG1 GLU    51      32.300  26.320  48.270  1.00  0.00           H
ATOM    633  HG2 GLU    51      31.980  24.740  47.540  1.00  0.00           H
ATOM    634  CD  GLU    51      30.340  26.110  47.250  1.00  0.00           C
ATOM    635  OE1 GLU    51      29.550  25.220  47.330  1.00  0.00           O
ATOM    636  OE2 GLU    51      29.940  27.260  47.000  1.00  0.00           O
ATOM    637  C   GLU    51      32.900  26.510  43.670  1.00  0.00           C
ATOM    638  O   GLU    51      33.890  26.010  43.170  1.00  0.00           O
ATOM    639  N   ARG    52      32.390  27.650  43.190  1.00  0.00           N
ATOM    640  H   ARG    52      31.530  27.960  43.610  1.00  0.00           H
ATOM    641  CA  ARG    52      32.980  28.320  41.990  1.00  0.00           C
ATOM    642  HA  ARG    52      33.140  27.560  41.230  1.00  0.00           H
ATOM    643  CB  ARG    52      32.180  29.520  41.610  1.00  0.00           C
ATOM    644  HB1 ARG    52      31.950  30.100  42.510  1.00  0.00           H
ATOM    645  HB2 ARG    52      31.300  29.080  41.140  1.00  0.00           H
ATOM    646  CG  ARG    52      32.730  30.540  40.560  1.00  0.00           C
ATOM    647  HG1 ARG    52      33.010  29.930  39.700  1.00  0.00           H
ATOM    648  HG2 ARG    52      33.630  30.960  40.990  1.00  0.00           H
ATOM    649  CD  ARG    52      31.780  31.620  40.070  1.00  0.00           C
ATOM    650  HD1 ARG    52      30.900  31.110  39.670  1.00  0.00           H
ATOM    651  HD2 ARG    52      32.260  32.240  39.310  1.00  0.00           H
ATOM    652  NE  ARG    52      31.210  32.550  41.090  1.00  0.00           N
ATOM    653  HE  ARG    52      31.670  32.530  41.980  1.00  0.00           H
ATOM    654  CZ  ARG    52      30.270  33.430  40.910  1.00  0.00           C
ATOM    655  NH1 ARG    52      29.440  33.540  39.930  1.00  0.00           N
ATOM    656 1HH1 ARG    52      29.580  32.930  39.140  1.00  0.00           H
ATOM    657 2HH1 ARG    52      28.830  34.350  39.850  1.00  0.00           H
ATOM    658  NH2 ARG    52      30.080  34.300  41.860  1.00  0.00           N
ATOM    659 1HH2 ARG    52      30.420  34.160  42.800  1.00  0.00           H
ATOM    660 2HH2 ARG    52      29.400  35.010  41.630  1.00  0.00           H
ATOM    661  C   ARG    52      34.420  28.720  42.130  1.00  0.00           C
ATOM    662  O   ARG    52      34.840  29.200  43.170  1.00  0.00           O
ATOM    663  N   GLU    53      35.170  28.790  41.020  1.00  0.00           N
ATOM    664  H   GLU    53      34.850  28.410  40.150  1.00  0.00           H
ATOM    665  CA  GLU    53      36.540  29.320  40.910  1.00  0.00           C
ATOM    666  HA  GLU    53      36.570  30.170  41.590  1.00  0.00           H
ATOM    667  CB  GLU    53      37.560  28.180  41.250  1.00  0.00           C
ATOM    668  HB1 GLU    53      37.320  27.790  42.240  1.00  0.00           H
ATOM    669  HB2 GLU    53      38.560  28.620  41.220  1.00  0.00           H
ATOM    670  CG  GLU    53      37.510  27.110  40.220  1.00  0.00           C
ATOM    671  HG1 GLU    53      38.080  27.370  39.330  1.00  0.00           H
ATOM    672  HG2 GLU    53      36.490  26.960  39.860  1.00  0.00           H
ATOM    673  CD  GLU    53      37.940  25.730  40.740  1.00  0.00           C
ATOM    674  OE1 GLU    53      38.190  25.530  41.970  1.00  0.00           O
ATOM    675  OE2 GLU    53      38.000  24.860  39.900  1.00  0.00           O
ATOM    676  C   GLU    53      36.830  30.000  39.570  1.00  0.00           C
ATOM    677  O   GLU    53      36.090  29.870  38.620  1.00  0.00           O
ATOM    678  N   PHE    54      37.820  30.930  39.560  1.00  0.00           N
ATOM    679  H   PHE    54      38.290  31.160  40.420  1.00  0.00           H
ATOM    680  CA  PHE    54      38.440  31.600  38.400  1.00  0.00           C
ATOM    681  HA  PHE    54      37.650  32.040  37.790  1.00  0.00           H
ATOM    682  CB  PHE    54      39.200  32.780  38.870  1.00  0.00           C
ATOM    683  HB1 PHE    54      40.060  32.430  39.430  1.00  0.00           H
ATOM    684  HB2 PHE    54      38.520  33.440  39.400  1.00  0.00           H
ATOM    685  CG  PHE    54      39.780  33.630  37.800  1.00  0.00           C
ATOM    686  CD1 PHE    54      38.930  34.320  36.920  1.00  0.00           C
ATOM    687  HD1 PHE    54      37.870  34.410  37.150  1.00  0.00           H
ATOM    688  CE1 PHE    54      39.530  35.200  36.050  1.00  0.00           C
ATOM    689  HE1 PHE    54      38.840  35.780  35.470  1.00  0.00           H
ATOM    690  CZ  PHE    54      40.910  35.270  35.870  1.00  0.00           C
ATOM    691  HZ  PHE    54      41.380  35.990  35.220  1.00  0.00           H
ATOM    692  CE2 PHE    54      41.760  34.480  36.630  1.00  0.00           C
ATOM    693  HE2 PHE    54      42.780  34.360  36.300  1.00  0.00           H
ATOM    694  CD2 PHE    54      41.190  33.650  37.620  1.00  0.00           C
ATOM    695  HD2 PHE    54      41.890  33.050  38.180  1.00  0.00           H
ATOM    696  C   PHE    54      39.310  30.680  37.600  1.00  0.00           C
ATOM    697  O   PHE    54      40.030  29.870  38.190  1.00  0.00           O
ATOM    698  N   VAL    55      39.350  30.800  36.260  1.00  0.00           N
ATOM    699  H   VAL    55      38.650  31.410  35.860  1.00  0.00           H
ATOM    700  CA  VAL    55      40.270  30.100  35.320  1.00  0.00           C
ATOM    701  HA  VAL    55      40.840  29.330  35.830  1.00  0.00           H
ATOM    702  CB  VAL    55      39.390  29.380  34.290  1.00  0.00           C
ATOM    703  HB  VAL    55      39.040  30.150  33.590  1.00  0.00           H
ATOM    704  CG1 VAL    55      40.200  28.280  33.480  1.00  0.00           C
ATOM    705 1HG1 VAL    55      41.090  28.800  33.120  1.00  0.00           H
ATOM    706 2HG1 VAL    55      40.470  27.480  34.170  1.00  0.00           H
ATOM    707 3HG1 VAL    55      39.600  27.810  32.690  1.00  0.00           H
ATOM    708  CG2 VAL    55      38.180  28.610  34.900  1.00  0.00           C
ATOM    709 1HG2 VAL    55      38.610  28.050  35.720  1.00  0.00           H
ATOM    710 2HG2 VAL    55      37.410  29.220  35.390  1.00  0.00           H
ATOM    711 3HG2 VAL    55      37.770  27.970  34.120  1.00  0.00           H
ATOM    712  C   VAL    55      41.270  31.120  34.730  1.00  0.00           C
ATOM    713  O   VAL    55      42.420  30.980  35.120  1.00  0.00           O
ATOM    714  N   ALA    56      40.840  32.080  33.880  1.00  0.00           N
ATOM    715  H   ALA    56      39.840  32.020  33.740  1.00  0.00           H
ATOM    716  CA  ALA    56      41.630  33.140  33.170  1.00  0.00           C
ATOM    717  HA  ALA    56      42.350  33.540  33.880  1.00  0.00           H
ATOM    718  CB  ALA    56      42.360  32.600  31.990  1.00  0.00           C
ATOM    719  HB1 ALA    56      42.940  31.750  32.360  1.00  0.00           H
ATOM    720  HB2 ALA    56      41.730  32.410  31.120  1.00  0.00           H
ATOM    721  HB3 ALA    56      43.040  33.340  31.580  1.00  0.00           H
ATOM    722  C   ALA    56      40.750  34.400  32.760  1.00  0.00           C
ATOM    723  O   ALA    56      39.560  34.240  32.560  1.00  0.00           O
ATOM    724  N   SER    57      41.360  35.570  32.510  1.00  0.00           N
ATOM    725  H   SER    57      42.340  35.640  32.730  1.00  0.00           H
ATOM    726  CA  SER    57      40.750  36.770  31.880  1.00  0.00           C
ATOM    727  HA  SER    57      40.040  36.440  31.120  1.00  0.00           H
ATOM    728  CB  SER    57      39.940  37.590  32.910  1.00  0.00           C
ATOM    729  HB1 SER    57      39.310  36.990  33.560  1.00  0.00           H
ATOM    730  HB2 SER    57      39.370  38.370  32.400  1.00  0.00           H
ATOM    731  OG  SER    57      40.870  38.290  33.750  1.00  0.00           O
ATOM    732  HG  SER    57      40.500  38.300  34.630  1.00  0.00           H
ATOM    733  C   SER    57      41.830  37.510  31.050  1.00  0.00           C
ATOM    734  O   SER    57      42.980  37.250  31.170  1.00  0.00           O
ATOM    735  N   ILE    58      41.400  38.400  30.150  1.00  0.00           N
ATOM    736  H   ILE    58      40.400  38.500  30.070  1.00  0.00           H
ATOM    737  CA  ILE    58      42.310  39.240  29.310  1.00  0.00           C
ATOM    738  HA  ILE    58      43.170  39.460  29.940  1.00  0.00           H
ATOM    739  CB  ILE    58      42.630  38.570  27.940  1.00  0.00           C
ATOM    740  HB  ILE    58      42.910  37.530  28.100  1.00  0.00           H
ATOM    741  CG2 ILE    58      41.350  38.530  27.050  1.00  0.00           C
ATOM    742 1HG2 ILE    58      40.490  37.970  27.440  1.00  0.00           H
ATOM    743 2HG2 ILE    58      41.060  39.550  26.820  1.00  0.00           H
ATOM    744 3HG2 ILE    58      41.530  37.990  26.120  1.00  0.00           H
ATOM    745  CG1 ILE    58      43.770  39.320  27.180  1.00  0.00           C
ATOM    746 1HG1 ILE    58      44.530  39.660  27.880  1.00  0.00           H
ATOM    747 2HG1 ILE    58      43.400  40.180  26.620  1.00  0.00           H
ATOM    748  CD  ILE    58      44.330  38.470  26.100  1.00  0.00           C
ATOM    749  HD1 ILE    58      45.160  38.970  25.600  1.00  0.00           H
ATOM    750  HD2 ILE    58      44.740  37.550  26.520  1.00  0.00           H
ATOM    751  HD3 ILE    58      43.650  38.160  25.300  1.00  0.00           H
ATOM    752  C   ILE    58      41.640  40.610  29.240  1.00  0.00           C
ATOM    753  O   ILE    58      40.400  40.750  29.190  1.00  0.00           O
ATOM    754  N   LYS    59      42.450  41.640  29.240  1.00  0.00           N
ATOM    755  H   LYS    59      43.440  41.440  29.310  1.00  0.00           H
ATOM    756  CA  LYS    59      41.990  43.040  29.260  1.00  0.00           C
ATOM    757  HA  LYS    59      40.960  43.060  29.620  1.00  0.00           H
ATOM    758  CB  LYS    59      42.800  43.940  30.180  1.00  0.00           C
ATOM    759  HB1 LYS    59      42.310  44.910  30.260  1.00  0.00           H
ATOM    760  HB2 LYS    59      43.800  44.120  29.800  1.00  0.00           H
ATOM    761  CG  LYS    59      43.090  43.450  31.610  1.00  0.00           C
ATOM    762  HG1 LYS    59      43.640  42.510  31.710  1.00  0.00           H
ATOM    763  HG2 LYS    59      42.110  43.130  31.950  1.00  0.00           H
ATOM    764  CD  LYS    59      43.720  44.560  32.480  1.00  0.00           C
ATOM    765  HD1 LYS    59      42.950  45.310  32.660  1.00  0.00           H
ATOM    766  HD2 LYS    59      44.570  44.940  31.930  1.00  0.00           H
ATOM    767  CE  LYS    59      44.160  44.050  33.850  1.00  0.00           C
ATOM    768  HE1 LYS    59      44.670  43.110  33.660  1.00  0.00           H
ATOM    769  HE2 LYS    59      43.220  43.840  34.370  1.00  0.00           H
ATOM    770  NZ  LYS    59      45.090  45.110  34.480  1.00  0.00           N
ATOM    771  HZ1 LYS    59      45.550  44.770  35.310  1.00  0.00           H
ATOM    772  HZ2 LYS    59      45.800  45.300  33.790  1.00  0.00           H
ATOM    773  HZ3 LYS    59      44.600  45.950  34.780  1.00  0.00           H
ATOM    774  C   LYS    59      41.900  43.600  27.790  1.00  0.00           C
ATOM    775  O   LYS    59      42.430  42.910  26.900  1.00  0.00           O
ATOM    776  N   TRP    60      41.320  44.800  27.600  1.00  0.00           N
ATOM    777  H   TRP    60      40.960  45.270  28.420  1.00  0.00           H
ATOM    778  CA  TRP    60      40.950  45.390  26.340  1.00  0.00           C
ATOM    779  HA  TRP    60      40.300  44.670  25.850  1.00  0.00           H
ATOM    780  CB  TRP    60      40.090  46.620  26.660  1.00  0.00           C
ATOM    781  HB1 TRP    60      39.070  46.240  26.630  1.00  0.00           H
ATOM    782  HB2 TRP    60      40.180  47.370  25.880  1.00  0.00           H
ATOM    783  CG  TRP    60      40.370  47.380  27.940  1.00  0.00           C
ATOM    784  CD1 TRP    60      39.780  47.100  29.140  1.00  0.00           C
ATOM    785  HD1 TRP    60      39.020  46.360  29.290  1.00  0.00           H
ATOM    786  NE1 TRP    60      40.210  48.180  29.980  1.00  0.00           N
ATOM    787  HE1 TRP    60      39.940  48.190  30.950  1.00  0.00           H
ATOM    788  CE2 TRP    60      41.270  48.910  29.380  1.00  0.00           C
ATOM    789  CZ2 TRP    60      41.970  50.020  29.830  1.00  0.00           C
ATOM    790  HZ2 TRP    60      41.730  50.420  30.800  1.00  0.00           H
ATOM    791  CH2 TRP    60      42.930  50.600  29.000  1.00  0.00           C
ATOM    792  HH2 TRP    60      43.570  51.400  29.330  1.00  0.00           H
ATOM    793  CZ3 TRP    60      43.110  50.080  27.730  1.00  0.00           C
ATOM    794  HZ3 TRP    60      43.920  50.470  27.140  1.00  0.00           H
ATOM    795  CE3 TRP    60      42.180  49.150  27.210  1.00  0.00           C
ATOM    796  HE3 TRP    60      42.340  48.780  26.210  1.00  0.00           H
ATOM    797  CD2 TRP    60      41.320  48.480  28.080  1.00  0.00           C
ATOM    798  C   TRP    60      42.210  45.700  25.430  1.00  0.00           C
ATOM    799  O   TRP    60      41.980  46.100  24.320  1.00  0.00           O
ATOM    800  N   ALA    61      43.450  45.500  25.910  1.00  0.00           N
ATOM    801  H   ALA    61      43.580  45.290  26.890  1.00  0.00           H
ATOM    802  CA  ALA    61      44.690  45.630  25.070  1.00  0.00           C
ATOM    803  HA  ALA    61      44.480  45.700  24.000  1.00  0.00           H
ATOM    804  CB  ALA    61      45.410  46.930  25.460  1.00  0.00           C
ATOM    805  HB1 ALA    61      44.810  47.830  25.290  1.00  0.00           H
ATOM    806  HB2 ALA    61      45.650  46.930  26.520  1.00  0.00           H
ATOM    807  HB3 ALA    61      46.330  46.990  24.880  1.00  0.00           H
ATOM    808  C   ALA    61      45.600  44.310  25.170  1.00  0.00           C
ATOM    809  O   ALA    61      46.700  44.230  24.620  1.00  0.00           O
ATOM    810  N   GLY    65      45.190  43.210  25.830  1.00  0.00           N
ATOM    811  H   GLY    65      44.250  43.140  26.200  1.00  0.00           H
ATOM    812  CA  GLY    65      45.900  41.970  25.830  1.00  0.00           C
ATOM    813  HA1 GLY    65      46.700  41.970  25.090  1.00  0.00           H
ATOM    814  HA2 GLY    65      45.090  41.260  25.660  1.00  0.00           H
ATOM    815  C   GLY    65      46.640  41.650  27.110  1.00  0.00           C
ATOM    816  O   GLY    65      47.160  40.570  27.180  1.00  0.00           O
ATOM    817  N   ASP    66      46.720  42.470  28.180  1.00  0.00           N
ATOM    818  H   ASP    66      46.160  43.310  28.160  1.00  0.00           H
ATOM    819  CA  ASP    66      47.160  42.100  29.560  1.00  0.00           C
ATOM    820  HA  ASP    66      48.190  41.730  29.590  1.00  0.00           H
ATOM    821  CB  ASP    66      47.250  43.360  30.470  1.00  0.00           C
ATOM    822  HB1 ASP    66      46.330  43.920  30.360  1.00  0.00           H
ATOM    823  HB2 ASP    66      48.030  44.010  30.080  1.00  0.00           H
ATOM    824  CG  ASP    66      47.600  43.170  31.940  1.00  0.00           C
ATOM    825  OD1 ASP    66      48.120  42.090  32.270  1.00  0.00           O
ATOM    826  OD2 ASP    66      47.360  44.060  32.780  1.00  0.00           O
ATOM    827  C   ASP    66      46.330  40.910  30.160  1.00  0.00           C
ATOM    828  O   ASP    66      45.100  41.060  30.360  1.00  0.00           O
ATOM    829  N   ARG    67      46.950  39.800  30.590  1.00  0.00           N
ATOM    830  H   ARG    67      47.960  39.790  30.520  1.00  0.00           H
ATOM    831  CA  ARG    67      46.350  38.420  30.950  1.00  0.00           C
ATOM    832  HA  ARG    67      45.300  38.410  30.680  1.00  0.00           H
ATOM    833  CB  ARG    67      47.130  37.330  30.100  1.00  0.00           C
ATOM    834  HB1 ARG    67      46.750  36.350  30.380  1.00  0.00           H
ATOM    835  HB2 ARG    67      48.170  37.260  30.420  1.00  0.00           H
ATOM    836  CG  ARG    67      47.060  37.400  28.550  1.00  0.00           C
ATOM    837  HG1 ARG    67      47.400  38.380  28.200  1.00  0.00           H
ATOM    838  HG2 ARG    67      46.040  37.310  28.180  1.00  0.00           H
ATOM    839  CD  ARG    67      47.910  36.220  27.970  1.00  0.00           C
ATOM    840  HD1 ARG    67      47.860  35.300  28.530  1.00  0.00           H
ATOM    841  HD2 ARG    67      48.920  36.580  28.150  1.00  0.00           H
ATOM    842  NE  ARG    67      47.550  36.000  26.580  1.00  0.00           N
ATOM    843  HE  ARG    67      46.790  35.370  26.380  1.00  0.00           H
ATOM    844  CZ  ARG    67      48.020  36.560  25.510  1.00  0.00           C
ATOM    845  NH1 ARG    67      48.990  37.380  25.460  1.00  0.00           N
ATOM    846 1HH1 ARG    67      49.690  37.470  26.170  1.00  0.00           H
ATOM    847 2HH1 ARG    67      49.320  37.780  24.590  1.00  0.00           H
ATOM    848  NH2 ARG    67      47.420  36.250  24.380  1.00  0.00           N
ATOM    849 1HH2 ARG    67      46.570  35.700  24.480  1.00  0.00           H
ATOM    850 2HH2 ARG    67      47.460  36.770  23.520  1.00  0.00           H
ATOM    851  C   ARG    67      46.520  38.050  32.410  1.00  0.00           C
ATOM    852  O   ARG    67      47.500  38.430  33.050  1.00  0.00           O
ATOM    853  N   THR    68      45.700  37.160  32.980  1.00  0.00           N
ATOM    854  H   THR    68      44.900  36.770  32.500  1.00  0.00           H
ATOM    855  CA  THR    68      45.990  36.640  34.350  1.00  0.00           C
ATOM    856  HA  THR    68      47.070  36.520  34.460  1.00  0.00           H
ATOM    857  CB  THR    68      45.360  37.640  35.370  1.00  0.00           C
ATOM    858  HB  THR    68      45.740  38.630  35.130  1.00  0.00           H
ATOM    859  CG2 THR    68      43.790  37.750  35.430  1.00  0.00           C
ATOM    860 1HG2 THR    68      43.470  37.730  34.380  1.00  0.00           H
ATOM    861 2HG2 THR    68      43.470  36.830  35.930  1.00  0.00           H
ATOM    862 3HG2 THR    68      43.560  38.600  36.060  1.00  0.00           H
ATOM    863  OG1 THR    68      45.750  37.230  36.610  1.00  0.00           O
ATOM    864  HG1 THR    68      45.730  38.010  37.170  1.00  0.00           H
ATOM    865  C   THR    68      45.330  35.270  34.470  1.00  0.00           C
ATOM    866  O   THR    68      44.300  35.020  33.780  1.00  0.00           O
ATOM    867  N   TYR    69      45.880  34.400  35.360  1.00  0.00           N
ATOM    868  H   TYR    69      46.780  34.680  35.740  1.00  0.00           H
ATOM    869  CA  TYR    69      45.460  32.960  35.580  1.00  0.00           C
ATOM    870  HA  TYR    69      44.610  32.710  34.940  1.00  0.00           H
ATOM    871  CB  TYR    69      46.650  32.010  35.230  1.00  0.00           C
ATOM    872  HB1 TYR    69      46.380  30.990  35.490  1.00  0.00           H
ATOM    873  HB2 TYR    69      47.480  32.390  35.830  1.00  0.00           H
ATOM    874  CG  TYR    69      47.000  32.020  33.730  1.00  0.00           C
ATOM    875  CD1 TYR    69      48.150  32.640  33.290  1.00  0.00           C
ATOM    876  HD1 TYR    69      48.880  32.950  34.010  1.00  0.00           H
ATOM    877  CE1 TYR    69      48.340  32.760  31.880  1.00  0.00           C
ATOM    878  HE1 TYR    69      49.280  33.160  31.520  1.00  0.00           H
ATOM    879  CZ  TYR    69      47.360  32.410  30.970  1.00  0.00           C
ATOM    880  OH  TYR    69      47.560  32.670  29.650  1.00  0.00           O
ATOM    881  HH  TYR    69      48.490  32.830  29.450  1.00  0.00           H
ATOM    882  CE2 TYR    69      46.120  31.980  31.490  1.00  0.00           C
ATOM    883  HE2 TYR    69      45.350  31.690  30.790  1.00  0.00           H
ATOM    884  CD2 TYR    69      45.920  31.750  32.860  1.00  0.00           C
ATOM    885  HD2 TYR    69      44.940  31.430  33.170  1.00  0.00           H
ATOM    886  C   TYR    69      44.940  32.700  37.040  1.00  0.00           C
ATOM    887  O   TYR    69      45.090  33.550  37.940  1.00  0.00           O
ATOM    888  N   GLY    70      44.380  31.470  37.200  1.00  0.00           N
ATOM    889  H   GLY    70      44.130  31.070  36.310  1.00  0.00           H
ATOM    890  CA  GLY    70      44.010  30.830  38.430  1.00  0.00           C
ATOM    891  HA1 GLY    70      43.320  30.120  37.970  1.00  0.00           H
ATOM    892  HA2 GLY    70      43.490  31.540  39.060  1.00  0.00           H
ATOM    893  C   GLY    70      45.250  30.200  39.070  1.00  0.00           C
ATOM    894  O   GLY    70      46.360  30.750  39.000  1.00  0.00           O
ATOM    895  N   THR    71      45.070  29.050  39.770  1.00  0.00           N
ATOM    896  H   THR    71      44.150  28.660  39.900  1.00  0.00           H
ATOM    897  CA  THR    71      46.150  28.400  40.520  1.00  0.00           C
ATOM    898  HA  THR    71      46.740  29.110  41.100  1.00  0.00           H
ATOM    899  CB  THR    71      45.400  27.500  41.520  1.00  0.00           C
ATOM    900  HB  THR    71      46.200  27.120  42.160  1.00  0.00           H
ATOM    901  CG2 THR    71      44.320  28.110  42.380  1.00  0.00           C
ATOM    902 1HG2 THR    71      43.550  28.710  41.890  1.00  0.00           H
ATOM    903 2HG2 THR    71      43.810  27.300  42.910  1.00  0.00           H
ATOM    904 3HG2 THR    71      44.840  28.620  43.200  1.00  0.00           H
ATOM    905  OG1 THR    71      44.840  26.370  40.920  1.00  0.00           O
ATOM    906  HG1 THR    71      44.950  25.580  41.460  1.00  0.00           H
ATOM    907  C   THR    71      47.280  27.690  39.790  1.00  0.00           C
ATOM    908  O   THR    71      47.200  27.650  38.640  1.00  0.00           O
ATOM    909  N   ASP    72      48.340  27.170  40.440  1.00  0.00           N
ATOM    910  H   ASP    72      48.330  27.000  41.440  1.00  0.00           H
ATOM    911  CA  ASP    72      49.480  26.540  39.760  1.00  0.00           C
ATOM    912  HA  ASP    72      49.920  27.270  39.080  1.00  0.00           H
ATOM    913  CB  ASP    72      50.560  26.050  40.670  1.00  0.00           C
ATOM    914  HB1 ASP    72      50.830  26.860  41.350  1.00  0.00           H
ATOM    915  HB2 ASP    72      51.350  25.780  39.960  1.00  0.00           H
ATOM    916  CG  ASP    72      50.170  24.790  41.470  1.00  0.00           C
ATOM    917  OD1 ASP    72      50.990  23.870  41.720  1.00  0.00           O
ATOM    918  OD2 ASP    72      49.020  24.600  41.860  1.00  0.00           O
ATOM    919  C   ASP    72      49.070  25.380  38.850  1.00  0.00           C
ATOM    920  O   ASP    72      49.570  25.300  37.710  1.00  0.00           O
ATOM    921  N   SER    73      48.010  24.590  39.190  1.00  0.00           N
ATOM    922  H   SER    73      47.600  24.660  40.110  1.00  0.00           H
ATOM    923  CA  SER    73      47.430  23.670  38.230  1.00  0.00           C
ATOM    924  HA  SER    73      48.190  22.950  37.900  1.00  0.00           H
ATOM    925  CB  SER    73      46.300  22.890  38.870  1.00  0.00           C
ATOM    926  HB1 SER    73      46.710  21.990  39.330  1.00  0.00           H
ATOM    927  HB2 SER    73      45.610  22.510  38.120  1.00  0.00           H
ATOM    928  OG  SER    73      45.640  23.690  39.850  1.00  0.00           O
ATOM    929  HG  SER    73      44.970  23.150  40.270  1.00  0.00           H
ATOM    930  C   SER    73      46.870  24.320  36.940  1.00  0.00           C
ATOM    931  O   SER    73      47.220  23.820  35.860  1.00  0.00           O
ATOM    932  N   VAL    74      46.100  25.390  37.060  1.00  0.00           N
ATOM    933  H   VAL    74      45.720  25.630  37.960  1.00  0.00           H
ATOM    934  CA  VAL    74      45.640  26.190  35.870  1.00  0.00           C
ATOM    935  HA  VAL    74      45.260  25.500  35.120  1.00  0.00           H
ATOM    936  CB  VAL    74      44.640  27.210  36.390  1.00  0.00           C
ATOM    937  HB  VAL    74      45.190  27.900  37.030  1.00  0.00           H
ATOM    938  CG1 VAL    74      43.940  27.960  35.290  1.00  0.00           C
ATOM    939 1HG1 VAL    74      43.170  28.590  35.740  1.00  0.00           H
ATOM    940 2HG1 VAL    74      44.590  28.580  34.670  1.00  0.00           H
ATOM    941 3HG1 VAL    74      43.370  27.270  34.670  1.00  0.00           H
ATOM    942  CG2 VAL    74      43.550  26.490  37.180  1.00  0.00           C
ATOM    943 1HG2 VAL    74      43.950  26.020  38.080  1.00  0.00           H
ATOM    944 2HG2 VAL    74      42.670  27.090  37.380  1.00  0.00           H
ATOM    945 3HG2 VAL    74      43.130  25.680  36.570  1.00  0.00           H
ATOM    946  C   VAL    74      46.800  26.810  35.000  1.00  0.00           C
ATOM    947  O   VAL    74      46.820  26.670  33.730  1.00  0.00           O
ATOM    948  N   LYS    75      47.690  27.550  35.700  1.00  0.00           N
ATOM    949  H   LYS    75      47.530  27.460  36.690  1.00  0.00           H
ATOM    950  CA  LYS    75      48.900  28.220  35.210  1.00  0.00           C
ATOM    951  HA  LYS    75      48.540  29.040  34.590  1.00  0.00           H
ATOM    952  CB  LYS    75      49.800  28.670  36.420  1.00  0.00           C
ATOM    953  HB1 LYS    75      50.750  28.870  35.920  1.00  0.00           H
ATOM    954  HB2 LYS    75      49.880  27.810  37.080  1.00  0.00           H
ATOM    955  CG  LYS    75      49.290  29.990  37.050  1.00  0.00           C
ATOM    956  HG1 LYS    75      48.240  29.950  37.360  1.00  0.00           H
ATOM    957  HG2 LYS    75      49.420  30.770  36.310  1.00  0.00           H
ATOM    958  CD  LYS    75      50.120  30.390  38.340  1.00  0.00           C
ATOM    959  HD1 LYS    75      51.150  30.580  38.040  1.00  0.00           H
ATOM    960  HD2 LYS    75      50.070  29.540  39.020  1.00  0.00           H
ATOM    961  CE  LYS    75      49.410  31.550  39.020  1.00  0.00           C
ATOM    962  HE1 LYS    75      48.520  31.120  39.470  1.00  0.00           H
ATOM    963  HE2 LYS    75      49.120  32.230  38.220  1.00  0.00           H
ATOM    964  NZ  LYS    75      50.330  32.180  40.040  1.00  0.00           N
ATOM    965  HZ1 LYS    75      50.480  31.670  40.900  1.00  0.00           H
ATOM    966  HZ2 LYS    75      51.240  32.180  39.590  1.00  0.00           H
ATOM    967  HZ3 LYS    75      49.930  33.050  40.340  1.00  0.00           H
ATOM    968  C   LYS    75      49.680  27.260  34.280  1.00  0.00           C
ATOM    969  O   LYS    75      50.120  27.620  33.210  1.00  0.00           O
ATOM    970  N   GLY    76      49.710  25.990  34.650  1.00  0.00           N
ATOM    971  H   GLY    76      49.250  25.690  35.490  1.00  0.00           H
ATOM    972  CA  GLY    76      50.550  25.060  33.900  1.00  0.00           C
ATOM    973  HA1 GLY    76      50.780  24.130  34.420  1.00  0.00           H
ATOM    974  HA2 GLY    76      51.530  25.530  33.830  1.00  0.00           H
ATOM    975  C   GLY    76      50.020  24.750  32.540  1.00  0.00           C
ATOM    976  O   GLY    76      50.840  24.620  31.670  1.00  0.00           O
ATOM    977  N   ARG    77      48.650  24.740  32.330  1.00  0.00           N
ATOM    978  H   ARG    77      48.090  25.140  33.070  1.00  0.00           H
ATOM    979  CA  ARG    77      47.960  24.110  31.250  1.00  0.00           C
ATOM    980  HA  ARG    77      48.720  23.680  30.600  1.00  0.00           H
ATOM    981  CB  ARG    77      47.290  22.850  31.860  1.00  0.00           C
ATOM    982  HB1 ARG    77      46.690  22.440  31.050  1.00  0.00           H
ATOM    983  HB2 ARG    77      46.720  23.060  32.760  1.00  0.00           H
ATOM    984  CG  ARG    77      48.220  21.680  32.150  1.00  0.00           C
ATOM    985  HG1 ARG    77      48.940  21.990  32.920  1.00  0.00           H
ATOM    986  HG2 ARG    77      48.730  21.530  31.200  1.00  0.00           H
ATOM    987  CD  ARG    77      47.570  20.430  32.560  1.00  0.00           C
ATOM    988  HD1 ARG    77      48.270  19.710  32.990  1.00  0.00           H
ATOM    989  HD2 ARG    77      47.140  19.980  31.660  1.00  0.00           H
ATOM    990  NE  ARG    77      46.560  20.470  33.620  1.00  0.00           N
ATOM    991  HE  ARG    77      46.890  20.760  34.520  1.00  0.00           H
ATOM    992  CZ  ARG    77      45.260  20.520  33.550  1.00  0.00           C
ATOM    993  NH1 ARG    77      44.670  20.520  32.430  1.00  0.00           N
ATOM    994 1HH1 ARG    77      45.170  20.400  31.560  1.00  0.00           H
ATOM    995 2HH1 ARG    77      43.660  20.500  32.380  1.00  0.00           H
ATOM    996  NH2 ARG    77      44.440  20.770  34.520  1.00  0.00           N
ATOM    997 1HH2 ARG    77      44.830  20.700  35.450  1.00  0.00           H
ATOM    998 2HH2 ARG    77      43.450  20.730  34.350  1.00  0.00           H
ATOM    999  C   ARG    77      47.150  25.000  30.320  1.00  0.00           C
ATOM   1000  O   ARG    77      46.720  24.580  29.250  1.00  0.00           O
ATOM   1001  N   PHE    78      46.730  26.160  30.850  1.00  0.00           N
ATOM   1002  H   PHE    78      46.870  26.320  31.840  1.00  0.00           H
ATOM   1003  CA  PHE    78      45.720  27.010  30.220  1.00  0.00           C
ATOM   1004  HA  PHE    78      45.410  26.450  29.330  1.00  0.00           H
ATOM   1005  CB  PHE    78      44.670  27.450  31.250  1.00  0.00           C
ATOM   1006  HB1 PHE    78      44.090  28.280  30.860  1.00  0.00           H
ATOM   1007  HB2 PHE    78      45.070  27.890  32.160  1.00  0.00           H
ATOM   1008  CG  PHE    78      43.660  26.340  31.550  1.00  0.00           C
ATOM   1009  CD1 PHE    78      43.980  25.260  32.360  1.00  0.00           C
ATOM   1010  HD1 PHE    78      44.990  25.170  32.720  1.00  0.00           H
ATOM   1011  CE1 PHE    78      43.020  24.320  32.800  1.00  0.00           C
ATOM   1012  HE1 PHE    78      43.320  23.530  33.470  1.00  0.00           H
ATOM   1013  CZ  PHE    78      41.700  24.460  32.280  1.00  0.00           C
ATOM   1014  HZ  PHE    78      40.920  23.720  32.410  1.00  0.00           H
ATOM   1015  CE2 PHE    78      41.310  25.460  31.360  1.00  0.00           C
ATOM   1016  HE2 PHE    78      40.320  25.440  30.920  1.00  0.00           H
ATOM   1017  CD2 PHE    78      42.310  26.470  31.110  1.00  0.00           C
ATOM   1018  HD2 PHE    78      42.060  27.210  30.360  1.00  0.00           H
ATOM   1019  C   PHE    78      46.350  28.290  29.550  1.00  0.00           C
ATOM   1020  O   PHE    78      47.460  28.710  29.910  1.00  0.00           O
ATOM   1021  N   ALA    79      45.640  28.910  28.610  1.00  0.00           N
ATOM   1022  H   ALA    79      44.730  28.540  28.390  1.00  0.00           H
ATOM   1023  CA  ALA    79      46.010  30.130  27.910  1.00  0.00           C
ATOM   1024  HA  ALA    79      46.260  30.860  28.680  1.00  0.00           H
ATOM   1025  CB  ALA    79      47.250  29.950  26.970  1.00  0.00           C
ATOM   1026  HB1 ALA    79      47.030  29.110  26.310  1.00  0.00           H
ATOM   1027  HB2 ALA    79      47.610  30.840  26.460  1.00  0.00           H
ATOM   1028  HB3 ALA    79      48.070  29.530  27.550  1.00  0.00           H
ATOM   1029  C   ALA    79      44.770  30.850  27.280  1.00  0.00           C
ATOM   1030  O   ALA    79      43.700  30.260  27.160  1.00  0.00           O
ATOM   1031  N   ILE    80      44.850  32.140  26.910  1.00  0.00           N
ATOM   1032  H   ILE    80      45.790  32.490  26.960  1.00  0.00           H
ATOM   1033  CA  ILE    80      43.700  33.070  26.500  1.00  0.00           C
ATOM   1034  HA  ILE    80      43.020  32.430  25.940  1.00  0.00           H
ATOM   1035  CB  ILE    80      43.030  33.660  27.720  1.00  0.00           C
ATOM   1036  HB  ILE    80      42.580  32.870  28.320  1.00  0.00           H
ATOM   1037  CG2 ILE    80      44.030  34.530  28.510  1.00  0.00           C
ATOM   1038 1HG2 ILE    80      43.790  34.630  29.570  1.00  0.00           H
ATOM   1039 2HG2 ILE    80      44.990  34.020  28.560  1.00  0.00           H
ATOM   1040 3HG2 ILE    80      44.210  35.490  28.040  1.00  0.00           H
ATOM   1041  CG1 ILE    80      41.890  34.740  27.390  1.00  0.00           C
ATOM   1042 1HG1 ILE    80      41.180  34.320  26.680  1.00  0.00           H
ATOM   1043 2HG1 ILE    80      42.370  35.660  27.070  1.00  0.00           H
ATOM   1044  CD  ILE    80      40.950  35.050  28.630  1.00  0.00           C
ATOM   1045  HD1 ILE    80      40.130  35.720  28.340  1.00  0.00           H
ATOM   1046  HD2 ILE    80      40.660  34.070  29.000  1.00  0.00           H
ATOM   1047  HD3 ILE    80      41.490  35.500  29.460  1.00  0.00           H
ATOM   1048  C   ILE    80      44.150  34.190  25.550  1.00  0.00           C
ATOM   1049  O   ILE    80      45.210  34.780  25.760  1.00  0.00           O
ATOM   1050  N   SER    81      43.390  34.540  24.490  1.00  0.00           N
ATOM   1051  H   SER    81      42.530  34.010  24.420  1.00  0.00           H
ATOM   1052  CA  SER    81      43.640  35.550  23.490  1.00  0.00           C
ATOM   1053  HA  SER    81      44.160  36.440  23.860  1.00  0.00           H
ATOM   1054  CB  SER    81      44.400  34.910  22.270  1.00  0.00           C
ATOM   1055  HB1 SER    81      44.510  35.620  21.440  1.00  0.00           H
ATOM   1056  HB2 SER    81      43.780  34.090  21.910  1.00  0.00           H
ATOM   1057  OG  SER    81      45.650  34.380  22.760  1.00  0.00           O
ATOM   1058  HG  SER    81      46.200  34.160  22.000  1.00  0.00           H
ATOM   1059  C   SER    81      42.250  36.050  22.990  1.00  0.00           C
ATOM   1060  O   SER    81      41.220  35.370  23.220  1.00  0.00           O
ATOM   1061  N   ARG    82      42.250  37.230  22.360  1.00  0.00           N
ATOM   1062  H   ARG    82      43.130  37.670  22.170  1.00  0.00           H
ATOM   1063  CA  ARG    82      41.070  37.960  21.910  1.00  0.00           C
ATOM   1064  HA  ARG    82      40.300  37.190  21.810  1.00  0.00           H
ATOM   1065  CB  ARG    82      40.530  38.850  23.030  1.00  0.00           C
ATOM   1066  HB1 ARG    82      40.110  38.310  23.880  1.00  0.00           H
ATOM   1067  HB2 ARG    82      39.730  39.460  22.600  1.00  0.00           H
ATOM   1068  CG  ARG    82      41.560  39.990  23.520  1.00  0.00           C
ATOM   1069  HG1 ARG    82      42.040  40.470  22.670  1.00  0.00           H
ATOM   1070  HG2 ARG    82      42.290  39.580  24.220  1.00  0.00           H
ATOM   1071  CD  ARG    82      40.780  41.150  24.250  1.00  0.00           C
ATOM   1072  HD1 ARG    82      41.560  41.730  24.740  1.00  0.00           H
ATOM   1073  HD2 ARG    82      40.150  40.810  25.070  1.00  0.00           H
ATOM   1074  NE  ARG    82      40.230  42.180  23.320  1.00  0.00           N
ATOM   1075  HE  ARG    82      40.730  42.360  22.470  1.00  0.00           H
ATOM   1076  CZ  ARG    82      39.300  43.060  23.590  1.00  0.00           C
ATOM   1077  NH1 ARG    82      38.600  43.110  24.690  1.00  0.00           N
ATOM   1078 1HH1 ARG    82      38.780  42.540  25.510  1.00  0.00           H
ATOM   1079 2HH1 ARG    82      37.850  43.800  24.650  1.00  0.00           H
ATOM   1080  NH2 ARG    82      39.020  43.980  22.690  1.00  0.00           N
ATOM   1081 1HH2 ARG    82      39.550  43.910  21.840  1.00  0.00           H
ATOM   1082 2HH2 ARG    82      38.140  44.470  22.670  1.00  0.00           H
ATOM   1083  C   ARG    82      41.250  38.540  20.500  1.00  0.00           C
ATOM   1084  O   ARG    82      42.330  38.780  20.080  1.00  0.00           O
ATOM   1085  N   ASP    83      40.160  38.650  19.840  1.00  0.00           N
ATOM   1086  H   ASP    83      39.290  38.390  20.280  1.00  0.00           H
ATOM   1087  CA  ASP    83      40.100  39.200  18.470  1.00  0.00           C
ATOM   1088  HA  ASP    83      41.150  39.470  18.350  1.00  0.00           H
ATOM   1089  CB  ASP    83      39.770  38.040  17.480  1.00  0.00           C
ATOM   1090  HB1 ASP    83      38.810  37.590  17.730  1.00  0.00           H
ATOM   1091  HB2 ASP    83      40.450  37.230  17.750  1.00  0.00           H
ATOM   1092  CG  ASP    83      39.910  38.350  15.990  1.00  0.00           C
ATOM   1093  OD1 ASP    83      39.920  37.360  15.230  1.00  0.00           O
ATOM   1094  OD2 ASP    83      40.120  39.540  15.650  1.00  0.00           O
ATOM   1095  C   ASP    83      39.190  40.390  18.340  1.00  0.00           C
ATOM   1096  O   ASP    83      37.980  40.240  18.600  1.00  0.00           O
ATOM   1097  N   ASN    84      39.770  41.550  18.030  1.00  0.00           N
ATOM   1098  H   ASN    84      40.750  41.690  17.810  1.00  0.00           H
ATOM   1099  CA  ASN    84      39.000  42.750  17.940  1.00  0.00           C
ATOM   1100  HA  ASN    84      38.250  42.670  18.730  1.00  0.00           H
ATOM   1101  CB  ASN    84      39.820  44.050  18.040  1.00  0.00           C
ATOM   1102  HB1 ASN    84      39.130  44.870  18.240  1.00  0.00           H
ATOM   1103  HB2 ASN    84      40.440  44.180  17.150  1.00  0.00           H
ATOM   1104  CG  ASN    84      40.780  44.000  19.220  1.00  0.00           C
ATOM   1105  OD1 ASN    84      40.530  43.520  20.290  1.00  0.00           O
ATOM   1106  ND2 ASN    84      41.920  44.650  19.090  1.00  0.00           N
ATOM   1107 1HD2 ASN    84      42.230  44.960  18.180  1.00  0.00           H
ATOM   1108 2HD2 ASN    84      42.390  44.750  19.980  1.00  0.00           H
ATOM   1109  C   ASN    84      38.180  42.690  16.630  1.00  0.00           C
ATOM   1110  O   ASN    84      37.010  43.100  16.710  1.00  0.00           O
ATOM   1111  N   ALA    85      38.680  42.210  15.440  1.00  0.00           N
ATOM   1112  H   ALA    85      39.590  41.780  15.500  1.00  0.00           H
ATOM   1113  CA  ALA    85      37.890  42.280  14.230  1.00  0.00           C
ATOM   1114  HA  ALA    85      37.440  43.270  14.200  1.00  0.00           H
ATOM   1115  CB  ALA    85      38.750  42.180  12.980  1.00  0.00           C
ATOM   1116  HB1 ALA    85      38.110  42.250  12.100  1.00  0.00           H
ATOM   1117  HB2 ALA    85      39.500  42.980  12.920  1.00  0.00           H
ATOM   1118  HB3 ALA    85      39.220  41.200  12.990  1.00  0.00           H
ATOM   1119  C   ALA    85      36.710  41.210  14.300  1.00  0.00           C
ATOM   1120  O   ALA    85      35.800  41.430  13.580  1.00  0.00           O
ATOM   1121  N   LYS    86      36.680  40.190  15.220  1.00  0.00           N
ATOM   1122  H   LYS    86      37.530  40.010  15.740  1.00  0.00           H
ATOM   1123  CA  LYS    86      35.470  39.340  15.420  1.00  0.00           C
ATOM   1124  HA  LYS    86      34.850  39.390  14.520  1.00  0.00           H
ATOM   1125  CB  LYS    86      36.040  37.920  15.620  1.00  0.00           C
ATOM   1126  HB1 LYS    86      35.220  37.250  15.880  1.00  0.00           H
ATOM   1127  HB2 LYS    86      36.830  37.910  16.360  1.00  0.00           H
ATOM   1128  CG  LYS    86      36.690  37.400  14.310  1.00  0.00           C
ATOM   1129  HG1 LYS    86      37.560  37.970  13.980  1.00  0.00           H
ATOM   1130  HG2 LYS    86      35.940  37.470  13.520  1.00  0.00           H
ATOM   1131  CD  LYS    86      37.170  35.990  14.590  1.00  0.00           C
ATOM   1132  HD1 LYS    86      36.390  35.310  14.930  1.00  0.00           H
ATOM   1133  HD2 LYS    86      37.940  36.080  15.360  1.00  0.00           H
ATOM   1134  CE  LYS    86      37.820  35.210  13.400  1.00  0.00           C
ATOM   1135  HE1 LYS    86      37.150  35.140  12.540  1.00  0.00           H
ATOM   1136  HE2 LYS    86      38.130  34.240  13.780  1.00  0.00           H
ATOM   1137  NZ  LYS    86      39.010  35.950  12.980  1.00  0.00           N
ATOM   1138  HZ1 LYS    86      39.210  35.820  12.000  1.00  0.00           H
ATOM   1139  HZ2 LYS    86      38.960  36.910  13.290  1.00  0.00           H
ATOM   1140  HZ3 LYS    86      39.840  35.550  13.410  1.00  0.00           H
ATOM   1141  C   LYS    86      34.590  39.650  16.590  1.00  0.00           C
ATOM   1142  O   LYS    86      33.510  39.160  16.690  1.00  0.00           O
ATOM   1143  N   ASN    87      35.120  40.430  17.550  1.00  0.00           N
ATOM   1144  H   ASN    87      36.120  40.510  17.410  1.00  0.00           H
ATOM   1145  CA  ASN    87      34.570  40.720  18.900  1.00  0.00           C
ATOM   1146  HA  ASN    87      35.310  41.410  19.310  1.00  0.00           H
ATOM   1147  CB  ASN    87      33.260  41.530  18.780  1.00  0.00           C
ATOM   1148  HB1 ASN    87      32.860  41.720  19.780  1.00  0.00           H
ATOM   1149  HB2 ASN    87      32.470  40.990  18.250  1.00  0.00           H
ATOM   1150  CG  ASN    87      33.400  42.820  18.040  1.00  0.00           C
ATOM   1151  OD1 ASN    87      34.070  43.720  18.510  1.00  0.00           O
ATOM   1152  ND2 ASN    87      32.870  42.990  16.810  1.00  0.00           N
ATOM   1153 1HD2 ASN    87      32.240  42.280  16.490  1.00  0.00           H
ATOM   1154 2HD2 ASN    87      33.090  43.800  16.260  1.00  0.00           H
ATOM   1155  C   ASN    87      34.450  39.460  19.780  1.00  0.00           C
ATOM   1156  O   ASN    87      33.330  39.090  20.170  1.00  0.00           O
ATOM   1157  N   THR    88      35.530  38.700  19.960  1.00  0.00           N
ATOM   1158  H   THR    88      36.400  38.950  19.520  1.00  0.00           H
ATOM   1159  CA  THR    88      35.470  37.360  20.640  1.00  0.00           C
ATOM   1160  HA  THR    88      34.670  37.320  21.380  1.00  0.00           H
ATOM   1161  CB  THR    88      35.360  36.160  19.630  1.00  0.00           C
ATOM   1162  HB  THR    88      35.740  35.270  20.130  1.00  0.00           H
ATOM   1163  CG2 THR    88      33.970  35.840  19.120  1.00  0.00           C
ATOM   1164 1HG2 THR    88      33.550  36.740  18.670  1.00  0.00           H
ATOM   1165 2HG2 THR    88      34.170  35.200  18.270  1.00  0.00           H
ATOM   1166 3HG2 THR    88      33.260  35.520  19.890  1.00  0.00           H
ATOM   1167  OG1 THR    88      36.200  36.390  18.550  1.00  0.00           O
ATOM   1168  HG1 THR    88      36.440  35.530  18.200  1.00  0.00           H
ATOM   1169  C   THR    88      36.790  37.240  21.510  1.00  0.00           C
ATOM   1170  O   THR    88      37.850  37.850  21.180  1.00  0.00           O
ATOM   1171  N   MET    89      36.610  36.390  22.520  1.00  0.00           N
ATOM   1172  H   MET    89      35.730  35.900  22.660  1.00  0.00           H
ATOM   1173  CA  MET    89      37.690  35.870  23.360  1.00  0.00           C
ATOM   1174  HA  MET    89      38.700  36.080  23.000  1.00  0.00           H
ATOM   1175  CB  MET    89      37.600  36.410  24.750  1.00  0.00           C
ATOM   1176  HB1 MET    89      36.580  36.190  25.060  1.00  0.00           H
ATOM   1177  HB2 MET    89      37.700  37.500  24.700  1.00  0.00           H
ATOM   1178  CG  MET    89      38.570  35.940  25.870  1.00  0.00           C
ATOM   1179  HG1 MET    89      38.660  36.790  26.540  1.00  0.00           H
ATOM   1180  HG2 MET    89      39.540  35.810  25.390  1.00  0.00           H
ATOM   1181  SD  MET    89      38.170  34.430  26.720  1.00  0.00           S
ATOM   1182  CE  MET    89      36.810  34.980  27.760  1.00  0.00           C
ATOM   1183  HE1 MET    89      36.320  35.730  27.130  1.00  0.00           H
ATOM   1184  HE2 MET    89      36.100  34.160  27.920  1.00  0.00           H
ATOM   1185  HE3 MET    89      37.040  35.350  28.750  1.00  0.00           H
ATOM   1186  C   MET    89      37.750  34.320  23.360  1.00  0.00           C
ATOM   1187  O   MET    89      36.700  33.710  23.180  1.00  0.00           O
ATOM   1188  N   TYR    90      38.900  33.760  23.520  1.00  0.00           N
ATOM   1189  H   TYR    90      39.800  34.210  23.570  1.00  0.00           H
ATOM   1190  CA  TYR    90      38.990  32.300  23.410  1.00  0.00           C
ATOM   1191  HA  TYR    90      38.000  31.850  23.420  1.00  0.00           H
ATOM   1192  CB  TYR    90      39.730  31.950  22.150  1.00  0.00           C
ATOM   1193  HB1 TYR    90      39.740  30.860  22.150  1.00  0.00           H
ATOM   1194  HB2 TYR    90      40.750  32.330  22.200  1.00  0.00           H
ATOM   1195  CG  TYR    90      39.030  32.360  20.830  1.00  0.00           C
ATOM   1196  CD1 TYR    90      39.160  33.700  20.330  1.00  0.00           C
ATOM   1197  HD1 TYR    90      39.970  34.290  20.740  1.00  0.00           H
ATOM   1198  CE1 TYR    90      38.380  34.110  19.260  1.00  0.00           C
ATOM   1199  HE1 TYR    90      38.520  35.090  18.840  1.00  0.00           H
ATOM   1200  CZ  TYR    90      37.310  33.250  18.800  1.00  0.00           C
ATOM   1201  OH  TYR    90      36.450  33.680  17.870  1.00  0.00           O
ATOM   1202  HH  TYR    90      35.750  33.060  17.660  1.00  0.00           H
ATOM   1203  CE2 TYR    90      37.220  31.940  19.330  1.00  0.00           C
ATOM   1204  HE2 TYR    90      36.410  31.360  18.910  1.00  0.00           H
ATOM   1205  CD2 TYR    90      38.060  31.460  20.320  1.00  0.00           C
ATOM   1206  HD2 TYR    90      37.910  30.480  20.760  1.00  0.00           H
ATOM   1207  C   TYR    90      39.790  31.810  24.610  1.00  0.00           C
ATOM   1208  O   TYR    90      40.850  32.350  24.900  1.00  0.00           O
ATOM   1209  N   LEU    91      39.340  30.730  25.210  1.00  0.00           N
ATOM   1210  H   LEU    91      38.530  30.290  24.800  1.00  0.00           H
ATOM   1211  CA  LEU    91      40.160  30.020  26.100  1.00  0.00           C
ATOM   1212  HA  LEU    91      41.050  30.610  26.320  1.00  0.00           H
ATOM   1213  CB  LEU    91      39.410  29.860  27.430  1.00  0.00           C
ATOM   1214  HB1 LEU    91      38.470  29.310  27.360  1.00  0.00           H
ATOM   1215  HB2 LEU    91      39.120  30.870  27.720  1.00  0.00           H
ATOM   1216  CG  LEU    91      40.290  29.320  28.620  1.00  0.00           C
ATOM   1217  HG  LEU    91      41.130  28.770  28.210  1.00  0.00           H
ATOM   1218  CD1 LEU    91      40.780  30.400  29.580  1.00  0.00           C
ATOM   1219 1HD1 LEU    91      41.170  31.250  29.010  1.00  0.00           H
ATOM   1220 2HD1 LEU    91      39.930  30.780  30.140  1.00  0.00           H
ATOM   1221 3HD1 LEU    91      41.500  30.000  30.280  1.00  0.00           H
ATOM   1222  CD2 LEU    91      39.460  28.280  29.410  1.00  0.00           C
ATOM   1223 1HD2 LEU    91      39.290  27.450  28.730  1.00  0.00           H
ATOM   1224 2HD2 LEU    91      39.980  27.960  30.310  1.00  0.00           H
ATOM   1225 3HD2 LEU    91      38.500  28.730  29.660  1.00  0.00           H
ATOM   1226  C   LEU    91      40.690  28.640  25.610  1.00  0.00           C
ATOM   1227  O   LEU    91      39.960  27.670  25.420  1.00  0.00           O
ATOM   1228  N   GLN    92      42.000  28.610  25.370  1.00  0.00           N
ATOM   1229  H   GLN    92      42.590  29.370  25.670  1.00  0.00           H
ATOM   1230  CA  GLN    92      42.690  27.290  25.100  1.00  0.00           C
ATOM   1231  HA  GLN    92      42.040  26.700  24.450  1.00  0.00           H
ATOM   1232  CB  GLN    92      43.940  27.590  24.250  1.00  0.00           C
ATOM   1233  HB1 GLN    92      44.620  28.140  24.900  1.00  0.00           H
ATOM   1234  HB2 GLN    92      43.720  28.280  23.430  1.00  0.00           H
ATOM   1235  CG  GLN    92      44.690  26.390  23.650  1.00  0.00           C
ATOM   1236  HG1 GLN    92      43.920  25.920  23.030  1.00  0.00           H
ATOM   1237  HG2 GLN    92      45.080  25.670  24.370  1.00  0.00           H
ATOM   1238  CD  GLN    92      45.840  26.950  22.870  1.00  0.00           C
ATOM   1239  OE1 GLN    92      45.720  27.580  21.790  1.00  0.00           O
ATOM   1240  NE2 GLN    92      47.040  26.810  23.340  1.00  0.00           N
ATOM   1241 1HE2 GLN    92      47.240  26.270  24.170  1.00  0.00           H
ATOM   1242 2HE2 GLN    92      47.740  27.440  22.980  1.00  0.00           H
ATOM   1243  C   GLN    92      43.070  26.510  26.370  1.00  0.00           C
ATOM   1244  O   GLN    92      43.560  27.040  27.380  1.00  0.00           O
ATOM   1245  N   MET    93      42.810  25.230  26.440  1.00  0.00           N
ATOM   1246  H   MET    93      42.340  24.830  25.640  1.00  0.00           H
ATOM   1247  CA  MET    93      43.020  24.400  27.610  1.00  0.00           C
ATOM   1248  HA  MET    93      43.730  24.900  28.260  1.00  0.00           H
ATOM   1249  CB  MET    93      41.700  24.380  28.360  1.00  0.00           C
ATOM   1250  HB1 MET    93      41.490  25.420  28.590  1.00  0.00           H
ATOM   1251  HB2 MET    93      41.750  23.790  29.280  1.00  0.00           H
ATOM   1252  CG  MET    93      40.450  24.000  27.540  1.00  0.00           C
ATOM   1253  HG1 MET    93      40.450  22.970  27.180  1.00  0.00           H
ATOM   1254  HG2 MET    93      40.350  24.650  26.670  1.00  0.00           H
ATOM   1255  SD  MET    93      38.900  24.270  28.470  1.00  0.00           S
ATOM   1256  CE  MET    93      38.890  22.760  29.360  1.00  0.00           C
ATOM   1257  HE1 MET    93      38.580  21.930  28.730  1.00  0.00           H
ATOM   1258  HE2 MET    93      39.890  22.590  29.760  1.00  0.00           H
ATOM   1259  HE3 MET    93      38.200  22.810  30.200  1.00  0.00           H
ATOM   1260  C   MET    93      43.630  23.060  27.200  1.00  0.00           C
ATOM   1261  O   MET    93      43.020  22.290  26.410  1.00  0.00           O
ATOM   1262  N   ASN    94      44.890  22.840  27.600  1.00  0.00           N
ATOM   1263  H   ASN    94      45.440  23.540  28.070  1.00  0.00           H
ATOM   1264  CA  ASN    94      45.620  21.640  27.160  1.00  0.00           C
ATOM   1265  HA  ASN    94      45.050  21.110  26.400  1.00  0.00           H
ATOM   1266  CB  ASN    94      46.960  22.040  26.520  1.00  0.00           C
ATOM   1267  HB1 ASN    94      47.460  21.110  26.240  1.00  0.00           H
ATOM   1268  HB2 ASN    94      47.620  22.510  27.250  1.00  0.00           H
ATOM   1269  CG  ASN    94      46.620  22.860  25.260  1.00  0.00           C
ATOM   1270  OD1 ASN    94      46.010  22.400  24.300  1.00  0.00           O
ATOM   1271  ND2 ASN    94      47.220  23.970  25.000  1.00  0.00           N
ATOM   1272 1HD2 ASN    94      48.070  24.130  25.520  1.00  0.00           H
ATOM   1273 2HD2 ASN    94      47.260  24.220  24.020  1.00  0.00           H
ATOM   1274  C   ASN    94      45.720  20.540  28.170  1.00  0.00           C
ATOM   1275  O   ASN    94      45.540  20.800  29.370  1.00  0.00           O
ATOM   1276  N   SER    95      46.000  19.320  27.680  1.00  0.00           N
ATOM   1277  H   SER    95      45.780  19.240  26.700  1.00  0.00           H
ATOM   1278  CA  SER    95      46.510  18.100  28.470  1.00  0.00           C
ATOM   1279  HA  SER    95      46.290  17.190  27.900  1.00  0.00           H
ATOM   1280  CB  SER    95      48.020  18.140  28.730  1.00  0.00           C
ATOM   1281  HB1 SER    95      48.330  17.290  29.340  1.00  0.00           H
ATOM   1282  HB2 SER    95      48.240  19.030  29.330  1.00  0.00           H
ATOM   1283  OG  SER    95      48.690  18.210  27.500  1.00  0.00           O
ATOM   1284  HG  SER    95      49.510  18.680  27.670  1.00  0.00           H
ATOM   1285  C   SER    95      45.710  17.880  29.730  1.00  0.00           C
ATOM   1286  O   SER    95      46.220  17.670  30.870  1.00  0.00           O
ATOM   1287  N   LEU    96      44.400  17.800  29.580  1.00  0.00           N
ATOM   1288  H   LEU    96      44.180  17.940  28.600  1.00  0.00           H
ATOM   1289  CA  LEU    96      43.320  17.910  30.570  1.00  0.00           C
ATOM   1290  HA  LEU    96      43.530  18.730  31.260  1.00  0.00           H
ATOM   1291  CB  LEU    96      42.010  18.130  29.800  1.00  0.00           C
ATOM   1292  HB1 LEU    96      41.180  18.020  30.510  1.00  0.00           H
ATOM   1293  HB2 LEU    96      41.900  17.300  29.100  1.00  0.00           H
ATOM   1294  CG  LEU    96      41.870  19.470  29.090  1.00  0.00           C
ATOM   1295  HG  LEU    96      42.700  19.520  28.390  1.00  0.00           H
ATOM   1296  CD1 LEU    96      40.450  19.540  28.410  1.00  0.00           C
ATOM   1297 1HD1 LEU    96      40.450  18.800  27.610  1.00  0.00           H
ATOM   1298 2HD1 LEU    96      39.720  19.350  29.200  1.00  0.00           H
ATOM   1299 3HD1 LEU    96      40.280  20.550  28.030  1.00  0.00           H
ATOM   1300  CD2 LEU    96      41.950  20.660  30.000  1.00  0.00           C
ATOM   1301 1HD2 LEU    96      41.150  20.740  30.740  1.00  0.00           H
ATOM   1302 2HD2 LEU    96      42.960  20.640  30.420  1.00  0.00           H
ATOM   1303 3HD2 LEU    96      41.700  21.560  29.440  1.00  0.00           H
ATOM   1304  C   LEU    96      43.280  16.770  31.660  1.00  0.00           C
ATOM   1305  O   LEU    96      43.730  15.670  31.430  1.00  0.00           O
ATOM   1306  N   LYS    97      42.670  17.110  32.750  1.00  0.00           N
ATOM   1307  H   LYS    97      42.400  18.080  32.890  1.00  0.00           H
ATOM   1308  CA  LYS    97      42.510  16.210  33.870  1.00  0.00           C
ATOM   1309  HA  LYS    97      42.740  15.210  33.520  1.00  0.00           H
ATOM   1310  CB  LYS    97      43.560  16.570  34.960  1.00  0.00           C
ATOM   1311  HB1 LYS    97      43.300  15.980  35.840  1.00  0.00           H
ATOM   1312  HB2 LYS    97      43.590  17.630  35.220  1.00  0.00           H
ATOM   1313  CG  LYS    97      45.020  16.240  34.720  1.00  0.00           C
ATOM   1314  HG1 LYS    97      45.220  16.590  33.710  1.00  0.00           H
ATOM   1315  HG2 LYS    97      45.150  15.170  34.880  1.00  0.00           H
ATOM   1316  CD  LYS    97      45.870  17.060  35.650  1.00  0.00           C
ATOM   1317  HD1 LYS    97      45.530  17.020  36.680  1.00  0.00           H
ATOM   1318  HD2 LYS    97      45.880  18.110  35.350  1.00  0.00           H
ATOM   1319  CE  LYS    97      47.260  16.490  35.700  1.00  0.00           C
ATOM   1320  HE1 LYS    97      47.900  16.920  34.930  1.00  0.00           H
ATOM   1321  HE2 LYS    97      47.220  15.420  35.540  1.00  0.00           H
ATOM   1322  NZ  LYS    97      47.760  16.860  37.060  1.00  0.00           N
ATOM   1323  HZ1 LYS    97      47.880  17.860  37.130  1.00  0.00           H
ATOM   1324  HZ2 LYS    97      47.200  16.470  37.810  1.00  0.00           H
ATOM   1325  HZ3 LYS    97      48.690  16.520  37.240  1.00  0.00           H
ATOM   1326  C   LYS    97      41.030  16.180  34.440  1.00  0.00           C
ATOM   1327  O   LYS    97      40.260  17.070  34.100  1.00  0.00           O
ATOM   1328  N   PRO    98      40.670  15.150  35.220  1.00  0.00           N
ATOM   1329  CD  PRO    98      41.390  13.960  35.620  1.00  0.00           C
ATOM   1330  HD1 PRO    98      42.050  14.100  36.480  1.00  0.00           H
ATOM   1331  HD2 PRO    98      41.860  13.470  34.770  1.00  0.00           H
ATOM   1332  CG  PRO    98      40.360  12.970  36.110  1.00  0.00           C
ATOM   1333  HG1 PRO    98      40.790  12.260  36.810  1.00  0.00           H
ATOM   1334  HG2 PRO    98      39.980  12.370  35.280  1.00  0.00           H
ATOM   1335  CB  PRO    98      39.260  13.790  36.700  1.00  0.00           C
ATOM   1336  HB1 PRO    98      39.450  13.860  37.770  1.00  0.00           H
ATOM   1337  HB2 PRO    98      38.290  13.330  36.530  1.00  0.00           H
ATOM   1338  CA  PRO    98      39.380  15.170  35.950  1.00  0.00           C
ATOM   1339  HA  PRO    98      38.570  15.150  35.220  1.00  0.00           H
ATOM   1340  C   PRO    98      39.220  16.410  36.910  1.00  0.00           C
ATOM   1341  O   PRO    98      38.080  16.770  37.190  1.00  0.00           O
ATOM   1342  N   GLU    99      40.260  17.180  37.250  1.00  0.00           N
ATOM   1343  H   GLU    99      41.190  16.930  36.960  1.00  0.00           H
ATOM   1344  CA  GLU    99      40.100  18.460  37.930  1.00  0.00           C
ATOM   1345  HA  GLU    99      39.430  18.340  38.790  1.00  0.00           H
ATOM   1346  CB  GLU    99      41.450  18.850  38.520  1.00  0.00           C
ATOM   1347  HB1 GLU    99      41.840  18.170  39.270  1.00  0.00           H
ATOM   1348  HB2 GLU    99      41.370  19.810  39.030  1.00  0.00           H
ATOM   1349  CG  GLU    99      42.560  18.980  37.450  1.00  0.00           C
ATOM   1350  HG1 GLU    99      42.120  19.340  36.510  1.00  0.00           H
ATOM   1351  HG2 GLU    99      42.830  17.960  37.190  1.00  0.00           H
ATOM   1352  CD  GLU    99      43.790  19.800  37.880  1.00  0.00           C
ATOM   1353  OE1 GLU    99      44.610  20.150  37.070  1.00  0.00           O
ATOM   1354  OE2 GLU    99      43.880  20.200  39.090  1.00  0.00           O
ATOM   1355  C   GLU    99      39.560  19.570  36.970  1.00  0.00           C
ATOM   1356  O   GLU    99      39.130  20.620  37.440  1.00  0.00           O
ATOM   1357  N   ASP   100      39.580  19.350  35.650  1.00  0.00           N
ATOM   1358  H   ASP   100      39.860  18.500  35.190  1.00  0.00           H
ATOM   1359  CA  ASP   100      38.990  20.220  34.650  1.00  0.00           C
ATOM   1360  HA  ASP   100      39.090  21.190  35.150  1.00  0.00           H
ATOM   1361  CB  ASP   100      39.820  20.340  33.350  1.00  0.00           C
ATOM   1362  HB1 ASP   100      39.530  21.130  32.660  1.00  0.00           H
ATOM   1363  HB2 ASP   100      39.630  19.370  32.900  1.00  0.00           H
ATOM   1364  CG  ASP   100      41.330  20.580  33.680  1.00  0.00           C
ATOM   1365  OD1 ASP   100      41.640  21.440  34.500  1.00  0.00           O
ATOM   1366  OD2 ASP   100      42.130  19.890  32.980  1.00  0.00           O
ATOM   1367  C   ASP   100      37.490  19.940  34.370  1.00  0.00           C
ATOM   1368  O   ASP   100      36.780  20.790  33.830  1.00  0.00           O
ATOM   1369  N   THR   101      36.980  18.740  34.690  1.00  0.00           N
ATOM   1370  H   THR   101      37.550  18.120  35.240  1.00  0.00           H
ATOM   1371  CA  THR   101      35.590  18.370  34.740  1.00  0.00           C
ATOM   1372  HA  THR   101      35.180  18.310  33.730  1.00  0.00           H
ATOM   1373  CB  THR   101      35.350  16.930  35.240  1.00  0.00           C
ATOM   1374  HB  THR   101      35.720  16.970  36.270  1.00  0.00           H
ATOM   1375  CG2 THR   101      33.860  16.570  35.260  1.00  0.00           C
ATOM   1376 1HG2 THR   101      33.440  17.230  34.500  1.00  0.00           H
ATOM   1377 2HG2 THR   101      33.640  15.570  34.890  1.00  0.00           H
ATOM   1378 3HG2 THR   101      33.390  16.770  36.230  1.00  0.00           H
ATOM   1379  OG1 THR   101      36.030  16.090  34.440  1.00  0.00           O
ATOM   1380  HG1 THR   101      35.920  15.290  34.960  1.00  0.00           H
ATOM   1381  C   THR   101      34.680  19.350  35.520  1.00  0.00           C
ATOM   1382  O   THR   101      34.700  19.420  36.780  1.00  0.00           O
ATOM   1383  N   ALA   102      33.970  20.260  34.820  1.00  0.00           N
ATOM   1384  H   ALA   102      33.930  20.110  33.830  1.00  0.00           H
ATOM   1385  CA  ALA   102      33.150  21.290  35.400  1.00  0.00           C
ATOM   1386  HA  ALA   102      32.600  20.850  36.240  1.00  0.00           H
ATOM   1387  CB  ALA   102      34.110  22.490  35.950  1.00  0.00           C
ATOM   1388  HB1 ALA   102      33.570  23.380  36.260  1.00  0.00           H
ATOM   1389  HB2 ALA   102      34.700  22.140  36.800  1.00  0.00           H
ATOM   1390  HB3 ALA   102      34.800  22.730  35.140  1.00  0.00           H
ATOM   1391  C   ALA   102      32.210  21.900  34.420  1.00  0.00           C
ATOM   1392  O   ALA   102      32.260  21.580  33.240  1.00  0.00           O
ATOM   1393  N   VAL   103      31.340  22.770  34.910  1.00  0.00           N
ATOM   1394  H   VAL   103      31.450  23.060  35.870  1.00  0.00           H
ATOM   1395  CA  VAL   103      30.560  23.670  34.000  1.00  0.00           C
ATOM   1396  HA  VAL   103      30.570  23.270  32.990  1.00  0.00           H
ATOM   1397  CB  VAL   103      29.120  23.830  34.430  1.00  0.00           C
ATOM   1398  HB  VAL   103      29.130  24.610  35.200  1.00  0.00           H
ATOM   1399  CG1 VAL   103      28.270  24.290  33.210  1.00  0.00           C
ATOM   1400 1HG1 VAL   103      28.650  25.200  32.750  1.00  0.00           H
ATOM   1401 2HG1 VAL   103      28.230  23.500  32.460  1.00  0.00           H
ATOM   1402 3HG1 VAL   103      27.260  24.460  33.560  1.00  0.00           H
ATOM   1403  CG2 VAL   103      28.580  22.450  34.900  1.00  0.00           C
ATOM   1404 1HG2 VAL   103      28.940  22.260  35.920  1.00  0.00           H
ATOM   1405 2HG2 VAL   103      27.490  22.420  34.910  1.00  0.00           H
ATOM   1406 3HG2 VAL   103      28.970  21.720  34.200  1.00  0.00           H
ATOM   1407  C   VAL   103      31.330  25.020  33.930  1.00  0.00           C
ATOM   1408  O   VAL   103      31.740  25.580  34.980  1.00  0.00           O
ATOM   1409  N   TYR   104      31.630  25.520  32.730  1.00  0.00           N
ATOM   1410  H   TYR   104      31.140  25.170  31.920  1.00  0.00           H
ATOM   1411  CA  TYR   104      32.430  26.740  32.480  1.00  0.00           C
ATOM   1412  HA  TYR   104      33.010  26.940  33.370  1.00  0.00           H
ATOM   1413  CB  TYR   104      33.470  26.480  31.390  1.00  0.00           C
ATOM   1414  HB1 TYR   104      33.950  27.390  31.020  1.00  0.00           H
ATOM   1415  HB2 TYR   104      32.990  25.880  30.610  1.00  0.00           H
ATOM   1416  CG  TYR   104      34.670  25.650  31.900  1.00  0.00           C
ATOM   1417  CD1 TYR   104      34.480  24.250  32.110  1.00  0.00           C
ATOM   1418  HD1 TYR   104      33.480  23.860  31.960  1.00  0.00           H
ATOM   1419  CE1 TYR   104      35.540  23.440  32.450  1.00  0.00           C
ATOM   1420  HE1 TYR   104      35.360  22.410  32.720  1.00  0.00           H
ATOM   1421  CZ  TYR   104      36.830  24.000  32.680  1.00  0.00           C
ATOM   1422  OH  TYR   104      37.790  23.190  33.260  1.00  0.00           O
ATOM   1423  HH  TYR   104      37.420  22.300  33.290  1.00  0.00           H
ATOM   1424  CE2 TYR   104      37.090  25.380  32.430  1.00  0.00           C
ATOM   1425  HE2 TYR   104      38.070  25.810  32.550  1.00  0.00           H
ATOM   1426  CD2 TYR   104      35.980  26.190  32.100  1.00  0.00           C
ATOM   1427  HD2 TYR   104      36.200  27.240  31.920  1.00  0.00           H
ATOM   1428  C   TYR   104      31.580  27.900  32.210  1.00  0.00           C
ATOM   1429  O   TYR   104      30.720  27.710  31.350  1.00  0.00           O
ATOM   1430  N   TYR   105      31.660  29.030  32.890  1.00  0.00           N
ATOM   1431  H   TYR   105      32.380  29.160  33.570  1.00  0.00           H
ATOM   1432  CA  TYR   105      30.840  30.290  32.610  1.00  0.00           C
ATOM   1433  HA  TYR   105      30.030  30.100  31.900  1.00  0.00           H
ATOM   1434  CB  TYR   105      30.220  30.780  33.880  1.00  0.00           C
ATOM   1435  HB1 TYR   105      29.710  31.740  33.880  1.00  0.00           H
ATOM   1436  HB2 TYR   105      31.030  31.050  34.570  1.00  0.00           H
ATOM   1437  CG  TYR   105      29.490  29.680  34.610  1.00  0.00           C
ATOM   1438  CD1 TYR   105      30.210  28.860  35.490  1.00  0.00           C
ATOM   1439  HD1 TYR   105      31.240  29.050  35.780  1.00  0.00           H
ATOM   1440  CE1 TYR   105      29.580  27.760  36.070  1.00  0.00           C
ATOM   1441  HE1 TYR   105      30.070  27.180  36.840  1.00  0.00           H
ATOM   1442  CZ  TYR   105      28.210  27.440  35.770  1.00  0.00           C
ATOM   1443  OH  TYR   105      27.590  26.390  36.400  1.00  0.00           O
ATOM   1444  HH  TYR   105      26.640  26.390  36.250  1.00  0.00           H
ATOM   1445  CE2 TYR   105      27.510  28.260  34.870  1.00  0.00           C
ATOM   1446  HE2 TYR   105      26.480  28.050  34.610  1.00  0.00           H
ATOM   1447  CD2 TYR   105      28.170  29.360  34.260  1.00  0.00           C
ATOM   1448  HD2 TYR   105      27.710  29.940  33.470  1.00  0.00           H
ATOM   1449  C   TYR   105      31.820  31.300  31.980  1.00  0.00           C
ATOM   1450  O   TYR   105      32.770  31.730  32.680  1.00  0.00           O
ATOM   1451  N   CYS   106      31.440  31.930  30.820  1.00  0.00           N
ATOM   1452  H   CYS   106      30.560  31.700  30.370  1.00  0.00           H
ATOM   1453  CA  CYS   106      32.040  33.210  30.390  1.00  0.00           C
ATOM   1454  HA  CYS   106      33.110  33.250  30.590  1.00  0.00           H
ATOM   1455  CB  CYS   106      31.950  33.210  28.870  1.00  0.00           C
ATOM   1456  HB1 CYS   106      30.880  33.130  28.640  1.00  0.00           H
ATOM   1457  HB2 CYS   106      32.450  32.370  28.400  1.00  0.00           H
ATOM   1458  SG  CYS   106      32.630  34.620  28.010  1.00  0.00           S
ATOM   1459  C   CYS   106      31.470  34.430  31.100  1.00  0.00           C
ATOM   1460  O   CYS   106      30.340  34.350  31.590  1.00  0.00           O
ATOM   1461  N   ALA   107      32.280  35.540  31.090  1.00  0.00           N
ATOM   1462  H   ALA   107      33.220  35.470  30.740  1.00  0.00           H
ATOM   1463  CA  ALA   107      31.840  36.880  31.610  1.00  0.00           C
ATOM   1464  HA  ALA   107      30.770  37.030  31.530  1.00  0.00           H
ATOM   1465  CB  ALA   107      32.070  36.920  33.090  1.00  0.00           C
ATOM   1466  HB1 ALA   107      33.130  37.050  33.300  1.00  0.00           H
ATOM   1467  HB2 ALA   107      31.500  37.710  33.580  1.00  0.00           H
ATOM   1468  HB3 ALA   107      31.770  35.960  33.500  1.00  0.00           H
ATOM   1469  C   ALA   107      32.570  38.100  30.910  1.00  0.00           C
ATOM   1470  O   ALA   107      33.630  37.870  30.310  1.00  0.00           O
ATOM   1471  N   ALA   108      32.090  39.330  31.060  1.00  0.00           N
ATOM   1472  H   ALA   108      31.180  39.380  31.500  1.00  0.00           H
ATOM   1473  CA  ALA   108      32.680  40.590  30.660  1.00  0.00           C
ATOM   1474  HA  ALA   108      33.760  40.410  30.650  1.00  0.00           H
ATOM   1475  CB  ALA   108      32.120  41.010  29.320  1.00  0.00           C
ATOM   1476  HB1 ALA   108      31.040  41.070  29.470  1.00  0.00           H
ATOM   1477  HB2 ALA   108      32.680  41.900  29.040  1.00  0.00           H
ATOM   1478  HB3 ALA   108      32.460  40.290  28.580  1.00  0.00           H
ATOM   1479  C   ALA   108      32.460  41.780  31.680  1.00  0.00           C
ATOM   1480  O   ALA   108      31.360  42.030  32.150  1.00  0.00           O
ATOM   1481  N   ASP   109      33.560  42.500  32.070  1.00  0.00           N
ATOM   1482  H   ASP   109      34.460  42.230  31.700  1.00  0.00           H
ATOM   1483  CA  ASP   109      33.460  43.580  33.040  1.00  0.00           C
ATOM   1484  HA  ASP   109      32.400  43.840  33.040  1.00  0.00           H
ATOM   1485  CB  ASP   109      33.970  43.190  34.360  1.00  0.00           C
ATOM   1486  HB1 ASP   109      35.050  43.350  34.380  1.00  0.00           H
ATOM   1487  HB2 ASP   109      33.770  42.140  34.550  1.00  0.00           H
ATOM   1488  CG  ASP   109      33.340  44.080  35.430  1.00  0.00           C
ATOM   1489  OD1 ASP   109      32.140  43.930  35.660  1.00  0.00           O
ATOM   1490  OD2 ASP   109      34.050  45.020  35.930  1.00  0.00           O
ATOM   1491  C   ASP   109      34.240  44.830  32.580  1.00  0.00           C
ATOM   1492  O   ASP   109      35.230  44.700  31.850  1.00  0.00           O
ATOM   1493  N   ARG   110      33.860  46.070  33.020  1.00  0.00           N
ATOM   1494  H   ARG   110      33.100  46.240  33.670  1.00  0.00           H
ATOM   1495  CA  ARG   110      34.570  47.360  32.670  1.00  0.00           C
ATOM   1496  HA  ARG   110      34.930  47.280  31.650  1.00  0.00           H
ATOM   1497  CB  ARG   110      33.550  48.490  32.830  1.00  0.00           C
ATOM   1498  HB1 ARG   110      33.090  48.640  33.810  1.00  0.00           H
ATOM   1499  HB2 ARG   110      32.750  48.280  32.130  1.00  0.00           H
ATOM   1500  CG  ARG   110      34.010  49.880  32.340  1.00  0.00           C
ATOM   1501  HG1 ARG   110      34.900  50.200  32.880  1.00  0.00           H
ATOM   1502  HG2 ARG   110      33.240  50.600  32.650  1.00  0.00           H
ATOM   1503  CD  ARG   110      34.370  50.000  30.870  1.00  0.00           C
ATOM   1504  HD1 ARG   110      33.540  49.940  30.170  1.00  0.00           H
ATOM   1505  HD2 ARG   110      35.130  49.270  30.590  1.00  0.00           H
ATOM   1506  NE  ARG   110      35.050  51.290  30.690  1.00  0.00           N
ATOM   1507  HE  ARG   110      34.430  52.090  30.750  1.00  0.00           H
ATOM   1508  CZ  ARG   110      36.300  51.620  30.640  1.00  0.00           C
ATOM   1509  NH1 ARG   110      37.240  50.780  30.940  1.00  0.00           N
ATOM   1510 1HH1 ARG   110      37.100  49.790  30.920  1.00  0.00           H
ATOM   1511 2HH1 ARG   110      38.230  50.970  31.030  1.00  0.00           H
ATOM   1512  NH2 ARG   110      36.720  52.820  30.290  1.00  0.00           N
ATOM   1513 1HH2 ARG   110      36.060  53.510  29.950  1.00  0.00           H
ATOM   1514 2HH2 ARG   110      37.700  53.070  30.330  1.00  0.00           H
ATOM   1515  C   ARG   110      35.860  47.520  33.510  1.00  0.00           C
ATOM   1516  O   ARG   110      36.710  48.250  33.030  1.00  0.00           O
ATOM   1517  N   PHE   111      36.010  46.780  34.570  1.00  0.00           N
ATOM   1518  H   PHE   111      35.190  46.220  34.770  1.00  0.00           H
ATOM   1519  CA  PHE   111      37.080  46.980  35.570  1.00  0.00           C
ATOM   1520  HA  PHE   111      37.850  47.520  35.010  1.00  0.00           H
ATOM   1521  CB  PHE   111      36.620  47.960  36.640  1.00  0.00           C
ATOM   1522  HB1 PHE   111      37.510  48.140  37.250  1.00  0.00           H
ATOM   1523  HB2 PHE   111      35.860  47.540  37.300  1.00  0.00           H
ATOM   1524  CG  PHE   111      36.080  49.330  36.100  1.00  0.00           C
ATOM   1525  CD1 PHE   111      34.750  49.710  36.260  1.00  0.00           C
ATOM   1526  HD1 PHE   111      34.000  49.080  36.700  1.00  0.00           H
ATOM   1527  CE1 PHE   111      34.400  50.990  35.780  1.00  0.00           C
ATOM   1528  HE1 PHE   111      33.370  51.330  35.800  1.00  0.00           H
ATOM   1529  CZ  PHE   111      35.340  51.830  35.210  1.00  0.00           C
ATOM   1530  HZ  PHE   111      35.070  52.840  34.940  1.00  0.00           H
ATOM   1531  CE2 PHE   111      36.700  51.420  34.990  1.00  0.00           C
ATOM   1532  HE2 PHE   111      37.430  51.990  34.450  1.00  0.00           H
ATOM   1533  CD2 PHE   111      37.060  50.180  35.500  1.00  0.00           C
ATOM   1534  HD2 PHE   111      38.100  49.900  35.390  1.00  0.00           H
ATOM   1535  C   PHE   111      37.790  45.720  36.190  1.00  0.00           C
ATOM   1536  O   PHE   111      39.070  45.730  36.270  1.00  0.00           O
ATOM   1537  N   LEU   112      36.970  44.800  36.650  1.00  0.00           N
ATOM   1538  H   LEU   112      35.970  44.980  36.660  1.00  0.00           H
ATOM   1539  CA  LEU   112      37.530  43.660  37.410  1.00  0.00           C
ATOM   1540  HA  LEU   112      38.230  44.050  38.150  1.00  0.00           H
ATOM   1541  CB  LEU   112      36.390  42.990  38.180  1.00  0.00           C
ATOM   1542  HB1 LEU   112      36.890  42.150  38.660  1.00  0.00           H
ATOM   1543  HB2 LEU   112      35.560  42.690  37.530  1.00  0.00           H
ATOM   1544  CG  LEU   112      35.680  43.930  39.190  1.00  0.00           C
ATOM   1545  HG  LEU   112      35.270  44.760  38.620  1.00  0.00           H
ATOM   1546  CD1 LEU   112      34.440  43.350  39.930  1.00  0.00           C
ATOM   1547 1HD1 LEU   112      33.650  43.090  39.230  1.00  0.00           H
ATOM   1548 2HD1 LEU   112      34.620  42.400  40.440  1.00  0.00           H
ATOM   1549 3HD1 LEU   112      34.170  44.060  40.710  1.00  0.00           H
ATOM   1550  CD2 LEU   112      36.640  44.520  40.270  1.00  0.00           C
ATOM   1551 1HD2 LEU   112      37.300  45.260  39.820  1.00  0.00           H
ATOM   1552 2HD2 LEU   112      36.080  45.080  41.020  1.00  0.00           H
ATOM   1553 3HD2 LEU   112      37.200  43.670  40.660  1.00  0.00           H
ATOM   1554  C   LEU   112      38.440  42.660  36.660  1.00  0.00           C
ATOM   1555  O   LEU   112      38.460  42.770  35.430  1.00  0.00           O
ATOM   1556  N   THR   113      39.220  41.760  37.260  1.00  0.00           N
ATOM   1557  H   THR   113      39.370  41.870  38.250  1.00  0.00           H
ATOM   1558  CA  THR   113      40.050  40.690  36.550  1.00  0.00           C
ATOM   1559  HA  THR   113      39.710  40.610  35.510  1.00  0.00           H
ATOM   1560  CB  THR   113      41.580  40.990  36.510  1.00  0.00           C
ATOM   1561  HB  THR   113      42.190  40.150  36.180  1.00  0.00           H
ATOM   1562  CG2 THR   113      41.820  42.110  35.500  1.00  0.00           C
ATOM   1563 1HG2 THR   113      42.870  42.380  35.630  1.00  0.00           H
ATOM   1564 2HG2 THR   113      41.690  41.580  34.560  1.00  0.00           H
ATOM   1565 3HG2 THR   113      41.180  42.970  35.670  1.00  0.00           H
ATOM   1566  OG1 THR   113      42.040  41.240  37.820  1.00  0.00           O
ATOM   1567  HG1 THR   113      42.820  41.800  37.730  1.00  0.00           H
ATOM   1568  C   THR   113      39.830  39.250  37.030  1.00  0.00           C
ATOM   1569  O   THR   113      39.530  38.420  36.260  1.00  0.00           O
ATOM   1570  N   ARG   132      39.960  38.970  38.350  1.00  0.00           N
ATOM   1571  H   ARG   132      40.250  39.770  38.890  1.00  0.00           H
ATOM   1572  CA  ARG   132      39.830  37.680  38.960  1.00  0.00           C
ATOM   1573  HA  ARG   132      39.530  36.920  38.240  1.00  0.00           H
ATOM   1574  CB  ARG   132      41.100  37.230  39.660  1.00  0.00           C
ATOM   1575  HB1 ARG   132      40.940  36.210  40.010  1.00  0.00           H
ATOM   1576  HB2 ARG   132      41.260  37.940  40.480  1.00  0.00           H
ATOM   1577  CG  ARG   132      42.330  37.250  38.750  1.00  0.00           C
ATOM   1578  HG1 ARG   132      42.500  38.240  38.300  1.00  0.00           H
ATOM   1579  HG2 ARG   132      42.160  36.590  37.900  1.00  0.00           H
ATOM   1580  CD  ARG   132      43.620  36.800  39.460  1.00  0.00           C
ATOM   1581  HD1 ARG   132      44.240  36.350  38.670  1.00  0.00           H
ATOM   1582  HD2 ARG   132      43.230  36.010  40.110  1.00  0.00           H
ATOM   1583  NE  ARG   132      44.400  37.890  40.090  1.00  0.00           N
ATOM   1584  HE  ARG   132      44.100  38.810  39.800  1.00  0.00           H
ATOM   1585  CZ  ARG   132      45.300  37.860  41.070  1.00  0.00           C
ATOM   1586  NH1 ARG   132      45.590  36.730  41.740  1.00  0.00           N
ATOM   1587 1HH1 ARG   132      45.160  35.860  41.450  1.00  0.00           H
ATOM   1588 2HH1 ARG   132      46.330  36.660  42.420  1.00  0.00           H
ATOM   1589  NH2 ARG   132      45.930  38.990  41.460  1.00  0.00           N
ATOM   1590 1HH2 ARG   132      45.590  39.870  41.110  1.00  0.00           H
ATOM   1591 2HH2 ARG   132      46.410  39.040  42.350  1.00  0.00           H
ATOM   1592  C   ARG   132      38.720  37.630  40.010  1.00  0.00           C
ATOM   1593  O   ARG   132      38.350  36.550  40.410  1.00  0.00           O
ATOM   1594  N   SER   133      38.250  38.740  40.530  1.00  0.00           N
ATOM   1595  H   SER   133      38.700  39.570  40.170  1.00  0.00           H
ATOM   1596  CA  SER   133      37.090  38.940  41.440  1.00  0.00           C
ATOM   1597  HA  SER   133      37.200  38.380  42.360  1.00  0.00           H
ATOM   1598  CB  SER   133      37.020  40.410  41.840  1.00  0.00           C
ATOM   1599  HB1 SER   133      36.150  40.560  42.480  1.00  0.00           H
ATOM   1600  HB2 SER   133      36.760  41.140  41.070  1.00  0.00           H
ATOM   1601  OG  SER   133      38.220  40.810  42.530  1.00  0.00           O
ATOM   1602  HG  SER   133      37.960  41.500  43.130  1.00  0.00           H
ATOM   1603  C   SER   133      35.830  38.410  40.810  1.00  0.00           C
ATOM   1604  O   SER   133      35.580  38.740  39.660  1.00  0.00           O
ATOM   1605  N   VAL   134      35.030  37.660  41.580  1.00  0.00           N
ATOM   1606  H   VAL   134      35.230  37.600  42.560  1.00  0.00           H
ATOM   1607  CA  VAL   134      33.780  37.060  41.040  1.00  0.00           C
ATOM   1608  HA  VAL   134      34.150  36.530  40.160  1.00  0.00           H
ATOM   1609  CB  VAL   134      33.190  36.080  42.060  1.00  0.00           C
ATOM   1610  HB  VAL   134      32.420  35.490  41.560  1.00  0.00           H
ATOM   1611  CG1 VAL   134      34.200  34.990  42.370  1.00  0.00           C
ATOM   1612 1HG1 VAL   134      33.710  34.350  43.110  1.00  0.00           H
ATOM   1613 2HG1 VAL   134      34.360  34.390  41.470  1.00  0.00           H
ATOM   1614 3HG1 VAL   134      35.140  35.360  42.770  1.00  0.00           H
ATOM   1615  CG2 VAL   134      32.620  36.770  43.330  1.00  0.00           C
ATOM   1616 1HG2 VAL   134      31.570  36.950  43.100  1.00  0.00           H
ATOM   1617 2HG2 VAL   134      32.650  36.110  44.190  1.00  0.00           H
ATOM   1618 3HG2 VAL   134      33.190  37.670  43.500  1.00  0.00           H
ATOM   1619  C   VAL   134      32.650  38.020  40.460  1.00  0.00           C
ATOM   1620  O   VAL   134      31.650  37.540  39.960  1.00  0.00           O
ATOM   1621  N   LYS   135      32.770  39.350  40.600  1.00  0.00           N
ATOM   1622  H   LYS   135      33.710  39.610  40.860  1.00  0.00           H
ATOM   1623  CA  LYS   135      31.600  40.270  40.610  1.00  0.00           C
ATOM   1624  HA  LYS   135      30.640  39.740  40.640  1.00  0.00           H
ATOM   1625  CB  LYS   135      31.670  41.180  41.820  1.00  0.00           C
ATOM   1626  HB1 LYS   135      31.080  42.090  41.720  1.00  0.00           H
ATOM   1627  HB2 LYS   135      32.700  41.500  41.940  1.00  0.00           H
ATOM   1628  CG  LYS   135      31.080  40.490  43.070  1.00  0.00           C
ATOM   1629  HG1 LYS   135      31.590  39.550  43.280  1.00  0.00           H
ATOM   1630  HG2 LYS   135      30.020  40.310  42.950  1.00  0.00           H
ATOM   1631  CD  LYS   135      31.300  41.350  44.290  1.00  0.00           C
ATOM   1632  HD1 LYS   135      30.860  42.330  44.110  1.00  0.00           H
ATOM   1633  HD2 LYS   135      32.360  41.510  44.500  1.00  0.00           H
ATOM   1634  CE  LYS   135      30.580  40.650  45.430  1.00  0.00           C
ATOM   1635  HE1 LYS   135      30.810  39.590  45.480  1.00  0.00           H
ATOM   1636  HE2 LYS   135      29.490  40.730  45.460  1.00  0.00           H
ATOM   1637  NZ  LYS   135      30.960  41.420  46.610  1.00  0.00           N
ATOM   1638  HZ1 LYS   135      30.790  42.390  46.390  1.00  0.00           H
ATOM   1639  HZ2 LYS   135      30.480  41.020  47.410  1.00  0.00           H
ATOM   1640  HZ3 LYS   135      31.950  41.300  46.780  1.00  0.00           H
ATOM   1641  C   LYS   135      31.410  40.920  39.270  1.00  0.00           C
ATOM   1642  O   LYS   135      31.070  42.130  39.280  1.00  0.00           O
ATOM   1643  N   TYR   136      31.700  40.260  38.150  1.00  0.00           N
ATOM   1644  H   TYR   136      32.050  39.320  38.210  1.00  0.00           H
ATOM   1645  CA  TYR   136      31.590  40.710  36.710  1.00  0.00           C
ATOM   1646  HA  TYR   136      32.170  41.590  36.470  1.00  0.00           H
ATOM   1647  CB  TYR   136      32.030  39.560  35.740  1.00  0.00           C
ATOM   1648  HB1 TYR   136      31.540  39.710  34.780  1.00  0.00           H
ATOM   1649  HB2 TYR   136      31.740  38.570  36.100  1.00  0.00           H
ATOM   1650  CG  TYR   136      33.530  39.530  35.460  1.00  0.00           C
ATOM   1651  CD1 TYR   136      34.480  39.390  36.520  1.00  0.00           C
ATOM   1652  HD1 TYR   136      34.040  39.280  37.500  1.00  0.00           H
ATOM   1653  CE1 TYR   136      35.830  39.260  36.200  1.00  0.00           C
ATOM   1654  HE1 TYR   136      36.510  39.010  37.000  1.00  0.00           H
ATOM   1655  CZ  TYR   136      36.310  39.280  34.850  1.00  0.00           C
ATOM   1656  OH  TYR   136      37.590  38.960  34.590  1.00  0.00           O
ATOM   1657  HH  TYR   136      38.110  38.460  35.230  1.00  0.00           H
ATOM   1658  CE2 TYR   136      35.410  39.440  33.780  1.00  0.00           C
ATOM   1659  HE2 TYR   136      35.800  39.490  32.770  1.00  0.00           H
ATOM   1660  CD2 TYR   136      34.030  39.520  34.110  1.00  0.00           C
ATOM   1661  HD2 TYR   136      33.260  39.600  33.360  1.00  0.00           H
ATOM   1662  C   TYR   136      30.160  41.100  36.420  1.00  0.00           C
ATOM   1663  O   TYR   136      29.150  40.500  36.970  1.00  0.00           O
ATOM   1664  N   ASP   137      29.990  42.060  35.510  1.00  0.00           N
ATOM   1665  H   ASP   137      30.810  42.560  35.190  1.00  0.00           H
ATOM   1666  CA  ASP   137      28.690  42.640  35.230  1.00  0.00           C
ATOM   1667  HA  ASP   137      28.070  42.690  36.130  1.00  0.00           H
ATOM   1668  CB  ASP   137      28.890  44.090  34.710  1.00  0.00           C
ATOM   1669  HB1 ASP   137      29.100  44.120  33.640  1.00  0.00           H
ATOM   1670  HB2 ASP   137      29.770  44.540  35.180  1.00  0.00           H
ATOM   1671  CG  ASP   137      27.680  44.980  35.060  1.00  0.00           C
ATOM   1672  OD1 ASP   137      27.700  46.170  34.650  1.00  0.00           O
ATOM   1673  OD2 ASP   137      26.840  44.600  35.850  1.00  0.00           O
ATOM   1674  C   ASP   137      27.820  41.760  34.270  1.00  0.00           C
ATOM   1675  O   ASP   137      26.650  41.410  34.610  1.00  0.00           O
ATOM   1676  N   TYR   138      28.410  41.370  33.140  1.00  0.00           N
ATOM   1677  H   TYR   138      29.400  41.390  32.950  1.00  0.00           H
ATOM   1678  CA  TYR   138      27.660  40.730  32.070  1.00  0.00           C
ATOM   1679  HA  TYR   138      26.580  40.850  32.100  1.00  0.00           H
ATOM   1680  CB  TYR   138      28.070  41.250  30.770  1.00  0.00           C
ATOM   1681  HB1 TYR   138      27.570  40.600  30.050  1.00  0.00           H
ATOM   1682  HB2 TYR   138      29.150  41.230  30.580  1.00  0.00           H
ATOM   1683  CG  TYR   138      27.560  42.650  30.500  1.00  0.00           C
ATOM   1684  CD1 TYR   138      28.280  43.850  30.730  1.00  0.00           C
ATOM   1685  HD1 TYR   138      29.290  43.730  31.080  1.00  0.00           H
ATOM   1686  CE1 TYR   138      27.760  45.130  30.490  1.00  0.00           C
ATOM   1687  HE1 TYR   138      28.370  46.010  30.620  1.00  0.00           H
ATOM   1688  CZ  TYR   138      26.370  45.220  30.080  1.00  0.00           C
ATOM   1689  OH  TYR   138      25.790  46.450  29.960  1.00  0.00           O
ATOM   1690  HH  TYR   138      24.840  46.330  29.870  1.00  0.00           H
ATOM   1691  CE2 TYR   138      25.600  44.070  29.780  1.00  0.00           C
ATOM   1692  HE2 TYR   138      24.560  44.130  29.480  1.00  0.00           H
ATOM   1693  CD2 TYR   138      26.200  42.790  30.010  1.00  0.00           C
ATOM   1694  HD2 TYR   138      25.680  41.870  29.760  1.00  0.00           H
ATOM   1695  C   TYR   138      28.060  39.190  32.160  1.00  0.00           C
ATOM   1696  O   TYR   138      29.200  38.790  32.440  1.00  0.00           O
ATOM   1697  N   TRP   139      27.100  38.320  31.920  1.00  0.00           N
ATOM   1698  H   TRP   139      26.190  38.690  31.680  1.00  0.00           H
ATOM   1699  CA  TRP   139      27.320  36.850  31.840  1.00  0.00           C
ATOM   1700  HA  TRP   139      28.340  36.550  31.610  1.00  0.00           H
ATOM   1701  CB  TRP   139      26.880  36.230  33.180  1.00  0.00           C
ATOM   1702  HB1 TRP   139      26.980  35.150  33.120  1.00  0.00           H
ATOM   1703  HB2 TRP   139      25.860  36.600  33.230  1.00  0.00           H
ATOM   1704  CG  TRP   139      27.660  36.560  34.380  1.00  0.00           C
ATOM   1705  CD1 TRP   139      27.490  37.630  35.140  1.00  0.00           C
ATOM   1706  HD1 TRP   139      26.760  38.410  35.020  1.00  0.00           H
ATOM   1707  NE1 TRP   139      28.350  37.690  36.190  1.00  0.00           N
ATOM   1708  HE1 TRP   139      28.370  38.510  36.780  1.00  0.00           H
ATOM   1709  CE2 TRP   139      29.150  36.540  36.170  1.00  0.00           C
ATOM   1710  CZ2 TRP   139      30.200  36.090  37.010  1.00  0.00           C
ATOM   1711  HZ2 TRP   139      30.500  36.670  37.870  1.00  0.00           H
ATOM   1712  CH2 TRP   139      30.830  34.840  36.760  1.00  0.00           C
ATOM   1713  HH2 TRP   139      31.480  34.310  37.440  1.00  0.00           H
ATOM   1714  CZ3 TRP   139      30.460  34.130  35.660  1.00  0.00           C
ATOM   1715  HZ3 TRP   139      30.920  33.180  35.460  1.00  0.00           H
ATOM   1716  CE3 TRP   139      29.500  34.630  34.750  1.00  0.00           C
ATOM   1717  HE3 TRP   139      29.290  33.980  33.910  1.00  0.00           H
ATOM   1718  CD2 TRP   139      28.770  35.830  35.020  1.00  0.00           C
ATOM   1719  C   TRP   139      26.410  36.240  30.760  1.00  0.00           C
ATOM   1720  O   TRP   139      25.400  36.720  30.280  1.00  0.00           O
ATOM   1721  N   GLY   140      26.960  35.110  30.260  1.00  0.00           N
ATOM   1722  H   GLY   140      27.710  34.660  30.780  1.00  0.00           H
ATOM   1723  CA  GLY   140      26.190  34.130  29.420  1.00  0.00           C
ATOM   1724  HA1 GLY   140      26.930  33.680  28.760  1.00  0.00           H
ATOM   1725  HA2 GLY   140      25.420  34.670  28.870  1.00  0.00           H
ATOM   1726  C   GLY   140      25.540  33.050  30.280  1.00  0.00           C
ATOM   1727  O   GLY   140      24.960  33.410  31.290  1.00  0.00           O
ATOM   1728  N   GLN   141      25.480  31.760  29.870  1.00  0.00           N
ATOM   1729  H   GLN   141      26.140  31.490  29.160  1.00  0.00           H
ATOM   1730  CA  GLN   141      24.730  30.680  30.540  1.00  0.00           C
ATOM   1731  HA  GLN   141      24.320  31.050  31.480  1.00  0.00           H
ATOM   1732  CB  GLN   141      23.680  30.250  29.510  1.00  0.00           C
ATOM   1733  HB1 GLN   141      23.200  29.320  29.820  1.00  0.00           H
ATOM   1734  HB2 GLN   141      24.290  29.970  28.650  1.00  0.00           H
ATOM   1735  CG  GLN   141      22.440  31.170  29.260  1.00  0.00           C
ATOM   1736  HG1 GLN   141      21.770  30.670  28.570  1.00  0.00           H
ATOM   1737  HG2 GLN   141      22.790  32.110  28.820  1.00  0.00           H
ATOM   1738  CD  GLN   141      21.600  31.430  30.510  1.00  0.00           C
ATOM   1739  OE1 GLN   141      20.500  30.950  30.620  1.00  0.00           O
ATOM   1740  NE2 GLN   141      22.010  32.230  31.400  1.00  0.00           N
ATOM   1741 1HE2 GLN   141      22.750  32.910  31.320  1.00  0.00           H
ATOM   1742 2HE2 GLN   141      21.420  32.480  32.180  1.00  0.00           H
ATOM   1743  C   GLN   141      25.560  29.460  30.980  1.00  0.00           C
ATOM   1744  O   GLN   141      25.160  28.810  31.970  1.00  0.00           O
ATOM   1745  N   GLY   142      26.730  29.260  30.360  1.00  0.00           N
ATOM   1746  H   GLY   142      26.790  29.810  29.520  1.00  0.00           H
ATOM   1747  CA  GLY   142      27.750  28.250  30.710  1.00  0.00           C
ATOM   1748  HA1 GLY   142      27.600  28.070  31.770  1.00  0.00           H
ATOM   1749  HA2 GLY   142      28.720  28.660  30.450  1.00  0.00           H
ATOM   1750  C   GLY   142      27.550  26.860  30.070  1.00  0.00           C
ATOM   1751  O   GLY   142      26.380  26.460  29.880  1.00  0.00           O
ATOM   1752  N   THR   143      28.640  26.110  29.880  1.00  0.00           N
ATOM   1753  H   THR   143      29.510  26.530  30.200  1.00  0.00           H
ATOM   1754  CA  THR   143      28.700  24.860  29.110  1.00  0.00           C
ATOM   1755  HA  THR   143      27.690  24.440  29.040  1.00  0.00           H
ATOM   1756  CB  THR   143      29.250  25.110  27.670  1.00  0.00           C
ATOM   1757  HB  THR   143      28.700  25.940  27.220  1.00  0.00           H
ATOM   1758  CG2 THR   143      30.710  25.460  27.590  1.00  0.00           C
ATOM   1759 1HG2 THR   143      30.970  26.280  28.260  1.00  0.00           H
ATOM   1760 2HG2 THR   143      31.260  24.550  27.840  1.00  0.00           H
ATOM   1761 3HG2 THR   143      30.960  25.780  26.580  1.00  0.00           H
ATOM   1762  OG1 THR   143      28.970  23.900  26.950  1.00  0.00           O
ATOM   1763  HG1 THR   143      29.100  24.150  26.030  1.00  0.00           H
ATOM   1764  C   THR   143      29.490  23.750  29.910  1.00  0.00           C
ATOM   1765  O   THR   143      30.540  24.100  30.540  1.00  0.00           O
ATOM   1766  N   GLN   144      29.110  22.470  29.820  1.00  0.00           N
ATOM   1767  H   GLN   144      28.240  22.380  29.310  1.00  0.00           H
ATOM   1768  CA  GLN   144      29.790  21.280  30.370  1.00  0.00           C
ATOM   1769  HA  GLN   144      30.060  21.520  31.390  1.00  0.00           H
ATOM   1770  CB  GLN   144      28.830  20.110  30.380  1.00  0.00           C
ATOM   1771  HB1 GLN   144      29.360  19.170  30.530  1.00  0.00           H
ATOM   1772  HB2 GLN   144      28.280  20.070  29.450  1.00  0.00           H
ATOM   1773  CG  GLN   144      27.790  20.190  31.570  1.00  0.00           C
ATOM   1774  HG1 GLN   144      27.010  20.940  31.430  1.00  0.00           H
ATOM   1775  HG2 GLN   144      28.270  20.490  32.510  1.00  0.00           H
ATOM   1776  CD  GLN   144      26.950  18.970  31.780  1.00  0.00           C
ATOM   1777  OE1 GLN   144      27.280  17.840  31.390  1.00  0.00           O
ATOM   1778  NE2 GLN   144      25.820  19.010  32.420  1.00  0.00           N
ATOM   1779 1HE2 GLN   144      25.610  19.900  32.850  1.00  0.00           H
ATOM   1780 2HE2 GLN   144      25.270  18.180  32.590  1.00  0.00           H
ATOM   1781  C   GLN   144      31.090  21.040  29.560  1.00  0.00           C
ATOM   1782  O   GLN   144      31.070  20.810  28.360  1.00  0.00           O
ATOM   1783  N   VAL   145      32.180  20.720  30.310  1.00  0.00           N
ATOM   1784  H   VAL   145      32.200  20.990  31.290  1.00  0.00           H
ATOM   1785  CA  VAL   145      33.390  19.880  29.990  1.00  0.00           C
ATOM   1786  HA  VAL   145      33.110  19.460  29.020  1.00  0.00           H
ATOM   1787  CB  VAL   145      34.740  20.670  29.810  1.00  0.00           C
ATOM   1788  HB  VAL   145      35.150  21.030  30.750  1.00  0.00           H
ATOM   1789  CG1 VAL   145      35.780  19.730  29.290  1.00  0.00           C
ATOM   1790 1HG1 VAL   145      35.410  19.090  28.500  1.00  0.00           H
ATOM   1791 2HG1 VAL   145      36.630  20.270  28.860  1.00  0.00           H
ATOM   1792 3HG1 VAL   145      36.070  19.070  30.120  1.00  0.00           H
ATOM   1793  CG2 VAL   145      34.570  21.800  28.750  1.00  0.00           C
ATOM   1794 1HG2 VAL   145      34.050  21.430  27.870  1.00  0.00           H
ATOM   1795 2HG2 VAL   145      33.990  22.600  29.210  1.00  0.00           H
ATOM   1796 3HG2 VAL   145      35.530  22.220  28.480  1.00  0.00           H
ATOM   1797  C   VAL   145      33.460  18.770  31.000  1.00  0.00           C
ATOM   1798  O   VAL   145      33.390  18.910  32.240  1.00  0.00           O
ATOM   1799  N   THR   146      33.750  17.580  30.520  1.00  0.00           N
ATOM   1800  H   THR   146      33.630  17.620  29.520  1.00  0.00           H
ATOM   1801  CA  THR   146      33.730  16.260  31.140  1.00  0.00           C
ATOM   1802  HA  THR   146      33.720  16.390  32.220  1.00  0.00           H
ATOM   1803  CB  THR   146      32.450  15.480  30.800  1.00  0.00           C
ATOM   1804  HB  THR   146      32.520  14.990  29.830  1.00  0.00           H
ATOM   1805  CG2 THR   146      32.120  14.380  31.800  1.00  0.00           C
ATOM   1806 1HG2 THR   146      31.200  13.970  31.390  1.00  0.00           H
ATOM   1807 2HG2 THR   146      32.870  13.600  31.710  1.00  0.00           H
ATOM   1808 3HG2 THR   146      32.210  14.790  32.810  1.00  0.00           H
ATOM   1809  OG1 THR   146      31.280  16.290  30.790  1.00  0.00           O
ATOM   1810  HG1 THR   146      30.480  15.760  30.780  1.00  0.00           H
ATOM   1811  C   THR   146      34.890  15.420  30.660  1.00  0.00           C
ATOM   1812  O   THR   146      34.970  14.950  29.550  1.00  0.00           O
ATOM   1813  N   VAL   147      35.900  15.180  31.510  1.00  0.00           N
ATOM   1814  H   VAL   147      35.830  15.620  32.420  1.00  0.00           H
ATOM   1815  CA  VAL   147      37.110  14.370  31.210  1.00  0.00           C
ATOM   1816  HA  VAL   147      37.190  14.180  30.140  1.00  0.00           H
ATOM   1817  CB  VAL   147      38.410  15.090  31.720  1.00  0.00           C
ATOM   1818  HB  VAL   147      38.340  15.140  32.810  1.00  0.00           H
ATOM   1819  CG1 VAL   147      39.670  14.180  31.460  1.00  0.00           C
ATOM   1820 1HG1 VAL   147      40.560  14.800  31.520  1.00  0.00           H
ATOM   1821 2HG1 VAL   147      39.730  13.460  32.270  1.00  0.00           H
ATOM   1822 3HG1 VAL   147      39.560  13.720  30.470  1.00  0.00           H
ATOM   1823  CG2 VAL   147      38.580  16.510  31.200  1.00  0.00           C
ATOM   1824 1HG2 VAL   147      39.320  17.060  31.770  1.00  0.00           H
ATOM   1825 2HG2 VAL   147      38.730  16.470  30.120  1.00  0.00           H
ATOM   1826 3HG2 VAL   147      37.630  17.050  31.200  1.00  0.00           H
ATOM   1827  C   VAL   147      37.040  12.890  31.810  1.00  0.00           C
ATOM   1828  O   VAL   147      36.950  12.640  33.030  1.00  0.00           O
ATOM   1829  N   SER   148      36.950  11.900  30.910  1.00  0.00           N
ATOM   1830  H   SER   148      36.870  12.220  29.960  1.00  0.00           H
ATOM   1831  CA  SER   148      36.900  10.490  31.240  1.00  0.00           C
ATOM   1832  HA  SER   148      36.410  10.300  32.190  1.00  0.00           H
ATOM   1833  CB  SER   148      36.250   9.680  30.100  1.00  0.00           C
ATOM   1834  HB1 SER   148      36.190   8.630  30.380  1.00  0.00           H
ATOM   1835  HB2 SER   148      36.920   9.750  29.250  1.00  0.00           H
ATOM   1836  OG  SER   148      34.980  10.150  29.700  1.00  0.00           O
ATOM   1837  HG  SER   148      34.540  10.430  30.500  1.00  0.00           H
ATOM   1838  C   SER   148      38.260   9.860  31.380  1.00  0.00           C
ATOM   1839  O   SER   148      39.220  10.350  30.750  1.00  0.00           O
ATOM   1840  N   SER   149      38.360   8.720  32.130  1.00  0.00           N
ATOM   1841  H   SER   149      37.540   8.570  32.690  1.00  0.00           H
ATOM   1842  CA  SER   149      39.520   7.930  32.420  1.00  0.00           C
ATOM   1843  HA  SER   149      40.350   8.360  31.860  1.00  0.00           H
ATOM   1844  CB  SER   149      40.010   8.010  33.870  1.00  0.00           C
ATOM   1845  HB1 SER   149      40.980   7.510  33.900  1.00  0.00           H
ATOM   1846  HB2 SER   149      39.290   7.530  34.530  1.00  0.00           H
ATOM   1847  OG  SER   149      40.140   9.300  34.310  1.00  0.00           O
ATOM   1848  HG  SER   149      39.340   9.770  34.080  1.00  0.00           H
ATOM   1849  C   SER   149      39.230   6.430  32.070  1.00  0.00           C
ATOM   1850  OC1 SER   149      38.480   5.780  32.790  1.00  0.00           O
ATOM   1851  OC2 SER   149      39.710   5.890  31.030  1.00  0.00           O
TER
ENDMDL
